# Supplementary material for: Precise Semi-Experimental Equilibrium (r e SE) Structure of Pyridine from 32 Isotopologues: Accurate Assessment of the Effect of Nitrogen-Atom Substitution in Aromatic Rings
Source: J Phys Chem A. 2025 Nov 7;129(46):10737–50. doi: 10.1021/acs.jpca.5c07184 (PMC12641475; doi:10.1021/acs.jpca.5c07184)
Supplement: Supplementary file 2 [file jp5c07184_si_002.zip]

Archive with 147 entries (142 files):
- Supplementary Information/
- Supplementary Information/Computational Files/
- Supplementary Information/Computational Files/anharm.out
- Supplementary Information/Computational Files/isomass/
- Supplementary Information/Computational Files/isomass/ISOMASS01.out
- Supplementary Information/Computational Files/isomass/ISOMASS02_15N.out
- Supplementary Information/Computational Files/isomass/ISOMASS03_13C2.out
- Supplementary Information/Computational Files/isomass/ISOMASS04_13C3.out
- Supplementary Information/Computational Files/isomass/ISOMASS05_13C4.out
- Supplementary Information/Computational Files/isomass/ISOMASS06_D2.out
- Supplementary Information/Computational Files/isomass/ISOMASS07_D3.out
- Supplementary Information/Computational Files/isomass/ISOMASS08_D4.out
- Supplementary Information/Computational Files/isomass/ISOMASS16_D3-13C2.out
- Supplementary Information/Computational Files/isomass/ISOMASS17_D3-13C3.out
- Supplementary Information/Computational Files/isomass/ISOMASS18_D3-13C4.out
- Supplementary Information/Computational Files/isomass/ISOMASS19_D3-13C5.out
- Supplementary Information/Computational Files/isomass/ISOMASS20_D3-13C6.out
- Supplementary Information/Computational Files/isomass/ISOMASS25_C5D5N.out
- Supplementary Information/Computational Files/isomass/ISOMASS26_15N_C5D5N.out
- Supplementary Information/Computational Files/isomass/ISOMASS27_13C2-C5D5N.out
- Supplementary Information/Computational Files/isomass/ISOMASS28_13C3-C5D5N.out
- Supplementary Information/Computational Files/isomass/ISOMASS29_13C4-C5D5N.out
- Supplementary Information/Computational Files/isomass/ISOMASS30_1H2-C5D4N.out
- Supplementary Information/Computational Files/isomass/ISOMASS31_1H3-C5D4N.out
- Supplementary Information/Computational Files/isomass/ISOMASS32_1H4-C5D4N.out
- Supplementary Information/Computational Files/isomass/ISOMASS36_D345.out
- Supplementary Information/Computational Files/isomass/ISOMASS37_D246.out
- Supplementary Information/Computational Files/isomass/ISOMASS38_15N_13C4.out
- Supplementary Information/Computational Files/isomass/ISOMASS39_15N_13C3.out
- Supplementary Information/Computational Files/isomass/ISOMASS40_15N_13C2.out
- Supplementary Information/Computational Files/isomass/ISOMASS41_D23.out
- Supplementary Information/Computational Files/isomass/ISOMASS43_D25.out
- Supplementary Information/Computational Files/isomass/ISOMASS44_D26.out
- Supplementary Information/Computational Files/isomass/ISOMASS45_D34.out
- Supplementary Information/Computational Files/isomass/ISOMASS46_D35.out
- Supplementary Information/Computational Files/isomass/ISOMASS47_D256.out
- Supplementary Information/Computational Files/magnetic/
- Supplementary Information/Computational Files/magnetic/pyridine_magnetic_Iso01.out
- Supplementary Information/Computational Files/magnetic/pyridine_magnetic_Iso02.out
- Supplementary Information/Computational Files/magnetic/pyridine_magnetic_Iso03.out
- Supplementary Information/Computational Files/magnetic/pyridine_magnetic_Iso04.out
- Supplementary Information/Computational Files/magnetic/pyridine_magnetic_Iso05.out
- Supplementary Information/Computational Files/magnetic/pyridine_magnetic_Iso06.out
- Supplementary Information/Computational Files/magnetic/pyridine_magnetic_Iso07.out
- Supplementary Information/Computational Files/magnetic/pyridine_magnetic_Iso08.out
- Supplementary Information/Computational Files/magnetic/pyridine_magnetic_Iso16.out
- Supplementary Information/Computational Files/magnetic/pyridine_magnetic_Iso17.out
- Supplementary Information/Computational Files/magnetic/pyridine_magnetic_Iso18.out
- Supplementary Information/Computational Files/magnetic/pyridine_magnetic_Iso19.out
- Supplementary Information/Computational Files/magnetic/pyridine_magnetic_Iso20.out
- Supplementary Information/Computational Files/magnetic/pyridine_magnetic_Iso25.out
- Supplementary Information/Computational Files/magnetic/pyridine_magnetic_Iso26.out
- Supplementary Information/Computational Files/magnetic/pyridine_magnetic_Iso27.out
- Supplementary Information/Computational Files/magnetic/pyridine_magnetic_Iso28.out
- Supplementary Information/Computational Files/magnetic/pyridine_magnetic_Iso29.out
- Supplementary Information/Computational Files/magnetic/pyridine_magnetic_Iso30.out
- Supplementary Information/Computational Files/magnetic/pyridine_magnetic_Iso31.out
- Supplementary Information/Computational Files/magnetic/pyridine_magnetic_Iso32.out
- Supplementary Information/Computational Files/magnetic/pyridine_magnetic_Iso36.out
- Supplementary Information/Computational Files/magnetic/pyridine_magnetic_Iso37.out
- Supplementary Information/Computational Files/magnetic/pyridine_magnetic_Iso38.out
- Supplementary Information/Computational Files/magnetic/pyridine_magnetic_Iso39.out
- Supplementary Information/Computational Files/magnetic/pyridine_magnetic_Iso40.out
- Supplementary Information/Computational Files/magnetic/pyridine_magnetic_Iso41.out
- Supplementary Information/Computational Files/magnetic/pyridine_magnetic_Iso43.out
- Supplementary Information/Computational Files/magnetic/pyridine_magnetic_Iso44.out
- Supplementary Information/Computational Files/magnetic/pyridine_magnetic_Iso45.out
- Supplementary Information/Computational Files/magnetic/pyridine_magnetic_Iso46.out
- Supplementary Information/Computational Files/magnetic/pyridine_magnetic_Iso47.out
- Supplementary Information/Computational Files/pyridine_opt_cc-pCVTZ-Relativistic.out
- Supplementary Information/Computational Files/pyridine_opt_cc-pCVTZ.out
- Supplementary Information/Computational Files/pyridine_opt_CCSDT-PVDZ.out
- Supplementary Information/Computational Files/pyridine_opt_CCSDTQ-PVDZ.out
- Supplementary Information/Computational Files/pyridine_opt_SCF_PVTZ-DBOC.out
- Supplementary Information/Computational Files/pyridine_opt_SCF_PVTZ.out
- Supplementary Information/INPUT-results.csv
- Supplementary Information/LSF/
- Supplementary Information/LSF/pyridine-13C2_AI.res
- Supplementary Information/LSF/pyridine-13C2_SI.res
- Supplementary Information/LSF/pyridine-13C3_AI.res
- Supplementary Information/LSF/pyridine-13C3_SI.res
- Supplementary Information/LSF/pyridine-13C4_AI.res
- Supplementary Information/LSF/pyridine-13C4_SI.res
- Supplementary Information/LSF/pyridine-15N_13C2_AI.res
- Supplementary Information/LSF/pyridine-15N_13C2_SI.res
- Supplementary Information/LSF/pyridine-15N_13C3_AI.res
- Supplementary Information/LSF/pyridine-15N_13C3_SI.res
- Supplementary Information/LSF/pyridine-15N_13C4_AI.res
- Supplementary Information/LSF/pyridine-15N_13C4_SI.res
- Supplementary Information/LSF/pyridine-15N_AI.res
- Supplementary Information/LSF/pyridine-15N_SI.res
- Supplementary Information/LSF/pyridine-D23_AI.res
- Supplementary Information/LSF/pyridine-D23_SI.res
- Supplementary Information/LSF/pyridine-D246_AI.res
- Supplementary Information/LSF/pyridine-D246_SI.res
- Supplementary Information/LSF/pyridine-D256_AI.res
- Supplementary Information/LSF/pyridine-D256_SI.res
- Supplementary Information/LSF/pyridine-D25_AI.res
- Supplementary Information/LSF/pyridine-D25_SI.res
- Supplementary Information/LSF/pyridine-D26_A_I.res
- Supplementary Information/LSF/pyridine-D26_S_I.res
- Supplementary Information/LSF/pyridine-D2_AI.res
- Supplementary Information/LSF/pyridine-D2_SI.res
- Supplementary Information/LSF/pyridine-D3-13C2_AI.res
- Supplementary Information/LSF/pyridine-D3-13C2_SI.res
- Supplementary Information/LSF/pyridine-D3-13C3_AI.res
- Supplementary Information/LSF/pyridine-D3-13C3_SI.res
- Supplementary Information/LSF/pyridine-D3-13C4_AI.res
- Supplementary Information/LSF/pyridine-D3-13C4_SI.res
- Supplementary Information/LSF/pyridine-D3-13C5_AI.res
- Supplementary Information/LSF/pyridine-D3-13C5_SI.res
- Supplementary Information/LSF/pyridine-D3-13C6_AI.res
- Supplementary Information/LSF/pyridine-D3-13C6_SI.res
- Supplementary Information/LSF/pyridine-D345_AI.res
- Supplementary Information/LSF/pyridine-D345_SI.res
- Supplementary Information/LSF/pyridine-D34_A_I.res
- Supplementary Information/LSF/pyridine-D34_S_I.res
- Supplementary Information/LSF/pyridine-D35_A_I.res
- Supplementary Information/LSF/pyridine-D35_S_I.res
- Supplementary Information/LSF/pyridine-D3_A_I.res
- Supplementary Information/LSF/pyridine-D3_S_I.res
- Supplementary Information/LSF/pyridine-d4H2_AI.res
- Supplementary Information/LSF/pyridine-d4H2_SI.res
- Supplementary Information/LSF/pyridine-d4H3_AI.res
- Supplementary Information/LSF/pyridine-d4H3_SI.res
- Supplementary Information/LSF/pyridine-d4H4_AI.res
- Supplementary Information/LSF/pyridine-d4H4_SI.res
- Supplementary Information/LSF/pyridine-D4_AI.res
- Supplementary Information/LSF/pyridine-D4_SI.res
- Supplementary Information/LSF/pyridine-d5-13C2_AI.res
- Supplementary Information/LSF/pyridine-d5-13C2_SI.res
- Supplementary Information/LSF/pyridine-d5-13C3_AI.res
- Supplementary Information/LSF/pyridine-d5-13C3_SI.res
- Supplementary Information/LSF/pyridine-d5-13C4_AI.res
- Supplementary Information/LSF/pyridine-d5-13C4_SI.res
- Supplementary Information/LSF/pyridine-d5-15N_AI.res
- Supplementary Information/LSF/pyridine-d5-15N_SI.res
- Supplementary Information/LSF/pyridine-d5_AI.res
- Supplementary Information/LSF/pyridine-d5_SI.res
- Supplementary Information/LSF/pyridine_gs_AI.res
- Supplementary Information/LSF/pyridine_gs_AIIIl.res
- Supplementary Information/LSF/pyridine_gs_SI.res
- Supplementary Information/LSF/pyridine_gs_SIIIl.res
- Supplementary Information/pyridine_r0.out
- Supplementary Information/pyridine_reSE.out
- Supplementary Information/pyridine_reSE_alt-ZMAT.out
- Supplementary Information/pyridine_reSE_sans_e.out
