# Supplementary material for: Precise Semi-Experimental Equilibrium (r e SE) Structure of Pyridine from 32 Isotopologues: Accurate Assessment of the Effect of Nitrogen-Atom Substitution in Aromatic Rings
Source: J Phys Chem A. 2025 Nov 7;129(46):10737–50. doi: 10.1021/acs.jpca.5c07184 (PMC12641475; doi:10.1021/acs.jpca.5c07184)
Supplement: Supplementary file 2 [file jp5c07184_si_002.zip › Supplementary Information/Computational Files/anharm.out]

   *************************************************************************
         <<<     CCCCCC     CCCCCC   |||     CCCCCC     CCCCCC   >>>
       <<<      CCC        CCC       |||    CCC        CCC         >>>
      <<<      CCC        CCC        |||   CCC        CCC            >>>
    <<<        CCC        CCC        |||   CCC        CCC              >>>
      <<<      CCC        CCC        |||   CCC        CCC            >>>
       <<<      CCC        CCC       |||    CCC        CCC         >>>
         <<<     CCCCCC     CCCCCC   |||     CCCCCC     CCCCCC   >>>
   *************************************************************************

     ****************************************************************
     * CFOUR Coupled-Cluster techniques for Computational Chemistry *
     ****************************************************************
 

   Department of Chemistry                Institut fuer Physikalische Chemie
   University of Texas at Austin          Universitaet Mainz
   Austin, TX  78712, USA                 D-55099 Mainz, Germany
 
                       Version 1.2
 
                     compute-0-18.local                                
                     Thu Sep  9 16:55:24 CDT 2021                      
                     integer*8 version is running
 
********************************************************************************
*                          Input from ZMAT file                                *
********************************************************************************
CCSD(T) cc-pCVTZ VPT2 of Pyridine                                               
H                                                                               
C 1 R1                                                                          
C 2 R2 1 A1                                                                     
C 2 R2 1 A1 3 D180                                                              
C 3 R3 2 A2 1 D180                                                              
C 4 R3 2 A2 1 D180                                                              
H 3 R4 2 A3 1 D0                                                                
H 4 R4 2 A3 1 D0                                                                
H 5 R5 3 A4 2 D180                                                              
H 6 R5 4 A4 2 D180                                                              
X 2 R 1 A90 3 D90                                                               
N 2 R6 11 A90 1 D180                                                            
                                                                                
R1   =        1.081904762198971                                                 
R2   =        1.391642347211452                                                 
A1   =      120.802524332313283                                                 
D180 =      180.000000000000000                                                 
R3   =        1.393633452730730                                                 
A2   =      118.511401186309413                                                 
R4   =        1.081254588369130                                                 
A3   =      121.340871313833205                                                 
D0   =        0.000000000000000                                                 
R5   =        1.083529930876981                                                 
A4   =      120.158542501934136                                                 
R    =        1.000000204657382                                                 
A90  =       90.000000000000000                                                 
D90  =       90.000000000000000                                                 
R6   =        2.808319720653174                                                 
                                                                                
*CFOUR(CALC=CCSD(T)                                                             
BASIS=cc-pCVTZ                                                                  
VIB=FINDIF                                                                      
FREQ_ALGORITHM=PARALLEL                                                         
FD_PROJECT=OFF                                                                  
ANH_ALGORITHM=PARALLEL                                                          
ANHARM=VPT2                                                                     
ABCDTYPE=AOBASIS                                                                
FCGRADNEW=2                                                                     
CC_PROG=NCC                                                                     
SCF_CONV=10                                                                     
CC_CONV=9                                                                       
LINEQ_CONV=9                                                                    
LINEQ_MAXCYC=200                                                                
MULT=1                                                                          
FROZEN_CORE=OFF                                                                 
MEM_UNIT=GB                                                                     
MEM=96)                                                                         
                                                                                
********************************************************************************
    -------------------------------------------------------------------
                    CFOUR Control Parameters 
    -------------------------------------------------------------------
        External           Internal           Value            Units
          Name               Name
    -------------------------------------------------------------------
       ABCDTYPE             IABCDT         AOBASIS     [  2]    ***   
       ANHARMONIC           IANHAR         VPT2        [  1]    ***   
       ANH_ALGORIT          IANALG         PARALLEL    [  1]    ***   
       ANH_DERIVAT          IANDER         SECOND      [  1]    ***   
       ANH_MODE             ANHMOD         VIBRATION   [  0]    ***   
       ANH_POINTS           IANPOI              1               ***   
       ANH_STEPSIZ          ICUBST             50000          x 10-6  
       ANH_SYMMETR          IANHSM         ABELIAN     [  0]    ***   
       AO_LADDERS           IAOLAD         SINGLEPASS  [  1]    ***   
       AV_SCF               IAVSCF         OFF         [  0]    ***   
       BASIS                IBASIS         PCVTZ       [ 24]    ***   
       BFIELD               IBFIEL         OFF         [  0]    a.u.  
       BOTHVECTORS          BOTHVC         OFF         [  0]    ***   
       BOX_POTENT           IPIAB          OFF         [  0]    ***   
       BREIT                IBREIT         OFF         [  0]    ***   
       BRUCK_CONV           IBRTOL          10D-  4             ***   
       BRUECKNER            IBRKNR         OFF         [  0]    ***   
       BUFFERSIZE           IBUFFS              4096            ***   
       CACHE_RECS           ICHREC             10               ***   
       CALCLEVEL            ICLLVL         CCSD(T)     [ 22]    ***   
       CAS_GECCO            ICMRCC         OFF         [  0]    ***   
       CAS_GUESS            ICGUES         CANONICAL   [  0]    ***   
       CAS_INPUT            ICSINP         ORBITALS    [  0]    ***   
       CAS_ITMAX            ICITMX          10D- 50           cycles  
       CAS_JACDAV           ICJDAV         OFF         [  0]    ***   
       CAS_MICMAX           ICMIMN          10D- 10             ***   
       CAS_MICMIN           ICMIMX          10D-  2             ***   
       CAS_MICRO            ICSALG         ILU/JACOBI  [  0]    ***   
       CAS_MITMAX           ICMIMX          10D-100           cycles  
       CAS_MMAX             ICMMAX          10D- 50             ***   
       CAS_PRINT            ICPRT           10D-  0             ***   
       CCORBOPT             ICCORB         OFF         [  0]  x 0.01  
       CC_CONV              ICCCNV          10D-  9             ***   
       CC_EXPORDER          ICCEOR              5               ***   
       CC_EXTRAPOL          ICCEXT         DIIS        [  1]    ***   
       CC_GUESS             ICCGES         MP2         [  0]    ***   
       CC_MAXCYC            ICCCYC            100              cycles 
       CC_PROGRAM           ICCPRO         NCC         [  5]    ***   
       CHARGE               ICHRGE              0               ***   
       CHOLESKY             ICHOLE         OFF         [  0]    ***   
       CIS_CONV             ICISTL              5               ***   
       COMM_SIZE            IPSIZE            ***               ***   
       CONSTANT             ICONST         OLD         [  1]    ***   
       CONTINUUM            ICONTU         NONE        [  0]    ***   
       CONTRACTION          ICNTYP         GENERAL     [  1]    ***   
       COORDINATES          ICOORD         INTERNAL    [  0]    ***   
       CPHF_CONVER          ICPHFT          10D- 16             ***   
       CPHF_MAXCYC          ICPHFC             64              cycles 
       CUBIC                ICUBIC         OFF         [  0]    ***   
       CURVILINEAR          ICURVY         OFF         [  0]    ***   
       CV_ELEMENT           ICVELM              0               ***   
       CV_ORBITALS          ICVORB      NONE         
       CV_SEPARATE          ICVSEP         OFF         [  0]    ***   
       DBOC                 IDBOC          OFF         [  0]    ***   
       DCT                  IDCT           OFF         [  0]    ***   
       DERIV_LEV            IDRLVL         FIRST       [  1]    ***   
       DEVMEM_SIZE          IDVMEM         *********           MByte  
       DIAG_MRCC            IEOMST          10D-  0             ***   
       DIFF_TYPE            IDIFTY         RELAXED     [  0]    ***   
       DIRECT               IDIRCT         OFF         [  0]    ***   
       DROPMO               IDRPMO      NONE         
       ECP                  IECP           OFF         [  0]    ***   
       EIGENVECTOR          IVEC                1               ***   
       EL_ANHARM            IELANH         OFF         [  0]    ***   
       EOMFOLLOW            IEOMSR         ENERGY      [  0]    ***   
       EOMIP                IEOMIP         OFF         [  0]    ***   
       EOMLEVEL             HBARFM         SAME        [  0]    ***   
       EOM_MRCC             IMRCCE         NEW         [  1]    ***   
       EOM_NONIT            EOMNON         OFF         [  0]    ***   
       EOM_NSING            IEOMSI          10D-  0             ***   
       EOM_NSTATES          IMRCCD         DAVIDSON    [  0]    ***   
       EOM_NTRIP            IEOMTR          10D-  0             ***   
       EOM_ORDER            IEXORD         ENERGY      [  0]    ***   
       EOM_PROPSTA          IEOMST              0               ***   
       ESTATE_CONV          IEXTOL          10D-  5             ***   
       ESTATE_DIAG          IEXDIG         ITERATIVE   [  0]    ***   
       ESTATE_LOCK          IESLOC         ON          [  1]    ***   
       ESTATE_MAXC          IEXMXC             40               ***   
       ESTATE_PROP          IEXPRP         OFF         [  0]    ***   
       EVAL_HESS            IRECAL              0            # of cyc.
       EXCITATION           IEXCIT              0               ***   
       EXCITE               IEXCIT         NONE        [  0]    ***   
       EXTERN_POT           IEXPOT         OFF         [  0]    ***   
       FCGRADNEW            IFCGNW         OFF         [  0]    ***   
       FC_FIELD             IFINFC              0             x 10-6  
       FD_CALTYPE           IFDCAL         GRADONLY    [  0]    ***   
       FD_PROJECT           IFDPRJ         OFF         [  1]    ***   
       FD_STEPSIZE          IDISFD              5            10-4 bohr
       FD_USEGROUP          IFDGRP         FULL        [  0]    ***   
       FILE_RECSIZ          IFLREC              4096           words  
       FINITE_PERT          IFIPER              0             x 10-6  
       FIXGEOM              IFIXGM         OFF         [  0]    ***   
       FOCK                 IFOCK          AO          [  1]    ***   
       FREQ_ALGORI          IVIALG         PARALLEL    [  1]    ***   
       FROZEN_CORE          IFROCO         OFF         [  0]    ***   
       FROZEN_VIRT          IFROVI         OFF         [  0]    ***   
       GAMMA_ABCD           IGABCD         DIRECT      [  1]    ***   
       GAMMA_ABCI           IGABCI         STORE       [  0]    ***   
       GENBAS_1             IGNBS1              0               ***   
       GENBAS_2             IGNBS2              0               ***   
       GENBAS_3             IGNBS3              0               ***   
       GENBAS_4             IGNBS4              0               ***   
       GEO_CONV             ICONTL              5              H/bohr 
       GEO_MAXCYC           IOPTCY             50               ***   
       GEO_MAXSTEP          IMXSTP            300            millibohr
       GEO_METHOD           INR            SINGLE_POINT[  5]    ***   
       GIAO                 IGIAO          OFF         [  1]    ***   
       GIMIC                IGIMIC         OFF         [  0]    ***   
       GRID                 IGRID          OFF         [  0]    ***   
       GRID_ALGO            IGALGO         SERIAL      [  0]    ***   
       GUESS                IGUESS         MOREAD      [  0]    ***   
       HBAR                 IHBAR          OFF         [  0]    ***   
       HESS_TYPE            IHESTP         SCF         [  0]    ***   
       HF2_FILE             IHF2Fl         USE         [  1]    ***   
       HFSTABILITY          ISTABL         OFF         [  0]    ***   
       INCORE               INCORE         OFF         [  0]    ***   
       INPUT_MRCC           IMRCC          ON          [  1]    ***   
       INTEGRALS            INTTYP         VMOL        [  1]    ***   
       JODA_PRINT           IJPRNT              0               ***   
       KEYWORD_OUT          IDMPKW         NO          [  0]    ***   
       LINDEP_TOL           ILINDP              8               ***   
       LINEQ_CONV           IZTACN          10D-  9           cycles  
       LINEQ_EXPOR          ILMAXD              5               ***   
       LINEQ_MAXCY          ILMAXC            200               ***   
       LINEQ_TYPE           ILTYPE         DIIS        [  1]    ***   
       LOCK_ORBOCC          ILOCOC         OFF         [  0]    ***   
       MEMORY_SIZE          IMEMSZ         *********           words  
       MEM_UNIT             IMEMU          GB          [  3]    ***   
       MRCC                 IMRCCC         OFF         [  0]    ***   
       MULTIPLICTY          IMULTP              1               ***   
       NACOUPLING           IVCOUP         OFF         [  0]    ***   
       NEGEVAL              IDIE           ABORT       [  0]    ***   
       NEWNORM              INEWNO         OFF         [  0]    ***   
       NON-HF               INONHF         OFF         [  0]    ***   
       NTOP_TAMP            ITOPT2             15               ***   
       NUC_MODEL            INUCMO         POINT       [  0]    ***   
       OCCUPATION           IOCCU   ESTIMATED BY SCF 
       OPEN-SHELL           IOPEN          SPIN-ORBITAL[  0]    ***   
       OPTVIB               IOPTVB         OFF         [  0]    ***   
       ORBITALS             IORBTP         STANDARD    [  0]    ***   
       PARALLEL             IPARAL         ON          [  1]    ***   
       PARA_INT             IPINTS         ON          [  1]    ***   
       PARA_PRINT           IPPRIN              0               ***   
       PERT_ORB             IPTORB         CANONICAL   [  1]    ***   
       POINTS               IGRDFD              0               ***   
       PRINT                IPRNT               0               ***   
       PROPS                IPROPS         OFF         [  0]    ***   
       PROP_INTEGR          IINTYP         INTERNAL    [  0]    ***   
       PSI                  IPSI           OFF         [  0]    ***   
       QC_ALG               IQCALG         FLM         [  0]    ***   
       QC_LINALG            IQCLIN         TRIDIAG     [  2]    ***   
       QC_MAXCYC            IQCMAX            100             cycles  
       QC_MAXSCFCY          IQCMSC             20             cycles  
       QC_RTRUST            IQCRTR          10D-  0           x 10-3  
       QC_SKIPSCF           IQCSKI         OFF         [  0]    ***   
       QC_START             IQCSTA          10D-  3             ***   
       QRHFGUESS            IQGUES         OFF         [  0]    ***   
       QUARTIC              IQUART         OFF         [  0]    ***   
       RAMAN_INT            IRAMIN         OFF         [  0]    ***   
       RAMAN_ORB            IRAMRE         UNRELAXED   [  0]    ***   
       RDO                  IRDOFM         ON          [  1]    ***   
       REDUCE_REPR          REDREP         Ir          [  0]    ***   
       REFERENCE            IREFNC         RHF         [  0]    ***   
       RELATIVIST           IRELAT         OFF         [  0]    ***   
       RELAX_DENS           IRDENS         ON          [  1]    ***   
       RESET_FLAGS          IRESET         OFF         [  0]    ***   
       RESTART_CC           ICCRES         OFF         [  0]    ***   
       ROT_EVEC             ROTVEC              0               ***   
       SAVE_INTS            ISVINT         OFF         [  0]    ***   
       SCALE_ON             ISTCRT              0               ***   
       SCF_CONV             ISCFCV          10D- 10             ***   
       SCF_DAMPING          IDAMP               0             x 10-3  
       SCF_EXPORDE          IRPPOR             10               ***   
       SCF_EXPSTAR          IRPPLS              2               ***   
       SCF_EXTRAPO          IRPP           ON          [  1]    ***   
       SCF_MAXCYC           ISCFCY            150              cycles 
       SCF_NOSTOP           ISCFST         OFF         [  0]    ***   
       SCF_ORBITAL          ISCFOR         REAL        [  0]    ***   
       SCF_PRINT            ISCFPR              0               ***   
       SCF_PROG             ISCFPR         SCF         [  0]    ***   
       SD_FIELD             IFINSD              0             x 10-6  
       SOPERT               IPERSO         OFF         [  0]    ***   
       SPHERICAL            IDFGHI         ON          [  1]    ***   
       SPINORBIT            ISOCAL         OFF         [  0]    ***   
       SPINROTATIO          ISRCON         OFF         [  0]    ***   
       SPIN_FLIP            ISPFLP         OFF         [  0]    ***   
       SPIN_ORBIT           ISPORB         OFF         [  0]    ***   
       SPIN_SCAL            ISCSMP         OFF         [  0]    ***   
       STEEPSCALE           ISTPSC              1000          x 10-3  
       SUBGROUP             ISUBGP         DEFAULT     [  0]    ***   
       SUBGRPAXIS           ISBXYZ         X           [  0]    ***   
       SYMMETRY             ISYM           ON          [  0]    ***   
       SYM_CHECK            ISYMCK         OVERRIDE    [  1]    ***   
       T3_EXTRAPOL          IT3EXT         OFF         [  0]    ***   
       T4_EXTRAPOL          IT4EXP         OFF         [  0]    ***   
       TAMP_SUM             IEVERY              5               ***   
       TESTSUITE            ITESTS         OFF         [  0]    ***   
       THERMOCH             ITHERM         OFF         [  0]    ***   
       TOL_CHOLESK          ITOLCH          10D-  4             ***   
       TRANGRAD             IRESRM         OFF         [  0]    ***   
       TRANS_INV            ITRAIN         USE         [  0]    ***   
       TREAT_PERT           ITREAT         SIMULTANEOUS[  0]    ***   
       TRIP_ALGORI          ITRALG         NORMAL      [  0]    ***   
       UIJ_THRESHO          IUIJTH              1               ***   
       UNITS                IUNITS         ANGSTROM    [  0]    ***   
       UNOS                 IUNOS          OFF         [  0]    ***   
       UPDATE_HESS          IHUPDT         ON          [  1]    ***   
       VIBPHASE             ISETPH         STANDARD    [  0]    ***   
       VIBRATION            IVIB           FINDIF      [  3]    ***   
       VIB_ALGORIT          IGEALG         STANDARD    [  0]    ***   
       VNATORB              IVNORB         OFF         [  0]    ***   
       VTRAN                IVTRAN         PARTIAL     [  2]    ***   
       X2CKEY               IX2CKE         MOLVDINT    [  0]    ***   
       XFIELD               IXEFLD              0             x 10-6  
       XFORM_TOL            IXFTOL          10D- 11             ***   
       YFIELD               IYEFLD              0             x 10-6  
       ZFIELD               IZEFLD              0             x 10-6  
       ZSCALE_EXP           IZEXPS         OFF         [  0]    ***   
    -------------------------------------------------------------------
  12 entries found in Z-matrix 
   Job Title : CCSD(T) cc-pCVTZ VPT2 of Pyridine                                               
   There are 15 unique internal coordinates.
   Of these,  0 will be optimized.
   User supplied Z-matrix: 
--------------------------------------------------------------------------------
       SYMBOL    BOND      LENGTH    ANGLE     ANGLE     DIHED     ANGLE
                  TO      (ANGST)    WRT      (DEG)      WRT      (DEG)
--------------------------------------------------------------------------------
        H    
        C          1         R1   
        C          2         R2         1        A1   
        C          2         R2         1        A1         3        D180 
        C          3         R3         2        A2         1        D180 
        C          4         R3         2        A2         1        D180 
        H          3         R4         2        A3         1        D0   
        H          4         R4         2        A3         1        D0   
        H          5         R5         3        A4         2        D180 
        H          6         R5         4        A4         2        D180 
        X          2         R          1        A90        3        D90  
        N          2         R6        11        A90        1        D180 
                  *Initial values for internal coordinates* 
                      Name             Value
                        R1              1.0819047622
                        R2              1.3916423472
                        A1            120.8025243323
                        D180          180.0000000000
                        R3              1.3936334527
                        A2            118.5114011863
                        R4              1.0812545884
                        A3            121.3408713138
                        D0              0.0000000000
                        R5              1.0835299309
                        A4            120.1585425019
                        R               1.0000002047
                        A90            90.0000000000
                        D90            90.0000000000
                        R6              2.8083197207
--------------------------------------------------------------------------------
Line Symbol    AtNr   At. Mass
  1  H          1     1.00783
  2  C          6    12.00000
  3  C          6    12.00000
  4  C          6    12.00000
  5  C          6    12.00000
  6  C          6    12.00000
  7  H          1     1.00783
  8  H          1     1.00783
  9  H          1     1.00783
 10  H          1     1.00783
 11  X          0     0.00000
 12  N          7    14.00307
                     1                     4                    30
  -1.00000000000000       0.858937336558408       0.554371025520823     
  -1.00000000000000       0.878722146281853       0.858937336558408     
  -1.00000000000000       0.878722146281853       0.858937336558408     
   1.00000000000000       0.854088019525807       0.858937336558408     
   1.00000000000000       0.854088019525807       0.858937336558408     
  -1.00000000000000       0.864638545737733       0.878722146281853     
  -1.00000000000000       0.864638545737733       0.878722146281853     
  6.123233995736764E-017   1.00000000000000       0.554371025520823     
  -1.00000000000000        1.00000000000000       0.734357110176670     
  R VECTOR before symmetry
  0.000000000000000E+000  0.000000000000000E+000  0.000000000000000E+000
   2.04450412196403       0.000000000000000E+000  0.000000000000000E+000
   2.62982345080967        2.10840179431943       0.000000000000000E+000
   2.62982345080967        2.10840179431943        3.14159265358979     
   2.63358609571489        2.06841415185301        3.14159265358979     
   2.63358609571489        2.06841415185301        3.14159265358979     
   2.04327547123473        2.11779772166513       0.000000000000000E+000
   2.04327547123473        2.11779772166513       0.000000000000000E+000
   2.04757524631542        2.09716219105630        3.14159265358979     
   2.04757524631542        2.09716219105630        3.14159265358979     
   1.88972690741414        1.57079632679490        1.57079632679490     
   5.30695625463229        1.57079632679490        3.14159265358979     
   Rotational constants (in cm-1): 
          0.0990126389             0.1938464451             0.2023882498
   Rotational constants (in MHz): 
       2968.3246537923          5811.3710404656          6067.4479363431
********************************************************************************
   The full molecular point group is C2v .
   The largest Abelian subgroup of the full molecular point group is C2v .
   The computational point group is C2v .
********************************************************************************
  R VECTOR 
  0.000000000000000E+000  0.000000000000000E+000  0.000000000000000E+000
   2.04450412196403       0.000000000000000E+000  0.000000000000000E+000
   2.62982345080967        2.10840179431943       0.000000000000000E+000
   2.62982345080967        2.10840179431943        3.14159265358979     
   2.63358609571489        2.06841415185301        3.14159265358979     
   2.63358609571489        2.06841415185301        3.14159265358979     
   2.04327547123473        2.11779772166513       0.000000000000000E+000
   2.04327547123473        2.11779772166513       0.000000000000000E+000
   2.04757524631542        2.09716219105630        3.14159265358979     
   2.04757524631542        2.09716219105630        3.14159265358979     
   1.88972690741414        1.57079632679490        1.57079632679490     
   5.30695625463229        1.57079632679490        3.14159265358979     
--------------------------------------------------------------------------------
   Analysis of internal coordinates specified by Z-matrix 
--------------------------------------------------------------------------------
   *The nuclear repulsion energy is  206.202061598553229 a.u.
   *There are  10 degrees of freedom within the tot. symm. molecular subspace.
   *Z-matrix requests optimization of   0 coordinates.
   *The optimization is constrained.
   *The following  10 parameters can have non-zero 
    derivatives within the totally symmetric subspace:
             A3   [17]  A4   [23]  R1   [ 1]  R4   [13]  R5   [19]  R3   [10]
             R6   [28]  R2   [ 2]  A2   [ 8]  A1   [ 3]
   *The following   0 parameters are to be optimized:

   *The following coordinates must be varied in an  unconstrained optimization.
             A3   [17]  A4   [23]  R1   [ 1]  R4   [13]  R5   [19]  R3   [10]
             R6   [28]  R2   [ 2]  A2   [ 8]  A1   [ 3]
--------------------------------------------------------------------------------


 ----------------------------------------------------------------
         Coordinates used in calculation (QCOMP) 
 ----------------------------------------------------------------
 Z-matrix   Atomic            Coordinates (in bohr)
  Symbol    Number           X              Y              Z
 ----------------------------------------------------------------
     H         1        -0.00000000    -0.00000000    -4.71488209
     C         6        -0.00000000    -0.00000000    -2.67037797
     C         6         2.25885355     0.00000000    -1.32369611
     C         6        -2.25885355    -0.00000000    -1.32369611
     C         6         2.15357071     0.00000000     1.30778470
     C         6        -2.15357071    -0.00000000     1.30778470
     H         1         4.06535382     0.00000000    -2.27843766
     H         1        -4.06535382    -0.00000000    -2.27843766
     H         1         3.88144399     0.00000000     2.40642856
     H         1        -3.88144399    -0.00000000     2.40642856
     X         0        -0.00000000     1.88972691    -2.67037797
     N         7         0.00000000     0.00000000     2.63657829
 ----------------------------------------------------------------
 
   Interatomic distance matrix (Angstroms) 
 
                 H             C             C             C             C    
                [ 1]        [ 2]        [ 3]        [ 4]        [ 5]
  H    [ 1]     0.00000
  C    [ 2]     1.08190     0.00000
  C    [ 3]     2.15620     1.39164     0.00000
  C    [ 4]     2.15620     1.39164     2.39067     0.00000
  C    [ 5]     3.38468     2.39383     1.39363     2.71866     0.00000
  C    [ 6]     3.38468     2.39383     2.71866     1.39363     2.27924
  H    [ 7]     2.50806     2.16127     1.08125     3.38455     2.15056
  H    [ 8]     2.50806     2.16127     3.38455     1.08125     3.79889
  H    [ 9]     4.29184     3.38175     2.15256     3.80188     1.08353
  H    [10]     4.29184     3.38175     3.80188     2.15256     3.24608
  X    [11]     1.47327     1.00000     1.71367     1.71367     2.59430
  N    [12]     3.89023     2.80832     2.41262     2.41262     1.33910
 
                 C             H             H             H             H    
                [ 6]        [ 7]        [ 8]        [ 9]        [10]
  C    [ 6]     0.00000
  H    [ 7]     3.79889     0.00000
  H    [ 8]     2.15056     4.30259     0.00000
  H    [ 9]     3.24608     2.48103     4.88163     0.00000
  H    [10]     1.08353     4.88163     2.48103     4.10794     0.00000
  X    [11]     2.59430     2.38140     2.38140     3.52651     3.52651
  N    [12]     1.33910     3.37532     3.37532     2.05758     2.05758
 
                 X             N    
                [11]        [12]
  X    [11]     0.00000
  N    [12]     2.98105     0.00000
   Rotational constants (order x, y, z, in cm-1): 
          0.1938464451             0.0990126389             0.2023882498
   Rotational constants (order x, y, z, in MHz): 
       5811.3710404656          2968.3246537923          6067.4479363431
  ECPDATA file not present.   Using default ECPDATA. 
  There are  328 basis functions.
 @GEOPT-W, Archive file not created for single-point calculation.
 @CHECKOUT-I, Total execution time (CPU/WALL):         0.37/       0.41 seconds.
 @GETMEM-I,  Allocated   91552 MB of main memory.
  @CHRTABLE-I, There are   4 unique irreducible representations.
  @CHRTABLE-I, There are   4 unique irreducible representations.
  @VIBINF-I, Symmetries species for nuclear motions:
  Irrep     Label    Total    Vibrations     Translations     Rotations
    1          A1    11.00      10.00            1.00            0.00
    2          A2     4.00       3.00            0.00            1.00
    3          B1    11.00       9.00            1.00            1.00
    4          B2     7.00       5.00            1.00            1.00
   Total number of calculations required      :    40
   Number of single-point energy calculations :     0
   Number of energy gradient     calculations :    40
  atom charge vector                      1                     6
                     6                     6                     6
                     6                     1                     1
                     1                     1                     0
                     7
  List of displaced geometries used in the calculation 
 
  Displaced point   1:
H        -0.0000000000       -0.0000000000       -4.7143872192
C        -0.0000000000       -0.0000000000       -2.6703843583
C         2.2588535505        0.0000000000       -1.3237025028
C        -2.2588535505       -0.0000000000       -1.3237025028
C         2.1535707146        0.0000000000        1.3077783062
C        -2.1535707146       -0.0000000000        1.3077783062
H         4.0653538211        0.0000000000       -2.2784440508
H        -4.0653538211       -0.0000000000       -2.2784440508
H         3.8814439874        0.0000000000        2.4064221713
H        -3.8814439874       -0.0000000000        2.4064221713
X       -0.0000000000        1.8897269074       -2.6703779670
N         0.0000000000        0.0000000000        2.6365718963
 
  Displaced point   2:
H        -0.0000000000       -0.0000000000       -4.7153769587
C        -0.0000000000       -0.0000000000       -2.6703715757
C         2.2588535505        0.0000000000       -1.3236897202
C        -2.2588535505       -0.0000000000       -1.3236897202
C         2.1535707146        0.0000000000        1.3077910888
C        -2.1535707146       -0.0000000000        1.3077910888
H         4.0653538211        0.0000000000       -2.2784312682
H        -4.0653538211       -0.0000000000       -2.2784312682
H         3.8814439874        0.0000000000        2.4064349539
H        -3.8814439874       -0.0000000000        2.4064349539
X       -0.0000000000        1.8897269074       -2.6703779670
N         0.0000000000        0.0000000000        2.6365846789
 
  Displaced point   3:
H        -0.0000000000       -0.0000000000       -4.7148820890
C        -0.0000000000       -0.0000000000       -2.6702451904
C         2.2588535505        0.0000000000       -1.3237202401
C        -2.2588535505       -0.0000000000       -1.3237202401
C         2.1535707146        0.0000000000        1.3077605689
C        -2.1535707146       -0.0000000000        1.3077605689
H         4.0653538211        0.0000000000       -2.2784617881
H        -4.0653538211       -0.0000000000       -2.2784617881
H         3.8814439874        0.0000000000        2.4064044339
H        -3.8814439874       -0.0000000000        2.4064044339
X       -0.0000000000        1.8897269074       -2.6703779670
N         0.0000000000        0.0000000000        2.6365541590
 
  Displaced point   4:
H        -0.0000000000       -0.0000000000       -4.7148820890
C        -0.0000000000       -0.0000000000       -2.6705107436
C         2.2588535505        0.0000000000       -1.3236719829
C        -2.2588535505       -0.0000000000       -1.3236719829
C         2.1535707146        0.0000000000        1.3078088261
C        -2.1535707146       -0.0000000000        1.3078088261
H         4.0653538211        0.0000000000       -2.2784135309
H        -4.0653538211       -0.0000000000       -2.2784135309
H         3.8814439874        0.0000000000        2.4064526912
H        -3.8814439874       -0.0000000000        2.4064526912
X       -0.0000000000        1.8897269074       -2.6703779670
N         0.0000000000        0.0000000000        2.6366024162
 
  Displaced point   5:
H        -0.0000000000       -0.0000000000       -4.7148820890
C        -0.0000000000       -0.0000000000       -2.6703779670
C         2.2589556125        0.0000000000       -1.3236961115
C        -2.2589556125       -0.0000000000       -1.3236961115
C         2.1535707146        0.0000000000        1.3077846975
C        -2.1535707146       -0.0000000000        1.3077846975
H         4.0653538211        0.0000000000       -2.2784376595
H        -4.0653538211       -0.0000000000       -2.2784376595
H         3.8814439874        0.0000000000        2.4064285626
H        -3.8814439874       -0.0000000000        2.4064285626
X       -0.0000000000        1.8897269074       -2.6703779670
N         0.0000000000        0.0000000000        2.6365782876
 
  Displaced point   6:
H        -0.0000000000       -0.0000000000       -4.7148820890
C        -0.0000000000       -0.0000000000       -2.6703779670
C         2.2587514884        0.0000000000       -1.3236961115
C        -2.2587514884       -0.0000000000       -1.3236961115
C         2.1535707146        0.0000000000        1.3077846975
C        -2.1535707146       -0.0000000000        1.3077846975
H         4.0653538211        0.0000000000       -2.2784376595
H        -4.0653538211       -0.0000000000       -2.2784376595
H         3.8814439874        0.0000000000        2.4064285626
H        -3.8814439874       -0.0000000000        2.4064285626
X       -0.0000000000        1.8897269074       -2.6703779670
N         0.0000000000        0.0000000000        2.6365782876
 
  Displaced point   7:
H        -0.0000000000       -0.0000000000       -4.7148820890
C        -0.0000000000       -0.0000000000       -2.6703779670
C         2.2588535505        0.0000000000       -1.3236146820
C        -2.2588535505       -0.0000000000       -1.3236146820
C         2.1535707146        0.0000000000        1.3077382044
C        -2.1535707146       -0.0000000000        1.3077382044
H         4.0653538211        0.0000000000       -2.2784841526
H        -4.0653538211       -0.0000000000       -2.2784841526
H         3.8814439874        0.0000000000        2.4063820695
H        -3.8814439874       -0.0000000000        2.4063820695
X       -0.0000000000        1.8897269074       -2.6703779670
N         0.0000000000        0.0000000000        2.6365317945
 
  Displaced point   8:
H        -0.0000000000       -0.0000000000       -4.7148820890
C        -0.0000000000       -0.0000000000       -2.6703779670
C         2.2588535505        0.0000000000       -1.3237775410
C        -2.2588535505       -0.0000000000       -1.3237775410
C         2.1535707146        0.0000000000        1.3078311906
C        -2.1535707146       -0.0000000000        1.3078311906
H         4.0653538211        0.0000000000       -2.2783911664
H        -4.0653538211       -0.0000000000       -2.2783911664
H         3.8814439874        0.0000000000        2.4064750557
H        -3.8814439874       -0.0000000000        2.4064750557
X       -0.0000000000        1.8897269074       -2.6703779670
N         0.0000000000        0.0000000000        2.6366247807
 
  Displaced point   9:
H        -0.0000000000       -0.0000000000       -4.7148820890
C        -0.0000000000       -0.0000000000       -2.6703779670
C         2.2588535505        0.0000000000       -1.3236961115
C        -2.2588535505       -0.0000000000       -1.3236961115
C         2.1536727766        0.0000000000        1.3077846975
C        -2.1536727766       -0.0000000000        1.3077846975
H         4.0653538211        0.0000000000       -2.2784376595
H        -4.0653538211       -0.0000000000       -2.2784376595
H         3.8814439874        0.0000000000        2.4064285626
H        -3.8814439874       -0.0000000000        2.4064285626
X       -0.0000000000        1.8897269074       -2.6703779670
N         0.0000000000        0.0000000000        2.6365782876
 
  Displaced point  10:
H        -0.0000000000       -0.0000000000       -4.7148820890
C        -0.0000000000       -0.0000000000       -2.6703779670
C         2.2588535505        0.0000000000       -1.3236961115
C        -2.2588535505       -0.0000000000       -1.3236961115
C         2.1534686525        0.0000000000        1.3077846975
C        -2.1534686525       -0.0000000000        1.3077846975
H         4.0653538211        0.0000000000       -2.2784376595
H        -4.0653538211       -0.0000000000       -2.2784376595
H         3.8814439874        0.0000000000        2.4064285626
H        -3.8814439874       -0.0000000000        2.4064285626
X       -0.0000000000        1.8897269074       -2.6703779670
N         0.0000000000        0.0000000000        2.6365782876
 
  Displaced point  11:
H        -0.0000000000       -0.0000000000       -4.7148820890
C        -0.0000000000       -0.0000000000       -2.6703779670
C         2.2588535505        0.0000000000       -1.3236961115
C        -2.2588535505       -0.0000000000       -1.3236961115
C         2.1535707146        0.0000000000        1.3078515492
C        -2.1535707146       -0.0000000000        1.3078515492
H         4.0653538211        0.0000000000       -2.2785266252
H        -4.0653538211       -0.0000000000       -2.2785266252
H         3.8814439874        0.0000000000        2.4063395968
H        -3.8814439874       -0.0000000000        2.4063395968
X       -0.0000000000        1.8897269074       -2.6703779670
N         0.0000000000        0.0000000000        2.6364893219
 
  Displaced point  12:
H        -0.0000000000       -0.0000000000       -4.7148820890
C        -0.0000000000       -0.0000000000       -2.6703779670
C         2.2588535505        0.0000000000       -1.3236961115
C        -2.2588535505       -0.0000000000       -1.3236961115
C         2.1535707146        0.0000000000        1.3077178458
C        -2.1535707146       -0.0000000000        1.3077178458
H         4.0653538211        0.0000000000       -2.2783486937
H        -4.0653538211       -0.0000000000       -2.2783486937
H         3.8814439874        0.0000000000        2.4065175283
H        -3.8814439874       -0.0000000000        2.4065175283
X       -0.0000000000        1.8897269074       -2.6703779670
N         0.0000000000        0.0000000000        2.6366672534
 
  Displaced point  13:
H        -0.0000000000       -0.0000000000       -4.7148820890
C        -0.0000000000       -0.0000000000       -2.6703779670
C         2.2588535505        0.0000000000       -1.3236961115
C        -2.2588535505       -0.0000000000       -1.3236961115
C         2.1535707146        0.0000000000        1.3077846975
C        -2.1535707146       -0.0000000000        1.3077846975
H         4.0657059993        0.0000000000       -2.2784376595
H        -4.0657059993       -0.0000000000       -2.2784376595
H         3.8814439874        0.0000000000        2.4064285626
H        -3.8814439874       -0.0000000000        2.4064285626
X       -0.0000000000        1.8897269074       -2.6703779670
N         0.0000000000        0.0000000000        2.6365782876
 
  Displaced point  14:
H        -0.0000000000       -0.0000000000       -4.7148820890
C        -0.0000000000       -0.0000000000       -2.6703779670
C         2.2588535505        0.0000000000       -1.3236961115
C        -2.2588535505       -0.0000000000       -1.3236961115
C         2.1535707146        0.0000000000        1.3077846975
C        -2.1535707146       -0.0000000000        1.3077846975
H         4.0650016429        0.0000000000       -2.2784376595
H        -4.0650016429       -0.0000000000       -2.2784376595
H         3.8814439874        0.0000000000        2.4064285626
H        -3.8814439874       -0.0000000000        2.4064285626
X       -0.0000000000        1.8897269074       -2.6703779670
N         0.0000000000        0.0000000000        2.6365782876
 
  Displaced point  15:
H        -0.0000000000       -0.0000000000       -4.7148820890
C        -0.0000000000       -0.0000000000       -2.6703779670
C         2.2588535505        0.0000000000       -1.3236961115
C        -2.2588535505       -0.0000000000       -1.3236961115
C         2.1535707146        0.0000000000        1.3077846975
C        -2.1535707146       -0.0000000000        1.3077846975
H         4.0653538211        0.0000000000       -2.2781057453
H        -4.0653538211       -0.0000000000       -2.2781057453
H         3.8814439874        0.0000000000        2.4063867975
H        -3.8814439874       -0.0000000000        2.4063867975
X       -0.0000000000        1.8897269074       -2.6703779670
N         0.0000000000        0.0000000000        2.6365365226
 
  Displaced point  16:
H        -0.0000000000       -0.0000000000       -4.7148820890
C        -0.0000000000       -0.0000000000       -2.6703779670
C         2.2588535505        0.0000000000       -1.3236961115
C        -2.2588535505       -0.0000000000       -1.3236961115
C         2.1535707146        0.0000000000        1.3077846975
C        -2.1535707146       -0.0000000000        1.3077846975
H         4.0653538211        0.0000000000       -2.2787695737
H        -4.0653538211       -0.0000000000       -2.2787695737
H         3.8814439874        0.0000000000        2.4064703276
H        -3.8814439874       -0.0000000000        2.4064703276
X       -0.0000000000        1.8897269074       -2.6703779670
N         0.0000000000        0.0000000000        2.6366200527
 
  Displaced point  17:
H        -0.0000000000       -0.0000000000       -4.7148820890
C        -0.0000000000       -0.0000000000       -2.6703779670
C         2.2588535505        0.0000000000       -1.3236961115
C        -2.2588535505       -0.0000000000       -1.3236961115
C         2.1535707146        0.0000000000        1.3077846975
C        -2.1535707146       -0.0000000000        1.3077846975
H         4.0653538211        0.0000000000       -2.2784376595
H        -4.0653538211       -0.0000000000       -2.2784376595
H         3.8817961656        0.0000000000        2.4064285626
H        -3.8817961656       -0.0000000000        2.4064285626
X       -0.0000000000        1.8897269074       -2.6703779670
N         0.0000000000        0.0000000000        2.6365782876
 
  Displaced point  18:
H        -0.0000000000       -0.0000000000       -4.7148820890
C        -0.0000000000       -0.0000000000       -2.6703779670
C         2.2588535505        0.0000000000       -1.3236961115
C        -2.2588535505       -0.0000000000       -1.3236961115
C         2.1535707146        0.0000000000        1.3077846975
C        -2.1535707146       -0.0000000000        1.3077846975
H         4.0653538211        0.0000000000       -2.2784376595
H        -4.0653538211       -0.0000000000       -2.2784376595
H         3.8810918093        0.0000000000        2.4064285626
H        -3.8810918093       -0.0000000000        2.4064285626
X       -0.0000000000        1.8897269074       -2.6703779670
N         0.0000000000        0.0000000000        2.6365782876
 
  Displaced point  19:
H        -0.0000000000       -0.0000000000       -4.7148820890
C        -0.0000000000       -0.0000000000       -2.6703779670
C         2.2588535505        0.0000000000       -1.3236961115
C        -2.2588535505       -0.0000000000       -1.3236961115
C         2.1535707146        0.0000000000        1.3077846975
C        -2.1535707146       -0.0000000000        1.3077846975
H         4.0653538211        0.0000000000       -2.2784376595
H        -4.0653538211       -0.0000000000       -2.2784376595
H         3.8814439874        0.0000000000        2.4067578386
H        -3.8814439874       -0.0000000000        2.4067578386
X       -0.0000000000        1.8897269074       -2.6703779670
N         0.0000000000        0.0000000000        2.6365308905
 
  Displaced point  20:
H        -0.0000000000       -0.0000000000       -4.7148820890
C        -0.0000000000       -0.0000000000       -2.6703779670
C         2.2588535505        0.0000000000       -1.3236961115
C        -2.2588535505       -0.0000000000       -1.3236961115
C         2.1535707146        0.0000000000        1.3077846975
C        -2.1535707146       -0.0000000000        1.3077846975
H         4.0653538211        0.0000000000       -2.2784376595
H        -4.0653538211       -0.0000000000       -2.2784376595
H         3.8814439874        0.0000000000        2.4060992865
H        -3.8814439874       -0.0000000000        2.4060992865
X       -0.0000000000        1.8897269074       -2.6703779670
N         0.0000000000        0.0000000000        2.6366256847
 
  Displaced point  21:
H        -0.0000000000       -0.0000000000       -4.7148820890
C        -0.0000000000       -0.0000000000       -2.6703779670
C         2.2588535505        0.0001020621       -1.3236961115
C        -2.2588535505       -0.0001020621       -1.3236961115
C         2.1535707146        0.0000000000        1.3077846975
C        -2.1535707146       -0.0000000000        1.3077846975
H         4.0653538211        0.0000000000       -2.2784376595
H        -4.0653538211       -0.0000000000       -2.2784376595
H         3.8814439874        0.0000000000        2.4064285626
H        -3.8814439874       -0.0000000000        2.4064285626
X       -0.0000000000        1.8897269074       -2.6703779670
N         0.0000000000        0.0000000000        2.6365782876
 
  Displaced point  22:
H        -0.0000000000       -0.0000000000       -4.7148820890
C        -0.0000000000       -0.0000000000       -2.6703779670
C         2.2588535505        0.0000000000       -1.3236961115
C        -2.2588535505       -0.0000000000       -1.3236961115
C         2.1535707146        0.0001020621        1.3077846975
C        -2.1535707146       -0.0001020621        1.3077846975
H         4.0653538211        0.0000000000       -2.2784376595
H        -4.0653538211       -0.0000000000       -2.2784376595
H         3.8814439874        0.0000000000        2.4064285626
H        -3.8814439874       -0.0000000000        2.4064285626
X       -0.0000000000        1.8897269074       -2.6703779670
N         0.0000000000        0.0000000000        2.6365782876
 
  Displaced point  23:
H        -0.0000000000       -0.0000000000       -4.7148820890
C        -0.0000000000       -0.0000000000       -2.6703779670
C         2.2588535505        0.0000000000       -1.3236961115
C        -2.2588535505       -0.0000000000       -1.3236961115
C         2.1535707146        0.0000000000        1.3077846975
C        -2.1535707146       -0.0000000000        1.3077846975
H         4.0653538211        0.0003521782       -2.2784376595
H        -4.0653538211       -0.0003521782       -2.2784376595
H         3.8814439874        0.0000000000        2.4064285626
H        -3.8814439874       -0.0000000000        2.4064285626
X       -0.0000000000        1.8897269074       -2.6703779670
N         0.0000000000        0.0000000000        2.6365782876
 
  Displaced point  24:
H        -0.0000000000       -0.0000000000       -4.7148820890
C        -0.0000000000       -0.0000000000       -2.6703779670
C         2.2588535505        0.0000000000       -1.3236961115
C        -2.2588535505       -0.0000000000       -1.3236961115
C         2.1535707146        0.0000000000        1.3077846975
C        -2.1535707146       -0.0000000000        1.3077846975
H         4.0653538211        0.0000000000       -2.2784376595
H        -4.0653538211       -0.0000000000       -2.2784376595
H         3.8814439874        0.0003521782        2.4064285626
H        -3.8814439874       -0.0003521782        2.4064285626
X       -0.0000000000        1.8897269074       -2.6703779670
N         0.0000000000        0.0000000000        2.6365782876
 
  Displaced point  25:
H         0.0004948697       -0.0000000000       -4.7148820890
C        -0.0000063913       -0.0000000000       -2.6703779670
C         2.2588471591        0.0000000000       -1.3236961115
C        -2.2588599418       -0.0000000000       -1.3236961115
C         2.1535643233        0.0000000000        1.3077846975
C        -2.1535771059       -0.0000000000        1.3077846975
H         4.0653474298        0.0000000000       -2.2784376595
H        -4.0653602124       -0.0000000000       -2.2784376595
H         3.8814375961        0.0000000000        2.4064285626
H        -3.8814503787       -0.0000000000        2.4064285626
X       -0.0000000000        1.8897269074       -2.6703779670
N        -0.0000063913        0.0000000000        2.6365782876
 
  Displaced point  26:
H        -0.0000000000       -0.0000000000       -4.7148820890
C         0.0001327766       -0.0000000000       -2.6703779670
C         2.2588294218        0.0000000000       -1.3236961115
C        -2.2588776791       -0.0000000000       -1.3236961115
C         2.1535465859        0.0000000000        1.3077846975
C        -2.1535948432       -0.0000000000        1.3077846975
H         4.0653296925        0.0000000000       -2.2784376595
H        -4.0653779497       -0.0000000000       -2.2784376595
H         3.8814198588        0.0000000000        2.4064285626
H        -3.8814681161       -0.0000000000        2.4064285626
X       -0.0000000000        1.8897269074       -2.6703779670
N        -0.0000241286        0.0000000000        2.6365782876
 
  Displaced point  27:
H        -0.0000000000       -0.0000000000       -4.7148820890
C        -0.0000000000       -0.0000000000       -2.6703779670
C         2.2589349799        0.0000000000       -1.3236961115
C        -2.2587721210       -0.0000000000       -1.3236961115
C         2.1535242215        0.0000000000        1.3077846975
C        -2.1536172076       -0.0000000000        1.3077846975
H         4.0653073280        0.0000000000       -2.2784376595
H        -4.0654003142       -0.0000000000       -2.2784376595
H         3.8813974943        0.0000000000        2.4064285626
H        -3.8814904805       -0.0000000000        2.4064285626
X       -0.0000000000        1.8897269074       -2.6703779670
N        -0.0000464931        0.0000000000        2.6365782876
 
  Displaced point  28:
H        -0.0000000000       -0.0000000000       -4.7148820890
C        -0.0000000000       -0.0000000000       -2.6703779670
C         2.2588535505        0.0000000000       -1.3235940494
C        -2.2588535505       -0.0000000000       -1.3237981736
C         2.1535707146        0.0000000000        1.3077846975
C        -2.1535707146       -0.0000000000        1.3077846975
H         4.0653538211        0.0000000000       -2.2784376595
H        -4.0653538211       -0.0000000000       -2.2784376595
H         3.8814439874        0.0000000000        2.4064285626
H        -3.8814439874       -0.0000000000        2.4064285626
X       -0.0000000000        1.8897269074       -2.6703779670
N         0.0000000000        0.0000000000        2.6365782876
 
  Displaced point  29:
H        -0.0000000000       -0.0000000000       -4.7148820890
C        -0.0000000000       -0.0000000000       -2.6703779670
C         2.2588535505        0.0000000000       -1.3236961115
C        -2.2588535505       -0.0000000000       -1.3236961115
C         2.1536375663        0.0000000000        1.3077846975
C        -2.1535038628       -0.0000000000        1.3077846975
H         4.0652648554        0.0000000000       -2.2784376595
H        -4.0654427869       -0.0000000000       -2.2784376595
H         3.8813550217        0.0000000000        2.4064285626
H        -3.8815329532       -0.0000000000        2.4064285626
X       -0.0000000000        1.8897269074       -2.6703779670
N        -0.0000889657        0.0000000000        2.6365782876
 
  Displaced point  30:
H        -0.0000000000       -0.0000000000       -4.7148820890
C        -0.0000000000       -0.0000000000       -2.6703779670
C         2.2588535505        0.0000000000       -1.3236961115
C        -2.2588535505       -0.0000000000       -1.3236961115
C         2.1535707146        0.0000000000        1.3078867596
C        -2.1535707146       -0.0000000000        1.3076826354
H         4.0653538211        0.0000000000       -2.2784376595
H        -4.0653538211       -0.0000000000       -2.2784376595
H         3.8814439874        0.0000000000        2.4064285626
H        -3.8814439874       -0.0000000000        2.4064285626
X       -0.0000000000        1.8897269074       -2.6703779670
N         0.0000000000        0.0000000000        2.6365782876
 
  Displaced point  31:
H        -0.0000000000       -0.0000000000       -4.7148820890
C        -0.0000000000       -0.0000000000       -2.6703779670
C         2.2588535505        0.0000000000       -1.3236961115
C        -2.2588535505       -0.0000000000       -1.3236961115
C         2.1535707146        0.0000000000        1.3077846975
C        -2.1535707146       -0.0000000000        1.3077846975
H         4.0656857353        0.0000000000       -2.2784376595
H        -4.0650219069       -0.0000000000       -2.2784376595
H         3.8814022224        0.0000000000        2.4064285626
H        -3.8814857525       -0.0000000000        2.4064285626
X       -0.0000000000        1.8897269074       -2.6703779670
N        -0.0000417651        0.0000000000        2.6365782876
 
  Displaced point  32:
H        -0.0000000000       -0.0000000000       -4.7148820890
C        -0.0000000000       -0.0000000000       -2.6703779670
C         2.2588535505        0.0000000000       -1.3236961115
C        -2.2588535505       -0.0000000000       -1.3236961115
C         2.1535707146        0.0000000000        1.3077846975
C        -2.1535707146       -0.0000000000        1.3077846975
H         4.0653538211        0.0000000000       -2.2780854813
H        -4.0653538211       -0.0000000000       -2.2787898377
H         3.8814439874        0.0000000000        2.4064285626
H        -3.8814439874       -0.0000000000        2.4064285626
X       -0.0000000000        1.8897269074       -2.6703779670
N         0.0000000000        0.0000000000        2.6365782876
 
  Displaced point  33:
H        -0.0000000000       -0.0000000000       -4.7148820890
C        -0.0000000000       -0.0000000000       -2.6703779670
C         2.2588535505        0.0000000000       -1.3236961115
C        -2.2588535505       -0.0000000000       -1.3236961115
C         2.1535707146        0.0000000000        1.3077846975
C        -2.1535707146       -0.0000000000        1.3077846975
H         4.0653538211        0.0000000000       -2.2784376595
H        -4.0653538211       -0.0000000000       -2.2784376595
H         3.8817732635        0.0000000000        2.4064285626
H        -3.8811147114       -0.0000000000        2.4064285626
X       -0.0000000000        1.8897269074       -2.6703779670
N        -0.0000473971        0.0000000000        2.6365782876
 
  Displaced point  34:
H        -0.0000000000       -0.0000000000       -4.7148820890
C        -0.0000000000       -0.0000000000       -2.6703779670
C         2.2588535505        0.0000000000       -1.3236961115
C        -2.2588535505       -0.0000000000       -1.3236961115
C         2.1535707146        0.0000000000        1.3077846975
C        -2.1535707146       -0.0000000000        1.3077846975
H         4.0653538211        0.0000000000       -2.2784376595
H        -4.0653538211       -0.0000000000       -2.2784376595
H         3.8814439874        0.0000000000        2.4067807407
H        -3.8814439874       -0.0000000000        2.4060763844
X       -0.0000000000        1.8897269074       -2.6703779670
N         0.0000000000        0.0000000000        2.6365782876
 
  Displaced point  35:
H        -0.0000000000        0.0004948697       -4.7148820890
C        -0.0000000000       -0.0000063913       -2.6703779670
C         2.2588535505       -0.0000063913       -1.3236961115
C        -2.2588535505       -0.0000063913       -1.3236961115
C         2.1535707146       -0.0000063913        1.3077846975
C        -2.1535707146       -0.0000063913        1.3077846975
H         4.0653538211       -0.0000063913       -2.2784376595
H        -4.0653538211       -0.0000063913       -2.2784376595
H         3.8814439874       -0.0000063913        2.4064285626
H        -3.8814439874       -0.0000063913        2.4064285626
X       -0.0000000000        1.8897269074       -2.6703779670
N         0.0000000000       -0.0000063913        2.6365782876
 
  Displaced point  36:
H        -0.0000000000       -0.0000000000       -4.7148820890
C        -0.0000000000        0.0001327766       -2.6703779670
C         2.2588535505       -0.0000241286       -1.3236961115
C        -2.2588535505       -0.0000241286       -1.3236961115
C         2.1535707146       -0.0000241286        1.3077846975
C        -2.1535707146       -0.0000241286        1.3077846975
H         4.0653538211       -0.0000241286       -2.2784376595
H        -4.0653538211       -0.0000241286       -2.2784376595
H         3.8814439874       -0.0000241286        2.4064285626
H        -3.8814439874       -0.0000241286        2.4064285626
X       -0.0000000000        1.8897269074       -2.6703779670
N         0.0000000000       -0.0000241286        2.6365782876
 
  Displaced point  37:
H        -0.0000000000       -0.0000000000       -4.7148820890
C        -0.0000000000       -0.0000000000       -2.6703779670
C         2.2588535505        0.0000814295       -1.3236961115
C        -2.2588535505        0.0000814295       -1.3236961115
C         2.1535707146       -0.0000464931        1.3077846975
C        -2.1535707146       -0.0000464931        1.3077846975
H         4.0653538211       -0.0000464931       -2.2784376595
H        -4.0653538211       -0.0000464931       -2.2784376595
H         3.8814439874       -0.0000464931        2.4064285626
H        -3.8814439874       -0.0000464931        2.4064285626
X       -0.0000000000        1.8897269074       -2.6703779670
N         0.0000000000       -0.0000464931        2.6365782876
 
  Displaced point  38:
H        -0.0000000000       -0.0000000000       -4.7148820890
C        -0.0000000000       -0.0000000000       -2.6703779670
C         2.2588535505        0.0000000000       -1.3236961115
C        -2.2588535505       -0.0000000000       -1.3236961115
C         2.1535707146        0.0000668517        1.3077846975
C        -2.1535707146        0.0000668517        1.3077846975
H         4.0653538211       -0.0000889657       -2.2784376595
H        -4.0653538211       -0.0000889657       -2.2784376595
H         3.8814439874       -0.0000889657        2.4064285626
H        -3.8814439874       -0.0000889657        2.4064285626
X       -0.0000000000        1.8897269074       -2.6703779670
N         0.0000000000       -0.0000889657        2.6365782876
 
  Displaced point  39:
H        -0.0000000000       -0.0000000000       -4.7148820890
C        -0.0000000000       -0.0000000000       -2.6703779670
C         2.2588535505        0.0000000000       -1.3236961115
C        -2.2588535505       -0.0000000000       -1.3236961115
C         2.1535707146        0.0000000000        1.3077846975
C        -2.1535707146       -0.0000000000        1.3077846975
H         4.0653538211        0.0003319142       -2.2784376595
H        -4.0653538211        0.0003319142       -2.2784376595
H         3.8814439874       -0.0000417651        2.4064285626
H        -3.8814439874       -0.0000417651        2.4064285626
X       -0.0000000000        1.8897269074       -2.6703779670
N         0.0000000000       -0.0000417651        2.6365782876
 
  Displaced point  40:
H        -0.0000000000       -0.0000000000       -4.7148820890
C        -0.0000000000       -0.0000000000       -2.6703779670
C         2.2588535505        0.0000000000       -1.3236961115
C        -2.2588535505       -0.0000000000       -1.3236961115
C         2.1535707146        0.0000000000        1.3077846975
C        -2.1535707146       -0.0000000000        1.3077846975
H         4.0653538211        0.0000000000       -2.2784376595
H        -4.0653538211       -0.0000000000       -2.2784376595
H         3.8814439874        0.0003292761        2.4064285626
H        -3.8814439874        0.0003292761        2.4064285626
X       -0.0000000000        1.8897269074       -2.6703779670
N         0.0000000000       -0.0000473971        2.6365782876
 @CHECKOUT-I, Total execution time (CPU/WALL):         0.03/       0.06 seconds.
 @GETMEM-I,  Allocated   91552 MB of main memory.
 @CHECKOUT-I, Total execution time (CPU/WALL):         0.00/       0.00 seconds.
 @GETMEM-I,  Allocated   91552 MB of main memory.
  current energy   -248.141147487246     
  x is   0.000000000000000E+000
  x is   0.000000000000000E+000
  x is   0.000000000000000E+000
  x is   0.000000000000000E+000
  x is   0.000000000000000E+000
 @CHECKOUT-I, Total execution time (CPU/WALL):         0.02/       0.03 seconds.
 @GETMEM-I,  Allocated   91552 MB of main memory.
 @CHECKOUT-I, Total execution time (CPU/WALL):         0.00/       0.00 seconds.
 @GETMEM-I,  Allocated   91552 MB of main memory.
  current energy   -248.141147487058     
  x is   0.000000000000000E+000
  x is   0.000000000000000E+000
  x is   0.000000000000000E+000
  x is   0.000000000000000E+000
  x is   0.000000000000000E+000
 @CHECKOUT-I, Total execution time (CPU/WALL):         0.01/       0.03 seconds.
 @GETMEM-I,  Allocated   91552 MB of main memory.
 @CHECKOUT-I, Total execution time (CPU/WALL):         0.00/       0.00 seconds.
 @GETMEM-I,  Allocated   91552 MB of main memory.
  current energy   -248.141147524372     
  x is   0.000000000000000E+000
  x is   0.000000000000000E+000
  x is   0.000000000000000E+000
  x is   0.000000000000000E+000
  x is   0.000000000000000E+000
 @CHECKOUT-I, Total execution time (CPU/WALL):         0.01/       0.03 seconds.
 @GETMEM-I,  Allocated   91552 MB of main memory.
 @CHECKOUT-I, Total execution time (CPU/WALL):         0.00/       0.00 seconds.
 @GETMEM-I,  Allocated   91552 MB of main memory.
  current energy   -248.141147524336     
  x is   0.000000000000000E+000
  x is   0.000000000000000E+000
  x is   0.000000000000000E+000
  x is   0.000000000000000E+000
  x is   0.000000000000000E+000
 @CHECKOUT-I, Total execution time (CPU/WALL):         0.02/       0.03 seconds.
 @GETMEM-I,  Allocated   91552 MB of main memory.
 @CHECKOUT-I, Total execution time (CPU/WALL):         0.00/       0.00 seconds.
 @GETMEM-I,  Allocated   91552 MB of main memory.
  current energy   -248.141147524112     
  x is   0.000000000000000E+000
  x is   0.000000000000000E+000
  x is   0.000000000000000E+000
  x is   0.000000000000000E+000
  x is   0.000000000000000E+000
 @CHECKOUT-I, Total execution time (CPU/WALL):         0.02/       0.02 seconds.
 @GETMEM-I,  Allocated   91552 MB of main memory.
 @CHECKOUT-I, Total execution time (CPU/WALL):         0.00/       0.00 seconds.
 @GETMEM-I,  Allocated   91552 MB of main memory.
  current energy   -248.141147524166     
  x is   0.000000000000000E+000
  x is   0.000000000000000E+000
  x is   0.000000000000000E+000
  x is   0.000000000000000E+000
  x is   0.000000000000000E+000
 @CHECKOUT-I, Total execution time (CPU/WALL):         0.01/       0.03 seconds.
 @GETMEM-I,  Allocated   91552 MB of main memory.
 @CHECKOUT-I, Total execution time (CPU/WALL):         0.00/       0.00 seconds.
 @GETMEM-I,  Allocated   91552 MB of main memory.
  current energy   -248.141147522202     
  x is   0.000000000000000E+000
  x is   0.000000000000000E+000
  x is   0.000000000000000E+000
  x is   0.000000000000000E+000
  x is   0.000000000000000E+000
 @CHECKOUT-I, Total execution time (CPU/WALL):         0.02/       0.03 seconds.
 @GETMEM-I,  Allocated   91552 MB of main memory.
 @CHECKOUT-I, Total execution time (CPU/WALL):         0.00/       0.00 seconds.
 @GETMEM-I,  Allocated   91552 MB of main memory.
  current energy   -248.141147522151     
  x is   0.000000000000000E+000
  x is   0.000000000000000E+000
  x is   0.000000000000000E+000
  x is   0.000000000000000E+000
  x is   0.000000000000000E+000
 @CHECKOUT-I, Total execution time (CPU/WALL):         0.01/       0.03 seconds.
 @GETMEM-I,  Allocated   91552 MB of main memory.
 @CHECKOUT-I, Total execution time (CPU/WALL):         0.00/       0.00 seconds.
 @GETMEM-I,  Allocated   91552 MB of main memory.
  current energy   -248.141147523855     
  x is   0.000000000000000E+000
  x is   0.000000000000000E+000
  x is   0.000000000000000E+000
  x is   0.000000000000000E+000
  x is   0.000000000000000E+000
 @CHECKOUT-I, Total execution time (CPU/WALL):         0.01/       0.02 seconds.
 @GETMEM-I,  Allocated   91552 MB of main memory.
 @CHECKOUT-I, Total execution time (CPU/WALL):         0.00/       0.00 seconds.
 @GETMEM-I,  Allocated   91552 MB of main memory.
  current energy   -248.141147523901     
  x is   0.000000000000000E+000
  x is   0.000000000000000E+000
  x is   0.000000000000000E+000
  x is   0.000000000000000E+000
  x is   0.000000000000000E+000
 @CHECKOUT-I, Total execution time (CPU/WALL):         0.01/       0.04 seconds.
 @GETMEM-I,  Allocated   91552 MB of main memory.
 @CHECKOUT-I, Total execution time (CPU/WALL):         0.00/       0.00 seconds.
 @GETMEM-I,  Allocated   91552 MB of main memory.
  current energy   -248.141147521181     
  x is   0.000000000000000E+000
  x is   0.000000000000000E+000
  x is   0.000000000000000E+000
  x is   0.000000000000000E+000
  x is   0.000000000000000E+000
 @CHECKOUT-I, Total execution time (CPU/WALL):         0.01/       0.04 seconds.
 @GETMEM-I,  Allocated   91552 MB of main memory.
 @CHECKOUT-I, Total execution time (CPU/WALL):         0.00/       0.00 seconds.
 @GETMEM-I,  Allocated   91552 MB of main memory.
  current energy   -248.141147521139     
  x is   0.000000000000000E+000
  x is   0.000000000000000E+000
  x is   0.000000000000000E+000
  x is   0.000000000000000E+000
  x is   0.000000000000000E+000
 @CHECKOUT-I, Total execution time (CPU/WALL):         0.02/       0.04 seconds.
 @GETMEM-I,  Allocated   91552 MB of main memory.
 @CHECKOUT-I, Total execution time (CPU/WALL):         0.00/       0.00 seconds.
 @GETMEM-I,  Allocated   91552 MB of main memory.
  current energy   -248.141147495676     
  x is   0.000000000000000E+000
  x is   0.000000000000000E+000
  x is   0.000000000000000E+000
  x is   0.000000000000000E+000
  x is   0.000000000000000E+000
 @CHECKOUT-I, Total execution time (CPU/WALL):         0.02/       0.02 seconds.
 @GETMEM-I,  Allocated   91552 MB of main memory.
 @CHECKOUT-I, Total execution time (CPU/WALL):         0.00/       0.00 seconds.
 @GETMEM-I,  Allocated   91552 MB of main memory.
  current energy   -248.141147495813     
  x is   0.000000000000000E+000
  x is   0.000000000000000E+000
  x is   0.000000000000000E+000
  x is   0.000000000000000E+000
  x is   0.000000000000000E+000
 @CHECKOUT-I, Total execution time (CPU/WALL):         0.01/       0.03 seconds.
 @GETMEM-I,  Allocated   91552 MB of main memory.
 @CHECKOUT-I, Total execution time (CPU/WALL):         0.00/       0.00 seconds.
 @GETMEM-I,  Allocated   91552 MB of main memory.
  current energy   -248.141147518035     
  x is   0.000000000000000E+000
  x is   0.000000000000000E+000
  x is   0.000000000000000E+000
  x is   0.000000000000000E+000
  x is   0.000000000000000E+000
 @CHECKOUT-I, Total execution time (CPU/WALL):         0.02/       0.04 seconds.
 @GETMEM-I,  Allocated   91552 MB of main memory.
 @CHECKOUT-I, Total execution time (CPU/WALL):         0.00/       0.00 seconds.
 @GETMEM-I,  Allocated   91552 MB of main memory.
  current energy   -248.141147517924     
  x is   0.000000000000000E+000
  x is   0.000000000000000E+000
  x is   0.000000000000000E+000
  x is   0.000000000000000E+000
  x is   0.000000000000000E+000
 @CHECKOUT-I, Total execution time (CPU/WALL):         0.02/       0.03 seconds.
 @GETMEM-I,  Allocated   91552 MB of main memory.
 @CHECKOUT-I, Total execution time (CPU/WALL):         0.00/       0.00 seconds.
 @GETMEM-I,  Allocated   91552 MB of main memory.
  current energy   -248.141147498644     
  x is   0.000000000000000E+000
  x is   0.000000000000000E+000
  x is   0.000000000000000E+000
  x is   0.000000000000000E+000
  x is   0.000000000000000E+000
 @CHECKOUT-I, Total execution time (CPU/WALL):         0.01/       0.03 seconds.
 @GETMEM-I,  Allocated   91552 MB of main memory.
 @CHECKOUT-I, Total execution time (CPU/WALL):         0.00/       0.00 seconds.
 @GETMEM-I,  Allocated   91552 MB of main memory.
  current energy   -248.141147498843     
  x is   0.000000000000000E+000
  x is   0.000000000000000E+000
  x is   0.000000000000000E+000
  x is   0.000000000000000E+000
  x is   0.000000000000000E+000
 @CHECKOUT-I, Total execution time (CPU/WALL):         0.01/       0.03 seconds.
 @GETMEM-I,  Allocated   91552 MB of main memory.
 @CHECKOUT-I, Total execution time (CPU/WALL):         0.00/       0.00 seconds.
 @GETMEM-I,  Allocated   91552 MB of main memory.
  current energy   -248.141147516037     
  x is   0.000000000000000E+000
  x is   0.000000000000000E+000
  x is   0.000000000000000E+000
  x is   0.000000000000000E+000
  x is   0.000000000000000E+000
 @CHECKOUT-I, Total execution time (CPU/WALL):         0.02/       0.03 seconds.
 @GETMEM-I,  Allocated   91552 MB of main memory.
 @CHECKOUT-I, Total execution time (CPU/WALL):         0.00/       0.00 seconds.
 @GETMEM-I,  Allocated   91552 MB of main memory.
  current energy   -248.141147516135     
  x is   0.000000000000000E+000
  x is   0.000000000000000E+000
  x is   0.000000000000000E+000
  x is   0.000000000000000E+000
  x is   0.000000000000000E+000
 @CHECKOUT-I, Total execution time (CPU/WALL):         0.01/       0.04 seconds.
 @GETMEM-I,  Allocated   91552 MB of main memory.
 @CHECKOUT-I, Total execution time (CPU/WALL):         0.00/       0.00 seconds.
 @GETMEM-I,  Allocated   91552 MB of main memory.
  current energy   -248.141147531179     
  x is   0.000000000000000E+000
  x is   0.000000000000000E+000
  x is   0.000000000000000E+000
  x is  -3.532839576436686E-010
  x is  -1.020757478542578E-009
 @CHECKOUT-I, Total execution time (CPU/WALL):         0.02/       0.03 seconds.
 @GETMEM-I,  Allocated   91552 MB of main memory.
 @CHECKOUT-I, Total execution time (CPU/WALL):         0.00/       0.00 seconds.
 @GETMEM-I,  Allocated   91552 MB of main memory.
  current energy   -248.141147530853     
  x is   0.000000000000000E+000
  x is   0.000000000000000E+000
  x is   0.000000000000000E+000
  x is  -1.572610930367091E-010
  x is   0.000000000000000E+000
 @CHECKOUT-I, Total execution time (CPU/WALL):         0.01/       0.03 seconds.
 @GETMEM-I,  Allocated   91552 MB of main memory.
 @CHECKOUT-I, Total execution time (CPU/WALL):         0.00/       0.00 seconds.
 @GETMEM-I,  Allocated   91552 MB of main memory.
  current energy   -248.141147529367     
  x is   0.000000000000000E+000
  x is   0.000000000000000E+000
  x is   0.000000000000000E+000
  x is  -4.706557366063180E-011
  x is   0.000000000000000E+000
 @CHECKOUT-I, Total execution time (CPU/WALL):         0.01/       0.03 seconds.
 @GETMEM-I,  Allocated   91552 MB of main memory.
 @CHECKOUT-I, Total execution time (CPU/WALL):         0.00/       0.00 seconds.
 @GETMEM-I,  Allocated   91552 MB of main memory.
  current energy   -248.141147529169     
  x is   0.000000000000000E+000
  x is   0.000000000000000E+000
  x is   0.000000000000000E+000
  x is  -4.290345856361455E-011
  x is   0.000000000000000E+000
 @CHECKOUT-I, Total execution time (CPU/WALL):         0.01/       0.03 seconds.
 @GETMEM-I,  Allocated   91552 MB of main memory.
 @CHECKOUT-I, Total execution time (CPU/WALL):         0.00/       0.00 seconds.
 @GETMEM-I,  Allocated   91552 MB of main memory.
  current energy   -248.141147525259     
  x is   0.000000000000000E+000
  x is   -1.00000000000000     
  x is  -2.938205234670477E-012
  x is  -1.607472910336583E-008
  x is   0.000000000000000E+000
  x is   -1.00000000000000     
  x is   0.000000000000000E+000
 @CHECKOUT-I, Total execution time (CPU/WALL):         0.01/       0.03 seconds.
 @GETMEM-I,  Allocated   91552 MB of main memory.
 @CHECKOUT-I, Total execution time (CPU/WALL):         0.00/       0.00 seconds.
 @GETMEM-I,  Allocated   91552 MB of main memory.
  current energy   -248.141147524523     
  x is   0.000000000000000E+000
  x is   -1.00000000000000     
  x is  -4.187483693129934E-011
  x is  -7.342356278527973E-008
  x is   0.000000000000000E+000
  x is   -1.00000000000000     
  x is   0.000000000000000E+000
 @CHECKOUT-I, Total execution time (CPU/WALL):         0.02/       0.04 seconds.
 @GETMEM-I,  Allocated   91552 MB of main memory.
 @CHECKOUT-I, Total execution time (CPU/WALL):         0.00/       0.00 seconds.
 @GETMEM-I,  Allocated   91552 MB of main memory.
  current energy   -248.141147523941     
  x is   0.000000000000000E+000
  x is   -1.00000000000000     
  x is  -1.554765205469266E-010
  x is  -8.944350293749181E-008
  x is   0.000000000000000E+000
  x is   -1.00000000000000     
  x is   0.000000000000000E+000
 @CHECKOUT-I, Total execution time (CPU/WALL):         0.02/       0.03 seconds.
 @GETMEM-I,  Allocated   91552 MB of main memory.
 @CHECKOUT-I, Total execution time (CPU/WALL):         0.00/       0.00 seconds.
 @GETMEM-I,  Allocated   91552 MB of main memory.
  current energy   -248.141147526219     
  x is   0.000000000000000E+000
  x is   -1.00000000000000     
  x is   0.000000000000000E+000
  x is  -8.910359738933948E-008
  x is   -1.00000000000000     
  x is   0.000000000000000E+000
 @CHECKOUT-I, Total execution time (CPU/WALL):         0.01/       0.03 seconds.
 @GETMEM-I,  Allocated   91552 MB of main memory.
 @CHECKOUT-I, Total execution time (CPU/WALL):         0.00/       0.00 seconds.
 @GETMEM-I,  Allocated   91552 MB of main memory.
  current energy   -248.141147517024     
  x is   0.000000000000000E+000
  x is   -1.00000000000000     
  x is  -5.692909477161834E-010
  x is  -1.712463948422283E-009
  x is   0.000000000000000E+000
  x is   -1.00000000000000     
  x is   0.000000000000000E+000
 @CHECKOUT-I, Total execution time (CPU/WALL):         0.01/       0.03 seconds.
 @GETMEM-I,  Allocated   91552 MB of main memory.
 @CHECKOUT-I, Total execution time (CPU/WALL):         0.00/       0.00 seconds.
 @GETMEM-I,  Allocated   91552 MB of main memory.
  current energy   -248.141147526040     
  x is   0.000000000000000E+000
  x is   -1.00000000000000     
  x is   0.000000000000000E+000
  x is  -8.099111559189964E-008
  x is   -1.00000000000000     
  x is   0.000000000000000E+000
 @CHECKOUT-I, Total execution time (CPU/WALL):         0.02/       0.04 seconds.
 @GETMEM-I,  Allocated   91552 MB of main memory.
 @CHECKOUT-I, Total execution time (CPU/WALL):         0.00/       0.00 seconds.
 @GETMEM-I,  Allocated   91552 MB of main memory.
  current energy   -248.141147499174     
  x is   0.000000000000000E+000
  x is   -1.00000000000000     
  x is  -1.254627512992101E-010
  x is  -2.727525694190547E-008
  x is   0.000000000000000E+000
  x is   -1.00000000000000     
  x is   0.000000000000000E+000
 @CHECKOUT-I, Total execution time (CPU/WALL):         0.02/       0.02 seconds.
 @GETMEM-I,  Allocated   91552 MB of main memory.
 @CHECKOUT-I, Total execution time (CPU/WALL):         0.00/       0.00 seconds.
 @GETMEM-I,  Allocated   91552 MB of main memory.
  current energy   -248.141147517234     
  x is   0.000000000000000E+000
  x is   -1.00000000000000     
  x is   0.000000000000000E+000
  x is  -2.423928679995413E-008
  x is   -1.00000000000000     
  x is   0.000000000000000E+000
 @CHECKOUT-I, Total execution time (CPU/WALL):         0.01/       0.02 seconds.
 @GETMEM-I,  Allocated   91552 MB of main memory.
 @CHECKOUT-I, Total execution time (CPU/WALL):         0.00/       0.00 seconds.
 @GETMEM-I,  Allocated   91552 MB of main memory.
  current energy   -248.141147501490     
  x is   0.000000000000000E+000
  x is   -1.00000000000000     
  x is  -1.615817479816428E-010
  x is  -1.998690102311684E-011
  x is   0.000000000000000E+000
  x is   -1.00000000000000     
  x is   0.000000000000000E+000
 @CHECKOUT-I, Total execution time (CPU/WALL):         0.01/       0.03 seconds.
 @GETMEM-I,  Allocated   91552 MB of main memory.
 @CHECKOUT-I, Total execution time (CPU/WALL):         0.00/       0.00 seconds.
 @GETMEM-I,  Allocated   91552 MB of main memory.
  current energy   -248.141147513857     
  x is   0.000000000000000E+000
  x is   -1.00000000000000     
  x is   0.000000000000000E+000
  x is  -2.209580307610537E-008
  x is   -1.00000000000000     
  x is   0.000000000000000E+000
 @CHECKOUT-I, Total execution time (CPU/WALL):         0.02/       0.03 seconds.
 @GETMEM-I,  Allocated   91552 MB of main memory.
 @CHECKOUT-I, Total execution time (CPU/WALL):         0.00/       0.00 seconds.
 @GETMEM-I,  Allocated   91552 MB of main memory.
  current energy   -248.141147529171     
  x is   0.000000000000000E+000
  x is  -0.999999999999997     
  x is  -2.938205234670477E-012
  x is  -0.999994754306616     
  x is  -0.999999999916328     
  x is  -9.031220216115798E-012
  x is  -0.999995749917171     
 @CHECKOUT-I, Total execution time (CPU/WALL):         0.01/       0.03 seconds.
 @GETMEM-I,  Allocated   91552 MB of main memory.
 @CHECKOUT-I, Total execution time (CPU/WALL):         0.00/       0.00 seconds.
 @GETMEM-I,  Allocated   91552 MB of main memory.
  current energy   -248.141147530922     
  x is   0.000000000000000E+000
  x is  -0.999999999999997     
  x is  -4.187483693129934E-011
  x is  -0.999992592009371     
  x is  -0.999999999977836     
  x is  -1.287148165829421E-010
  x is  -0.999983955373128     
 @CHECKOUT-I, Total execution time (CPU/WALL):         0.01/       0.03 seconds.
 @GETMEM-I,  Allocated   91552 MB of main memory.
 @CHECKOUT-I, Total execution time (CPU/WALL):         0.00/       0.00 seconds.
 @GETMEM-I,  Allocated   91552 MB of main memory.
  current energy   -248.141147530880     
  x is   0.000000000000000E+000
  x is  -0.999999999999997     
  x is  -1.554765205469266E-010
  x is  -0.999999038989204     
  x is  -0.999999999988498     
  x is  -3.306439566586050E-010
  x is  -0.999974284487015     
 @CHECKOUT-I, Total execution time (CPU/WALL):         0.02/       0.03 seconds.
 @GETMEM-I,  Allocated   91552 MB of main memory.
 @CHECKOUT-I, Total execution time (CPU/WALL):         0.00/       0.00 seconds.
 @GETMEM-I,  Allocated   91552 MB of main memory.
  current energy   -248.141147529828     
  x is   0.000000000000000E+000
  x is  -0.999999999999997     
  x is  -5.692909477161834E-010
  x is  -0.999970151202221     
  x is  -0.999999999993989     
  x is  -1.954943984472379E-010
  x is  -0.999980226548323     
 @CHECKOUT-I, Total execution time (CPU/WALL):         0.01/       0.03 seconds.
 @GETMEM-I,  Allocated   91552 MB of main memory.
 @CHECKOUT-I, Total execution time (CPU/WALL):         0.00/       0.00 seconds.
 @GETMEM-I,  Allocated   91552 MB of main memory.
  current energy   -248.141147529606     
  x is   0.000000000000000E+000
  x is  -0.999999999999997     
  x is  -1.254627512992101E-010
  x is  -0.999994685358130     
  x is  -0.999999999987196     
  x is  -4.308398082741860E-011
  x is  -0.999990717323439     
 @CHECKOUT-I, Total execution time (CPU/WALL):         0.01/       0.03 seconds.
 @GETMEM-I,  Allocated   91552 MB of main memory.
 @CHECKOUT-I, Total execution time (CPU/WALL):         0.00/       0.00 seconds.
 @GETMEM-I,  Allocated   91552 MB of main memory.
  current energy   -248.141147529246     
  x is   0.000000000000000E+000
  x is  -0.999999999999997     
  x is  -1.615817479816428E-010
  x is  -0.999982515115708     
  x is  -0.999999999988717     
  x is  -5.548728143622839E-011
  x is  -0.999989465550828     
Largest asymmetry in FCM    0.000000032249770
  Vibrational frequencies  (cm-1) :
      1  605.58714     4.18787
      2 1004.93528     4.12514
      3 1046.28558     6.98568
      4 1090.12256     2.50225
      5 1239.02259     2.61751
      6 1513.51420     3.98843
      7 1633.64853    21.44906
      8 3175.45320     4.51284
      9 3193.06229     5.86273
     10 3217.02778     5.10779
Largest asymmetry in FCM    0.000000003012597
  Vibrational frequencies  (cm-1) :
      1    0.54938     0.00000
      2  379.71773     0.00000
      3  892.38839     0.00000
      4  997.43233     0.00000
Largest asymmetry in FCM    0.000000031160943
  Vibrational frequencies  (cm-1) :
      1    0.50767     1.16794
      2  659.63454     0.32222
      3 1074.11737     0.19831
      4 1159.78908     2.87845
      5 1267.73111     0.12900
      6 1382.25873     0.09691
      7 1468.18988    26.21535
      8 1622.15151     6.76792
      9 3174.00424    21.43228
     10 3209.15392    22.41394
Largest asymmetry in FCM    0.000000083997471
  Vibrational frequencies  (cm-1) :
      1    0.51210     2.28658
      2  410.61484     3.26930
      3  713.06190    56.23387
      4  754.96956    14.89837
      5  955.39443     0.04168
      6  997.54924     0.00361
 @CHECKOUT-I, Total execution time (CPU/WALL):         0.02/       0.04 seconds.
Line Symbol    AtNr   At. Mass
  1  H          1     1.00783
  2  C          6    12.00000
  3  C          6    12.00000
  4  C          6    12.00000
  5  C          6    12.00000
  6  C          6    12.00000
  7  H          1     1.00783
  8  H          1     1.00783
  9  H          1     1.00783
 10  H          1     1.00783
 11  X          0     0.00000
 12  N          7    14.00307
                     1                     4                    30
  -1.00000000000000       0.858937336558408       0.554371025520823     
  -1.00000000000000       0.878722146281853       0.858937336558408     
  -1.00000000000000       0.878722146281853       0.858937336558408     
   1.00000000000000       0.854088019525807       0.858937336558408     
   1.00000000000000       0.854088019525807       0.858937336558408     
  -1.00000000000000       0.864638545737733       0.878722146281853     
  -1.00000000000000       0.864638545737733       0.878722146281853     
  6.123233995736764E-017   1.00000000000000       0.554371025520823     
  -1.00000000000000        1.00000000000000       0.734357110176670     
  R VECTOR before symmetry
  0.000000000000000E+000  0.000000000000000E+000  0.000000000000000E+000
   2.04450412196403       0.000000000000000E+000  0.000000000000000E+000
   2.62982345080967        2.10840179431943       0.000000000000000E+000
   2.62982345080967        2.10840179431943        3.14159265358979     
   2.63358609571489        2.06841415185301        3.14159265358979     
   2.63358609571489        2.06841415185301        3.14159265358979     
   2.04327547123473        2.11779772166513       0.000000000000000E+000
   2.04327547123473        2.11779772166513       0.000000000000000E+000
   2.04757524631542        2.09716219105630        3.14159265358979     
   2.04757524631542        2.09716219105630        3.14159265358979     
   1.88972690741414        1.57079632679490        1.57079632679490     
   5.30695625463229        1.57079632679490        3.14159265358979     
   Rotational constants (in cm-1): 
          0.0990126389             0.1938464451             0.2023882498
   Rotational constants (in MHz): 
       2968.3246537923          5811.3710404656          6067.4479363431
********************************************************************************
   The full molecular point group is C2v .
   The largest Abelian subgroup of the full molecular point group is C2v .
   The computational point group is C2v .
********************************************************************************
  R VECTOR 
  0.000000000000000E+000  0.000000000000000E+000  0.000000000000000E+000
   2.04450412196403       0.000000000000000E+000  0.000000000000000E+000
   2.62982345080967        2.10840179431943       0.000000000000000E+000
   2.62982345080967        2.10840179431943        3.14159265358979     
   2.63358609571489        2.06841415185301        3.14159265358979     
   2.63358609571489        2.06841415185301        3.14159265358979     
   2.04327547123473        2.11779772166513       0.000000000000000E+000
   2.04327547123473        2.11779772166513       0.000000000000000E+000
   2.04757524631542        2.09716219105630        3.14159265358979     
   2.04757524631542        2.09716219105630        3.14159265358979     
   1.88972690741414        1.57079632679490        1.57079632679490     
   5.30695625463229        1.57079632679490        3.14159265358979     
 @GEOPT-W, Archive file not created for single-point calculation.
                     0                     0
  calling readgh 2 
  gradient from JOBARC 
   0.000000000000000   0.000000000000000   0.000000000000000
   0.000000000000000   0.000000000000000   0.000000000000000
   0.000000000000000   0.000000000000000   0.000000000000000
   0.000000000000000   0.000000000000000   0.000000000000000
   0.000000000000000   0.000000000000000   0.000000000000000
   0.000000000000000   0.000000000000000   0.000000000000000
   0.000000000000000   0.000000000000000   0.000000000000000
   0.000000000000000   0.000000000000000   0.000000000000000
   0.000000000000000   0.000000000000000   0.000000000000000
   0.000000000000000   0.000000000000000   0.000000000000000
   0.000000000000000   0.000000000000000   0.000000000000000
 
                     0
  current gradient vector 
        0.000000000000000        0.000000000000000        0.000000000000000
        0.000000000000000        0.000000000000000        0.000000000000000
        0.000000000000000        0.000000000000000        0.000000000000000
        0.000000000000000        0.000000000000000        0.000000000000000
        0.000000000000000        0.000000000000000        0.000000000000000
        0.000000000000000        0.000000000000000        0.000000000000000
        0.000000000000000        0.000000000000000        0.000000000000000
        0.000000000000000        0.000000000000000        0.000000000000000
        0.000000000000000        0.000000000000000        0.000000000000000
        0.000000000000000        0.000000000000000        0.000000000000000
        0.000000000000000        0.000000000000000        0.000000000000000
        0.000000000000000        0.000000000000000        0.000000000000000
  @PROJFCM-I, Projecting force constant matrix onto totally symmetric subspace.
  Largest difference between matrix elements of symmetrized
  and unsymmetrized FCM :    -0.1110223025E-15.
  masses used (in AMU) in vibrational analysis: 
   1.007825035     12.000000000     12.000000000
  12.000000000     12.000000000     12.000000000
   1.007825035      1.007825035      1.007825035
   1.007825035     14.003074002
                     Normal Coordinate Analysis
  ----------------------------------------------------------------
    Irreducible         Harmonic       Infrared        Type 
   Representation       Frequency      Intensity 
  ----------------------------------------------------------------
                       (cm-1)         (km/mol)
  ----------------------------------------------------------------
      ----                 0.0000i        0.0000      TRANSLATION
      ----                 0.0000         0.0000      TRANSLATION
      ----                 0.0000         0.0000      TRANSLATION
      ----                 0.5077         1.1679       ROTATION  
      ----                 0.5121         2.2866       ROTATION  
      ----                 0.5494         0.0000       ROTATION  
        A2               379.7182         0.0000       VIBRATION 
        B2               410.6154         3.2693       VIBRATION 
        A1               605.5880         4.1879       VIBRATION 
        B1               659.6354         0.3222       VIBRATION 
        B2               713.0629        56.2339       VIBRATION 
        B2               754.9706        14.8984       VIBRATION 
        A2               892.3896         0.0000       VIBRATION 
        B2               955.3957         0.0417       VIBRATION 
        A2               997.4337         0.0000       VIBRATION 
        B2               997.5506         0.0036       VIBRATION 
        A1              1004.9367         4.1251       VIBRATION 
        A1              1046.2870         6.9857       VIBRATION 
        B1              1074.1188         0.1983       VIBRATION 
        A1              1090.1240         2.5022       VIBRATION 
        B1              1159.7907         2.8785       VIBRATION 
        A1              1239.0243         2.6175       VIBRATION 
        B1              1267.7328         0.1290       VIBRATION 
        B1              1382.2606         0.0969       VIBRATION 
        B1              1468.1919        26.2154       VIBRATION 
        A1              1513.5163         3.9884       VIBRATION 
        B1              1622.1537         6.7679       VIBRATION 
        A1              1633.6508        21.4491       VIBRATION 
        B1              3174.0086        21.4323       VIBRATION 
        A1              3175.4575         4.5128       VIBRATION 
        A1              3193.0666         5.8627       VIBRATION 
        B1              3209.1583        22.4139       VIBRATION 
        A1              3217.0322         5.1078       VIBRATION 
  ----------------------------------------------------------------
 
 
                                   Normal Coordinates 

                A2                        B2                        A1
               379.72                    410.62                    605.59 
             VIBRATION                 VIBRATION                 VIBRATION 
 H      0.000 0.0000 -0.0000   -0.0000  0.3479 -0.0000    0.0000  0.0000  0.1507
 C      0.000 0.0000 -0.0000   -0.0000  0.4967 -0.0000    0.0000  0.0000  0.5207
 C      0.000 0.4124  0.0000   -0.0000 -0.2973 -0.0000    0.3119 -0.0000  0.0511
 C      0.000-0.4124 -0.0000   -0.0000 -0.2973  0.0000   -0.3119 -0.0000  0.0511
 C     -0.000-0.4053  0.0000   -0.0000 -0.2117 -0.0000    0.2730  0.0000 -0.0323
 C     -0.000 0.4053 -0.0000   -0.0000 -0.2117  0.0000   -0.2730 -0.0000 -0.0323
 H      0.000 0.2539  0.0000   -0.0000 -0.1558 -0.0000    0.0264 -0.0000 -0.1061
 H      0.000-0.2539 -0.0000   -0.0000 -0.1558  0.0000   -0.0264  0.0000 -0.1061
 H     -0.000-0.3181  0.0000   -0.0000 -0.1198 -0.0000    0.0078  0.0000  0.1044
 H     -0.000 0.3181 -0.0000   -0.0000 -0.1198  0.0000   -0.0078  0.0000  0.1044
 N     -0.000 0.0000 -0.0000   -0.0000  0.5372  0.0000   -0.0000 -0.0000 -0.5562

                B1                        B2                        B2
               659.64                    713.06                    754.97 
             VIBRATION                 VIBRATION                 VIBRATION 
 H      0.115-0.0000  0.0000    0.0000  0.4342  0.0000    0.0000  0.2239 -0.0000
 C     -0.214 0.0000  0.0000    0.0000  0.0879 -0.0000    0.0000 -0.3795  0.0000
 C     -0.327 0.0000  0.3338    0.0000 -0.3348  0.0000   -0.0000  0.1474  0.0000
 C     -0.327 0.0000 -0.3338    0.0000 -0.3348 -0.0000   -0.0000  0.1474 -0.0000
 C      0.312 0.0000  0.3130    0.0000  0.1830 -0.0000   -0.0000 -0.3358  0.0000
 C      0.312-0.0000 -0.3130    0.0000  0.1830 -0.0000   -0.0000 -0.3358 -0.0000
 H     -0.136-0.0000  0.0173    0.0000  0.2533  0.0000   -0.0000  0.4409  0.0000
 H     -0.136-0.0000 -0.0173    0.0000  0.2533 -0.0000   -0.0000  0.4409 -0.0000
 H      0.112-0.0000  0.0571    0.0000  0.3962 -0.0000   -0.0000  0.0442  0.0000
 H      0.112-0.0000 -0.0571    0.0000  0.3962 -0.0000    0.0000  0.0442  0.0000
 N      0.207 0.0000 -0.0000    0.0000 -0.2652  0.0000    0.0000  0.3797  0.0000

                A2                        B2                        A2
               892.39                    955.40                    997.43 
             VIBRATION                 VIBRATION                 VIBRATION 
 H     -0.000 0.0000 -0.0000   -0.0000  0.4621 -0.0000    0.0000  0.0000  0.0000
 C     -0.000-0.0000  0.0000   -0.0000 -0.2654 -0.0000   -0.0000 -0.0000  0.0000
 C      0.000 0.2839 -0.0000    0.0000 -0.0712 -0.0000   -0.0000  0.2086  0.0000
 C     -0.000-0.2839  0.0000    0.0000 -0.0712  0.0000    0.0000 -0.2086  0.0000
 C     -0.000 0.1563 -0.0000    0.0000  0.2934  0.0000   -0.0000 -0.3524 -0.0000
 C     -0.000-0.1563 -0.0000    0.0000  0.2934 -0.0000    0.0000  0.3524 -0.0000
 H      0.000-0.5625  0.0000   -0.0000  0.0968 -0.0000   -0.0000 -0.2511  0.0000
 H      0.000 0.5625 -0.0000   -0.0000  0.0968  0.0000    0.0000  0.2511  0.0000
 H     -0.000-0.2802 -0.0000   -0.0000 -0.5050  0.0000   -0.0000  0.5189 -0.0000
 H      0.000 0.2802 -0.0000   -0.0000 -0.5050 -0.0000    0.0000 -0.5189 -0.0000
 N     -0.000-0.0000  0.0000   -0.0000 -0.0706  0.0000    0.0000 -0.0000 -0.0000

                B2                        A1                        A1
               997.55                   1004.94                   1046.29 
             VIBRATION                 VIBRATION                 VIBRATION 
 H      0.000 0.5847 -0.0000   -0.0000 -0.0000  0.0095   -0.0000  0.0000  0.1875
 C     -0.000-0.3221 -0.0000   -0.0000  0.0000  0.0079   -0.0000 -0.0000  0.6120
 C     -0.000 0.2306  0.0000   -0.4298 -0.0000  0.2883   -0.0627 -0.0000 -0.0393
 C      0.000 0.2306 -0.0000    0.4298  0.0000  0.2883    0.0627  0.0000 -0.0393
 C      0.000-0.0703 -0.0000   -0.1167  0.0000 -0.0111   -0.3427  0.0000 -0.3140
 C     -0.000-0.0703  0.0000    0.1167 -0.0000 -0.0111    0.3427 -0.0000 -0.3140
 H     -0.000-0.4222  0.0000   -0.0941  0.0000  0.1584   -0.0657  0.0000 -0.0813
 H      0.000-0.4222 -0.0000    0.0941 -0.0000  0.1584    0.0657 -0.0000 -0.0813
 H      0.000 0.2004 -0.0000   -0.0378 -0.0000 -0.0056   -0.0334 -0.0000 -0.2075
 H     -0.000 0.2004  0.0000    0.0378  0.0000 -0.0056    0.0334  0.0000 -0.2075
 N     -0.000-0.0365 -0.0000    0.0000  0.0000 -0.6049   -0.0000  0.0000  0.1923

                B1                        A1                        B1
              1074.12                   1090.12                   1159.79 
             VIBRATION                 VIBRATION                 VIBRATION 
 H      0.410 0.0000  0.0000    0.0000 -0.0000  0.0357    0.6419  0.0000 -0.0000
 C      0.221 0.0000  0.0000    0.0000  0.0000  0.1007    0.2787  0.0000 -0.0000
 C     -0.184-0.0000  0.1967   -0.3217 -0.0000 -0.0639   -0.0942  0.0000 -0.1610
 C     -0.184-0.0000 -0.1967    0.3217 -0.0000 -0.0639   -0.0942  0.0000  0.1610
 C     -0.159 0.0000 -0.2904    0.3198  0.0000  0.0663   -0.0837  0.0000  0.0561
 C     -0.159 0.0000  0.2904   -0.3198 -0.0000  0.0663   -0.0837 -0.0000 -0.0561
 H      0.059 0.0000  0.2864   -0.2956  0.0000 -0.3951   -0.2126 -0.0000 -0.3952
 H      0.059 0.0000 -0.2864    0.2956  0.0000 -0.3951   -0.2126 -0.0000  0.3952
 H      0.083-0.0000 -0.2944    0.1498 -0.0000 -0.0656   -0.0568 -0.0000  0.0678
 H      0.083-0.0000  0.2944   -0.1498  0.0000 -0.0656   -0.0568  0.0000 -0.0678
 N      0.243-0.0000 -0.0000    0.0000  0.0000  0.1399    0.0438  0.0000 -0.0000

                A1                        B1                        B1
              1239.02                   1267.73                   1382.26 
             VIBRATION                 VIBRATION                 VIBRATION 
 H      0.000 0.0000  0.0082    0.2376 -0.0000  0.0000    0.3118 -0.0000  0.0000
 C      0.000-0.0000  0.0233   -0.2714 -0.0000  0.0000   -0.2528  0.0000 -0.0000
 C     -0.004-0.0000  0.1123    0.1529 -0.0000  0.2514   -0.0410 -0.0000 -0.0915
 C      0.004 0.0000  0.1123    0.1529  0.0000 -0.2514   -0.0410  0.0000  0.0915
 C      0.285 0.0000 -0.1414    0.2506  0.0000 -0.3423    0.0706  0.0000 -0.1538
 C     -0.285-0.0000 -0.1414    0.2506 -0.0000  0.3423    0.0706 -0.0000  0.1538
 H      0.139 0.0000  0.2987   -0.0700  0.0000 -0.1433    0.1272 -0.0000  0.2364
 H     -0.139 0.0000  0.2987   -0.0700  0.0000  0.1433    0.1272 -0.0000 -0.2364
 H      0.323-0.0000 -0.4102    0.0191 -0.0000 -0.0312   -0.2987 -0.0000  0.4493
 H     -0.323-0.0000 -0.4102    0.0191 -0.0000  0.0312   -0.2987 -0.0000 -0.4493
 N      0.000 0.0000  0.0898   -0.5323  0.0000  0.0000    0.1876 -0.0000  0.0000

                B1                        A1                        B1
              1468.19                   1513.52                   1622.15 
             VIBRATION                 VIBRATION                 VIBRATION 
 H      0.377 0.0000 -0.0000   -0.0000 -0.0000  0.0774    0.2465 -0.0000 -0.0000
 C     -0.183-0.0000  0.0000    0.0000 -0.0000  0.2127   -0.6028  0.0000 -0.0000
 C     -0.027-0.0000 -0.3593   -0.2492  0.0000 -0.1953    0.3244 -0.0000  0.1140
 C     -0.027 0.0000  0.3593    0.2492 -0.0000 -0.1953    0.3244  0.0000 -0.1140
 C      0.149-0.0000  0.2154    0.2641 -0.0000 -0.2165   -0.2593  0.0000  0.1485
 C      0.149 0.0000 -0.2154   -0.2641  0.0000 -0.2165   -0.2593 -0.0000 -0.1485
 H      0.177-0.0000  0.2210    0.0980  0.0000  0.2834    0.0422  0.0000 -0.0903
 H      0.177 0.0000 -0.2210   -0.0980  0.0000  0.2834    0.0422 -0.0000  0.0903
 H      0.202 0.0000 -0.1642   -0.1778  0.0000  0.3370    0.0340  0.0000 -0.1215
 H      0.202 0.0000  0.1642    0.1778 -0.0000  0.3370    0.0340 -0.0000  0.1215
 N     -0.361-0.0000  0.0000    0.0000  0.0000  0.2119    0.3304  0.0000  0.0000

                A1                        B1                        A1
              1633.65                   3174.01                   3175.46 
             VIBRATION                 VIBRATION                 VIBRATION 
 H      0.000 0.0000  0.0828    0.0002  0.0000 -0.0000    0.0000  0.0000  0.1663
 C     -0.000-0.0000  0.2486    0.0007  0.0000  0.0000    0.0000 -0.0000 -0.0471
 C     -0.122 0.0000 -0.4437   -0.0425 -0.0000  0.0144   -0.0613 -0.0000  0.0257
 C      0.122-0.0000 -0.4437   -0.0425  0.0000 -0.0144    0.0613  0.0000  0.0257
 C     -0.107-0.0000  0.4047    0.1606  0.0000  0.1118    0.1578  0.0000  0.1035
 C      0.107 0.0000  0.4047    0.1606 -0.0000 -0.1118   -0.1578  0.0000  0.1035
 H      0.110-0.0000  0.1369    0.1441 -0.0000 -0.0729    0.2100  0.0000 -0.1076
 H     -0.110-0.0000  0.1369    0.1441  0.0000  0.0729   -0.2100  0.0000 -0.1076
 H      0.128 0.0000 -0.1091   -0.5528 -0.0000 -0.3578   -0.5241 -0.0000 -0.3386
 H     -0.128-0.0000 -0.1091   -0.5528  0.0000  0.3578    0.5241 -0.0000 -0.3386
 N      0.000-0.0000 -0.1951    0.0001  0.0000  0.0000    0.0000  0.0000 -0.0009

                A1                        B1                        A1
              3193.07                   3209.16                   3217.03 
             VIBRATION                 VIBRATION                 VIBRATION 
 H      0.000 0.0000  0.7807    0.0053  0.0000 -0.0000    0.0000 -0.0000  0.5273
 C     -0.000-0.0000 -0.2326   -0.0154  0.0000  0.0000   -0.0000 -0.0000 -0.1683
 C     -0.078-0.0000  0.0533    0.1756 -0.0000 -0.0968    0.1537  0.0000 -0.0753
 C      0.078 0.0000  0.0533    0.1756 -0.0000  0.0968   -0.1537  0.0000 -0.0753
 C     -0.058 0.0000 -0.0409    0.0390  0.0000  0.0360    0.0343  0.0000  0.0315
 C      0.058-0.0000 -0.0409    0.0390 -0.0000 -0.0360   -0.0343 -0.0000  0.0315
 H      0.283 0.0000 -0.1545   -0.5799 -0.0000  0.3088   -0.4826 -0.0000  0.2539
 H     -0.283-0.0000 -0.1545   -0.5799  0.0000 -0.3088    0.4826 -0.0000  0.2539
 H      0.187-0.0000  0.1219   -0.1317 -0.0000 -0.0890   -0.1107  0.0000 -0.0754
 H     -0.187 0.0000  0.1219   -0.1317  0.0000  0.0890    0.1107 -0.0000 -0.0754
 N     -0.000 0.0000  0.0004   -0.0027  0.0000 -0.0000   -0.0000  0.0000 -0.0003
 
                      Normal modes in internal coordinates 
---------------------------------------------------------------------------
              0.000         0.000         0.000         0.508         0.512
---------------------------------------------------------------------------
R1        -0.000000     -0.000000     -0.000000      0.000000     -0.000000
R2        -0.000000     -0.000000      0.000000      0.000000      0.000000
A1        -0.000000     -0.000000     -0.000000      0.000000      0.000000
R2        -0.000000     -0.000000     -0.000000     -0.000000     -0.000000
A1         0.000000     -0.000000      0.000000     -0.000000     -0.000000
D180       0.000000     -0.000000     -0.000000     -0.000000      0.000000
R3         0.000000     -0.000000     -0.000000     -0.000000     -0.000000
A2        -0.000000     -0.000000      0.000000     -0.000000     -0.000000
D180      -0.000000      0.000000     -0.000000     -0.000000      0.000000
R3        -0.000000     -0.000000     -0.000000      0.000000     -0.000000
A2         0.000000     -0.000000      0.000000      0.000000      0.000000
D180       0.000000      0.000000      0.000000      0.000000     -0.000000
R4        -0.000000     -0.000000     -0.000000     -0.000000     -0.000000
A3         0.000000      0.000000     -0.000000     -0.000000     -0.000000
D0        -0.000000      0.000000     -0.000000     -0.000000      0.000000
R4         0.000000      0.000000     -0.000000      0.000000      0.000000
A3        -0.000000      0.000000      0.000000      0.000000      0.000000
D0         0.000000     -0.000000      0.000000      0.000000     -0.000000
R5         0.000000     -0.000000      0.000000      0.000000      0.000000
A4        -0.000000      0.000000     -0.000000     -0.000000     -0.000000
D180      -0.000000     -0.000000      0.000000     -0.000000      0.000000
R5         0.000000     -0.000000      0.000000     -0.000000     -0.000000
A4         0.000000      0.000000      0.000000      0.000000      0.000000
D180      -0.000000     -0.000000     -0.000000     -0.000000     -0.000000
R         -0.037673     -0.002556      0.105951      0.000000     -0.151532
A90        0.000655     -0.059505     -0.001203      0.000000     -0.056745
D90        0.056079      0.000214      0.019945      0.057309      0.000000
R6         0.000000     -0.000000     -0.000000     -0.000000     -0.000000
A90       -0.000655      0.059505      0.001203     -0.000000      0.056746
D180      -0.000000      0.000000     -0.000000      0.000000      0.000000
---------------------------------------------------------------------------
              0.549       379.718       410.615       605.588       659.635
---------------------------------------------------------------------------
R1         0.000000      0.000000      0.000000      0.000529      0.000000
R2        -0.000000      0.000000     -0.000000      0.022185      0.086518
A1         0.000000     -0.000000      0.000000     -0.173335     -0.197925
R2        -0.000000     -0.000000      0.000000      0.022185     -0.086518
A1        -0.000000      0.000000     -0.000000     -0.173335      0.197925
D180       0.000000      0.000000      0.293463     -0.000000      0.000000
R3         0.000000      0.000000      0.000000     -0.066209     -0.054409
A2        -0.000000      0.000000     -0.000000     -0.186310      0.438244
D180      -0.000000      0.362575     -0.423228     -0.000000      0.000000
R3        -0.000000     -0.000000      0.000000     -0.066209      0.054409
A2         0.000000     -0.000000      0.000000     -0.186310     -0.438244
D180      -0.000000      0.362575      0.423228      0.000000     -0.000000
R4        -0.000000      0.000000      0.000000     -0.000204      0.000479
A3        -0.000000     -0.000000      0.000000     -0.013699     -0.331823
D0         0.000000      0.080749     -0.175202      0.000000     -0.000000
R4         0.000000     -0.000000      0.000000     -0.000204     -0.000479
A3         0.000000      0.000000     -0.000000     -0.013699      0.331823
D0         0.000000      0.080749      0.175202     -0.000000     -0.000000
R5         0.000000     -0.000000      0.000000      0.002364      0.003613
A4        -0.000000     -0.000000      0.000000      0.170241      0.204607
D180       0.000000     -0.586188      0.229156      0.000000     -0.000000
R5        -0.000000     -0.000000     -0.000000      0.002364     -0.003613
A4         0.000000      0.000000     -0.000000      0.170241     -0.204607
D180       0.000000     -0.586188     -0.229156     -0.000000      0.000000
R         -0.000000     -0.000000     -0.498355     -0.000000     -0.000000
A90       -0.000000     -0.000000     -0.345443     -0.223062      0.000000
D90        0.057982     -0.191846      0.146731      0.000000     -0.132923
R6        -0.000000     -0.000000      0.000000     -0.838375     -0.000000
A90        0.000000      0.000000     -0.000109      0.223062      0.000000
D180       0.000000     -0.000000      0.000000      0.000000     -0.441596
---------------------------------------------------------------------------
            713.063       754.971       892.390       955.396       997.434
---------------------------------------------------------------------------
R1        -0.000000      0.000000      0.000000      0.000000     -0.000000
R2         0.000000     -0.000000      0.000000      0.000000     -0.000000
A1        -0.000000     -0.000000      0.000000      0.000000      0.000000
R2        -0.000000      0.000000     -0.000000     -0.000000     -0.000000
A1         0.000000      0.000000     -0.000000     -0.000000      0.000000
D180      -0.217363     -0.712875     -0.000000     -0.385918     -0.000000
R3        -0.000000     -0.000000     -0.000000      0.000000     -0.000000
A2         0.000000      0.000000     -0.000000     -0.000000      0.000000
D180      -0.493826     -0.286747      0.021858     -0.374863      0.124166
R3         0.000000      0.000000     -0.000000     -0.000000     -0.000000
A2        -0.000000     -0.000000     -0.000000      0.000000      0.000000
D180       0.493826      0.286747      0.021858      0.374863      0.124166
R4         0.000000      0.000000     -0.000000      0.000000     -0.000000
A3        -0.000000      0.000000      0.000000     -0.000000     -0.000000
D0         0.040436     -0.069038     -0.621541     -0.281301     -0.370934
R4        -0.000000     -0.000000     -0.000000      0.000000     -0.000000
A3         0.000000     -0.000000     -0.000000      0.000000     -0.000000
D0        -0.040436      0.069038     -0.621541      0.281301     -0.370934
R5         0.000000      0.000000      0.000000     -0.000000     -0.000000
A4         0.000000     -0.000000     -0.000000      0.000000      0.000000
D180       0.409453      0.034258     -0.334162     -0.380589      0.588075
R5         0.000000     -0.000000     -0.000000     -0.000000      0.000000
A4        -0.000000      0.000000     -0.000000     -0.000000     -0.000000
D180      -0.409453     -0.034258     -0.334162      0.380589      0.588075
R         -0.042610      0.237635      0.000000      0.081502      0.000000
A90       -0.334511     -0.352879     -0.000000     -0.279384     -0.000000
D90       -0.108681     -0.356437     -0.055596     -0.192959     -0.048129
R6         0.000000      0.000000      0.000000      0.000000     -0.000000
A90        0.030459     -0.086255      0.000000     -0.011573     -0.000000
D180      -0.000000     -0.000000      0.000000      0.000000     -0.000000
---------------------------------------------------------------------------
            997.551      1004.937      1046.287      1074.119      1090.124
---------------------------------------------------------------------------
R1        -0.000000     -0.026428     -0.030133      0.000000     -0.018262
R2         0.000000     -0.240546     -0.333720     -0.180315     -0.294683
A1        -0.000000      0.186875     -0.172752     -0.319929      0.007261
R2        -0.000000     -0.240546     -0.333720      0.180315     -0.294683
A1         0.000000      0.186875     -0.172752      0.319929      0.007261
D180      -0.397391      0.000000     -0.000000     -0.000000      0.000000
R3        -0.000000     -0.332337     -0.226784     -0.354348      0.085353
A2         0.000000      0.308699     -0.267869      0.105729      0.207776
D180      -0.260101     -0.000000     -0.000000     -0.000000      0.000000
R3         0.000000     -0.332337     -0.226784      0.354348      0.085353
A2         0.000000      0.308699     -0.267869     -0.105729      0.207776
D180       0.260101     -0.000000      0.000000      0.000000     -0.000000
R4        -0.000000     -0.029561     -0.027925     -0.017859     -0.008239
A3        -0.000000     -0.042115      0.050534      0.209582     -0.597171
D0        -0.547132      0.000000     -0.000000     -0.000000      0.000000
R4         0.000000     -0.029561     -0.027925      0.017859     -0.008239
A3        -0.000000     -0.042115      0.050534     -0.209582     -0.597171
D0         0.547132      0.000000      0.000000      0.000000     -0.000000
R5         0.000000     -0.017217     -0.020414     -0.009748      0.007748
A4        -0.000000      0.122024     -0.289230     -0.300441      0.059770
D180       0.041909     -0.000000     -0.000000     -0.000000     -0.000000
R5         0.000000     -0.017217     -0.020414      0.009748      0.007748
A4         0.000000      0.122024     -0.289230      0.300441      0.059770
D180      -0.041909     -0.000000     -0.000000      0.000000     -0.000000
R          0.069047     -0.000000      0.000000      0.000000     -0.000000
A90       -0.245303     -0.004453     -0.278999     -0.000000     -0.043546
D90       -0.198695      0.000000     -0.000000      0.085302      0.000000
R6        -0.000000     -0.605425     -0.373909     -0.000000      0.023537
A90       -0.011647      0.004453      0.278999      0.000000      0.043546
D180      -0.000000      0.000000      0.000000     -0.424615     -0.000000
---------------------------------------------------------------------------
           1159.791      1239.024      1267.733      1382.261      1468.192
---------------------------------------------------------------------------
R1         0.000000     -0.004107      0.000000     -0.000000      0.000000
R2        -0.202870      0.034323      0.315954      0.064149     -0.024201
A1        -0.466931      0.024869     -0.342264     -0.342684     -0.426067
R2         0.202870      0.034323     -0.315954     -0.064149      0.024201
A1         0.466931      0.024869      0.342264      0.342684      0.426067
D180       0.000000     -0.000000      0.000000      0.000000      0.000000
R3         0.109098     -0.219688     -0.382520     -0.031659      0.276402
A2         0.013747      0.112835      0.017656     -0.014113     -0.035190
D180       0.000000     -0.000000      0.000000      0.000000      0.000000
R3        -0.109098     -0.219688      0.382520      0.031659     -0.276402
A2        -0.013747      0.112835     -0.017656      0.014113      0.035190
D180      -0.000000      0.000000     -0.000000     -0.000000     -0.000000
R4        -0.001698      0.000197     -0.000107      0.000158      0.019360
A3        -0.345904      0.396408     -0.264183      0.272514      0.379648
D0        -0.000000      0.000000      0.000000      0.000000     -0.000000
R4         0.001698      0.000197      0.000107     -0.000158     -0.019360
A3         0.345904      0.396408      0.264183     -0.272514     -0.379648
D0        -0.000000     -0.000000     -0.000000      0.000000     -0.000000
R5         0.000353      0.015158     -0.019276     -0.007146      0.021897
A4         0.055427     -0.527729      0.110996      0.490599     -0.190469
D180      -0.000000     -0.000000     -0.000000     -0.000000      0.000000
R5        -0.000353      0.015158      0.019276      0.007146     -0.021897
A4        -0.055427     -0.527729     -0.110996     -0.490599      0.190469
D180      -0.000000      0.000000      0.000000      0.000000      0.000000
R         -0.000000      0.000000     -0.000000     -0.000000      0.000000
A90        0.000000     -0.010231      0.000000      0.000000     -0.000000
D90        0.074282      0.000000     -0.092009     -0.063568     -0.047302
R6        -0.000000      0.049581      0.000000      0.000000     -0.000000
A90       -0.000000      0.010231      0.000000      0.000000      0.000000
D180      -0.454410     -0.000000     -0.315209     -0.347066     -0.340180
---------------------------------------------------------------------------
           1513.516      1622.154      1633.651      3174.009      3175.458
---------------------------------------------------------------------------
R1        -0.029249      0.000000     -0.019468      0.000000     -0.172437
R2        -0.227478      0.394203     -0.240326     -0.008264     -0.004257
A1        -0.045579     -0.393887     -0.105868      0.003644      0.009920
R2        -0.227478     -0.394203     -0.240326      0.008264     -0.004257
A1        -0.045579      0.393887     -0.105868     -0.003644      0.009920
D180      -0.000000      0.000000     -0.000000     -0.000000     -0.000000
R3        -0.022381      0.026628      0.443193      0.024777      0.019167
A2         0.058975     -0.167980     -0.096297      0.025477      0.033335
D180       0.000000      0.000000      0.000000      0.000000      0.000000
R3        -0.022381     -0.026628      0.443193     -0.024777      0.019167
A2         0.058975      0.167980     -0.096297     -0.025477      0.033335
D180       0.000000     -0.000000      0.000000     -0.000000      0.000000
R4        -0.015504      0.018830      0.009111      0.167174      0.244541
A3         0.390828     -0.037685      0.373510     -0.001341     -0.007688
D0        -0.000000      0.000000     -0.000000     -0.000000     -0.000000
R4        -0.015504     -0.018830      0.009111     -0.167174      0.244541
A3         0.390828      0.037685      0.373510      0.001341     -0.007688
D0        -0.000000     -0.000000     -0.000000      0.000000     -0.000000
R5        -0.000171      0.006055      0.024597     -0.685838     -0.650468
A4         0.533928     -0.255287     -0.234531      0.018235      0.020953
D180       0.000000      0.000000      0.000000     -0.000000      0.000000
R5        -0.000171     -0.006055      0.024597      0.685838     -0.650468
A4         0.533928      0.255287     -0.234531     -0.018235      0.020953
D180       0.000000      0.000000      0.000000     -0.000000      0.000000
R          0.000000     -0.000000      0.000000     -0.000000      0.000000
A90       -0.060533      0.000000     -0.068833     -0.000000      0.006924
D90        0.000000     -0.147100     -0.000000      0.000097      0.000000
R6        -0.008914      0.000000     -0.224550     -0.000000      0.012843
A90        0.060533     -0.000000      0.068833      0.000000     -0.006924
D180       0.000000     -0.406764     -0.000000      0.000026      0.000000
---------------------------------------------------------------------------
           3193.067      3209.158      3217.032
---------------------------------------------------------------------------
R1        -0.808646      0.000000     -0.550465
R2         0.021866      0.031734      0.049759
A1         0.030019     -0.023628      0.000120
R2         0.021866     -0.031734      0.049759
A1         0.030019      0.023628      0.000120
D180      -0.000000      0.000000      0.000000
R3        -0.026254      0.038292      0.030901
A2         0.031746     -0.032873     -0.011983
D180      -0.000000     -0.000000     -0.000000
R3        -0.026254     -0.038292      0.030901
A2         0.031746      0.032873     -0.011983
D180      -0.000000     -0.000000     -0.000000
R4         0.333990     -0.683716     -0.568518
A3        -0.033355      0.020493     -0.001311
D0        -0.000000      0.000000      0.000000
R4         0.333990      0.683716     -0.568518
A3        -0.033355     -0.020493     -0.001311
D0        -0.000000     -0.000000      0.000000
R5         0.232525     -0.166401     -0.140650
A4         0.003359     -0.017146     -0.015207
D180      -0.000000     -0.000000      0.000000
R5         0.232525      0.166401     -0.140650
A4         0.003359      0.017146     -0.015207
D180      -0.000000     -0.000000      0.000000
R          0.000000     -0.000000      0.000000
A90        0.034009     -0.000000      0.024669
D90       -0.000000     -0.002260     -0.000000
R6         0.064371     -0.000000      0.046549
A90       -0.034009      0.000000     -0.024669
D180      -0.000000     -0.005234     -0.000000
---------------------------------------------------------------------------
 
  ----------------------------------------------------------------
                    Dipole Moment Function
                   (Normal Coordinate Basis)
  ----------------------------------------------------------------
    Mode     Symmetry    d(Mu(x))/dQ   d(Mu(y))/dQ   d(Mu(z))/dQ
  ----------------------------------------------------------------
     Q7          A2        0.000000     -0.000000      0.000000
     Q8          B2       -0.000000     -0.057910      0.000000
     Q9          A1        0.000000      0.000000      0.065543
     Q10         B1        0.018180     -0.000000      0.000000
     Q11         B2       -0.000000      0.240174     -0.000000
     Q12         B2       -0.000000      0.123622      0.000000
     Q13         A2       -0.000000      0.000000     -0.000000
     Q14         B2        0.000000     -0.006539      0.000000
     Q15         A2        0.000000     -0.000000      0.000000
     Q16         B2       -0.000000     -0.001924      0.000000
     Q17         A1       -0.000000     -0.000000      0.065050
     Q18         A1       -0.000000     -0.000000     -0.084651
     Q19         B1       -0.014262     -0.000000      0.000000
     Q20         A1       -0.000000      0.000000     -0.050663
     Q21         B1        0.054338     -0.000000      0.000000
     Q22         A1       -0.000000     -0.000000     -0.051817
     Q23         B1       -0.011503     -0.000000     -0.000000
     Q24         B1       -0.009970     -0.000000      0.000000
     Q25         B1        0.163985      0.000000      0.000000
     Q26         A1       -0.000000      0.000000      0.063963
     Q27         B1       -0.083321      0.000000     -0.000000
     Q28         A1       -0.000000      0.000000      0.148331
     Q29         B1        0.148273     -0.000000     -0.000000
     Q30         A1        0.000000     -0.000000      0.068038
     Q31         A1       -0.000000     -0.000000     -0.077549
     Q32         B1        0.151630     -0.000000      0.000000
     Q33         A1        0.000000     -0.000000     -0.072384
  ----------------------------------------------------------------
---------------------------------------------------------------------------
------------------------------------------------------------
        Parameter                (MHz)                 (CM-1)
------------------------------------------------------------
 
           R6                -.629035E-04           -.209824E-08
           R5                -.933145E-04           -.311264E-08
           SI                            0.118014E+01
 
  A-reduced centrifugal distortion parameters (Ir representation) 
 
           DJ                0.617024E-03           0.205817E-07
           DK                0.584236E-03           0.194880E-07
           DJK               0.167019E-03           0.557114E-08
           DELJ              0.742831E-03           0.247782E-07
           DELK              0.121327E-02           0.404704E-07
           DELJK             -.587824E-03           -.196077E-07
           delJ              0.316542E-03           0.105587E-07
           delK              0.483570E-03           0.161301E-07
 
  S-reduced centrifugal distortion parameters (Ir representation) 
 
           DJ                0.537954E-03           0.179442E-07
           DK                0.188883E-03           0.630047E-08
           DJK               0.641442E-03           0.213962E-07
           D1                -.316542E-03           -.105587E-07
           D2                -.102439E-03           -.341699E-08
------------------------------------------------------------
   Rotationally projected vibrational frequencies 
            1               0.0000i
            2               0.0000i
            3               0.0000 
            4               0.0000 
            5               0.0000 
            6               0.0000 
            7             379.7182 
            8             410.6154 
            9             605.5880 
           10             659.6354 
           11             713.0629 
           12             754.9706 
           13             892.3896 
           14             955.3957 
           15             997.4337 
           16             997.5506 
           17            1004.9367 
           18            1046.2870 
           19            1074.1188 
           20            1090.1240 
           21            1159.7907 
           22            1239.0243 
           23            1267.7328 
           24            1382.2606 
           25            1468.1919 
           26            1513.5163 
           27            1622.1537 
           28            1633.6508 
           29            3174.0086 
           30            3175.4575 
           31            3193.0666 
           32            3209.1583 
           33            3217.0322 
  Zero-point energy:   55.5200 kcal/mol =  232.2961 kJ/mol =   19418.435 cm-1 
 
 @CHECKOUT-I, Total execution time (CPU/WALL):         0.08/       0.10 seconds.
 @GETMEM-I,  Allocated   91552 MB of main memory.
  linear flag is set to                      0
  Analysis of normal coordinate   1:
  Mode is not totally symmetric, but + and - distinct.
  Analysis of normal coordinate   2:
  Mode is not totally symmetric, but + and - distinct.
  Analysis of normal coordinate   3:
  Mode is not totally symmetric, but + and - distinct.
  Analysis of normal coordinate   4:
  Mode is not totally symmetric.
  Analysis of normal coordinate   5:
  Mode is not totally symmetric.
  Analysis of normal coordinate   6:
  Mode is not totally symmetric.
  Analysis of normal coordinate   7:
  Mode is not totally symmetric.
  Analysis of normal coordinate   8:
  Mode is not totally symmetric.
  Analysis of normal coordinate   9:
  Mode is totally symmetric.
  Analysis of normal coordinate  10:
  Mode is not totally symmetric.
  Analysis of normal coordinate  11:
  Mode is not totally symmetric.
  Analysis of normal coordinate  12:
  Mode is not totally symmetric.
  Analysis of normal coordinate  13:
  Mode is not totally symmetric.
  Analysis of normal coordinate  14:
  Mode is not totally symmetric.
  Analysis of normal coordinate  15:
  Mode is not totally symmetric.
  Analysis of normal coordinate  16:
  Mode is not totally symmetric.
  Analysis of normal coordinate  17:
  Mode is totally symmetric.
  Analysis of normal coordinate  18:
  Mode is totally symmetric.
  Analysis of normal coordinate  19:
  Mode is not totally symmetric.
  Analysis of normal coordinate  20:
  Mode is totally symmetric.
  Analysis of normal coordinate  21:
  Mode is not totally symmetric.
  Analysis of normal coordinate  22:
  Mode is totally symmetric.
  Analysis of normal coordinate  23:
  Mode is not totally symmetric.
  Analysis of normal coordinate  24:
  Mode is not totally symmetric.
  Analysis of normal coordinate  25:
  Mode is not totally symmetric.
  Analysis of normal coordinate  26:
  Mode is totally symmetric.
  Analysis of normal coordinate  27:
  Mode is not totally symmetric.
  Analysis of normal coordinate  28:
  Mode is totally symmetric.
  Analysis of normal coordinate  29:
  Mode is not totally symmetric.
  Analysis of normal coordinate  30:
  Mode is totally symmetric.
  Analysis of normal coordinate  31:
  Mode is totally symmetric.
  Analysis of normal coordinate  32:
  Mode is not totally symmetric.
  Analysis of normal coordinate  33:
  Mode is totally symmetric.
  done here
  Choosing displaced geometries for anharmonic force constant calculation.

 *Analyzing normal coordinate   7.
  The one-dimensional nonsymmetric coordinate will be used. [  7]
 *Analyzing normal coordinate   8.
  The one-dimensional nonsymmetric coordinate will be used. [  8]
 *Analyzing normal coordinate   9.
  This totally symmetric coordinate will be used. [  9]
 *Analyzing normal coordinate  10.
  The one-dimensional nonsymmetric coordinate will be used. [ 10]
 *Analyzing normal coordinate  11.
  The one-dimensional nonsymmetric coordinate will be used. [ 11]
 *Analyzing normal coordinate  12.
  The one-dimensional nonsymmetric coordinate will be used. [ 12]
 *Analyzing normal coordinate  13.
  The one-dimensional nonsymmetric coordinate will be used. [ 13]
 *Analyzing normal coordinate  14.
  The one-dimensional nonsymmetric coordinate will be used. [ 14]
 *Analyzing normal coordinate  15.
  The one-dimensional nonsymmetric coordinate will be used. [ 15]
 *Analyzing normal coordinate  16.
  The one-dimensional nonsymmetric coordinate will be used. [ 16]
 *Analyzing normal coordinate  17.
  This totally symmetric coordinate will be used. [ 17]
 *Analyzing normal coordinate  18.
  This totally symmetric coordinate will be used. [ 18]
 *Analyzing normal coordinate  19.
  The one-dimensional nonsymmetric coordinate will be used. [ 19]
 *Analyzing normal coordinate  20.
  This totally symmetric coordinate will be used. [ 20]
 *Analyzing normal coordinate  21.
  The one-dimensional nonsymmetric coordinate will be used. [ 21]
 *Analyzing normal coordinate  22.
  This totally symmetric coordinate will be used. [ 22]
 *Analyzing normal coordinate  23.
  The one-dimensional nonsymmetric coordinate will be used. [ 23]
 *Analyzing normal coordinate  24.
  The one-dimensional nonsymmetric coordinate will be used. [ 24]
 *Analyzing normal coordinate  25.
  The one-dimensional nonsymmetric coordinate will be used. [ 25]
 *Analyzing normal coordinate  26.
  This totally symmetric coordinate will be used. [ 26]
 *Analyzing normal coordinate  27.
  The one-dimensional nonsymmetric coordinate will be used. [ 27]
 *Analyzing normal coordinate  28.
  This totally symmetric coordinate will be used. [ 28]
 *Analyzing normal coordinate  29.
  The one-dimensional nonsymmetric coordinate will be used. [ 29]
 *Analyzing normal coordinate  30.
  This totally symmetric coordinate will be used. [ 30]
 *Analyzing normal coordinate  31.
  This totally symmetric coordinate will be used. [ 31]
 *Analyzing normal coordinate  32.
  The one-dimensional nonsymmetric coordinate will be used. [ 32]
 *Analyzing normal coordinate  33.
  This totally symmetric coordinate will be used. [ 33]
  length                 58806
  Summary of displaced coordinates used in calculation
  Displaced point   1, normal coordinate   7, positive displacement:
H        -0.000000000000000       -0.000000000000000       -4.714882088978998
C        -0.000000000000000       -0.000000000000000       -2.670377967014969
C         2.258853550457296        0.003351575091580       -1.323696111484520
C        -2.258853550457296       -0.003351575091580       -1.323696111484520
C         2.153570714570907       -0.003294054751771        1.307784697491775
C        -2.153570714570907        0.003294054751770        1.307784697491775
H         4.065353821112935        0.007121841488723       -2.278437659480956
H        -4.065353821112935       -0.007121841488722       -2.278437659480956
H         3.881443987423918       -0.008921762253002        2.406428562574492
H        -3.881443987423918        0.008921762253003        2.406428562574492
N         0.000000000000001        0.000000000000000        2.636578287617317
  Displaced point   2, normal coordinate   8, positive displacement:
H        -0.000000000000000        0.009383652257883       -4.714882088978998
C        -0.000000000000000        0.003882060628257       -2.670377967014969
C         2.258853550457296       -0.002323619012159       -1.323696111484520
C        -2.258853550457296       -0.002323619012160       -1.323696111484520
C         2.153570714570907       -0.001654863900634        1.307784697491775
C        -2.153570714570907       -0.001654863900636        1.307784697491775
H         4.065353821112935       -0.004201047354371       -2.278437659480956
H        -4.065353821112935       -0.004201047354373       -2.278437659480956
H         3.881443987423918       -0.003231837799394        2.406428562574492
H        -3.881443987423918       -0.003231837799397        2.406428562574492
N         0.000000000000001        0.003886566490720        2.636578287617317
  Displaced point   3, normal coordinate   9, positive displacement:
H        -0.000000000000000       -0.000000000000000       -4.711535125465226
C        -0.000000000000000       -0.000000000000000       -2.667026797749764
C         2.260860806340522        0.000000000000001       -1.323367389218666
C        -2.260860806340522       -0.000000000000001       -1.323367389218666
C         2.155327563261297        0.000000000000001        1.307576609915537
C        -2.155327563261297       -0.000000000000001        1.307576609915537
H         4.065940000243882        0.000000000000001       -2.280794331119977
H        -4.065940000243882       -0.000000000000001       -2.280794331119977
H         3.881616427321374        0.000000000000001        2.408747356869538
H        -3.881616427321374       -0.000000000000001        2.408747356869538
N         0.000000000000001        0.000000000000000        2.633264295998335
  Displaced point   4, normal coordinate   9, negative displacement:
H        -0.000000000000000       -0.000000000000000       -4.718229052492769
C        -0.000000000000000       -0.000000000000000       -2.673729136280173
C         2.256846294574070        0.000000000000001       -1.324024833750375
C        -2.256846294574070       -0.000000000000001       -1.324024833750375
C         2.151813865880517        0.000000000000001        1.307992785068014
C        -2.151813865880517       -0.000000000000001        1.307992785068014
H         4.064767641981988        0.000000000000001       -2.276080987841935
H        -4.064767641981988       -0.000000000000001       -2.276080987841935
H         3.881271547526461        0.000000000000001        2.404109768279446
H        -3.881271547526461       -0.000000000000001        2.404109768279446
N         0.000000000000001        0.000000000000000        2.639892279236298
  Displaced point   5, normal coordinate  10, positive displacement:
H         0.002458578945192       -0.000000000000000       -4.714882088978998
C        -0.001319559579331       -0.000000000000000       -2.670377967014969
C         2.256836002611272        0.000000000000001       -1.321637777462338
C        -2.260871098303321       -0.000000000000001       -1.325754445506703
C         2.155496088705882        0.000000000000001        1.309714729487071
C        -2.151645340435932       -0.000000000000001        1.305854665496479
H         4.062445850295076        0.000000000000001       -2.278069514026818
H        -4.068261791930794       -0.000000000000001       -2.278805804935095
H         3.883845893408727        0.000000000000001        2.407644515000084
H        -3.879042081439108       -0.000000000000001        2.405212610148900
N         0.001184676751652        0.000000000000000        2.636578287617317
  Displaced point   6, normal coordinate  11, positive displacement:
H        -0.000000000000000        0.008885531353189       -4.714882088978998
C        -0.000000000000000        0.000521128609836       -2.670377967014969
C         2.258853550457296       -0.001985885936085       -1.323696111484520
C        -2.258853550457296       -0.001985885936087       -1.323696111484520
C         2.153570714570907        0.001085220012934        1.307784697491775
C        -2.153570714570907        0.001085220012932        1.307784697491775
H         4.065353821112935        0.005184380674618       -2.278437659480956
H        -4.065353821112935        0.005184380674615       -2.278437659480956
H         3.881443987423918        0.008108396999386        2.406428562574492
H        -3.881443987423918        0.008108396999383        2.406428562574492
N         0.000000000000001       -0.001455838222062        2.636578287617317
  Displaced point   7, normal coordinate  12, positive displacement:
H        -0.000000000000000        0.004453834208540       -4.714882088978998
C        -0.000000000000000       -0.002187528832248       -2.670377967014969
C         2.258853550457296        0.000849562336313       -1.323696111484520
C        -2.258853550457296        0.000849562336312       -1.323696111484520
C         2.153570714570907       -0.001935383577508        1.307784697491775
C        -2.153570714570907       -0.001935383577510        1.307784697491775
H         4.065353821112935        0.008769278904214       -2.278437659480956
H        -4.065353821112935        0.008769278904211       -2.278437659480956
H         3.881443987423918        0.000878885297743        2.406428562574492
H        -3.881443987423918        0.000878885297740        2.406428562574492
N         0.000000000000001        0.002026272753076        2.636578287617317
  Displaced point   8, normal coordinate  13, positive displacement:
H        -0.000000000000000       -0.000000000000000       -4.714882088978998
C        -0.000000000000000       -0.000000000000000       -2.670377967014969
C         2.258853550457296        0.001505160315173       -1.323696111484520
C        -2.258853550457296       -0.001505160315173       -1.323696111484520
C         2.153570714570907        0.000828751214889        1.307784697491775
C        -2.153570714570907       -0.000828751214889        1.307784697491775
H         4.065353821112935       -0.010291271532963       -2.278437659480956
H        -4.065353821112935        0.010291271532963       -2.278437659480956
H         3.881443987423918       -0.005125892871085        2.406428562574492
H        -3.881443987423918        0.005125892871085        2.406428562574492
N         0.000000000000001        0.000000000000000        2.636578287617317
  Displaced point   9, normal coordinate  14, positive displacement:
H        -0.000000000000000        0.008169938460723       -4.714882088978998
C        -0.000000000000000       -0.001359732653727       -2.670377967014969
C         2.258853550457296       -0.000364990019403       -1.323696111484520
C        -2.258853550457296       -0.000364990019405       -1.323696111484520
C         2.153570714570907        0.001503478264827        1.307784697491775
C        -2.153570714570907        0.001503478264825        1.307784697491775
H         4.065353821112935        0.001710622316025       -2.278437659480956
H        -4.065353821112935        0.001710622316023       -2.278437659480956
H         3.881443987423918       -0.008928273739946        2.406428562574492
H        -3.881443987423918       -0.008928273739949        2.406428562574492
N         0.000000000000001       -0.000335107488685        2.636578287617317
  Displaced point  10, normal coordinate  15, positive displacement:
H        -0.000000000000000        0.000000000000007       -4.714882088978998
C        -0.000000000000000       -0.000000000000001       -2.670377967014969
C         2.258853550457296        0.001045918976797       -1.323696111484520
C        -2.258853550457296       -0.001045918976796       -1.323696111484520
C         2.153570714570907       -0.001767259653663        1.307784697491775
C        -2.153570714570907        0.001767259653663        1.307784697491775
H         4.065353821112935       -0.004345336585296       -2.278437659480956
H        -4.065353821112935        0.004345336585286       -2.278437659480956
H         3.881443987423918        0.008978866467766        2.406428562574492
H        -3.881443987423918       -0.008978866467761        2.406428562574492
N         0.000000000000001        0.000000000000000        2.636578287617317
  Displaced point  11, normal coordinate  16, positive displacement:
H        -0.000000000000000        0.010117171529807       -4.714882088978998
C        -0.000000000000000       -0.001615261851112       -2.670377967014969
C         2.258853550457296        0.001156385644297       -1.323696111484520
C        -2.258853550457296        0.001156385644297       -1.323696111484520
C         2.153570714570907       -0.000352643699116        1.307784697491775
C        -2.153570714570907       -0.000352643699121        1.307784697491775
H         4.065353821112935       -0.007304533292873       -2.278437659480956
H        -4.065353821112935       -0.007304533292882       -2.278437659480956
H         3.881443987423918        0.003468116453984        2.406428562574492
H        -3.881443987423918        0.003468116453994        2.406428562574492
N         0.000000000000001       -0.000169257789529        2.636578287617317
  Displaced point  12, normal coordinate  17, positive displacement:
H        -0.000000000000000       -0.000000000000000       -4.714718823396677
C        -0.000000000000000       -0.000000000000000       -2.670338536851383
C         2.256706169491767        0.000000000000001       -1.322255893148876
C        -2.256706169491767       -0.000000000000001       -1.322255893148876
C         2.152987755108372        0.000000000000001        1.307728994576040
C        -2.152987755108372       -0.000000000000001        1.307728994576040
H         4.063731592198744        0.000000000000001       -2.275707341184170
H        -4.063731592198744       -0.000000000000001       -2.275707341184170
H         3.880791921720013        0.000000000000001        2.406331186895515
H        -3.880791921720013       -0.000000000000001        2.406331186895515
N         0.000000000000001        0.000000000000000        2.633780818565282
  Displaced point  13, normal coordinate  17, negative displacement:
H        -0.000000000000000       -0.000000000000000       -4.715045354561318
C        -0.000000000000000       -0.000000000000000       -2.670417397178554
C         2.261000931422826        0.000000000000001       -1.325136329820164
C        -2.261000931422826       -0.000000000000001       -1.325136329820164
C         2.154153674033442        0.000000000000001        1.307840400407511
C        -2.154153674033442       -0.000000000000001        1.307840400407511
H         4.066976050027126        0.000000000000001       -2.281167977777743
H        -4.066976050027126       -0.000000000000001       -2.281167977777743
H         3.882096053127823        0.000000000000002        2.406525938253469
H        -3.882096053127823       -0.000000000000001        2.406525938253469
N         0.000000000000001        0.000000000000000        2.639375756669351
  Displaced point  14, normal coordinate  18, positive displacement:
H        -0.000000000000000       -0.000000000000000       -4.711714120795605
C        -0.000000000000000       -0.000000000000000       -2.667381270452701
C         2.258546607656038        0.000000000000001       -1.323888685258365
C        -2.258546607656038       -0.000000000000001       -1.323888685258365
C         2.151892635502646        0.000000000000001        1.306247229358053
C        -2.151892635502646       -0.000000000000001        1.306247229358053
H         4.064243327682609        0.000000000000001       -2.279810980961197
H        -4.064243327682609       -0.000000000000001       -2.279810980961197
H         3.880880130295711        0.000000000000001        2.402922470134838
H        -3.880880130295711       -0.000000000000001        2.402922470134838
N         0.000000000000001        0.000000000000000        2.637449744869956
  Displaced point  15, normal coordinate  18, negative displacement:
H        -0.000000000000000       -0.000000000000000       -4.718050057162390
C        -0.000000000000000       -0.000000000000000       -2.673374663577236
C         2.259160493258555        0.000000000000001       -1.323503537710675
C        -2.259160493258555       -0.000000000000001       -1.323503537710675
C         2.155248793639168        0.000000000000001        1.309322165625497
C        -2.155248793639168       -0.000000000000001        1.309322165625497
H         4.066464314543261        0.000000000000001       -2.277064338000716
H        -4.066464314543261       -0.000000000000001       -2.277064338000716
H         3.882007844552125        0.000000000000001        2.409934655014145
H        -3.882007844552125       -0.000000000000001        2.409934655014145
N         0.000000000000001        0.000000000000000        2.635706830364677
  Displaced point  16, normal coordinate  19, positive displacement:
H         0.006839399422383       -0.000000000000000       -4.714882088978998
C         0.001072232460564       -0.000000000000000       -2.670377967014969
C         2.257962657893582        0.000000000000001       -1.322745464571162
C        -2.259744443021011       -0.000000000000001       -1.324646758397878
C         2.152801722384450        0.000000000000001        1.306381333045322
C        -2.154339706757364       -0.000000000000001        1.309188061938229
H         4.066350281014101        0.000000000000001       -2.273661658583530
H        -4.064357361211769       -0.000000000000001       -2.283213660378383
H         3.882827400167095        0.000000000000001        2.401519197157600
H        -3.880060574680740       -0.000000000000001        2.411337927991384
N         0.001091227258441        0.000000000000000        2.636578287617317
  Displaced point  17, normal coordinate  20, positive displacement:
H        -0.000000000000000       -0.000000000000000       -4.714291815343959
C        -0.000000000000000       -0.000000000000000       -2.669894896998668
C         2.257310281796009        0.000000000000001       -1.324002607167838
C        -2.257310281796009       -0.000000000000001       -1.324002607167838
C         2.155104925683790        0.000000000000001        1.308102779996850
C        -2.155104925683790       -0.000000000000001        1.308102779996850
H         4.060461539657293        0.000000000000001       -2.284977433894881
H        -4.060461539657293       -0.000000000000001       -2.284977433894881
H         3.883924310457324        0.000000000000001        2.405343435392062
H        -3.883924310457324       -0.000000000000001        2.405343435392062
N         0.000000000000001        0.000000000000000        2.637199530993629
  Displaced point  18, normal coordinate  20, negative displacement:
H        -0.000000000000000       -0.000000000000000       -4.715472362614037
C        -0.000000000000000       -0.000000000000000       -2.670861037031270
C         2.260396819118584        0.000000000000001       -1.323389615801202
C        -2.260396819118584       -0.000000000000001       -1.323389615801202
C         2.152036503458024        0.000000000000001        1.307466614986700
C        -2.152036503458024       -0.000000000000001        1.307466614986700
H         4.070246102568577        0.000000000000001       -2.271897885067032
H        -4.070246102568577       -0.000000000000001       -2.271897885067032
H         3.878963664390512        0.000000000000001        2.407513689756922
H        -3.878963664390512       -0.000000000000001        2.407513689756922
N         0.000000000000001        0.000000000000000        2.635957044241004
  Displaced point  19, normal coordinate  21, positive displacement:
H         0.010299922875489       -0.000000000000000       -4.714882088978998
C         0.001295983459279       -0.000000000000000       -2.670377967014969
C         2.258415432908016        0.000000000000001       -1.324445010023470
C        -2.259291668006576       -0.000000000000001       -1.322947212945571
C         2.153181418158026        0.000000000000001        1.308045793084505
C        -2.153960010983788       -0.000000000000001        1.307523601899045
H         4.061941702056026        0.000000000000001       -2.284780224090380
H        -4.068765940169844       -0.000000000000001       -2.272095094871533
H         3.880532432269437        0.000000000000001        2.407517105179095
H        -3.882355542578398       -0.000000000000001        2.405340019969889
N         0.000188574856815        0.000000000000000        2.636578287617317
  Displaced point  20, normal coordinate  22, positive displacement:
H        -0.000000000000000       -0.000000000000000       -4.714754803125932
C        -0.000000000000000       -0.000000000000000       -2.670272982627462
C         2.258831779306665        0.000000000000001       -1.323190627887902
C        -2.258831779306665       -0.000000000000001       -1.323190627887902
C         2.154853648784099        0.000000000000001        1.307148445653489
C        -2.154853648784099       -0.000000000000001        1.307148445653489
H         4.067517135831944        0.000000000000001       -2.273799991411486
H        -4.067517135831944       -0.000000000000001       -2.273799991411486
H         3.886469620906674        0.000000000000001        2.400059455546906
H        -3.886469620906674       -0.000000000000001        2.400059455546906
N         0.000000000000001        0.000000000000000        2.636952513900562
  Displaced point  21, normal coordinate  22, negative displacement:
H        -0.000000000000000       -0.000000000000000       -4.715009374832063
C        -0.000000000000000       -0.000000000000000       -2.670482951402475
C         2.258875321607928        0.000000000000001       -1.324201595081138
C        -2.258875321607928       -0.000000000000001       -1.324201595081138
C         2.152287780357716        0.000000000000001        1.308420949330062
C        -2.152287780357715       -0.000000000000001        1.308420949330062
H         4.063190506393926        0.000000000000001       -2.283075327550427
H        -4.063190506393926       -0.000000000000001       -2.283075327550427
H         3.876418353941161        0.000000000000001        2.412797669602078
H        -3.876418353941161       -0.000000000000001        2.412797669602078
N         0.000000000000001        0.000000000000000        2.636204061334072
  Displaced point  22, normal coordinate  23, positive displacement:
H         0.003646482777420       -0.000000000000000       -4.714882088978998
C        -0.001207176071302       -0.000000000000000       -2.670377967014969
C         2.259533647848812        0.000000000000001       -1.322577973251138
C        -2.258173453065781       -0.000000000000001       -1.324814249717903
C         2.154685588000354        0.000000000000001        1.306262319252398
C        -2.152455841141460       -0.000000000000001        1.309307075731152
H         4.064279895161131        0.000000000000001       -2.280636780998694
H        -4.066427747064739       -0.000000000000001       -2.276238537963219
H         3.881736474200804        0.000000000000001        2.405950156082430
H        -3.881151500647031       -0.000000000000001        2.406906969066554
N        -0.002191882692918        0.000000000000000        2.636578287617317
  Displaced point  23, normal coordinate  24, positive displacement:
H         0.004583942798251       -0.000000000000000       -4.714882088978998
C        -0.001076792825349       -0.000000000000000       -2.670377967014969
C         2.258678705524101        0.000000000000001       -1.324086088823053
C        -2.259028395390492       -0.000000000000001       -1.323306134145988
C         2.153871663460613        0.000000000000001        1.307129740940838
C        -2.153269765681201       -0.000000000000001        1.308439654042713
H         4.067223149266952        0.000000000000001       -2.274962810917565
H        -4.063484492958918       -0.000000000000001       -2.281912508044348
H         3.877053348036782        0.000000000000001        2.413032831835510
H        -3.885834626811054       -0.000000000000001        2.399824293313474
N         0.000739643866690        0.000000000000000        2.636578287617317
  Displaced point  24, normal coordinate  25, positive displacement:
H         0.005381763339328       -0.000000000000000       -4.714882088978998
C        -0.000758220833938       -0.000000000000000       -2.670377967014969
C         2.258741728413613        0.000000000000001       -1.325181227695094
C        -2.258965372500980       -0.000000000000001       -1.322210995273946
C         2.154187308943130        0.000000000000001        1.308675164422014
C        -2.152954120198684       -0.000000000000001        1.306894230561537
H         4.067878509803547        0.000000000000001       -2.275285600268495
H        -4.062829132422323       -0.000000000000001       -2.281589718693418
H         3.884335584028012        0.000000000000001        2.404087225800783
H        -3.878552390819824       -0.000000000000001        2.408769899348201
N        -0.001382346300116        0.000000000000000        2.636578287617317
  Displaced point  25, normal coordinate  26, positive displacement:
H        -0.000000000000000       -0.000000000000000       -4.713794756972507
C        -0.000000000000000       -0.000000000000000       -2.669512044795374
C         2.257839116872598        0.000000000000001       -1.324491342755184
C        -2.257839116872598       -0.000000000000001       -1.324491342755184
C         2.154645766046059        0.000000000000001        1.306903507341109
C        -2.154645766046059       -0.000000000000001        1.306903507341109
H         4.066730828524583        0.000000000000001       -2.274456789595433
H        -4.066730828524583       -0.000000000000001       -2.274456789595433
H         3.878947027403120        0.000000000000001        2.411162785897738
H        -3.878947027403120       -0.000000000000001        2.411162785897738
N         0.000000000000001        0.000000000000000        2.637376728646863
  Displaced point  26, normal coordinate  26, negative displacement:
H        -0.000000000000000       -0.000000000000000       -4.715969420985489
C        -0.000000000000000       -0.000000000000000       -2.671243889234564
C         2.259867984041994        0.000000000000001       -1.322900880213857
C        -2.259867984041994       -0.000000000000001       -1.322900880213857
C         2.152495663095755        0.000000000000001        1.308665887642441
C        -2.152495663095755       -0.000000000000001        1.308665887642441
H         4.063976813701287        0.000000000000001       -2.282418529366479
H        -4.063976813701287       -0.000000000000001       -2.282418529366479
H         3.883940947444715        0.000000000000001        2.401694339251246
H        -3.883940947444715       -0.000000000000001        2.401694339251246
N         0.000000000000001        0.000000000000000        2.635779846587771
  Displaced point  27, normal coordinate  27, positive displacement:
H         0.003344252083544       -0.000000000000000       -4.714882088978998
C        -0.002370233955529       -0.000000000000000       -2.670377967014969
C         2.260129245627243        0.000000000000001       -1.323247729049594
C        -2.257577855287350       -0.000000000000001       -1.324144493919446
C         2.152551059219018        0.000000000000001        1.308368472656876
C        -2.154590369922796       -0.000000000000001        1.307200922326674
H         4.065926699288275        0.000000000000001       -2.279662715658508
H        -4.064780942937595       -0.000000000000001       -2.277212603303405
H         3.881904838870958        0.000000000000001        2.404780111805087
H        -3.880983135976878       -0.000000000000001        2.408077013343897
N         0.001202864004840        0.000000000000000        2.636578287617317
  Displaced point  28, normal coordinate  28, positive displacement:
H        -0.000000000000000       -0.000000000000000       -4.713762017205117
C        -0.000000000000000       -0.000000000000000       -2.669403710468775
C         2.258375281760828        0.000000000000001       -1.325434757589068
C        -2.258375281760828       -0.000000000000001       -1.325434757589068
C         2.153148374950205        0.000000000000001        1.309370439009713
C        -2.153148374950206       -0.000000000000001        1.309370439009713
H         4.066849787879131        0.000000000000001       -2.276586828586681
H        -4.066849787879131       -0.000000000000001       -2.276586828586681
H         3.883185769862807        0.000000000000001        2.404954066790274
H        -3.883185769862807       -0.000000000000001        2.404954066790274
N         0.000000000000001        0.000000000000000        2.635870674079038
  Displaced point  29, normal coordinate  28, negative displacement:
H        -0.000000000000000       -0.000000000000000       -4.716002160752878
C        -0.000000000000000       -0.000000000000000       -2.671352223561162
C         2.259331819153764        0.000000000000001       -1.321957465379973
C        -2.259331819153764       -0.000000000000001       -1.321957465379973
C         2.153993054191609        0.000000000000001        1.306198955973837
C        -2.153993054191608       -0.000000000000001        1.306198955973837
H         4.063857854346739        0.000000000000001       -2.280288490375231
H        -4.063857854346739       -0.000000000000001       -2.280288490375231
H         3.879702204985028        0.000000000000001        2.407903058358710
H        -3.879702204985028       -0.000000000000001        2.407903058358710
N         0.000000000000001        0.000000000000000        2.637285901155596
  Displaced point  30, normal coordinate  29, positive displacement:
H         0.000001900593691       -0.000000000000000       -4.714882088978998
C         0.000001849209275       -0.000000000000000       -2.670377967014969
C         2.258733935811871        0.000000000000001       -1.323655599936580
C        -2.258973165102722       -0.000000000000001       -1.323736623032461
C         2.154022121091629        0.000000000000001        1.308098863555903
C        -2.153119308050185       -0.000000000000001        1.307470531427647
H         4.066751423490510        0.000000000000001       -2.279145117465349
H        -4.063956218735359       -0.000000000000001       -2.277730201496563
H         3.876081466685478        0.000000000000001        2.402957798270564
H        -3.886806508162359       -0.000000000000001        2.409899326878421
N         0.000000341138474        0.000000000000000        2.636578287617317
  Displaced point  31, normal coordinate  30, positive displacement:
H        -0.000000000000000       -0.000000000000000       -4.713269722339865
C        -0.000000000000000       -0.000000000000000       -2.670510366546046
C         2.258681376909395        0.000000000000001       -1.323623832978592
C        -2.258681376909395       -0.000000000000001       -1.323623832978592
C         2.154014242949350        0.000000000000001        1.308075705885363
C        -2.154014242949350       -0.000000000000001        1.308075705885363
H         4.067390824548148        0.000000000000001       -2.279480732425208
H        -4.067390824548148       -0.000000000000001       -2.279480732425208
H         3.876360889305245        0.000000000000001        2.403145090224636
H        -3.876360889305247       -0.000000000000001        2.403145090224637
N         0.000000000000001        0.000000000000000        2.636575840057942
  Displaced point  32, normal coordinate  30, negative displacement:
H        -0.000000000000000       -0.000000000000000       -4.716494455618131
C        -0.000000000000000       -0.000000000000000       -2.670245567483891
C         2.259025724005198        0.000000000000001       -1.323768389990448
C        -2.259025724005198       -0.000000000000001       -1.323768389990448
C         2.153127186192465        0.000000000000001        1.307493689098187
C        -2.153127186192465       -0.000000000000001        1.307493689098188
H         4.063316817677721        0.000000000000001       -2.277394586536704
H        -4.063316817677721       -0.000000000000001       -2.277394586536705
H         3.886527085542590        0.000000000000001        2.409712034924348
H        -3.886527085542588       -0.000000000000001        2.409712034924347
N         0.000000000000001        0.000000000000000        2.636580735176691
  Displaced point  33, normal coordinate  31, positive displacement:
H        -0.000000000000000       -0.000000000000000       -4.707331957390942
C        -0.000000000000000       -0.000000000000000       -2.671029818938821
C         2.258634017553914        0.000000000000001       -1.323546628806573
C        -2.258634017553914       -0.000000000000001       -1.323546628806573
C         2.153407940179013        0.000000000000001        1.307669951679915
C        -2.153407940179013       -0.000000000000001        1.307669951679915
H         4.068097027140722        0.000000000000001       -2.279932213727312
H        -4.068097027140722       -0.000000000000001       -2.279932213727312
H         3.883253257820284        0.000000000000001        2.407607869490485
H        -3.883253257820284       -0.000000000000001        2.407607869490485
N         0.000000000000001        0.000000000000000        2.636579341312504
  Displaced point  34, normal coordinate  31, negative displacement:
H        -0.000000000000000       -0.000000000000000       -4.722432220567054
C        -0.000000000000000       -0.000000000000000       -2.669726115091116
C         2.259073083360679        0.000000000000001       -1.323845594162467
C        -2.259073083360679       -0.000000000000001       -1.323845594162467
C         2.153733488962801        0.000000000000001        1.307899443303636
C        -2.153733488962801       -0.000000000000001        1.307899443303636
H         4.062610615085148        0.000000000000001       -2.276943105234600
H        -4.062610615085148       -0.000000000000001       -2.276943105234600
H         3.879634717027551        0.000000000000001        2.405249255658499
H        -3.879634717027551       -0.000000000000001        2.405249255658499
N         0.000000000000001        0.000000000000000        2.636577233922130
  Displaced point  35, normal coordinate  32, positive displacement:
H         0.000050977813899       -0.000000000000000       -4.714882088978998
C        -0.000043084109887       -0.000000000000000       -2.670377967014969
C         2.259344537742030        0.000000000000001       -1.323966707723707
C        -2.258362563172563       -0.000000000000001       -1.323425515245334
C         2.153679749876528        0.000000000000001        1.307885458187024
C        -2.153461679265286       -0.000000000000001        1.307683936796527
H         4.059759857297435        0.000000000000001       -2.275459107507832
H        -4.070947784928435       -0.000000000000001       -2.281416211454081
H         3.880173353384439        0.000000000000001        2.405570301751338
H        -3.882714621463397       -0.000000000000001        2.407286823397646
N        -0.000007018631768        0.000000000000000        2.636578287617317
  Displaced point  36, normal coordinate  33, positive displacement:
H        -0.000000000000000       -0.000000000000000       -4.709801820104159
C        -0.000000000000000       -0.000000000000000       -2.670848015692124
C         2.259282859448856        0.000000000000001       -1.323906505897476
C        -2.259282859448856       -0.000000000000001       -1.323906505897476
C         2.153666425610224        0.000000000000001        1.307872776356425
C        -2.153666425610224       -0.000000000000001        1.307872776356425
H         4.060703587307773        0.000000000000001       -2.275991237766725
H        -4.060703587307773       -0.000000000000001       -2.275991237766725
H         3.880377340799805        0.000000000000001        2.405701634734593
H        -3.880377340799805       -0.000000000000001        2.405701634734593
N         0.000000000000001        0.000000000000000        2.636577590426146
  Displaced point  37, normal coordinate  33, negative displacement:
H        -0.000000000000000       -0.000000000000000       -4.719962357853836
C        -0.000000000000000       -0.000000000000000       -2.669907918337814
C         2.258424241465737        0.000000000000001       -1.323485717071565
C        -2.258424241465737       -0.000000000000001       -1.323485717071565
C         2.153475003531590        0.000000000000001        1.307696618627125
C        -2.153475003531590       -0.000000000000001        1.307696618627125
H         4.070004054918097        0.000000000000001       -2.280884081195187
H        -4.070004054918097       -0.000000000000001       -2.280884081195187
H         3.882510634048030        0.000000000000001        2.407155490414391
H        -3.882510634048030       -0.000000000000001        2.407155490414391
N         0.000000000000001        0.000000000000000        2.636578984808488
 @CHECKOUT-I, Total execution time (CPU/WALL):         0.06/       0.07 seconds.
----------------------------------------------------------------------
Processing output from displaced point 001
----------------------------------------------------------------------


   *************************************************************************
         <<<     CCCCCC     CCCCCC   |||     CCCCCC     CCCCCC   >>>
       <<<      CCC        CCC       |||    CCC        CCC         >>>
      <<<      CCC        CCC        |||   CCC        CCC            >>>
    <<<        CCC        CCC        |||   CCC        CCC              >>>
      <<<      CCC        CCC        |||   CCC        CCC            >>>
       <<<      CCC        CCC       |||    CCC        CCC         >>>
         <<<     CCCCCC     CCCCCC   |||     CCCCCC     CCCCCC   >>>
   *************************************************************************

     ****************************************************************
     * CFOUR Coupled-Cluster techniques for Computational Chemistry *
     ****************************************************************
 

   Department of Chemistry                Institut fuer Physikalische Chemie
   University of Texas at Austin          Universitaet Mainz
   Austin, TX  78712, USA                 D-55099 Mainz, Germany
 
                       Version 1.2
 
                     compute-0-18.local                                
                     Thu Sep  9 16:55:28 CDT 2021                      
                     integer*8 version is running
 
********************************************************************************
*                          Input from ZMAT file                                *
********************************************************************************
GEOMETRY  1 NON-SYMMETRIC DISPLACEMENT                                          
H        -0.000000000000000       -0.000000000000000       -4.714882088978998   
C        -0.000000000000000       -0.000000000000000       -2.670377967014969   
C         2.258853550457296        0.003351575091580       -1.323696111484520   
C        -2.258853550457296       -0.003351575091580       -1.323696111484520   
C         2.153570714570907       -0.003294054751771        1.307784697491775   
C        -2.153570714570907        0.003294054751770        1.307784697491775   
H         4.065353821112935        0.007121841488723       -2.278437659480956   
H        -4.065353821112935       -0.007121841488722       -2.278437659480956   
H         3.881443987423918       -0.008921762253002        2.406428562574492   
H        -3.881443987423918        0.008921762253003        2.406428562574492   
N         0.000000000000001        0.000000000000000        2.636578287617317   
                                                                                
*CFOUR(CALC=CCSD(T)                                                             
BASIS=cc-pCVTZ                                                                  
VIB=FINDIF                                                                      
FREQ_ALGORITHM=PARALLEL                                                         
FD_PROJECT=OFF                                                                  
ANH_ALGORITHM=PARALLEL                                                          
ANHARM=VPT2                                                                     
ABCDTYPE=AOBASIS                                                                
FCGRADNEW=2                                                                     
CC_PROG=NCC                                                                     
SCF_CONV=10                                                                     
CC_CONV=9                                                                       
LINEQ_CONV=9                                                                    
LINEQ_MAXCYC=200                                                                
MULT=1                                                                          
FROZEN_CORE=OFF                                                                 
MEM_UNIT=GB                                                                     
MEM=96                                                                          
COORD=CARTESIAN,UNITS=BOHR,ANHARM=0)                                            
                                                                                
********************************************************************************
    -------------------------------------------------------------------
                    CFOUR Control Parameters 
    -------------------------------------------------------------------
        External           Internal           Value            Units
          Name               Name
    -------------------------------------------------------------------
       ABCDTYPE             IABCDT         AOBASIS     [  2]    ***   
       ANHARMONIC           IANHAR         OFF         [  0]    ***   
       ANH_ALGORIT          IANALG         PARALLEL    [  1]    ***   
       ANH_DERIVAT          IANDER         SECOND      [  1]    ***   
       ANH_MODE             ANHMOD         VIBRATION   [  0]    ***   
       ANH_POINTS           IANPOI              1               ***   
       ANH_STEPSIZ          ICUBST             50000          x 10-6  
       ANH_SYMMETR          IANHSM         ABELIAN     [  0]    ***   
       AO_LADDERS           IAOLAD         SINGLEPASS  [  1]    ***   
       AV_SCF               IAVSCF         OFF         [  0]    ***   
       BASIS                IBASIS         PCVTZ       [ 24]    ***   
       BFIELD               IBFIEL         OFF         [  0]    a.u.  
       BOTHVECTORS          BOTHVC         OFF         [  0]    ***   
       BOX_POTENT           IPIAB          OFF         [  0]    ***   
       BREIT                IBREIT         OFF         [  0]    ***   
       BRUCK_CONV           IBRTOL          10D-  4             ***   
       BRUECKNER            IBRKNR         OFF         [  0]    ***   
       BUFFERSIZE           IBUFFS              4096            ***   
       CACHE_RECS           ICHREC             10               ***   
       CALCLEVEL            ICLLVL         CCSD(T)     [ 22]    ***   
       CAS_GECCO            ICMRCC         OFF         [  0]    ***   
       CAS_GUESS            ICGUES         CANONICAL   [  0]    ***   
       CAS_INPUT            ICSINP         ORBITALS    [  0]    ***   
       CAS_ITMAX            ICITMX          10D- 50           cycles  
       CAS_JACDAV           ICJDAV         OFF         [  0]    ***   
       CAS_MICMAX           ICMIMN          10D- 10             ***   
       CAS_MICMIN           ICMIMX          10D-  2             ***   
       CAS_MICRO            ICSALG         ILU/JACOBI  [  0]    ***   
       CAS_MITMAX           ICMIMX          10D-100           cycles  
       CAS_MMAX             ICMMAX          10D- 50             ***   
       CAS_PRINT            ICPRT           10D-  0             ***   
       CCORBOPT             ICCORB         OFF         [  0]  x 0.01  
       CC_CONV              ICCCNV          10D-  9             ***   
       CC_EXPORDER          ICCEOR              5               ***   
       CC_EXTRAPOL          ICCEXT         DIIS        [  1]    ***   
       CC_GUESS             ICCGES         MP2         [  0]    ***   
       CC_MAXCYC            ICCCYC            100              cycles 
       CC_PROGRAM           ICCPRO         NCC         [  5]    ***   
       CHARGE               ICHRGE              0               ***   
       CHOLESKY             ICHOLE         OFF         [  0]    ***   
       CIS_CONV             ICISTL              5               ***   
       COMM_SIZE            IPSIZE            ***               ***   
       CONSTANT             ICONST         OLD         [  1]    ***   
       CONTINUUM            ICONTU         NONE        [  0]    ***   
       CONTRACTION          ICNTYP         GENERAL     [  1]    ***   
       COORDINATES          ICOORD         CARTESIAN   [  1]    ***   
       CPHF_CONVER          ICPHFT          10D- 16             ***   
       CPHF_MAXCYC          ICPHFC             64              cycles 
       CUBIC                ICUBIC         OFF         [  0]    ***   
       CURVILINEAR          ICURVY         OFF         [  0]    ***   
       CV_ELEMENT           ICVELM              0               ***   
       CV_ORBITALS          ICVORB      NONE         
       CV_SEPARATE          ICVSEP         OFF         [  0]    ***   
       DBOC                 IDBOC          OFF         [  0]    ***   
       DCT                  IDCT           OFF         [  0]    ***   
       DERIV_LEV            IDRLVL         FIRST       [  1]    ***   
       DEVMEM_SIZE          IDVMEM         *********           MByte  
       DIAG_MRCC            IEOMST          10D-  0             ***   
       DIFF_TYPE            IDIFTY         RELAXED     [  0]    ***   
       DIRECT               IDIRCT         OFF         [  0]    ***   
       DROPMO               IDRPMO      NONE         
       ECP                  IECP           OFF         [  0]    ***   
       EIGENVECTOR          IVEC                1               ***   
       EL_ANHARM            IELANH         OFF         [  0]    ***   
       EOMFOLLOW            IEOMSR         ENERGY      [  0]    ***   
       EOMIP                IEOMIP         OFF         [  0]    ***   
       EOMLEVEL             HBARFM         SAME        [  0]    ***   
       EOM_MRCC             IMRCCE         NEW         [  1]    ***   
       EOM_NONIT            EOMNON         OFF         [  0]    ***   
       EOM_NSING            IEOMSI          10D-  0             ***   
       EOM_NSTATES          IMRCCD         DAVIDSON    [  0]    ***   
       EOM_NTRIP            IEOMTR          10D-  0             ***   
       EOM_ORDER            IEXORD         ENERGY      [  0]    ***   
       EOM_PROPSTA          IEOMST              0               ***   
       ESTATE_CONV          IEXTOL          10D-  5             ***   
       ESTATE_DIAG          IEXDIG         ITERATIVE   [  0]    ***   
       ESTATE_LOCK          IESLOC         ON          [  1]    ***   
       ESTATE_MAXC          IEXMXC             40               ***   
       ESTATE_PROP          IEXPRP         OFF         [  0]    ***   
       EVAL_HESS            IRECAL              0            # of cyc.
       EXCITATION           IEXCIT              0               ***   
       EXCITE               IEXCIT         NONE        [  0]    ***   
       EXTERN_POT           IEXPOT         OFF         [  0]    ***   
       FCGRADNEW            IFCGNW         OFF         [  0]    ***   
       FC_FIELD             IFINFC              0             x 10-6  
       FD_CALTYPE           IFDCAL         GRADONLY    [  0]    ***   
       FD_PROJECT           IFDPRJ         OFF         [  1]    ***   
       FD_STEPSIZE          IDISFD              5            10-4 bohr
       FD_USEGROUP          IFDGRP         FULL        [  0]    ***   
       FILE_RECSIZ          IFLREC              4096           words  
       FINITE_PERT          IFIPER              0             x 10-6  
       FIXGEOM              IFIXGM         OFF         [  0]    ***   
       FOCK                 IFOCK          AO          [  1]    ***   
       FREQ_ALGORI          IVIALG         PARALLEL    [  1]    ***   
       FROZEN_CORE          IFROCO         OFF         [  0]    ***   
       FROZEN_VIRT          IFROVI         OFF         [  0]    ***   
       GAMMA_ABCD           IGABCD         DIRECT      [  1]    ***   
       GAMMA_ABCI           IGABCI         STORE       [  0]    ***   
       GENBAS_1             IGNBS1              0               ***   
       GENBAS_2             IGNBS2              0               ***   
       GENBAS_3             IGNBS3              0               ***   
       GENBAS_4             IGNBS4              0               ***   
       GEO_CONV             ICONTL              5              H/bohr 
       GEO_MAXCYC           IOPTCY             50               ***   
       GEO_MAXSTEP          IMXSTP            300            millibohr
       GEO_METHOD           INR            SINGLE_POINT[  5]    ***   
       GIAO                 IGIAO          OFF         [  1]    ***   
       GIMIC                IGIMIC         OFF         [  0]    ***   
       GRID                 IGRID          OFF         [  0]    ***   
       GRID_ALGO            IGALGO         SERIAL      [  0]    ***   
       GUESS                IGUESS         MOREAD      [  0]    ***   
       HBAR                 IHBAR          OFF         [  0]    ***   
       HESS_TYPE            IHESTP         SCF         [  0]    ***   
       HF2_FILE             IHF2Fl         USE         [  1]    ***   
       HFSTABILITY          ISTABL         OFF         [  0]    ***   
       INCORE               INCORE         OFF         [  0]    ***   
       INPUT_MRCC           IMRCC          ON          [  1]    ***   
       INTEGRALS            INTTYP         VMOL        [  1]    ***   
       JODA_PRINT           IJPRNT              0               ***   
       KEYWORD_OUT          IDMPKW         NO          [  0]    ***   
       LINDEP_TOL           ILINDP              8               ***   
       LINEQ_CONV           IZTACN          10D-  9           cycles  
       LINEQ_EXPOR          ILMAXD              5               ***   
       LINEQ_MAXCY          ILMAXC            200               ***   
       LINEQ_TYPE           ILTYPE         DIIS        [  1]    ***   
       LOCK_ORBOCC          ILOCOC         OFF         [  0]    ***   
       MEMORY_SIZE          IMEMSZ         *********           words  
       MEM_UNIT             IMEMU          GB          [  3]    ***   
       MRCC                 IMRCCC         OFF         [  0]    ***   
       MULTIPLICTY          IMULTP              1               ***   
       NACOUPLING           IVCOUP         OFF         [  0]    ***   
       NEGEVAL              IDIE           ABORT       [  0]    ***   
       NEWNORM              INEWNO         OFF         [  0]    ***   
       NON-HF               INONHF         OFF         [  0]    ***   
       NTOP_TAMP            ITOPT2             15               ***   
       NUC_MODEL            INUCMO         POINT       [  0]    ***   
       OCCUPATION           IOCCU   ESTIMATED BY SCF 
       OPEN-SHELL           IOPEN          SPIN-ORBITAL[  0]    ***   
       OPTVIB               IOPTVB         OFF         [  0]    ***   
       ORBITALS             IORBTP         STANDARD    [  0]    ***   
       PARALLEL             IPARAL         ON          [  1]    ***   
       PARA_INT             IPINTS         ON          [  1]    ***   
       PARA_PRINT           IPPRIN              0               ***   
       PERT_ORB             IPTORB         CANONICAL   [  1]    ***   
       POINTS               IGRDFD              0               ***   
       PRINT                IPRNT               0               ***   
       PROPS                IPROPS         OFF         [  0]    ***   
       PROP_INTEGR          IINTYP         INTERNAL    [  0]    ***   
       PSI                  IPSI           OFF         [  0]    ***   
       QC_ALG               IQCALG         FLM         [  0]    ***   
       QC_LINALG            IQCLIN         TRIDIAG     [  2]    ***   
       QC_MAXCYC            IQCMAX            100             cycles  
       QC_MAXSCFCY          IQCMSC             20             cycles  
       QC_RTRUST            IQCRTR          10D-  0           x 10-3  
       QC_SKIPSCF           IQCSKI         OFF         [  0]    ***   
       QC_START             IQCSTA          10D-  3             ***   
       QRHFGUESS            IQGUES         OFF         [  0]    ***   
       QUARTIC              IQUART         OFF         [  0]    ***   
       RAMAN_INT            IRAMIN         OFF         [  0]    ***   
       RAMAN_ORB            IRAMRE         UNRELAXED   [  0]    ***   
       RDO                  IRDOFM         ON          [  1]    ***   
       REDUCE_REPR          REDREP         Ir          [  0]    ***   
       REFERENCE            IREFNC         RHF         [  0]    ***   
       RELATIVIST           IRELAT         OFF         [  0]    ***   
       RELAX_DENS           IRDENS         ON          [  1]    ***   
       RESET_FLAGS          IRESET         OFF         [  0]    ***   
       RESTART_CC           ICCRES         OFF         [  0]    ***   
       ROT_EVEC             ROTVEC              0               ***   
       SAVE_INTS            ISVINT         OFF         [  0]    ***   
       SCALE_ON             ISTCRT              0               ***   
       SCF_CONV             ISCFCV          10D- 10             ***   
       SCF_DAMPING          IDAMP               0             x 10-3  
       SCF_EXPORDE          IRPPOR             10               ***   
       SCF_EXPSTAR          IRPPLS              2               ***   
       SCF_EXTRAPO          IRPP           ON          [  1]    ***   
       SCF_MAXCYC           ISCFCY            150              cycles 
       SCF_NOSTOP           ISCFST         OFF         [  0]    ***   
       SCF_ORBITAL          ISCFOR         REAL        [  0]    ***   
       SCF_PRINT            ISCFPR              0               ***   
       SCF_PROG             ISCFPR         SCF         [  0]    ***   
       SD_FIELD             IFINSD              0             x 10-6  
       SOPERT               IPERSO         OFF         [  0]    ***   
       SPHERICAL            IDFGHI         ON          [  1]    ***   
       SPINORBIT            ISOCAL         OFF         [  0]    ***   
       SPINROTATIO          ISRCON         OFF         [  0]    ***   
       SPIN_FLIP            ISPFLP         OFF         [  0]    ***   
       SPIN_ORBIT           ISPORB         OFF         [  0]    ***   
       SPIN_SCAL            ISCSMP         OFF         [  0]    ***   
       STEEPSCALE           ISTPSC              1000          x 10-3  
       SUBGROUP             ISUBGP         DEFAULT     [  0]    ***   
       SUBGRPAXIS           ISBXYZ         X           [  0]    ***   
       SYMMETRY             ISYM           ON          [  0]    ***   
       SYM_CHECK            ISYMCK         OVERRIDE    [  1]    ***   
       T3_EXTRAPOL          IT3EXT         OFF         [  0]    ***   
       T4_EXTRAPOL          IT4EXP         OFF         [  0]    ***   
       TAMP_SUM             IEVERY              5               ***   
       TESTSUITE            ITESTS         OFF         [  0]    ***   
       THERMOCH             ITHERM         ON          [  1]    ***   
       TOL_CHOLESK          ITOLCH          10D-  4             ***   
       TRANGRAD             IRESRM         OFF         [  0]    ***   
       TRANS_INV            ITRAIN         USE         [  0]    ***   
       TREAT_PERT           ITREAT         SIMULTANEOUS[  0]    ***   
       TRIP_ALGORI          ITRALG         NORMAL      [  0]    ***   
       UIJ_THRESHO          IUIJTH              1               ***   
       UNITS                IUNITS         BOHR        [  1]    ***   
       UNOS                 IUNOS          OFF         [  0]    ***   
       UPDATE_HESS          IHUPDT         ON          [  1]    ***   
       VIBPHASE             ISETPH         STANDARD    [  0]    ***   
       VIBRATION            IVIB           FINDIF      [  3]    ***   
       VIB_ALGORIT          IGEALG         STANDARD    [  0]    ***   
       VNATORB              IVNORB         OFF         [  0]    ***   
       VTRAN                IVTRAN         PARTIAL     [  2]    ***   
       X2CKEY               IX2CKE         MOLVDINT    [  0]    ***   
       XFIELD               IXEFLD              0             x 10-6  
       XFORM_TOL            IXFTOL          10D- 11             ***   
       YFIELD               IYEFLD              0             x 10-6  
       ZFIELD               IZEFLD              0             x 10-6  
       ZSCALE_EXP           IZEXPS         OFF         [  0]    ***   
    -------------------------------------------------------------------
  @GETXYZ-I,    11 atoms read from ZMAT.
Line Symbol    AtNr   At. Mass
  1  H          1     1.00783
  2  C          6    12.00000
  3  C          6    12.00000
  4  C          6    12.00000
  5  C          6    12.00000
  6  C          6    12.00000
  7  H          1     1.00783
  8  H          1     1.00783
  9  H          1     1.00783
 10  H          1     1.00783
 11  N          7    14.00307
Line Symbol    AtNr   At. Mass
  1  H          1     1.00783
  2  C          6    12.00000
  3  C          6    12.00000
  4  C          6    12.00000
  5  C          6    12.00000
  6  C          6    12.00000
  7  H          1     1.00783
  8  H          1     1.00783
  9  H          1     1.00783
 10  H          1     1.00783
 11  N          7    14.00307
                     1                     4                     0
  R VECTOR before symmetry
  0.000000000000000E+000  0.000000000000000E+000  0.000000000000000E+000
  0.000000000000000E+000  0.000000000000000E+000  0.000000000000000E+000
  0.000000000000000E+000  0.000000000000000E+000  0.000000000000000E+000
  0.000000000000000E+000  0.000000000000000E+000  0.000000000000000E+000
  0.000000000000000E+000  0.000000000000000E+000  0.000000000000000E+000
  0.000000000000000E+000  0.000000000000000E+000  0.000000000000000E+000
  0.000000000000000E+000  0.000000000000000E+000  0.000000000000000E+000
  0.000000000000000E+000  0.000000000000000E+000  0.000000000000000E+000
  0.000000000000000E+000  0.000000000000000E+000  0.000000000000000E+000
  0.000000000000000E+000  0.000000000000000E+000  0.000000000000000E+000
  0.000000000000000E+000  0.000000000000000E+000  0.000000000000000E+000
   Rotational constants (in cm-1): 
          0.0990126389             0.1938459503             0.2023877104
   Rotational constants (in MHz): 
       2968.3246537923          5811.3562069656          6067.4317667723
********************************************************************************
   The full molecular point group is C2  .
   The largest Abelian subgroup of the full molecular point group is C2  .
   The computational point group is C2  .
********************************************************************************
  R VECTOR 
  0.000000000000000E+000  0.000000000000000E+000  0.000000000000000E+000
  0.000000000000000E+000  0.000000000000000E+000  0.000000000000000E+000
  0.000000000000000E+000  0.000000000000000E+000  0.000000000000000E+000
  0.000000000000000E+000  0.000000000000000E+000  0.000000000000000E+000
  0.000000000000000E+000  0.000000000000000E+000  0.000000000000000E+000
  0.000000000000000E+000  0.000000000000000E+000  0.000000000000000E+000
  0.000000000000000E+000  0.000000000000000E+000  0.000000000000000E+000
  0.000000000000000E+000  0.000000000000000E+000  0.000000000000000E+000
  0.000000000000000E+000  0.000000000000000E+000  0.000000000000000E+000
  0.000000000000000E+000  0.000000000000000E+000  0.000000000000000E+000
  0.000000000000000E+000  0.000000000000000E+000  0.000000000000000E+000


 ----------------------------------------------------------------
         Coordinates used in calculation (QCOMP) 
 ----------------------------------------------------------------
 Z-matrix   Atomic            Coordinates (in bohr)
  Symbol    Number           X              Y              Z
 ----------------------------------------------------------------
     H         1        -0.00000000     0.00000000    -4.71488209
     C         6        -0.00000000     0.00000000    -2.67037797
     C         6         2.25885355     0.00335158    -1.32369611
     C         6        -2.25885355    -0.00335158    -1.32369611
     C         6         2.15357071    -0.00329405     1.30778470
     C         6        -2.15357071     0.00329405     1.30778470
     H         1         4.06535382     0.00712184    -2.27843766
     H         1        -4.06535382    -0.00712184    -2.27843766
     H         1         3.88144399    -0.00892176     2.40642856
     H         1        -3.88144399     0.00892176     2.40642856
     N         7         0.00000000     0.00000000     2.63657829
 ----------------------------------------------------------------
 
   Interatomic distance matrix (Angstroms) 
 
                 H             C             C             C             C    
                [ 1]        [ 2]        [ 3]        [ 4]        [ 5]
  H    [ 1]     0.00000
  C    [ 2]     1.08190     0.00000
  C    [ 3]     2.15620     1.39164     0.00000
  C    [ 4]     2.15620     1.39164     2.39067     0.00000
  C    [ 5]     3.38468     2.39383     1.39364     2.71866     0.00000
  C    [ 6]     3.38468     2.39383     2.71866     1.39364     2.27924
  H    [ 7]     2.50807     2.16127     1.08126     3.38455     2.15057
  H    [ 8]     2.50807     2.16127     3.38455     1.08126     3.79889
  H    [ 9]     4.29184     3.38176     2.15257     3.80188     1.08353
  H    [10]     4.29184     3.38176     3.80188     2.15257     3.24609
  N    [11]     3.89023     2.80832     2.41262     2.41262     1.33910
 
                 C             H             H             H             H    
                [ 6]        [ 7]        [ 8]        [ 9]        [10]
  C    [ 6]     0.00000
  H    [ 7]     3.79889     0.00000
  H    [ 8]     2.15057     4.30259     0.00000
  H    [ 9]     3.24609     2.48105     4.88163     0.00000
  H    [10]     1.08353     4.88163     2.48105     4.10795     0.00000
  N    [11]     1.33910     3.37533     3.37533     2.05758     2.05758
 
                 N    
                [11]
  N    [11]     0.00000
   Rotational constants (order x, y, z, in cm-1): 
          0.1938459503             0.0990126389             0.2023877104
   Rotational constants (order x, y, z, in MHz): 
       5811.3562069656          2968.3246537923          6067.4317667723
  ECPDATA file not present.   Using default ECPDATA. 
  There are  328 basis functions.
 @GEOPT-W, Archive file not created for single-point calculation.
 @CHECKOUT-I, Total execution time (CPU/WALL):         0.31/       0.35 seconds.
 @GETMEM-I,  Allocated   91552 MB of main memory.
  @SYMCOR-I, Full point group is dangerous! Abelian subgroup will be used.
  @CHRTABLE-I, There are   2 unique irreducible representations.
  @CHRTABLE-I, There are   2 unique irreducible representations.
  @VIBINF-I, Symmetries species for nuclear motions:
  Irrep     Label    Total    Vibrations     Translations     Rotations
    1           A    15.00      13.00            1.00            1.00
    2           B    18.00      14.00            2.00            2.00
   Total number of calculations required      :    44
   Number of single-point energy calculations :     0
   Number of energy gradient     calculations :    44
  atom charge vector                      1                     6
                     6                     6                     6
                     6                     1                     1
                     1                     1                     7
  List of displaced geometries used in the calculation 
 
  Displaced point   1:
H        -0.0000000000        0.0000000000       -4.7143872192
C        -0.0000000000        0.0000000000       -2.6703843583
C         2.2588535505        0.0033515764       -1.3237025028
C        -2.2588535505       -0.0033515764       -1.3237025028
C         2.1535707146       -0.0032940535        1.3077783062
C        -2.1535707146        0.0032940535        1.3077783062
H         4.0653538211        0.0071218438       -2.2784440508
H        -4.0653538211       -0.0071218438       -2.2784440508
H         3.8814439874       -0.0089217600        2.4064221713
H        -3.8814439874        0.0089217600        2.4064221713
N         0.0000000000        0.0000000000        2.6365718963
 
  Displaced point   2:
H        -0.0000000000        0.0000000000       -4.7153769587
C        -0.0000000000        0.0000000000       -2.6703715757
C         2.2588535505        0.0033515764       -1.3236897202
C        -2.2588535505       -0.0033515764       -1.3236897202
C         2.1535707146       -0.0032940535        1.3077910888
C        -2.1535707146        0.0032940535        1.3077910888
H         4.0653538211        0.0071218438       -2.2784312682
H        -4.0653538211       -0.0071218438       -2.2784312682
H         3.8814439874       -0.0089217600        2.4064349539
H        -3.8814439874        0.0089217600        2.4064349539
N         0.0000000000        0.0000000000        2.6365846789
 
  Displaced point   3:
H        -0.0000000000        0.0000000000       -4.7148820890
C        -0.0000000000        0.0000000000       -2.6702451904
C         2.2588535505        0.0033515764       -1.3237202401
C        -2.2588535505       -0.0033515764       -1.3237202401
C         2.1535707146       -0.0032940535        1.3077605689
C        -2.1535707146        0.0032940535        1.3077605689
H         4.0653538211        0.0071218438       -2.2784617881
H        -4.0653538211       -0.0071218438       -2.2784617881
H         3.8814439874       -0.0089217600        2.4064044339
H        -3.8814439874        0.0089217600        2.4064044339
N         0.0000000000        0.0000000000        2.6365541590
 
  Displaced point   4:
H        -0.0000000000        0.0000000000       -4.7148820890
C        -0.0000000000        0.0000000000       -2.6705107436
C         2.2588535505        0.0033515764       -1.3236719829
C        -2.2588535505       -0.0033515764       -1.3236719829
C         2.1535707146       -0.0032940535        1.3078088261
C        -2.1535707146        0.0032940535        1.3078088261
H         4.0653538211        0.0071218438       -2.2784135309
H        -4.0653538211       -0.0071218438       -2.2784135309
H         3.8814439874       -0.0089217600        2.4064526912
H        -3.8814439874        0.0089217600        2.4064526912
N         0.0000000000        0.0000000000        2.6366024162
 
  Displaced point   5:
H        -0.0000000000        0.0000000000       -4.7148820890
C        -0.0000000000        0.0000000000       -2.6703779670
C         2.2589556125        0.0033515764       -1.3236961115
C        -2.2589556125       -0.0033515764       -1.3236961115
C         2.1535707146       -0.0032940535        1.3077846975
C        -2.1535707146        0.0032940535        1.3077846975
H         4.0653538211        0.0071218438       -2.2784376595
H        -4.0653538211       -0.0071218438       -2.2784376595
H         3.8814439874       -0.0089217600        2.4064285626
H        -3.8814439874        0.0089217600        2.4064285626
N         0.0000000000        0.0000000000        2.6365782876
 
  Displaced point   6:
H        -0.0000000000        0.0000000000       -4.7148820890
C        -0.0000000000        0.0000000000       -2.6703779670
C         2.2587514884        0.0033515764       -1.3236961115
C        -2.2587514884       -0.0033515764       -1.3236961115
C         2.1535707146       -0.0032940535        1.3077846975
C        -2.1535707146        0.0032940535        1.3077846975
H         4.0653538211        0.0071218438       -2.2784376595
H        -4.0653538211       -0.0071218438       -2.2784376595
H         3.8814439874       -0.0089217600        2.4064285626
H        -3.8814439874        0.0089217600        2.4064285626
N         0.0000000000        0.0000000000        2.6365782876
 
  Displaced point   7:
H        -0.0000000000        0.0000000000       -4.7148820890
C        -0.0000000000        0.0000000000       -2.6703779670
C         2.2588535505        0.0034536384       -1.3236961115
C        -2.2588535505       -0.0034536384       -1.3236961115
C         2.1535707146       -0.0032940535        1.3077846975
C        -2.1535707146        0.0032940535        1.3077846975
H         4.0653538211        0.0071218438       -2.2784376595
H        -4.0653538211       -0.0071218438       -2.2784376595
H         3.8814439874       -0.0089217600        2.4064285626
H        -3.8814439874        0.0089217600        2.4064285626
N         0.0000000000        0.0000000000        2.6365782876
 
  Displaced point   8:
H        -0.0000000000        0.0000000000       -4.7148820890
C        -0.0000000000        0.0000000000       -2.6703779670
C         2.2588535505        0.0032495143       -1.3236961115
C        -2.2588535505       -0.0032495143       -1.3236961115
C         2.1535707146       -0.0032940535        1.3077846975
C        -2.1535707146        0.0032940535        1.3077846975
H         4.0653538211        0.0071218438       -2.2784376595
H        -4.0653538211       -0.0071218438       -2.2784376595
H         3.8814439874       -0.0089217600        2.4064285626
H        -3.8814439874        0.0089217600        2.4064285626
N         0.0000000000        0.0000000000        2.6365782876
 
  Displaced point   9:
H        -0.0000000000        0.0000000000       -4.7148820890
C        -0.0000000000        0.0000000000       -2.6703779670
C         2.2588535505        0.0033515764       -1.3236146820
C        -2.2588535505       -0.0033515764       -1.3236146820
C         2.1535707146       -0.0032940535        1.3077382044
C        -2.1535707146        0.0032940535        1.3077382044
H         4.0653538211        0.0071218438       -2.2784841526
H        -4.0653538211       -0.0071218438       -2.2784841526
H         3.8814439874       -0.0089217600        2.4063820695
H        -3.8814439874        0.0089217600        2.4063820695
N         0.0000000000        0.0000000000        2.6365317945
 
  Displaced point  10:
H        -0.0000000000        0.0000000000       -4.7148820890
C        -0.0000000000        0.0000000000       -2.6703779670
C         2.2588535505        0.0033515764       -1.3237775410
C        -2.2588535505       -0.0033515764       -1.3237775410
C         2.1535707146       -0.0032940535        1.3078311906
C        -2.1535707146        0.0032940535        1.3078311906
H         4.0653538211        0.0071218438       -2.2783911664
H        -4.0653538211       -0.0071218438       -2.2783911664
H         3.8814439874       -0.0089217600        2.4064750557
H        -3.8814439874        0.0089217600        2.4064750557
N         0.0000000000        0.0000000000        2.6366247807
 
  Displaced point  11:
H        -0.0000000000        0.0000000000       -4.7148820890
C        -0.0000000000        0.0000000000       -2.6703779670
C         2.2588535505        0.0033515764       -1.3236961115
C        -2.2588535505       -0.0033515764       -1.3236961115
C         2.1536727766       -0.0032940535        1.3077846975
C        -2.1536727766        0.0032940535        1.3077846975
H         4.0653538211        0.0071218438       -2.2784376595
H        -4.0653538211       -0.0071218438       -2.2784376595
H         3.8814439874       -0.0089217600        2.4064285626
H        -3.8814439874        0.0089217600        2.4064285626
N         0.0000000000        0.0000000000        2.6365782876
 
  Displaced point  12:
H        -0.0000000000        0.0000000000       -4.7148820890
C        -0.0000000000        0.0000000000       -2.6703779670
C         2.2588535505        0.0033515764       -1.3236961115
C        -2.2588535505       -0.0033515764       -1.3236961115
C         2.1534686525       -0.0032940535        1.3077846975
C        -2.1534686525        0.0032940535        1.3077846975
H         4.0653538211        0.0071218438       -2.2784376595
H        -4.0653538211       -0.0071218438       -2.2784376595
H         3.8814439874       -0.0089217600        2.4064285626
H        -3.8814439874        0.0089217600        2.4064285626
N         0.0000000000        0.0000000000        2.6365782876
 
  Displaced point  13:
H        -0.0000000000        0.0000000000       -4.7148820890
C        -0.0000000000        0.0000000000       -2.6703779670
C         2.2588535505        0.0033515764       -1.3236961115
C        -2.2588535505       -0.0033515764       -1.3236961115
C         2.1535707146       -0.0031919915        1.3077846975
C        -2.1535707146        0.0031919915        1.3077846975
H         4.0653538211        0.0071218438       -2.2784376595
H        -4.0653538211       -0.0071218438       -2.2784376595
H         3.8814439874       -0.0089217600        2.4064285626
H        -3.8814439874        0.0089217600        2.4064285626
N         0.0000000000        0.0000000000        2.6365782876
 
  Displaced point  14:
H        -0.0000000000        0.0000000000       -4.7148820890
C        -0.0000000000        0.0000000000       -2.6703779670
C         2.2588535505        0.0033515764       -1.3236961115
C        -2.2588535505       -0.0033515764       -1.3236961115
C         2.1535707146       -0.0033961156        1.3077846975
C        -2.1535707146        0.0033961156        1.3077846975
H         4.0653538211        0.0071218438       -2.2784376595
H        -4.0653538211       -0.0071218438       -2.2784376595
H         3.8814439874       -0.0089217600        2.4064285626
H        -3.8814439874        0.0089217600        2.4064285626
N         0.0000000000        0.0000000000        2.6365782876
 
  Displaced point  15:
H        -0.0000000000        0.0000000000       -4.7148820890
C        -0.0000000000        0.0000000000       -2.6703779670
C         2.2588535505        0.0033515764       -1.3236961115
C        -2.2588535505       -0.0033515764       -1.3236961115
C         2.1535707146       -0.0032940535        1.3078515492
C        -2.1535707146        0.0032940535        1.3078515492
H         4.0653538211        0.0071218438       -2.2785266252
H        -4.0653538211       -0.0071218438       -2.2785266252
H         3.8814439874       -0.0089217600        2.4063395968
H        -3.8814439874        0.0089217600        2.4063395968
N         0.0000000000        0.0000000000        2.6364893219
 
  Displaced point  16:
H        -0.0000000000        0.0000000000       -4.7148820890
C        -0.0000000000        0.0000000000       -2.6703779670
C         2.2588535505        0.0033515764       -1.3236961115
C        -2.2588535505       -0.0033515764       -1.3236961115
C         2.1535707146       -0.0032940535        1.3077178458
C        -2.1535707146        0.0032940535        1.3077178458
H         4.0653538211        0.0071218438       -2.2783486937
H        -4.0653538211       -0.0071218438       -2.2783486937
H         3.8814439874       -0.0089217600        2.4065175283
H        -3.8814439874        0.0089217600        2.4065175283
N         0.0000000000        0.0000000000        2.6366672534
 
  Displaced point  17:
H        -0.0000000000        0.0000000000       -4.7148820890
C        -0.0000000000        0.0000000000       -2.6703779670
C         2.2588535505        0.0033515764       -1.3236961115
C        -2.2588535505       -0.0033515764       -1.3236961115
C         2.1535707146       -0.0032940535        1.3077846975
C        -2.1535707146        0.0032940535        1.3077846975
H         4.0657059993        0.0071218438       -2.2784376595
H        -4.0657059993       -0.0071218438       -2.2784376595
H         3.8814439874       -0.0089217600        2.4064285626
H        -3.8814439874        0.0089217600        2.4064285626
N         0.0000000000        0.0000000000        2.6365782876
 
  Displaced point  18:
H        -0.0000000000        0.0000000000       -4.7148820890
C        -0.0000000000        0.0000000000       -2.6703779670
C         2.2588535505        0.0033515764       -1.3236961115
C        -2.2588535505       -0.0033515764       -1.3236961115
C         2.1535707146       -0.0032940535        1.3077846975
C        -2.1535707146        0.0032940535        1.3077846975
H         4.0650016429        0.0071218438       -2.2784376595
H        -4.0650016429       -0.0071218438       -2.2784376595
H         3.8814439874       -0.0089217600        2.4064285626
H        -3.8814439874        0.0089217600        2.4064285626
N         0.0000000000        0.0000000000        2.6365782876
 
  Displaced point  19:
H        -0.0000000000        0.0000000000       -4.7148820890
C        -0.0000000000        0.0000000000       -2.6703779670
C         2.2588535505        0.0033515764       -1.3236961115
C        -2.2588535505       -0.0033515764       -1.3236961115
C         2.1535707146       -0.0032940535        1.3077846975
C        -2.1535707146        0.0032940535        1.3077846975
H         4.0653538211        0.0074740220       -2.2784376595
H        -4.0653538211       -0.0074740220       -2.2784376595
H         3.8814439874       -0.0089217600        2.4064285626
H        -3.8814439874        0.0089217600        2.4064285626
N         0.0000000000        0.0000000000        2.6365782876
 
  Displaced point  20:
H        -0.0000000000        0.0000000000       -4.7148820890
C        -0.0000000000        0.0000000000       -2.6703779670
C         2.2588535505        0.0033515764       -1.3236961115
C        -2.2588535505       -0.0033515764       -1.3236961115
C         2.1535707146       -0.0032940535        1.3077846975
C        -2.1535707146        0.0032940535        1.3077846975
H         4.0653538211        0.0067696656       -2.2784376595
H        -4.0653538211       -0.0067696656       -2.2784376595
H         3.8814439874       -0.0089217600        2.4064285626
H        -3.8814439874        0.0089217600        2.4064285626
N         0.0000000000        0.0000000000        2.6365782876
 
  Displaced point  21:
H        -0.0000000000        0.0000000000       -4.7148820890
C        -0.0000000000        0.0000000000       -2.6703779670
C         2.2588535505        0.0033515764       -1.3236961115
C        -2.2588535505       -0.0033515764       -1.3236961115
C         2.1535707146       -0.0032940535        1.3077846975
C        -2.1535707146        0.0032940535        1.3077846975
H         4.0653538211        0.0071218438       -2.2781057453
H        -4.0653538211       -0.0071218438       -2.2781057453
H         3.8814439874       -0.0089217600        2.4063867975
H        -3.8814439874        0.0089217600        2.4063867975
N         0.0000000000        0.0000000000        2.6365365226
 
  Displaced point  22:
H        -0.0000000000        0.0000000000       -4.7148820890
C        -0.0000000000        0.0000000000       -2.6703779670
C         2.2588535505        0.0033515764       -1.3236961115
C        -2.2588535505       -0.0033515764       -1.3236961115
C         2.1535707146       -0.0032940535        1.3077846975
C        -2.1535707146        0.0032940535        1.3077846975
H         4.0653538211        0.0071218438       -2.2787695737
H        -4.0653538211       -0.0071218438       -2.2787695737
H         3.8814439874       -0.0089217600        2.4064703276
H        -3.8814439874        0.0089217600        2.4064703276
N         0.0000000000        0.0000000000        2.6366200527
 
  Displaced point  23:
H        -0.0000000000        0.0000000000       -4.7148820890
C        -0.0000000000        0.0000000000       -2.6703779670
C         2.2588535505        0.0033515764       -1.3236961115
C        -2.2588535505       -0.0033515764       -1.3236961115
C         2.1535707146       -0.0032940535        1.3077846975
C        -2.1535707146        0.0032940535        1.3077846975
H         4.0653538211        0.0071218438       -2.2784376595
H        -4.0653538211       -0.0071218438       -2.2784376595
H         3.8817961656       -0.0089217600        2.4064285626
H        -3.8817961656        0.0089217600        2.4064285626
N         0.0000000000        0.0000000000        2.6365782876
 
  Displaced point  24:
H        -0.0000000000        0.0000000000       -4.7148820890
C        -0.0000000000        0.0000000000       -2.6703779670
C         2.2588535505        0.0033515764       -1.3236961115
C        -2.2588535505       -0.0033515764       -1.3236961115
C         2.1535707146       -0.0032940535        1.3077846975
C        -2.1535707146        0.0032940535        1.3077846975
H         4.0653538211        0.0071218438       -2.2784376595
H        -4.0653538211       -0.0071218438       -2.2784376595
H         3.8810918093       -0.0089217600        2.4064285626
H        -3.8810918093        0.0089217600        2.4064285626
N         0.0000000000        0.0000000000        2.6365782876
 
  Displaced point  25:
H        -0.0000000000        0.0000000000       -4.7148820890
C        -0.0000000000        0.0000000000       -2.6703779670
C         2.2588535505        0.0033515764       -1.3236961115
C        -2.2588535505       -0.0033515764       -1.3236961115
C         2.1535707146       -0.0032940535        1.3077846975
C        -2.1535707146        0.0032940535        1.3077846975
H         4.0653538211        0.0071218438       -2.2784376595
H        -4.0653538211       -0.0071218438       -2.2784376595
H         3.8814439874       -0.0085695819        2.4064285626
H        -3.8814439874        0.0085695819        2.4064285626
N         0.0000000000        0.0000000000        2.6365782876
 
  Displaced point  26:
H        -0.0000000000        0.0000000000       -4.7148820890
C        -0.0000000000        0.0000000000       -2.6703779670
C         2.2588535505        0.0033515764       -1.3236961115
C        -2.2588535505       -0.0033515764       -1.3236961115
C         2.1535707146       -0.0032940535        1.3077846975
C        -2.1535707146        0.0032940535        1.3077846975
H         4.0653538211        0.0071218438       -2.2784376595
H        -4.0653538211       -0.0071218438       -2.2784376595
H         3.8814439874       -0.0092739382        2.4064285626
H        -3.8814439874        0.0092739382        2.4064285626
N         0.0000000000        0.0000000000        2.6365782876
 
  Displaced point  27:
H        -0.0000000000        0.0000000000       -4.7148820890
C        -0.0000000000        0.0000000000       -2.6703779670
C         2.2588535505        0.0033515764       -1.3236961115
C        -2.2588535505       -0.0033515764       -1.3236961115
C         2.1535707146       -0.0032940535        1.3077846975
C        -2.1535707146        0.0032940535        1.3077846975
H         4.0653538211        0.0071218438       -2.2784376595
H        -4.0653538211       -0.0071218438       -2.2784376595
H         3.8814439874       -0.0089217600        2.4067578386
H        -3.8814439874        0.0089217600        2.4067578386
N         0.0000000000        0.0000000000        2.6365308905
 
  Displaced point  28:
H        -0.0000000000        0.0000000000       -4.7148820890
C        -0.0000000000        0.0000000000       -2.6703779670
C         2.2588535505        0.0033515764       -1.3236961115
C        -2.2588535505       -0.0033515764       -1.3236961115
C         2.1535707146       -0.0032940535        1.3077846975
C        -2.1535707146        0.0032940535        1.3077846975
H         4.0653538211        0.0071218438       -2.2784376595
H        -4.0653538211       -0.0071218438       -2.2784376595
H         3.8814439874       -0.0089217600        2.4060992865
H        -3.8814439874        0.0089217600        2.4060992865
N         0.0000000000        0.0000000000        2.6366256847
 
  Displaced point  29:
H         0.0004948697        0.0000000000       -4.7148820890
C        -0.0000063913        0.0000000000       -2.6703779670
C         2.2588471591        0.0033515764       -1.3236961115
C        -2.2588599418       -0.0033515764       -1.3236961115
C         2.1535643233       -0.0032940535        1.3077846975
C        -2.1535771059        0.0032940535        1.3077846975
H         4.0653474298        0.0071218438       -2.2784376595
H        -4.0653602124       -0.0071218438       -2.2784376595
H         3.8814375961       -0.0089217600        2.4064285626
H        -3.8814503787        0.0089217600        2.4064285626
N        -0.0000063913        0.0000000000        2.6365782876
 
  Displaced point  30:
H        -0.0000000000        0.0004948697       -4.7148820890
C        -0.0000000000       -0.0000063913       -2.6703779670
C         2.2588535505        0.0033451851       -1.3236961115
C        -2.2588535505       -0.0033579677       -1.3236961115
C         2.1535707146       -0.0033004448        1.3077846975
C        -2.1535707146        0.0032876622        1.3077846975
H         4.0653538211        0.0071154525       -2.2784376595
H        -4.0653538211       -0.0071282351       -2.2784376595
H         3.8814439874       -0.0089281514        2.4064285626
H        -3.8814439874        0.0089153687        2.4064285626
N         0.0000000000       -0.0000063913        2.6365782876
 
  Displaced point  31:
H        -0.0000000000        0.0000000000       -4.7148820890
C         0.0001327766        0.0000000000       -2.6703779670
C         2.2588294218        0.0033515764       -1.3236961115
C        -2.2588776791       -0.0033515764       -1.3236961115
C         2.1535465859       -0.0032940535        1.3077846975
C        -2.1535948432        0.0032940535        1.3077846975
H         4.0653296925        0.0071218438       -2.2784376595
H        -4.0653779497       -0.0071218438       -2.2784376595
H         3.8814198588       -0.0089217600        2.4064285626
H        -3.8814681161        0.0089217600        2.4064285626
N        -0.0000241286        0.0000000000        2.6365782876
 
  Displaced point  32:
H        -0.0000000000        0.0000000000       -4.7148820890
C        -0.0000000000        0.0001327766       -2.6703779670
C         2.2588535505        0.0033274477       -1.3236961115
C        -2.2588535505       -0.0033757050       -1.3236961115
C         2.1535707146       -0.0033181822        1.3077846975
C        -2.1535707146        0.0032699249        1.3077846975
H         4.0653538211        0.0070977152       -2.2784376595
H        -4.0653538211       -0.0071459724       -2.2784376595
H         3.8814439874       -0.0089458887        2.4064285626
H        -3.8814439874        0.0088976314        2.4064285626
N         0.0000000000       -0.0000241286        2.6365782876
 
  Displaced point  33:
H        -0.0000000000        0.0000000000       -4.7148820890
C        -0.0000000000        0.0000000000       -2.6703779670
C         2.2589349799        0.0033515764       -1.3236961115
C        -2.2587721210       -0.0033515764       -1.3236961115
C         2.1535242215       -0.0032940535        1.3077846975
C        -2.1536172077        0.0032940535        1.3077846975
H         4.0653073280        0.0071218438       -2.2784376595
H        -4.0654003142       -0.0071218438       -2.2784376595
H         3.8813974944       -0.0089217600        2.4064285626
H        -3.8814904805        0.0089217600        2.4064285626
N        -0.0000464931        0.0000000000        2.6365782876
 
  Displaced point  34:
H        -0.0000000000        0.0000000000       -4.7148820890
C        -0.0000000000        0.0000000000       -2.6703779670
C         2.2588535505        0.0034330059       -1.3236961115
C        -2.2588535505       -0.0032701469       -1.3236961115
C         2.1535707146       -0.0033405466        1.3077846975
C        -2.1535707146        0.0032475605        1.3077846975
H         4.0653538211        0.0070753507       -2.2784376595
H        -4.0653538211       -0.0071683369       -2.2784376595
H         3.8814439874       -0.0089682531        2.4064285626
H        -3.8814439874        0.0088752670        2.4064285626
N         0.0000000000       -0.0000464931        2.6365782876
 
  Displaced point  35:
H        -0.0000000000        0.0000000000       -4.7148820890
C        -0.0000000000        0.0000000000       -2.6703779670
C         2.2588535505        0.0033515764       -1.3235940494
C        -2.2588535505       -0.0033515764       -1.3237981736
C         2.1535707146       -0.0032940535        1.3077846975
C        -2.1535707146        0.0032940535        1.3077846975
H         4.0653538211        0.0071218438       -2.2784376595
H        -4.0653538211       -0.0071218438       -2.2784376595
H         3.8814439874       -0.0089217600        2.4064285626
H        -3.8814439874        0.0089217600        2.4064285626
N         0.0000000000        0.0000000000        2.6365782876
 
  Displaced point  36:
H        -0.0000000000        0.0000000000       -4.7148820890
C        -0.0000000000        0.0000000000       -2.6703779670
C         2.2588535505        0.0033515764       -1.3236961115
C        -2.2588535505       -0.0033515764       -1.3236961115
C         2.1536375663       -0.0032940535        1.3077846975
C        -2.1535038628        0.0032940535        1.3077846975
H         4.0652648554        0.0071218438       -2.2784376595
H        -4.0654427868       -0.0071218438       -2.2784376595
H         3.8813550217       -0.0089217600        2.4064285626
H        -3.8815329532        0.0089217600        2.4064285626
N        -0.0000889657        0.0000000000        2.6365782876
 
  Displaced point  37:
H        -0.0000000000        0.0000000000       -4.7148820890
C        -0.0000000000        0.0000000000       -2.6703779670
C         2.2588535505        0.0033515764       -1.3236961115
C        -2.2588535505       -0.0033515764       -1.3236961115
C         2.1535707146       -0.0032272018        1.3077846975
C        -2.1535707146        0.0033609053        1.3077846975
H         4.0653538211        0.0070328781       -2.2784376595
H        -4.0653538211       -0.0072108095       -2.2784376595
H         3.8814439874       -0.0090107258        2.4064285626
H        -3.8814439874        0.0088327943        2.4064285626
N         0.0000000000       -0.0000889657        2.6365782876
 
  Displaced point  38:
H        -0.0000000000        0.0000000000       -4.7148820890
C        -0.0000000000        0.0000000000       -2.6703779670
C         2.2588535505        0.0033515764       -1.3236961115
C        -2.2588535505       -0.0033515764       -1.3236961115
C         2.1535707146       -0.0032940535        1.3078867596
C        -2.1535707146        0.0032940535        1.3076826354
H         4.0653538211        0.0071218438       -2.2784376595
H        -4.0653538211       -0.0071218438       -2.2784376595
H         3.8814439874       -0.0089217600        2.4064285626
H        -3.8814439874        0.0089217600        2.4064285626
N         0.0000000000        0.0000000000        2.6365782876
 
  Displaced point  39:
H        -0.0000000000        0.0000000000       -4.7148820890
C        -0.0000000000        0.0000000000       -2.6703779670
C         2.2588535505        0.0033515764       -1.3236961115
C        -2.2588535505       -0.0033515764       -1.3236961115
C         2.1535707146       -0.0032940535        1.3077846975
C        -2.1535707146        0.0032940535        1.3077846975
H         4.0656857353        0.0071218438       -2.2784376595
H        -4.0650219069       -0.0071218438       -2.2784376595
H         3.8814022224       -0.0089217600        2.4064285626
H        -3.8814857525        0.0089217600        2.4064285626
N        -0.0000417651        0.0000000000        2.6365782876
 
  Displaced point  40:
H        -0.0000000000        0.0000000000       -4.7148820890
C        -0.0000000000        0.0000000000       -2.6703779670
C         2.2588535505        0.0033515764       -1.3236961115
C        -2.2588535505       -0.0033515764       -1.3236961115
C         2.1535707146       -0.0032940535        1.3077846975
C        -2.1535707146        0.0032940535        1.3077846975
H         4.0653538211        0.0074537580       -2.2784376595
H        -4.0653538211       -0.0067899296       -2.2784376595
H         3.8814439874       -0.0089635251        2.4064285626
H        -3.8814439874        0.0088799950        2.4064285626
N         0.0000000000       -0.0000417651        2.6365782876
 
  Displaced point  41:
H        -0.0000000000        0.0000000000       -4.7148820890
C        -0.0000000000        0.0000000000       -2.6703779670
C         2.2588535505        0.0033515764       -1.3236961115
C        -2.2588535505       -0.0033515764       -1.3236961115
C         2.1535707146       -0.0032940535        1.3077846975
C        -2.1535707146        0.0032940535        1.3077846975
H         4.0653538211        0.0071218438       -2.2780854813
H        -4.0653538211       -0.0071218438       -2.2787898377
H         3.8814439874       -0.0089217600        2.4064285626
H        -3.8814439874        0.0089217600        2.4064285626
N         0.0000000000        0.0000000000        2.6365782876
 
  Displaced point  42:
H        -0.0000000000        0.0000000000       -4.7148820890
C        -0.0000000000        0.0000000000       -2.6703779670
C         2.2588535505        0.0033515764       -1.3236961115
C        -2.2588535505       -0.0033515764       -1.3236961115
C         2.1535707146       -0.0032940535        1.3077846975
C        -2.1535707146        0.0032940535        1.3077846975
H         4.0653538211        0.0071218438       -2.2784376595
H        -4.0653538211       -0.0071218438       -2.2784376595
H         3.8817732635       -0.0089217600        2.4064285626
H        -3.8811147114        0.0089217600        2.4064285626
N        -0.0000473971        0.0000000000        2.6365782876
 
  Displaced point  43:
H        -0.0000000000        0.0000000000       -4.7148820890
C        -0.0000000000        0.0000000000       -2.6703779670
C         2.2588535505        0.0033515764       -1.3236961115
C        -2.2588535505       -0.0033515764       -1.3236961115
C         2.1535707146       -0.0032940535        1.3077846975
C        -2.1535707146        0.0032940535        1.3077846975
H         4.0653538211        0.0071218438       -2.2784376595
H        -4.0653538211       -0.0071218438       -2.2784376595
H         3.8814439874       -0.0085924840        2.4064285626
H        -3.8814439874        0.0092510361        2.4064285626
N         0.0000000000       -0.0000473971        2.6365782876
 
  Displaced point  44:
H        -0.0000000000        0.0000000000       -4.7148820890
C        -0.0000000000        0.0000000000       -2.6703779670
C         2.2588535505        0.0033515764       -1.3236961115
C        -2.2588535505       -0.0033515764       -1.3236961115
C         2.1535707146       -0.0032940535        1.3077846975
C        -2.1535707146        0.0032940535        1.3077846975
H         4.0653538211        0.0071218438       -2.2784376595
H        -4.0653538211       -0.0071218438       -2.2784376595
H         3.8814439874       -0.0089217600        2.4067807407
H        -3.8814439874        0.0089217600        2.4060763844
N         0.0000000000        0.0000000000        2.6365782876
 @CHECKOUT-I, Total execution time (CPU/WALL):         0.03/       0.05 seconds.
 @GETMEM-I,  Allocated   91552 MB of main memory.
 @CHECKOUT-I, Total execution time (CPU/WALL):         0.00/       0.00 seconds.
 @GETMEM-I,  Allocated   91552 MB of main memory.
  current energy   -248.141145324948     
  x is   0.000000000000000E+000
  x is   0.000000000000000E+000
  x is   0.000000000000000E+000
  x is  -1.100756802707714E-006
  x is  -1.100756802707714E-006
 @CHECKOUT-I, Total execution time (CPU/WALL):         0.02/       0.03 seconds.
 @GETMEM-I,  Allocated   91552 MB of main memory.
 @CHECKOUT-I, Total execution time (CPU/WALL):         0.00/       0.00 seconds.
 @GETMEM-I,  Allocated   91552 MB of main memory.
  current energy   -248.141145324746     
  x is   0.000000000000000E+000
  x is  -1.110223024625157E-016
  x is   0.000000000000000E+000
  x is  -1.100756802707714E-006
  x is  -1.100756802707714E-006
 @CHECKOUT-I, Total execution time (CPU/WALL):         0.01/       0.03 seconds.
 @GETMEM-I,  Allocated   91552 MB of main memory.
 @CHECKOUT-I, Total execution time (CPU/WALL):         0.00/       0.00 seconds.
 @GETMEM-I,  Allocated   91552 MB of main memory.
  current energy   -248.141145362221     
  x is   0.000000000000000E+000
  x is   0.000000000000000E+000
  x is   0.000000000000000E+000
  x is  -1.100756802707714E-006
  x is  -1.100756802707714E-006
 @CHECKOUT-I, Total execution time (CPU/WALL):         0.02/       0.03 seconds.
 @GETMEM-I,  Allocated   91552 MB of main memory.
 @CHECKOUT-I, Total execution time (CPU/WALL):         0.00/       0.00 seconds.
 @GETMEM-I,  Allocated   91552 MB of main memory.
  current energy   -248.141145361875     
  x is   0.000000000000000E+000
  x is   0.000000000000000E+000
  x is   0.000000000000000E+000
  x is  -1.100756802707714E-006
  x is  -1.100756802707714E-006
 @CHECKOUT-I, Total execution time (CPU/WALL):         0.01/       0.03 seconds.
 @GETMEM-I,  Allocated   91552 MB of main memory.
 @CHECKOUT-I, Total execution time (CPU/WALL):         0.00/       0.00 seconds.
 @GETMEM-I,  Allocated   91552 MB of main memory.
  current energy   -248.141145361937     
  x is   0.000000000000000E+000
  x is   0.000000000000000E+000
  x is   0.000000000000000E+000
  x is  -1.100616390026232E-006
  x is  -1.100657338382049E-006
 @CHECKOUT-I, Total execution time (CPU/WALL):         0.02/       0.03 seconds.
 @GETMEM-I,  Allocated   91552 MB of main memory.
 @CHECKOUT-I, Total execution time (CPU/WALL):         0.00/       0.00 seconds.
 @GETMEM-I,  Allocated   91552 MB of main memory.
  current energy   -248.141145361728     
  x is   0.000000000000000E+000
  x is   0.000000000000000E+000
  x is   0.000000000000000E+000
  x is  -1.100897236594456E-006
  x is  -1.100856280578100E-006
 @CHECKOUT-I, Total execution time (CPU/WALL):         0.01/       0.02 seconds.
 @GETMEM-I,  Allocated   91552 MB of main memory.
 @CHECKOUT-I, Total execution time (CPU/WALL):         0.00/       0.00 seconds.
 @GETMEM-I,  Allocated   91552 MB of main memory.
  current energy   -248.141145324080     
  x is   0.000000000000000E+000
  x is   0.000000000000000E+000
  x is   0.000000000000000E+000
  x is  -1.140549916289757E-006
  x is  -1.168817845620396E-006
 @CHECKOUT-I, Total execution time (CPU/WALL):         0.02/       0.03 seconds.
 @GETMEM-I,  Allocated   91552 MB of main memory.
 @CHECKOUT-I, Total execution time (CPU/WALL):         0.00/       0.00 seconds.
 @GETMEM-I,  Allocated   91552 MB of main memory.
  current energy   -248.141145413679     
  x is   0.000000000000000E+000
  x is   0.000000000000000E+000
  x is   0.000000000000000E+000
  x is  -1.061670236501833E-006
  x is  -1.034737254990148E-006
 @CHECKOUT-I, Total execution time (CPU/WALL):         0.01/       0.03 seconds.
 @GETMEM-I,  Allocated   91552 MB of main memory.
 @CHECKOUT-I, Total execution time (CPU/WALL):         0.00/       0.00 seconds.
 @GETMEM-I,  Allocated   91552 MB of main memory.
  current energy   -248.141145360501     
  x is   0.000000000000000E+000
  x is   0.000000000000000E+000
  x is   0.000000000000000E+000
  x is  -1.100756802707714E-006
  x is  -1.100756802707714E-006
 @CHECKOUT-I, Total execution time (CPU/WALL):         0.02/       0.02 seconds.
 @GETMEM-I,  Allocated   91552 MB of main memory.
 @CHECKOUT-I, Total execution time (CPU/WALL):         0.00/       0.00 seconds.
 @GETMEM-I,  Allocated   91552 MB of main memory.
  current energy   -248.141145359245     
  x is   0.000000000000000E+000
  x is   0.000000000000000E+000
  x is   0.000000000000000E+000
  x is  -1.100756802707714E-006
  x is  -1.100756802707714E-006
 @CHECKOUT-I, Total execution time (CPU/WALL):         0.01/       0.03 seconds.
 @GETMEM-I,  Allocated   91552 MB of main memory.
 @CHECKOUT-I, Total execution time (CPU/WALL):         0.00/       0.00 seconds.
 @GETMEM-I,  Allocated   91552 MB of main memory.
  current energy   -248.141145361840     
  x is   0.000000000000000E+000
  x is   0.000000000000000E+000
  x is   0.000000000000000E+000
  x is  -1.100797051067914E-006
  x is  -1.100756802707714E-006
 @CHECKOUT-I, Total execution time (CPU/WALL):         0.02/       0.03 seconds.
 @GETMEM-I,  Allocated   91552 MB of main memory.
 @CHECKOUT-I, Total execution time (CPU/WALL):         0.00/       0.00 seconds.
 @GETMEM-I,  Allocated   91552 MB of main memory.
  current energy   -248.141145361306     
  x is   0.000000000000000E+000
  x is   0.000000000000000E+000
  x is   0.000000000000000E+000
  x is  -1.100716552349112E-006
  x is  -1.100756802707714E-006
 @CHECKOUT-I, Total execution time (CPU/WALL):         0.02/       0.03 seconds.
 @GETMEM-I,  Allocated   91552 MB of main memory.
 @CHECKOUT-I, Total execution time (CPU/WALL):         0.00/       0.00 seconds.
 @GETMEM-I,  Allocated   91552 MB of main memory.
  current energy   -248.141145412587     
  x is   0.000000000000000E+000
  x is   0.000000000000000E+000
  x is   0.000000000000000E+000
  x is  -1.074600039285833E-006
  x is  -1.100756802707714E-006
 @CHECKOUT-I, Total execution time (CPU/WALL):         0.02/       0.03 seconds.
 @GETMEM-I,  Allocated   91552 MB of main memory.
 @CHECKOUT-I, Total execution time (CPU/WALL):         0.00/       0.00 seconds.
 @GETMEM-I,  Allocated   91552 MB of main memory.
  current energy   -248.141145324521     
  x is   0.000000000000000E+000
  x is   0.000000000000000E+000
  x is   0.000000000000000E+000
  x is  -1.127228092645538E-006
  x is  -1.100756802707714E-006
 @CHECKOUT-I, Total execution time (CPU/WALL):         0.01/       0.03 seconds.
 @GETMEM-I,  Allocated   91552 MB of main memory.
 @CHECKOUT-I, Total execution time (CPU/WALL):         0.00/       0.00 seconds.
 @GETMEM-I,  Allocated   91552 MB of main memory.
  current energy   -248.141145358977     
  x is   0.000000000000000E+000
  x is   0.000000000000000E+000
  x is   0.000000000000000E+000
  x is  -1.100756802707714E-006
  x is  -1.100756802707714E-006
 @CHECKOUT-I, Total execution time (CPU/WALL):         0.01/       0.02 seconds.
 @GETMEM-I,  Allocated   91552 MB of main memory.
 @CHECKOUT-I, Total execution time (CPU/WALL):         0.00/       0.00 seconds.
 @GETMEM-I,  Allocated   91552 MB of main memory.
  current energy   -248.141145358736     
  x is   0.000000000000000E+000
  x is   0.000000000000000E+000
  x is   0.000000000000000E+000
  x is  -1.100756802707714E-006
  x is  -1.100756802707714E-006
 @CHECKOUT-I, Total execution time (CPU/WALL):         0.01/       0.03 seconds.
 @GETMEM-I,  Allocated   91552 MB of main memory.
 @CHECKOUT-I, Total execution time (CPU/WALL):         0.00/       0.00 seconds.
 @GETMEM-I,  Allocated   91552 MB of main memory.
  current energy   -248.141145332599     
  x is   0.000000000000000E+000
  x is   0.000000000000000E+000
  x is   0.000000000000000E+000
  x is  -1.100731584768866E-006
  x is  -1.100756802707714E-006
 @CHECKOUT-I, Total execution time (CPU/WALL):         0.01/       0.04 seconds.
 @GETMEM-I,  Allocated   91552 MB of main memory.
 @CHECKOUT-I, Total execution time (CPU/WALL):         0.00/       0.00 seconds.
 @GETMEM-I,  Allocated   91552 MB of main memory.
  current energy   -248.141145334281     
  x is   0.000000000000000E+000
  x is   0.000000000000000E+000
  x is   0.000000000000000E+000
  x is  -1.100782022089852E-006
  x is  -1.100756802707714E-006
 @CHECKOUT-I, Total execution time (CPU/WALL):         0.02/       0.04 seconds.
 @GETMEM-I,  Allocated   91552 MB of main memory.
 @CHECKOUT-I, Total execution time (CPU/WALL):         0.00/       0.00 seconds.
 @GETMEM-I,  Allocated   91552 MB of main memory.
  current energy   -248.141145339475     
  x is   0.000000000000000E+000
  x is   0.000000000000000E+000
  x is   0.000000000000000E+000
  x is  -1.086408311090636E-006
  x is  -1.100756802707714E-006
 @CHECKOUT-I, Total execution time (CPU/WALL):         0.01/       0.03 seconds.
 @GETMEM-I,  Allocated   91552 MB of main memory.
 @CHECKOUT-I, Total execution time (CPU/WALL):         0.00/       0.00 seconds.
 @GETMEM-I,  Allocated   91552 MB of main memory.
  current energy   -248.141145394656     
  x is   0.000000000000000E+000
  x is   0.000000000000000E+000
  x is   0.000000000000000E+000
  x is  -1.115199425028024E-006
  x is  -1.100756802707714E-006
 @CHECKOUT-I, Total execution time (CPU/WALL):         0.01/       0.03 seconds.
 @GETMEM-I,  Allocated   91552 MB of main memory.
 @CHECKOUT-I, Total execution time (CPU/WALL):         0.00/       0.00 seconds.
 @GETMEM-I,  Allocated   91552 MB of main memory.
  current energy   -248.141145356298     
  x is   0.000000000000000E+000
  x is  -1.110223024625157E-016
  x is   0.000000000000000E+000
  x is  -1.100756802707714E-006
  x is  -1.100756802707714E-006
 @CHECKOUT-I, Total execution time (CPU/WALL):         0.01/       0.03 seconds.
 @GETMEM-I,  Allocated   91552 MB of main memory.
 @CHECKOUT-I, Total execution time (CPU/WALL):         0.00/       0.00 seconds.
 @GETMEM-I,  Allocated   91552 MB of main memory.
  current energy   -248.141145355046     
  x is   0.000000000000000E+000
  x is   0.000000000000000E+000
  x is   0.000000000000000E+000
  x is  -1.100756802707714E-006
  x is  -1.100756802707714E-006
 @CHECKOUT-I, Total execution time (CPU/WALL):         0.01/       0.03 seconds.
 @GETMEM-I,  Allocated   91552 MB of main memory.
 @CHECKOUT-I, Total execution time (CPU/WALL):         0.00/       0.00 seconds.
 @GETMEM-I,  Allocated   91552 MB of main memory.
  current energy   -248.141145334735     
  x is   0.000000000000000E+000
  x is   0.000000000000000E+000
  x is   0.000000000000000E+000
  x is  -1.100788394547969E-006
  x is  -1.100756802707714E-006
 @CHECKOUT-I, Total execution time (CPU/WALL):         0.01/       0.03 seconds.
 @GETMEM-I,  Allocated   91552 MB of main memory.
 @CHECKOUT-I, Total execution time (CPU/WALL):         0.00/       0.00 seconds.
 @GETMEM-I,  Allocated   91552 MB of main memory.
  current energy   -248.141145338152     
  x is   0.000000000000000E+000
  x is   0.000000000000000E+000
  x is   0.000000000000000E+000
  x is  -1.100725210201325E-006
  x is  -1.100756802707714E-006
 @CHECKOUT-I, Total execution time (CPU/WALL):         0.02/       0.03 seconds.
 @GETMEM-I,  Allocated   91552 MB of main memory.
 @CHECKOUT-I, Total execution time (CPU/WALL):         0.00/       0.00 seconds.
 @GETMEM-I,  Allocated   91552 MB of main memory.
  current energy   -248.141145401430     
  x is   0.000000000000000E+000
  x is   0.000000000000000E+000
  x is   0.000000000000000E+000
  x is  -1.087055381265856E-006
  x is  -1.100756802707714E-006
 @CHECKOUT-I, Total execution time (CPU/WALL):         0.01/       0.03 seconds.
 @GETMEM-I,  Allocated   91552 MB of main memory.
 @CHECKOUT-I, Total execution time (CPU/WALL):         0.00/       0.00 seconds.
 @GETMEM-I,  Allocated   91552 MB of main memory.
  current energy   -248.141145332305     
  x is   0.000000000000000E+000
  x is   0.000000000000000E+000
  x is   0.000000000000000E+000
  x is  -1.114544032954079E-006
  x is  -1.100756802707714E-006
 @CHECKOUT-I, Total execution time (CPU/WALL):         0.01/       0.02 seconds.
 @GETMEM-I,  Allocated   91552 MB of main memory.
 @CHECKOUT-I, Total execution time (CPU/WALL):         0.00/       0.00 seconds.
 @GETMEM-I,  Allocated   91552 MB of main memory.
  current energy   -248.141145352807     
  x is   0.000000000000000E+000
  x is   0.000000000000000E+000
  x is   0.000000000000000E+000
  x is  -1.100756802707714E-006
  x is  -1.100756802707714E-006
 @CHECKOUT-I, Total execution time (CPU/WALL):         0.01/       0.04 seconds.
 @GETMEM-I,  Allocated   91552 MB of main memory.
 @CHECKOUT-I, Total execution time (CPU/WALL):         0.00/       0.00 seconds.
 @GETMEM-I,  Allocated   91552 MB of main memory.
  current energy   -248.141145354756     
  x is   0.000000000000000E+000
  x is   0.000000000000000E+000
  x is   0.000000000000000E+000
  x is  -1.100756802707714E-006
  x is  -1.100756802707714E-006
 @CHECKOUT-I, Total execution time (CPU/WALL):         0.02/       0.03 seconds.
 @GETMEM-I,  Allocated   91552 MB of main memory.
 @CHECKOUT-I, Total execution time (CPU/WALL):         0.00/       0.00 seconds.
 @GETMEM-I,  Allocated   91552 MB of main memory.
  current energy   -248.141145362954     
  x is   0.000000000000000E+000
  x is   -1.00000000000000     
  x is  -2.938205234670477E-012
  x is  -1.607472910336583E-008
  x is   0.000000000000000E+000
  x is  -0.998516256868138     
  x is  -1.100747446525219E-006
 @CHECKOUT-I, Total execution time (CPU/WALL):         0.01/       0.03 seconds.
 @GETMEM-I,  Allocated   91552 MB of main memory.
 @CHECKOUT-I, Total execution time (CPU/WALL):         0.00/       0.00 seconds.
 @GETMEM-I,  Allocated   91552 MB of main memory.
  current energy   -248.141145366865     
  x is   0.000000000000000E+000
  x is  -0.999994754287039     
  x is  -2.938205234670477E-012
  x is   0.000000000000000E+000
  x is  -0.999999999871257     
  x is  -0.998512000598926     
  x is  -0.998512000705947     
 @CHECKOUT-I, Total execution time (CPU/WALL):         0.01/       0.03 seconds.
 @GETMEM-I,  Allocated   91552 MB of main memory.
 @CHECKOUT-I, Total execution time (CPU/WALL):         0.00/       0.00 seconds.
 @GETMEM-I,  Allocated   91552 MB of main memory.
  current energy   -248.141145362218     
  x is   0.000000000000000E+000
  x is   -1.00000000000000     
  x is  -4.187494795360180E-011
  x is  -7.342356267425743E-008
  x is   0.000000000000000E+000
  x is  -0.998516274367966     
  x is  -1.100721481406275E-006
 @CHECKOUT-I, Total execution time (CPU/WALL):         0.01/       0.04 seconds.
 @GETMEM-I,  Allocated   91552 MB of main memory.
 @CHECKOUT-I, Total execution time (CPU/WALL):         0.00/       0.00 seconds.
 @GETMEM-I,  Allocated   91552 MB of main memory.
  current energy   -248.141145368611     
  x is   0.000000000000000E+000
  x is  -0.999992591967103     
  x is  -4.187494795360180E-011
  x is   0.000000000000000E+000
  x is  -0.999999999965898     
  x is  -0.998500206006438     
  x is  -0.998500206038184     
 @CHECKOUT-I, Total execution time (CPU/WALL):         0.02/       0.03 seconds.
 @GETMEM-I,  Allocated   91552 MB of main memory.
 @CHECKOUT-I, Total execution time (CPU/WALL):         0.00/       0.00 seconds.
 @GETMEM-I,  Allocated   91552 MB of main memory.
  current energy   -248.141145361624     
  x is   0.000000000000000E+000
  x is   -1.00000000000000     
  x is  -1.554766315692291E-010
  x is  -8.944350293749181E-008
  x is   0.000000000000000E+000
  x is  -0.998516288716373     
  x is  -1.100700192324666E-006
 @CHECKOUT-I, Total execution time (CPU/WALL):         0.02/       0.03 seconds.
 @GETMEM-I,  Allocated   91552 MB of main memory.
 @CHECKOUT-I, Total execution time (CPU/WALL):         0.00/       0.00 seconds.
 @GETMEM-I,  Allocated   91552 MB of main memory.
  current energy   -248.141145368565     
  x is   0.000000000000000E+000
  x is  -0.999999038941740     
  x is  -1.554766315692291E-010
  x is   0.000000000000000E+000
  x is  -0.999999999982302     
  x is  -0.998490535129742     
  x is  -0.998490535145804     
 @CHECKOUT-I, Total execution time (CPU/WALL):         0.01/       0.03 seconds.
 @GETMEM-I,  Allocated   91552 MB of main memory.
 @CHECKOUT-I, Total execution time (CPU/WALL):         0.00/       0.00 seconds.
 @GETMEM-I,  Allocated   91552 MB of main memory.
  current energy   -248.141145363907     
  x is   0.000000000000000E+000
  x is  -0.999999973564397     
  x is   0.000000000000000E+000
  x is  -8.910359727831718E-008
  x is  -0.998516250561791     
  x is  -1.100756802707714E-006
 @CHECKOUT-I, Total execution time (CPU/WALL):         0.01/       0.03 seconds.
 @GETMEM-I,  Allocated   91552 MB of main memory.
 @CHECKOUT-I, Total execution time (CPU/WALL):         0.00/       0.00 seconds.
 @GETMEM-I,  Allocated   91552 MB of main memory.
  current energy   -248.141145354725     
  x is   0.000000000000000E+000
  x is   -1.00000000000000     
  x is  -5.692910587384858E-010
  x is  -1.712463948422283E-009
  x is   0.000000000000000E+000
  x is  -0.998516279899630     
  x is  -1.100713273971543E-006
 @CHECKOUT-I, Total execution time (CPU/WALL):         0.02/       0.03 seconds.
 @GETMEM-I,  Allocated   91552 MB of main memory.
 @CHECKOUT-I, Total execution time (CPU/WALL):         0.00/       0.00 seconds.
 @GETMEM-I,  Allocated   91552 MB of main memory.
  current energy   -248.141145367527     
  x is   0.000000000000000E+000
  x is  -0.999970151212161     
  x is  -5.692910587384858E-010
  x is   0.000000000000000E+000
  x is  -0.999999999990751     
  x is  -0.998496477184249     
  x is  -0.998496477190948     
 @CHECKOUT-I, Total execution time (CPU/WALL):         0.01/       0.04 seconds.
 @GETMEM-I,  Allocated   91552 MB of main memory.
 @CHECKOUT-I, Total execution time (CPU/WALL):         0.00/       0.00 seconds.
 @GETMEM-I,  Allocated   91552 MB of main memory.
  current energy   -248.141145363729     
  x is   0.000000000000000E+000
  x is  -0.999999974018109     
  x is   0.000000000000000E+000
  x is  -8.099111548087734E-008
  x is  -0.998516250562743     
  x is  -1.100756802707714E-006
 @CHECKOUT-I, Total execution time (CPU/WALL):         0.02/       0.03 seconds.
 @GETMEM-I,  Allocated   91552 MB of main memory.
 @CHECKOUT-I, Total execution time (CPU/WALL):         0.00/       0.00 seconds.
 @GETMEM-I,  Allocated   91552 MB of main memory.
  current energy   -248.141145336873     
  x is   0.000000000000000E+000
  x is   -1.00000000000000     
  x is  -1.254627512992101E-010
  x is  -2.727525694190547E-008
  x is   0.000000000000000E+000
  x is  -0.998516264335085     
  x is  -1.100736367498634E-006
 @CHECKOUT-I, Total execution time (CPU/WALL):         0.01/       0.03 seconds.
 @GETMEM-I,  Allocated   91552 MB of main memory.
 @CHECKOUT-I, Total execution time (CPU/WALL):         0.00/       0.00 seconds.
 @GETMEM-I,  Allocated   91552 MB of main memory.
  current energy   -248.141145367293     
  x is   0.000000000000000E+000
  x is  -0.999994685384998     
  x is  -1.254627512992101E-010
  x is   0.000000000000000E+000
  x is  -0.999999999980299     
  x is  -0.998506967929500     
  x is  -0.998506967949258     
 @CHECKOUT-I, Total execution time (CPU/WALL):         0.01/       0.03 seconds.
 @GETMEM-I,  Allocated   91552 MB of main memory.
 @CHECKOUT-I, Total execution time (CPU/WALL):         0.00/       0.00 seconds.
 @GETMEM-I,  Allocated   91552 MB of main memory.
  current energy   -248.141145354918     
  x is   0.000000000000000E+000
  x is  -0.999999983720746     
  x is   0.000000000000000E+000
  x is  -2.423928679995413E-008
  x is  -0.998516250562124     
  x is  -1.100756802707714E-006
 @CHECKOUT-I, Total execution time (CPU/WALL):         0.02/       0.03 seconds.
 @GETMEM-I,  Allocated   91552 MB of main memory.
 @CHECKOUT-I, Total execution time (CPU/WALL):         0.00/       0.00 seconds.
 @GETMEM-I,  Allocated   91552 MB of main memory.
  current energy   -248.141145339186     
  x is   0.000000000000000E+000
  x is   -1.00000000000000     
  x is  -1.615818590039453E-010
  x is  -1.998690102311684E-011
  x is  -1.110223024625157E-016
  x is  -0.998516266192308     
  x is  -1.100733611925087E-006
 @CHECKOUT-I, Total execution time (CPU/WALL):         0.02/       0.03 seconds.
 @GETMEM-I,  Allocated   91552 MB of main memory.
 @CHECKOUT-I, Total execution time (CPU/WALL):         0.00/       0.00 seconds.
 @GETMEM-I,  Allocated   91552 MB of main memory.
  current energy   -248.141145366941     
  x is   0.000000000000000E+000
  x is  -0.999982515116963     
  x is  -1.615818590039453E-010
  x is   0.000000000000000E+000
  x is  -0.999999999982640     
  x is  -0.998505716157220     
  x is  -0.998505716173408     
 @CHECKOUT-I, Total execution time (CPU/WALL):         0.01/       0.03 seconds.
 @GETMEM-I,  Allocated   91552 MB of main memory.
 @CHECKOUT-I, Total execution time (CPU/WALL):         0.00/       0.00 seconds.
 @GETMEM-I,  Allocated   91552 MB of main memory.
  current energy   -248.141145351548     
  x is   0.000000000000000E+000
  x is  -0.999999979606461     
  x is   0.000000000000000E+000
  x is  -2.209580296508307E-008
  x is  -0.998516250562472     
  x is  -1.100756802707714E-006
Largest asymmetry in FCM    0.000000031746574
  Vibrational frequencies  (cm-1) :
      1    1.48433     0.00000
      2  379.72819     0.00037
      3  605.58682     4.18799
      4  892.39190     0.00040
      5  997.43294     0.00254
      6 1004.93970     4.12265
      7 1046.28413     6.98579
      8 1090.12213     2.50227
      9 1239.01995     2.61788
     10 1513.51326     3.98845
     11 1633.63572    21.44899
     12 3175.41945     4.51750
     13 3193.05454     5.85330
     14 3217.01536     5.11216
Largest asymmetry in FCM    0.000000042297878
  Vibrational frequencies  (cm-1) :
      1    1.44223     1.16790
      2    1.63497     2.28661
      3  410.61859     3.26920
      4  659.63374     0.32321
      5  713.06978    56.22684
      6  754.97306    14.90596
      7  955.39540     0.04183
      8  997.55083     0.00401
      9 1074.11394     0.19841
     10 1159.78744     2.87867
     11 1267.72068     0.12905
     12 1382.26027     0.09691
     13 1468.18460    26.21550
     14 1622.14563     6.76835
     15 3173.96803    21.43839
     16 3209.13597    22.40737
 @CHECKOUT-I, Total execution time (CPU/WALL):         0.02/       0.04 seconds.
  @GETXYZ-I,    11 atoms read from ZMAT.
Line Symbol    AtNr   At. Mass
  1  H          1     1.00783
  2  C          6    12.00000
  3  C          6    12.00000
  4  C          6    12.00000
  5  C          6    12.00000
  6  C          6    12.00000
  7  H          1     1.00783
  8  H          1     1.00783
  9  H          1     1.00783
 10  H          1     1.00783
 11  N          7    14.00307
Line Symbol    AtNr   At. Mass
  1  H          1     1.00783
  2  C          6    12.00000
  3  C          6    12.00000
  4  C          6    12.00000
  5  C          6    12.00000
  6  C          6    12.00000
  7  H          1     1.00783
  8  H          1     1.00783
  9  H          1     1.00783
 10  H          1     1.00783
 11  N          7    14.00307
                     1                     4                     0
  R VECTOR before symmetry
  0.000000000000000E+000  0.000000000000000E+000  0.000000000000000E+000
  0.000000000000000E+000  0.000000000000000E+000  0.000000000000000E+000
  0.000000000000000E+000  0.000000000000000E+000  0.000000000000000E+000
  0.000000000000000E+000  0.000000000000000E+000  0.000000000000000E+000
  0.000000000000000E+000  0.000000000000000E+000  0.000000000000000E+000
  0.000000000000000E+000  0.000000000000000E+000  0.000000000000000E+000
  0.000000000000000E+000  0.000000000000000E+000  0.000000000000000E+000
  0.000000000000000E+000  0.000000000000000E+000  0.000000000000000E+000
  0.000000000000000E+000  0.000000000000000E+000  0.000000000000000E+000
  0.000000000000000E+000  0.000000000000000E+000  0.000000000000000E+000
  0.000000000000000E+000  0.000000000000000E+000  0.000000000000000E+000
   Rotational constants (in cm-1): 
          0.0990126389             0.1938459503             0.2023877104
   Rotational constants (in MHz): 
       2968.3246537923          5811.3562069656          6067.4317667723
********************************************************************************
   The full molecular point group is C2  .
   The largest Abelian subgroup of the full molecular point group is C2  .
   The computational point group is C2  .
********************************************************************************
  R VECTOR 
  0.000000000000000E+000  0.000000000000000E+000  0.000000000000000E+000
  0.000000000000000E+000  0.000000000000000E+000  0.000000000000000E+000
  0.000000000000000E+000  0.000000000000000E+000  0.000000000000000E+000
  0.000000000000000E+000  0.000000000000000E+000  0.000000000000000E+000
  0.000000000000000E+000  0.000000000000000E+000  0.000000000000000E+000
  0.000000000000000E+000  0.000000000000000E+000  0.000000000000000E+000
  0.000000000000000E+000  0.000000000000000E+000  0.000000000000000E+000
  0.000000000000000E+000  0.000000000000000E+000  0.000000000000000E+000
  0.000000000000000E+000  0.000000000000000E+000  0.000000000000000E+000
  0.000000000000000E+000  0.000000000000000E+000  0.000000000000000E+000
  0.000000000000000E+000  0.000000000000000E+000  0.000000000000000E+000
 @GEOPT-W, Archive file not created for single-point calculation.
                     0                     0
  calling readgh 2 
  gradient from JOBARC 
   0.000000000000000   0.000000000000000   0.000000000000000
   0.000000000000000   0.000000000000000   0.000000000000000
   0.000000000000000   0.000000000000000   0.000000000000000
   0.000000000000000   0.000000000000000   0.000000000000000
   0.000000000000000   0.000000000000000   0.000000000000000
   0.000000000000000   0.000000000000000   0.000000000000000
   0.000000000000000   0.000000000000000   0.000000000000000
   0.000000000000000   0.000000000000000   0.000000000000000
   0.000000000000000   0.000000000000000   0.000000000000000
   0.000000000000000   0.000000000000000   0.000000000000000
   0.000000000000000   0.000000000000000   0.000000000000000
 
                     0
  current gradient vector 
        0.000000000000000        0.000000000000000        0.000000000000000
        0.000000000000000        0.000000000000000        0.000000000000000
        0.000000000000000        0.000000000000000        0.000000000000000
        0.000000000000000        0.000000000000000        0.000000000000000
        0.000000000000000        0.000000000000000        0.000000000000000
        0.000000000000000        0.000000000000000        0.000000000000000
        0.000000000000000        0.000000000000000        0.000000000000000
        0.000000000000000        0.000000000000000        0.000000000000000
        0.000000000000000        0.000000000000000        0.000000000000000
        0.000000000000000        0.000000000000000        0.000000000000000
        0.000000000000000        0.000000000000000        0.000000000000000
  @PROJFCM-I, Projecting force constant matrix onto totally symmetric subspace.
  Largest difference between matrix elements of symmetrized
  and unsymmetrized FCM :     0.1131907068E-15.
  masses used (in AMU) in vibrational analysis: 
   1.007825035     12.000000000     12.000000000
  12.000000000     12.000000000     12.000000000
   1.007825035      1.007825035      1.007825035
   1.007825035     14.003074002
                     Normal Coordinate Analysis
  ----------------------------------------------------------------
    Irreducible         Harmonic       Infrared        Type 
   Representation       Frequency      Intensity 
  ----------------------------------------------------------------
                       (cm-1)         (km/mol)
  ----------------------------------------------------------------
      ----                 0.0000i        0.0000      TRANSLATION
      ----                 0.0000         0.0000      TRANSLATION
      ----                 0.0000         0.0000      TRANSLATION
      ----                 1.4422         1.1679       ROTATION  
      ----                 1.4843         0.0000       ROTATION  
      ----                 1.6350         2.2866       ROTATION  
         A               379.7287         0.0004       VIBRATION 
         B               410.6191         3.2692       VIBRATION 
         A               605.5876         4.1880       VIBRATION 
         B               659.6346         0.3232       VIBRATION 
         B               713.0707        56.2268       VIBRATION 
         B               754.9741        14.9060       VIBRATION 
         A               892.3931         0.0004       VIBRATION 
         B               955.3967         0.0418       VIBRATION 
         A               997.4343         0.0025       VIBRATION 
         B               997.5522         0.0040       VIBRATION 
         A              1004.9411         4.1227       VIBRATION 
         A              1046.2856         6.9858       VIBRATION 
         B              1074.1154         0.1984       VIBRATION 
         A              1090.1236         2.5023       VIBRATION 
         B              1159.7890         2.8787       VIBRATION 
         A              1239.0216         2.6179       VIBRATION 
         B              1267.7224         0.1290       VIBRATION 
         B              1382.2622         0.0969       VIBRATION 
         B              1468.1866        26.2155       VIBRATION 
         A              1513.5153         3.9884       VIBRATION 
         B              1622.1478         6.7684       VIBRATION 
         A              1633.6379        21.4490       VIBRATION 
         B              3173.9724        21.4384       VIBRATION 
         A              3175.4238         4.5175       VIBRATION 
         A              3193.0589         5.8533       VIBRATION 
         B              3209.1403        22.4074       VIBRATION 
         A              3217.0197         5.1122       VIBRATION 
  ----------------------------------------------------------------
 
 
                                   Normal Coordinates 

                 A                         B                         A
               379.73                    410.62                    605.59 
             VIBRATION                 VIBRATION                 VIBRATION 
 H      0.000-0.0000  0.0005    0.0004 -0.3479  0.0000   -0.0000 -0.0000  0.1507
 C      0.000-0.0000  0.0017    0.0008 -0.4967 -0.0000   -0.0000 -0.0000  0.5207
 C      0.000 0.4124  0.0010   -0.0002  0.2973 -0.0003    0.3119 -0.0009  0.0511
 C     -0.000-0.4124  0.0010   -0.0002  0.2973  0.0003   -0.3119  0.0009  0.0511
 C     -0.000-0.4053 -0.0009    0.0001  0.2117 -0.0003    0.2730  0.0009 -0.0323
 C      0.000 0.4053 -0.0009    0.0001  0.2117  0.0003   -0.2730 -0.0009 -0.0323
 H     -0.000 0.2539  0.0003   -0.0002  0.1558 -0.0000    0.0264 -0.0002 -0.1061
 H      0.000-0.2539  0.0003   -0.0002  0.1558  0.0000   -0.0264  0.0002 -0.1061
 H     -0.000-0.3181 -0.0004    0.0003  0.1198 -0.0002    0.0078  0.0004  0.1044
 H      0.000 0.3181 -0.0004    0.0003  0.1198  0.0002   -0.0078 -0.0004  0.1044
 N      0.000-0.0000 -0.0018   -0.0007 -0.5372  0.0000    0.0000  0.0000 -0.5562

                 B                         B                         B
               659.63                    713.07                    754.97 
             VIBRATION                 VIBRATION                 VIBRATION 
 H      0.115 0.0025 -0.0000    0.0020 -0.4341 -0.0000    0.0007 -0.2240  0.0000
 C     -0.214-0.0005 -0.0000   -0.0008 -0.0879 -0.0000   -0.0014  0.3795 -0.0000
 C     -0.327-0.0012  0.3338   -0.0019  0.3348  0.0027   -0.0002 -0.1473  0.0004
 C     -0.327-0.0012 -0.3338   -0.0019  0.3348 -0.0027   -0.0002 -0.1473 -0.0004
 C      0.312 0.0002  0.3130    0.0012 -0.1830  0.0007    0.0011  0.3357  0.0011
 C      0.312 0.0002 -0.3130    0.0012 -0.1830 -0.0007    0.0011  0.3357 -0.0011
 H     -0.136 0.0021  0.0173   -0.0004 -0.2533 -0.0002    0.0002 -0.4409 -0.0008
 H     -0.136 0.0021 -0.0173   -0.0004 -0.2533  0.0002    0.0002 -0.4409  0.0008
 H      0.112 0.0023  0.0572   -0.0001 -0.3962 -0.0008    0.0001 -0.0442 -0.0001
 H      0.112 0.0023 -0.0572   -0.0001 -0.3962  0.0008    0.0001 -0.0442  0.0001
 N      0.207-0.0008  0.0000    0.0017  0.2652  0.0000   -0.0006 -0.3797  0.0000

                 A                         B                         A
               892.39                    955.40                    997.43 
             VIBRATION                 VIBRATION                 VIBRATION 
 H     -0.000-0.0000  0.0006    0.0009 -0.4621 -0.0000    0.0000 -0.0000  0.0009
 C     -0.000 0.0000  0.0021   -0.0012  0.2654 -0.0000   -0.0000  0.0000  0.0022
 C      0.000 0.2839 -0.0003    0.0004  0.0712  0.0016   -0.0142  0.2084  0.0099
 C     -0.000-0.2839 -0.0003    0.0004  0.0712 -0.0016    0.0142 -0.2084  0.0099
 C     -0.000 0.1563 -0.0010    0.0000 -0.2934 -0.0025   -0.0049 -0.3522 -0.0022
 C      0.000-0.1563 -0.0010    0.0000 -0.2934  0.0025    0.0049  0.3522 -0.0022
 H      0.000-0.5625 -0.0014    0.0006 -0.0967  0.0009   -0.0028 -0.2510  0.0047
 H     -0.000 0.5625 -0.0014    0.0006 -0.0967 -0.0009    0.0028  0.2510  0.0047
 H     -0.000-0.2802 -0.0013    0.0012  0.5050  0.0003   -0.0002  0.5186  0.0003
 H      0.000 0.2802 -0.0013    0.0012  0.5050 -0.0003    0.0002 -0.5186  0.0003
 N      0.000-0.0000  0.0016   -0.0008  0.0707 -0.0000   -0.0000  0.0000 -0.0192

                 B                         A                         A
               997.55                   1004.94                   1046.29 
             VIBRATION                 VIBRATION                 VIBRATION 
 H      0.001-0.5847 -0.0000    0.0000  0.0000  0.0094    0.0000  0.0000  0.1875
 C     -0.000 0.3221 -0.0000   -0.0000 -0.0000  0.0078    0.0000 -0.0000  0.6120
 C      0.000-0.2306 -0.0008   -0.4296 -0.0072  0.2881   -0.0627 -0.0022 -0.0393
 C      0.000-0.2306  0.0008    0.4296  0.0072  0.2881    0.0627  0.0022 -0.0393
 C      0.000 0.0703  0.0008   -0.1166  0.0124 -0.0111   -0.3427  0.0013 -0.3140
 C      0.000 0.0703 -0.0008    0.1166 -0.0124 -0.0111    0.3427 -0.0013 -0.3140
 H     -0.000 0.4222  0.0002   -0.0941  0.0066  0.1583   -0.0657  0.0025 -0.0813
 H     -0.000 0.4222 -0.0002    0.0941 -0.0066  0.1583    0.0657 -0.0025 -0.0813
 H     -0.000-0.2005 -0.0000   -0.0378 -0.0170 -0.0057   -0.0334  0.0000 -0.2075
 H     -0.000-0.2005  0.0000    0.0378  0.0170 -0.0057    0.0334 -0.0000 -0.2075
 N     -0.000 0.0365  0.0000   -0.0000 -0.0000 -0.6046    0.0000 -0.0000  0.1923

                 B                         A                         B
              1074.12                   1090.12                   1159.79 
             VIBRATION                 VIBRATION                 VIBRATION 
 H      0.410 0.0013 -0.0000   -0.0000 -0.0000  0.0357    0.6418  0.0005  0.0000
 C      0.221-0.0000 -0.0000   -0.0000  0.0000  0.1007    0.2787  0.0007  0.0000
 C     -0.184-0.0017  0.1967   -0.3217 -0.0002 -0.0639   -0.0942  0.0001 -0.1610
 C     -0.184-0.0017 -0.1967    0.3217  0.0002 -0.0639   -0.0942  0.0001  0.1610
 C     -0.159 0.0018 -0.2904    0.3198 -0.0008  0.0663   -0.0837 -0.0008  0.0562
 C     -0.159 0.0018  0.2904   -0.3198  0.0008  0.0663   -0.0837 -0.0008 -0.0562
 H      0.059 0.0004  0.2864   -0.2956 -0.0002 -0.3951   -0.2126 -0.0002 -0.3952
 H      0.059 0.0004 -0.2864    0.2956  0.0002 -0.3951   -0.2126 -0.0002  0.3952
 H      0.083-0.0005 -0.2944    0.1498 -0.0003 -0.0656   -0.0568  0.0012  0.0678
 H      0.083-0.0005  0.2944   -0.1498  0.0003 -0.0656   -0.0568  0.0012 -0.0678
 N      0.243-0.0005  0.0000   -0.0000  0.0000  0.1399    0.0438  0.0000  0.0000

                 A                         B                         B
              1239.02                   1267.72                   1382.26 
             VIBRATION                 VIBRATION                 VIBRATION 
 H     -0.000 0.0000  0.0082    0.2376  0.0019  0.0000    0.3119  0.0006  0.0000
 C     -0.000-0.0000  0.0233   -0.2714 -0.0013  0.0000   -0.2528 -0.0005  0.0000
 C     -0.004-0.0004  0.1124    0.1529 -0.0007  0.2514   -0.0410  0.0002 -0.0916
 C      0.004 0.0004  0.1124    0.1529 -0.0007 -0.2514   -0.0410  0.0002  0.0916
 C      0.285-0.0001 -0.1414    0.2506  0.0009 -0.3422    0.0706  0.0004 -0.1537
 C     -0.285 0.0001 -0.1414    0.2506  0.0009  0.3422    0.0706  0.0004  0.1537
 H      0.139-0.0002  0.2987   -0.0700  0.0009 -0.1433    0.1272 -0.0002  0.2364
 H     -0.139 0.0002  0.2987   -0.0700  0.0009  0.1433    0.1272 -0.0002 -0.2364
 H      0.323-0.0001 -0.4102    0.0190 -0.0013 -0.0312   -0.2987 -0.0004  0.4493
 H     -0.323 0.0001 -0.4102    0.0190 -0.0013  0.0312   -0.2987 -0.0004 -0.4493
 N     -0.000-0.0000  0.0899   -0.5323  0.0004 -0.0000    0.1876 -0.0005  0.0000

                 B                         A                         B
              1468.19                   1513.52                   1622.15 
             VIBRATION                 VIBRATION                 VIBRATION 
 H      0.377 0.0007 -0.0000    0.0000  0.0000  0.0774    0.2465  0.0009 -0.0000
 C     -0.183-0.0004 -0.0000    0.0000  0.0000  0.2127   -0.6028 -0.0011 -0.0000
 C     -0.027 0.0007 -0.3593   -0.2492 -0.0000 -0.1953    0.3244  0.0003  0.1140
 C     -0.027 0.0007  0.3593    0.2492  0.0000 -0.1953    0.3244  0.0003 -0.1140
 C      0.149-0.0009  0.2154    0.2641  0.0000 -0.2165   -0.2593  0.0001  0.1485
 C      0.149-0.0009 -0.2154   -0.2641 -0.0000 -0.2165   -0.2593  0.0001 -0.1485
 H      0.177-0.0003  0.2210    0.0980 -0.0004  0.2834    0.0422  0.0003 -0.0903
 H      0.177-0.0003 -0.2210   -0.0980  0.0004  0.2834    0.0422  0.0003  0.0903
 H      0.202 0.0000 -0.1642   -0.1778 -0.0005  0.3370    0.0340  0.0004 -0.1215
 H      0.202 0.0000  0.1642    0.1778  0.0005  0.3370    0.0340  0.0004  0.1215
 N     -0.361 0.0007 -0.0000   -0.0000 -0.0000  0.2119    0.3304 -0.0004  0.0000

                 A                         B                         A
              1633.64                   3173.97                   3175.42 
             VIBRATION                 VIBRATION                 VIBRATION 
 H      0.000-0.0000  0.0828    0.0002 -0.0000  0.0000   -0.0000 -0.0000  0.1659
 C     -0.000-0.0000  0.2486    0.0007 -0.0000 -0.0000    0.0000 -0.0000 -0.0470
 C     -0.122 0.0006 -0.4437   -0.0425 -0.0001  0.0144   -0.0612 -0.0001  0.0257
 C      0.122-0.0006 -0.4437   -0.0425 -0.0001 -0.0144    0.0612  0.0001  0.0257
 C     -0.107-0.0007  0.4047    0.1606 -0.0005  0.1118    0.1578 -0.0005  0.1036
 C      0.107 0.0007  0.4047    0.1606 -0.0005 -0.1118   -0.1578  0.0005  0.1036
 H      0.110-0.0002  0.1369    0.1440  0.0003 -0.0729    0.2099  0.0004 -0.1075
 H     -0.110 0.0002  0.1369    0.1440  0.0003  0.0729   -0.2099 -0.0004 -0.1075
 H      0.128 0.0002 -0.1091   -0.5528  0.0018 -0.3578   -0.5242  0.0017 -0.3386
 H     -0.128-0.0002 -0.1091   -0.5528  0.0018  0.3578    0.5242 -0.0017 -0.3386
 N      0.000 0.0000 -0.1951    0.0001  0.0000  0.0000   -0.0000  0.0000 -0.0009

                 A                         B                         A
              3193.06                   3209.14                   3217.02 
             VIBRATION                 VIBRATION                 VIBRATION 
 H     -0.000-0.0000  0.7806    0.0053  0.0000  0.0000   -0.0000 -0.0000  0.5275
 C      0.000 0.0000 -0.2325   -0.0154 -0.0000 -0.0000    0.0000  0.0000 -0.1684
 C     -0.078-0.0002  0.0534    0.1756  0.0004 -0.0968    0.1537  0.0003 -0.0753
 C      0.078 0.0002  0.0534    0.1756  0.0004  0.0968   -0.1537 -0.0003 -0.0753
 C     -0.058 0.0002 -0.0409    0.0390 -0.0002  0.0360    0.0342 -0.0001  0.0315
 C      0.058-0.0002 -0.0409    0.0390 -0.0002 -0.0360   -0.0342  0.0001  0.0315
 H      0.283 0.0006 -0.1547   -0.5799 -0.0012  0.3088   -0.4825 -0.0010  0.2539
 H     -0.283-0.0006 -0.1547   -0.5799 -0.0012 -0.3088    0.4825  0.0010  0.2539
 H      0.186-0.0006  0.1218   -0.1316  0.0004 -0.0889   -0.1106  0.0004 -0.0754
 H     -0.186 0.0006  0.1218   -0.1316  0.0004  0.0889    0.1106 -0.0004 -0.0754
 N     -0.000 0.0000  0.0004   -0.0027  0.0000  0.0000    0.0000 -0.0000 -0.0003
  ----------------------------------------------------------------
                    Dipole Moment Function
                   (Normal Coordinate Basis)
  ----------------------------------------------------------------
    Mode     Symmetry    d(Mu(x))/dQ   d(Mu(y))/dQ   d(Mu(z))/dQ
  ----------------------------------------------------------------
     Q7           A       -0.000000      0.000000      0.000612
     Q8           B        0.000179      0.057909     -0.000000
     Q9           A        0.000000     -0.000000      0.065544
     Q10          B        0.018177      0.001062      0.000000
     Q11          B        0.000627     -0.240158     -0.000000
     Q12          B       -0.000468     -0.123653     -0.000000
     Q13          A        0.000000     -0.000000     -0.000643
     Q14          B       -0.000097      0.006550      0.000000
     Q15          A        0.000000      0.000000      0.001616
     Q16          B        0.000639      0.001925     -0.000000
     Q17          A        0.000000      0.000000      0.065030
     Q18          A       -0.000000     -0.000000     -0.084652
     Q19          B       -0.014261      0.000370     -0.000000
     Q20          A        0.000000      0.000000     -0.050663
     Q21          B        0.054340      0.000293     -0.000000
     Q22          A       -0.000000      0.000000     -0.051820
     Q23          B       -0.011505     -0.000020      0.000000
     Q24          B       -0.009971      0.000008      0.000000
     Q25          B        0.163985     -0.000334     -0.000000
     Q26          A        0.000000      0.000000      0.063963
     Q27          B       -0.083321      0.000713     -0.000000
     Q28          A       -0.000000      0.000000      0.148331
     Q29          B        0.148293     -0.000509     -0.000000
     Q30          A        0.000000     -0.000000      0.068073
     Q31          A       -0.000000      0.000000     -0.077487
     Q32          B        0.151608      0.000109     -0.000000
     Q33          A       -0.000000      0.000000     -0.072415
  ----------------------------------------------------------------
---------------------------------------------------------------------------
------------------------------------------------------------
        Parameter                (MHz)                 (CM-1)
------------------------------------------------------------
 
           R6                -.629036E-04           -.209824E-08
           R5                -.933119E-04           -.311255E-08
           SI                            0.118014E+01
 
  A-reduced centrifugal distortion parameters (Ir representation) 
 
           DJ                0.617033E-03           0.205820E-07
           DK                0.584259E-03           0.194888E-07
           DJK               0.166984E-03           0.557000E-08
           DELJ              0.742840E-03           0.247785E-07
           DELK              0.121329E-02           0.404712E-07
           DELJK             -.587858E-03           -.196088E-07
           delJ              0.316543E-03           0.105587E-07
           delK              0.483564E-03           0.161300E-07
 
  S-reduced centrifugal distortion parameters (Ir representation) 
 
           DJ                0.537964E-03           0.179446E-07
           DK                0.188917E-03           0.630160E-08
           DJK               0.641394E-03           0.213946E-07
           D1                -.316543E-03           -.105587E-07
           D2                -.102438E-03           -.341695E-08
------------------------------------------------------------
   Rotationally projected vibrational frequencies 
            1               0.0000i
            2               0.0000i
            3               0.0000i
            4               0.0000i
            5               0.0000 
            6               0.0000 
            7             379.7287 
            8             410.6191 
            9             605.5876 
           10             659.6346 
           11             713.0707 
           12             754.9741 
           13             892.3931 
           14             955.3967 
           15             997.4343 
           16             997.5522 
           17            1004.9411 
           18            1046.2856 
           19            1074.1154 
           20            1090.1236 
           21            1159.7890 
           22            1239.0216 
           23            1267.7224 
           24            1382.2622 
           25            1468.1866 
           26            1513.5153 
           27            1622.1478 
           28            1633.6379 
           29            3173.9724 
           30            3175.4238 
           31            3193.0589 
           32            3209.1403 
           33            3217.0197 
  Zero-point energy:   55.5199 kcal/mol =  232.2954 kJ/mol =   19418.377 cm-1 
 
  Finite temperature thermodynamic corrections:
=======================================================
Temperature     Entropy       Enthalpy     Gibbs Energy
    (K)        (J/(mol K))    (kJ/mol)      (kJ/mol) 
=======================================================
    298.15      282.0861       13.8030      -70.3009
    100.00      228.5010        3.3608      -19.4893
    200.00      257.0853        7.5745      -43.8425
    300.00      282.5613       13.9452      -70.8232
    400.00      308.4992       23.0263     -100.3734
    500.00      334.3274       34.6444     -132.5193
    600.00      359.2953       48.3675     -167.2097
    700.00      383.0309       63.7847     -204.3370
    800.00      405.4314       80.5739     -243.7712
    900.00      426.5245       98.4924     -285.3796
   1000.00      446.3898      117.3546     -329.0352
   1100.00      465.1219      137.0143     -374.6198
   1200.00      482.8153      157.3534     -422.0250
   1300.00      499.5587      178.2750     -471.1512
   1400.00      515.4330      199.6985     -521.9077
   1500.00      530.5118      221.5563     -574.2113
   1600.00      544.8608      243.7915     -627.9858
   1700.00      558.5394      266.3559     -683.1611
   1800.00      571.6010      289.2087     -739.6731
   1900.00      584.0933      312.3149     -797.4624
   2000.00      596.0595      335.6449     -856.4742
=======================================================
 @CHECKOUT-I, Total execution time (CPU/WALL):         0.08/       0.10 seconds.
 @GETMEM-I,  Allocated   91552 MB of main memory.
 @CHECKOUT-I, Total execution time (CPU/WALL):         0.00/       0.00 seconds.
----------------------------------------------------------------------
Processing output from displaced point 002
----------------------------------------------------------------------


   *************************************************************************
         <<<     CCCCCC     CCCCCC   |||     CCCCCC     CCCCCC   >>>
       <<<      CCC        CCC       |||    CCC        CCC         >>>
      <<<      CCC        CCC        |||   CCC        CCC            >>>
    <<<        CCC        CCC        |||   CCC        CCC              >>>
      <<<      CCC        CCC        |||   CCC        CCC            >>>
       <<<      CCC        CCC       |||    CCC        CCC         >>>
         <<<     CCCCCC     CCCCCC   |||     CCCCCC     CCCCCC   >>>
   *************************************************************************

     ****************************************************************
     * CFOUR Coupled-Cluster techniques for Computational Chemistry *
     ****************************************************************
 

   Department of Chemistry                Institut fuer Physikalische Chemie
   University of Texas at Austin          Universitaet Mainz
   Austin, TX  78712, USA                 D-55099 Mainz, Germany
 
                       Version 1.2
 
                     compute-0-18.local                                
                     Thu Sep  9 16:55:33 CDT 2021                      
                     integer*8 version is running
 
********************************************************************************
*                          Input from ZMAT file                                *
********************************************************************************
GEOMETRY  2 NON-SYMMETRIC DISPLACEMENT                                          
H        -0.000000000000000        0.009383652257883       -4.714882088978998   
C        -0.000000000000000        0.003882060628257       -2.670377967014969   
C         2.258853550457296       -0.002323619012159       -1.323696111484520   
C        -2.258853550457296       -0.002323619012160       -1.323696111484520   
C         2.153570714570907       -0.001654863900634        1.307784697491775   
C        -2.153570714570907       -0.001654863900636        1.307784697491775   
H         4.065353821112935       -0.004201047354371       -2.278437659480956   
H        -4.065353821112935       -0.004201047354373       -2.278437659480956   
H         3.881443987423918       -0.003231837799394        2.406428562574492   
H        -3.881443987423918       -0.003231837799397        2.406428562574492   
N         0.000000000000001        0.003886566490720        2.636578287617317   
                                                                                
*CFOUR(CALC=CCSD(T)                                                             
BASIS=cc-pCVTZ                                                                  
VIB=FINDIF                                                                      
FREQ_ALGORITHM=PARALLEL                                                         
FD_PROJECT=OFF                                                                  
ANH_ALGORITHM=PARALLEL                                                          
ANHARM=VPT2                                                                     
ABCDTYPE=AOBASIS                                                                
FCGRADNEW=2                                                                     
CC_PROG=NCC                                                                     
SCF_CONV=10                                                                     
CC_CONV=9                                                                       
LINEQ_CONV=9                                                                    
LINEQ_MAXCYC=200                                                                
MULT=1                                                                          
FROZEN_CORE=OFF                                                                 
MEM_UNIT=GB                                                                     
MEM=96                                                                          
COORD=CARTESIAN,UNITS=BOHR,ANHARM=0)                                            
                                                                                
********************************************************************************
    -------------------------------------------------------------------
                    CFOUR Control Parameters 
    -------------------------------------------------------------------
        External           Internal           Value            Units
          Name               Name
    -------------------------------------------------------------------
       ABCDTYPE             IABCDT         AOBASIS     [  2]    ***   
       ANHARMONIC           IANHAR         OFF         [  0]    ***   
       ANH_ALGORIT          IANALG         PARALLEL    [  1]    ***   
       ANH_DERIVAT          IANDER         SECOND      [  1]    ***   
       ANH_MODE             ANHMOD         VIBRATION   [  0]    ***   
       ANH_POINTS           IANPOI              1               ***   
       ANH_STEPSIZ          ICUBST             50000          x 10-6  
       ANH_SYMMETR          IANHSM         ABELIAN     [  0]    ***   
       AO_LADDERS           IAOLAD         SINGLEPASS  [  1]    ***   
       AV_SCF               IAVSCF         OFF         [  0]    ***   
       BASIS                IBASIS         PCVTZ       [ 24]    ***   
       BFIELD               IBFIEL         OFF         [  0]    a.u.  
       BOTHVECTORS          BOTHVC         OFF         [  0]    ***   
       BOX_POTENT           IPIAB          OFF         [  0]    ***   
       BREIT                IBREIT         OFF         [  0]    ***   
       BRUCK_CONV           IBRTOL          10D-  4             ***   
       BRUECKNER            IBRKNR         OFF         [  0]    ***   
       BUFFERSIZE           IBUFFS              4096            ***   
       CACHE_RECS           ICHREC             10               ***   
       CALCLEVEL            ICLLVL         CCSD(T)     [ 22]    ***   
       CAS_GECCO            ICMRCC         OFF         [  0]    ***   
       CAS_GUESS            ICGUES         CANONICAL   [  0]    ***   
       CAS_INPUT            ICSINP         ORBITALS    [  0]    ***   
       CAS_ITMAX            ICITMX          10D- 50           cycles  
       CAS_JACDAV           ICJDAV         OFF         [  0]    ***   
       CAS_MICMAX           ICMIMN          10D- 10             ***   
       CAS_MICMIN           ICMIMX          10D-  2             ***   
       CAS_MICRO            ICSALG         ILU/JACOBI  [  0]    ***   
       CAS_MITMAX           ICMIMX          10D-100           cycles  
       CAS_MMAX             ICMMAX          10D- 50             ***   
       CAS_PRINT            ICPRT           10D-  0             ***   
       CCORBOPT             ICCORB         OFF         [  0]  x 0.01  
       CC_CONV              ICCCNV          10D-  9             ***   
       CC_EXPORDER          ICCEOR              5               ***   
       CC_EXTRAPOL          ICCEXT         DIIS        [  1]    ***   
       CC_GUESS             ICCGES         MP2         [  0]    ***   
       CC_MAXCYC            ICCCYC            100              cycles 
       CC_PROGRAM           ICCPRO         NCC         [  5]    ***   
       CHARGE               ICHRGE              0               ***   
       CHOLESKY             ICHOLE         OFF         [  0]    ***   
       CIS_CONV             ICISTL              5               ***   
       COMM_SIZE            IPSIZE            ***               ***   
       CONSTANT             ICONST         OLD         [  1]    ***   
       CONTINUUM            ICONTU         NONE        [  0]    ***   
       CONTRACTION          ICNTYP         GENERAL     [  1]    ***   
       COORDINATES          ICOORD         CARTESIAN   [  1]    ***   
       CPHF_CONVER          ICPHFT          10D- 16             ***   
       CPHF_MAXCYC          ICPHFC             64              cycles 
       CUBIC                ICUBIC         OFF         [  0]    ***   
       CURVILINEAR          ICURVY         OFF         [  0]    ***   
       CV_ELEMENT           ICVELM              0               ***   
       CV_ORBITALS          ICVORB      NONE         
       CV_SEPARATE          ICVSEP         OFF         [  0]    ***   
       DBOC                 IDBOC          OFF         [  0]    ***   
       DCT                  IDCT           OFF         [  0]    ***   
       DERIV_LEV            IDRLVL         FIRST       [  1]    ***   
       DEVMEM_SIZE          IDVMEM         *********           MByte  
       DIAG_MRCC            IEOMST          10D-  0             ***   
       DIFF_TYPE            IDIFTY         RELAXED     [  0]    ***   
       DIRECT               IDIRCT         OFF         [  0]    ***   
       DROPMO               IDRPMO      NONE         
       ECP                  IECP           OFF         [  0]    ***   
       EIGENVECTOR          IVEC                1               ***   
       EL_ANHARM            IELANH         OFF         [  0]    ***   
       EOMFOLLOW            IEOMSR         ENERGY      [  0]    ***   
       EOMIP                IEOMIP         OFF         [  0]    ***   
       EOMLEVEL             HBARFM         SAME        [  0]    ***   
       EOM_MRCC             IMRCCE         NEW         [  1]    ***   
       EOM_NONIT            EOMNON         OFF         [  0]    ***   
       EOM_NSING            IEOMSI          10D-  0             ***   
       EOM_NSTATES          IMRCCD         DAVIDSON    [  0]    ***   
       EOM_NTRIP            IEOMTR          10D-  0             ***   
       EOM_ORDER            IEXORD         ENERGY      [  0]    ***   
       EOM_PROPSTA          IEOMST              0               ***   
       ESTATE_CONV          IEXTOL          10D-  5             ***   
       ESTATE_DIAG          IEXDIG         ITERATIVE   [  0]    ***   
       ESTATE_LOCK          IESLOC         ON          [  1]    ***   
       ESTATE_MAXC          IEXMXC             40               ***   
       ESTATE_PROP          IEXPRP         OFF         [  0]    ***   
       EVAL_HESS            IRECAL              0            # of cyc.
       EXCITATION           IEXCIT              0               ***   
       EXCITE               IEXCIT         NONE        [  0]    ***   
       EXTERN_POT           IEXPOT         OFF         [  0]    ***   
       FCGRADNEW            IFCGNW         OFF         [  0]    ***   
       FC_FIELD             IFINFC              0             x 10-6  
       FD_CALTYPE           IFDCAL         GRADONLY    [  0]    ***   
       FD_PROJECT           IFDPRJ         OFF         [  1]    ***   
       FD_STEPSIZE          IDISFD              5            10-4 bohr
       FD_USEGROUP          IFDGRP         FULL        [  0]    ***   
       FILE_RECSIZ          IFLREC              4096           words  
       FINITE_PERT          IFIPER              0             x 10-6  
       FIXGEOM              IFIXGM         OFF         [  0]    ***   
       FOCK                 IFOCK          AO          [  1]    ***   
       FREQ_ALGORI          IVIALG         PARALLEL    [  1]    ***   
       FROZEN_CORE          IFROCO         OFF         [  0]    ***   
       FROZEN_VIRT          IFROVI         OFF         [  0]    ***   
       GAMMA_ABCD           IGABCD         DIRECT      [  1]    ***   
       GAMMA_ABCI           IGABCI         STORE       [  0]    ***   
       GENBAS_1             IGNBS1              0               ***   
       GENBAS_2             IGNBS2              0               ***   
       GENBAS_3             IGNBS3              0               ***   
       GENBAS_4             IGNBS4              0               ***   
       GEO_CONV             ICONTL              5              H/bohr 
       GEO_MAXCYC           IOPTCY             50               ***   
       GEO_MAXSTEP          IMXSTP            300            millibohr
       GEO_METHOD           INR            SINGLE_POINT[  5]    ***   
       GIAO                 IGIAO          OFF         [  1]    ***   
       GIMIC                IGIMIC         OFF         [  0]    ***   
       GRID                 IGRID          OFF         [  0]    ***   
       GRID_ALGO            IGALGO         SERIAL      [  0]    ***   
       GUESS                IGUESS         MOREAD      [  0]    ***   
       HBAR                 IHBAR          OFF         [  0]    ***   
       HESS_TYPE            IHESTP         SCF         [  0]    ***   
       HF2_FILE             IHF2Fl         USE         [  1]    ***   
       HFSTABILITY          ISTABL         OFF         [  0]    ***   
       INCORE               INCORE         OFF         [  0]    ***   
       INPUT_MRCC           IMRCC          ON          [  1]    ***   
       INTEGRALS            INTTYP         VMOL        [  1]    ***   
       JODA_PRINT           IJPRNT              0               ***   
       KEYWORD_OUT          IDMPKW         NO          [  0]    ***   
       LINDEP_TOL           ILINDP              8               ***   
       LINEQ_CONV           IZTACN          10D-  9           cycles  
       LINEQ_EXPOR          ILMAXD              5               ***   
       LINEQ_MAXCY          ILMAXC            200               ***   
       LINEQ_TYPE           ILTYPE         DIIS        [  1]    ***   
       LOCK_ORBOCC          ILOCOC         OFF         [  0]    ***   
       MEMORY_SIZE          IMEMSZ         *********           words  
       MEM_UNIT             IMEMU          GB          [  3]    ***   
       MRCC                 IMRCCC         OFF         [  0]    ***   
       MULTIPLICTY          IMULTP              1               ***   
       NACOUPLING           IVCOUP         OFF         [  0]    ***   
       NEGEVAL              IDIE           ABORT       [  0]    ***   
       NEWNORM              INEWNO         OFF         [  0]    ***   
       NON-HF               INONHF         OFF         [  0]    ***   
       NTOP_TAMP            ITOPT2             15               ***   
       NUC_MODEL            INUCMO         POINT       [  0]    ***   
       OCCUPATION           IOCCU   ESTIMATED BY SCF 
       OPEN-SHELL           IOPEN          SPIN-ORBITAL[  0]    ***   
       OPTVIB               IOPTVB         OFF         [  0]    ***   
       ORBITALS             IORBTP         STANDARD    [  0]    ***   
       PARALLEL             IPARAL         ON          [  1]    ***   
       PARA_INT             IPINTS         ON          [  1]    ***   
       PARA_PRINT           IPPRIN              0               ***   
       PERT_ORB             IPTORB         CANONICAL   [  1]    ***   
       POINTS               IGRDFD              0               ***   
       PRINT                IPRNT               0               ***   
       PROPS                IPROPS         OFF         [  0]    ***   
       PROP_INTEGR          IINTYP         INTERNAL    [  0]    ***   
       PSI                  IPSI           OFF         [  0]    ***   
       QC_ALG               IQCALG         FLM         [  0]    ***   
       QC_LINALG            IQCLIN         TRIDIAG     [  2]    ***   
       QC_MAXCYC            IQCMAX            100             cycles  
       QC_MAXSCFCY          IQCMSC             20             cycles  
       QC_RTRUST            IQCRTR          10D-  0           x 10-3  
       QC_SKIPSCF           IQCSKI         OFF         [  0]    ***   
       QC_START             IQCSTA          10D-  3             ***   
       QRHFGUESS            IQGUES         OFF         [  0]    ***   
       QUARTIC              IQUART         OFF         [  0]    ***   
       RAMAN_INT            IRAMIN         OFF         [  0]    ***   
       RAMAN_ORB            IRAMRE         UNRELAXED   [  0]    ***   
       RDO                  IRDOFM         ON          [  1]    ***   
       REDUCE_REPR          REDREP         Ir          [  0]    ***   
       REFERENCE            IREFNC         RHF         [  0]    ***   
       RELATIVIST           IRELAT         OFF         [  0]    ***   
       RELAX_DENS           IRDENS         ON          [  1]    ***   
       RESET_FLAGS          IRESET         OFF         [  0]    ***   
       RESTART_CC           ICCRES         OFF         [  0]    ***   
       ROT_EVEC             ROTVEC              0               ***   
       SAVE_INTS            ISVINT         OFF         [  0]    ***   
       SCALE_ON             ISTCRT              0               ***   
       SCF_CONV             ISCFCV          10D- 10             ***   
       SCF_DAMPING          IDAMP               0             x 10-3  
       SCF_EXPORDE          IRPPOR             10               ***   
       SCF_EXPSTAR          IRPPLS              2               ***   
       SCF_EXTRAPO          IRPP           ON          [  1]    ***   
       SCF_MAXCYC           ISCFCY            150              cycles 
       SCF_NOSTOP           ISCFST         OFF         [  0]    ***   
       SCF_ORBITAL          ISCFOR         REAL        [  0]    ***   
       SCF_PRINT            ISCFPR              0               ***   
       SCF_PROG             ISCFPR         SCF         [  0]    ***   
       SD_FIELD             IFINSD              0             x 10-6  
       SOPERT               IPERSO         OFF         [  0]    ***   
       SPHERICAL            IDFGHI         ON          [  1]    ***   
       SPINORBIT            ISOCAL         OFF         [  0]    ***   
       SPINROTATIO          ISRCON         OFF         [  0]    ***   
       SPIN_FLIP            ISPFLP         OFF         [  0]    ***   
       SPIN_ORBIT           ISPORB         OFF         [  0]    ***   
       SPIN_SCAL            ISCSMP         OFF         [  0]    ***   
       STEEPSCALE           ISTPSC              1000          x 10-3  
       SUBGROUP             ISUBGP         DEFAULT     [  0]    ***   
       SUBGRPAXIS           ISBXYZ         X           [  0]    ***   
       SYMMETRY             ISYM           ON          [  0]    ***   
       SYM_CHECK            ISYMCK         OVERRIDE    [  1]    ***   
       T3_EXTRAPOL          IT3EXT         OFF         [  0]    ***   
       T4_EXTRAPOL          IT4EXP         OFF         [  0]    ***   
       TAMP_SUM             IEVERY              5               ***   
       TESTSUITE            ITESTS         OFF         [  0]    ***   
       THERMOCH             ITHERM         ON          [  1]    ***   
       TOL_CHOLESK          ITOLCH          10D-  4             ***   
       TRANGRAD             IRESRM         OFF         [  0]    ***   
       TRANS_INV            ITRAIN         USE         [  0]    ***   
       TREAT_PERT           ITREAT         SIMULTANEOUS[  0]    ***   
       TRIP_ALGORI          ITRALG         NORMAL      [  0]    ***   
       UIJ_THRESHO          IUIJTH              1               ***   
       UNITS                IUNITS         BOHR        [  1]    ***   
       UNOS                 IUNOS          OFF         [  0]    ***   
       UPDATE_HESS          IHUPDT         ON          [  1]    ***   
       VIBPHASE             ISETPH         STANDARD    [  0]    ***   
       VIBRATION            IVIB           FINDIF      [  3]    ***   
       VIB_ALGORIT          IGEALG         STANDARD    [  0]    ***   
       VNATORB              IVNORB         OFF         [  0]    ***   
       VTRAN                IVTRAN         PARTIAL     [  2]    ***   
       X2CKEY               IX2CKE         MOLVDINT    [  0]    ***   
       XFIELD               IXEFLD              0             x 10-6  
       XFORM_TOL            IXFTOL          10D- 11             ***   
       YFIELD               IYEFLD              0             x 10-6  
       ZFIELD               IZEFLD              0             x 10-6  
       ZSCALE_EXP           IZEXPS         OFF         [  0]    ***   
    -------------------------------------------------------------------
  @GETXYZ-I,    11 atoms read from ZMAT.
Line Symbol    AtNr   At. Mass
  1  H          1     1.00783
  2  C          6    12.00000
  3  C          6    12.00000
  4  C          6    12.00000
  5  C          6    12.00000
  6  C          6    12.00000
  7  H          1     1.00783
  8  H          1     1.00783
  9  H          1     1.00783
 10  H          1     1.00783
 11  N          7    14.00307
Line Symbol    AtNr   At. Mass
  1  H          1     1.00783
  2  C          6    12.00000
  3  C          6    12.00000
  4  C          6    12.00000
  5  C          6    12.00000
  6  C          6    12.00000
  7  H          1     1.00783
  8  H          1     1.00783
  9  H          1     1.00783
 10  H          1     1.00783
 11  N          7    14.00307
                     1                     4                     0
  R VECTOR before symmetry
  0.000000000000000E+000  0.000000000000000E+000  0.000000000000000E+000
  0.000000000000000E+000  0.000000000000000E+000  0.000000000000000E+000
  0.000000000000000E+000  0.000000000000000E+000  0.000000000000000E+000
  0.000000000000000E+000  0.000000000000000E+000  0.000000000000000E+000
  0.000000000000000E+000  0.000000000000000E+000  0.000000000000000E+000
  0.000000000000000E+000  0.000000000000000E+000  0.000000000000000E+000
  0.000000000000000E+000  0.000000000000000E+000  0.000000000000000E+000
  0.000000000000000E+000  0.000000000000000E+000  0.000000000000000E+000
  0.000000000000000E+000  0.000000000000000E+000  0.000000000000000E+000
  0.000000000000000E+000  0.000000000000000E+000  0.000000000000000E+000
  0.000000000000000E+000  0.000000000000000E+000  0.000000000000000E+000
   Rotational constants (in cm-1): 
          0.0990126389             0.1938459876             0.2023877510
   Rotational constants (in MHz): 
       2968.3246537923          5811.3573231242          6067.4329834644
********************************************************************************
   The full molecular point group is Cs  .
   The largest Abelian subgroup of the full molecular point group is Cs  .
   The computational point group is Cs  .
********************************************************************************
  R VECTOR 
  0.000000000000000E+000  0.000000000000000E+000  0.000000000000000E+000
  0.000000000000000E+000  0.000000000000000E+000  0.000000000000000E+000
  0.000000000000000E+000  0.000000000000000E+000  0.000000000000000E+000
  0.000000000000000E+000  0.000000000000000E+000  0.000000000000000E+000
  0.000000000000000E+000  0.000000000000000E+000  0.000000000000000E+000
  0.000000000000000E+000  0.000000000000000E+000  0.000000000000000E+000
  0.000000000000000E+000  0.000000000000000E+000  0.000000000000000E+000
  0.000000000000000E+000  0.000000000000000E+000  0.000000000000000E+000
  0.000000000000000E+000  0.000000000000000E+000  0.000000000000000E+000
  0.000000000000000E+000  0.000000000000000E+000  0.000000000000000E+000
  0.000000000000000E+000  0.000000000000000E+000  0.000000000000000E+000


 ----------------------------------------------------------------
         Coordinates used in calculation (QCOMP) 
 ----------------------------------------------------------------
 Z-matrix   Atomic            Coordinates (in bohr)
  Symbol    Number           X              Y              Z
 ----------------------------------------------------------------
     H         1         0.00938365    -4.71488209     0.00000000
     C         6         0.00388206    -2.67037797     0.00000000
     C         6        -0.00232362    -1.32369611     2.25885355
     C         6        -0.00232362    -1.32369611    -2.25885355
     C         6        -0.00165486     1.30778470     2.15357071
     C         6        -0.00165486     1.30778470    -2.15357071
     H         1        -0.00420105    -2.27843766     4.06535382
     H         1        -0.00420105    -2.27843766    -4.06535382
     H         1        -0.00323184     2.40642856     3.88144399
     H         1        -0.00323184     2.40642856    -3.88144399
     N         7         0.00388657     2.63657829    -0.00000000
 ----------------------------------------------------------------
 
   Interatomic distance matrix (Angstroms) 
 
                 H             C             C             C             C    
                [ 1]        [ 2]        [ 3]        [ 4]        [ 5]
  H    [ 1]     0.00000
  C    [ 2]     1.08191     0.00000
  C    [ 3]     2.15621     1.39165     0.00000
  C    [ 4]     2.15621     1.39165     2.39067     0.00000
  C    [ 5]     3.38469     2.39383     1.39363     2.71866     0.00000
  C    [ 6]     3.38469     2.39383     2.71866     1.39363     2.27924
  H    [ 7]     2.50807     2.16127     1.08126     3.38455     2.15056
  H    [ 8]     2.50807     2.16127     3.38455     1.08126     3.79889
  H    [ 9]     4.29185     3.38175     2.15256     3.80188     1.08353
  H    [10]     4.29185     3.38175     3.80188     2.15256     3.24608
  N    [11]     3.89023     2.80832     2.41262     2.41262     1.33910
 
                 C             H             H             H             H    
                [ 6]        [ 7]        [ 8]        [ 9]        [10]
  C    [ 6]     0.00000
  H    [ 7]     3.79889     0.00000
  H    [ 8]     2.15056     4.30259     0.00000
  H    [ 9]     3.24608     2.48103     4.88163     0.00000
  H    [10]     1.08353     4.88163     2.48103     4.10794     0.00000
  N    [11]     1.33910     3.37533     3.37533     2.05758     2.05758
 
                 N    
                [11]
  N    [11]     0.00000
   Rotational constants (order x, y, z, in cm-1): 
          0.0990126389             0.2023877510             0.1938459876
   Rotational constants (order x, y, z, in MHz): 
       2968.3246537923          6067.4329834644          5811.3573231242
  ECPDATA file not present.   Using default ECPDATA. 
  There are  328 basis functions.
 @GEOPT-W, Archive file not created for single-point calculation.
 @CHECKOUT-I, Total execution time (CPU/WALL):         0.32/       0.36 seconds.
 @GETMEM-I,  Allocated   91552 MB of main memory.
  @SYMCOR-I, Full point group is dangerous! Abelian subgroup will be used.
  @CHRTABLE-I, There are   2 unique irreducible representations.
  @CHRTABLE-I, There are   2 unique irreducible representations.
  @VIBINF-I, Symmetries species for nuclear motions:
  Irrep     Label    Total    Vibrations     Translations     Rotations
    1         A'     18.00      15.00            2.00            1.00
    2         A''    15.00      12.00            1.00            2.00
   Total number of calculations required      :    46
   Number of single-point energy calculations :     0
   Number of energy gradient     calculations :    46
  atom charge vector                      1                     6
                     6                     6                     6
                     6                     1                     1
                     1                     1                     7
  List of displaced geometries used in the calculation 
 
  Displaced point   1:
H         0.0098785184       -4.7148820890        0.0000000000
C         0.0038756673       -2.6703779670        0.0000000000
C        -0.0023300113       -1.3236961115        2.2588535505
C        -0.0023300113       -1.3236961115       -2.2588535505
C        -0.0016612542        1.3077846975        2.1535707146
C        -0.0016612542        1.3077846975       -2.1535707146
H        -0.0042074404       -2.2784376595        4.0653538211
H        -0.0042074404       -2.2784376595       -4.0653538211
H        -0.0032382273        2.4064285626        3.8814439874
H        -0.0032382273        2.4064285626       -3.8814439874
N         0.0038801772        2.6365782876       -0.0000000000
 
  Displaced point   2:
H         0.0088887790       -4.7148820890        0.0000000000
C         0.0038884499       -2.6703779670        0.0000000000
C        -0.0023172287       -1.3236961115        2.2588535505
C        -0.0023172287       -1.3236961115       -2.2588535505
C        -0.0016484716        1.3077846975        2.1535707146
C        -0.0016484716        1.3077846975       -2.1535707146
H        -0.0041946578       -2.2784376595        4.0653538211
H        -0.0041946578       -2.2784376595       -4.0653538211
H        -0.0032254447        2.4064285626        3.8814439874
H        -0.0032254447        2.4064285626       -3.8814439874
N         0.0038929598        2.6365782876       -0.0000000000
 
  Displaced point   3:
H         0.0093836487       -4.7143872192        0.0000000000
C         0.0038820586       -2.6703843583        0.0000000000
C        -0.0023236200       -1.3237025028        2.2588535505
C        -0.0023236200       -1.3237025028       -2.2588535505
C        -0.0016548629        1.3077783062        2.1535707146
C        -0.0016548629        1.3077783062       -2.1535707146
H        -0.0042010491       -2.2784440508        4.0653538211
H        -0.0042010491       -2.2784440508       -4.0653538211
H        -0.0032318360        2.4064221713        3.8814439874
H        -0.0032318360        2.4064221713       -3.8814439874
N         0.0038865685        2.6365718963       -0.0000000000
 
  Displaced point   4:
H         0.0093836487       -4.7153769587        0.0000000000
C         0.0038820586       -2.6703715757        0.0000000000
C        -0.0023236200       -1.3236897202        2.2588535505
C        -0.0023236200       -1.3236897202       -2.2588535505
C        -0.0016548629        1.3077910888        2.1535707146
C        -0.0016548629        1.3077910888       -2.1535707146
H        -0.0042010491       -2.2784312682        4.0653538211
H        -0.0042010491       -2.2784312682       -4.0653538211
H        -0.0032318360        2.4064349539        3.8814439874
H        -0.0032318360        2.4064349539       -3.8814439874
N         0.0038865685        2.6365846789       -0.0000000000
 
  Displaced point   5:
H         0.0093836487       -4.7148820890        0.0000000000
C         0.0040148352       -2.6703779670        0.0000000000
C        -0.0023477486       -1.3236961115        2.2588535505
C        -0.0023477486       -1.3236961115       -2.2588535505
C        -0.0016789915        1.3077846975        2.1535707146
C        -0.0016789915        1.3077846975       -2.1535707146
H        -0.0042251777       -2.2784376595        4.0653538211
H        -0.0042251777       -2.2784376595       -4.0653538211
H        -0.0032559646        2.4064285626        3.8814439874
H        -0.0032559646        2.4064285626       -3.8814439874
N         0.0038624398        2.6365782876       -0.0000000000
 
  Displaced point   6:
H         0.0093836487       -4.7148820890        0.0000000000
C         0.0037492820       -2.6703779670        0.0000000000
C        -0.0022994914       -1.3236961115        2.2588535505
C        -0.0022994914       -1.3236961115       -2.2588535505
C        -0.0016307343        1.3077846975        2.1535707146
C        -0.0016307343        1.3077846975       -2.1535707146
H        -0.0041769204       -2.2784376595        4.0653538211
H        -0.0041769204       -2.2784376595       -4.0653538211
H        -0.0032077074        2.4064285626        3.8814439874
H        -0.0032077074        2.4064285626       -3.8814439874
N         0.0039106971        2.6365782876       -0.0000000000
 
  Displaced point   7:
H         0.0093836487       -4.7148820890        0.0000000000
C         0.0038820586       -2.6702451904        0.0000000000
C        -0.0023236200       -1.3237202401        2.2588535505
C        -0.0023236200       -1.3237202401       -2.2588535505
C        -0.0016548629        1.3077605689        2.1535707146
C        -0.0016548629        1.3077605689       -2.1535707146
H        -0.0042010491       -2.2784617881        4.0653538211
H        -0.0042010491       -2.2784617881       -4.0653538211
H        -0.0032318360        2.4064044339        3.8814439874
H        -0.0032318360        2.4064044339       -3.8814439874
N         0.0038865685        2.6365541590       -0.0000000000
 
  Displaced point   8:
H         0.0093836487       -4.7148820890        0.0000000000
C         0.0038820586       -2.6705107436        0.0000000000
C        -0.0023236200       -1.3236719829        2.2588535505
C        -0.0023236200       -1.3236719829       -2.2588535505
C        -0.0016548629        1.3078088261        2.1535707146
C        -0.0016548629        1.3078088261       -2.1535707146
H        -0.0042010491       -2.2784135309        4.0653538211
H        -0.0042010491       -2.2784135309       -4.0653538211
H        -0.0032318360        2.4064526912        3.8814439874
H        -0.0032318360        2.4064526912       -3.8814439874
N         0.0038865685        2.6366024162       -0.0000000000
 
  Displaced point   9:
H         0.0093836487       -4.7148820890        0.0000000000
C         0.0038820586       -2.6703779670        0.0000000000
C        -0.0022421905       -1.3236961115        2.2588535505
C        -0.0022421905       -1.3236961115       -2.2588535505
C        -0.0017013560        1.3077846975        2.1535707146
C        -0.0017013560        1.3077846975       -2.1535707146
H        -0.0042475421       -2.2784376595        4.0653538211
H        -0.0042475421       -2.2784376595       -4.0653538211
H        -0.0032783291        2.4064285626        3.8814439874
H        -0.0032783291        2.4064285626       -3.8814439874
N         0.0038400754        2.6365782876       -0.0000000000
 
  Displaced point  10:
H         0.0093836487       -4.7148820890        0.0000000000
C         0.0038820586       -2.6703779670        0.0000000000
C        -0.0024050495       -1.3236961115        2.2588535505
C        -0.0024050495       -1.3236961115       -2.2588535505
C        -0.0016083698        1.3077846975        2.1535707146
C        -0.0016083698        1.3077846975       -2.1535707146
H        -0.0041545560       -2.2784376595        4.0653538211
H        -0.0041545560       -2.2784376595       -4.0653538211
H        -0.0031853429        2.4064285626        3.8814439874
H        -0.0031853429        2.4064285626       -3.8814439874
N         0.0039330616        2.6365782876       -0.0000000000
 
  Displaced point  11:
H         0.0093836487       -4.7148820890        0.0000000000
C         0.0038820586       -2.6703779670        0.0000000000
C        -0.0023236200       -1.3236146820        2.2588535505
C        -0.0023236200       -1.3236146820       -2.2588535505
C        -0.0016548629        1.3077382044        2.1535707146
C        -0.0016548629        1.3077382044       -2.1535707146
H        -0.0042010491       -2.2784841526        4.0653538211
H        -0.0042010491       -2.2784841526       -4.0653538211
H        -0.0032318360        2.4063820695        3.8814439874
H        -0.0032318360        2.4063820695       -3.8814439874
N         0.0038865685        2.6365317945       -0.0000000000
 
  Displaced point  12:
H         0.0093836487       -4.7148820890        0.0000000000
C         0.0038820586       -2.6703779670        0.0000000000
C        -0.0023236200       -1.3237775410        2.2588535505
C        -0.0023236200       -1.3237775410       -2.2588535505
C        -0.0016548629        1.3078311906        2.1535707146
C        -0.0016548629        1.3078311906       -2.1535707146
H        -0.0042010491       -2.2783911664        4.0653538211
H        -0.0042010491       -2.2783911664       -4.0653538211
H        -0.0032318360        2.4064750557        3.8814439874
H        -0.0032318360        2.4064750557       -3.8814439874
N         0.0038865685        2.6366247807       -0.0000000000
 
  Displaced point  13:
H         0.0093836487       -4.7148820890        0.0000000000
C         0.0038820586       -2.6703779670        0.0000000000
C        -0.0023236200       -1.3236961115        2.2589556125
C        -0.0023236200       -1.3236961115       -2.2589556125
C        -0.0016548629        1.3077846975        2.1535707146
C        -0.0016548629        1.3077846975       -2.1535707146
H        -0.0042010491       -2.2784376595        4.0653538211
H        -0.0042010491       -2.2784376595       -4.0653538211
H        -0.0032318360        2.4064285626        3.8814439874
H        -0.0032318360        2.4064285626       -3.8814439874
N         0.0038865685        2.6365782876       -0.0000000000
 
  Displaced point  14:
H         0.0093836487       -4.7148820890        0.0000000000
C         0.0038820586       -2.6703779670        0.0000000000
C        -0.0023236200       -1.3236961115        2.2587514884
C        -0.0023236200       -1.3236961115       -2.2587514884
C        -0.0016548629        1.3077846975        2.1535707146
C        -0.0016548629        1.3077846975       -2.1535707146
H        -0.0042010491       -2.2784376595        4.0653538211
H        -0.0042010491       -2.2784376595       -4.0653538211
H        -0.0032318360        2.4064285626        3.8814439874
H        -0.0032318360        2.4064285626       -3.8814439874
N         0.0038865685        2.6365782876       -0.0000000000
 
  Displaced point  15:
H         0.0093836487       -4.7148820890        0.0000000000
C         0.0038820586       -2.6703779670        0.0000000000
C        -0.0023236200       -1.3236961115        2.2588535505
C        -0.0023236200       -1.3236961115       -2.2588535505
C        -0.0015880112        1.3077846975        2.1535707146
C        -0.0015880112        1.3077846975       -2.1535707146
H        -0.0042900148       -2.2784376595        4.0653538211
H        -0.0042900148       -2.2784376595       -4.0653538211
H        -0.0033208017        2.4064285626        3.8814439874
H        -0.0033208017        2.4064285626       -3.8814439874
N         0.0037976027        2.6365782876       -0.0000000000
 
  Displaced point  16:
H         0.0093836487       -4.7148820890        0.0000000000
C         0.0038820586       -2.6703779670        0.0000000000
C        -0.0023236200       -1.3236961115        2.2588535505
C        -0.0023236200       -1.3236961115       -2.2588535505
C        -0.0017217146        1.3077846975        2.1535707146
C        -0.0017217146        1.3077846975       -2.1535707146
H        -0.0041120833       -2.2784376595        4.0653538211
H        -0.0041120833       -2.2784376595       -4.0653538211
H        -0.0031428702        2.4064285626        3.8814439874
H        -0.0031428702        2.4064285626       -3.8814439874
N         0.0039755342        2.6365782876       -0.0000000000
 
  Displaced point  17:
H         0.0093836487       -4.7148820890        0.0000000000
C         0.0038820586       -2.6703779670        0.0000000000
C        -0.0023236200       -1.3236961115        2.2588535505
C        -0.0023236200       -1.3236961115       -2.2588535505
C        -0.0016548629        1.3078515492        2.1535707146
C        -0.0016548629        1.3078515492       -2.1535707146
H        -0.0042010491       -2.2785266252        4.0653538211
H        -0.0042010491       -2.2785266252       -4.0653538211
H        -0.0032318360        2.4063395968        3.8814439874
H        -0.0032318360        2.4063395968       -3.8814439874
N         0.0038865685        2.6364893219       -0.0000000000
 
  Displaced point  18:
H         0.0093836487       -4.7148820890        0.0000000000
C         0.0038820586       -2.6703779670        0.0000000000
C        -0.0023236200       -1.3236961115        2.2588535505
C        -0.0023236200       -1.3236961115       -2.2588535505
C        -0.0016548629        1.3077178458        2.1535707146
C        -0.0016548629        1.3077178458       -2.1535707146
H        -0.0042010491       -2.2783486937        4.0653538211
H        -0.0042010491       -2.2783486937       -4.0653538211
H        -0.0032318360        2.4065175283        3.8814439874
H        -0.0032318360        2.4065175283       -3.8814439874
N         0.0038865685        2.6366672534       -0.0000000000
 
  Displaced point  19:
H         0.0093836487       -4.7148820890        0.0000000000
C         0.0038820586       -2.6703779670        0.0000000000
C        -0.0023236200       -1.3236961115        2.2588535505
C        -0.0023236200       -1.3236961115       -2.2588535505
C        -0.0016548629        1.3077846975        2.1536727766
C        -0.0016548629        1.3077846975       -2.1536727766
H        -0.0042010491       -2.2784376595        4.0653538211
H        -0.0042010491       -2.2784376595       -4.0653538211
H        -0.0032318360        2.4064285626        3.8814439874
H        -0.0032318360        2.4064285626       -3.8814439874
N         0.0038865685        2.6365782876       -0.0000000000
 
  Displaced point  20:
H         0.0093836487       -4.7148820890        0.0000000000
C         0.0038820586       -2.6703779670        0.0000000000
C        -0.0023236200       -1.3236961115        2.2588535505
C        -0.0023236200       -1.3236961115       -2.2588535505
C        -0.0016548629        1.3077846975        2.1534686525
C        -0.0016548629        1.3077846975       -2.1534686525
H        -0.0042010491       -2.2784376595        4.0653538211
H        -0.0042010491       -2.2784376595       -4.0653538211
H        -0.0032318360        2.4064285626        3.8814439874
H        -0.0032318360        2.4064285626       -3.8814439874
N         0.0038865685        2.6365782876       -0.0000000000
 
  Displaced point  21:
H         0.0093836487       -4.7148820890        0.0000000000
C         0.0038820586       -2.6703779670        0.0000000000
C        -0.0023236200       -1.3236961115        2.2588535505
C        -0.0023236200       -1.3236961115       -2.2588535505
C        -0.0016548629        1.3077846975        2.1535707146
C        -0.0016548629        1.3077846975       -2.1535707146
H        -0.0038691349       -2.2784376595        4.0653538211
H        -0.0038691349       -2.2784376595       -4.0653538211
H        -0.0032736010        2.4064285626        3.8814439874
H        -0.0032736010        2.4064285626       -3.8814439874
N         0.0038448034        2.6365782876       -0.0000000000
 
  Displaced point  22:
H         0.0093836487       -4.7148820890        0.0000000000
C         0.0038820586       -2.6703779670        0.0000000000
C        -0.0023236200       -1.3236961115        2.2588535505
C        -0.0023236200       -1.3236961115       -2.2588535505
C        -0.0016548629        1.3077846975        2.1535707146
C        -0.0016548629        1.3077846975       -2.1535707146
H        -0.0045329633       -2.2784376595        4.0653538211
H        -0.0045329633       -2.2784376595       -4.0653538211
H        -0.0031900709        2.4064285626        3.8814439874
H        -0.0031900709        2.4064285626       -3.8814439874
N         0.0039283335        2.6365782876       -0.0000000000
 
  Displaced point  23:
H         0.0093836487       -4.7148820890        0.0000000000
C         0.0038820586       -2.6703779670        0.0000000000
C        -0.0023236200       -1.3236961115        2.2588535505
C        -0.0023236200       -1.3236961115       -2.2588535505
C        -0.0016548629        1.3077846975        2.1535707146
C        -0.0016548629        1.3077846975       -2.1535707146
H        -0.0042010491       -2.2781057453        4.0653538211
H        -0.0042010491       -2.2781057453       -4.0653538211
H        -0.0032318360        2.4063867975        3.8814439874
H        -0.0032318360        2.4063867975       -3.8814439874
N         0.0038865685        2.6365365226       -0.0000000000
 
  Displaced point  24:
H         0.0093836487       -4.7148820890        0.0000000000
C         0.0038820586       -2.6703779670        0.0000000000
C        -0.0023236200       -1.3236961115        2.2588535505
C        -0.0023236200       -1.3236961115       -2.2588535505
C        -0.0016548629        1.3077846975        2.1535707146
C        -0.0016548629        1.3077846975       -2.1535707146
H        -0.0042010491       -2.2787695737        4.0653538211
H        -0.0042010491       -2.2787695737       -4.0653538211
H        -0.0032318360        2.4064703276        3.8814439874
H        -0.0032318360        2.4064703276       -3.8814439874
N         0.0038865685        2.6366200527       -0.0000000000
 
  Displaced point  25:
H         0.0093836487       -4.7148820890        0.0000000000
C         0.0038820586       -2.6703779670        0.0000000000
C        -0.0023236200       -1.3236961115        2.2588535505
C        -0.0023236200       -1.3236961115       -2.2588535505
C        -0.0016548629        1.3077846975        2.1535707146
C        -0.0016548629        1.3077846975       -2.1535707146
H        -0.0042010491       -2.2784376595        4.0657059993
H        -0.0042010491       -2.2784376595       -4.0657059993
H        -0.0032318360        2.4064285626        3.8814439874
H        -0.0032318360        2.4064285626       -3.8814439874
N         0.0038865685        2.6365782876       -0.0000000000
 
  Displaced point  26:
H         0.0093836487       -4.7148820890        0.0000000000
C         0.0038820586       -2.6703779670        0.0000000000
C        -0.0023236200       -1.3236961115        2.2588535505
C        -0.0023236200       -1.3236961115       -2.2588535505
C        -0.0016548629        1.3077846975        2.1535707146
C        -0.0016548629        1.3077846975       -2.1535707146
H        -0.0042010491       -2.2784376595        4.0650016429
H        -0.0042010491       -2.2784376595       -4.0650016429
H        -0.0032318360        2.4064285626        3.8814439874
H        -0.0032318360        2.4064285626       -3.8814439874
N         0.0038865685        2.6365782876       -0.0000000000
 
  Displaced point  27:
H         0.0093836487       -4.7148820890        0.0000000000
C         0.0038820586       -2.6703779670        0.0000000000
C        -0.0023236200       -1.3236961115        2.2588535505
C        -0.0023236200       -1.3236961115       -2.2588535505
C        -0.0016548629        1.3077846975        2.1535707146
C        -0.0016548629        1.3077846975       -2.1535707146
H        -0.0042010491       -2.2784376595        4.0653538211
H        -0.0042010491       -2.2784376595       -4.0653538211
H        -0.0029025599        2.4064285626        3.8814439874
H        -0.0029025599        2.4064285626       -3.8814439874
N         0.0038391714        2.6365782876       -0.0000000000
 
  Displaced point  28:
H         0.0093836487       -4.7148820890        0.0000000000
C         0.0038820586       -2.6703779670        0.0000000000
C        -0.0023236200       -1.3236961115        2.2588535505
C        -0.0023236200       -1.3236961115       -2.2588535505
C        -0.0016548629        1.3077846975        2.1535707146
C        -0.0016548629        1.3077846975       -2.1535707146
H        -0.0042010491       -2.2784376595        4.0653538211
H        -0.0042010491       -2.2784376595       -4.0653538211
H        -0.0035611121        2.4064285626        3.8814439874
H        -0.0035611121        2.4064285626       -3.8814439874
N         0.0039339656        2.6365782876       -0.0000000000
 
  Displaced point  29:
H         0.0093836487       -4.7148820890        0.0000000000
C         0.0038820586       -2.6703779670        0.0000000000
C        -0.0023236200       -1.3236961115        2.2588535505
C        -0.0023236200       -1.3236961115       -2.2588535505
C        -0.0016548629        1.3077846975        2.1535707146
C        -0.0016548629        1.3077846975       -2.1535707146
H        -0.0042010491       -2.2784376595        4.0653538211
H        -0.0042010491       -2.2784376595       -4.0653538211
H        -0.0032318360        2.4067578386        3.8814439874
H        -0.0032318360        2.4067578386       -3.8814439874
N         0.0038865685        2.6365308905       -0.0000000000
 
  Displaced point  30:
H         0.0093836487       -4.7148820890        0.0000000000
C         0.0038820586       -2.6703779670        0.0000000000
C        -0.0023236200       -1.3236961115        2.2588535505
C        -0.0023236200       -1.3236961115       -2.2588535505
C        -0.0016548629        1.3077846975        2.1535707146
C        -0.0016548629        1.3077846975       -2.1535707146
H        -0.0042010491       -2.2784376595        4.0653538211
H        -0.0042010491       -2.2784376595       -4.0653538211
H        -0.0032318360        2.4060992865        3.8814439874
H        -0.0032318360        2.4060992865       -3.8814439874
N         0.0038865685        2.6366256847       -0.0000000000
 
  Displaced point  31:
H         0.0093836487       -4.7148820890        0.0000000000
C         0.0038820586       -2.6703779670        0.0000000000
C        -0.0023236200       -1.3236961115        2.2588535505
C        -0.0023236200       -1.3236961115       -2.2588535505
C        -0.0016548629        1.3077846975        2.1535707146
C        -0.0016548629        1.3077846975       -2.1535707146
H        -0.0042010491       -2.2784376595        4.0653538211
H        -0.0042010491       -2.2784376595       -4.0653538211
H        -0.0032318360        2.4064285626        3.8817961656
H        -0.0032318360        2.4064285626       -3.8817961656
N         0.0038865685        2.6365782876       -0.0000000000
 
  Displaced point  32:
H         0.0093836487       -4.7148820890        0.0000000000
C         0.0038820586       -2.6703779670        0.0000000000
C        -0.0023236200       -1.3236961115        2.2588535505
C        -0.0023236200       -1.3236961115       -2.2588535505
C        -0.0016548629        1.3077846975        2.1535707146
C        -0.0016548629        1.3077846975       -2.1535707146
H        -0.0042010491       -2.2784376595        4.0653538211
H        -0.0042010491       -2.2784376595       -4.0653538211
H        -0.0032318360        2.4064285626        3.8810918093
H        -0.0032318360        2.4064285626       -3.8810918093
N         0.0038865685        2.6365782876       -0.0000000000
 
  Displaced point  33:
H         0.0093836487       -4.7148820890        0.0004948697
C         0.0038820586       -2.6703779670       -0.0000063913
C        -0.0023236200       -1.3236961115        2.2588471591
C        -0.0023236200       -1.3236961115       -2.2588599418
C        -0.0016548629        1.3077846975        2.1535643233
C        -0.0016548629        1.3077846975       -2.1535771059
H        -0.0042010491       -2.2784376595        4.0653474298
H        -0.0042010491       -2.2784376595       -4.0653602124
H        -0.0032318360        2.4064285626        3.8814375961
H        -0.0032318360        2.4064285626       -3.8814503787
N         0.0038865685        2.6365782876       -0.0000063913
 
  Displaced point  34:
H         0.0093836487       -4.7148820890        0.0000000000
C         0.0038820586       -2.6703779670        0.0001327766
C        -0.0023236200       -1.3236961115        2.2588294218
C        -0.0023236200       -1.3236961115       -2.2588776791
C        -0.0016548629        1.3077846975        2.1535465859
C        -0.0016548629        1.3077846975       -2.1535948432
H        -0.0042010491       -2.2784376595        4.0653296925
H        -0.0042010491       -2.2784376595       -4.0653779497
H        -0.0032318360        2.4064285626        3.8814198588
H        -0.0032318360        2.4064285626       -3.8814681161
N         0.0038865685        2.6365782876       -0.0000241286
 
  Displaced point  35:
H         0.0093836487       -4.7148820890        0.0000000000
C         0.0038820586       -2.6703779670        0.0000000000
C        -0.0022215579       -1.3236961115        2.2588535505
C        -0.0024256821       -1.3236961115       -2.2588535505
C        -0.0016548629        1.3077846975        2.1535707146
C        -0.0016548629        1.3077846975       -2.1535707146
H        -0.0042010491       -2.2784376595        4.0653538211
H        -0.0042010491       -2.2784376595       -4.0653538211
H        -0.0032318360        2.4064285626        3.8814439874
H        -0.0032318360        2.4064285626       -3.8814439874
N         0.0038865685        2.6365782876       -0.0000000000
 
  Displaced point  36:
H         0.0093836487       -4.7148820890        0.0000000000
C         0.0038820586       -2.6703779670        0.0000000000
C        -0.0023236200       -1.3235940494        2.2588535505
C        -0.0023236200       -1.3237981736       -2.2588535505
C        -0.0016548629        1.3077846975        2.1535707146
C        -0.0016548629        1.3077846975       -2.1535707146
H        -0.0042010491       -2.2784376595        4.0653538211
H        -0.0042010491       -2.2784376595       -4.0653538211
H        -0.0032318360        2.4064285626        3.8814439874
H        -0.0032318360        2.4064285626       -3.8814439874
N         0.0038865685        2.6365782876       -0.0000000000
 
  Displaced point  37:
H         0.0093836487       -4.7148820890        0.0000000000
C         0.0038820586       -2.6703779670        0.0000000000
C        -0.0023236200       -1.3236961115        2.2589349799
C        -0.0023236200       -1.3236961115       -2.2587721210
C        -0.0016548629        1.3077846975        2.1535242215
C        -0.0016548629        1.3077846975       -2.1536172076
H        -0.0042010491       -2.2784376595        4.0653073280
H        -0.0042010491       -2.2784376595       -4.0654003142
H        -0.0032318360        2.4064285626        3.8813974943
H        -0.0032318360        2.4064285626       -3.8814904805
N         0.0038865685        2.6365782876       -0.0000464931
 
  Displaced point  38:
H         0.0093836487       -4.7148820890        0.0000000000
C         0.0038820586       -2.6703779670        0.0000000000
C        -0.0023236200       -1.3236961115        2.2588535505
C        -0.0023236200       -1.3236961115       -2.2588535505
C        -0.0015528008        1.3077846975        2.1535707146
C        -0.0017569250        1.3077846975       -2.1535707146
H        -0.0042010491       -2.2784376595        4.0653538211
H        -0.0042010491       -2.2784376595       -4.0653538211
H        -0.0032318360        2.4064285626        3.8814439874
H        -0.0032318360        2.4064285626       -3.8814439874
N         0.0038865685        2.6365782876       -0.0000000000
 
  Displaced point  39:
H         0.0093836487       -4.7148820890        0.0000000000
C         0.0038820586       -2.6703779670        0.0000000000
C        -0.0023236200       -1.3236961115        2.2588535505
C        -0.0023236200       -1.3236961115       -2.2588535505
C        -0.0016548629        1.3078867596        2.1535707146
C        -0.0016548629        1.3076826354       -2.1535707146
H        -0.0042010491       -2.2784376595        4.0653538211
H        -0.0042010491       -2.2784376595       -4.0653538211
H        -0.0032318360        2.4064285626        3.8814439874
H        -0.0032318360        2.4064285626       -3.8814439874
N         0.0038865685        2.6365782876       -0.0000000000
 
  Displaced point  40:
H         0.0093836487       -4.7148820890        0.0000000000
C         0.0038820586       -2.6703779670        0.0000000000
C        -0.0023236200       -1.3236961115        2.2588535505
C        -0.0023236200       -1.3236961115       -2.2588535505
C        -0.0016548629        1.3077846975        2.1536375663
C        -0.0016548629        1.3077846975       -2.1535038628
H        -0.0042010491       -2.2784376595        4.0652648554
H        -0.0042010491       -2.2784376595       -4.0654427869
H        -0.0032318360        2.4064285626        3.8813550217
H        -0.0032318360        2.4064285626       -3.8815329532
N         0.0038865685        2.6365782876       -0.0000889657
 
  Displaced point  41:
H         0.0093836487       -4.7148820890        0.0000000000
C         0.0038820586       -2.6703779670        0.0000000000
C        -0.0023236200       -1.3236961115        2.2588535505
C        -0.0023236200       -1.3236961115       -2.2588535505
C        -0.0016548629        1.3077846975        2.1535707146
C        -0.0016548629        1.3077846975       -2.1535707146
H        -0.0038488709       -2.2784376595        4.0653538211
H        -0.0045532272       -2.2784376595       -4.0653538211
H        -0.0032318360        2.4064285626        3.8814439874
H        -0.0032318360        2.4064285626       -3.8814439874
N         0.0038865685        2.6365782876       -0.0000000000
 
  Displaced point  42:
H         0.0093836487       -4.7148820890        0.0000000000
C         0.0038820586       -2.6703779670        0.0000000000
C        -0.0023236200       -1.3236961115        2.2588535505
C        -0.0023236200       -1.3236961115       -2.2588535505
C        -0.0016548629        1.3077846975        2.1535707146
C        -0.0016548629        1.3077846975       -2.1535707146
H        -0.0042010491       -2.2780854813        4.0653538211
H        -0.0042010491       -2.2787898377       -4.0653538211
H        -0.0032318360        2.4064285626        3.8814439874
H        -0.0032318360        2.4064285626       -3.8814439874
N         0.0038865685        2.6365782876       -0.0000000000
 
  Displaced point  43:
H         0.0093836487       -4.7148820890        0.0000000000
C         0.0038820586       -2.6703779670        0.0000000000
C        -0.0023236200       -1.3236961115        2.2588535505
C        -0.0023236200       -1.3236961115       -2.2588535505
C        -0.0016548629        1.3077846975        2.1535707146
C        -0.0016548629        1.3077846975       -2.1535707146
H        -0.0042010491       -2.2784376595        4.0656857353
H        -0.0042010491       -2.2784376595       -4.0650219069
H        -0.0032318360        2.4064285626        3.8814022224
H        -0.0032318360        2.4064285626       -3.8814857525
N         0.0038865685        2.6365782876       -0.0000417651
 
  Displaced point  44:
H         0.0093836487       -4.7148820890        0.0000000000
C         0.0038820586       -2.6703779670        0.0000000000
C        -0.0023236200       -1.3236961115        2.2588535505
C        -0.0023236200       -1.3236961115       -2.2588535505
C        -0.0016548629        1.3077846975        2.1535707146
C        -0.0016548629        1.3077846975       -2.1535707146
H        -0.0042010491       -2.2784376595        4.0653538211
H        -0.0042010491       -2.2784376595       -4.0653538211
H        -0.0028796578        2.4064285626        3.8814439874
H        -0.0035840142        2.4064285626       -3.8814439874
N         0.0038865685        2.6365782876       -0.0000000000
 
  Displaced point  45:
H         0.0093836487       -4.7148820890        0.0000000000
C         0.0038820586       -2.6703779670        0.0000000000
C        -0.0023236200       -1.3236961115        2.2588535505
C        -0.0023236200       -1.3236961115       -2.2588535505
C        -0.0016548629        1.3077846975        2.1535707146
C        -0.0016548629        1.3077846975       -2.1535707146
H        -0.0042010491       -2.2784376595        4.0653538211
H        -0.0042010491       -2.2784376595       -4.0653538211
H        -0.0032318360        2.4067807407        3.8814439874
H        -0.0032318360        2.4060763844       -3.8814439874
N         0.0038865685        2.6365782876       -0.0000000000
 
  Displaced point  46:
H         0.0093836487       -4.7148820890        0.0000000000
C         0.0038820586       -2.6703779670        0.0000000000
C        -0.0023236200       -1.3236961115        2.2588535505
C        -0.0023236200       -1.3236961115       -2.2588535505
C        -0.0016548629        1.3077846975        2.1535707146
C        -0.0016548629        1.3077846975       -2.1535707146
H        -0.0042010491       -2.2784376595        4.0653538211
H        -0.0042010491       -2.2784376595       -4.0653538211
H        -0.0032318360        2.4064285626        3.8817732635
H        -0.0032318360        2.4064285626       -3.8811147114
N         0.0038865685        2.6365782876       -0.0000473971
 @CHECKOUT-I, Total execution time (CPU/WALL):         0.04/       0.48 seconds.
 @GETMEM-I,  Allocated   91552 MB of main memory.
 @CHECKOUT-I, Total execution time (CPU/WALL):         0.00/       0.00 seconds.
 @GETMEM-I,  Allocated   91552 MB of main memory.
  current energy   -248.141145160716     
  x is   0.000000000000000E+000
  x is  -0.999999999999997     
  x is  -0.999999999999997     
  x is  -0.998520660280983     
  x is  -0.998528330078156     
  x is  -1.429687401799384E-008
  x is  -1.429687401799384E-008
 @CHECKOUT-I, Total execution time (CPU/WALL):         0.01/       0.04 seconds.
 @GETMEM-I,  Allocated   91552 MB of main memory.
 @CHECKOUT-I, Total execution time (CPU/WALL):         0.00/       0.00 seconds.
 @GETMEM-I,  Allocated   91552 MB of main memory.
  current energy   -248.141145221220     
  x is   0.000000000000000E+000
  x is  -0.999999999999997     
  x is  -0.999999999999997     
  x is  -0.998531151703095     
  x is  -0.998523481906358     
  x is  -1.289568440920874E-008
  x is  -1.289568440920874E-008
 @CHECKOUT-I, Total execution time (CPU/WALL):         0.02/       0.03 seconds.
 @GETMEM-I,  Allocated   91552 MB of main memory.
 @CHECKOUT-I, Total execution time (CPU/WALL):         0.00/       0.00 seconds.
 @GETMEM-I,  Allocated   91552 MB of main memory.
  current energy   -248.141145150361     
  x is   0.000000000000000E+000
  x is  -0.999999999999997     
  x is  -0.999999999999997     
  x is  -0.998525917683712     
  x is  -0.998525902418901     
  x is  -1.358621537494997E-008
  x is  -1.358621537494997E-008
 @CHECKOUT-I, Total execution time (CPU/WALL):         0.01/       0.03 seconds.
 @GETMEM-I,  Allocated   91552 MB of main memory.
 @CHECKOUT-I, Total execution time (CPU/WALL):         0.00/       0.00 seconds.
 @GETMEM-I,  Allocated   91552 MB of main memory.
  current energy   -248.141145147541     
  x is   0.000000000000000E+000
  x is  -0.999999999999997     
  x is  -0.999999999999997     
  x is  -0.998525894301227     
  x is  -0.998525909565570     
  x is  -1.358828083386499E-008
  x is  -1.358828083386499E-008
 @CHECKOUT-I, Total execution time (CPU/WALL):         0.01/       0.03 seconds.
 @GETMEM-I,  Allocated   91552 MB of main memory.
 @CHECKOUT-I, Total execution time (CPU/WALL):         0.00/       0.00 seconds.
 @GETMEM-I,  Allocated   91552 MB of main memory.
  current energy   -248.141145144624     
  x is   0.000000000000000E+000
  x is  -0.999999999999997     
  x is  -0.999999999999997     
  x is  -0.998518497950050     
  x is  -0.998535057455503     
  x is  -1.636086377487800E-008
  x is  -1.636086377487800E-008
 @CHECKOUT-I, Total execution time (CPU/WALL):         0.02/       0.03 seconds.
 @GETMEM-I,  Allocated   91552 MB of main memory.
 @CHECKOUT-I, Total execution time (CPU/WALL):         0.00/       0.00 seconds.
 @GETMEM-I,  Allocated   91552 MB of main memory.
  current energy   -248.141145240814     
  x is   0.000000000000000E+000
  x is  -0.999999999999997     
  x is  -0.999999999999997     
  x is  -0.998533314033158     
  x is  -0.998516754529356     
  x is  -1.107106128994673E-008
  x is  -1.107106128994673E-008
 @CHECKOUT-I, Total execution time (CPU/WALL):         0.01/       0.03 seconds.
 @GETMEM-I,  Allocated   91552 MB of main memory.
 @CHECKOUT-I, Total execution time (CPU/WALL):         0.00/       0.00 seconds.
 @GETMEM-I,  Allocated   91552 MB of main memory.
  current energy   -248.141145186285     
  x is   0.000000000000000E+000
  x is  -0.999999999999997     
  x is  -0.999999999999997     
  x is  -0.998525916774213     
  x is  -0.998525892501989     
  x is  -1.358334955625651E-008
  x is  -1.358334955625651E-008
 @CHECKOUT-I, Total execution time (CPU/WALL):         0.01/       0.03 seconds.
 @GETMEM-I,  Allocated   91552 MB of main memory.
 @CHECKOUT-I, Total execution time (CPU/WALL):         0.00/       0.00 seconds.
 @GETMEM-I,  Allocated   91552 MB of main memory.
  current energy   -248.141145186005     
  x is   0.000000000000000E+000
  x is  -0.999999999999997     
  x is  -0.999999999999997     
  x is  -0.998525895211636     
  x is  -0.998525919482252     
  x is  -1.359114698562536E-008
  x is  -1.359114698562536E-008
 @CHECKOUT-I, Total execution time (CPU/WALL):         0.01/       0.03 seconds.
 @GETMEM-I,  Allocated   91552 MB of main memory.
 @CHECKOUT-I, Total execution time (CPU/WALL):         0.00/       0.00 seconds.
 @GETMEM-I,  Allocated   91552 MB of main memory.
  current energy   -248.141145221566     
  x is   0.000000000000000E+000
  x is  -0.999999999999997     
  x is  -0.999999999999997     
  x is  -0.998524944901283     
  x is  -0.998543539805181     
  x is  -9.678773227328463E-009
  x is  -9.678773227328463E-009
 @CHECKOUT-I, Total execution time (CPU/WALL):         0.01/       0.02 seconds.
 @GETMEM-I,  Allocated   91552 MB of main memory.
 @CHECKOUT-I, Total execution time (CPU/WALL):         0.00/       0.00 seconds.
 @GETMEM-I,  Allocated   91552 MB of main memory.
  current energy   -248.141145163784     
  x is   0.000000000000000E+000
  x is  -0.999999999999997     
  x is  -0.999999999999997     
  x is  -0.998526867085206     
  x is  -0.998508272180682     
  x is  -1.815700889640226E-008
  x is  -1.815700889640226E-008
 @CHECKOUT-I, Total execution time (CPU/WALL):         0.01/       0.03 seconds.
 @GETMEM-I,  Allocated   91552 MB of main memory.
 @CHECKOUT-I, Total execution time (CPU/WALL):         0.00/       0.00 seconds.
 @GETMEM-I,  Allocated   91552 MB of main memory.
  current energy   -248.141145183695     
  x is   0.000000000000000E+000
  x is  -0.999999999999997     
  x is  -0.999999999999997     
  x is  -0.998525865415964     
  x is  -0.998525879997860     
  x is  -1.359349777185770E-008
  x is  -1.359349777185770E-008
 @CHECKOUT-I, Total execution time (CPU/WALL):         0.02/       0.03 seconds.
 @GETMEM-I,  Allocated   91552 MB of main memory.
 @CHECKOUT-I, Total execution time (CPU/WALL):         0.00/       0.00 seconds.
 @GETMEM-I,  Allocated   91552 MB of main memory.
  current energy   -248.141145184244     
  x is   0.000000000000000E+000
  x is  -0.999999999999997     
  x is  -0.999999999999997     
  x is  -0.998525946566523     
  x is  -0.998525931985711     
  x is  -1.358099999126949E-008
  x is  -1.358099999126949E-008
 @CHECKOUT-I, Total execution time (CPU/WALL):         0.01/       0.03 seconds.
 @GETMEM-I,  Allocated   91552 MB of main memory.
 @CHECKOUT-I, Total execution time (CPU/WALL):         0.00/       0.00 seconds.
 @GETMEM-I,  Allocated   91552 MB of main memory.
  current energy   -248.141145185502     
  x is   0.000000000000000E+000
  x is  -0.999999999999997     
  x is  -0.999999999999997     
  x is  -0.998525905992244     
  x is  -0.998525905992244     
  x is  -1.358602019774224E-008
  x is  -1.358602019774224E-008
 @CHECKOUT-I, Total execution time (CPU/WALL):         0.01/       0.03 seconds.
 @GETMEM-I,  Allocated   91552 MB of main memory.
 @CHECKOUT-I, Total execution time (CPU/WALL):         0.00/       0.00 seconds.
 @GETMEM-I,  Allocated   91552 MB of main memory.
  current energy   -248.141145186362     
  x is   0.000000000000000E+000
  x is  -0.999999999999997     
  x is  -0.999999999999997     
  x is  -0.998525905992244     
  x is  -0.998525905992244     
  x is  -1.358847601107271E-008
  x is  -1.358847601107271E-008
 @CHECKOUT-I, Total execution time (CPU/WALL):         0.02/       0.03 seconds.
 @GETMEM-I,  Allocated   91552 MB of main memory.
 @CHECKOUT-I, Total execution time (CPU/WALL):         0.00/       0.00 seconds.
 @GETMEM-I,  Allocated   91552 MB of main memory.
  current energy   -248.141145230954     
  x is   0.000000000000000E+000
  x is  -0.999999999999997     
  x is  -0.999999999999997     
  x is  -0.998555754677569     
  x is  -0.998559648762896     
  x is  -1.704233099086849E-008
  x is  -1.704233099086849E-008
 @CHECKOUT-I, Total execution time (CPU/WALL):         0.02/       0.03 seconds.
 @GETMEM-I,  Allocated   91552 MB of main memory.
 @CHECKOUT-I, Total execution time (CPU/WALL):         0.00/       0.00 seconds.
 @GETMEM-I,  Allocated   91552 MB of main memory.
  current energy   -248.141145152296     
  x is   0.000000000000000E+000
  x is  -0.999999999999997     
  x is  -0.999999999999997     
  x is  -0.998496057311898     
  x is  -0.998492163226627     
  x is  -1.052315379279634E-008
  x is  -1.052315379279634E-008
 @CHECKOUT-I, Total execution time (CPU/WALL):         0.01/       0.03 seconds.
 @GETMEM-I,  Allocated   91552 MB of main memory.
 @CHECKOUT-I, Total execution time (CPU/WALL):         0.00/       0.00 seconds.
 @GETMEM-I,  Allocated   91552 MB of main memory.
  current energy   -248.141145183300     
  x is   0.000000000000000E+000
  x is  -0.999999999999997     
  x is  -0.999999999999997     
  x is  -0.998525836401573     
  x is  -0.998525856250499     
  x is  -1.358244328120151E-008
  x is  -1.358244328120151E-008
 @CHECKOUT-I, Total execution time (CPU/WALL):         0.01/       0.03 seconds.
 @GETMEM-I,  Allocated   91552 MB of main memory.
 @CHECKOUT-I, Total execution time (CPU/WALL):         0.00/       0.00 seconds.
 @GETMEM-I,  Allocated   91552 MB of main memory.
  current energy   -248.141145182609     
  x is   0.000000000000000E+000
  x is  -0.999999999999997     
  x is  -0.999999999999997     
  x is  -0.998525975579249     
  x is  -0.998525955730632     
  x is  -1.359205303863575E-008
  x is  -1.359205303863575E-008
 @CHECKOUT-I, Total execution time (CPU/WALL):         0.01/       0.03 seconds.
 @GETMEM-I,  Allocated   91552 MB of main memory.
 @CHECKOUT-I, Total execution time (CPU/WALL):         0.00/       0.00 seconds.
 @GETMEM-I,  Allocated   91552 MB of main memory.
  current energy   -248.141145185280     
  x is   0.000000000000000E+000
  x is  -0.999999999999997     
  x is  -0.999999999999997     
  x is  -0.998525905992244     
  x is  -0.998525905992244     
  x is  -1.358724810440748E-008
  x is  -1.358724810440748E-008
 @CHECKOUT-I, Total execution time (CPU/WALL):         0.01/       0.03 seconds.
 @GETMEM-I,  Allocated   91552 MB of main memory.
 @CHECKOUT-I, Total execution time (CPU/WALL):         0.00/       0.00 seconds.
 @GETMEM-I,  Allocated   91552 MB of main memory.
  current energy   -248.141145186069     
  x is   0.000000000000000E+000
  x is  -0.999999999999997     
  x is  -0.999999999999997     
  x is  -0.998525905992244     
  x is  -0.998525905992244     
  x is  -1.358724810440748E-008
  x is  -1.358724810440748E-008
 @CHECKOUT-I, Total execution time (CPU/WALL):         0.01/       0.04 seconds.
 @GETMEM-I,  Allocated   91552 MB of main memory.
 @CHECKOUT-I, Total execution time (CPU/WALL):         0.00/       0.00 seconds.
 @GETMEM-I,  Allocated   91552 MB of main memory.
  current energy   -248.141145222098     
  x is   0.000000000000000E+000
  x is  -0.999999999999997     
  x is  -0.999999999999997     
  x is  -0.998531220569790     
  x is  -0.998541746569490     
  x is  -1.516054914940668E-008
  x is  -1.516054914940668E-008
 @CHECKOUT-I, Total execution time (CPU/WALL):         0.02/       0.03 seconds.
 @GETMEM-I,  Allocated   91552 MB of main memory.
 @CHECKOUT-I, Total execution time (CPU/WALL):         0.00/       0.00 seconds.
 @GETMEM-I,  Allocated   91552 MB of main memory.
  current energy   -248.141145160698     
  x is   0.000000000000000E+000
  x is  -0.999999999999997     
  x is  -0.999999999999997     
  x is  -0.998520591416132     
  x is  -0.998510065416108     
  x is  -1.210011468799621E-008
  x is  -1.210011468799621E-008
 @CHECKOUT-I, Total execution time (CPU/WALL):         0.01/       0.03 seconds.
 @GETMEM-I,  Allocated   91552 MB of main memory.
 @CHECKOUT-I, Total execution time (CPU/WALL):         0.00/       0.00 seconds.
 @GETMEM-I,  Allocated   91552 MB of main memory.
  current energy   -248.141145180025     
  x is   0.000000000000000E+000
  x is  -0.999999999999997     
  x is  -0.999999999999997     
  x is  -0.998525867147553     
  x is  -0.998525882641350     
  x is  -1.358499246428835E-008
  x is  -1.358499246428835E-008
 @CHECKOUT-I, Total execution time (CPU/WALL):         0.01/       0.03 seconds.
 @GETMEM-I,  Allocated   91552 MB of main memory.
 @CHECKOUT-I, Total execution time (CPU/WALL):         0.00/       0.00 seconds.
 @GETMEM-I,  Allocated   91552 MB of main memory.
  current energy   -248.141145179523     
  x is   0.000000000000000E+000
  x is  -0.999999999999997     
  x is  -0.999999999999997     
  x is  -0.998525944835543     
  x is  -0.998525929342399     
  x is  -1.358950385554891E-008
  x is  -1.358950385554891E-008
 @CHECKOUT-I, Total execution time (CPU/WALL):         0.01/       0.03 seconds.
 @GETMEM-I,  Allocated   91552 MB of main memory.
 @CHECKOUT-I, Total execution time (CPU/WALL):         0.00/       0.00 seconds.
 @GETMEM-I,  Allocated   91552 MB of main memory.
  current energy   -248.141145157280     
  x is   0.000000000000000E+000
  x is  -0.999999999999997     
  x is  -0.999999999999997     
  x is  -0.998525905992244     
  x is  -0.998525905992244     
  x is  -1.358724810440748E-008
  x is  -1.358724810440748E-008
 @CHECKOUT-I, Total execution time (CPU/WALL):         0.01/       0.03 seconds.
 @GETMEM-I,  Allocated   91552 MB of main memory.
 @CHECKOUT-I, Total execution time (CPU/WALL):         0.00/       0.00 seconds.
 @GETMEM-I,  Allocated   91552 MB of main memory.
  current energy   -248.141145157794     
  x is   0.000000000000000E+000
  x is  -0.999999999999997     
  x is  -0.999999999999997     
  x is  -0.998525905992244     
  x is  -0.998525905992244     
  x is  -1.358724810440748E-008
  x is  -1.358724810440748E-008
 @CHECKOUT-I, Total execution time (CPU/WALL):         0.01/       0.03 seconds.
 @GETMEM-I,  Allocated   91552 MB of main memory.
 @CHECKOUT-I, Total execution time (CPU/WALL):         0.00/       0.00 seconds.
 @GETMEM-I,  Allocated   91552 MB of main memory.
  current energy   -248.141145221192     
  x is   0.000000000000000E+000
  x is  -0.999999999999997     
  x is  -0.999999999999997     
  x is  -0.998543390818033     
  x is  -0.998543882687299     
  x is  -1.537930360839823E-008
  x is  -1.537930360839823E-008
 @CHECKOUT-I, Total execution time (CPU/WALL):         0.01/       0.03 seconds.
 @GETMEM-I,  Allocated   91552 MB of main memory.
 @CHECKOUT-I, Total execution time (CPU/WALL):         0.00/       0.00 seconds.
 @GETMEM-I,  Allocated   91552 MB of main memory.
  current energy   -248.141145160901     
  x is   0.000000000000000E+000
  x is  -0.999999999999997     
  x is  -0.999999999999997     
  x is  -0.998508421167889     
  x is  -0.998507929298619     
  x is  -1.190616671919997E-008
  x is  -1.190616671919997E-008
 @CHECKOUT-I, Total execution time (CPU/WALL):         0.01/       0.03 seconds.
 @GETMEM-I,  Allocated   91552 MB of main memory.
 @CHECKOUT-I, Total execution time (CPU/WALL):         0.00/       0.00 seconds.
 @GETMEM-I,  Allocated   91552 MB of main memory.
  current energy   -248.141145177883     
  x is   0.000000000000000E+000
  x is  -0.999999999999997     
  x is  -0.999999999999997     
  x is  -0.998525864279140     
  x is  -0.998525879492401     
  x is  -1.358468804113500E-008
  x is  -1.358468804113500E-008
 @CHECKOUT-I, Total execution time (CPU/WALL):         0.01/       0.03 seconds.
 @GETMEM-I,  Allocated   91552 MB of main memory.
 @CHECKOUT-I, Total execution time (CPU/WALL):         0.00/       0.00 seconds.
 @GETMEM-I,  Allocated   91552 MB of main memory.
  current energy   -248.141145177874     
  x is   0.000000000000000E+000
  x is  -0.999999999999997     
  x is  -0.999999999999997     
  x is  -0.998525947704365     
  x is  -0.998525932491134     
  x is  -1.358980794563536E-008
  x is  -1.358980794563536E-008
 @CHECKOUT-I, Total execution time (CPU/WALL):         0.01/       0.03 seconds.
 @GETMEM-I,  Allocated   91552 MB of main memory.
 @CHECKOUT-I, Total execution time (CPU/WALL):         0.00/       0.00 seconds.
 @GETMEM-I,  Allocated   91552 MB of main memory.
  current energy   -248.141145160242     
  x is   0.000000000000000E+000
  x is  -0.999999999999997     
  x is  -0.999999999999997     
  x is  -0.998525905992244     
  x is  -0.998525905992244     
  x is  -1.358724810440748E-008
  x is  -1.358724810440748E-008
 @CHECKOUT-I, Total execution time (CPU/WALL):         0.02/       0.03 seconds.
 @GETMEM-I,  Allocated   91552 MB of main memory.
 @CHECKOUT-I, Total execution time (CPU/WALL):         0.00/       0.00 seconds.
 @GETMEM-I,  Allocated   91552 MB of main memory.
  current energy   -248.141145160835     
  x is   0.000000000000000E+000
  x is  -0.999999999999997     
  x is  -0.999999999999997     
  x is  -0.998525905992244     
  x is  -0.998525905992244     
  x is  -1.358724810440748E-008
  x is  -1.358724810440748E-008
 @CHECKOUT-I, Total execution time (CPU/WALL):         0.01/       0.02 seconds.
 @GETMEM-I,  Allocated   91552 MB of main memory.
 @CHECKOUT-I, Total execution time (CPU/WALL):         0.00/       0.00 seconds.
 @GETMEM-I,  Allocated   91552 MB of main memory.
  current energy   -248.141145187036     
  x is   0.000000000000000E+000
  x is  -0.998525905992332     
  x is  -0.999997575908831     
  x is  -1.607473321119102E-008
  x is  -0.998525905992244     
  x is  -0.999835166178398     
  x is  -1.358713253019062E-008
 @CHECKOUT-I, Total execution time (CPU/WALL):         0.01/       0.03 seconds.
 @GETMEM-I,  Allocated   91552 MB of main memory.
 @CHECKOUT-I, Total execution time (CPU/WALL):         0.00/       0.00 seconds.
 @GETMEM-I,  Allocated   91552 MB of main memory.
  current energy   -248.141145186307     
  x is   0.000000000000000E+000
  x is  -0.998525905992493     
  x is  -0.999990848517038     
  x is  -7.342357721817905E-008
  x is  -0.998525905992244     
  x is  -0.999835167609592     
  x is  -1.358681200880341E-008
 @CHECKOUT-I, Total execution time (CPU/WALL):         0.02/       0.03 seconds.
 @GETMEM-I,  Allocated   91552 MB of main memory.
 @CHECKOUT-I, Total execution time (CPU/WALL):         0.00/       0.00 seconds.
 @GETMEM-I,  Allocated   91552 MB of main memory.
  current energy   -248.141145192979     
  x is   0.000000000000000E+000
  x is  -0.998525905992499     
  x is  -0.999999999999997     
  x is  -2.220446049250313E-016
  x is  -0.998525905992244     
  x is  -0.999808571845022     
  x is  -2.205629323626113E-008
 @CHECKOUT-I, Total execution time (CPU/WALL):         0.01/       0.03 seconds.
 @GETMEM-I,  Allocated   91552 MB of main memory.
 @CHECKOUT-I, Total execution time (CPU/WALL):         0.00/       0.00 seconds.
 @GETMEM-I,  Allocated   91552 MB of main memory.
  current energy   -248.141145188005     
  x is   0.000000000000000E+000
  x is  -0.998525905992244     
  x is  -0.999999999999997     
  x is  -8.910359738933948E-008
  x is  -0.998525905992244     
  x is  -0.999835086509727     
  x is  -1.359822976443326E-008
 @CHECKOUT-I, Total execution time (CPU/WALL):         0.01/       0.03 seconds.
 @GETMEM-I,  Allocated   91552 MB of main memory.
 @CHECKOUT-I, Total execution time (CPU/WALL):         0.00/       0.00 seconds.
 @GETMEM-I,  Allocated   91552 MB of main memory.
  current energy   -248.141145185716     
  x is   0.000000000000000E+000
  x is  -0.998525905992458     
  x is  -0.999982366149430     
  x is  -8.944349350059611E-008
  x is  -0.998525905992244     
  x is  -0.999835198570787     
  x is  -1.358654921901348E-008
 @CHECKOUT-I, Total execution time (CPU/WALL):         0.02/       0.04 seconds.
 @GETMEM-I,  Allocated   91552 MB of main memory.
 @CHECKOUT-I, Total execution time (CPU/WALL):         0.00/       0.00 seconds.
 @GETMEM-I,  Allocated   91552 MB of main memory.
  current energy   -248.141145192647     
  x is   0.000000000000000E+000
  x is  -0.998525905992476     
  x is  -0.999999999999997     
  x is  -2.220446049250313E-016
  x is  -0.998525905992244     
  x is  -0.999852887911403     
  x is  -1.358724810440748E-008
 @CHECKOUT-I, Total execution time (CPU/WALL):         0.01/       0.03 seconds.
 @GETMEM-I,  Allocated   91552 MB of main memory.
 @CHECKOUT-I, Total execution time (CPU/WALL):         0.00/       0.00 seconds.
 @GETMEM-I,  Allocated   91552 MB of main memory.
  current energy   -248.141145187837     
  x is   0.000000000000000E+000
  x is  -0.998525905992244     
  x is  -0.999999999999997     
  x is  -8.099111570292195E-008
  x is  -0.998525905992244     
  x is  -0.999835153113905     
  x is  -1.358724810440748E-008
 @CHECKOUT-I, Total execution time (CPU/WALL):         0.01/       0.03 seconds.
 @GETMEM-I,  Allocated   91552 MB of main memory.
 @CHECKOUT-I, Total execution time (CPU/WALL):         0.00/       0.00 seconds.
 @GETMEM-I,  Allocated   91552 MB of main memory.
  current energy   -248.141145178815     
  x is   0.000000000000000E+000
  x is  -0.998525905993702     
  x is  -0.999966257158541     
  x is  -1.712462061043141E-009
  x is  -0.998525905992244     
  x is  -0.999835085909712     
  x is  -1.358671064544126E-008
 @CHECKOUT-I, Total execution time (CPU/WALL):         0.02/       0.03 seconds.
 @GETMEM-I,  Allocated   91552 MB of main memory.
 @CHECKOUT-I, Total execution time (CPU/WALL):         0.00/       0.00 seconds.
 @GETMEM-I,  Allocated   91552 MB of main memory.
  current energy   -248.141145191157     
  x is   0.000000000000000E+000
  x is  -0.998525905992314     
  x is  -0.999999999999997     
  x is   0.000000000000000E+000
  x is  -0.998525905992244     
  x is  -0.999844855250792     
  x is  -1.358724810440748E-008
 @CHECKOUT-I, Total execution time (CPU/WALL):         0.01/       0.03 seconds.
 @GETMEM-I,  Allocated   91552 MB of main memory.
 @CHECKOUT-I, Total execution time (CPU/WALL):         0.00/       0.00 seconds.
 @GETMEM-I,  Allocated   91552 MB of main memory.
  current energy   -248.141145179014     
  x is   0.000000000000000E+000
  x is  -0.998525905992244     
  x is  -0.999999999999997     
  x is  -2.423928691097643E-008
  x is  -0.998525905992244     
  x is  -0.999835153113905     
  x is  -1.358724810440748E-008
 @CHECKOUT-I, Total execution time (CPU/WALL):         0.01/       0.03 seconds.
 @GETMEM-I,  Allocated   91552 MB of main memory.
 @CHECKOUT-I, Total execution time (CPU/WALL):         0.00/       0.00 seconds.
 @GETMEM-I,  Allocated   91552 MB of main memory.
  current energy   -248.141145160971     
  x is   0.000000000000000E+000
  x is  -0.998525905992515     
  x is  -0.999984159388885     
  x is  -2.727525150181265E-008
  x is  -0.998525905992244     
  x is  -0.999835115117291     
  x is  -1.358699575071398E-008
 @CHECKOUT-I, Total execution time (CPU/WALL):         0.01/       0.03 seconds.
 @GETMEM-I,  Allocated   91552 MB of main memory.
 @CHECKOUT-I, Total execution time (CPU/WALL):         0.00/       0.00 seconds.
 @GETMEM-I,  Allocated   91552 MB of main memory.
  current energy   -248.141145190950     
  x is   0.000000000000000E+000
  x is  -0.998525905992307     
  x is  -0.999999999999997     
  x is   0.000000000000000E+000
  x is  -0.998525905992244     
  x is  -0.999844416342286     
  x is  -1.358724810440748E-008
 @CHECKOUT-I, Total execution time (CPU/WALL):         0.01/       0.03 seconds.
 @GETMEM-I,  Allocated   91552 MB of main memory.
 @CHECKOUT-I, Total execution time (CPU/WALL):         0.00/       0.00 seconds.
 @GETMEM-I,  Allocated   91552 MB of main memory.
  current energy   -248.141145175650     
  x is   0.000000000000000E+000
  x is  -0.998525905992244     
  x is  -0.999999999999997     
  x is  -2.209580318712767E-008
  x is  -0.998525905992244     
  x is  -0.999835153113905     
  x is  -1.358724810440748E-008
 @CHECKOUT-I, Total execution time (CPU/WALL):         0.01/       0.03 seconds.
 @GETMEM-I,  Allocated   91552 MB of main memory.
 @CHECKOUT-I, Total execution time (CPU/WALL):         0.00/       0.00 seconds.
 @GETMEM-I,  Allocated   91552 MB of main memory.
  current energy   -248.141145163285     
  x is   0.000000000000000E+000
  x is  -0.998525905992760     
  x is  -0.999982023266595     
  x is  -1.998712306772177E-011
  x is  -0.998525905992244     
  x is  -0.999835112467349     
  x is  -1.358696177788943E-008
Largest asymmetry in FCM    0.000000032494222
  Vibrational frequencies  (cm-1) :
      1    1.27791     2.28650
      2  410.62474     3.26954
      3  605.58915     4.18792
      4  713.06660    56.23034
      5  754.97350    14.90321
      6  955.39372     0.04166
      7  997.55452     0.00577
      8 1004.93580     4.12327
      9 1046.28352     6.98670
     10 1090.11828     2.50184
     11 1239.01917     2.61759
     12 1513.50840     3.98875
     13 1633.64222    21.44905
     14 3175.44952     4.50926
     15 3193.03764     5.87218
     16 3217.01402     5.10169
Largest asymmetry in FCM    0.000000031335962
  Vibrational frequencies  (cm-1) :
      1    1.30104     1.16790
      2    1.58898     0.00001
      3  379.72135     0.00003
      4  659.63302     0.32219
      5  892.38011     0.00032
      6  997.43027     0.00014
      7 1074.11743     0.19829
      8 1159.78662     2.87856
      9 1267.71852     0.12890
     10 1382.25664     0.09698
     11 1468.18621    26.21559
     12 1622.13713     6.76703
     13 3174.00163    21.43084
     14 3209.14993    22.41351
 @CHECKOUT-I, Total execution time (CPU/WALL):         0.02/       0.03 seconds.
  @GETXYZ-I,    11 atoms read from ZMAT.
Line Symbol    AtNr   At. Mass
  1  H          1     1.00783
  2  C          6    12.00000
  3  C          6    12.00000
  4  C          6    12.00000
  5  C          6    12.00000
  6  C          6    12.00000
  7  H          1     1.00783
  8  H          1     1.00783
  9  H          1     1.00783
 10  H          1     1.00783
 11  N          7    14.00307
Line Symbol    AtNr   At. Mass
  1  H          1     1.00783
  2  C          6    12.00000
  3  C          6    12.00000
  4  C          6    12.00000
  5  C          6    12.00000
  6  C          6    12.00000
  7  H          1     1.00783
  8  H          1     1.00783
  9  H          1     1.00783
 10  H          1     1.00783
 11  N          7    14.00307
                     1                     4                     0
  R VECTOR before symmetry
  0.000000000000000E+000  0.000000000000000E+000  0.000000000000000E+000
  0.000000000000000E+000  0.000000000000000E+000  0.000000000000000E+000
  0.000000000000000E+000  0.000000000000000E+000  0.000000000000000E+000
  0.000000000000000E+000  0.000000000000000E+000  0.000000000000000E+000
  0.000000000000000E+000  0.000000000000000E+000  0.000000000000000E+000
  0.000000000000000E+000  0.000000000000000E+000  0.000000000000000E+000
  0.000000000000000E+000  0.000000000000000E+000  0.000000000000000E+000
  0.000000000000000E+000  0.000000000000000E+000  0.000000000000000E+000
  0.000000000000000E+000  0.000000000000000E+000  0.000000000000000E+000
  0.000000000000000E+000  0.000000000000000E+000  0.000000000000000E+000
  0.000000000000000E+000  0.000000000000000E+000  0.000000000000000E+000
   Rotational constants (in cm-1): 
          0.0990126389             0.1938459876             0.2023877510
   Rotational constants (in MHz): 
       2968.3246537923          5811.3573231242          6067.4329834644
********************************************************************************
   The full molecular point group is Cs  .
   The largest Abelian subgroup of the full molecular point group is Cs  .
   The computational point group is Cs  .
********************************************************************************
  R VECTOR 
  0.000000000000000E+000  0.000000000000000E+000  0.000000000000000E+000
  0.000000000000000E+000  0.000000000000000E+000  0.000000000000000E+000
  0.000000000000000E+000  0.000000000000000E+000  0.000000000000000E+000
  0.000000000000000E+000  0.000000000000000E+000  0.000000000000000E+000
  0.000000000000000E+000  0.000000000000000E+000  0.000000000000000E+000
  0.000000000000000E+000  0.000000000000000E+000  0.000000000000000E+000
  0.000000000000000E+000  0.000000000000000E+000  0.000000000000000E+000
  0.000000000000000E+000  0.000000000000000E+000  0.000000000000000E+000
  0.000000000000000E+000  0.000000000000000E+000  0.000000000000000E+000
  0.000000000000000E+000  0.000000000000000E+000  0.000000000000000E+000
  0.000000000000000E+000  0.000000000000000E+000  0.000000000000000E+000
 @GEOPT-W, Archive file not created for single-point calculation.
                     0                     0
  calling readgh 2 
  gradient from JOBARC 
   0.000000000000000   0.000000000000000   0.000000000000000
   0.000000000000000   0.000000000000000   0.000000000000000
   0.000000000000000   0.000000000000000   0.000000000000000
   0.000000000000000   0.000000000000000   0.000000000000000
   0.000000000000000   0.000000000000000   0.000000000000000
   0.000000000000000   0.000000000000000   0.000000000000000
   0.000000000000000   0.000000000000000   0.000000000000000
   0.000000000000000   0.000000000000000   0.000000000000000
   0.000000000000000   0.000000000000000   0.000000000000000
   0.000000000000000   0.000000000000000   0.000000000000000
   0.000000000000000   0.000000000000000   0.000000000000000
 
                     0
  current gradient vector 
        0.000000000000000        0.000000000000000        0.000000000000000
        0.000000000000000        0.000000000000000        0.000000000000000
        0.000000000000000        0.000000000000000        0.000000000000000
        0.000000000000000        0.000000000000000        0.000000000000000
        0.000000000000000        0.000000000000000        0.000000000000000
        0.000000000000000        0.000000000000000        0.000000000000000
        0.000000000000000        0.000000000000000        0.000000000000000
        0.000000000000000        0.000000000000000        0.000000000000000
        0.000000000000000        0.000000000000000        0.000000000000000
        0.000000000000000        0.000000000000000        0.000000000000000
        0.000000000000000        0.000000000000000        0.000000000000000
  @PROJFCM-I, Projecting force constant matrix onto totally symmetric subspace.
  Largest difference between matrix elements of symmetrized
  and unsymmetrized FCM :     0.5551115123E-16.
  masses used (in AMU) in vibrational analysis: 
   1.007825035     12.000000000     12.000000000
  12.000000000     12.000000000     12.000000000
   1.007825035      1.007825035      1.007825035
   1.007825035     14.003074002
                     Normal Coordinate Analysis
  ----------------------------------------------------------------
    Irreducible         Harmonic       Infrared        Type 
   Representation       Frequency      Intensity 
  ----------------------------------------------------------------
                       (cm-1)         (km/mol)
  ----------------------------------------------------------------
      ----                 0.0000i        0.0000      TRANSLATION
      ----                 0.0000i        0.0000      TRANSLATION
      ----                 0.0000         0.0000      TRANSLATION
      ----                 1.2779         2.2865       ROTATION  
      ----                 1.3010         1.1679       ROTATION  
      ----                 1.5890         0.0000       ROTATION  
       A''               379.7219         0.0000       VIBRATION 
        A'               410.6253         3.2695       VIBRATION 
        A'               605.5900         4.1879       VIBRATION 
       A''               659.6339         0.3222       VIBRATION 
        A'               713.0676        56.2303       VIBRATION 
        A'               754.9745        14.9032       VIBRATION 
       A''               892.3813         0.0003       VIBRATION 
        A'               955.3950         0.0417       VIBRATION 
       A''               997.4316         0.0001       VIBRATION 
        A'               997.5559         0.0058       VIBRATION 
        A'              1004.9372         4.1233       VIBRATION 
        A'              1046.2849         6.9867       VIBRATION 
       A''              1074.1189         0.1983       VIBRATION 
        A'              1090.1198         2.5018       VIBRATION 
       A''              1159.7882         2.8786       VIBRATION 
        A'              1239.0209         2.6176       VIBRATION 
       A''              1267.7202         0.1289       VIBRATION 
       A''              1382.2585         0.0970       VIBRATION 
       A''              1468.1882        26.2156       VIBRATION 
        A'              1513.5105         3.9887       VIBRATION 
       A''              1622.1393         6.7670       VIBRATION 
        A'              1633.6444        21.4491       VIBRATION 
       A''              3174.0060        21.4308       VIBRATION 
        A'              3175.4538         4.5093       VIBRATION 
        A'              3193.0420         5.8722       VIBRATION 
       A''              3209.1543        22.4135       VIBRATION 
        A'              3217.0184         5.1017       VIBRATION 
  ----------------------------------------------------------------
 
 
                                   Normal Coordinates 

               A''                        A'                        A'
               379.72                    410.63                    605.59 
             VIBRATION                 VIBRATION                 VIBRATION 
 H     -0.000 0.0000  0.0004    0.3479  0.0008 -0.0000    0.0008  0.1507 -0.0000
 C     -0.000 0.0000  0.0008    0.4967  0.0010  0.0000    0.0000  0.5207  0.0000
 C     -0.412-0.0003 -0.0002   -0.2973 -0.0001 -0.0012   -0.0005  0.0511  0.3119
 C      0.412 0.0003 -0.0002   -0.2973 -0.0001  0.0012   -0.0005  0.0511 -0.3119
 C      0.405-0.0003  0.0001   -0.2117 -0.0000 -0.0010   -0.0001 -0.0323  0.2730
 C     -0.405 0.0003  0.0001   -0.2117 -0.0000  0.0010   -0.0001 -0.0323 -0.2730
 H     -0.253-0.0000 -0.0002   -0.1558  0.0000 -0.0004    0.0008 -0.1061  0.0264
 H      0.253 0.0000 -0.0002   -0.1558  0.0000  0.0004    0.0008 -0.1061 -0.0264
 H      0.318-0.0002  0.0003   -0.1198 -0.0001 -0.0003    0.0008  0.1044  0.0078
 H     -0.318 0.0002  0.0003   -0.1198 -0.0001  0.0003    0.0008  0.1044 -0.0078
 N     -0.000 0.0000 -0.0006    0.5372 -0.0009  0.0000    0.0000 -0.5562 -0.0000

               A''                        A'                        A'
               659.63                    713.07                    754.97 
             VIBRATION                 VIBRATION                 VIBRATION 
 H      0.000 0.0000  0.1155    0.4341  0.0011  0.0000    0.2239  0.0005 -0.0000
 C     -0.000 0.0000 -0.2140    0.0879  0.0000  0.0000   -0.3795 -0.0012  0.0000
 C     -0.000 0.3338 -0.3272   -0.3348 -0.0006 -0.0009    0.1474  0.0001  0.0004
 C      0.000-0.3338 -0.3272   -0.3348 -0.0006  0.0009    0.1474  0.0001 -0.0004
 C      0.000 0.3130  0.3122    0.1830 -0.0003 -0.0002   -0.3358  0.0004 -0.0012
 C     -0.000-0.3130  0.3122    0.1830 -0.0003  0.0002   -0.3358  0.0004  0.0012
 H     -0.000 0.0173 -0.1367    0.2533  0.0004  0.0004    0.4409  0.0010  0.0010
 H      0.000-0.0173 -0.1367    0.2533  0.0004 -0.0004    0.4409  0.0010 -0.0010
 H      0.000 0.0571  0.1129    0.3962 -0.0009  0.0007    0.0442 -0.0001 -0.0001
 H     -0.000-0.0571  0.1129    0.3962 -0.0009 -0.0007    0.0442 -0.0001  0.0001
 N     -0.000-0.0000  0.2075   -0.2652  0.0015  0.0000    0.3797 -0.0005 -0.0000

               A''                        A'                       A''
               892.38                    955.40                    997.43 
             VIBRATION                 VIBRATION                 VIBRATION 
 H     -0.000-0.0000  0.0011    0.4620  0.0015 -0.0000   -0.0000 -0.0000  0.0005
 C      0.000-0.0000  0.0017   -0.2653  0.0003 -0.0000    0.0000 -0.0000  0.0007
 C     -0.283-0.0010 -0.0013   -0.0713 -0.0019  0.0035    0.2086 -0.0002 -0.0000
 C      0.283 0.0010 -0.0013   -0.0713 -0.0019 -0.0035   -0.2086  0.0002 -0.0000
 C     -0.156 0.0010 -0.0011    0.2934 -0.0009 -0.0000   -0.3524  0.0007 -0.0010
 C      0.156-0.0010 -0.0011    0.2934 -0.0009  0.0000    0.3524 -0.0007 -0.0010
 H      0.562 0.0006  0.0007    0.0968 -0.0005  0.0012   -0.2511 -0.0002 -0.0004
 H     -0.562-0.0006  0.0007    0.0968 -0.0005 -0.0012    0.2511  0.0002 -0.0004
 H      0.280-0.0005  0.0005   -0.5050  0.0006 -0.0011    0.5189 -0.0008  0.0009
 H     -0.280 0.0005  0.0005   -0.5050  0.0006  0.0011   -0.5189  0.0008  0.0009
 N      0.000 0.0000  0.0019   -0.0706  0.0044  0.0000    0.0000  0.0000  0.0009

                A'                        A'                        A'
               997.56                   1004.94                   1046.28 
             VIBRATION                 VIBRATION                 VIBRATION 
 H      0.584 0.0009  0.0000    0.0111  0.0095  0.0000    0.0001 -0.1875  0.0000
 C     -0.322-0.0027  0.0000   -0.0068  0.0079  0.0000    0.0021 -0.6120  0.0000
 C      0.230-0.0035  0.0066    0.0032  0.2882 -0.4298   -0.0014  0.0393  0.0627
 C      0.230-0.0035 -0.0066    0.0032  0.2882  0.4298   -0.0014  0.0393 -0.0627
 C     -0.070 0.0012  0.0025    0.0015 -0.0111 -0.1167    0.0004  0.3140  0.3427
 C     -0.070 0.0012 -0.0025    0.0015 -0.0111  0.1167    0.0004  0.3140 -0.3427
 H     -0.422-0.0024  0.0008   -0.0049  0.1584 -0.0941    0.0013  0.0813  0.0657
 H     -0.422-0.0024 -0.0008   -0.0049  0.1584  0.0941    0.0013  0.0813 -0.0657
 H      0.200 0.0003  0.0011   -0.0005 -0.0056 -0.0378   -0.0011  0.2075  0.0334
 H      0.200 0.0003 -0.0011   -0.0005 -0.0056  0.0378   -0.0011  0.2075 -0.0334
 N     -0.036 0.0078  0.0000   -0.0026 -0.6048  0.0000   -0.0001 -0.1923  0.0000

               A''                        A'                       A''
              1074.12                   1090.12                   1159.79 
             VIBRATION                 VIBRATION                 VIBRATION 
 H     -0.000 0.0000  0.4102    0.0009  0.0357 -0.0000    0.0000  0.0000  0.6418
 C      0.000 0.0000  0.2219   -0.0018  0.1007 -0.0000   -0.0000  0.0000  0.2787
 C      0.000 0.1967 -0.1844    0.0002 -0.0639 -0.3217    0.0007 -0.1610 -0.0942
 C     -0.000-0.1967 -0.1844    0.0002 -0.0639  0.3217   -0.0007  0.1610 -0.0942
 C      0.000-0.2904 -0.1591   -0.0001  0.0663  0.3199    0.0007  0.0562 -0.0837
 C     -0.000 0.2904 -0.1591   -0.0001  0.0663 -0.3199   -0.0007 -0.0562 -0.0837
 H     -0.000 0.2864  0.0598    0.0014 -0.3951 -0.2956   -0.0001 -0.3952 -0.2126
 H      0.000-0.2864  0.0598    0.0014 -0.3951  0.2956    0.0001  0.3952 -0.2126
 H     -0.001-0.2944  0.0830   -0.0012 -0.0656  0.1499   -0.0009  0.0678 -0.0568
 H      0.001 0.2944  0.0830   -0.0012 -0.0656 -0.1499    0.0009 -0.0678 -0.0568
 N      0.000 0.0000  0.2439    0.0011  0.1399 -0.0000   -0.0000  0.0000  0.0438

                A'                       A''                       A''
              1239.02                   1267.72                   1382.26 
             VIBRATION                 VIBRATION                 VIBRATION 
 H      0.000-0.0082 -0.0000   -0.0000  0.0000  0.2376    0.0000  0.0000  0.3118
 C     -0.000-0.0233 -0.0000   -0.0000  0.0000 -0.2714   -0.0000  0.0000 -0.2528
 C     -0.000-0.1124  0.0048   -0.0009  0.2514  0.1529    0.0002 -0.0915 -0.0410
 C     -0.000-0.1124 -0.0048    0.0009 -0.2514  0.1529   -0.0002  0.0915 -0.0410
 C      0.000 0.1414 -0.2851   -0.0015 -0.3423  0.2506   -0.0003 -0.1538  0.0706
 C      0.000 0.1414  0.2851    0.0015  0.3423  0.2506    0.0003  0.1538  0.0706
 H      0.000-0.2987 -0.1393    0.0016 -0.1433 -0.0700   -0.0004  0.2364  0.1272
 H      0.000-0.2987  0.1393   -0.0016  0.1433 -0.0700    0.0004 -0.2364  0.1272
 H      0.001 0.4102 -0.3237    0.0015 -0.0312  0.0191    0.0011  0.4493 -0.2987
 H      0.001 0.4102  0.3237   -0.0015  0.0312  0.0191   -0.0011 -0.4493 -0.2987
 N     -0.000-0.0898  0.0000    0.0000  0.0000 -0.5323    0.0000  0.0000  0.1876

               A''                        A'                       A''
              1468.19                   1513.51                   1622.14 
             VIBRATION                 VIBRATION                 VIBRATION 
 H      0.000-0.0000  0.3773    0.0001 -0.0774  0.0000   -0.0000  0.0000  0.2465
 C     -0.000-0.0000 -0.1834    0.0007 -0.2127 -0.0000   -0.0000 -0.0000 -0.6028
 C      0.000-0.3593 -0.0271   -0.0007  0.1953  0.2492   -0.0007  0.1140  0.3244
 C     -0.000 0.3593 -0.0271   -0.0007  0.1953 -0.2492    0.0007 -0.1140  0.3244
 C     -0.000 0.2154  0.1492    0.0006  0.2165 -0.2641    0.0005  0.1485 -0.2593
 C      0.000-0.2154  0.1492    0.0006  0.2165  0.2641   -0.0005 -0.1485 -0.2593
 H     -0.000 0.2210  0.1770    0.0006 -0.2834 -0.0980    0.0001 -0.0903  0.0422
 H      0.000-0.2210  0.1770    0.0006 -0.2834  0.0980   -0.0001  0.0903  0.0422
 H     -0.000-0.1641  0.2027   -0.0008 -0.3370  0.1778   -0.0002 -0.1215  0.0340
 H      0.000 0.1641  0.2027   -0.0008 -0.3370 -0.1778    0.0002  0.1215  0.0340
 N      0.000-0.0000 -0.3613   -0.0006 -0.2119  0.0000    0.0000  0.0000  0.3304

                A'                       A''                        A'
              1633.64                   3174.01                   3175.45 
             VIBRATION                 VIBRATION                 VIBRATION 
 H      0.000-0.0828 -0.0000   -0.0000  0.0000  0.0002    0.0004 -0.1665 -0.0000
 C      0.000-0.2486  0.0000    0.0000 -0.0000  0.0007   -0.0001  0.0472 -0.0000
 C     -0.000 0.4437  0.1221    0.0000  0.0144 -0.0426   -0.0001 -0.0257  0.0613
 C     -0.000 0.4437 -0.1221   -0.0000 -0.0144 -0.0426   -0.0001 -0.0257 -0.0613
 C     -0.000-0.4047  0.1078   -0.0001  0.1118  0.1606    0.0001 -0.1035 -0.1578
 C     -0.000-0.4047 -0.1078    0.0001 -0.1118  0.1606    0.0001 -0.1035  0.1578
 H      0.000-0.1369 -0.1106   -0.0002 -0.0729  0.1441    0.0002  0.1076 -0.2101
 H      0.000-0.1369  0.1106    0.0002  0.0729  0.1441    0.0002  0.1076  0.2101
 H      0.000 0.1091 -0.1288    0.0005 -0.3578 -0.5528   -0.0005  0.3385  0.5241
 H      0.000 0.1091  0.1288   -0.0005  0.3578 -0.5528   -0.0005  0.3385 -0.5241
 N      0.000 0.1951 -0.0000    0.0000  0.0000  0.0001   -0.0000  0.0009  0.0000

                A'                       A''                        A'
              3193.04                   3209.15                   3217.02 
             VIBRATION                 VIBRATION                 VIBRATION 
 H      0.002-0.7809  0.0000    0.0000 -0.0000  0.0053    0.0014 -0.5268 -0.0000
 C     -0.000 0.2327  0.0000   -0.0000  0.0000 -0.0154   -0.0005  0.1682 -0.0000
 C     -0.000-0.0533  0.0782   -0.0002 -0.0968  0.1756    0.0002  0.0754 -0.1538
 C     -0.000-0.0533 -0.0782    0.0002  0.0968  0.1756    0.0002  0.0754  0.1538
 C     -0.000 0.0409  0.0581   -0.0000  0.0360  0.0390    0.0000 -0.0316 -0.0343
 C     -0.000 0.0409 -0.0581    0.0000 -0.0360  0.0390    0.0000 -0.0316  0.0343
 H      0.000 0.1544 -0.2833    0.0006  0.3088 -0.5799   -0.0005 -0.2540  0.4828
 H      0.000 0.1544  0.2833   -0.0006 -0.3088 -0.5799   -0.0005 -0.2540 -0.4828
 H      0.000-0.1220 -0.1872    0.0001 -0.0890 -0.1317   -0.0001  0.0755  0.1108
 H      0.000-0.1220  0.1872   -0.0001  0.0890 -0.1317   -0.0001  0.0755 -0.1108
 N      0.000-0.0004  0.0000   -0.0000  0.0000 -0.0027    0.0000  0.0003  0.0000
  ----------------------------------------------------------------
                    Dipole Moment Function
                   (Normal Coordinate Basis)
  ----------------------------------------------------------------
    Mode     Symmetry    d(Mu(x))/dQ   d(Mu(y))/dQ   d(Mu(z))/dQ
  ----------------------------------------------------------------
     Q7         A''        0.000000     -0.000000      0.000171
     Q8          A'       -0.057912      0.000039     -0.000000
     Q9          A'        0.000264      0.065542     -0.000000
     Q10        A''        0.000000      0.000000      0.018180
     Q11         A'        0.240166     -0.000396      0.000000
     Q12         A'        0.123639      0.000884     -0.000000
     Q13        A''       -0.000000     -0.000000      0.000576
     Q14         A'       -0.006537      0.000003     -0.000000
     Q15        A''        0.000000     -0.000000      0.000376
     Q16         A'       -0.001923     -0.001491      0.000000
     Q17         A'        0.000195      0.065035     -0.000000
     Q18         A'        0.000193      0.084657      0.000000
     Q19        A''       -0.000000     -0.000000     -0.014262
     Q20         A'        0.000056     -0.050659      0.000000
     Q21        A''       -0.000000     -0.000000      0.054339
     Q22         A'        0.000352      0.051816      0.000000
     Q23        A''       -0.000000     -0.000000     -0.011499
     Q24        A''       -0.000000     -0.000000     -0.009974
     Q25        A''       -0.000000     -0.000000      0.163986
     Q26         A'        0.000173     -0.063965     -0.000000
     Q27        A''       -0.000000      0.000000     -0.083316
     Q28         A'        0.000407     -0.148330      0.000000
     Q29        A''       -0.000000      0.000000      0.148268
     Q30         A'        0.000142     -0.068011      0.000000
     Q31         A'       -0.000379      0.077611     -0.000000
     Q32        A''        0.000000     -0.000000      0.151629
     Q33         A'        0.000084      0.072341      0.000000
  ----------------------------------------------------------------
---------------------------------------------------------------------------
------------------------------------------------------------
        Parameter                (MHz)                 (CM-1)
------------------------------------------------------------
 
           R6                -.629031E-04           -.209822E-08
           R5                -.933192E-04           -.311279E-08
           SI                            0.118014E+01
 
  A-reduced centrifugal distortion parameters (Ir representation) 
 
           DJ                0.617020E-03           0.205816E-07
           DK                0.584208E-03           0.194871E-07
           DJK               0.167046E-03           0.557207E-08
           DELJ              0.742827E-03           0.247780E-07
           DELK              0.121324E-02           0.404693E-07
           DELJK             -.587791E-03           -.196066E-07
           delJ              0.316537E-03           0.105585E-07
           delK              0.483577E-03           0.161304E-07
 
  S-reduced centrifugal distortion parameters (Ir representation) 
 
           DJ                0.537946E-03           0.179439E-07
           DK                0.188835E-03           0.629887E-08
           DJK               0.641494E-03           0.213979E-07
           D1                -.316537E-03           -.105585E-07
           D2                -.102440E-03           -.341704E-08
------------------------------------------------------------
   Rotationally projected vibrational frequencies 
            1               0.0000i
            2               0.0000i
            3               0.0000i
            4               0.0000i
            5               0.0000 
            6               0.0000 
            7             379.7219 
            8             410.6253 
            9             605.5900 
           10             659.6339 
           11             713.0676 
           12             754.9745 
           13             892.3813 
           14             955.3950 
           15             997.4316 
           16             997.5559 
           17            1004.9372 
           18            1046.2849 
           19            1074.1189 
           20            1090.1198 
           21            1159.7882 
           22            1239.0209 
           23            1267.7202 
           24            1382.2585 
           25            1468.1882 
           26            1513.5105 
           27            1622.1393 
           28            1633.6444 
           29            3174.0060 
           30            3175.4538 
           31            3193.0420 
           32            3209.1543 
           33            3217.0184 
  Zero-point energy:   55.5199 kcal/mol =  232.2956 kJ/mol =   19418.391 cm-1 
 
  Finite temperature thermodynamic corrections:
=======================================================
Temperature     Entropy       Enthalpy     Gibbs Energy
    (K)        (J/(mol K))    (kJ/mol)      (kJ/mol) 
=======================================================
    298.15      287.8493       13.8030      -72.0192
    100.00      234.2642        3.3608      -20.0656
    200.00      262.8485        7.5745      -44.9952
    300.00      288.3246       13.9452      -72.5522
    400.00      314.2624       23.0263     -102.6786
    500.00      340.0907       34.6444     -135.4009
    600.00      365.0587       48.3676     -170.6676
    700.00      388.7943       63.7847     -208.3713
    800.00      411.1947       80.5739     -248.3818
    900.00      432.2878       98.4925     -290.5666
   1000.00      452.1531      117.3547     -334.7985
   1100.00      470.8852      137.0143     -380.9594
   1200.00      488.5786      157.3535     -428.9409
   1300.00      505.3220      178.2751     -478.6435
   1400.00      521.1964      199.6986     -529.9763
   1500.00      536.2751      221.5564     -582.8562
   1600.00      550.6241      243.7915     -637.2070
   1700.00      564.3027      266.3559     -692.9587
   1800.00      577.3643      289.2087     -750.0470
   1900.00      589.8566      312.3149     -808.4126
   2000.00      601.8228      335.6449     -868.0008
=======================================================
 @CHECKOUT-I, Total execution time (CPU/WALL):         0.07/       0.10 seconds.
 @GETMEM-I,  Allocated   91552 MB of main memory.
 @CHECKOUT-I, Total execution time (CPU/WALL):         0.00/       0.00 seconds.
----------------------------------------------------------------------
Processing output from displaced point 003
----------------------------------------------------------------------


   *************************************************************************
         <<<     CCCCCC     CCCCCC   |||     CCCCCC     CCCCCC   >>>
       <<<      CCC        CCC       |||    CCC        CCC         >>>
      <<<      CCC        CCC        |||   CCC        CCC            >>>
    <<<        CCC        CCC        |||   CCC        CCC              >>>
      <<<      CCC        CCC        |||   CCC        CCC            >>>
       <<<      CCC        CCC       |||    CCC        CCC         >>>
         <<<     CCCCCC     CCCCCC   |||     CCCCCC     CCCCCC   >>>
   *************************************************************************

     ****************************************************************
     * CFOUR Coupled-Cluster techniques for Computational Chemistry *
     ****************************************************************
 

   Department of Chemistry                Institut fuer Physikalische Chemie
   University of Texas at Austin          Universitaet Mainz
   Austin, TX  78712, USA                 D-55099 Mainz, Germany
 
                       Version 1.2
 
                     compute-0-18.local                                
                     Thu Sep  9 16:55:38 CDT 2021                      
                     integer*8 version is running
 
********************************************************************************
*                          Input from ZMAT file                                *
********************************************************************************
GEOMETRY  3 SYMMETRIC DISPLACEMENT                                              
H        -0.000000000000000       -0.000000000000000       -4.711535125465226   
C        -0.000000000000000       -0.000000000000000       -2.667026797749764   
C         2.260860806340522        0.000000000000001       -1.323367389218666   
C        -2.260860806340522       -0.000000000000001       -1.323367389218666   
C         2.155327563261297        0.000000000000001        1.307576609915537   
C        -2.155327563261297       -0.000000000000001        1.307576609915537   
H         4.065940000243882        0.000000000000001       -2.280794331119977   
H        -4.065940000243882       -0.000000000000001       -2.280794331119977   
H         3.881616427321374        0.000000000000001        2.408747356869538   
H        -3.881616427321374       -0.000000000000001        2.408747356869538   
N         0.000000000000001        0.000000000000000        2.633264295998335   
                                                                                
*CFOUR(CALC=CCSD(T)                                                             
BASIS=cc-pCVTZ                                                                  
VIB=FINDIF                                                                      
FREQ_ALGORITHM=PARALLEL                                                         
FD_PROJECT=OFF                                                                  
ANH_ALGORITHM=PARALLEL                                                          
ANHARM=VPT2                                                                     
ABCDTYPE=AOBASIS                                                                
FCGRADNEW=2                                                                     
CC_PROG=NCC                                                                     
SCF_CONV=10                                                                     
CC_CONV=9                                                                       
LINEQ_CONV=9                                                                    
LINEQ_MAXCYC=200                                                                
MULT=1                                                                          
FROZEN_CORE=OFF                                                                 
MEM_UNIT=GB                                                                     
MEM=96                                                                          
COORD=CARTESIAN,UNITS=BOHR,ANHARM=0)                                            
                                                                                
********************************************************************************
    -------------------------------------------------------------------
                    CFOUR Control Parameters 
    -------------------------------------------------------------------
        External           Internal           Value            Units
          Name               Name
    -------------------------------------------------------------------
       ABCDTYPE             IABCDT         AOBASIS     [  2]    ***   
       ANHARMONIC           IANHAR         OFF         [  0]    ***   
       ANH_ALGORIT          IANALG         PARALLEL    [  1]    ***   
       ANH_DERIVAT          IANDER         SECOND      [  1]    ***   
       ANH_MODE             ANHMOD         VIBRATION   [  0]    ***   
       ANH_POINTS           IANPOI              1               ***   
       ANH_STEPSIZ          ICUBST             50000          x 10-6  
       ANH_SYMMETR          IANHSM         ABELIAN     [  0]    ***   
       AO_LADDERS           IAOLAD         SINGLEPASS  [  1]    ***   
       AV_SCF               IAVSCF         OFF         [  0]    ***   
       BASIS                IBASIS         PCVTZ       [ 24]    ***   
       BFIELD               IBFIEL         OFF         [  0]    a.u.  
       BOTHVECTORS          BOTHVC         OFF         [  0]    ***   
       BOX_POTENT           IPIAB          OFF         [  0]    ***   
       BREIT                IBREIT         OFF         [  0]    ***   
       BRUCK_CONV           IBRTOL          10D-  4             ***   
       BRUECKNER            IBRKNR         OFF         [  0]    ***   
       BUFFERSIZE           IBUFFS              4096            ***   
       CACHE_RECS           ICHREC             10               ***   
       CALCLEVEL            ICLLVL         CCSD(T)     [ 22]    ***   
       CAS_GECCO            ICMRCC         OFF         [  0]    ***   
       CAS_GUESS            ICGUES         CANONICAL   [  0]    ***   
       CAS_INPUT            ICSINP         ORBITALS    [  0]    ***   
       CAS_ITMAX            ICITMX          10D- 50           cycles  
       CAS_JACDAV           ICJDAV         OFF         [  0]    ***   
       CAS_MICMAX           ICMIMN          10D- 10             ***   
       CAS_MICMIN           ICMIMX          10D-  2             ***   
       CAS_MICRO            ICSALG         ILU/JACOBI  [  0]    ***   
       CAS_MITMAX           ICMIMX          10D-100           cycles  
       CAS_MMAX             ICMMAX          10D- 50             ***   
       CAS_PRINT            ICPRT           10D-  0             ***   
       CCORBOPT             ICCORB         OFF         [  0]  x 0.01  
       CC_CONV              ICCCNV          10D-  9             ***   
       CC_EXPORDER          ICCEOR              5               ***   
       CC_EXTRAPOL          ICCEXT         DIIS        [  1]    ***   
       CC_GUESS             ICCGES         MP2         [  0]    ***   
       CC_MAXCYC            ICCCYC            100              cycles 
       CC_PROGRAM           ICCPRO         NCC         [  5]    ***   
       CHARGE               ICHRGE              0               ***   
       CHOLESKY             ICHOLE         OFF         [  0]    ***   
       CIS_CONV             ICISTL              5               ***   
       COMM_SIZE            IPSIZE            ***               ***   
       CONSTANT             ICONST         OLD         [  1]    ***   
       CONTINUUM            ICONTU         NONE        [  0]    ***   
       CONTRACTION          ICNTYP         GENERAL     [  1]    ***   
       COORDINATES          ICOORD         CARTESIAN   [  1]    ***   
       CPHF_CONVER          ICPHFT          10D- 16             ***   
       CPHF_MAXCYC          ICPHFC             64              cycles 
       CUBIC                ICUBIC         OFF         [  0]    ***   
       CURVILINEAR          ICURVY         OFF         [  0]    ***   
       CV_ELEMENT           ICVELM              0               ***   
       CV_ORBITALS          ICVORB      NONE         
       CV_SEPARATE          ICVSEP         OFF         [  0]    ***   
       DBOC                 IDBOC          OFF         [  0]    ***   
       DCT                  IDCT           OFF         [  0]    ***   
       DERIV_LEV            IDRLVL         FIRST       [  1]    ***   
       DEVMEM_SIZE          IDVMEM         *********           MByte  
       DIAG_MRCC            IEOMST          10D-  0             ***   
       DIFF_TYPE            IDIFTY         RELAXED     [  0]    ***   
       DIRECT               IDIRCT         OFF         [  0]    ***   
       DROPMO               IDRPMO      NONE         
       ECP                  IECP           OFF         [  0]    ***   
       EIGENVECTOR          IVEC                1               ***   
       EL_ANHARM            IELANH         OFF         [  0]    ***   
       EOMFOLLOW            IEOMSR         ENERGY      [  0]    ***   
       EOMIP                IEOMIP         OFF         [  0]    ***   
       EOMLEVEL             HBARFM         SAME        [  0]    ***   
       EOM_MRCC             IMRCCE         NEW         [  1]    ***   
       EOM_NONIT            EOMNON         OFF         [  0]    ***   
       EOM_NSING            IEOMSI          10D-  0             ***   
       EOM_NSTATES          IMRCCD         DAVIDSON    [  0]    ***   
       EOM_NTRIP            IEOMTR          10D-  0             ***   
       EOM_ORDER            IEXORD         ENERGY      [  0]    ***   
       EOM_PROPSTA          IEOMST              0               ***   
       ESTATE_CONV          IEXTOL          10D-  5             ***   
       ESTATE_DIAG          IEXDIG         ITERATIVE   [  0]    ***   
       ESTATE_LOCK          IESLOC         ON          [  1]    ***   
       ESTATE_MAXC          IEXMXC             40               ***   
       ESTATE_PROP          IEXPRP         OFF         [  0]    ***   
       EVAL_HESS            IRECAL              0            # of cyc.
       EXCITATION           IEXCIT              0               ***   
       EXCITE               IEXCIT         NONE        [  0]    ***   
       EXTERN_POT           IEXPOT         OFF         [  0]    ***   
       FCGRADNEW            IFCGNW         OFF         [  0]    ***   
       FC_FIELD             IFINFC              0             x 10-6  
       FD_CALTYPE           IFDCAL         GRADONLY    [  0]    ***   
       FD_PROJECT           IFDPRJ         OFF         [  1]    ***   
       FD_STEPSIZE          IDISFD              5            10-4 bohr
       FD_USEGROUP          IFDGRP         FULL        [  0]    ***   
       FILE_RECSIZ          IFLREC              4096           words  
       FINITE_PERT          IFIPER              0             x 10-6  
       FIXGEOM              IFIXGM         OFF         [  0]    ***   
       FOCK                 IFOCK          AO          [  1]    ***   
       FREQ_ALGORI          IVIALG         PARALLEL    [  1]    ***   
       FROZEN_CORE          IFROCO         OFF         [  0]    ***   
       FROZEN_VIRT          IFROVI         OFF         [  0]    ***   
       GAMMA_ABCD           IGABCD         DIRECT      [  1]    ***   
       GAMMA_ABCI           IGABCI         STORE       [  0]    ***   
       GENBAS_1             IGNBS1              0               ***   
       GENBAS_2             IGNBS2              0               ***   
       GENBAS_3             IGNBS3              0               ***   
       GENBAS_4             IGNBS4              0               ***   
       GEO_CONV             ICONTL              5              H/bohr 
       GEO_MAXCYC           IOPTCY             50               ***   
       GEO_MAXSTEP          IMXSTP            300            millibohr
       GEO_METHOD           INR            SINGLE_POINT[  5]    ***   
       GIAO                 IGIAO          OFF         [  1]    ***   
       GIMIC                IGIMIC         OFF         [  0]    ***   
       GRID                 IGRID          OFF         [  0]    ***   
       GRID_ALGO            IGALGO         SERIAL      [  0]    ***   
       GUESS                IGUESS         MOREAD      [  0]    ***   
       HBAR                 IHBAR          OFF         [  0]    ***   
       HESS_TYPE            IHESTP         SCF         [  0]    ***   
       HF2_FILE             IHF2Fl         USE         [  1]    ***   
       HFSTABILITY          ISTABL         OFF         [  0]    ***   
       INCORE               INCORE         OFF         [  0]    ***   
       INPUT_MRCC           IMRCC          ON          [  1]    ***   
       INTEGRALS            INTTYP         VMOL        [  1]    ***   
       JODA_PRINT           IJPRNT              0               ***   
       KEYWORD_OUT          IDMPKW         NO          [  0]    ***   
       LINDEP_TOL           ILINDP              8               ***   
       LINEQ_CONV           IZTACN          10D-  9           cycles  
       LINEQ_EXPOR          ILMAXD              5               ***   
       LINEQ_MAXCY          ILMAXC            200               ***   
       LINEQ_TYPE           ILTYPE         DIIS        [  1]    ***   
       LOCK_ORBOCC          ILOCOC         OFF         [  0]    ***   
       MEMORY_SIZE          IMEMSZ         *********           words  
       MEM_UNIT             IMEMU          GB          [  3]    ***   
       MRCC                 IMRCCC         OFF         [  0]    ***   
       MULTIPLICTY          IMULTP              1               ***   
       NACOUPLING           IVCOUP         OFF         [  0]    ***   
       NEGEVAL              IDIE           ABORT       [  0]    ***   
       NEWNORM              INEWNO         OFF         [  0]    ***   
       NON-HF               INONHF         OFF         [  0]    ***   
       NTOP_TAMP            ITOPT2             15               ***   
       NUC_MODEL            INUCMO         POINT       [  0]    ***   
       OCCUPATION           IOCCU   ESTIMATED BY SCF 
       OPEN-SHELL           IOPEN          SPIN-ORBITAL[  0]    ***   
       OPTVIB               IOPTVB         OFF         [  0]    ***   
       ORBITALS             IORBTP         STANDARD    [  0]    ***   
       PARALLEL             IPARAL         ON          [  1]    ***   
       PARA_INT             IPINTS         ON          [  1]    ***   
       PARA_PRINT           IPPRIN              0               ***   
       PERT_ORB             IPTORB         CANONICAL   [  1]    ***   
       POINTS               IGRDFD              0               ***   
       PRINT                IPRNT               0               ***   
       PROPS                IPROPS         OFF         [  0]    ***   
       PROP_INTEGR          IINTYP         INTERNAL    [  0]    ***   
       PSI                  IPSI           OFF         [  0]    ***   
       QC_ALG               IQCALG         FLM         [  0]    ***   
       QC_LINALG            IQCLIN         TRIDIAG     [  2]    ***   
       QC_MAXCYC            IQCMAX            100             cycles  
       QC_MAXSCFCY          IQCMSC             20             cycles  
       QC_RTRUST            IQCRTR          10D-  0           x 10-3  
       QC_SKIPSCF           IQCSKI         OFF         [  0]    ***   
       QC_START             IQCSTA          10D-  3             ***   
       QRHFGUESS            IQGUES         OFF         [  0]    ***   
       QUARTIC              IQUART         OFF         [  0]    ***   
       RAMAN_INT            IRAMIN         OFF         [  0]    ***   
       RAMAN_ORB            IRAMRE         UNRELAXED   [  0]    ***   
       RDO                  IRDOFM         ON          [  1]    ***   
       REDUCE_REPR          REDREP         Ir          [  0]    ***   
       REFERENCE            IREFNC         RHF         [  0]    ***   
       RELATIVIST           IRELAT         OFF         [  0]    ***   
       RELAX_DENS           IRDENS         ON          [  1]    ***   
       RESET_FLAGS          IRESET         OFF         [  0]    ***   
       RESTART_CC           ICCRES         OFF         [  0]    ***   
       ROT_EVEC             ROTVEC              0               ***   
       SAVE_INTS            ISVINT         OFF         [  0]    ***   
       SCALE_ON             ISTCRT              0               ***   
       SCF_CONV             ISCFCV          10D- 10             ***   
       SCF_DAMPING          IDAMP               0             x 10-3  
       SCF_EXPORDE          IRPPOR             10               ***   
       SCF_EXPSTAR          IRPPLS              2               ***   
       SCF_EXTRAPO          IRPP           ON          [  1]    ***   
       SCF_MAXCYC           ISCFCY            150              cycles 
       SCF_NOSTOP           ISCFST         OFF         [  0]    ***   
       SCF_ORBITAL          ISCFOR         REAL        [  0]    ***   
       SCF_PRINT            ISCFPR              0               ***   
       SCF_PROG             ISCFPR         SCF         [  0]    ***   
       SD_FIELD             IFINSD              0             x 10-6  
       SOPERT               IPERSO         OFF         [  0]    ***   
       SPHERICAL            IDFGHI         ON          [  1]    ***   
       SPINORBIT            ISOCAL         OFF         [  0]    ***   
       SPINROTATIO          ISRCON         OFF         [  0]    ***   
       SPIN_FLIP            ISPFLP         OFF         [  0]    ***   
       SPIN_ORBIT           ISPORB         OFF         [  0]    ***   
       SPIN_SCAL            ISCSMP         OFF         [  0]    ***   
       STEEPSCALE           ISTPSC              1000          x 10-3  
       SUBGROUP             ISUBGP         DEFAULT     [  0]    ***   
       SUBGRPAXIS           ISBXYZ         X           [  0]    ***   
       SYMMETRY             ISYM           ON          [  0]    ***   
       SYM_CHECK            ISYMCK         OVERRIDE    [  1]    ***   
       T3_EXTRAPOL          IT3EXT         OFF         [  0]    ***   
       T4_EXTRAPOL          IT4EXP         OFF         [  0]    ***   
       TAMP_SUM             IEVERY              5               ***   
       TESTSUITE            ITESTS         OFF         [  0]    ***   
       THERMOCH             ITHERM         ON          [  1]    ***   
       TOL_CHOLESK          ITOLCH          10D-  4             ***   
       TRANGRAD             IRESRM         OFF         [  0]    ***   
       TRANS_INV            ITRAIN         USE         [  0]    ***
[truncated: 4,095,355 more chars]
