# Supplementary material for: Precise Semi-Experimental Equilibrium (r e SE) Structure of Pyridine from 32 Isotopologues: Accurate Assessment of the Effect of Nitrogen-Atom Substitution in Aromatic Rings
Source: J Phys Chem A. 2025 Nov 7;129(46):10737–50. doi: 10.1021/acs.jpca.5c07184 (PMC12641475; doi:10.1021/acs.jpca.5c07184)
Supplement: Supplementary file 2 [file jp5c07184_si_002.zip › Supplementary Information/Computational Files/isomass/ISOMASS01.out]

 @GETMEM-I,  Allocated   91552 MB of main memory.
  analysis of anharmonic force field for a different isotopomer
  masses of atoms
   1.00782503500000        12.0000000000000        12.0000000000000     
   12.0000000000000        12.0000000000000        12.0000000000000     
   1.00782503500000        1.00782503500000        1.00782503500000     
   1.00782503500000        14.0030740020000     
  rotation matrix to com frame 

                 COLUMN   1       COLUMN   2       COLUMN   3
 ROW   1      1.00000000000    0.00000000000    0.00000000000
 ROW   2      0.00000000000    1.00000000000    0.00000000000
 ROW   3      0.00000000000    0.00000000000    1.00000000000
********************************************************************************
        PARAMETERS RELEVANT TO MOLECULAR STRUCTURE 
********************************************************************************

                 COLUMN   1       COLUMN   2       COLUMN   3       COLUMN   4
 ROW   1      0.10597486432    0.00040392001    0.03769130899    0.19121352372
 ROW   2      0.03767316777    0.00255625593   -0.10595125223   -0.00000000924
 ROW   3     -0.00123707332    0.11244897624    0.00227315757    0.00000000000
 ROW   4      0.10597486443    0.00040392001    0.03769130904    0.10829810702
 ROW   5      0.03767316785    0.00255625593   -0.10595125218   -0.00000000524
 ROW   6     -0.00123707332    0.11244897624    0.00227315757    0.00000000000
 ROW   7      0.10597486450    0.00040392001    0.03769130908    0.05368296196
 ROW   8      0.03767316798    0.00255625593   -0.10595125219   -0.00000000140
 ROW   9     -0.00123707343    0.11244897624    0.00227315752    0.09160858218
 ROW  10      0.10597486450    0.00040392001    0.03769130908    0.05368296196
 ROW  11      0.03767316781    0.00255625592   -0.10595125211   -0.00000000381
 ROW  12     -0.00123707320    0.11244897624    0.00227315763   -0.09160858218
 ROW  13      0.10597486463    0.00040392002    0.03769130914   -0.05303766510
 ROW  14      0.03767316808    0.00255625593   -0.10595125213    0.00000000369
 ROW  15     -0.00123707343    0.11244897624    0.00227315752    0.08733879752
 ROW  16      0.10597486463    0.00040392002    0.03769130914   -0.05303766510
 ROW  17      0.03767316792    0.00255625592   -0.10595125205    0.00000000140
 ROW  18     -0.00123707320    0.11244897624    0.00227315763   -0.08733879752
 ROW  19      0.10597486445    0.00040392001    0.03769130905    0.09240281725
 ROW  20      0.03767316802    0.00255625593   -0.10595125225   -0.00000000231
 ROW  21     -0.00123707352    0.11244897623    0.00227315747    0.16487181632
 ROW  22      0.10597486445    0.00040392001    0.03769130905    0.09240281725
 ROW  23      0.03767316771    0.00255625592   -0.10595125209   -0.00000000663
 ROW  24     -0.00123707311    0.11244897625    0.00227315767   -0.16487181631
 ROW  25      0.10597486469    0.00040392002    0.03769130917   -0.09759350780
 ROW  26      0.03767316818    0.00255625594   -0.10595125214    0.00000000675
 ROW  27     -0.00123707352    0.11244897623    0.00227315748    0.15741323586
 ROW  28      0.10597486469    0.00040392002    0.03769130917   -0.09759350780
 ROW  29      0.03767316789    0.00255625592   -0.10595125199    0.00000000262
 ROW  30     -0.00123707312    0.11244897625    0.00227315767   -0.15741323585
 ROW  31      0.10597486470    0.00040392002    0.03769130917   -0.10692734727
 ROW  32      0.03767316804    0.00255625593   -0.10595125206    0.00000000514
 ROW  33     -0.00123707332    0.11244897624    0.00227315757    0.00000000000

                 COLUMN   5       COLUMN   6       COLUMN   7       COLUMN   8
 ROW   1      0.00000000667    0.00000000181    0.00000000000   -0.00000000000
 ROW   2      0.26754795391    0.00000000039    0.00000000000    0.34658311916
 ROW   3      0.00000000000    0.00000000000   -0.00000000000   -0.00000000000
 ROW   4      0.00000000382    0.00000000105    0.00000000000   -0.00000000000
 ROW   5      0.15153201017    0.00000000024    0.00000000000    0.14338305005
 ROW   6      0.00000000000    0.00000000000   -0.00000000000   -0.00000000000
 ROW   7      0.00000000193    0.00000000055    0.00000000000   -0.00000000000
 ROW   8      0.07511389903   -0.13097357864    0.11904127508   -0.08582235390
 ROW   9      0.00000000316    0.00000000084    0.00000000000   -0.00000000000
 ROW  10      0.00000000193    0.00000000055    0.00000000000   -0.00000000000
 ROW  11      0.07511389871    0.13097357894   -0.11904127508   -0.08582235390
 ROW  12     -0.00000000316   -0.00000000084   -0.00000000000    0.00000000000
 ROW  13     -0.00000000174   -0.00000000043   -0.00000000000   -0.00000000000
 ROW  14     -0.07421092693   -0.12486896876   -0.11699826712   -0.06112203188
 ROW  15      0.00000000301    0.00000000080    0.00000000000   -0.00000000000
 ROW  16     -0.00000000174   -0.00000000043   -0.00000000000   -0.00000000000
 ROW  17     -0.07421092723    0.12486896870    0.11699826712   -0.06112203188
 ROW  18     -0.00000000301   -0.00000000080   -0.00000000000    0.00000000000
 ROW  19      0.00000000327    0.00000000090    0.00000000000   -0.00000000000
 ROW  20      0.12929105952   -0.23571846589    0.25295363183   -0.15516475417
 ROW  21      0.00000000568    0.00000000151    0.00000000000   -0.00000000000
 ROW  22      0.00000000327    0.00000000090    0.00000000000   -0.00000000000
 ROW  23      0.12929105894    0.23571846633   -0.25295363183   -0.15516475417
 ROW  24     -0.00000000568   -0.00000000151   -0.00000000000    0.00000000000
 ROW  25     -0.00000000328   -0.00000000084   -0.00000000000   -0.00000000000
 ROW  26     -0.13655395629   -0.22505473413   -0.31688323417   -0.11936721378
 ROW  27      0.00000000543    0.00000000145    0.00000000000   -0.00000000000
 ROW  28     -0.00000000328   -0.00000000084   -0.00000000000   -0.00000000000
 ROW  29     -0.13655395684    0.22505473391    0.31688323417   -0.11936721378
 ROW  30     -0.00000000542   -0.00000000144   -0.00000000000    0.00000000000
 ROW  31     -0.00000000360   -0.00000000092   -0.00000000000   -0.00000000000
 ROW  32     -0.14961411421   -0.00000000012    0.00000000000    0.14354947308
 ROW  33      0.00000000000    0.00000000000   -0.00000000000    0.00000000000

                 COLUMN   9       COLUMN  10       COLUMN  11       COLUMN  12
 ROW   1      0.00000000000    0.11509435703    0.00000000000    0.00000000000
 ROW   2      0.00000000000   -0.00000000000    0.43247917225    0.22305755881
 ROW   3      0.15012654017    0.00000000000    0.00000000000   -0.00000000000
 ROW   4      0.00000000000   -0.06177302610    0.00000000000    0.00000000000
 ROW   5      0.00000000000    0.00000000000    0.02536452361   -0.10955613036
 ROW   6      0.15031518725    0.00000000000   -0.00000000000    0.00000000000
 ROW   7      0.09003455811   -0.09444820658    0.00000000000   -0.00000000000
 ROW   8     -0.00000000000    0.00000000000   -0.09665761919    0.04254790186
 ROW   9      0.01474468910    0.09635754479    0.00000000000    0.00000000000
 ROW  10     -0.09003455811   -0.09444820658    0.00000000000   -0.00000000000
 ROW  11     -0.00000000000    0.00000000000   -0.09665761919    0.04254790186
 ROW  12      0.01474468910   -0.09635754479   -0.00000000000   -0.00000000000
 ROW  13      0.07880265632    0.09013324487    0.00000000000   -0.00000000000
 ROW  14      0.00000000000    0.00000000000    0.05282014482   -0.09692815582
 ROW  15     -0.00933367446    0.09035129500   -0.00000000000    0.00000000000
 ROW  16     -0.07880265632    0.09013324487    0.00000000000   -0.00000000000
 ROW  17     -0.00000000000   -0.00000000000    0.05282014482   -0.09692815582
 ROW  18     -0.00933367446   -0.09035129500   -0.00000000000   -0.00000000000
 ROW  19      0.02629280077   -0.13613190343    0.00000000000   -0.00000000000
 ROW  20     -0.00000000000   -0.00000000000    0.25233568750    0.43918427434
 ROW  21     -0.10570744438    0.01723412804    0.00000000000    0.00000000000
 ROW  22     -0.02629280077   -0.13613190343    0.00000000000   -0.00000000000
 ROW  23      0.00000000000   -0.00000000000    0.25233568750    0.43918427434
 ROW  24     -0.10570744438   -0.01723412804   -0.00000000000   -0.00000000000
 ROW  25      0.00773471389    0.11244130497    0.00000000000   -0.00000000000
 ROW  26      0.00000000000   -0.00000000000    0.39465426244    0.04401645859
 ROW  27      0.10400847319    0.05692282645   -0.00000000000    0.00000000000
 ROW  28     -0.00773471389    0.11244130497    0.00000000000    0.00000000000
 ROW  29      0.00000000000   -0.00000000000    0.39465426244    0.04401645859
 ROW  30      0.10400847319   -0.05692282645   -0.00000000000    0.00000000000
 ROW  31     -0.00000000000    0.05545870686    0.00000000000    0.00000000000
 ROW  32     -0.00000000000    0.00000000000   -0.07085898234    0.10148008045
 ROW  33     -0.14864760069   -0.00000000000    0.00000000000    0.00000000000

                 COLUMN  13       COLUMN  14       COLUMN  15       COLUMN  16
 ROW   1     -0.00000000000   -0.00000000000    0.00000000000    0.00000000000
 ROW   2      0.00000000000    0.46028658287    0.00000000000    0.58243097224
 ROW   3     -0.00000000000   -0.00000000000    0.00000000000   -0.00000000000
 ROW   4     -0.00000000000   -0.00000000000   -0.00000000000   -0.00000000000
 ROW   5     -0.00000000000   -0.07660604787   -0.00000000000   -0.09298829496
 ROW   6      0.00000000000   -0.00000000000    0.00000000000   -0.00000000000
 ROW   7      0.00000000000    0.00000000000   -0.00000000000   -0.00000000000
 ROW   8      0.08195546008   -0.02056319146    0.06020851862    0.06657145360
 ROW   9     -0.00000000000   -0.00000000000    0.00000000000    0.00000000000
 ROW  10     -0.00000000000    0.00000000000    0.00000000000    0.00000000000
 ROW  11     -0.08195546008   -0.02056319146   -0.06020851862    0.06657145360
 ROW  12      0.00000000000    0.00000000000    0.00000000000   -0.00000000000
 ROW  13     -0.00000000000    0.00000000000   -0.00000000000    0.00000000000
 ROW  14      0.04512521784    0.08470453924   -0.10173262760   -0.02030118911
 ROW  15     -0.00000000000    0.00000000000   -0.00000000000   -0.00000000000
 ROW  16     -0.00000000000    0.00000000000    0.00000000000   -0.00000000000
 ROW  17     -0.04512521784    0.08470453924    0.10173262760   -0.02030118911
 ROW  18     -0.00000000000   -0.00000000000   -0.00000000000    0.00000000000
 ROW  19      0.00000000000   -0.00000000000   -0.00000000000   -0.00000000000
 ROW  20     -0.56035618585    0.09637483859   -0.25014010122   -0.42051144581
 ROW  21      0.00000000000   -0.00000000000    0.00000000000    0.00000000000
 ROW  22      0.00000000000   -0.00000000000    0.00000000000    0.00000000000
 ROW  23      0.56035618585    0.09637483859    0.25014010122   -0.42051144581
 ROW  24     -0.00000000000    0.00000000000    0.00000000000   -0.00000000000
 ROW  25     -0.00000000000   -0.00000000000   -0.00000000000    0.00000000000
 ROW  26     -0.27910309908   -0.50301047314    0.51687010269    0.19965446194
 ROW  27     -0.00000000000    0.00000000000   -0.00000000000   -0.00000000000
 ROW  28      0.00000000000   -0.00000000000    0.00000000000   -0.00000000000
 ROW  29      0.27910309908   -0.50301047314   -0.51687010269    0.19965446194
 ROW  30     -0.00000000000   -0.00000000000   -0.00000000000    0.00000000000
 ROW  31     -0.00000000000   -0.00000000000    0.00000000000   -0.00000000000
 ROW  32     -0.00000000000   -0.01887963803   -0.00000000000   -0.00974392681
 ROW  33      0.00000000000    0.00000000000   -0.00000000000   -0.00000000000

                 COLUMN  17       COLUMN  18       COLUMN  19       COLUMN  20
 ROW   1     -0.00000000000   -0.00000000000    0.40856580442    0.00000000000
 ROW   2     -0.00000000000    0.00000000000    0.00000000000   -0.00000000000
 ROW   3      0.00943369577    0.18677730643    0.00000000000    0.03552296656
 ROW   4     -0.00000000000   -0.00000000000    0.06405204474    0.00000000000
 ROW   5      0.00000000000   -0.00000000000    0.00000000000    0.00000000000
 ROW   6      0.00227832567    0.17667946131    0.00000000000    0.02907139845
 ROW   7     -0.12407843984   -0.01809675676   -0.05321932738   -0.09287469031
 ROW   8     -0.00000000000   -0.00000000000   -0.00000000000   -0.00000000000
 ROW   9      0.08321767166   -0.01135377904    0.05678887822   -0.01844506558
 ROW  10      0.12407843984    0.01809675676   -0.05321932738    0.09287469031
 ROW  11      0.00000000000    0.00000000000   -0.00000000000   -0.00000000000
 ROW  12      0.08321767166   -0.01135377904   -0.05678887822   -0.01844506558
 ROW  13     -0.03368414909   -0.09893631192   -0.04593735383    0.09232960246
 ROW  14      0.00000000000    0.00000000000    0.00000000000    0.00000000000
 ROW  15     -0.00321858626   -0.09064616187   -0.08383290528    0.01914236639
 ROW  16      0.03368414909    0.09893631192   -0.04593735383   -0.09232960246
 ROW  17     -0.00000000000   -0.00000000000    0.00000000000   -0.00000000000
 ROW  18     -0.00321858626   -0.09064616187    0.08383290528    0.01914236639
 ROW  19     -0.09373447747   -0.06547255519    0.05952561270   -0.29441997787
 ROW  20      0.00000000000    0.00000000000    0.00000000000    0.00000000000
 ROW  21      0.15776131016   -0.08096839112    0.28530438538   -0.39356693921
 ROW  22      0.09373447747    0.06547255519    0.05952561270    0.29441997787
 ROW  23     -0.00000000000   -0.00000000000    0.00000000000    0.00000000000
 ROW  24      0.15776131016   -0.08096839112   -0.28530438538   -0.39356693921
 ROW  25     -0.03767719679   -0.03324393097    0.08264104863    0.14926709741
 ROW  26     -0.00000000000   -0.00000000000   -0.00000000000   -0.00000000000
 ROW  27     -0.00562649223   -0.20671246176   -0.29327119340   -0.06530350388
 ROW  28      0.03767719679    0.03324393097    0.08264104863   -0.14926709741
 ROW  29      0.00000000000    0.00000000000   -0.00000000000    0.00000000000
 ROW  30     -0.00562649223   -0.20671246176    0.29327119340   -0.06530350388
 ROW  31      0.00000000000   -0.00000000000    0.06518673865    0.00000000000
 ROW  32      0.00000000000    0.00000000000   -0.00000000000    0.00000000000
 ROW  33     -0.16164136734    0.05137944225   -0.00000000000    0.03738674129

                 COLUMN  21       COLUMN  22       COLUMN  23       COLUMN  24
 ROW   1      0.63935439887    0.00000000000    0.23664967834    0.31063618039
 ROW   2      0.00000000000    0.00000000000   -0.00000000000   -0.00000000000
 ROW   3     -0.00000000000    0.00816653688    0.00000000000    0.00000000000
 ROW   4      0.08044649805    0.00000000000   -0.07834339182   -0.07297011003
 ROW   5      0.00000000000   -0.00000000000   -0.00000000000    0.00000000000
 ROW   6     -0.00000000000    0.00673569648    0.00000000000   -0.00000000000
 ROW   7     -0.02719558056   -0.00139681591    0.04413700510   -0.01184856893
 ROW   8      0.00000000000   -0.00000000000   -0.00000000000   -0.00000000000
 ROW   9     -0.04648690878    0.03243133728    0.07256500837   -0.02642726496
 ROW  10     -0.02719558056    0.00139681591    0.04413700510   -0.01184856893
 ROW  11      0.00000000000    0.00000000000    0.00000000000    0.00000000000
 ROW  12      0.04648690878    0.03243133728   -0.07256500837    0.02642726496
 ROW  13     -0.02416507163    0.08231181478    0.07235312891    0.02039414925
 ROW  14      0.00000000000    0.00000000000    0.00000000000    0.00000000000
 ROW  15      0.01620717143   -0.04082130083   -0.09879940278   -0.04438388747
 ROW  16     -0.02416507163   -0.08231181478    0.07235312891    0.02039414925
 ROW  17     -0.00000000000   -0.00000000000   -0.00000000000   -0.00000000000
 ROW  18     -0.01620717143   -0.04082130083    0.09879940278    0.04438388747
 ROW  19     -0.21180287997    0.13879617413   -0.06969571682    0.12667718233
 ROW  20     -0.00000000000    0.00000000000    0.00000000000   -0.00000000000
 ROW  21     -0.39370649977    0.29754828517   -0.14271873243    0.23547712803
 ROW  22     -0.21180287997   -0.13879617413   -0.06969571682    0.12667718233
 ROW  23     -0.00000000000    0.00000000000    0.00000000000   -0.00000000000
 ROW  24      0.39370649977    0.29754828517    0.14271873243   -0.23547712803
 ROW  25     -0.05658360794    0.32243976979    0.01898182602   -0.29753675138
 ROW  26     -0.00000000000   -0.00000000000   -0.00000000000   -0.00000000000
 ROW  27      0.06756987514   -0.40863572937   -0.03104765589    0.44754593759
 ROW  28     -0.05658360794   -0.32243976979    0.01898182602   -0.29753675138
 ROW  29      0.00000000000   -0.00000000000   -0.00000000000   -0.00000000000
 ROW  30     -0.06756987514   -0.40863572937    0.03104765589   -0.44754593759
 ROW  31      0.01170554049    0.00000000000   -0.14224894670    0.05012282127
 ROW  32      0.00000000000    0.00000000000    0.00000000000   -0.00000000000
 ROW  33     -0.00000000000    0.02400999536    0.00000000000    0.00000000000

                 COLUMN  25       COLUMN  26       COLUMN  27       COLUMN  28
 ROW   1      0.37586673141   -0.00000000000    0.24550644127    0.00000000000
 ROW   2      0.00000000000   -0.00000000000   -0.00000000000    0.00000000000
 ROW   3     -0.00000000000    0.07710341240   -0.00000000000    0.08251698357
 ROW   4     -0.05295476010    0.00000000000   -0.17400234458   -0.00000000000
 ROW   5     -0.00000000000   -0.00000000000    0.00000000000   -0.00000000000
 ROW   6      0.00000000000    0.06140310191   -0.00000000000    0.07177460703
 ROW   7     -0.00780974253   -0.07193413839    0.09365064998   -0.03523460825
 ROW   8     -0.00000000000    0.00000000000   -0.00000000000    0.00000000000
 ROW   9     -0.10372172476   -0.05639036122    0.03291641096   -0.12808807024
 ROW  10     -0.00780974253    0.07193413839    0.09365064998    0.03523460825
 ROW  11      0.00000000000   -0.00000000000    0.00000000000   -0.00000000000
 ROW  12      0.10372172476   -0.05639036122   -0.03291641096   -0.12808807024
 ROW  13      0.04306345275    0.07623259202   -0.07485439211   -0.03111424853
 ROW  14     -0.00000000000   -0.00000000000    0.00000000000   -0.00000000000
 ROW  15      0.06219093509   -0.06248576073    0.04285578949    0.11682341243
 ROW  16      0.04306345275   -0.07623259202   -0.07485439211    0.03111424853
 ROW  17      0.00000000000    0.00000000000   -0.00000000000    0.00000000000
 ROW  18     -0.06219093509   -0.06248576073   -0.04285578949    0.11682341243
 ROW  19      0.17632631279    0.09764448182    0.04205582552    0.11020960259
 ROW  20     -0.00000000000    0.00000000000    0.00000000000   -0.00000000000
 ROW  21      0.22014238061    0.28228604572   -0.08993316741    0.13635285351
 ROW  22      0.17632631279   -0.09764448182    0.04205582552   -0.11020960259
 ROW  23      0.00000000000    0.00000000000   -0.00000000000   -0.00000000000
 ROW  24     -0.22014238061    0.28228604572    0.08993316741    0.13635285351
 ROW  25      0.20195146007   -0.17706104215    0.03383177939    0.12831912762
 ROW  26      0.00000000000    0.00000000000    0.00000000000    0.00000000000
 ROW  27     -0.16352086570    0.33570682286   -0.12101518423   -0.10862781050
 ROW  28      0.20195146007    0.17706104215    0.03383177939   -0.12831912762
 ROW  29      0.00000000000   -0.00000000000   -0.00000000000   -0.00000000000
 ROW  30      0.16352086570    0.33570682286    0.12101518423   -0.10862781050
 ROW  31     -0.09654419058    0.00000000000    0.08830400753    0.00000000000
 ROW  32     -0.00000000000    0.00000000000    0.00000000000   -0.00000000000
 ROW  33      0.00000000000    0.05661796729    0.00000000000   -0.05213070812

                 COLUMN  29       COLUMN  30       COLUMN  31       COLUMN  32
 ROW   1      0.00019516917    0.00000000000    0.00000000000    0.00526374278
 ROW   2      0.00000000000    0.00000000000    0.00000000000    0.00000000000
 ROW   3     -0.00000000000    0.16560934502    0.77763606521   -0.00000000000
 ROW   4      0.00018989258    0.00000000000   -0.00000000000   -0.00444867394
 ROW   5      0.00000000000   -0.00000000000   -0.00000000000    0.00000000000
 ROW   6      0.00000000000   -0.01359901594   -0.06713837491    0.00000000000
 ROW   7     -0.01228305187   -0.01768428334   -0.02261108978    0.05069716760
 ROW   8     -0.00000000000   -0.00000000000   -0.00000000000   -0.00000000000
 ROW   9      0.00416007123    0.00742386734    0.01539617160   -0.02794056652
 ROW  10     -0.01228305187    0.01768428334    0.02261108978    0.05069716760
 ROW  11      0.00000000000    0.00000000000    0.00000000000   -0.00000000000
 ROW  12     -0.00416007123    0.00742386734    0.01539617160    0.02794056652
 ROW  13      0.04635427116    0.04555567107   -0.01676516974    0.01125850167
 ROW  14      0.00000000000    0.00000000000    0.00000000000    0.00000000000
 ROW  15      0.03226125068    0.02989004379   -0.01181840086    0.01040410213
 ROW  16      0.04635427116   -0.04555567107    0.01676516974    0.01125850167
 ROW  17     -0.00000000000    0.00000000000   -0.00000000000   -0.00000000000
 ROW  18     -0.03226125068    0.02989004379   -0.01181840086   -0.01040410213
 ROW  19      0.14351773093    0.20922462454    0.28254023345   -0.57760787274
 ROW  20     -0.00000000000    0.00000000000    0.00000000000   -0.00000000000
 ROW  21     -0.07264781906   -0.10713607123   -0.15393364603    0.30755205536
 ROW  22      0.14351773093   -0.20922462454   -0.28254023345   -0.57760787274
 ROW  23      0.00000000000    0.00000000000   -0.00000000000    0.00000000000
 ROW  24      0.07264781906   -0.10713607123   -0.15393364603   -0.30755205536
 ROW  25     -0.55066936117   -0.52209499357    0.18634826367   -0.13120003074
 ROW  26     -0.00000000000   -0.00000000000   -0.00000000000   -0.00000000000
 ROW  27     -0.35640767752   -0.33725189547    0.12146431875   -0.08862020290
 ROW  28     -0.55066936117    0.52209499357   -0.18634826367   -0.13120003074
 ROW  29      0.00000000000   -0.00000000000    0.00000000000    0.00000000000
 ROW  30      0.35640767752   -0.33725189547    0.12146431875    0.08862020290
 ROW  31      0.00003503101    0.00000000000   -0.00000000000   -0.00072471276
 ROW  32      0.00000000000    0.00000000000    0.00000000000    0.00000000000
 ROW  33      0.00000000000   -0.00025139363    0.00010852677   -0.00000000000

                 COLUMN  33
 ROW   1      0.00000000000
 ROW   2     -0.00000000000
 ROW   3      0.52520914758
 ROW   4     -0.00000000000
 ROW   5     -0.00000000000
 ROW   6     -0.04859464551
 ROW   7      0.04438288899
 ROW   8      0.00000000000
 ROW   9     -0.02175102795
 ROW  10     -0.04438288899
 ROW  11      0.00000000000
 ROW  12     -0.02175102795
 ROW  13      0.00989481356
 ROW  14      0.00000000000
 ROW  15      0.00910578290
 ROW  16     -0.00989481356
 ROW  17     -0.00000000000
 ROW  18      0.00910578290
 ROW  19     -0.48075119507
 ROW  20     -0.00000000000
 ROW  21      0.25291635046
 ROW  22      0.48075119507
 ROW  23     -0.00000000000
 ROW  24      0.25291635046
 ROW  25     -0.11027222732
 ROW  26      0.00000000000
 ROW  27     -0.07515136709
 ROW  28      0.11027222732
 ROW  29     -0.00000000000
 ROW  30     -0.07515136709
 ROW  31     -0.00000000000
 ROW  32      0.00000000000
 ROW  33     -0.00007207713
  Performing F(IJK)/F(IKJ)/F(KJI) consistency check 
  Differences greater than 1 cm-1 will be printed.
  ===================================================================
  I    J    K    F(IJK)        F(IKJ)        F(KJI)        Difference
  ===================================================================
 Cubic force constants written to file cubic.
  ===================================================================
  Largest absolute difference is    0.16191 cm-1.
 
 
---------------------------------------------------------------------------
          Quartic centrifugal distortion parameters 
                                CM-1                MHz
---------------------------------------------------------------------------
    1    1    1    1   -0.1835823785E-06       -0.0055036613
    1    1    2    2   -0.3196918696E-07       -0.0009584121
    1    1    3    3    0.6654419704E-07        0.0019949448
    1    3    1    3   -0.1135746270E-06       -0.0034048817
    1    3    3    1   -0.1135746270E-06       -0.0034048817
    2    2    1    1   -0.3196918696E-07       -0.0009584121
    2    2    2    2   -0.1464312985E-07       -0.0004389900
    2    2    3    3   -0.2633324502E-07       -0.0007894508
    3    1    1    3   -0.1135746270E-06       -0.0034048817
    3    1    3    1   -0.1135746270E-06       -0.0034048817
    3    3    1    1    0.6654419704E-07        0.0019949448
    3    3    2    2   -0.2633324502E-07       -0.0007894508
    3    3    3    3   -0.1825635077E-06       -0.0054731163
---------------------------------------------------------------------------
------------------------------------------------------------
        Parameter                (MHz)                 (CM-1)
------------------------------------------------------------
 
           R6                -.629035E-04           -.209824E-08
           R5                -.933145E-04           -.311264E-08
           SI                            0.118014E+01
 
  Kivelson-Wilson centrifugal distortion parameters 
 
           DJ                0.617024E-03           0.205817E-07
           DK                0.584236E-03           0.194880E-07
           DJK               0.167019E-03           0.557114E-08
 
  A-reduced centrifugal distortion parameters (Ir representation) 
 
           DELJ              0.742831E-03           0.247782E-07
           DELK              0.121327E-02           0.404704E-07
           DELJK             -.587824E-03           -.196077E-07
           delJ              0.316542E-03           0.105587E-07
           delK              0.483570E-03           0.161301E-07
 
  S-reduced centrifugal distortion parameters (Ir representation) 
 
           DJ                0.537954E-03           0.179442E-07
           DK                0.188883E-03           0.630047E-08
           DJK               0.641442E-03           0.213962E-07
           D1                -.316542E-03           -.105587E-07
           D2                -.102439E-03           -.341699E-08
------------------------------------------------------------
  Centrifugal corrections for various types of 
 rotational constants (MHz and cm-1) ...
   Bx''-Bx         0.0020971662        0.0000000700
   By''-By        -0.0001462520       -0.0000000049
   Bz''-Bz         0.0021816469        0.0000000728
   Bx''-Bx'         0.0003947254        0.0000000132
   By''-By'         0.0024074092        0.0000000803
   Bz''-Bz'         0.0004792061        0.0000000160
   Bx'-Bx         0.0017024408        0.0000000568
   By'-By        -0.0025536612       -0.0000000852
   Bz'-Bz         0.0017024408        0.0000000568
   BxSR-Bx         0.0014226559        0.0000000475
   BySR-By        -0.0020869301       -0.0000000696
   BzSR-Bz         0.0017203723        0.0000000574
   BxSR-Bx''        -0.0006745103       -0.0000000225
   BySR-By''        -0.0019406781       -0.0000000647
   BzSR-Bz''        -0.0004612746       -0.0000000154
   BxSR-Bx'        -0.0002797849       -0.0000000093
   BySR-By'         0.0004667311        0.0000000156
   BzSR-Bz'        -0.0000179315       -0.0000000006
   BxAR-Bx         0.0027995503        0.0000000934
   ByAR-By        -0.0026443140       -0.0000000882
   BzAR-Bz         0.0006959841        0.0000000232
---------------------------------------------------------------------------
 
 *****************************************
     THE MOLECULE IS AN ASYMMETRIC TOP
 *****************************************
 
 
---------------------------------------------------------------------------
         Sextic centrifugal distortion parameters
          Watson A reduction. I^r representation 
              CM-1*10^6                     kHz
---------------------------------------------------------------------------
   HJ        0.0000000113               0.0000003376
   HJK       -0.0000000020              -0.0000000604
   HKJ       -0.0000000806              -0.0000024171
   HK        0.0000000953               0.0000028578
   hJ        0.0000000056               0.0000001684
   hJK        0.0000000096               0.0000002890
   hK        0.0000000273               0.0000008173
---------------------------------------------------------------------------
         Sextic centrifugal distortion parameters
          Watson S reduction. I^r representation 
              CM-1*10^6                     kHz
---------------------------------------------------------------------------
   HJ        0.0000000009               0.0000000265
   HJK        0.0000000434               0.0000013023
   HKJ       -0.0000000765              -0.0000022928
   HK        0.0000000561               0.0000016819
   h1        0.0000000047               0.0000001417
   h2        0.0000000052               0.0000001555
   h3        0.0000000009               0.0000000267
---------------------------------------------------------------------------
---------------------------------------------------------------------------
             Geometrical properties evaluated at     0.00 K 
  Mean and mean-square displacements in normal coordinates (amu**0.5 bohr)
         Coordinate              <q>            <q**2>
---------------------------------------------------------------------------
              1              0.0000000000     0.0000000000
              2              0.0000000000     0.0000000000
              3              0.0000000000     0.0000000000
              4              0.0000000000     0.0000000000
              5              0.0000000000     0.0000000000
              6              0.0000000000     0.0000000000
              7              0.0000000000     0.5000000659
              8              0.0000000000     0.5000000659
              9             -0.0000104138     0.5000000659
             10             -0.0000000000     0.5000000659
             11             -0.0000000000     0.5000000659
             12             -0.0000000000     0.5000000659
             13              0.0000000000     0.5000000659
             14              0.0000000000     0.5000000659
             15             -0.0000000000     0.5000000659
             16              0.0000000000     0.5000000659
             17             -0.2141038706     0.5000000659
             18             -0.1768321458     0.5000000659
             19             -0.0000000000     0.5000000659
             20              0.0149057112     0.5000000659
             21              0.0000000000     0.5000000659
             22              0.0286548241     0.5000000659
             23              0.0000000000     0.5000000659
             24             -0.0000000000     0.5000000659
             25             -0.0000000000     0.5000000659
             26             -0.0126287797     0.5000000659
             27             -0.0000000000     0.5000000659
             28              0.0154586662     0.5000000659
             29              0.0000000000     0.5000000659
             30             -0.0510522411     0.5000000659
             31              0.0150195122     0.5000000659
             32             -0.0000000000     0.5000000659
             33             -0.0718400577     0.5000000659
---------------------------------------------------------------------------
------------------------------------------------------
   ATOM              INTERNUCLEAR DISTANCE
  I    J            Re           Rg           Ra
------------------------------------------------------
  2    1         1.0819050    1.1025854    1.0863472
  3    1         2.1561982    2.1733626    2.1646442
  3    2         1.3916426    1.3995975    1.3971430
  4    1         2.1561982    2.1733626    2.1646442
  4    2         1.3916426    1.3995975    1.3971430
  4    3         2.3906676    2.4017587    2.4006259
  5    1         3.3846822    3.4033165    3.3981310
  5    2         2.3938263    2.4043072    2.4032141
  5    3         1.3936337    1.4018563    1.3994739
  5    4         2.7186620    2.7304220    2.7298235
  6    1         3.3846822    3.4033165    3.3981310
  6    2         2.3938263    2.4043072    2.4032141
  6    3         2.7186620    2.7304220    2.7298235
  6    4         1.3936337    1.4018563    1.3994739
  6    5         2.2792411    2.2895235    2.2883238
  7    1         2.5080635    2.5293618    2.5178093
  7    2         2.1612674    2.1784069    2.1698189
  7    3         1.0812548    1.1018451    1.0854453
  7    4         3.3845477    3.4034749    3.3982697
  7    5         2.1505638    2.1680997    2.1595191
  7    6         3.7988884    3.8184377    3.8142435
  8    1         2.5080635    2.5293618    2.5178093
  8    2         2.1612674    2.1784069    2.1698189
  8    3         3.3845477    3.4034749    3.3982697
  8    4         1.0812548    1.1018451    1.0854453
  8    5         3.7988884    3.8184377    3.8142435
  8    6         2.1505638    2.1680997    2.1595191
  8    7         4.3025852    4.3269215    4.3197257
  9    1         4.2918416    4.3171780    4.3101403
  9    2         3.3817517    3.4013448    3.3963327
  9    3         2.1525632    2.1710849    2.1625237
  9    4         3.8018753    3.8225511    3.8184987
  9    5         1.0835302    1.1046540    1.0890019
  9    6         3.2460793    3.2653010    3.2599104
  9    7         2.4810339    2.5041505    2.4923363
  9    8         4.8816294    4.9081784    4.9024406
 10    1         4.2918416    4.3171780    4.3101403
 10    2         3.3817517    3.4013448    3.3963327
 10    3         3.8018753    3.8225511    3.8184987
 10    4         2.1525632    2.1710849    2.1625237
 10    5         3.2460793    3.2653010    3.2599104
 10    6         1.0835302    1.1046540    1.0890019
 10    7         4.8816294    4.9081784    4.9024406
 10    8         2.4810339    2.5041505    2.4923363
 10    9         4.1079434    4.1333499    4.1257674
 11    1         3.8902253    3.9085996    3.9045880
 11    2         2.8083203    2.8187367    2.8182408
 11    3         2.4126182    2.4227057    2.4216270
 11    4         2.4126182    2.4227057    2.4216270
 11    5         1.3390964    1.3462475    1.3438560
 11    6         1.3390964    1.3462475    1.3438560
 11    7         3.3753245    3.3933749    3.3882647
 11    8         3.3753245    3.3933749    3.3882647
 11    9         2.0575793    2.0750545    2.0663797
 11   10         2.0575793    2.0750545    2.0663797
------------------------------------------------------
  nmode is                     27
  DIPOLE MOMENT OF ISOTOPOLOGUE 
  (only correct if inertial frame is unchanged) 
                             Vibrationally averaged dipole moment
--------------------------------------------------------------------------------
                              a.u.                         Debye
                     x         y         z              x         y         z
--------------------------------------------------------------------------------
MU_e            0.00000   0.00000  -0.85347        0.00000   0.00000  -2.16917
delta <MU> (1) -0.00000  -0.00000   0.00004       -0.00000  -0.00000   0.00010
delta <MU> (2)  0.00000  -0.00000   0.02272        0.00000  -0.00000   0.05774
<MU>            0.00000  -0.00000  -0.83071        0.00000  -0.00000  -2.11132
 
Equilibrium dipole moment:    0.85347 a.u. (   2.16917 D)
Zero-point dipole moment:     0.83071 a.u. (   2.11132 D)
--------------------------------------------------------------------------------
********************************************************************************
     PARAMETERS RELEVANT TO ROTATIONAL SPECTROSCOPY
********************************************************************************
 
 
  ----------------------------------------------------------------------------
                                     VIB-ROT CONSTANT / (cm-1)
                                  ------------------------------
     AXIS        MODE       CORIOLIS     QUADRATIC     ANHARMONIC    TOTAL
  ----------------------------------------------------------------------------
       1           7       0.0002946     -0.0000000   -0.0003056   -0.0000110
       1           8       0.0003069      0.0000000   -0.0001253    0.0001815
       1           9       0.0002836     -0.0001396    0.0000097    0.0001537
       1          10       0.0000373     -0.0001262    0.0000120   -0.0000769
       1          11       0.0001272      0.0000000   -0.0001001    0.0000271
       1          12       0.0000363      0.0000000   -0.0000308    0.0000055
       1          13       0.0002529     -0.0000000    0.0000299    0.0002828
       1          14       0.0002157      0.0000000   -0.0000058    0.0002100
       1          15       0.0003772     -0.0000000    0.0000228    0.0004001
       1          16       0.0003319      0.0000000    0.0000199    0.0003518
       1          17      -0.0000964     -0.0000663    0.0002179    0.0000552
       1          18      -0.0001836     -0.0000419    0.0001407   -0.0000848
       1          19      -0.0002007     -0.0000010    0.0003800    0.0001782
       1          20      -0.0002122     -0.0000058   -0.0000368   -0.0002548
       1          21      -0.0001279     -0.0000125    0.0001693    0.0000289
       1          22      -0.0002279     -0.0000148    0.0000434   -0.0001993
       1          23      -0.0001402     -0.0000040    0.0006388    0.0004946
       1          24      -0.0001937     -0.0000016    0.0000429   -0.0001524
       1          25      -0.0001463     -0.0000018    0.0003558    0.0002077
       1          26      -0.0001494     -0.0000000    0.0000621   -0.0000873
       1          27      -0.0000221     -0.0000025    0.0003400    0.0003154
       1          28      -0.0001823     -0.0000017    0.0004908    0.0003068
       1          29      -0.0000228     -0.0000005    0.0000701    0.0000467
       1          30      -0.0000240     -0.0000001    0.0000785    0.0000543
       1          31      -0.0000594     -0.0000003    0.0001522    0.0000925
       1          32      -0.0000177     -0.0000002    0.0001288    0.0001109
       1          33      -0.0000348     -0.0000005    0.0001447    0.0001093
       2           7       0.0000000     -0.0000000   -0.0001017   -0.0001017
       2           8       0.0000000     -0.0000000   -0.0000913   -0.0000913
       2           9       0.0002926     -0.0000004    0.0000025    0.0002947
       2          10      -0.0002119      0.0000000    0.0000186   -0.0001933
       2          11      -0.0000000     -0.0000000   -0.0000350   -0.0000350
       2          12       0.0000000     -0.0000000   -0.0000252   -0.0000252
       2          13       0.0000000     -0.0000000   -0.0000073   -0.0000073
       2          14       0.0000000     -0.0000000   -0.0000023   -0.0000023
       2          15       0.0000000     -0.0000000    0.0000064    0.0000064
       2          16       0.0000000     -0.0000000    0.0000074    0.0000074
       2          17       0.0000723     -0.0000352    0.0001108    0.0001479
       2          18       0.0001675     -0.0000199    0.0000780    0.0002256
       2          19       0.0008388      0.0000000    0.0000922    0.0009309
       2          20      -0.0007844     -0.0000002    0.0000689   -0.0007156
       2          21      -0.0000856      0.0000000    0.0000740   -0.0000116
       2          22       0.0000034     -0.0000006    0.0000736    0.0000764
       2          23      -0.0001339      0.0000000    0.0002929    0.0001590
       2          24       0.0000233      0.0000000    0.0000344    0.0000577
       2          25       0.0000673      0.0000000    0.0001091    0.0001764
       2          26      -0.0000751     -0.0000000    0.0000917    0.0000166
       2          27       0.0011203      0.0000000    0.0002032    0.0013235
       2          28      -0.0011477     -0.0000000    0.0002028   -0.0009449
       2          29      -0.0000239      0.0000000    0.0000612    0.0000373
       2          30      -0.0000238     -0.0000001    0.0000630    0.0000391
       2          31      -0.0000229     -0.0000000    0.0000742    0.0000513
       2          32      -0.0000239      0.0000000    0.0000794    0.0000555
       2          33      -0.0000241     -0.0000003    0.0000808    0.0000563
       3           7       0.0003222      0.0000000   -0.0000917    0.0002304
       3           8       0.0003134     -0.0000000   -0.0002450    0.0000684
       3           9       0.0000317     -0.0001162   -0.0000000   -0.0000845
       3          10       0.0004401     -0.0001318    0.0000645    0.0003728
       3          11      -0.0001211     -0.0000000   -0.0000370   -0.0001581
       3          12       0.0001285     -0.0000000   -0.0000719    0.0000566
       3          13       0.0001743      0.0000000   -0.0000630    0.0001113
       3          14       0.0002630     -0.0000000   -0.0000034    0.0002596
       3          15       0.0005041      0.0000000    0.0000018    0.0005059
       3          16       0.0003840     -0.0000000    0.0000094    0.0003933
       3          17      -0.0002316     -0.0000747    0.0002253   -0.0000810
       3          18      -0.0001690     -0.0000375    0.0001724   -0.0000341
       3          19      -0.0001557     -0.0000011   -0.0000291   -0.0001859
       3          20      -0.0001868     -0.0000017    0.0003282    0.0001396
       3          21      -0.0002967     -0.0000131    0.0001245   -0.0001853
       3          22      -0.0000643     -0.0000410    0.0002601    0.0001548
       3          23      -0.0002152     -0.0000042    0.0005273    0.0003080
       3          24      -0.0001515     -0.0000017    0.0000968   -0.0000563
       3          25      -0.0001175     -0.0000019    0.0000678   -0.0000516
       3          26      -0.0001032     -0.0000002    0.0003155    0.0002122
       3          27      -0.0001944     -0.0000026    0.0004785    0.0002815
       3          28      -0.0000243     -0.0000013    0.0003121    0.0002865
       3          29      -0.0000612     -0.0000006    0.0001794    0.0001176
       3          30      -0.0000607     -0.0000002    0.0001777    0.0001168
       3          31      -0.0000206     -0.0000007    0.0001441    0.0001228
       3          32      -0.0000647     -0.0000002    0.0001914    0.0001265
       3          33      -0.0000449     -0.0000009    0.0001800    0.0001342
  ----------------------------------------------------------------------------
 
 
  ----------------------------------------------------------------------------
   Be, B0 AND B-B0 SHIFTS FOR SINGLY EXCITED VIBRATIONAL STATES (CM-1)
   ------------------------------------------------------------
  VIBRATION            X AXIS               Y AXIS                 Z AXIS
  ----------------------------------------------------------------------------
    Be                    0.19384634           0.09901258           0.20238814
    B0                    0.19247303           0.09824576           0.20080714
    Be-B0                 0.00137331           0.00076682           0.00158099
    B'                    0.19247309           0.09824568           0.20080720
    Be-B'                 0.00137325           0.00076691           0.00158093
    B''                   0.19247310           0.09824576           0.20080722
    Be-B''                0.00137324           0.00076683           0.00158092
    B^A                   0.19247312           0.09824567           0.20080717
    Be-B^A                0.00137321           0.00076691           0.00158097
    B^S                   0.19247308           0.09824569           0.20080720
    Be-B^S                0.00137326           0.00076689           0.00158093
     7                    0.00001104           0.00010169          -0.00023041
     8                   -0.00018154           0.00009133          -0.00006843
     9                   -0.00015374          -0.00029472           0.00008453
    10                    0.00007691           0.00019335          -0.00037281
    11                   -0.00002712           0.00003497           0.00015811
    12                   -0.00000549           0.00002525          -0.00005662
    13                   -0.00028282           0.00000728          -0.00011128
    14                   -0.00020995           0.00000232          -0.00025959
    15                   -0.00040005          -0.00000638          -0.00050590
    16                   -0.00035183          -0.00000744          -0.00039334
    17                   -0.00005523          -0.00014790           0.00008102
    18                    0.00008480          -0.00022558           0.00003413
    19                   -0.00017820          -0.00093092           0.00018588
    20                    0.00025478           0.00071561          -0.00013965
    21                   -0.00002894           0.00001158           0.00018526
    22                    0.00019931          -0.00007638          -0.00015485
    23                   -0.00049460          -0.00015900          -0.00030796
    24                    0.00015243          -0.00005768           0.00005634
    25                   -0.00020772          -0.00017638           0.00005159
    26                    0.00008727          -0.00001661          -0.00021216
    27                   -0.00031539          -0.00132355          -0.00028148
    28                   -0.00030680           0.00094495          -0.00028653
    29                   -0.00004672          -0.00003730          -0.00011759
    30                   -0.00005432          -0.00003906          -0.00011675
    31                   -0.00009245          -0.00005127          -0.00012279
    32                   -0.00011089          -0.00005546          -0.00012649
    33                   -0.00010935          -0.00005634          -0.00013421
  ----------------------------------------------------------------------------
  ----------------------------------------------------------------------------
   Be, B0 AND B-B0 SHIFTS FOR SINGLY EXCITED VIBRATIONAL STATES (MHz)
  VIBRATION            X AXIS               Y AXIS                 Z AXIS
  ----------------------------------------------------------------------------
    Be                 5811.36694316        2968.32256098        6067.44365849
    B0                 5770.19622978        2945.33380327        6020.04672927
    Be-B0                41.17071338          22.98875770          47.39692922
    B'                 5770.19793223        2945.33124961        6020.04843171
    Be-B'                41.16901094          22.99131136          47.39522678
    B''                5770.19832695        2945.33365702        6020.04891092
    Be-B''               41.16861621          22.98890395          47.39474757
    B^A                5770.19902933        2945.33115896        6020.04742526
    Be-B^A               41.16791383          22.99140202          47.39623323
    B^S                5770.19765244        2945.33171634        6020.04844964
    Be-B^S               41.16929072          22.99084463          47.39520885
     7                    0.33098065           3.04854941          -6.90752710
     8                   -5.44231811           2.73807951          -2.05149781
     9                   -4.60897506          -8.83544426           2.53421131
    10                    2.30559017           5.79644327         -11.17658354
    11                   -0.81313684           1.04839199           4.74003713
    12                   -0.16466579           0.75692732          -1.69738090
    13                   -8.47887491           0.21813793          -3.33618168
    14                   -6.29415530           0.06957323          -7.78238225
    15                  -11.99321953          -0.19139874         -15.16642492
    16                  -10.54749767          -0.22290214         -11.79208672
    17                   -1.65564734          -4.43395507           2.42880766
    18                    2.54211195          -6.76262284           1.02326293
    19                   -5.34233882         -27.90841570           5.57248772
    20                    7.63811919          21.45336820          -4.18659355
    21                   -0.86749840           0.34725187           5.55407327
    22                    5.97507018          -2.28978533          -4.64216652
    23                  -14.82777844          -4.76680393          -9.23234701
    24                    4.56964431          -1.72927445           1.68907673
    25                   -6.22715824          -5.28780500           1.54658719
    26                    2.61621500          -0.49780570          -6.36053571
    27                   -9.45509318         -39.67899892          -8.43854640
    28                   -9.19759336          28.32882187          -8.59000582
    29                   -1.40057125          -1.11824377          -3.52539818
    30                   -1.62850797          -1.17098588          -3.50020432
    31                   -2.77172532          -1.53690483          -3.68110234
    32                   -3.32427214          -1.66254926          -3.79199129
    33                   -3.27813054          -1.68916417          -4.02344631
  ----------------------------------------------------------------------------
