# Supplementary material for: Precise Semi-Experimental Equilibrium (r e SE) Structure of Pyridine from 32 Isotopologues: Accurate Assessment of the Effect of Nitrogen-Atom Substitution in Aromatic Rings
Source: J Phys Chem A. 2025 Nov 7;129(46):10737–50. doi: 10.1021/acs.jpca.5c07184 (PMC12641475; doi:10.1021/acs.jpca.5c07184)
Supplement: Supplementary file 2 [file jp5c07184_si_002.zip › Supplementary Information/Computational Files/isomass/ISOMASS02_15N.out]

 @GETMEM-I,  Allocated   91552 MB of main memory.
  analysis of anharmonic force field for a different isotopomer
  masses of atoms
   1.00782503500000        12.0000000000000        12.0000000000000     
   12.0000000000000        12.0000000000000        12.0000000000000     
   1.00782503500000        1.00782503500000        1.00782503500000     
   1.00782503500000        15.0001089700000     
  rotation matrix to com frame 

                 COLUMN   1       COLUMN   2       COLUMN   3
 ROW   1      1.00000000000    0.00000000000    0.00000000000
 ROW   2      0.00000000000    1.00000000000    0.00000000000
 ROW   3      0.00000000000    0.00000000000    1.00000000000
 Special treatment for modes:
                    16                    17
 Special treatment for modes:
                    17                    16
 Special treatment for modes:
                    16                    17
 Special treatment for modes:
                    17                    16
 Special treatment for modes:
                    16                    17
 Special treatment for modes:
                    17                    16
********************************************************************************
        PARAMETERS RELEVANT TO MOLECULAR STRUCTURE 
********************************************************************************

                 COLUMN   1       COLUMN   2       COLUMN   3       COLUMN   4
 ROW   1      0.03035170104    0.09867581966    0.04284541459    0.19147076839
 ROW   2     -0.00949179025   -0.04188800729    0.10319483254    0.00000002392
 ROW   3     -0.10715667422    0.03165991457    0.00299493724   -0.00000000004
 ROW   4      0.03035170105    0.09867581958    0.04284541466    0.10901816083
 ROW   5     -0.00949179026   -0.04188800717    0.10319483252    0.00000001368
 ROW   6     -0.10715667422    0.03165991457    0.00299493724   -0.00000000004
 ROW   7      0.03035170105    0.09867581952    0.04284541471    0.05470786118
 ROW   8     -0.00949179019   -0.04188800698    0.10319483255    0.00000000718
 ROW   9     -0.10715667423    0.03165991466    0.00299493716    0.09109725067
 ROW  10      0.03035170105    0.09867581952    0.04284541471    0.05470786118
 ROW  11     -0.00949179032   -0.04188800721    0.10319483248    0.00000000667
 ROW  12     -0.10715667421    0.03165991448    0.00299493732   -0.09109725076
 ROW  13      0.03035170107    0.09867581941    0.04284541480   -0.05141708435
 ROW  14     -0.00949179020   -0.04188800684    0.10319483252   -0.00000000602
 ROW  15     -0.10715667423    0.03165991466    0.00299493717    0.08685129866
 ROW  16      0.03035170107    0.09867581941    0.04284541480   -0.05141708435
 ROW  17     -0.00949179032   -0.04188800705    0.10319483246   -0.00000000650
 ROW  18     -0.10715667421    0.03165991448    0.00299493731   -0.08685129875
 ROW  19      0.03035170105    0.09867581956    0.04284541467    0.09321159400
 ROW  20     -0.00949179014   -0.04188800695    0.10319483258    0.00000001217
 ROW  21     -0.10715667424    0.03165991474    0.00299493710    0.16395155165
 ROW  22      0.03035170105    0.09867581956    0.04284541467    0.09321159400
 ROW  23     -0.00949179037   -0.04188800735    0.10319483247    0.00000001125
 ROW  24     -0.10715667420    0.03165991440    0.00299493738   -0.16395155173
 ROW  25      0.03035170107    0.09867581937    0.04284541483   -0.09572423003
 ROW  26     -0.00949179016   -0.04188800669    0.10319483254   -0.00000001133
 ROW  27     -0.10715667424    0.03165991473    0.00299493711    0.15653460302
 ROW  28      0.03035170107    0.09867581937    0.04284541483   -0.09572423003
 ROW  29     -0.00949179038   -0.04188800708    0.10319483243   -0.00000001220
 ROW  30     -0.10715667420    0.03165991441    0.00299493737   -0.15653460310
 ROW  31      0.03035170107    0.09867581936    0.04284541484   -0.10500597169
 ROW  32     -0.00949179027   -0.04188800687    0.10319483248   -0.00000001292
 ROW  33     -0.10715667422    0.03165991457    0.00299493724   -0.00000000004

                 COLUMN   5       COLUMN   6       COLUMN   7       COLUMN   8
 ROW   1      0.00000001700    0.00000000048    0.00000000000    0.00000000000
 ROW   2     -0.26649093641    0.00000000175    0.00000000000    0.34573236106
 ROW   3     -0.00000000004   -0.00000000002   -0.00000000000   -0.00000000000
 ROW   4      0.00000000964    0.00000000032    0.00000000000    0.00000000000
 ROW   5     -0.15173274171    0.00000000099    0.00000000000    0.14266334042
 ROW   6     -0.00000000004   -0.00000000002   -0.00000000000   -0.00000000000
 ROW   7      0.00000000479    0.00000000022    0.00000000000    0.00000000000
 ROW   8     -0.07614309519   -0.13097357830    0.11904127508   -0.08447281782
 ROW   9      0.00000000810    0.00000000015   -0.00000000000   -0.00000000000
 ROW  10      0.00000000479    0.00000000022    0.00000000000    0.00000000000
 ROW  11     -0.07614309345    0.13097357928   -0.11904127508   -0.08447281782
 ROW  12     -0.00000000817   -0.00000000020    0.00000000000   -0.00000000000
 ROW  13     -0.00000000468    0.00000000001    0.00000000000   -0.00000000000
 ROW  14      0.07156288101   -0.12486896922   -0.11699826712   -0.06463398646
 ROW  15      0.00000000772    0.00000000014   -0.00000000000   -0.00000000000
 ROW  16     -0.00000000468    0.00000000001    0.00000000000   -0.00000000000
 ROW  17      0.07156288266    0.12486896824    0.11699826712   -0.06463398646
 ROW  18     -0.00000000779   -0.00000000019    0.00000000000   -0.00000000000
 ROW  19      0.00000000823    0.00000000029    0.00000000000    0.00000000000
 ROW  20     -0.12973291627   -0.23571846527    0.25295363183   -0.15132214039
 ROW  21      0.00000001460    0.00000000030    0.00000000000   -0.00000000000
 ROW  22      0.00000000823    0.00000000029    0.00000000000    0.00000000000
 ROW  23     -0.12973291315    0.23571846696   -0.25295363183   -0.15132214039
 ROW  24     -0.00000001467   -0.00000000034    0.00000000000   -0.00000000000
 ROW  25     -0.00000000864   -0.00000000008    0.00000000000   -0.00000000000
 ROW  26      0.13323003904   -0.22505473492   -0.31688323417   -0.12410949251
 ROW  27      0.00000001394    0.00000000028   -0.00000000000    0.00000000000
 ROW  28     -0.00000000864   -0.00000000008    0.00000000000   -0.00000000000
 ROW  29      0.13323004203    0.22505473312    0.31688323417   -0.12410949251
 ROW  30     -0.00000001401   -0.00000000033    0.00000000000   -0.00000000000
 ROW  31     -0.00000000947   -0.00000000009    0.00000000000   -0.00000000000
 ROW  32      0.14614862229   -0.00000000098    0.00000000000    0.13822161447
 ROW  33     -0.00000000004   -0.00000000002    0.00000000000    0.00000000000

                 COLUMN   9       COLUMN  10       COLUMN  11       COLUMN  12
 ROW   1     -0.00000000000    0.11571884212    0.00000000000    0.00000000000
 ROW   2     -0.00000000000   -0.00000000000    0.42236766526    0.24347559073
 ROW   3      0.14963259935    0.00000000000    0.00000000000    0.00000000000
 ROW   4     -0.00000000000   -0.06150284440   -0.00000000000   -0.00000000000
 ROW   5      0.00000000000    0.00000000000    0.03281849257   -0.10864400834
 ROW   6      0.14979096750    0.00000000000    0.00000000000    0.00000000000
 ROW   7      0.08775987967   -0.09483979363   -0.00000000000   -0.00000000000
 ROW   8     -0.00000000000    0.00000000000   -0.09987219561    0.03751012274
 ROW   9      0.01751998437    0.09679164413    0.00000000000    0.00000000000
 ROW  10     -0.08775987967   -0.09483979363   -0.00000000000   -0.00000000000
 ROW  11     -0.00000000000    0.00000000000   -0.09987219561    0.03751012274
 ROW  12      0.01751998437   -0.09679164413   -0.00000000000   -0.00000000000
 ROW  13      0.07738165365    0.08856523384    0.00000000000    0.00000000000
 ROW  14      0.00000000000    0.00000000000    0.05901979035   -0.09413791769
 ROW  15     -0.00683963003    0.09075385183    0.00000000000    0.00000000000
 ROW  16     -0.07738165365    0.08856523384    0.00000000000    0.00000000000
 ROW  17      0.00000000000   -0.00000000000    0.05901979035   -0.09413791769
 ROW  18     -0.00683963003   -0.09075385183   -0.00000000000   -0.00000000000
 ROW  19      0.02554258511   -0.13590068363   -0.00000000000   -0.00000000000
 ROW  20     -0.00000000000   -0.00000000000    0.22307344102    0.45621168691
 ROW  21     -0.09995350477    0.01888577226   -0.00000000000   -0.00000000000
 ROW  22     -0.02554258511   -0.13590068363   -0.00000000000   -0.00000000000
 ROW  23     -0.00000000000   -0.00000000000    0.22307344102    0.45621168691
 ROW  24     -0.09995350477   -0.01888577226    0.00000000000    0.00000000000
 ROW  25      0.00699987720    0.11063450305    0.00000000000    0.00000000000
 ROW  26     -0.00000000000   -0.00000000000    0.39021807778    0.06942404196
 ROW  27      0.10534445311    0.05769804853    0.00000000000    0.00000000000
 ROW  28     -0.00699987720    0.11063450305    0.00000000000    0.00000000000
 ROW  29     -0.00000000000   -0.00000000000    0.39021807778    0.06942404196
 ROW  30      0.10534445311   -0.05769804853   -0.00000000000    0.00000000000
 ROW  31     -0.00000000000    0.05486140147    0.00000000000    0.00000000000
 ROW  32      0.00000000000    0.00000000000   -0.07168067823    0.09052712165
 ROW  33     -0.14769825097   -0.00000000000   -0.00000000000   -0.00000000000

                 COLUMN  13       COLUMN  14       COLUMN  15       COLUMN  16
 ROW   1      0.00000000000    0.00000000000   -0.00000000000   -0.00000000000
 ROW   2     -0.00000000000    0.46170561984   -0.00000000000    0.00000000000
 ROW   3     -0.00000000000   -0.00000000000    0.00892001547    0.00000000000
 ROW   4      0.00000000000    0.00000000000   -0.00000000000   -0.00000000000
 ROW   5      0.00000000000   -0.07708066027    0.00000000000   -0.00000000000
 ROW   6     -0.00000000000   -0.00000000000    0.01499368952    0.00000000000
 ROW   7      0.00000000000    0.00000000000    0.12114394039    0.00000000000
 ROW   8      0.08195546008   -0.02020924650   -0.00000000000    0.06020851862
 ROW   9      0.00000000000    0.00000000000   -0.08417987861   -0.00000000000
 ROW  10     -0.00000000000   -0.00000000000   -0.12114394039   -0.00000000000
 ROW  11     -0.08195546008   -0.02020924650    0.00000000000   -0.06020851862
 ROW  12     -0.00000000000   -0.00000000000   -0.08417987861   -0.00000000000
 ROW  13     -0.00000000000    0.00000000000    0.03276526752    0.00000000000
 ROW  14      0.04512521784    0.08428093849    0.00000000000   -0.10173262760
 ROW  15     -0.00000000000    0.00000000000   -0.00638778110   -0.00000000000
 ROW  16     -0.00000000000    0.00000000000   -0.03276526752   -0.00000000000
 ROW  17     -0.04512521784    0.08428093849   -0.00000000000    0.10173262760
 ROW  18      0.00000000000   -0.00000000000   -0.00638778110   -0.00000000000
 ROW  19      0.00000000000   -0.00000000000    0.08120585225   -0.00000000000
 ROW  20     -0.56035618585    0.09634249323    0.00000000000   -0.25014010122
 ROW  21      0.00000000000    0.00000000000   -0.17480656055   -0.00000000000
 ROW  22      0.00000000000   -0.00000000000   -0.08120585225   -0.00000000000
 ROW  23      0.56035618585    0.09634249323   -0.00000000000    0.25014010122
 ROW  24     -0.00000000000   -0.00000000000   -0.17480656055   -0.00000000000
 ROW  25      0.00000000000    0.00000000000    0.03955505365   -0.00000000000
 ROW  26     -0.27910309908   -0.50322689923   -0.00000000000    0.51687010269
 ROW  27     -0.00000000000   -0.00000000000   -0.00928356556    0.00000000000
 ROW  28      0.00000000000    0.00000000000   -0.03955505365   -0.00000000000
 ROW  29      0.27910309908   -0.50322689923    0.00000000000   -0.51687010269
 ROW  30      0.00000000000    0.00000000000   -0.00928356556   -0.00000000000
 ROW  31      0.00000000000    0.00000000000   -0.00000000000    0.00000000000
 ROW  32     -0.00000000000   -0.01719551411    0.00000000000   -0.00000000000
 ROW  33     -0.00000000000    0.00000000000    0.15705026037    0.00000000000

                 COLUMN  17       COLUMN  18       COLUMN  19       COLUMN  20
 ROW   1     -0.00000000000    0.00000000000    0.40445812530    0.00000000000
 ROW   2      0.58167574822   -0.00000000000   -0.00000000000    0.00000000000
 ROW   3      0.00000000000    0.18817330576   -0.00000000000    0.03274163186
 ROW   4     -0.00000000000    0.00000000000    0.06565695662    0.00000000000
 ROW   5     -0.09296130834    0.00000000000    0.00000000000   -0.00000000000
 ROW   6      0.00000000000    0.17742647359   -0.00000000000    0.02624804220
 ROW   7      0.00000000000   -0.02872607050   -0.05373103452   -0.09593521860
 ROW   8      0.06670448123   -0.00000000000   -0.00000000000   -0.00000000000
 ROW   9     -0.00000000000   -0.00518658468    0.05553906030   -0.01565065521
 ROW  10     -0.00000000000    0.02872607050   -0.05373103452    0.09593521860
 ROW  11      0.06670448123    0.00000000000    0.00000000000    0.00000000000
 ROW  12     -0.00000000000   -0.00518658468   -0.05553906030   -0.01565065521
 ROW  13     -0.00000000000   -0.09872046585   -0.05001903073    0.09396776330
 ROW  14     -0.02062609876    0.00000000000   -0.00000000000    0.00000000000
 ROW  15     -0.00000000000   -0.09114844479   -0.08155104470    0.02000755907
 ROW  16     -0.00000000000    0.09872046585   -0.05001903073   -0.09396776330
 ROW  17     -0.02062609876   -0.00000000000    0.00000000000   -0.00000000000
 ROW  18     -0.00000000000   -0.09114844479    0.08155104470    0.02000755907
 ROW  19      0.00000000000   -0.07679166190    0.06023031313   -0.29525998352
 ROW  20     -0.42038343093    0.00000000000    0.00000000000    0.00000000000
 ROW  21     -0.00000000000   -0.07467459039    0.28637904992   -0.38637294563
 ROW  22     -0.00000000000    0.07679166190    0.06023031313    0.29525998352
 ROW  23     -0.42038343093   -0.00000000000   -0.00000000000   -0.00000000000
 ROW  24     -0.00000000000   -0.07467459039   -0.28637904992   -0.38637294563
 ROW  25      0.00000000000   -0.03347049298    0.07658121262    0.14888142939
 ROW  26      0.20035822907   -0.00000000000    0.00000000000   -0.00000000000
 ROW  27     -0.00000000000   -0.20707584448   -0.28766354928   -0.06128719261
 ROW  28     -0.00000000000    0.03347049298    0.07658121262   -0.14888142939
 ROW  29      0.20035822907    0.00000000000   -0.00000000000    0.00000000000
 ROW  30     -0.00000000000   -0.20707584448    0.28766354928   -0.06128719261
 ROW  31      0.00000000000    0.00000000000    0.06791490001   -0.00000000000
 ROW  32     -0.00887187203   -0.00000000000   -0.00000000000   -0.00000000000
 ROW  33      0.00000000000    0.03741223085    0.00000000000    0.02998552573

                 COLUMN  21       COLUMN  22       COLUMN  23       COLUMN  24
 ROW   1      0.63469464220   -0.00000000000    0.25409005230    0.30521514340
 ROW   2      0.00000000000   -0.00000000000   -0.00000000000    0.00000000000
 ROW   3     -0.00000000000    0.00783997673    0.00000000000   -0.00000000000
 ROW   4      0.08063029491    0.00000000000   -0.07110680371   -0.07660769831
 ROW   5     -0.00000000000   -0.00000000000    0.00000000000   -0.00000000000
 ROW   6     -0.00000000000    0.00637732435    0.00000000000    0.00000000000
 ROW   7     -0.02717253452   -0.00199782776    0.03978947821   -0.00823941035
 ROW   8     -0.00000000000    0.00000000000    0.00000000000   -0.00000000000
 ROW   9     -0.04724408987    0.03321471618    0.06919585561   -0.01962725843
 ROW  10     -0.02717253452    0.00199782776    0.03978947821   -0.00823941035
 ROW  11      0.00000000000    0.00000000000    0.00000000000   -0.00000000000
 ROW  12      0.04724408987    0.03321471618   -0.06919585561    0.01962725843
 ROW  13     -0.02502928161    0.08256021340    0.07545998241    0.02034874809
 ROW  14      0.00000000000    0.00000000000   -0.00000000000   -0.00000000000
 ROW  15      0.01748046248   -0.04119942693   -0.09764256648   -0.04933555972
 ROW  16     -0.02502928161   -0.08256021340    0.07545998241    0.02034874809
 ROW  17     -0.00000000000   -0.00000000000   -0.00000000000    0.00000000000
 ROW  18     -0.01748046248   -0.04119942693    0.09764256648    0.04933555972
 ROW  19     -0.21148541019    0.13928212853   -0.06874619174    0.11810377618
 ROW  20      0.00000000000    0.00000000000   -0.00000000000    0.00000000000
 ROW  21     -0.39397761456    0.30052276578   -0.13592764630    0.21966775054
 ROW  22     -0.21148541019   -0.13928212853   -0.06874619174    0.11810377618
 ROW  23      0.00000000000    0.00000000000   -0.00000000000    0.00000000000
 ROW  24      0.39397761456    0.30052276578    0.13592764630   -0.21966775054
 ROW  25     -0.05845071611    0.32096710891    0.04205576411   -0.30445497499
 ROW  26     -0.00000000000   -0.00000000000    0.00000000000   -0.00000000000
 ROW  27      0.07055694011   -0.40639738957   -0.06029634292    0.45204597961
 ROW  28     -0.05845071611   -0.32096710891    0.04205576411   -0.30445497499
 ROW  29      0.00000000000    0.00000000000   -0.00000000000    0.00000000000
 ROW  30     -0.07055694011   -0.40639738957    0.06029634292   -0.45204597961
 ROW  31      0.01264761946    0.00000000000   -0.14099798663    0.04644523714
 ROW  32     -0.00000000000    0.00000000000    0.00000000000    0.00000000000
 ROW  33     -0.00000000000    0.02137384698    0.00000000000    0.00000000000

                 COLUMN  25       COLUMN  26       COLUMN  27       COLUMN  28
 ROW   1      0.37301166247   -0.00000000000    0.25764858863    0.00000000000
 ROW   2      0.00000000000   -0.00000000000    0.00000000000    0.00000000000
 ROW   3      0.00000000000    0.07537120429   -0.00000000000    0.08402334591
 ROW   4     -0.04524476446    0.00000000000   -0.17711006624   -0.00000000000
 ROW   5     -0.00000000000    0.00000000000    0.00000000000    0.00000000000
 ROW   6      0.00000000000    0.05984832926   -0.00000000000    0.07301900933
 ROW   7     -0.01420621847   -0.07181077405    0.09479362817   -0.03613373343
 ROW   8      0.00000000000    0.00000000000    0.00000000000   -0.00000000000
 ROW   9     -0.10849264039   -0.05348055759    0.03067394419   -0.12953415610
 ROW  10     -0.01420621847    0.07181077405    0.09479362817    0.03613373343
 ROW  11      0.00000000000    0.00000000000   -0.00000000000    0.00000000000
 ROW  12      0.10849264039   -0.05348055759   -0.03067394419   -0.12953415610
 ROW  13      0.04399882704    0.07664347336   -0.07236934075   -0.02974469939
 ROW  14     -0.00000000000   -0.00000000000    0.00000000000    0.00000000000
 ROW  15      0.06220640640   -0.06451722969    0.04409492680    0.11576296290
 ROW  16      0.04399882704   -0.07664347336   -0.07236934075    0.02974469939
 ROW  17     -0.00000000000   -0.00000000000    0.00000000000   -0.00000000000
 ROW  18     -0.06220640640   -0.06451722969   -0.04409492680    0.11576296290
 ROW  19      0.18195231180    0.09552751995    0.04586009071    0.11200432347
 ROW  20      0.00000000000   -0.00000000000    0.00000000000   -0.00000000000
 ROW  21      0.23931337387    0.28123250090   -0.08821955050    0.14024829155
 ROW  22      0.18195231180   -0.09552751995    0.04586009071   -0.11200432347
 ROW  23      0.00000000000   -0.00000000000   -0.00000000000   -0.00000000000
 ROW  24     -0.23931337387    0.28123250090    0.08821955050    0.14024829155
 ROW  25      0.18998573710   -0.18099807451    0.04395911530    0.12636634099
 ROW  26      0.00000000000    0.00000000000   -0.00000000000    0.00000000000
 ROW  27     -0.14321679899    0.34000133531   -0.13109262676   -0.10442526017
 ROW  28      0.18998573710    0.18099807451    0.04395911530   -0.12636634099
 ROW  29     -0.00000000000    0.00000000000    0.00000000000    0.00000000000
 ROW  30      0.14321679899    0.34000133531    0.13109262676   -0.10442526017
 ROW  31     -0.08651356339   -0.00000000000    0.07642805211    0.00000000000
 ROW  32      0.00000000000   -0.00000000000   -0.00000000000   -0.00000000000
 ROW  33     -0.00000000000    0.05237401496    0.00000000000   -0.04684012656

                 COLUMN  29       COLUMN  30       COLUMN  31       COLUMN  32
 ROW   1      0.00019516588   -0.00000000000   -0.00000000000    0.00526369227
 ROW   2      0.00000000000    0.00000000000    0.00000000000    0.00000000000
 ROW   3      0.00000000000    0.16560793211    0.77763617883   -0.00000000000
 ROW   4      0.00018997004   -0.00000000000    0.00000000000   -0.00445012834
 ROW   5      0.00000000000   -0.00000000000   -0.00000000000    0.00000000000
 ROW   6     -0.00000000000   -0.01359887752   -0.06713838953    0.00000000000
 ROW   7     -0.01228314070   -0.01768406156   -0.02261121203    0.05069785170
 ROW   8     -0.00000000000   -0.00000000000   -0.00000000000   -0.00000000000
 ROW   9      0.00416003277    0.00742378583    0.01539621334   -0.02793919301
 ROW  10     -0.01228314070    0.01768406156    0.02261121203    0.05069785170
 ROW  11     -0.00000000000   -0.00000000000    0.00000000000   -0.00000000000
 ROW  12     -0.00416003277    0.00742378583    0.01539621334    0.02793919301
 ROW  13      0.04635443309    0.04555623225   -0.01676529035    0.01125505219
 ROW  14      0.00000000000    0.00000000000    0.00000000000    0.00000000000
 ROW  15      0.03226119434    0.02988920088   -0.01181796438    0.01040504831
 ROW  16      0.04635443309   -0.04555623225    0.01676529035    0.01125505219
 ROW  17      0.00000000000    0.00000000000   -0.00000000000    0.00000000000
 ROW  18     -0.03226119434    0.02988920088   -0.01181796438   -0.01040504831
 ROW  19      0.14351835711    0.20922362499    0.28254096263   -0.57760797254
 ROW  20      0.00000000000    0.00000000000    0.00000000000    0.00000000000
 ROW  21     -0.07264814176   -0.10713585713   -0.15393388472    0.30755191028
 ROW  22      0.14351835711   -0.20922362499   -0.28254096263   -0.57760797254
 ROW  23      0.00000000000    0.00000000000   -0.00000000000   -0.00000000000
 ROW  24      0.07264814176   -0.10713585713   -0.15393388472   -0.30755191028
 ROW  25     -0.55066898229   -0.52209615802    0.18634740908   -0.13120543675
 ROW  26     -0.00000000000   -0.00000000000   -0.00000000000    0.00000000000
 ROW  27     -0.35640772460   -0.33725135809    0.12146321880   -0.08861773596
 ROW  28     -0.55066898229    0.52209615802   -0.18634740908   -0.13120543675
 ROW  29      0.00000000000    0.00000000000   -0.00000000000    0.00000000000
 ROW  30      0.35640772460   -0.33725135809    0.12146321880    0.08861773596
 ROW  31      0.00003238878   -0.00000000000    0.00000000000   -0.00067021088
 ROW  32     -0.00000000000   -0.00000000000    0.00000000000    0.00000000000
 ROW  33     -0.00000000000   -0.00023332159    0.00010073195    0.00000000000

                 COLUMN  33
 ROW   1      0.00000000000
 ROW   2      0.00000000000
 ROW   3      0.52520942398
 ROW   4     -0.00000000000
 ROW   5     -0.00000000000
 ROW   6     -0.04859466454
 ROW   7      0.04438292893
 ROW   8     -0.00000000000
 ROW   9     -0.02175103501
 ROW  10     -0.04438292893
 ROW  11     -0.00000000000
 ROW  12     -0.02175103501
 ROW  13      0.00989491928
 ROW  14      0.00000000000
 ROW  15      0.00910551517
 ROW  16     -0.00989491928
 ROW  17     -0.00000000000
 ROW  18      0.00910551517
 ROW  19     -0.48075120529
 ROW  20      0.00000000000
 ROW  21      0.25291626098
 ROW  22      0.48075120529
 ROW  23     -0.00000000000
 ROW  24      0.25291626098
 ROW  25     -0.11027198512
 ROW  26     -0.00000000000
 ROW  27     -0.07515085290
 ROW  28      0.11027198512
 ROW  29      0.00000000000
 ROW  30     -0.07515085290
 ROW  31     -0.00000000000
 ROW  32     -0.00000000000
 ROW  33     -0.00006690703
 Special treatment for modes:
                    16                    17
 Special treatment for modes:
                    17                    16
 Special treatment for modes:
                    16                    17
 Special treatment for modes:
                    17                    16
 Special treatment for modes:
                    16                    17
 Special treatment for modes:
                    17                    16
  Performing F(IJK)/F(IKJ)/F(KJI) consistency check 
  Differences greater than 1 cm-1 will be printed.
  ===================================================================
  I    J    K    F(IJK)        F(IKJ)        F(KJI)        Difference
  ===================================================================
 Cubic force constants written to file cubic.
  ===================================================================
  Largest absolute difference is    0.16070 cm-1.
 
 
---------------------------------------------------------------------------
          Quartic centrifugal distortion parameters 
                                CM-1                MHz
---------------------------------------------------------------------------
    1    1    1    1   -0.1783179238E-06       -0.0053458369
    1    1    2    2   -0.3202812935E-07       -0.0009601792
    1    1    3    3    0.6619201432E-07        0.0019843867
    1    3    1    3   -0.1103865742E-06       -0.0033093062
    1    3    3    1   -0.1103865742E-06       -0.0033093062
    2    2    1    1   -0.3202812935E-07       -0.0009601792
    2    2    2    2   -0.1440655067E-07       -0.0004318975
    2    2    3    3   -0.2508748834E-07       -0.0007521040
    3    1    1    3   -0.1103865742E-06       -0.0033093062
    3    1    3    1   -0.1103865742E-06       -0.0033093062
    3    3    1    1    0.6619201432E-07        0.0019843867
    3    3    2    2   -0.2508748834E-07       -0.0007521040
    3    3    3    3   -0.1825635077E-06       -0.0054731163
---------------------------------------------------------------------------
------------------------------------------------------------
        Parameter                (MHz)                 (CM-1)
------------------------------------------------------------
 
           R6                -.602715E-04           -.201044E-08
           R5                -.890720E-04           -.297112E-08
           SI                            0.127730E+01
 
  Kivelson-Wilson centrifugal distortion parameters 
 
           DJ                0.601674E-03           0.200697E-07
           DK                0.623370E-03           0.207934E-07
           DJK               0.143235E-03           0.477780E-08
 
  A-reduced centrifugal distortion parameters (Ir representation) 
 
           DELJ              0.722217E-03           0.240906E-07
           DELK              0.122609E-02           0.408978E-07
           DELJK             -.580023E-03           -.193475E-07
           delJ              0.307121E-03           0.102445E-07
           delK              0.486084E-03           0.162140E-07
 
  S-reduced centrifugal distortion parameters (Ir representation) 
 
           DJ                0.531939E-03           0.177436E-07
           DK                0.274698E-03           0.916294E-08
           DJK               0.561642E-03           0.187344E-07
           D1                -.307121E-03           -.102445E-07
           D2                -.951388E-04           -.317349E-08
------------------------------------------------------------
  Centrifugal corrections for various types of 
 rotational constants (MHz and cm-1) ...
   Bx''-Bx         0.0020307051        0.0000000677
   By''-By        -0.0001648668       -0.0000000055
   Bz''-Bz         0.0021347427        0.0000000712
   Bx''-Bx'         0.0003760520        0.0000000125
   By''-By'         0.0023171129        0.0000000773
   Bz''-Bz'         0.0004800896        0.0000000160
   Bx'-Bx         0.0016546531        0.0000000552
   By'-By        -0.0024819797       -0.0000000828
   Bz'-Bz         0.0016546531        0.0000000552
   BxSR-Bx         0.0013999821        0.0000000467
   BySR-By        -0.0020240746       -0.0000000675
   BzSR-Bz         0.0016416966        0.0000000548
   BxSR-Bx''        -0.0006307230       -0.0000000210
   BySR-By''        -0.0018592079       -0.0000000620
   BzSR-Bz''        -0.0004930461       -0.0000000164
   BxSR-Bx'        -0.0002546710       -0.0000000085
   BySR-By'         0.0004579050        0.0000000153
   BzSR-Bz'         0.0000129565        0.0000000004
   BxAR-Bx         0.0027527043        0.0000000918
   ByAR-By        -0.0026156869       -0.0000000872
   BzAR-Bz         0.0006903091        0.0000000230
---------------------------------------------------------------------------
 
 *****************************************
     THE MOLECULE IS AN ASYMMETRIC TOP
 *****************************************
 
 
---------------------------------------------------------------------------
         Sextic centrifugal distortion parameters
          Watson A reduction. I^r representation 
              CM-1*10^6                     kHz
---------------------------------------------------------------------------
   HJ        0.0000000110               0.0000003312
   HJK       -0.0000000029              -0.0000000855
   HKJ       -0.0000000783              -0.0000023485
   HK        0.0000000941               0.0000028207
   hJ        0.0000000055               0.0000001652
   hJK        0.0000000093               0.0000002782
   hK        0.0000000288               0.0000008629
---------------------------------------------------------------------------
         Sextic centrifugal distortion parameters
          Watson S reduction. I^r representation 
              CM-1*10^6                     kHz
---------------------------------------------------------------------------
   HJ        0.0000000018               0.0000000541
   HJK        0.0000000353               0.0000010569
   HKJ       -0.0000000667              -0.0000020000
   HK        0.0000000536               0.0000016068
   h1        0.0000000047               0.0000001397
   h2        0.0000000046               0.0000001386
   h3        0.0000000008               0.0000000255
---------------------------------------------------------------------------
---------------------------------------------------------------------------
             Geometrical properties evaluated at     0.00 K 
  Mean and mean-square displacements in normal coordinates (amu**0.5 bohr)
         Coordinate              <q>            <q**2>
---------------------------------------------------------------------------
              1              0.0000000000     0.0000000000
              2              0.0000000000     0.0000000000
              3              0.0000000000     0.0000000000
              4              0.0000000000     0.0000000000
              5              0.0000000000     0.0000000000
              6              0.0000000000     0.0000000000
              7              0.0000000000     0.5000000659
              8             -0.0000000000     0.5000000659
              9             -0.0043574656     0.5000000659
             10             -0.0000000000     0.5000000659
             11             -0.0000000000     0.5000000659
             12             -0.0000000000     0.5000000659
             13              0.0000000000     0.5000000659
             14              0.0000000000     0.5000000659
             15              0.2003098035     0.5000000659
             16              0.0000000000     0.5000000659
             17              0.0000000000     0.5000000659
             18             -0.1916733948     0.5000000659
             19              0.0000000000     0.5000000659
             20              0.0113427623     0.5000000659
             21              0.0000000000     0.5000000659
             22              0.0267963082     0.5000000659
             23              0.0000000000     0.5000000659
             24             -0.0000000000     0.5000000659
             25             -0.0000000000     0.5000000659
             26             -0.0146662134     0.5000000659
             27              0.0000000000     0.5000000659
             28              0.0165186135     0.5000000659
             29             -0.0000000000     0.5000000659
             30             -0.0510095620     0.5000000659
             31              0.0150960922     0.5000000659
             32              0.0000000000     0.5000000659
             33             -0.0717813235     0.5000000659
---------------------------------------------------------------------------
------------------------------------------------------
   ATOM              INTERNUCLEAR DISTANCE
  I    J            Re           Rg           Ra
------------------------------------------------------
  2    1         1.0819050    1.1025860    1.0863356
  3    1         2.1561982    2.1733643    2.1646271
  3    2         1.3916426    1.3995961    1.3971358
  4    1         2.1561982    2.1733643    2.1646271
  4    2         1.3916426    1.3995961    1.3971358
  4    3         2.3906676    2.4017510    2.4006160
  5    1         3.3846822    3.4033064    3.3980938
  5    2         2.3938263    2.4042910    2.4031835
  5    3         1.3936337    1.4018535    1.3994663
  5    4         2.7186620    2.7303854    2.7297826
  6    1         3.3846822    3.4033064    3.3980938
  6    2         2.3938263    2.4042910    2.4031835
  6    3         2.7186620    2.7303854    2.7297826
  6    4         1.3936337    1.4018535    1.3994663
  6    5         2.2792411    2.2894509    2.2882490
  7    1         2.5080635    2.5293698    2.5178059
  7    2         2.1612674    2.1784089    2.1698193
  7    3         1.0812548    1.1018444    1.0854444
  7    4         3.3845477    3.4034712    3.3982630
  7    5         2.1505638    2.1681040    2.1595192
  7    6         3.7988884    3.8184002    3.8142011
  8    1         2.5080635    2.5293698    2.5178059
  8    2         2.1612674    2.1784089    2.1698193
  8    3         3.3845477    3.4034712    3.3982630
  8    4         1.0812548    1.1018444    1.0854444
  8    5         3.7988884    3.8184002    3.8142011
  8    6         2.1505638    2.1681040    2.1595192
  8    7         4.3025852    4.3269252    4.3197254
  9    1         4.2918416    4.3171730    4.3101054
  9    2         3.3817517    3.4013310    3.3963015
  9    3         2.1525632    2.1710802    2.1625100
  9    4         3.8018753    3.8225135    3.8184539
  9    5         1.0835302    1.1046520    1.0889983
  9    6         3.2460793    3.2652200    3.2598265
  9    7         2.4810339    2.5041562    2.4923323
  9    8         4.8816294    4.9081395    4.9023940
 10    1         4.2918416    4.3171730    4.3101054
 10    2         3.3817517    3.4013310    3.3963015
 10    3         3.8018753    3.8225135    3.8184539
 10    4         2.1525632    2.1710802    2.1625100
 10    5         3.2460793    3.2652200    3.2598265
 10    6         1.0835302    1.1046520    1.0889983
 10    7         4.8816294    4.9081395    4.9023940
 10    8         2.4810339    2.5041562    2.4923323
 10    9         4.1079434    4.1332515    4.1256666
 11    1         3.8902253    3.9085252    3.9045114
 11    2         2.8083203    2.8186542    2.8181759
 11    3         2.4126182    2.4226173    2.4215730
 11    4         2.4126182    2.4226173    2.4215730
 11    5         1.3390964    1.3461392    1.3437976
 11    6         1.3390964    1.3461392    1.3437976
 11    7         3.3753245    3.3932938    3.3882105
 11    8         3.3753245    3.3932938    3.3882105
 11    9         2.0575793    2.0749676    2.0663256
 11   10         2.0575793    2.0749676    2.0663256
------------------------------------------------------
  nmode is                     27
  DIPOLE MOMENT OF ISOTOPOLOGUE 
  (only correct if inertial frame is unchanged) 
                             Vibrationally averaged dipole moment
--------------------------------------------------------------------------------
                              a.u.                         Debye
                     x         y         z              x         y         z
--------------------------------------------------------------------------------
MU_e            0.00000   0.00000  -0.85347        0.00000   0.00000  -2.16917
delta <MU> (1) -0.00000  -0.00000   0.00009       -0.00000  -0.00000   0.00022
delta <MU> (2)  0.00000  -0.00000   0.02266        0.00000  -0.00000   0.05760
<MU>            0.00000  -0.00000  -0.83072        0.00000  -0.00000  -2.11135
 
Equilibrium dipole moment:    0.85347 a.u. (   2.16917 D)
Zero-point dipole moment:     0.83072 a.u. (   2.11135 D)
--------------------------------------------------------------------------------
********************************************************************************
     PARAMETERS RELEVANT TO ROTATIONAL SPECTROSCOPY
********************************************************************************
 
 
  ----------------------------------------------------------------------------
                                     VIB-ROT CONSTANT / (cm-1)
                                  ------------------------------
     AXIS        MODE       CORIOLIS     QUADRATIC     ANHARMONIC    TOTAL
  ----------------------------------------------------------------------------
       1           7       0.0002820     -0.0000000   -0.0002983   -0.0000163
       1           8       0.0002972      0.0000000   -0.0001222    0.0001749
       1           9       0.0002671     -0.0001412    0.0000068    0.0001327
       1          10       0.0000353     -0.0001225    0.0000131   -0.0000742
       1          11       0.0001051      0.0000000   -0.0000965    0.0000086
       1          12       0.0000548      0.0000000   -0.0000319    0.0000229
       1          13       0.0002436     -0.0000000    0.0000315    0.0002752
       1          14       0.0002121      0.0000000   -0.0000064    0.0002057
       1          15      -0.0000962     -0.0000545    0.0001906    0.0000399
       1          16       0.0003632     -0.0000000    0.0000212    0.0003844
       1          17       0.0002959      0.0000000    0.0000198    0.0003157
       1          18      -0.0001606     -0.0000465    0.0001559   -0.0000512
       1          19      -0.0001921     -0.0000008    0.0003688    0.0001759
       1          20      -0.0002002     -0.0000049   -0.0000368   -0.0002419
       1          21      -0.0001231     -0.0000118    0.0001672    0.0000324
       1          22      -0.0002175     -0.0000143    0.0000447   -0.0001871
       1          23      -0.0001241     -0.0000048    0.0006210    0.0004920
       1          24      -0.0001882     -0.0000016    0.0000478   -0.0001420
       1          25      -0.0001485     -0.0000017    0.0003536    0.0002035
       1          26      -0.0001431     -0.0000000    0.0000615   -0.0000817
       1          27      -0.0000226     -0.0000022    0.0003217    0.0002970
       1          28      -0.0001746     -0.0000017    0.0004787    0.0003024
       1          29      -0.0000218     -0.0000005    0.0000669    0.0000446
       1          30      -0.0000230     -0.0000001    0.0000751    0.0000520
       1          31      -0.0000569     -0.0000003    0.0001455    0.0000884
       1          32      -0.0000170     -0.0000002    0.0001241    0.0001069
       1          33      -0.0000334     -0.0000005    0.0001389    0.0001051
       2           7       0.0000000     -0.0000000   -0.0001010   -0.0001010
       2           8       0.0000000     -0.0000000   -0.0000894   -0.0000894
       2           9       0.0002637     -0.0000007    0.0000021    0.0002651
       2          10      -0.0001848      0.0000000    0.0000187   -0.0001662
       2          11      -0.0000000     -0.0000000   -0.0000339   -0.0000339
       2          12      -0.0000000     -0.0000000   -0.0000254   -0.0000254
       2          13       0.0000000     -0.0000000   -0.0000063   -0.0000063
       2          14       0.0000000     -0.0000000   -0.0000026   -0.0000026
       2          15       0.0000827     -0.0000311    0.0001016    0.0001533
       2          16       0.0000000     -0.0000000    0.0000061    0.0000061
       2          17       0.0000000     -0.0000000    0.0000075    0.0000075
       2          18       0.0001675     -0.0000229    0.0000857    0.0002303
       2          19       0.0006856      0.0000000    0.0000926    0.0007781
       2          20      -0.0006451     -0.0000001    0.0000657   -0.0005796
       2          21      -0.0000844      0.0000000    0.0000746   -0.0000098
       2          22       0.0000140     -0.0000006    0.0000723    0.0000857
       2          23      -0.0001440      0.0000000    0.0002862    0.0001422
       2          24       0.0000229      0.0000000    0.0000366    0.0000595
       2          25       0.0000558      0.0000000    0.0001099    0.0001656
       2          26      -0.0000625     -0.0000000    0.0000887    0.0000262
       2          27       0.0008139      0.0000000    0.0001952    0.0010090
       2          28      -0.0008413     -0.0000000    0.0001998   -0.0006415
       2          29      -0.0000234      0.0000000    0.0000598    0.0000364
       2          30      -0.0000233     -0.0000001    0.0000616    0.0000382
       2          31      -0.0000224     -0.0000000    0.0000725    0.0000501
       2          32      -0.0000234      0.0000000    0.0000779    0.0000544
       2          33      -0.0000236     -0.0000003    0.0000791    0.0000552
       3           7       0.0003222      0.0000000   -0.0000917    0.0002304
       3           8       0.0003155     -0.0000000   -0.0002427    0.0000728
       3           9       0.0000299     -0.0001123    0.0000012   -0.0000811
       3          10       0.0004645     -0.0001307    0.0000648    0.0003987
       3          11      -0.0001563     -0.0000000   -0.0000349   -0.0001912
       3          12       0.0001429     -0.0000000   -0.0000721    0.0000709
       3          13       0.0001841      0.0000000   -0.0000630    0.0001211
       3          14       0.0002649     -0.0000000   -0.0000038    0.0002610
       3          15       0.0002231     -0.0000710    0.0002172    0.0003693
       3          16       0.0000349      0.0000000    0.0000018    0.0000367
       3          17       0.0003838     -0.0000000    0.0000094    0.0003932
       3          18      -0.0001542     -0.0000451    0.0001887   -0.0000106
       3          19      -0.0001598     -0.0000009   -0.0000244   -0.0001851
       3          20      -0.0001936     -0.0000019    0.0003226    0.0001271
       3          21      -0.0002931     -0.0000125    0.0001284   -0.0001772
       3          22      -0.0000644     -0.0000407    0.0002580    0.0001528
       3          23      -0.0002240     -0.0000051    0.0005159    0.0002867
       3          24      -0.0001536     -0.0000017    0.0001022   -0.0000531
       3          25      -0.0001113     -0.0000018    0.0000667   -0.0000464
       3          26      -0.0001046     -0.0000002    0.0003091    0.0002043
       3          27      -0.0001957     -0.0000023    0.0004675    0.0002695
       3          28      -0.0000242     -0.0000013    0.0003086    0.0002831
       3          29      -0.0000612     -0.0000005    0.0001794    0.0001176
       3          30      -0.0000607     -0.0000002    0.0001777    0.0001168
       3          31      -0.0000206     -0.0000007    0.0001441    0.0001228
       3          32      -0.0000647     -0.0000002    0.0001914    0.0001265
       3          33      -0.0000449     -0.0000009    0.0001800    0.0001342
  ----------------------------------------------------------------------------
 
 
  ----------------------------------------------------------------------------
   Be, B0 AND B-B0 SHIFTS FOR SINGLY EXCITED VIBRATIONAL STATES (CM-1)
   ------------------------------------------------------------
  VIBRATION            X AXIS               Y AXIS                 Z AXIS
  ----------------------------------------------------------------------------
    Be                    0.18966610           0.09791035           0.20238814
    B0                    0.18833317           0.09715664           0.20081274
    Be-B0                 0.00133293           0.00075371           0.00157539
    B'                    0.18833322           0.09715656           0.20081280
    Be-B'                 0.00133288           0.00075379           0.00157534
    B''                   0.18833324           0.09715664           0.20081281
    Be-B''                0.00133286           0.00075371           0.00157532
    B^A                   0.18833326           0.09715656           0.20081276
    Be-B^A                0.00133284           0.00075380           0.00157537
    B^S                   0.18833322           0.09715658           0.20081280
    Be-B^S                0.00133288           0.00075378           0.00157534
     7                    0.00001632           0.00010097          -0.00023041
     8                   -0.00017494           0.00008938          -0.00007278
     9                   -0.00013269          -0.00026508           0.00008115
    10                    0.00007415           0.00016617          -0.00039866
    11                   -0.00000861           0.00003387           0.00019120
    12                   -0.00002291           0.00002536          -0.00007086
    13                   -0.00027517           0.00000634          -0.00012112
    14                   -0.00020570           0.00000262          -0.00026104
    15                   -0.00003991          -0.00015330          -0.00036926
    16                   -0.00038445          -0.00000607          -0.00003666
    17                   -0.00031566          -0.00000748          -0.00039320
    18                    0.00005122          -0.00023033           0.00001056
    19                   -0.00017586          -0.00077815           0.00018507
    20                    0.00024188           0.00057957          -0.00012707
    21                   -0.00003238           0.00000981           0.00017718
    22                    0.00018708          -0.00008569          -0.00015281
    23                   -0.00049205          -0.00014219          -0.00028674
    24                    0.00014198          -0.00005953           0.00005307
    25                   -0.00020350          -0.00016563           0.00004636
    26                    0.00008170          -0.00002619          -0.00020427
    27                   -0.00029696          -0.00100905          -0.00026954
    28                   -0.00030241           0.00064153          -0.00028311
    29                   -0.00004457          -0.00003644          -0.00011759
    30                   -0.00005202          -0.00003820          -0.00011676
    31                   -0.00008837          -0.00005009          -0.00012279
    32                   -0.00010695          -0.00005444          -0.00012649
    33                   -0.00010508          -0.00005520          -0.00013421
  ----------------------------------------------------------------------------
  ----------------------------------------------------------------------------
   Be, B0 AND B-B0 SHIFTS FOR SINGLY EXCITED VIBRATIONAL STATES (MHz)
  VIBRATION            X AXIS               Y AXIS                 Z AXIS
  ----------------------------------------------------------------------------
    Be                 5686.04659085        2935.27850857        6067.44365849
    B0                 5646.08634817        2912.68291788        6020.21454321
    Be-B0                39.96024268          22.59559069          47.22911528
    B'                 5646.08800282        2912.68043590        6020.21619787
    Be-B'                39.95858803          22.59807267          47.22746063
    B''                5646.08837887        2912.68275301        6020.21667795
    Be-B''               39.95821198          22.59575556          47.22698054
    B^A                5646.08910087        2912.68030219        6020.21523352
    Be-B^A               39.95748998          22.59820638          47.22842497
    B^S                5646.08774815        2912.68089380        6020.21618491
    Be-B^S               39.95884270          22.59761477          47.22747358
     7                    0.48930613           3.02701781          -6.90754103
     8                   -5.24468367           2.67962669          -2.18184588
     9                   -3.97802808          -7.94686044           2.43269470
    10                    2.22297828           4.98177682         -11.95140470
    11                   -0.25806612           1.01551801           5.73201294
    12                   -0.68692116           0.76028620          -2.12446475
    13                   -8.24945377           0.18993058          -3.63114131
    14                   -6.16675015           0.07843526          -7.82576536
    15                   -1.19654418          -4.59580810         -11.07005840
    16                  -11.52540468          -0.18205957          -1.09909352
    17                   -9.46338427          -0.22414407         -11.78787928
    18                    1.53566997          -6.90505819           0.31663845
    19                   -5.27203838         -23.32826578           5.54820220
    20                    7.25128031          17.37520914          -3.80959262
    21                   -0.97063031           0.29420091           5.31179657
    22                    5.60839883          -2.56883856          -4.58116148
    23                  -14.75123617          -4.26274233          -8.59617194
    24                    4.25639151          -1.78465223           1.59105926
    25                   -6.10068915          -4.96547767           1.38975074
    26                    2.44928083          -0.78508021          -6.12390511
    27                   -8.90267567         -30.25051089          -8.08052886
    28                   -9.06596401          19.23267900          -8.48752246
    29                   -1.33613647          -1.09235845          -3.52539693
    30                   -1.55940245          -1.14517640          -3.50028284
    31                   -2.64931477          -1.50178271          -3.68112188
    32                   -3.20617987          -1.63207073          -3.79205670
    33                   -3.15028788          -1.65497550          -4.02345037
  ----------------------------------------------------------------------------
