# Supplementary material for: Precise Semi-Experimental Equilibrium (r e SE) Structure of Pyridine from 32 Isotopologues: Accurate Assessment of the Effect of Nitrogen-Atom Substitution in Aromatic Rings
Source: J Phys Chem A. 2025 Nov 7;129(46):10737–50. doi: 10.1021/acs.jpca.5c07184 (PMC12641475; doi:10.1021/acs.jpca.5c07184)
Supplement: Supplementary file 2 [file jp5c07184_si_002.zip › Supplementary Information/Computational Files/isomass/ISOMASS03_13C2.out]

 @GETMEM-I,  Allocated   91552 MB of main memory.
  analysis of anharmonic force field for a different isotopomer
  masses of atoms
   1.00782503500000        12.0000000000000        12.0000000000000     
   12.0000000000000        13.0033548260000        12.0000000000000     
   1.00782503500000        1.00782503500000        1.00782503500000     
   1.00782503500000        14.0030740020000     
  rotation matrix to com frame 

                 COLUMN   1       COLUMN   2       COLUMN   3
 ROW   1      0.24759060304    0.00000000000    0.96886474458
 ROW   2      0.96886474458    0.00000000000   -0.24759060304
 ROW   3     -0.00000000000    1.00000000000   -0.00000000000
********************************************************************************
        PARAMETERS RELEVANT TO MOLECULAR STRUCTURE 
********************************************************************************

                 COLUMN   1       COLUMN   2       COLUMN   3       COLUMN   4
 ROW   1      0.01699941260    0.11016736102    0.00818894222    0.04620819344
 ROW   2      0.07187612554   -0.01732175201    0.08382520957    0.18521965184
 ROW   3     -0.08389117235    0.00748302814    0.07347898890   -0.00000000695
 ROW   4      0.01699941260    0.11016736102    0.00818894220    0.02578448299
 ROW   5      0.07187612552   -0.01732175200    0.08382520949    0.10529814924
 ROW   6     -0.08389117233    0.00748302815    0.07347898868   -0.00000000398
 ROW   7      0.01699941261    0.11016736102    0.00818894228    0.10063246566
 ROW   8      0.07187612551   -0.01732175200    0.08382520941    0.03009004065
 ROW   9     -0.08389117241    0.00748302816    0.07347898861   -0.00000000156
 ROW  10      0.01699941258    0.11016736103    0.00818894210   -0.07596908411
 ROW  11      0.07187612552   -0.01732175200    0.08382520946    0.07522006002
 ROW  12     -0.08389117223    0.00748302813    0.07347898847   -0.00000000248
 ROW  13      0.01699941261    0.11016736102    0.00818894225    0.07022944993
 ROW  14      0.07187612550   -0.01732175199    0.08382520931   -0.07172538054
 ROW  15     -0.08389117238    0.00748302817    0.07347898833    0.00000000225
 ROW  16      0.01699941258    0.11016736103    0.00818894207   -0.09814087872
 ROW  17      0.07187612550   -0.01732175199    0.08382520935   -0.02869882555
 ROW  18     -0.08389117221    0.00748302814    0.07347898820    0.00000000137
 ROW  19      0.01699941262    0.11016736101    0.00818894236    0.18078777519
 ROW  20      0.07187612552   -0.01732175200    0.08382520943    0.04936561093
 ROW  21     -0.08389117250    0.00748302817    0.07347898877   -0.00000000258
 ROW  22      0.01699941257    0.11016736104    0.00818894203   -0.13704945749
 ROW  23      0.07187612553   -0.01732175201    0.08382520951    0.13058800305
 ROW  24     -0.08389117216    0.00748302812    0.07347898852   -0.00000000424
 ROW  25      0.01699941262    0.11016736101    0.00818894230    0.12679864911
 ROW  26      0.07187612549   -0.01732175198    0.08382520925   -0.13193312088
 ROW  27     -0.08389117245    0.00748302818    0.07347898826    0.00000000420
 ROW  28      0.01699941257    0.11016736104    0.00818894199   -0.17666005291
 ROW  29      0.07187612550   -0.01732175199    0.08382520932   -0.05438512063
 ROW  30     -0.08389117212    0.00748302813    0.07347898803    0.00000000262
 ROW  31      0.01699941259    0.11016736103    0.00818894215   -0.02722981120
 ROW  32      0.07187612549   -0.01732175199    0.08382520928   -0.10215593361
 ROW  33     -0.08389117228    0.00748302816    0.07347898812    0.00000000375

                 COLUMN   5       COLUMN   6       COLUMN   7       COLUMN   8
 ROW   1      0.00000000119    0.00000000009   -0.00000000000   -0.00000000000
 ROW   2      0.00000000466    0.00000000035   -0.00000000000    0.00000000000
 ROW   3      0.26713241846   -0.01817701222    0.01160376165    0.34483384803
 ROW   4      0.00000000066    0.00000000005   -0.00000000000   -0.00000000000
 ROW   5      0.00000000258    0.00000000020    0.00000000000    0.00000000000
 ROW   6      0.15174137552   -0.00965245915    0.00527252312    0.14287422146
 ROW   7      0.00000000260    0.00000000019    0.00000000000   -0.00000000000
 ROW   8      0.00000000063    0.00000000006    0.00000000000   -0.00000000000
 ROW   9      0.06733695654   -0.13374471824    0.11803931246   -0.08939607603
 ROW  10     -0.00000000198   -0.00000000014    0.00000000000   -0.00000000000
 ROW  11      0.00000000180    0.00000000014    0.00000000000    0.00000000000
 ROW  12      0.08413279853    0.12566981151   -0.12205252530   -0.08050174472
 ROW  13      0.00000000181    0.00000000014    0.00000000000    0.00000000000
 ROW  14     -0.00000000201   -0.00000000013   -0.00000000000    0.00000000000
 ROW  15     -0.08079213682   -0.11672713252   -0.11542510765   -0.05438928568
 ROW  16     -0.00000000255   -0.00000000018    0.00000000000   -0.00000000000
 ROW  17     -0.00000000089   -0.00000000005    0.00000000000    0.00000000000
 ROW  18     -0.06477913174    0.13059623560    0.11366450594   -0.06632555021
 ROW  19      0.00000000468    0.00000000034    0.00000000000   -0.00000000000
 ROW  20      0.00000000113    0.00000000009    0.00000000000   -0.00000000000
 ROW  21      0.11450614216   -0.24145768142    0.24969193655   -0.16386763915
 ROW  22     -0.00000000356   -0.00000000025   -0.00000000000   -0.00000000000
 ROW  23      0.00000000324    0.00000000025    0.00000000000   -0.00000000000
 ROW  24      0.14473429927    0.22542117525   -0.25943626665   -0.14450173422
 ROW  25      0.00000000328    0.00000000024   -0.00000000000   -0.00000000000
 ROW  26     -0.00000000357   -0.00000000025    0.00000000000    0.00000000000
 ROW  27     -0.14922319903   -0.21136345301   -0.31156552895   -0.10116183491
 ROW  28     -0.00000000459   -0.00000000033    0.00000000000   -0.00000000000
 ROW  29     -0.00000000156   -0.00000000010    0.00000000000    0.00000000000
 ROW  30     -0.12036252527    0.23439417070    0.30815609078   -0.13426531832
 ROW  31     -0.00000000071   -0.00000000005    0.00000000000    0.00000000000
 ROW  32     -0.00000000280   -0.00000000019   -0.00000000000    0.00000000000
 ROW  33     -0.14778267108    0.01247498947    0.00881163460    0.14482195428

                 COLUMN   9       COLUMN  10       COLUMN  11       COLUMN  12
 ROW   1      0.14525850147    0.01825456560    0.00000000000    0.00000000000
 ROW   2     -0.03357030069    0.10849761670    0.00000000000    0.00000000000
 ROW   3      0.00000000000   -0.00000000000    0.42592368241    0.23488728180
 ROW   4      0.14388113474   -0.02444379499   -0.00000000000   -0.00000000000
 ROW   5     -0.03976727130   -0.05883150186   -0.00000000000   -0.00000000000
 ROW   6      0.00000000000    0.00000000000    0.03031631680   -0.10796278707
 ROW   7      0.03910076490    0.06512037118    0.00000000000    0.00000000000
 ROW   8      0.07824907954   -0.11829702088   -0.00000000000   -0.00000000000
 ROW   9     -0.00000000000    0.00000000000   -0.09907942557    0.03906829150
 ROW  10     -0.01267723275   -0.11605698265   -0.00000000000   -0.00000000000
 ROW  11     -0.09336687185   -0.06397193311   -0.00000000000   -0.00000000000
 ROW  12     -0.00000000000    0.00000000000   -0.09943469516    0.03967791011
 ROW  13      0.01491992756    0.10930703975    0.00000000000    0.00000000000
 ROW  14      0.08057830729    0.06208764623    0.00000000000    0.00000000000
 ROW  15      0.00000000000    0.00000000000    0.05493431233   -0.09135499353
 ROW  16     -0.03130985052   -0.06445682393   -0.00000000000   -0.00000000000
 ROW  17     -0.07173951933    0.10971224051    0.00000000000    0.00000000000
 ROW  18      0.00000000000    0.00000000000    0.05718308117   -0.09417855416
 ROW  19     -0.09581789501   -0.01709194526   -0.00000000000   -0.00000000000
 ROW  20      0.04576885397   -0.13777166327   -0.00000000000   -0.00000000000
 ROW  21     -0.00000000000   -0.00000000000    0.23257285828    0.44975576817
 ROW  22     -0.11128963388   -0.04591822647   -0.00000000000   -0.00000000000
 ROW  23     -0.00389814118   -0.12745130912   -0.00000000000   -0.00000000000
 ROW  24     -0.00000000000   -0.00000000000    0.23322700518    0.44645867802
 ROW  25      0.10645108692    0.07884519237    0.00000000000    0.00000000000
 ROW  26     -0.01581648035    0.09533391671    0.00000000000    0.00000000000
 ROW  27     -0.00000000000   -0.00000000000    0.37808277348    0.08903502673
 ROW  28      0.09576664463   -0.03263247058    0.00000000000    0.00000000000
 ROW  29     -0.03107226759    0.12102505851    0.00000000000    0.00000000000
 ROW  30     -0.00000000000   -0.00000000000    0.39534771082    0.05645511231
 ROW  31     -0.14306958619    0.01822599981    0.00000000000    0.00000000000
 ROW  32      0.03646320552    0.05064678192    0.00000000000    0.00000000000
 ROW  33      0.00000000000   -0.00000000000   -0.07572177372    0.09869845921

                 COLUMN  13       COLUMN  14       COLUMN  15       COLUMN  16
 ROW   1      0.00000000000   -0.00000000000    0.00000000000    0.00000000000
 ROW   2     -0.00000000000    0.00000000000   -0.00000000000   -0.00000000000
 ROW   3      0.01181440637    0.44941399429    0.15247775838    0.57189393071
 ROW   4      0.00000000000   -0.00000000000    0.00000000000    0.00000000000
 ROW   5     -0.00000000000    0.00000000000   -0.00000000000   -0.00000000000
 ROW   6     -0.00304660152   -0.07620158407   -0.02353564064   -0.09130201175
 ROW   7      0.00000000000   -0.00000000000    0.00000000000    0.00000000000
 ROW   8      0.00000000000   -0.00000000000   -0.00000000000   -0.00000000000
 ROW   9      0.08065814621   -0.02865275859    0.07017643591    0.05384311213
 ROW  10      0.00000000000    0.00000000000    0.00000000000    0.00000000000
 ROW  11      0.00000000000   -0.00000000000    0.00000000000    0.00000000000
 ROW  12     -0.08084413220   -0.01288910545   -0.05026153347    0.07682544045
 ROW  13     -0.00000000000    0.00000000000   -0.00000000000   -0.00000000000
 ROW  14     -0.00000000000    0.00000000000   -0.00000000000   -0.00000000000
 ROW  15      0.04481696062    0.08455389262   -0.08634228180   -0.00042213263
 ROW  16      0.00000000000   -0.00000000000   -0.00000000000   -0.00000000000
 ROW  17     -0.00000000000   -0.00000000000    0.00000000000    0.00000000000
 ROW  18     -0.04606910992    0.07486321307    0.10420106790   -0.03931672689
 ROW  19      0.00000000000   -0.00000000000    0.00000000000    0.00000000000
 ROW  20     -0.00000000000    0.00000000000   -0.00000000000   -0.00000000000
 ROW  21     -0.54613086784    0.14908266225   -0.33018862759   -0.36503591520
 ROW  22      0.00000000000   -0.00000000000    0.00000000000    0.00000000000
 ROW  23      0.00000000000   -0.00000000000    0.00000000000    0.00000000000
 ROW  24      0.56297133637    0.06857990389    0.17999533701   -0.46047122167
 ROW  25     -0.00000000000   -0.00000000000   -0.00000000000   -0.00000000000
 ROW  26     -0.00000000000    0.00000000000   -0.00000000000   -0.00000000000
 ROW  27     -0.30830343333   -0.55080404605    0.49674962982    0.09707650586
 ROW  28     -0.00000000000    0.00000000000   -0.00000000000   -0.00000000000
 ROW  29     -0.00000000000   -0.00000000000    0.00000000000    0.00000000000
 ROW  30      0.27432787932   -0.46499267966   -0.50954527916    0.29450018112
 ROW  31     -0.00000000000    0.00000000000   -0.00000000000   -0.00000000000
 ROW  32     -0.00000000000    0.00000000000    0.00000000000    0.00000000000
 ROW  33      0.00101490870   -0.01667294869   -0.00525821671   -0.00958015911

                 COLUMN  17       COLUMN  18       COLUMN  19       COLUMN  20
 ROW   1      0.02175533396    0.19176755939    0.05883748836    0.06338122764
 ROW   2      0.00382792974    0.03282458860    0.39672920626    0.03610215327
 ROW   3     -0.00000000000   -0.00000000000    0.00000000000    0.00000000000
 ROW   4      0.01255331486    0.16670710077   -0.02196519016    0.04522991978
 ROW   5     -0.00175164436   -0.03123300458    0.06885212898   -0.00442732349
 ROW   6      0.00000000000    0.00000000000   -0.00000000000   -0.00000000000
 ROW   7      0.05124911709    0.00007778097    0.05213943787   -0.03392091946
 ROW   8     -0.14044180333   -0.00821396612   -0.05055736955   -0.09743621784
 ROW   9     -0.00000000000   -0.00000000000    0.00000000000    0.00000000000
 ROW  10      0.10855032729   -0.02977557111   -0.06832680023   -0.00254532744
 ROW  11      0.09681807574   -0.00599458769   -0.05231758367    0.09348165901
 ROW  12     -0.00000000000   -0.00000000000    0.00000000000   -0.00000000000
 ROW  13     -0.01912461241   -0.12458655038   -0.07064456108    0.01354653284
 ROW  14     -0.03822002769   -0.07936693966   -0.01479626598    0.07485952130
 ROW  15      0.00000000000    0.00000000000   -0.00000000000   -0.00000000000
 ROW  16      0.00268410598   -0.04852674884    0.08151551189   -0.00013396444
 ROW  17      0.04224690925    0.11425678907   -0.07569774099   -0.09117375691
 ROW  18     -0.00000000000   -0.00000000000    0.00000000000    0.00000000000
 ROW  19      0.13496230174   -0.00704750195    0.35039559559   -0.39767089535
 ROW  20     -0.12912990098   -0.01968397275    0.01639285408   -0.18999273739
 ROW  21      0.00000000000    0.00000000000   -0.00000000000   -0.00000000000
 ROW  22      0.17251782738   -0.08663745940   -0.20803434559   -0.33816982380
 ROW  23      0.05003667063    0.05473525801    0.06185915598    0.40177187659
 ROW  24      0.00000000000    0.00000000000   -0.00000000000   -0.00000000000
 ROW  25     -0.02830848089   -0.23156835859   -0.20431105321   -0.08892398165
 ROW  26     -0.03545787366    0.02568262542    0.12432365913    0.18488546284
 ROW  27     -0.00000000000   -0.00000000000    0.00000000000    0.00000000000
 ROW  28      0.00316224034   -0.11684216153    0.34448963987   -0.08425155349
 ROW  29      0.04774187271    0.09806109171    0.00506659347   -0.12150098544
 ROW  30     -0.00000000000    0.00000000000   -0.00000000000   -0.00000000000
 ROW  31     -0.15412522940    0.05788294244    0.00387144760    0.04088711349
 ROW  32      0.04270521361    0.00093798609    0.06426783024   -0.00660274181
 ROW  33      0.00000000000    0.00000000000   -0.00000000000   -0.00000000000

                 COLUMN  21       COLUMN  22       COLUMN  23       COLUMN  24
 ROW   1      0.15705144026    0.02641048721    0.05469768620    0.07255549811
 ROW   2      0.61535355098    0.06823697684    0.22878577472    0.28590295608
 ROW   3     -0.00000000000   -0.00000000000   -0.00000000000   -0.00000000000
 ROW   4      0.02007306076    0.00332320874   -0.02161371536   -0.01736125681
 ROW   5      0.07927030620   -0.01594109664   -0.07123309227   -0.06562737195
 ROW   6     -0.00000000000    0.00000000000    0.00000000000    0.00000000000
 ROW   7     -0.05474495053    0.04832773543    0.07243228351   -0.02971096732
 ROW   8     -0.01533545969   -0.00594520759    0.02368877901   -0.00788824019
 ROW   9      0.00000000000    0.00000000000   -0.00000000000   -0.00000000000
 ROW  10      0.03796950128    0.02089227648   -0.06188551653    0.02426157100
 ROW  11     -0.03779362364    0.00427050347    0.05870982607   -0.01969038686
 ROW  12      0.00000000000   -0.00000000000   -0.00000000000    0.00000000000
 ROW  13      0.01289524008   -0.04066724076   -0.07066129793   -0.03614267466
 ROW  14     -0.02936729068    0.10493339694    0.07152742663    0.02825482884
 ROW  15     -0.00000000000   -0.00000000000    0.00000000000    0.00000000000
 ROW  16     -0.02184487672   -0.03537290272    0.12125273153    0.04253716211
 ROW  17     -0.02083441283   -0.05394192667    0.06070155300    0.00689558949
 ROW  18      0.00000000000    0.00000000000    0.00000000000   -0.00000000000
 ROW  19     -0.44655807619    0.29099752030   -0.22127124094    0.25931364395
 ROW  20     -0.11049136510    0.05202387317   -0.04725561401    0.06133060564
 ROW  21     -0.00000000000   -0.00000000000    0.00000000000    0.00000000000
 ROW  22      0.31465833882    0.29391667975    0.07043420987   -0.19550581298
 ROW  23     -0.28998723616   -0.24307929354   -0.06120557012    0.17962809976
 ROW  24      0.00000000000    0.00000000000    0.00000000000    0.00000000000
 ROW  25      0.05465894319   -0.29419010463    0.07896845661    0.37853011572
 ROW  26     -0.07303027425    0.37771973547   -0.10226882982   -0.41935764143
 ROW  27      0.00000000000    0.00000000000   -0.00000000000   -0.00000000000
 ROW  28     -0.06963143700   -0.45763975493    0.13666099995   -0.49598299447
 ROW  29     -0.03609497838   -0.19917555121    0.05833369069   -0.17342071467
 ROW  30     -0.00000000000    0.00000000000   -0.00000000000    0.00000000000
 ROW  31      0.00318693871    0.01602300868   -0.03740754310    0.01529660487
 ROW  32      0.01511199529   -0.04013084990   -0.13350557880    0.05247061068
 ROW  33     -0.00000000000    0.00000000000    0.00000000000   -0.00000000000

                 COLUMN  25       COLUMN  26       COLUMN  27       COLUMN  28
 ROW   1      0.09838028429   -0.06410933052    0.09910912636   -0.04344251256
 ROW   2      0.37315049917    0.03813903330    0.20199257600    0.13477577966
 ROW   3     -0.00000000000   -0.00000000000   -0.00000000000   -0.00000000000
 ROW   4     -0.01072652213   -0.05823880911   -0.00006784012   -0.08418568953
 ROW   5     -0.05296291498    0.00089986849   -0.15999587577   -0.06478218594
 ROW   6      0.00000000000    0.00000000000    0.00000000000    0.00000000000
 ROW   7     -0.10509721524    0.07087475711   -0.01830194676    0.14204966356
 ROW   8      0.01871562712    0.06040040208    0.06731257970    0.04340907847
 ROW   9      0.00000000000   -0.00000000000   -0.00000000000   -0.00000000000
 ROW  10      0.09539945459    0.02658519060   -0.06792938783    0.10086038471
 ROW  11     -0.03262423144   -0.07173749207    0.12623463670   -0.01358731531
 ROW  12     -0.00000000000    0.00000000000   -0.00000000000   -0.00000000000
 ROW  13      0.06596992702    0.04198328125    0.05981855960   -0.07122028351
 ROW  14      0.02182010098   -0.08558714083   -0.08441351879    0.00872358017
 ROW  15     -0.00000000000    0.00000000000    0.00000000000    0.00000000000
 ROW  16     -0.04308505602    0.08765281340    0.00267807624   -0.13575466466
 ROW  17      0.05974549352    0.05336132217   -0.05904282328   -0.02878792115
 ROW  18     -0.00000000000   -0.00000000000    0.00000000000    0.00000000000
 ROW  19      0.26465603721   -0.28899356861    0.03333630921   -0.18261449495
 ROW  20      0.11926955915   -0.01699560578    0.09171977363   -0.03249580196
 ROW  21     -0.00000000000    0.00000000000   -0.00000000000   -0.00000000000
 ROW  22     -0.17295719583   -0.23528979973    0.15590710797   -0.05428764472
 ROW  23      0.22583960046    0.15466742569   -0.06531318038    0.14067876061
 ROW  24     -0.00000000000    0.00000000000   -0.00000000000   -0.00000000000
 ROW  25     -0.11726742489   -0.28781815447   -0.10935160166    0.00797409565
 ROW  26      0.23336028756    0.26717002979    0.10967071058   -0.08705553834
 ROW  27      0.00000000000   -0.00000000000    0.00000000000    0.00000000000
 ROW  28      0.19468201276   -0.39162291229    0.05791683438    0.18048351582
 ROW  29      0.15073092394   -0.10504858066   -0.04500367468    0.08957219768
 ROW  30     -0.00000000000    0.00000000000    0.00000000000   -0.00000000000
 ROW  31     -0.02608749796   -0.05646305358   -0.00093982509    0.05306494476
 ROW  32     -0.09349368648    0.01837126036    0.07913957108    0.02886138198
 ROW  33      0.00000000000   -0.00000000000   -0.00000000000   -0.00000000000

                 COLUMN  29       COLUMN  30       COLUMN  31       COLUMN  32
 ROW   1      0.05155677199   -0.11724101058   -0.75483792156    0.02903407406
 ROW   2     -0.01268860310    0.03005838107    0.19300487699   -0.00198694210
 ROW   3     -0.00000000000    0.00000000000    0.00000000000   -0.00000000000
 ROW   4     -0.00407563525    0.00964305800    0.06507680137   -0.00360110651
 ROW   5      0.00098648904   -0.00231720784   -0.01673070938   -0.00366683520
 ROW   6      0.00000000000   -0.00000000000   -0.00000000000    0.00000000000
 ROW   7      0.00119689264   -0.00137835953   -0.00984448526   -0.01462770678
 ROW   8     -0.01581168893    0.00572425348    0.02924793753    0.05771267312
 ROW   9      0.00000000000   -0.00000000000   -0.00000000000   -0.00000000000
 ROW  10      0.00076445044   -0.01327482631   -0.02034997204    0.03895761509
 ROW  11      0.00035910506   -0.01858878637   -0.01796129801    0.04130664361
 ROW  12     -0.00000000000    0.00000000000    0.00000000000   -0.00000000000
 ROW  13      0.05559972053   -0.00363889068    0.00980838020    0.00960532579
 ROW  14      0.04899908439   -0.00450700857    0.00813999446    0.00565443988
 ROW  15     -0.00000000000    0.00000000000   -0.00000000000   -0.00000000000
 ROW  16     -0.00344292134   -0.02629778547    0.00727836587   -0.00720876123
 ROW  17      0.00646891140    0.07360176552   -0.01889519212    0.01352224773
 ROW  18     -0.00000000000   -0.00000000000    0.00000000000   -0.00000000000
 ROW  19     -0.04296082882    0.01605775655    0.08862802615    0.15908302218
 ROW  20      0.19608531275   -0.06910050182   -0.35296087049   -0.65435972887
 ROW  21     -0.00000000000    0.00000000000    0.00000000000    0.00000000000
 ROW  22     -0.00525656241    0.18585405791    0.21743209930   -0.43312737779
 ROW  23     -0.00578088397    0.21124843332    0.23393026918   -0.47461742062
 ROW  24      0.00000000000   -0.00000000000   -0.00000000000    0.00000000000
 ROW  25     -0.68306894211    0.04637063617   -0.10780244577   -0.09105038695
 ROW  26     -0.63193823034    0.04341747774   -0.09858096932   -0.07991852526
 ROW  27      0.00000000000    0.00000000000    0.00000000000    0.00000000000
 ROW  28      0.02961048183    0.28602782539   -0.07089320656    0.05327329338
 ROW  29     -0.08682795291   -0.85239244121    0.20869773062   -0.14901416717
 ROW  30      0.00000000000    0.00000000000    0.00000000000    0.00000000000
 ROW  31     -0.00007784348    0.00019137936   -0.00007761989   -0.00015294857
 ROW  32      0.00029983407   -0.00004875200    0.00004944284   -0.00067738094
 ROW  33      0.00000000000    0.00000000000   -0.00000000000    0.00000000000

                 COLUMN  33
 ROW   1     -0.51507579113
 ROW   2      0.13178711372
 ROW   3      0.00000000000
 ROW   4      0.04759329977
 ROW   5     -0.01230355013
 ROW   6     -0.00000000000
 ROW   7      0.00952347325
 ROW   8     -0.04690425564
 ROW   9      0.00000000000
 ROW  10      0.03307779316
 ROW  11      0.03874154887
 ROW  12     -0.00000000000
 ROW  13     -0.00825453347
 ROW  14     -0.00498782010
 ROW  15      0.00000000000
 ROW  16     -0.00653428544
 ROW  17      0.01202251527
 ROW  18     -0.00000000000
 ROW  19     -0.12173012407
 ROW  20      0.51177905573
 ROW  21     -0.00000000000
 ROW  22     -0.37550685547
 ROW  23     -0.41577036732
 ROW  24      0.00000000000
 ROW  25      0.07567724807
 ROW  26      0.06585725181
 ROW  27      0.00000000000
 ROW  28      0.04642762491
 ROW  29     -0.12791540227
 ROW  30      0.00000000000
 ROW  31      0.00004192397
 ROW  32     -0.00006079098
 ROW  33      0.00000000000
  Performing F(IJK)/F(IKJ)/F(KJI) consistency check 
  Differences greater than 1 cm-1 will be printed.
  ===================================================================
  I    J    K    F(IJK)        F(IKJ)        F(KJI)        Difference
  ===================================================================
 Cubic force constants written to file cubic.
  ===================================================================
  Largest absolute difference is    0.16603 cm-1.
 
 
---------------------------------------------------------------------------
          Quartic centrifugal distortion parameters 
                                CM-1                MHz
---------------------------------------------------------------------------
    1    1    1    1   -0.1758470573E-06       -0.0052717622
    1    1    1    2    0.3316467689E-08        0.0000994252
    1    1    2    1    0.3316467689E-08        0.0000994252
    1    1    2    2    0.6201698029E-07        0.0018592223
    1    1    3    3   -0.2621556114E-07       -0.0007859228
    1    2    1    1    0.3316467689E-08        0.0000994252
    1    2    1    2   -0.1149294656E-06       -0.0034454987
    1    2    2    1   -0.1149294656E-06       -0.0034454987
    1    2    2    2   -0.5925686919E-08       -0.0001776476
    1    2    3    3   -0.7400460069E-09       -0.0000221860
    2    1    1    1    0.3316467689E-08        0.0000994252
    2    1    1    2   -0.1149294656E-06       -0.0034454987
    2    1    2    1   -0.1149294656E-06       -0.0034454987
    2    1    2    2   -0.5925686919E-08       -0.0001776476
    2    1    3    3   -0.7400460069E-09       -0.0000221860
    2    2    1    1    0.6201698029E-07        0.0018592223
    2    2    1    2   -0.5925686919E-08       -0.0001776476
    2    2    2    1   -0.5925686919E-08       -0.0001776476
    2    2    2    2   -0.1767233407E-06       -0.0052980325
    2    2    3    3   -0.3094733300E-07       -0.0009277777
    3    3    1    1   -0.2621556114E-07       -0.0007859228
    3    3    1    2   -0.7400460069E-09       -0.0000221860
    3    3    2    1   -0.7400460069E-09       -0.0000221860
    3    3    2    2   -0.3094733300E-07       -0.0009277777
    3    3    3    3   -0.1434064982E-07       -0.0004299219
---------------------------------------------------------------------------
------------------------------------------------------------
        Parameter                (MHz)                 (CM-1)
------------------------------------------------------------
 
           R6                -.605062E-04           -.201827E-08
           R5                -.113237E-03           -.377719E-08
           SI                            0.115740E+01
 
  Kivelson-Wilson centrifugal distortion parameters 
 
           DJ                0.594982E-03           0.198465E-07
           DK                0.458498E-03           0.152938E-07
           DJK               0.264461E-03           0.882146E-08
 
  A-reduced centrifugal distortion parameters (Ir representation) 
 
           DELJ              0.715994E-03           0.238830E-07
           DELK              0.106356E-02           0.354766E-07
           DELJK             -.461614E-03           -.153978E-07
           delJ              0.304257E-03           0.101489E-07
           delK              0.506594E-03           0.168981E-07
 
  S-reduced centrifugal distortion parameters (Ir representation) 
 
           DJ                0.497144E-03           0.165829E-07
           DK                -.306918E-04           -.102377E-08
           DJK               0.851488E-03           0.284026E-07
           D1                -.304257E-03           -.101489E-07
           D2                -.109425E-03           -.365003E-08
------------------------------------------------------------
  Centrifugal corrections for various types of 
 rotational constants (MHz and cm-1) ...
   Bx''-Bx         0.0021866382        0.0000000729
   By''-By         0.0021157107        0.0000000706
   Bz''-Bz        -0.0000682365       -0.0000000023
   Bx''-Bx'         0.0004638889        0.0000000155
   By''-By'         0.0003929614        0.0000000131
   Bz''-Bz'         0.0025158875        0.0000000839
   Bx'-Bx         0.0017227493        0.0000000575
   By'-By         0.0017227493        0.0000000575
   Bz'-Bz        -0.0025841240       -0.0000000862
   BxSR-Bx         0.0018489016        0.0000000617
   BySR-By         0.0013161492        0.0000000439
   BzSR-Bz        -0.0020848257       -0.0000000695
   BxSR-Bx''        -0.0003377366       -0.0000000113
   BySR-By''        -0.0007995616       -0.0000000267
   BzSR-Bz''        -0.0020165892       -0.0000000673
   BxSR-Bx'        -0.0001261523       -0.0000000042
   BySR-By'        -0.0004066002       -0.0000000136
   BzSR-Bz'         0.0004992983        0.0000000167
   BxAR-Bx         0.0007546496        0.0000000252
   ByAR-By         0.0027670370        0.0000000923
   BzAR-Bz        -0.0026603120       -0.0000000887
---------------------------------------------------------------------------
 
 *****************************************
     THE MOLECULE IS AN ASYMMETRIC TOP
 *****************************************
 
 
---------------------------------------------------------------------------
         Sextic centrifugal distortion parameters
          Watson A reduction. I^r representation 
              CM-1*10^6                     kHz
---------------------------------------------------------------------------
   HJ        0.0000000103               0.0000003079
   HJK       -0.0000000005              -0.0000000154
   HKJ       -0.0000000667              -0.0000019997
   HK        0.0000000778               0.0000023319
   hJ        0.0000000051               0.0000001535
   hJK        0.0000000093               0.0000002800
   hK        0.0000000306               0.0000009174
---------------------------------------------------------------------------
         Sextic centrifugal distortion parameters
          Watson S reduction. I^r representation 
              CM-1*10^6                     kHz
---------------------------------------------------------------------------
   HJ       -0.0000000019              -0.0000000565
   HJK        0.0000000499               0.0000014969
   HKJ       -0.0000000526              -0.0000015763
   HK        0.0000000254               0.0000007604
   h1        0.0000000039               0.0000001172
   h2        0.0000000061               0.0000001822
   h3        0.0000000012               0.0000000364
---------------------------------------------------------------------------
---------------------------------------------------------------------------
             Geometrical properties evaluated at     0.00 K 
  Mean and mean-square displacements in normal coordinates (amu**0.5 bohr)
         Coordinate              <q>            <q**2>
---------------------------------------------------------------------------
              1              0.0000000000     0.0000000000
              2              0.0000000000     0.0000000000
              3              0.0000000000     0.0000000000
              4              0.0000000000     0.0000000000
              5              0.0000000000     0.0000000000
              6              0.0000000000     0.0000000000
              7              0.0000000000     0.5000000659
              8             -0.0000000000     0.5000000659
              9              0.0024333013     0.5000000659
             10              0.0051179380     0.5000000659
             11              0.0000000000     0.5000000659
             12              0.0000000000     0.5000000659
             13             -0.0000000000     0.5000000659
             14              0.0000000000     0.5000000659
             15             -0.0000000000     0.5000000659
             16             -0.0000000000     0.5000000659
             17             -0.2235746125     0.5000000659
             18             -0.1602320944     0.5000000659
             19              0.0360551547     0.5000000659
             20             -0.0049170129     0.5000000659
             21              0.0008587335     0.5000000659
             22              0.0235353039     0.5000000659
             23             -0.0073657711     0.5000000659
             24             -0.0005058067     0.5000000659
             25             -0.0026816917     0.5000000659
             26              0.0153751230     0.5000000659
             27              0.0074113035     0.5000000659
             28             -0.0115540701     0.5000000659
             29             -0.0361851499     0.5000000659
             30              0.0397432247     0.5000000659
             31             -0.0124951079     0.5000000659
             32             -0.0004391355     0.5000000659
             33              0.0705558338     0.5000000659
---------------------------------------------------------------------------
------------------------------------------------------
   ATOM              INTERNUCLEAR DISTANCE
  I    J            Re           Rg           Ra
------------------------------------------------------
  2    1         1.0819050    1.1025848    1.0863473
  3    1         2.1561982    2.1733596    2.1646374
  3    2         1.3916426    1.3995884    1.3971283
  4    1         2.1561982    2.1733687    2.1646493
  4    2         1.3916426    1.3995984    1.3971386
  4    3         2.3906676    2.4017384    2.4005915
  5    1         3.3846822    3.4032251    3.3980717
  5    2         2.3938263    2.4042110    2.4031574
  5    3         1.3936337    1.4017350    1.3994079
  5    4         2.7186620    2.7303403    2.7297659
  6    1         3.3846822    3.4033020    3.3981140
  6    2         2.3938263    2.4042846    2.4031894
  6    3         2.7186620    2.7303608    2.7297582
  6    4         1.3936337    1.4018492    1.3994608
  6    5         2.2792411    2.2894203    2.2882629
  7    1         2.5080635    2.5293671    2.5178029
  7    2         2.1612674    2.1784021    2.1698027
  7    3         1.0812548    1.1018431    1.0854413
  7    4         3.3845477    3.4034612    3.3982374
  7    5         2.1505638    2.1679877    2.1594453
  7    6         3.7988884    3.8183754    3.8141733
  8    1         2.5080635    2.5293816    2.5178187
  8    2         2.1612674    2.1784145    2.1698095
  8    3         3.3845477    3.4034619    3.3982314
  8    4         1.0812548    1.1018451    1.0854346
  8    5         3.7988884    3.8183641    3.8141752
  8    6         2.1505638    2.1681019    2.1595031
  8    7         4.3025852    4.3269200    4.3196944
  9    1         4.2918416    4.3170538    4.3100268
  9    2         3.3817517    3.4012307    3.3962287
  9    3         2.1525632    2.1709539    2.1624091
  9    4         3.8018753    3.8224613    3.8184071
  9    5         1.0835302    1.1045921    1.0889673
  9    6         3.2460793    3.2652063    3.2598283
  9    7         2.4810339    2.5039877    2.4921929
  9    8         4.8816294    4.9080909    4.9023388
 10    1         4.2918416    4.3171815    4.3101403
 10    2         3.3817517    3.4013327    3.3963190
 10    3         3.8018753    3.8224889    3.8184343
 10    4         2.1525632    2.1710849    2.1625228
 10    5         3.2460793    3.2651975    3.2598450
 10    6         1.0835302    1.1046528    1.0890035
 10    7         4.8816294    4.9081147    4.9023706
 10    8         2.4810339    2.5041670    2.4923407
 10    9         4.1079434    4.1332484    4.1256826
 11    1         3.8902253    3.9085417    3.9045255
 11    2         2.8083203    2.8186787    2.8181782
 11    3         2.4126182    2.4225963    2.4215153
 11    4         2.4126182    2.4226876    2.4215949
 11    5         1.3390964    1.3461081    1.3437747
 11    6         1.3390964    1.3462468    1.3438509
 11    7         3.3753245    3.3932497    3.3881362
 11    8         3.3753245    3.3933675    3.3882321
 11    9         2.0575793    2.0749459    2.0662899
 11   10         2.0575793    2.0750566    2.0663825
------------------------------------------------------
  nmode is                     27
  DIPOLE MOMENT OF ISOTOPOLOGUE 
  (only correct if inertial frame is unchanged) 
                             Vibrationally averaged dipole moment
--------------------------------------------------------------------------------
                              a.u.                         Debye
                     x         y         z              x         y         z
--------------------------------------------------------------------------------
MU_e           -0.82690   0.21131   0.00000       -2.10163   0.53707   0.00000
delta <MU> (1)  0.00005  -0.00005   0.00000        0.00012  -0.00012   0.00000
delta <MU> (2)  0.02200  -0.00556  -0.00000        0.05592  -0.01414  -0.00000
<MU>           -0.80485   0.20570  -0.00000       -2.04558   0.52281  -0.00000
 
Equilibrium dipole moment:    0.85347 a.u. (   2.16917 D)
Zero-point dipole moment:     0.83072 a.u. (   2.11134 D)
--------------------------------------------------------------------------------
********************************************************************************
     PARAMETERS RELEVANT TO ROTATIONAL SPECTROSCOPY
********************************************************************************
 
 
  ----------------------------------------------------------------------------
                                     VIB-ROT CONSTANT / (cm-1)
                                  ------------------------------
     AXIS        MODE       CORIOLIS     QUADRATIC     ANHARMONIC    TOTAL
  ----------------------------------------------------------------------------
       1           7       0.0003159     -0.0000000   -0.0001060    0.0002099
       1           8       0.0003071     -0.0000000   -0.0002321    0.0000751
       1           9       0.0000430     -0.0001182   -0.0000004   -0.0000755
       1          10       0.0003949     -0.0001278    0.0000606    0.0003276
       1          11      -0.0000964     -0.0000000   -0.0000406   -0.0001370
       1          12       0.0001314     -0.0000000   -0.0000672    0.0000641
       1          13       0.0001769     -0.0000000   -0.0000563    0.0001206
       1          14       0.0002583     -0.0000000   -0.0000021    0.0002562
       1          15       0.0004352      0.0000000    0.0000068    0.0004420
       1          16       0.0003748     -0.0000000    0.0000093    0.0003840
       1          17      -0.0001353     -0.0000788    0.0002391    0.0000250
       1          18      -0.0002143     -0.0000284    0.0001114   -0.0001313
       1          19      -0.0001470     -0.0000040    0.0000479   -0.0001031
       1          20      -0.0001863     -0.0000031    0.0002992    0.0001098
       1          21      -0.0002721     -0.0000125    0.0001340   -0.0001505
       1          22      -0.0000935     -0.0000365    0.0002727    0.0001426
       1          23      -0.0001961     -0.0000052    0.0004967    0.0002954
       1          24      -0.0001507     -0.0000018    0.0000920   -0.0000604
       1          25      -0.0001202     -0.0000019    0.0000847   -0.0000374
       1          26      -0.0001004     -0.0000002    0.0002828    0.0001823
       1          27      -0.0001829     -0.0000022    0.0004765    0.0002914
       1          28      -0.0000316     -0.0000016    0.0003006    0.0002673
       1          29      -0.0000410     -0.0000003    0.0001321    0.0000908
       1          30      -0.0000723     -0.0000005    0.0001953    0.0001225
       1          31      -0.0000239     -0.0000007    0.0001433    0.0001187
       1          32      -0.0000613     -0.0000002    0.0001846    0.0001231
       1          33      -0.0000425     -0.0000008    0.0001740    0.0001306
       2           7       0.0002927     -0.0000000   -0.0002858    0.0000069
       2           8       0.0003013     -0.0000000   -0.0001327    0.0001685
       2           9       0.0002702     -0.0001341    0.0000109    0.0001470
       2          10       0.0000521     -0.0001277    0.0000134   -0.0000622
       2          11       0.0001005     -0.0000000   -0.0000945    0.0000060
       2          12       0.0000517     -0.0000000   -0.0000327    0.0000189
       2          13       0.0002408     -0.0000000    0.0000235    0.0002643
       2          14       0.0002118     -0.0000000   -0.0000009    0.0002109
       2          15       0.0003725     -0.0000000    0.0000214    0.0003939
       2          16       0.0003388      0.0000000    0.0000197    0.0003585
       2          17      -0.0000820     -0.0000718    0.0002315    0.0000776
       2          18      -0.0002003     -0.0000367    0.0001543   -0.0000827
       2          19      -0.0001959     -0.0000009    0.0003079    0.0001111
       2          20      -0.0001929     -0.0000026    0.0000047   -0.0001908
       2          21      -0.0001359     -0.0000117    0.0001710    0.0000233
       2          22      -0.0002070     -0.0000162    0.0000823   -0.0001409
       2          23      -0.0001598     -0.0000050    0.0005894    0.0004246
       2          24      -0.0001847     -0.0000017    0.0000466   -0.0001397
       2          25      -0.0001391     -0.0000019    0.0003278    0.0001867
       2          26      -0.0001505     -0.0000001    0.0000838   -0.0000668
       2          27      -0.0000299     -0.0000023    0.0003188    0.0002867
       2          28      -0.0001720     -0.0000017    0.0004865    0.0003129
       2          29      -0.0000401     -0.0000005    0.0000956    0.0000550
       2          30      -0.0000112     -0.0000002    0.0000552    0.0000439
       2          31      -0.0000550     -0.0000003    0.0001496    0.0000942
       2          32      -0.0000191     -0.0000002    0.0001308    0.0001115
       2          33      -0.0000354     -0.0000005    0.0001454    0.0001094
       3           7       0.0000000     -0.0000000   -0.0000997   -0.0000997
       3           8       0.0000000     -0.0000000   -0.0000903   -0.0000903
       3           9       0.0003046     -0.0000003    0.0000027    0.0003071
       3          10      -0.0002256     -0.0000000    0.0000181   -0.0002076
       3          11      -0.0000000     -0.0000000   -0.0000343   -0.0000343
       3          12      -0.0000000     -0.0000000   -0.0000247   -0.0000247
       3          13       0.0000000     -0.0000000   -0.0000074   -0.0000074
       3          14       0.0000000     -0.0000000   -0.0000007   -0.0000007
       3          15       0.0000000     -0.0000000    0.0000072    0.0000072
       3          16       0.0000000     -0.0000000    0.0000073    0.0000073
       3          17       0.0000624     -0.0000376    0.0001176    0.0001424
       3          18       0.0001616     -0.0000163    0.0000669    0.0002122
       3          19       0.0009037     -0.0000007    0.0000914    0.0009944
       3          20      -0.0008431     -0.0000000    0.0000732   -0.0007699
       3          21      -0.0000843     -0.0000000    0.0000766   -0.0000077
       3          22      -0.0000064     -0.0000005    0.0000870    0.0000801
       3          23      -0.0001176     -0.0000000    0.0002725    0.0001549
       3          24       0.0000226     -0.0000000    0.0000342    0.0000568
       3          25       0.0000707     -0.0000000    0.0001055    0.0001762
       3          26      -0.0000791     -0.0000000    0.0000898    0.0000106
       3          27       0.0010700     -0.0000000    0.0001974    0.0012674
       3          28      -0.0010953     -0.0000000    0.0001986   -0.0008966
       3          29      -0.0000236     -0.0000001    0.0000566    0.0000330
       3          30      -0.0000234     -0.0000001    0.0000613    0.0000379
       3          31      -0.0000224     -0.0000000    0.0000733    0.0000509
       3          32      -0.0000233     -0.0000000    0.0000784    0.0000550
       3          33      -0.0000237     -0.0000003    0.0000796    0.0000556
  ----------------------------------------------------------------------------
 
 
  ----------------------------------------------------------------------------
   Be, B0 AND B-B0 SHIFTS FOR SINGLY EXCITED VIBRATIONAL STATES (CM-1)
   ------------------------------------------------------------
  VIBRATION            X AXIS               Y AXIS                 Z AXIS
  ----------------------------------------------------------------------------
    Be                    0.19978078           0.19235507           0.09799881
    B0                    0.19823880           0.19099064           0.09724376
    Be-B0                 0.00154198           0.00136444           0.00075504
    B'                    0.19823886           0.19099069           0.09724368
    Be-B'                 0.00154192           0.00136438           0.00075513
    B''                   0.19823887           0.19099071           0.09724376
    Be-B''                0.00154190           0.00136437           0.00075505
    B^A                   0.19823882           0.19099073           0.09724368
    Be-B^A                0.00154195           0.00136434           0.00075513
    B^S                   0.19823886           0.19099068           0.09724370
    Be-B^S                0.00154191           0.00136439           0.00075511
     7                   -0.00020986          -0.00000686           0.00009970
     8                   -0.00007506          -0.00016853           0.00009029
     9                    0.00007554          -0.00014703          -0.00030712
    10                   -0.00032762           0.00006221           0.00020760
    11                    0.00013702          -0.00000600           0.00003430
    12                   -0.00006414          -0.00001895           0.00002468
    13                   -0.00012057          -0.00026431           0.00000745
    14                   -0.00025622          -0.00021089           0.00000074
    15                   -0.00044202          -0.00039391          -0.00000721
    16                   -0.00038404          -0.00035848          -0.00000734
    17                   -0.00002498          -0.00007765          -0.00014240
    18                    0.00013127           0.00008271          -0.00021216
    19                    0.00010312          -0.00011108          -0.00099445
    20                   -0.00010980           0.00019079           0.00076989
    21                    0.00015051          -0.00002331           0.00000771
    22                   -0.00014262           0.00014088          -0.00008011
    23                   -0.00029540          -0.00042463          -0.00015486
    24                    0.00006042           0.00013975          -0.00005683
    25                    0.00003735          -0.00018673          -0.00017620
    26                   -0.00018229           0.00006677          -0.00001063
    27                   -0.00029143          -0.00028670          -0.00126737
    28                   -0.00026731          -0.00031287           0.00089665
    29                   -0.00009080          -0.00005502          -0.00003298
    30                   -0.00012252          -0.00004388          -0.00003790
    31                   -0.00011873          -0.00009424          -0.00005087
    32                   -0.00012312          -0.00011149          -0.00005505
    33                   -0.00013064          -0.00010943          -0.00005561
  ----------------------------------------------------------------------------
  ----------------------------------------------------------------------------
   Be, B0 AND B-B0 SHIFTS FOR SINGLY EXCITED VIBRATIONAL STATES (MHz)
  VIBRATION            X AXIS               Y AXIS                 Z AXIS
  ----------------------------------------------------------------------------
    Be                 5989.27696308        5766.66000881        2937.93034339
    B0                 5943.04966876        5725.75523405        2915.29472329
    Be-B0                46.22729432          40.90477476          22.63562010
    B'                 5943.05139151        5725.75695680        2915.29213917
    Be-B'                46.22557158          40.90305201          22.63820422
    B''                5943.05185540        5725.75734976        2915.29465505
    Be-B''               46.22510769          40.90265905          22.63568834
    B^A                5943.05042341        5725.75800109        2915.29206298
    Be-B^A               46.22653967          40.90200773          22.63828041
    B^S                5943.05151766        5725.75655020        2915.29263846
    Be-B^S               46.22544542          40.90345861          22.63770493
     7                   -6.29151880          -0.20574458           2.98898431
     8                   -2.25034902          -5.05225838           2.70683071
     9                    2.26462910          -4.40784745          -9.20731464
    10                   -9.82194757           1.86510720           6.22358675
    11                    4.10766844          -0.17981225           1.02835004
    12                   -1.92292990          -0.56796836           0.73976104
    13                   -3.61452968          -7.92386779           0.22326257
    14                   -7.68118617          -6.32244637           0.02213518
    15                  -13.25133388         -11.80911000          -0.21612321
    16                  -11.51318831         -10.74690911          -0.22000266
    17                   -0.74879285          -2.32783138          -4.26890019
    18                    3.93541725           2.47966562          -6.36051292
    19                    3.09141496          -3.33017451         -29.81271979
    20                   -3.29172003           5.71979830          23.08079627
    21                    4.51209764          -0.69896455           0.23105591
    22                   -4.27576537           4.22354496          -2.40161755
    23                   -8.85592725         -12.73013894          -4.64271913
    24                    1.81126448           4.18947899          -1.70365524
    25                    1.11979312          -5.59800886          -5.28235565
    26                   -5.46480595           2.00171187          -0.31853533
    27                   -8.73694483          -8.59503673         -37.99483261
    28                   -8.01361324          -9.37964212          26.88076294
    29                   -2.72219922          -1.64932563          -0.98879304
    30                   -3.67306494          -1.31548381          -1.13634501
    31                   -3.55953932          -2.82522225          -1.52495999
    32                   -3.69101320          -3.34250593          -1.65026356
    33                   -3.91650410          -3.28055747          -1.66711539
  ----------------------------------------------------------------------------
