# Supplementary material for: Precise Semi-Experimental Equilibrium (r e SE) Structure of Pyridine from 32 Isotopologues: Accurate Assessment of the Effect of Nitrogen-Atom Substitution in Aromatic Rings
Source: J Phys Chem A. 2025 Nov 7;129(46):10737–50. doi: 10.1021/acs.jpca.5c07184 (PMC12641475; doi:10.1021/acs.jpca.5c07184)
Supplement: Supplementary file 2 [file jp5c07184_si_002.zip › Supplementary Information/Computational Files/isomass/ISOMASS04_13C3.out]

 @GETMEM-I,  Allocated   91552 MB of main memory.
  analysis of anharmonic force field for a different isotopomer
  masses of atoms
   1.00782503500000        12.0000000000000        13.0033548260000     
   12.0000000000000        12.0000000000000        12.0000000000000     
   1.00782503500000        1.00782503500000        1.00782503500000     
   1.00782503500000        14.0030740020000     
  rotation matrix to com frame 

                 COLUMN   1       COLUMN   2       COLUMN   3
 ROW   1      0.26882459564   -0.00000000000   -0.96318914902
 ROW   2      0.96318914902   -0.00000000000    0.26882459564
 ROW   3      0.00000000000    1.00000000000   -0.00000000000
********************************************************************************
        PARAMETERS RELEVANT TO MOLECULAR STRUCTURE 
********************************************************************************

                 COLUMN   1       COLUMN   2       COLUMN   3       COLUMN   4
 ROW   1     -0.02553092637    0.10310991124    0.03477648983    0.05203820273
 ROW   2      0.10848234241    0.02691545576   -0.00016090027    0.18220318494
 ROW   3     -0.00852287731    0.03371632676   -0.10622361363   -0.00000000474
 ROW   4     -0.02553092638    0.10310991123    0.03477648984    0.02987195428
 ROW   5      0.10848234237    0.02691545570   -0.00016090023    0.10278229008
 ROW   6     -0.00852287733    0.03371632680   -0.10622361365   -0.00000000270
 ROW   7     -0.02553092642    0.10310991116    0.03477648988   -0.07247630373
 ROW   8      0.10848234236    0.02691545568   -0.00016090022    0.07495917694
 ROW   9     -0.00852287745    0.03371632680   -0.10622361368   -0.00000000136
 ROW  10     -0.02553092635    0.10310991127    0.03477648981    0.10301905980
 ROW  11      0.10848234234    0.02691545565   -0.00016090020    0.02597869227
 ROW  12     -0.00852287725    0.03371632685   -0.10622361365   -0.00000000137
 ROW  13     -0.02553092643    0.10310991114    0.03477648989   -0.09691670106
 ROW  14      0.10848234232    0.02691545562   -0.00016090018   -0.02840510894
 ROW  15     -0.00852287747    0.03371632686   -0.10622361371    0.00000000126
 ROW  16     -0.02553092636    0.10310991125    0.03477648982    0.07039899771
 ROW  17      0.10848234229    0.02691545559   -0.00016090016   -0.07510266112
 ROW  18     -0.00852287728    0.03371632691   -0.10622361367    0.00000000125
 ROW  19     -0.02553092645    0.10310991112    0.03477648991   -0.13230061394
 ROW  20      0.10848234238    0.02691545572   -0.00016090025    0.13163303470
 ROW  21     -0.00852287752    0.03371632676   -0.10622361369   -0.00000000231
 ROW  22     -0.02553092631    0.10310991133    0.03477648977    0.18354576760
 ROW  23      0.10848234235    0.02691545566   -0.00016090021    0.04348079939
 ROW  24     -0.00852287716    0.03371632685   -0.10622361362   -0.00000000232
 ROW  25     -0.02553092647    0.10310991109    0.03477648992   -0.17594917475
 ROW  26      0.10848234230    0.02691545560   -0.00016090017   -0.05234972112
 ROW  27     -0.00852287755    0.03371632686   -0.10622361373    0.00000000236
 ROW  28     -0.02553092634    0.10310991129    0.03477648980    0.12560873871
 ROW  29      0.10848234227    0.02691545555   -0.00016090013   -0.13651406643
 ROW  30     -0.00852287721    0.03371632695   -0.10622361367    0.00000000234
 ROW  31     -0.02553092640    0.10310991119    0.03477648986   -0.02766548536
 ROW  32      0.10848234228    0.02691545557   -0.00016090015   -0.10337235321
 ROW  33     -0.00852287739    0.03371632691   -0.10622361370    0.00000000258

                 COLUMN   5       COLUMN   6       COLUMN   7       COLUMN   8
 ROW   1      0.00000000095    0.00000000006    0.00000000000   -0.00000000000
 ROW   2      0.00000000319    0.00000000014   -0.00000000000    0.00000000000
 ROW   3      0.26493599075    0.02259058100    0.02404720953    0.34812550216
 ROW   4      0.00000000056    0.00000000003    0.00000000000   -0.00000000000
 ROW   5      0.00000000180    0.00000000004    0.00000000000   -0.00000000000
 ROW   6      0.14959788991    0.01346685407    0.01117810115    0.14478262924
 ROW   7     -0.00000000123   -0.00000000009    0.00000000000   -0.00000000000
 ROW   8      0.00000000131    0.00000000001    0.00000000000   -0.00000000000
 ROW   9      0.08261993370   -0.12211166185   -0.11931631908   -0.07564200181
 ROW  10      0.00000000184    0.00000000013   -0.00000000000    0.00000000000
 ROW  11      0.00000000045   -0.00000000006    0.00000000000   -0.00000000000
 ROW  12      0.06463259858    0.13702601656    0.11301635228   -0.09331206979
 ROW  13     -0.00000000166   -0.00000000012    0.00000000000   -0.00000000000
 ROW  14     -0.00000000050   -0.00000000012   -0.00000000000    0.00000000000
 ROW  15     -0.06625163579   -0.12781571500    0.11587293952   -0.06623345873
 ROW  16      0.00000000127    0.00000000009   -0.00000000000    0.00000000000
 ROW  17     -0.00000000132   -0.00000000018    0.00000000000   -0.00000000000
 ROW  18     -0.08340058183    0.11924367686   -0.11999145688   -0.05357059008
 ROW  19     -0.00000000228   -0.00000000017    0.00000000000   -0.00000000000
 ROW  20      0.00000000231    0.00000000008    0.00000000000   -0.00000000000
 ROW  21      0.14367315489   -0.22147251964   -0.25038619266   -0.13197586099
 ROW  22      0.00000000326    0.00000000023   -0.00000000000    0.00000000000
 ROW  23      0.00000000076   -0.00000000003    0.00000000000   -0.00000000000
 ROW  24      0.11130062046    0.24490807433    0.24059857598   -0.17181017883
 ROW  25     -0.00000000305   -0.00000000022    0.00000000000   -0.00000000000
 ROW  26     -0.00000000092   -0.00000000015   -0.00000000000    0.00000000000
 ROW  27     -0.12135088605   -0.23182972116    0.31244519466   -0.13593524305
 ROW  28      0.00000000224    0.00000000015   -0.00000000000    0.00000000000
 ROW  29     -0.00000000240   -0.00000000026    0.00000000000   -0.00000000000
 ROW  30     -0.15225889375    0.21345212539   -0.32263895287   -0.09925281978
 ROW  31     -0.00000000045   -0.00000000004   -0.00000000000   -0.00000000000
 ROW  32     -0.00000000182   -0.00000000022    0.00000000000   -0.00000000000
 ROW  33     -0.14978874308   -0.01021587202    0.00760572648    0.14253610734

                 COLUMN   9       COLUMN  10       COLUMN  11       COLUMN  12
 ROW   1      0.14535868838    0.02504531892    0.00000000000   -0.00000000000
 ROW   2     -0.03223694613    0.11260059801    0.00000000000   -0.00000000000
 ROW   3     -0.00000000000   -0.00000000000    0.41968188564    0.23935158902
 ROW   4      0.14344763112   -0.02191051349   -0.00000000000   -0.00000000000
 ROW   5     -0.04014243879   -0.05603061206   -0.00000000000   -0.00000000000
 ROW   6     -0.00000000000   -0.00000000000    0.02948045103   -0.10899241156
 ROW   7     -0.01548908432   -0.11736986592   -0.00000000000   -0.00000000000
 ROW   8     -0.09270476479   -0.06139097039   -0.00000000000   -0.00000000000
 ROW   9      0.00000000000    0.00000000000   -0.09313542332    0.03777533061
 ROW  10      0.04158727078    0.06580030927    0.00000000000    0.00000000000
 ROW  11      0.07994767790   -0.11708463343   -0.00000000000   -0.00000000000
 ROW  12      0.00000000000    0.00000000000   -0.09719357365    0.03887247678
 ROW  13     -0.03281651814   -0.05784248476   -0.00000000000   -0.00000000000
 ROW  14     -0.06750385227    0.11387078171    0.00000000000    0.00000000000
 ROW  15     -0.00000000000    0.00000000000    0.05690336427   -0.09557564861
 ROW  16      0.01709980107    0.11018176383    0.00000000000    0.00000000000
 ROW  17      0.08101349958    0.05915594839    0.00000000000    0.00000000000
 ROW  18      0.00000000000   -0.00000000000    0.05750917555   -0.09583131658
 ROW  19     -0.11172104591   -0.04809251153   -0.00000000000   -0.00000000000
 ROW  20     -0.00123513958   -0.12651291706   -0.00000000000   -0.00000000000
 ROW  21     -0.00000000000   -0.00000000000    0.26022253535    0.43632212339
 ROW  22     -0.09253400302   -0.01339034028   -0.00000000000   -0.00000000000
 ROW  23      0.05077489156   -0.13411435477   -0.00000000000   -0.00000000000
 ROW  24     -0.00000000000   -0.00000000000    0.22889311571    0.45196101235
 ROW  25      0.09604021685   -0.02460830650   -0.00000000000    0.00000000000
 ROW  26     -0.02931800594    0.12476813262    0.00000000000    0.00000000000
 ROW  27     -0.00000000000   -0.00000000000    0.38893996774    0.05841386295
 ROW  28      0.10588371583    0.07941417917    0.00000000000    0.00000000000
 ROW  29     -0.01641055668    0.09465050845    0.00000000000    0.00000000000
 ROW  30     -0.00000000000   -0.00000000000    0.39191093007    0.05800685513
 ROW  31     -0.14100867611    0.02520454020    0.00000000000   -0.00000000000
 ROW  32      0.04244371649    0.05194574733    0.00000000000    0.00000000000
 ROW  33      0.00000000000    0.00000000000   -0.07513993304    0.09950147743

                 COLUMN  13       COLUMN  14       COLUMN  15       COLUMN  16
 ROW   1      0.00000000000   -0.00000000000   -0.00870764746   -0.00000000000
 ROW   2      0.00000000000    0.00000000000    0.02354464582    0.00000000000
 ROW   3      0.01366314852    0.45024106846   -0.00000000000    0.43890194301
 ROW   4      0.00000000000    0.00000000000   -0.00449484599   -0.00000000000
 ROW   5     -0.00000000000    0.00000000000    0.01078546621    0.00000000000
 ROW   6      0.00010432098   -0.07540587951    0.00000000000   -0.06874232574
 ROW   7     -0.00000000000   -0.00000000000   -0.11203740722   -0.00000000000
 ROW   8     -0.00000000000    0.00000000000   -0.09833897141   -0.00000000000
 ROW   9      0.07695159322   -0.01955197855   -0.00000000000    0.07942443290
 ROW  10      0.00000000000   -0.00000000000   -0.04258781388   -0.00000000000
 ROW  11      0.00000000000    0.00000000000    0.14327033847    0.00000000000
 ROW  12     -0.08317405739   -0.02138350633   -0.00000000000    0.00845544709
 ROW  13      0.00000000000   -0.00000000000    0.00571279828    0.00000000000
 ROW  14     -0.00000000000   -0.00000000000   -0.03499977529   -0.00000000000
 ROW  15      0.04306196606    0.08667549930    0.00000000000   -0.08308395970
 ROW  16     -0.00000000000   -0.00000000000    0.00220562116    0.00000000000
 ROW  17     -0.00000000000   -0.00000000000    0.02355944829    0.00000000000
 ROW  18     -0.04326494928    0.08288294898   -0.00000000000    0.05829511576
 ROW  19      0.00000000000   -0.00000000000   -0.17139996776   -0.00000000000
 ROW  20     -0.00000000000    0.00000000000   -0.05232775996   -0.00000000000
 ROW  21     -0.58023997194    0.10053588893    0.00000000000   -0.46283749985
 ROW  22      0.00000000000   -0.00000000000   -0.08085573288   -0.00000000000
 ROW  23      0.00000000000    0.00000000000    0.14269492671    0.00000000000
 ROW  24      0.55561284962    0.10554929748    0.00000000000   -0.14991897159
 ROW  25      0.00000000000    0.00000000000    0.02331357987    0.00000000000
 ROW  26      0.00000000000    0.00000000000   -0.03480278850   -0.00000000000
 ROW  27     -0.25167037301   -0.51752569618   -0.00000000000    0.50110467669
 ROW  28     -0.00000000000   -0.00000000000   -0.00048090943   -0.00000000000
 ROW  29     -0.00000000000    0.00000000000    0.03275151332    0.00000000000
 ROW  30      0.28311274893   -0.49635848221    0.00000000000   -0.22285733313
 ROW  31      0.00000000000    0.00000000000    0.15473938817    0.00000000000
 ROW  32      0.00000000000   -0.00000000000   -0.03894752278   -0.00000000000
 ROW  33     -0.00157071811   -0.01846963087    0.00000000000   -0.00836138582

                 COLUMN  17       COLUMN  18       COLUMN  19       COLUMN  20
 ROW   1     -0.00000000000   -0.17993305756    0.10530046474    0.03990174825
 ROW   2      0.00000000000    0.05533708001    0.38303667565    0.02028366469
 ROW   3      0.39788327712    0.00000000000    0.00000000000   -0.00000000000
 ROW   4     -0.00000000000   -0.17103294767    0.01591263731    0.02631225472
 ROW   5      0.00000000000    0.04940710923    0.06283815245   -0.00645436147
 ROW   6     -0.06350271601   -0.00000000000    0.00000000000    0.00000000000
 ROW   7      0.00000000000    0.00808323770   -0.05822987417   -0.00983053525
 ROW   8      0.00000000000   -0.02149915507   -0.03494403413    0.08481216399
 ROW   9      0.00129851391    0.00000000000    0.00000000000    0.00000000000
 ROW  10      0.00000000000    0.01716274065    0.04796791505   -0.03713597047
 ROW  11     -0.00000000000    0.01390691240   -0.06725385517   -0.08382202248
 ROW  12      0.08945822420   -0.00000000000   -0.00000000000   -0.00000000000
 ROW  13      0.00000000000    0.06038337525    0.07184302415    0.00493905784
 ROW  14     -0.00000000000   -0.11686503950   -0.05271877098   -0.10577038608
 ROW  15      0.06048375602   -0.00000000000   -0.00000000000    0.00000000000
 ROW  16      0.00000000000    0.11248995191   -0.09975924870    0.03509795368
 ROW  17     -0.00000000000    0.06792996874   -0.03448409978    0.08604458916
 ROW  18     -0.08813212597    0.00000000000    0.00000000000   -0.00000000000
 ROW  19      0.00000000000    0.06910783113   -0.20863458719   -0.33604213818
 ROW  20     -0.00000000000   -0.09202789206    0.09932244097    0.39511059219
 ROW  21     -0.10412830664   -0.00000000000    0.00000000000   -0.00000000000
 ROW  22      0.00000000000    0.10840182989    0.34559281899   -0.41786446231
 ROW  23     -0.00000000000    0.04322314392   -0.01025338074   -0.16965664450
 ROW  24     -0.47009129243    0.00000000000   -0.00000000000    0.00000000000
 ROW  25      0.00000000000    0.19116519958    0.31278909683   -0.05316369272
 ROW  26     -0.00000000000   -0.08420041851    0.01693360289   -0.12729408928
 ROW  27     -0.24126373461    0.00000000000    0.00000000000   -0.00000000000
 ROW  28      0.00000000000    0.20686148032   -0.25798877599   -0.04479021917
 ROW  29     -0.00000000000   -0.02700134977    0.13455405806    0.17876554498
 ROW  30      0.51371422315   -0.00000000000   -0.00000000000    0.00000000000
 ROW  31     -0.00000000000   -0.05226320608    0.00187303637    0.04253228674
 ROW  32      0.00000000000    0.01517539719    0.06608117042   -0.00588093950
 ROW  33     -0.00667260342    0.00000000000    0.00000000000    0.00000000000

                 COLUMN  21       COLUMN  22       COLUMN  23       COLUMN  24
 ROW   1      0.17219983698   -0.00308095420    0.06720990991    0.08402765346
 ROW   2      0.61761033057    0.01521853010    0.22881584006    0.30882196038
 ROW   3      0.00000000000   -0.00000000000   -0.00000000000    0.00000000000
 ROW   4      0.02219384255   -0.00648627913   -0.01782950190   -0.02174792246
 ROW   5      0.08047796918   -0.00178363736   -0.07480248903   -0.07113780561
 ROW   6      0.00000000000    0.00000000000   -0.00000000000   -0.00000000000
 ROW   7      0.03902763077   -0.03357633914   -0.05729153771    0.02377479960
 ROW   8     -0.03854947617    0.01209130653    0.06103098531   -0.01961399788
 ROW   9     -0.00000000000    0.00000000000    0.00000000000   -0.00000000000
 ROW  10     -0.05429745757   -0.02685432862    0.08199367903   -0.02764491489
 ROW  11     -0.01702908477    0.01102148681    0.02339678967   -0.00347347154
 ROW  12     -0.00000000000   -0.00000000000   -0.00000000000   -0.00000000000
 ROW  13     -0.02675162500    0.06862504566    0.11167105772    0.04881054970
 ROW  14     -0.02127971948    0.06967719288    0.03567150477    0.01129852372
 ROW  15     -0.00000000000   -0.00000000000    0.00000000000    0.00000000000
 ROW  16      0.01059942857    0.01335386183   -0.07588216864   -0.03748440200
 ROW  17     -0.02646657559   -0.08590572271    0.09779135822    0.03367799989
 ROW  18      0.00000000000   -0.00000000000    0.00000000000    0.00000000000
 ROW  19      0.30331462484   -0.22742956600    0.16469942157   -0.20504284378
 ROW  20     -0.29012556617    0.19612734657   -0.14966949001    0.19743417480
 ROW  21      0.00000000000   -0.00000000000    0.00000000000    0.00000000000
 ROW  22     -0.43836204343   -0.33871414377   -0.14351755907    0.25884510888
 ROW  23     -0.10161826921   -0.05691506922   -0.02573723119    0.05912528868
 ROW  24      0.00000000000    0.00000000000    0.00000000000    0.00000000000
 ROW  25     -0.09133081232    0.48068090623    0.01464811252   -0.50731197795
 ROW  26     -0.04041381401    0.19941500318   -0.00339170643   -0.16145134694
 ROW  27      0.00000000000    0.00000000000   -0.00000000000   -0.00000000000
 ROW  28      0.04251227735    0.30759052582   -0.03808888971    0.34599842666
 ROW  29     -0.06127238309   -0.42182907091    0.04335184793   -0.39939758282
 ROW  30     -0.00000000000    0.00000000000    0.00000000000   -0.00000000000
 ROW  31      0.00595133689   -0.02626675843   -0.03712855049    0.01223413614
 ROW  32      0.01340344496   -0.00034450671   -0.13371302606    0.04328312879
 ROW  33      0.00000000000    0.00000000000    0.00000000000    0.00000000000

                 COLUMN  25       COLUMN  26       COLUMN  27       COLUMN  28
 ROW   1      0.08468835990    0.09341946907    0.09514921044   -0.03931910942
 ROW   2      0.35317249877    0.03413228002    0.21580082429    0.12068894283
 ROW   3      0.00000000000    0.00000000000    0.00000000000    0.00000000000
 ROW   4     -0.02396363369    0.05860129531   -0.01215425608   -0.08152729653
 ROW   5     -0.04388904261   -0.03199548125   -0.15588839869   -0.06376392403
 ROW   6     -0.00000000000   -0.00000000000   -0.00000000000   -0.00000000000
 ROW   7      0.09744002691   -0.02824246028   -0.04942780044    0.08345429334
 ROW   8     -0.04554146503    0.08100422481    0.10152356052   -0.00728407240
 ROW   9      0.00000000000    0.00000000000    0.00000000000    0.00000000000
 ROW  10     -0.08318235305   -0.08984185665   -0.01518626658    0.14717790052
 ROW  11      0.02438506968   -0.04608261812    0.07707557401    0.03779953682
 ROW  12     -0.00000000000   -0.00000000000    0.00000000000    0.00000000000
 ROW  13     -0.04405451182   -0.08334540638    0.00809641476   -0.13482997322
 ROW  14      0.06690355262   -0.05464624568   -0.04761753927   -0.03136182702
 ROW  15      0.00000000000   -0.00000000000   -0.00000000000   -0.00000000000
 ROW  16      0.06630367166   -0.02394200845    0.07621990445   -0.08511161023
 ROW  17      0.02341923850    0.08222291008   -0.11050151368    0.01468365869
 ROW  18      0.00000000000    0.00000000000   -0.00000000000   -0.00000000000
 ROW  19     -0.20329383541    0.23648870457    0.10825874618   -0.03553710996
 ROW  20      0.25261957795   -0.15781299269   -0.03916243122    0.11656710982
 ROW  21      0.00000000000   -0.00000000000   -0.00000000000    0.00000000000
 ROW  22      0.20721734319    0.33593195679    0.00687935896   -0.18244794331
 ROW  23      0.09931127393    0.04037147364    0.09623727543   -0.03313724208
 ROW  24      0.00000000000    0.00000000000    0.00000000000    0.00000000000
 ROW  25      0.19912681741    0.38359858830    0.01650933347    0.19020939832
 ROW  26      0.15433216776    0.08804800755   -0.04752362150    0.08045860626
 ROW  27      0.00000000000    0.00000000000    0.00000000000    0.00000000000
 ROW  28     -0.13326352157    0.25714285405   -0.15049402408    0.01728414059
 ROW  29      0.26294821296   -0.22684331516    0.15755713684   -0.11505415863
 ROW  30      0.00000000000   -0.00000000000   -0.00000000000   -0.00000000000
 ROW  31     -0.02884861269    0.05090145399   -0.00841829636    0.05830907977
 ROW  32     -0.09917825274   -0.01595841995    0.08120575447    0.03110590295
 ROW  33     -0.00000000000    0.00000000000   -0.00000000000    0.00000000000

                 COLUMN  29       COLUMN  30       COLUMN  31       COLUMN  32
 ROW   1      0.07636775023    0.16115879120    0.65407783530   -0.35083935555
 ROW   2     -0.02128748441   -0.04474979843   -0.18168116095    0.10259716791
 ROW   3     -0.00000000000    0.00000000000    0.00000000000   -0.00000000000
 ROW   4     -0.00630544942   -0.01320425178   -0.05630528008    0.03036294971
 ROW   5      0.00142544415    0.00364178089    0.01498120174   -0.01239377962
 ROW   6      0.00000000000   -0.00000000000   -0.00000000000   -0.00000000000
 ROW   7      0.01493845170    0.01095444129    0.02855983402    0.03846092000
 ROW   8      0.01890560665    0.01244898792    0.02590860115    0.04071540220
 ROW   9      0.00000000000    0.00000000000    0.00000000000    0.00000000000
 ROW  10      0.00026041162    0.00250551876    0.00671356727   -0.01135950541
 ROW  11      0.00494396275   -0.02246581603   -0.01872525591    0.04224099565
 ROW  12      0.00000000000   -0.00000000000   -0.00000000000    0.00000000000
 ROW  13      0.02235874969    0.00755372863   -0.01066048575   -0.00826849963
 ROW  14     -0.06607776817   -0.02606604293    0.02913224865    0.01716637799
 ROW  15     -0.00000000000   -0.00000000000    0.00000000000    0.00000000000
 ROW  16     -0.02555369870    0.05392471424   -0.01518414503    0.01108186315
 ROW  17     -0.02045585478    0.04630296882   -0.01281922379    0.00727252283
 ROW  18     -0.00000000000    0.00000000000   -0.00000000000    0.00000000000
 ROW  19     -0.21644401232   -0.14761142426   -0.33661633980   -0.46911695935
 ROW  20     -0.23343521895   -0.15801634963   -0.34874636566   -0.49397492581
 ROW  21     -0.00000000000   -0.00000000000   -0.00000000000   -0.00000000000
 ROW  22      0.01159961276   -0.05529152881   -0.05323780140    0.10978869378
 ROW  23     -0.06045352420    0.27256423914    0.22862409532   -0.49038375410
 ROW  24      0.00000000000    0.00000000000    0.00000000000   -0.00000000000
 ROW  25     -0.24043925826   -0.09063654622    0.10206104052    0.06258830537
 ROW  26      0.77259669229    0.29300163870   -0.32238199681   -0.18934923733
 ROW  27      0.00000000000   -0.00000000000   -0.00000000000   -0.00000000000
 ROW  28      0.28742796497   -0.61062278019    0.16186852919   -0.10659838483
 ROW  29      0.25399045470   -0.54077883978    0.14264071466   -0.09161142856
 ROW  30      0.00000000000   -0.00000000000    0.00000000000   -0.00000000000
 ROW  31     -0.00008887747   -0.00021305955    0.00011257428   -0.00013165081
 ROW  32     -0.00006023346    0.00003845632   -0.00017235961   -0.00064626554
 ROW  33      0.00000000000    0.00000000000    0.00000000000    0.00000000000

                 COLUMN  33
 ROW   1      0.50960508817
 ROW   2     -0.14020795337
 ROW   3      0.00000000000
 ROW   4     -0.04730962712
 ROW   5      0.01146783022
 ROW   6     -0.00000000000
 ROW   7     -0.01416977562
 ROW   8     -0.01739353249
 ROW   9     -0.00000000000
 ROW  10     -0.01265726461
 ROW  11      0.06382310559
 ROW  12      0.00000000000
 ROW  13      0.00338564773
 ROW  14     -0.00714016611
 ROW  15     -0.00000000000
 ROW  16      0.01477935935
 ROW  17      0.00908570656
 ROW  18      0.00000000000
 ROW  19      0.17801504159
 ROW  20      0.19043184701
 ROW  21      0.00000000000
 ROW  22      0.15260468271
 ROW  23     -0.70420291099
 ROW  24     -0.00000000000
 ROW  25     -0.02485162936
 ROW  26      0.07392377778
 ROW  27     -0.00000000000
 ROW  28     -0.13280690110
 ROW  29     -0.11211553414
 ROW  30      0.00000000000
 ROW  31     -0.00014497896
 ROW  32     -0.00021969507
 ROW  33      0.00000000000
  Performing F(IJK)/F(IKJ)/F(KJI) consistency check 
  Differences greater than 1 cm-1 will be printed.
  ===================================================================
  I    J    K    F(IJK)        F(IKJ)        F(KJI)        Difference
  ===================================================================
 Cubic force constants written to file cubic.
  ===================================================================
  Largest absolute difference is    0.14768 cm-1.
 
 
---------------------------------------------------------------------------
          Quartic centrifugal distortion parameters 
                                CM-1                MHz
---------------------------------------------------------------------------
    1    1    1    1   -0.1755349473E-06       -0.0052624053
    1    1    1    2    0.3603981382E-08        0.0001080446
    1    1    2    1    0.3603981382E-08        0.0001080446
    1    1    2    2    0.6151821629E-07        0.0018442697
    1    1    3    3   -0.2630828638E-07       -0.0007887026
    1    2    1    1    0.3603981382E-08        0.0001080446
    1    2    1    2   -0.1153009040E-06       -0.0034566341
    1    2    2    1   -0.1153009040E-06       -0.0034566341
    1    2    2    2   -0.6260269329E-08       -0.0001876782
    1    2    3    3   -0.7560883478E-09       -0.0000226670
    2    1    1    1    0.3603981382E-08        0.0001080446
    2    1    1    2   -0.1153009040E-06       -0.0034566341
    2    1    2    1   -0.1153009040E-06       -0.0034566341
    2    1    2    2   -0.6260269329E-08       -0.0001876782
    2    1    3    3   -0.7560883478E-09       -0.0000226670
    2    2    1    1    0.6151821629E-07        0.0018442697
    2    2    1    2   -0.6260269329E-08       -0.0001876782
    2    2    2    1   -0.6260269329E-08       -0.0001876782
    2    2    2    2   -0.1761258904E-06       -0.0052801214
    2    2    3    3   -0.3087310838E-07       -0.0009255525
    3    3    1    1   -0.2630828638E-07       -0.0007887026
    3    3    1    2   -0.7560883478E-09       -0.0000226670
    3    3    2    1   -0.7560883478E-09       -0.0000226670
    3    3    2    2   -0.3087310838E-07       -0.0009255525
    3    3    3    3   -0.1434277502E-07       -0.0004299856
---------------------------------------------------------------------------
------------------------------------------------------------
        Parameter                (MHz)                 (CM-1)
------------------------------------------------------------
 
           R6                -.602969E-04           -.201129E-08
           R5                -.115952E-03           -.386773E-08
           SI                            0.115458E+01
 
  Kivelson-Wilson centrifugal distortion parameters 
 
           DJ                0.593170E-03           0.197860E-07
           DK                0.444346E-03           0.148218E-07
           DJK               0.278086E-03           0.927596E-08
 
  A-reduced centrifugal distortion parameters (Ir representation) 
 
           DELJ              0.713763E-03           0.238086E-07
           DELK              0.104731E-02           0.349347E-07
           DELJK             -.445477E-03           -.148595E-07
           delJ              0.303133E-03           0.101114E-07
           delK              0.510374E-03           0.170242E-07
 
  S-reduced centrifugal distortion parameters (Ir representation) 
 
           DJ                0.492742E-03           0.164361E-07
           DK                -.577931E-04           -.192777E-08
           DJK               0.880653E-03           0.293754E-07
           D1                -.303133E-03           -.101114E-07
           D2                -.110511E-03           -.368624E-08
------------------------------------------------------------
  Centrifugal corrections for various types of 
 rotational constants (MHz and cm-1) ...
   Bx''-Bx         0.0021910933        0.0000000731
   By''-By         0.0021226684        0.0000000708
   Bz''-Bz        -0.0000579763       -0.0000000019
   Bx''-Bx'         0.0004627763        0.0000000154
   By''-By'         0.0003943513        0.0000000132
   Bz''-Bz'         0.0025344993        0.0000000845
   Bx'-Bx         0.0017283171        0.0000000577
   By'-By         0.0017283171        0.0000000577
   Bz'-Bz        -0.0025924756       -0.0000000865
   BxSR-Bx         0.0018686744        0.0000000623
   BySR-By         0.0013048422        0.0000000435
   BzSR-Bz        -0.0020883365       -0.0000000697
   BxSR-Bx''        -0.0003224189       -0.0000000108
   BySR-By''        -0.0008178262       -0.0000000273
   BzSR-Bz''        -0.0020303601       -0.0000000677
   BxSR-Bx'        -0.0001403573       -0.0000000047
   BySR-By'        -0.0004234749       -0.0000000141
   BzSR-Bz'         0.0005041391        0.0000000168
   BxAR-Bx         0.0007635666        0.0000000255
   ByAR-By         0.0027676326        0.0000000923
   BzAR-Bz        -0.0026670406       -0.0000000890
---------------------------------------------------------------------------
 
 *****************************************
     THE MOLECULE IS AN ASYMMETRIC TOP
 *****************************************
 
 
---------------------------------------------------------------------------
         Sextic centrifugal distortion parameters
          Watson A reduction. I^r representation 
              CM-1*10^6                     kHz
---------------------------------------------------------------------------
   HJ        0.0000000102               0.0000003048
   HJK       -0.0000000004              -0.0000000128
   HKJ       -0.0000000648              -0.0000019417
   HK        0.0000000756               0.0000022655
   hJ        0.0000000051               0.0000001520
   hJK        0.0000000093               0.0000002781
   hK        0.0000000312               0.0000009364
---------------------------------------------------------------------------
         Sextic centrifugal distortion parameters
          Watson S reduction. I^r representation 
              CM-1*10^6                     kHz
---------------------------------------------------------------------------
   HJ       -0.0000000023              -0.0000000677
   HJK        0.0000000508               0.0000015219
   HKJ       -0.0000000490              -0.0000014696
   HK        0.0000000211               0.0000006312
   h1        0.0000000038               0.0000001141
   h2        0.0000000062               0.0000001863
   h3        0.0000000013               0.0000000379
---------------------------------------------------------------------------
---------------------------------------------------------------------------
             Geometrical properties evaluated at     0.00 K 
  Mean and mean-square displacements in normal coordinates (amu**0.5 bohr)
         Coordinate              <q>            <q**2>
---------------------------------------------------------------------------
              1              0.0000000000     0.0000000000
              2              0.0000000000     0.0000000000
              3              0.0000000000     0.0000000000
              4              0.0000000000     0.0000000000
              5              0.0000000000     0.0000000000
              6              0.0000000000     0.0000000000
              7              0.0000000000     0.5000000659
              8              0.0000000000     0.5000000659
              9             -0.0029687424     0.5000000659
             10             -0.0054496096     0.5000000659
             11             -0.0000000000     0.5000000659
             12             -0.0000000000     0.5000000659
             13              0.0000000000     0.5000000659
             14             -0.0000000000     0.5000000659
             15             -0.2144662309     0.5000000659
             16             -0.0000000000     0.5000000659
             17              0.0000000000     0.5000000659
             18             -0.1722507629     0.5000000659
             19              0.0202056817     0.5000000659
             20             -0.0285943462     0.5000000659
             21             -0.0001559141     0.5000000659
             22              0.0297264768     0.5000000659
             23             -0.0018318416     0.5000000659
             24             -0.0000254743     0.5000000659
             25             -0.0016589470     0.5000000659
             26              0.0099261532     0.5000000659
             27             -0.0100071539     0.5000000659
             28              0.0119792892     0.5000000659
             29              0.0149463998     0.5000000659
             30              0.0441660948     0.5000000659
             31             -0.0269329437     0.5000000659
             32             -0.0233601087     0.5000000659
             33              0.0675262944     0.5000000659
---------------------------------------------------------------------------
------------------------------------------------------
   ATOM              INTERNUCLEAR DISTANCE
  I    J            Re           Rg           Ra
------------------------------------------------------
  2    1         1.0819050    1.1025838    1.0863433
  3    1         2.1561982    2.1732547    2.1645798
  3    2         1.3916426    1.3994738    1.3970791
  4    1         2.1561982    2.1733597    2.1646281
  4    2         1.3916426    1.3995923    1.3971318
  4    3         2.3906676    2.4016600    2.4005691
  5    1         3.3846822    3.4032181    3.3980290
  5    2         2.3938263    2.4042199    2.4031242
  5    3         1.3936337    1.4017253    1.3994022
  5    4         2.7186620    2.7303825    2.7297790
  6    1         3.3846822    3.4033007    3.3980954
  6    2         2.3938263    2.4042852    2.4031775
  6    3         2.7186620    2.7303280    2.7297552
  6    4         1.3936337    1.4018551    1.3994674
  6    5         2.2792411    2.2895096    2.2882952
  7    1         2.5080635    2.5292348    2.5177022
  7    2         2.1612674    2.1782945    2.1697201
  7    3         1.0812548    1.1017839    1.0854090
  7    4         3.3845477    3.4033738    3.3981749
  7    5         2.1505638    2.1679802    2.1594130
  7    6         3.7988884    3.8183394    3.8141390
  8    1         2.5080635    2.5293694    2.5178030
  8    2         2.1612674    2.1784083    2.1698162
  8    3         3.3845477    3.4033828    3.3982122
  8    4         1.0812548    1.1018444    1.0854457
  8    5         3.7988884    3.8183994    3.8142004
  8    6         2.1505638    2.1681058    2.1595246
  8    7         4.3025852    4.3268169    4.3196286
  9    1         4.2918416    4.3170635    4.3100230
  9    2         3.3817517    3.4012508    3.3962353
  9    3         2.1525632    2.1709739    2.1624582
  9    4         3.8018753    3.8225129    3.8184503
  9    5         1.0835302    1.1046523    1.0889979
  9    6         3.2460793    3.2652900    3.2598787
  9    7         2.4810339    2.5040223    2.4922302
  9    8         4.8816294    4.9081423    4.9023940
 10    1         4.2918416    4.3171745    4.3101040
 10    2         3.3817517    3.4013309    3.3962911
 10    3         3.8018753    3.8224661    3.8184180
 10    4         2.1525632    2.1710886    2.1625089
 10    5         3.2460793    3.2652942    3.2598757
 10    6         1.0835302    1.1046543    1.0889895
 10    7         4.8816294    4.9080822    4.9023236
 10    8         2.4810339    2.5041677    2.4923430
 10    9         4.1079434    4.1333488    4.1257320
 11    1         3.8902253    3.9085515    3.9045305
 11    2         2.8083203    2.8186877    2.8181872
 11    3         2.4126182    2.4225998    2.4215641
 11    4         2.4126182    2.4226942    2.4216130
 11    5         1.3390964    1.3462474    1.3438514
 11    6         1.3390964    1.3462445    1.3438472
 11    7         3.3753245    3.3932676    3.3881652
 11    8         3.3753245    3.3933720    3.3882589
 11    9         2.0575793    2.0750535    2.0663655
 11   10         2.0575793    2.0750556    2.0663611
------------------------------------------------------
  nmode is                     27
  DIPOLE MOMENT OF ISOTOPOLOGUE 
  (only correct if inertial frame is unchanged) 
                             Vibrationally averaged dipole moment
--------------------------------------------------------------------------------
                              a.u.                         Debye
                     x         y         z              x         y         z
--------------------------------------------------------------------------------
MU_e            0.82205  -0.22943   0.00000        2.08932  -0.58313   0.00000
delta <MU> (1) -0.00002   0.00000  -0.00000       -0.00006   0.00001  -0.00000
delta <MU> (2) -0.02180   0.00615  -0.00000       -0.05541   0.01562  -0.00000
<MU>            0.80023  -0.22329  -0.00000        2.03385  -0.56750  -0.00000
 
Equilibrium dipole moment:    0.85347 a.u. (   2.16917 D)
Zero-point dipole moment:     0.83080 a.u. (   2.11154 D)
--------------------------------------------------------------------------------
********************************************************************************
     PARAMETERS RELEVANT TO ROTATIONAL SPECTROSCOPY
********************************************************************************
 
 
  ----------------------------------------------------------------------------
                                     VIB-ROT CONSTANT / (cm-1)
                                  ------------------------------
     AXIS        MODE       CORIOLIS     QUADRATIC     ANHARMONIC    TOTAL
  ----------------------------------------------------------------------------
       1           7       0.0003151     -0.0000000   -0.0001097    0.0002054
       1           8       0.0003081     -0.0000000   -0.0002285    0.0000796
       1           9       0.0000440     -0.0001192    0.0000002   -0.0000749
       1          10       0.0003879     -0.0001267    0.0000589    0.0003200
       1          11      -0.0000952     -0.0000000   -0.0000394   -0.0001346
       1          12       0.0001323     -0.0000000   -0.0000682    0.0000641
       1          13       0.0001793     -0.0000000   -0.0000498    0.0001294
       1          14       0.0002509     -0.0000000   -0.0000046    0.0002463
       1          15       0.0021421     -0.0000762    0.0002151    0.0022810
       1          16      -0.0016475      0.0000000    0.0000061   -0.0016414
       1          17       0.0001420      0.0000000    0.0000077    0.0001497
       1          18      -0.0001610     -0.0000358    0.0001742   -0.0000227
       1          19      -0.0001476     -0.0000007    0.0000297   -0.0001185
       1          20      -0.0001963     -0.0000012    0.0002779    0.0000803
       1          21      -0.0002708     -0.0000126    0.0001391   -0.0001443
       1          22      -0.0000717     -0.0000376    0.0002412    0.0001319
       1          23      -0.0002098     -0.0000045    0.0005116    0.0002973
       1          24      -0.0001533     -0.0000015    0.0000900   -0.0000647
       1          25      -0.0001301     -0.0000022    0.0000917   -0.0000406
       1          26      -0.0000950     -0.0000001    0.0002941    0.0001989
       1          27      -0.0001851     -0.0000020    0.0004632    0.0002761
       1          28      -0.0000299     -0.0000017    0.0003093    0.0002776
       1          29      -0.0000664     -0.0000006    0.0001841    0.0001171
       1          30      -0.0000447     -0.0000001    0.0001467    0.0001020
       1          31      -0.0000291     -0.0000009    0.0001488    0.0001189
       1          32      -0.0000487     -0.0000001    0.0001705    0.0001218
       1          33      -0.0000508     -0.0000009    0.0001778    0.0001262
       2           7       0.0002926     -0.0000000   -0.0002817    0.0000109
       2           8       0.0003008     -0.0000000   -0.0001352    0.0001656
       2           9       0.0002633     -0.0001335    0.0000104    0.0001401
       2          10       0.0000539     -0.0001281    0.0000165   -0.0000578
       2          11       0.0000992     -0.0000000   -0.0000913    0.0000079
       2          12       0.0000568     -0.0000000   -0.0000336    0.0000232
       2          13       0.0002437     -0.0000000    0.0000234    0.0002672
       2          14       0.0002173     -0.0000000   -0.0000048    0.0002125
       2          15       0.0009478     -0.0000650    0.0002153    0.0010981
       2          16      -0.0006858     -0.0000000    0.0000235   -0.0006623
       2          17       0.0003396     -0.0000000    0.0000188    0.0003584
       2          18      -0.0001818     -0.0000379    0.0001332   -0.0000865
       2          19      -0.0001988     -0.0000024    0.0003250    0.0001237
       2          20      -0.0001982     -0.0000077    0.0000221   -0.0001837
       2          21      -0.0001331     -0.0000118    0.0001763    0.0000314
       2          22      -0.0002153     -0.0000162    0.0000643   -0.0001673
       2          23      -0.0001461     -0.0000039    0.0006064    0.0004565
       2          24      -0.0001865     -0.0000014    0.0000463   -0.0001416
       2          25      -0.0001296     -0.0000019    0.0003288    0.0001972
       2          26      -0.0001524     -0.0000000    0.0000726   -0.0000798
       2          27      -0.0000302     -0.0000023    0.0003246    0.0002921
       2          28      -0.0001738     -0.0000018    0.0004863    0.0003107
       2          29      -0.0000162     -0.0000004    0.0000640    0.0000474
       2          30      -0.0000369     -0.0000003    0.0001017    0.0000646
       2          31      -0.0000499     -0.0000002    0.0001389    0.0000888
       2          32      -0.0000307     -0.0000003    0.0001325    0.0001014
       2          33      -0.0000277     -0.0000004    0.0001395    0.0001114
       3           7       0.0000000     -0.0000000   -0.0000995   -0.0000995
       3           8       0.0000000     -0.0000000   -0.0000901   -0.0000901
       3           9       0.0003050     -0.0000002    0.0000028    0.0003075
       3          10      -0.0002262     -0.0000001    0.0000184   -0.0002078
       3          11      -0.0000000     -0.0000000   -0.0000332   -0.0000332
       3          12      -0.0000000     -0.0000000   -0.0000251   -0.0000251
       3          13       0.0000000     -0.0000000   -0.0000059   -0.0000059
       3          14       0.0000000     -0.0000000   -0.0000024   -0.0000024
       3          15       0.0000671     -0.0000352    0.0001076    0.0001396
       3          16       0.0000000     -0.0000000    0.0000076    0.0000076
       3          17       0.0000000     -0.0000000    0.0000067    0.0000067
       3          18       0.0001794     -0.0000184    0.0000765    0.0002375
       3          19       0.0009123     -0.0000003    0.0000915    0.0010035
       3          20      -0.0008706     -0.0000006    0.0000726   -0.0007985
       3          21      -0.0000882     -0.0000000    0.0000792   -0.0000090
       3          22       0.0000065     -0.0000006    0.0000747    0.0000806
       3          23      -0.0001301     -0.0000000    0.0002805    0.0001503
       3          24       0.0000231     -0.0000000    0.0000337    0.0000568
       3          25       0.0000567     -0.0000000    0.0001074    0.0001641
       3          26      -0.0000598     -0.0000000    0.0000897    0.0000298
       3          27       0.0010323     -0.0000000    0.0001957    0.0012280
       3          28      -0.0010635     -0.0000000    0.0002006   -0.0008629
       3          29      -0.0000232     -0.0000000    0.0000609    0.0000378
       3          30      -0.0000234     -0.0000001    0.0000617    0.0000382
       3          31      -0.0000225     -0.0000000    0.0000719    0.0000493
       3          32      -0.0000235     -0.0000000    0.0000754    0.0000519
       3          33      -0.0000236     -0.0000003    0.0000790    0.0000551
  ----------------------------------------------------------------------------
 
 
  ----------------------------------------------------------------------------
   Be, B0 AND B-B0 SHIFTS FOR SINGLY EXCITED VIBRATIONAL STATES (CM-1)
   ------------------------------------------------------------
  VIBRATION            X AXIS               Y AXIS                 Z AXIS
  ----------------------------------------------------------------------------
    Be                    0.19955128           0.19225972           0.09791883
    B0                    0.19801039           0.19089471           0.09716391
    Be-B0                 0.00154090           0.00136501           0.00075492
    B'                    0.19801044           0.19089477           0.09716382
    Be-B'                 0.00154084           0.00136495           0.00075501
    B''                   0.19801046           0.19089479           0.09716391
    Be-B''                0.00154082           0.00136493           0.00075492
    B^A                   0.19801041           0.19089481           0.09716382
    Be-B^A                0.00154087           0.00136491           0.00075501
    B^S                   0.19801045           0.19089476           0.09716384
    Be-B^S                0.00154084           0.00136496           0.00075499
     7                   -0.00020542          -0.00001089           0.00009948
     8                   -0.00007958          -0.00016562           0.00009009
     9                    0.00007492          -0.00014014          -0.00030755
    10                   -0.00032001           0.00005778           0.00020784
    11                    0.00013459          -0.00000789           0.00003319
    12                   -0.00006405          -0.00002321           0.00002513
    13                   -0.00012941          -0.00026719           0.00000592
    14                   -0.00024630          -0.00021250           0.00000235
    15                   -0.00228101          -0.00109808          -0.00013956
    16                    0.00164136           0.00066231          -0.00000755
    17                   -0.00014969          -0.00035841          -0.00000673
    18                    0.00002267           0.00008650          -0.00023746
    19                    0.00011852          -0.00012373          -0.00100348
    20                   -0.00008033           0.00018375           0.00079854
    21                    0.00014435          -0.00003137           0.00000900
    22                   -0.00013189           0.00016731          -0.00008064
    23                   -0.00029731          -0.00045647          -0.00015033
    24                    0.00006473           0.00014157          -0.00005676
    25                    0.00004060          -0.00019724          -0.00016409
    26                   -0.00019891           0.00007982          -0.00002982
    27                   -0.00027610          -0.00029213          -0.00122798
    28                   -0.00027763          -0.00031069           0.00086293
    29                   -0.00011710          -0.00004740          -0.00003777
    30                   -0.00010196          -0.00006457          -0.00003822
    31                   -0.00011888          -0.00008876          -0.00004935
    32                   -0.00012180          -0.00010137          -0.00005188
    33                   -0.00012615          -0.00011137          -0.00005513
  ----------------------------------------------------------------------------
  ----------------------------------------------------------------------------
   Be, B0 AND B-B0 SHIFTS FOR SINGLY EXCITED VIBRATIONAL STATES (MHz)
  VIBRATION            X AXIS               Y AXIS                 Z AXIS
  ----------------------------------------------------------------------------
    Be                 5982.39702084        5763.80140817        2935.53259647
    B0                 5936.20207038        5722.87957197        2912.90064947
    Be-B0                46.19495046          40.92183621          22.63194700
    B'                 5936.20379870        5722.88130028        2912.89805699
    Be-B'                46.19322214          40.92010789          22.63453948
    B''                5936.20426148        5722.88169463        2912.90059149
    Be-B''               46.19275936          40.91971354          22.63200498
    B^A                5936.20283395        5722.88233960        2912.89798243
    Be-B^A               46.19418689          40.91906857          22.63461404
    B^S                5936.20393906        5722.88087681        2912.89856113
    Be-B^S               46.19308178          40.92053136          22.63403534
     7                   -6.15840282          -0.32635441           2.98239927
     8                   -2.38588692          -4.96527958           2.70084221
     9                    2.24611894          -4.20121869          -9.21998788
    10                   -9.59360173           1.73221625           6.23086146
    11                    4.03502067          -0.23662997           0.99490084
    12                   -1.92022542          -0.69593798           0.75340091
    13                   -3.87952449          -8.01027207           0.17750324
    14                   -7.38381483          -6.37053474           0.07057714
    15                  -68.38281794         -32.91975580          -4.18404769
    16                   49.20670834          19.85544891          -0.22644971
    17                   -4.48751036         -10.74481785          -0.20186279
    18                    0.67961791           2.59314430          -7.11883861
    19                    3.55309033          -3.70934718         -30.08342656
    20                   -2.40832308           5.50862915          23.93951605
    21                    4.32741862          -0.94050231           0.26976118
    22                   -3.95407421           5.01597075          -2.41764057
    23                   -8.91312753         -13.68453704          -4.50688628
    24                    1.94056067           4.24407137          -1.70162839
    25                    1.21702105          -5.91312402          -4.91914651
    26                   -5.96321346           2.39285619          -0.89400164
    27                   -8.27736779          -8.75794350         -36.81385611
    28                   -8.32302514          -9.31437171          25.86985636
    29                   -3.51041983          -1.42087302          -1.13228174
    30                   -3.05675205          -1.93580657          -1.14586708
    31                   -3.56397714          -2.66099072          -1.47937526
    32                   -3.65148910          -3.03905873          -1.55533178
    33                   -3.78190360          -3.33865345          -1.65288410
  ----------------------------------------------------------------------------
