# Supplementary material for: Precise Semi-Experimental Equilibrium (r e SE) Structure of Pyridine from 32 Isotopologues: Accurate Assessment of the Effect of Nitrogen-Atom Substitution in Aromatic Rings
Source: J Phys Chem A. 2025 Nov 7;129(46):10737–50. doi: 10.1021/acs.jpca.5c07184 (PMC12641475; doi:10.1021/acs.jpca.5c07184)
Supplement: Supplementary file 2 [file jp5c07184_si_002.zip › Supplementary Information/Computational Files/isomass/ISOMASS05_13C4.out]

 @GETMEM-I,  Allocated   91552 MB of main memory.
  analysis of anharmonic force field for a different isotopomer
  masses of atoms
   1.00782503500000        13.0033548260000        12.0000000000000     
   12.0000000000000        12.0000000000000        12.0000000000000     
   1.00782503500000        1.00782503500000        1.00782503500000     
   1.00782503500000        14.0030740020000     
  rotation matrix to com frame 

                 COLUMN   1       COLUMN   2       COLUMN   3
 ROW   1      1.00000000000    0.00000000000    0.00000000000
 ROW   2      0.00000000000    1.00000000000    0.00000000000
 ROW   3      0.00000000000    0.00000000000    1.00000000000
********************************************************************************
        PARAMETERS RELEVANT TO MOLECULAR STRUCTURE 
********************************************************************************

                 COLUMN   1       COLUMN   2       COLUMN   3       COLUMN   4
 ROW   1      0.10961766223    0.02110889397    0.00559186589    0.18876245624
 ROW   2     -0.02049219225    0.10932613495   -0.01098874529   -0.00000000852
 ROW   3      0.00754482786   -0.00975177203   -0.11108944483    0.00000000003
 ROW   4      0.10961766223    0.02110889396    0.00559186586    0.10632463415
 ROW   5     -0.02049219222    0.10932613493   -0.01098874526   -0.00000000480
 ROW   6      0.00754482786   -0.00975177203   -0.11108944483    0.00000000003
 ROW   7      0.10961766222    0.02110889396    0.00559186584    0.05202407182
 ROW   8     -0.02049219217    0.10932613493   -0.01098874523   -0.00000000257
 ROW   9      0.00754482787   -0.00975177203   -0.11108944480    0.09108091559
 ROW  10      0.10961766222    0.02110889396    0.00559186584    0.05202407182
 ROW  11     -0.02049219222    0.10932613493   -0.01098874526   -0.00000000212
 ROW  12      0.00754482786   -0.00975177204   -0.11108944486   -0.09108091552
 ROW  13      0.10961766222    0.02110889395    0.00559186581   -0.05408184403
 ROW  14     -0.02049219212    0.10932613491   -0.01098874521    0.00000000222
 ROW  15      0.00754482787   -0.00975177203   -0.11108944480    0.08683572496
 ROW  16      0.10961766222    0.02110889395    0.00559186581   -0.05408184403
 ROW  17     -0.02049219217    0.10932613491   -0.01098874523    0.00000000265
 ROW  18      0.00754482786   -0.00975177204   -0.11108944486   -0.08683572489
 ROW  19      0.10961766222    0.02110889396    0.00559186586    0.09052090044
 ROW  20     -0.02049219216    0.10932613493   -0.01098874523   -0.00000000449
 ROW  21      0.00754482787   -0.00975177202   -0.11108944478    0.16392215298
 ROW  22      0.10961766222    0.02110889396    0.00559186586    0.09052090044
 ROW  23     -0.02049219226    0.10932613493   -0.01098874528   -0.00000000368
 ROW  24      0.00754482785   -0.00975177204   -0.11108944488   -0.16392215291
 ROW  25      0.10961766221    0.02110889395    0.00559186580   -0.09838104455
 ROW  26     -0.02049219208    0.10932613490   -0.01098874518    0.00000000405
 ROW  27      0.00754482787   -0.00975177202   -0.11108944478    0.15650653368
 ROW  28      0.10961766221    0.02110889395    0.00559186580   -0.09838104455
 ROW  29     -0.02049219218    0.10932613490   -0.01098874523    0.00000000482
 ROW  30      0.00754482785   -0.00975177204   -0.11108944488   -0.15650653361
 ROW  31      0.10961766221    0.02110889395    0.00559186579   -0.10766112077
 ROW  32     -0.02049219212    0.10932613490   -0.01098874520    0.00000000485
 ROW  33      0.00754482786   -0.00975177203   -0.11108944483    0.00000000003

                 COLUMN   5       COLUMN   6       COLUMN   7       COLUMN   8
 ROW   1      0.00000000615    0.00000000030   -0.00000000000   -0.00000000000
 ROW   2      0.26267736060   -0.00000000156    0.00000000000    0.33251843406
 ROW   3     -0.00000000002    0.00000000001   -0.00000000000    0.00000000000
 ROW   4      0.00000000348    0.00000000016   -0.00000000000    0.00000000000
 ROW   5      0.14795900993   -0.00000000087    0.00000000000    0.13815448698
 ROW   6     -0.00000000002    0.00000000001    0.00000000000    0.00000000000
 ROW   7      0.00000000172    0.00000000006   -0.00000000000    0.00000000000
 ROW   8      0.07239559718    0.13097357837    0.11904127508   -0.08884634986
 ROW   9      0.00000000293    0.00000000016   -0.00000000000    0.00000000000
 ROW  10      0.00000000172    0.00000000006   -0.00000000000   -0.00000000000
 ROW  11      0.07239559563   -0.13097357922   -0.11904127508   -0.08884634986
 ROW  12     -0.00000000297   -0.00000000015    0.00000000000    0.00000000000
 ROW  13     -0.00000000172   -0.00000000012   -0.00000000000    0.00000000000
 ROW  14     -0.07525908578    0.12486896919   -0.11699826712   -0.06016220630
 ROW  15      0.00000000280    0.00000000016   -0.00000000000    0.00000000000
 ROW  16     -0.00000000172   -0.00000000012   -0.00000000000   -0.00000000000
 ROW  17     -0.07525908727   -0.12486896828    0.11699826712   -0.06016220630
 ROW  18     -0.00000000283   -0.00000000014    0.00000000000    0.00000000000
 ROW  19      0.00000000297    0.00000000013    0.00000000000    0.00000000000
 ROW  20      0.12596680427    0.23571846537    0.25295363183   -0.15952688522
 ROW  21      0.00000000530    0.00000000029    0.00000000000    0.00000000000
 ROW  22      0.00000000297    0.00000000013    0.00000000000    0.00000000000
 ROW  23      0.12596680147   -0.23571846686   -0.25295363183   -0.15952688522
 ROW  24     -0.00000000533   -0.00000000027   -0.00000000000   -0.00000000000
 ROW  25     -0.00000000316   -0.00000000019   -0.00000000000   -0.00000000000
 ROW  26     -0.13690483295    0.22505473484   -0.31688323417   -0.11599581004
 ROW  27      0.00000000505    0.00000000028   -0.00000000000    0.00000000000
 ROW  28     -0.00000000316   -0.00000000019    0.00000000000    0.00000000000
 ROW  29     -0.13690483563   -0.22505473320    0.31688323417   -0.11599581004
 ROW  30     -0.00000000509   -0.00000000026    0.00000000000    0.00000000000
 ROW  31     -0.00000000346   -0.00000000021   -0.00000000000   -0.00000000000
 ROW  32     -0.14981891268    0.00000000090    0.00000000000    0.14282367358
 ROW  33     -0.00000000002    0.00000000001    0.00000000000    0.00000000000

                 COLUMN   9       COLUMN  10       COLUMN  11       COLUMN  12
 ROW   1      0.00000000000    0.11610420358    0.00000000000    0.00000000000
 ROW   2     -0.00000000000   -0.00000000000    0.42071336030    0.25947005096
 ROW   3      0.14882186916   -0.00000000000    0.00000000000   -0.00000000000
 ROW   4      0.00000000000   -0.06114276338    0.00000000000    0.00000000000
 ROW   5     -0.00000000000    0.00000000000    0.02664620960   -0.10358368171
 ROW   6      0.14929257462   -0.00000000000    0.00000000000   -0.00000000000
 ROW   7      0.08838586106   -0.09268891769    0.00000000000   -0.00000000000
 ROW   8      0.00000000000    0.00000000000   -0.09788525734    0.04091898790
 ROW   9      0.01221437716    0.09683287314    0.00000000000    0.00000000000
 ROW  10     -0.08838586106   -0.09268891769   -0.00000000000    0.00000000000
 ROW  11      0.00000000000   -0.00000000000   -0.09788525734    0.04091898790
 ROW  12      0.01221437716   -0.09683287314   -0.00000000000   -0.00000000000
 ROW  13      0.07689389365    0.09058101445    0.00000000000   -0.00000000000
 ROW  14     -0.00000000000   -0.00000000000    0.05526378271   -0.09520953772
 ROW  15     -0.01217932069    0.09082456899    0.00000000000    0.00000000000
 ROW  16     -0.07689389365    0.09058101445   -0.00000000000    0.00000000000
 ROW  17     -0.00000000000    0.00000000000    0.05526378271   -0.09520953772
 ROW  18     -0.01217932069   -0.09082456899   -0.00000000000   -0.00000000000
 ROW  19      0.02497495739   -0.13385393366    0.00000000000   -0.00000000000
 ROW  20      0.00000000000   -0.00000000000    0.24246958729    0.43918745012
 ROW  21     -0.10734477627    0.01859576752   -0.00000000000    0.00000000000
 ROW  22     -0.02497495739   -0.13385393366   -0.00000000000   -0.00000000000
 ROW  23      0.00000000000   -0.00000000000    0.24246958729    0.43918745012
 ROW  24     -0.10734477627   -0.01859576752   -0.00000000000    0.00000000000
 ROW  25      0.00750194615    0.11216687583   -0.00000000000   -0.00000000000
 ROW  26     -0.00000000000   -0.00000000000    0.39500186994    0.04706782794
 ROW  27      0.09839751061    0.05853701005    0.00000000000    0.00000000000
 ROW  28     -0.00750194615    0.11216687583   -0.00000000000    0.00000000000
 ROW  29     -0.00000000000    0.00000000000    0.39500186994    0.04706782794
 ROW  30      0.09839751061   -0.05853701005   -0.00000000000    0.00000000000
 ROW  31      0.00000000000    0.05515585517    0.00000000000   -0.00000000000
 ROW  32     -0.00000000000    0.00000000000   -0.07373377955    0.10056989376
 ROW  33     -0.14811730085   -0.00000000000   -0.00000000000    0.00000000000

                 COLUMN  13       COLUMN  14       COLUMN  15       COLUMN  16
 ROW   1     -0.00000000000    0.00000000000   -0.00000000000    0.00000000000
 ROW   2      0.00000000000    0.50572229894    0.54780968156   -0.00000000000
 ROW   3      0.00000000000    0.00000000000   -0.00000000000    0.00000000000
 ROW   4     -0.00000000000    0.00000000000   -0.00000000000    0.00000000000
 ROW   5     -0.00000000000   -0.07575885753   -0.07907471005    0.00000000000
 ROW   6      0.00000000000    0.00000000000   -0.00000000000    0.00000000000
 ROW   7      0.00000000000   -0.00000000000    0.00000000000   -0.00000000000
 ROW   8      0.08195546008   -0.01626563619    0.06721998265    0.06020851862
 ROW   9     -0.00000000000    0.00000000000   -0.00000000000    0.00000000000
 ROW  10      0.00000000000   -0.00000000000   -0.00000000000   -0.00000000000
 ROW  11     -0.08195546008   -0.01626563619    0.06721998265   -0.06020851862
 ROW  12      0.00000000000   -0.00000000000   -0.00000000000   -0.00000000000
 ROW  13     -0.00000000000   -0.00000000000    0.00000000000   -0.00000000000
 ROW  14      0.04512521784    0.08439889787   -0.02546062739   -0.10173262760
 ROW  15     -0.00000000000   -0.00000000000    0.00000000000   -0.00000000000
 ROW  16      0.00000000000    0.00000000000   -0.00000000000    0.00000000000
 ROW  17     -0.04512521784    0.08439889787   -0.02546062739    0.10173262760
 ROW  18     -0.00000000000   -0.00000000000    0.00000000000   -0.00000000000
 ROW  19     -0.00000000000   -0.00000000000    0.00000000000    0.00000000000
 ROW  20     -0.56035618585    0.05666398999   -0.43292099365   -0.25014010122
 ROW  21     -0.00000000000    0.00000000000   -0.00000000000    0.00000000000
 ROW  22      0.00000000000    0.00000000000   -0.00000000000    0.00000000000
 ROW  23      0.56035618585    0.05666398999   -0.43292099365    0.25014010122
 ROW  24      0.00000000000   -0.00000000000    0.00000000000   -0.00000000000
 ROW  25     -0.00000000000    0.00000000000    0.00000000000    0.00000000000
 ROW  26     -0.27910309908   -0.48683023775    0.23702631599    0.51687010269
 ROW  27      0.00000000000   -0.00000000000    0.00000000000   -0.00000000000
 ROW  28     -0.00000000000    0.00000000000   -0.00000000000    0.00000000000
 ROW  29      0.27910309908   -0.48683023775    0.23702631599   -0.51687010269
 ROW  30     -0.00000000000    0.00000000000    0.00000000000    0.00000000000
 ROW  31      0.00000000000    0.00000000000   -0.00000000000    0.00000000000
 ROW  32      0.00000000000   -0.02090212055   -0.00937145689   -0.00000000000
 ROW  33     -0.00000000000   -0.00000000000    0.00000000000    0.00000000000

                 COLUMN  17       COLUMN  18       COLUMN  19       COLUMN  20
 ROW   1     -0.00000000000    0.00000000000    0.41699923164    0.00000000000
 ROW   2      0.00000000000    0.00000000000    0.00000000000   -0.00000000000
 ROW   3      0.01063665540    0.17699653318   -0.00000000000    0.02599566345
 ROW   4      0.00000000000    0.00000000000    0.06775764024    0.00000000000
 ROW   5     -0.00000000000   -0.00000000000   -0.00000000000    0.00000000000
 ROW   6      0.00343304774    0.16831452549   -0.00000000000    0.02021327886
 ROW   7     -0.12434881417   -0.02511569874   -0.05714856348   -0.09242637593
 ROW   8      0.00000000000    0.00000000000    0.00000000000    0.00000000000
 ROW   9      0.08303939418   -0.01674048736    0.05445925738   -0.01845940368
 ROW  10      0.12434881417    0.02511569874   -0.05714856348    0.09242637593
 ROW  11      0.00000000000    0.00000000000    0.00000000000   -0.00000000000
 ROW  12      0.08303939418   -0.01674048736   -0.05445925738   -0.01845940368
 ROW  13     -0.03439991928   -0.09565100644   -0.04703910690    0.09650943868
 ROW  14     -0.00000000000    0.00000000000    0.00000000000   -0.00000000000
 ROW  15     -0.00389507049   -0.08985967825   -0.08208767262    0.02308715747
 ROW  16      0.03439991928    0.09565100644   -0.04703910690   -0.09650943868
 ROW  17     -0.00000000000   -0.00000000000   -0.00000000000    0.00000000000
 ROW  18     -0.00389507049   -0.08985967825    0.08208767262    0.02308715747
 ROW  19     -0.09435448954   -0.07476388094    0.04900239310   -0.29080876453
 ROW  20     -0.00000000000   -0.00000000000   -0.00000000000   -0.00000000000
 ROW  21      0.15706962376   -0.09084671502    0.27079006616   -0.38852412086
 ROW  22      0.09435448954    0.07476388094    0.04900239310    0.29080876453
 ROW  23     -0.00000000000   -0.00000000000   -0.00000000000    0.00000000000
 ROW  24      0.15706962376   -0.09084671502   -0.27079006616   -0.38852412086
 ROW  25     -0.03783439241   -0.02626153849    0.08203275721    0.15064014785
 ROW  26      0.00000000000    0.00000000000    0.00000000000    0.00000000000
 ROW  27     -0.00726772272   -0.21108876949   -0.29213408537   -0.05633745755
 ROW  28      0.03783439241    0.02626153849    0.08203275721   -0.15064014785
 ROW  29      0.00000000000    0.00000000000    0.00000000000   -0.00000000000
 ROW  30     -0.00726772272   -0.21108876949    0.29213408537   -0.05633745755
 ROW  31      0.00000000000   -0.00000000000    0.06677420799    0.00000000000
 ROW  32     -0.00000000000    0.00000000000    0.00000000000   -0.00000000000
 ROW  33     -0.16116268514    0.05712782925   -0.00000000000    0.03546218946

                 COLUMN  21       COLUMN  22       COLUMN  23       COLUMN  24
 ROW   1      0.60059942776    0.00000000000    0.28868805737    0.33872535056
 ROW   2      0.00000000000   -0.00000000000    0.00000000000    0.00000000000
 ROW   3     -0.00000000000    0.00722671230   -0.00000000000    0.00000000000
 ROW   4      0.08155692272    0.00000000000   -0.07769972051   -0.07248302543
 ROW   5     -0.00000000000    0.00000000000   -0.00000000000   -0.00000000000
 ROW   6     -0.00000000000    0.00591099186   -0.00000000000    0.00000000000
 ROW   7     -0.02979339175   -0.00143425305    0.04548274939   -0.00984365076
 ROW   8      0.00000000000   -0.00000000000    0.00000000000   -0.00000000000
 ROW   9     -0.05020333723    0.03227480304    0.07022359610   -0.03097576186
 ROW  10     -0.02979339175    0.00143425305    0.04548274939   -0.00984365076
 ROW  11     -0.00000000000    0.00000000000   -0.00000000000   -0.00000000000
 ROW  12      0.05020333723    0.03227480304   -0.07022359610    0.03097576186
 ROW  13     -0.02394987556    0.08254809821    0.06969447758    0.01535106735
 ROW  14     -0.00000000000   -0.00000000000   -0.00000000000    0.00000000000
 ROW  15      0.02191878545   -0.04054669275   -0.09870380268   -0.03784398867
 ROW  16     -0.02394987556   -0.08254809821    0.06969447758    0.01535106735
 ROW  17      0.00000000000   -0.00000000000    0.00000000000    0.00000000000
 ROW  18     -0.02191878545   -0.04054669275    0.09870380268    0.03784398867
 ROW  19     -0.21730630357    0.13936629726   -0.06743479489    0.13396997424
 ROW  20      0.00000000000    0.00000000000   -0.00000000000    0.00000000000
 ROW  21     -0.40305554886    0.29846647316   -0.14369797356    0.23973274255
 ROW  22     -0.21730630357   -0.13936629726   -0.06743479489    0.13396997424
 ROW  23      0.00000000000   -0.00000000000    0.00000000000    0.00000000000
 ROW  24      0.40305554886    0.29846647316    0.14369797356   -0.23973274255
 ROW  25     -0.05718884930    0.32237425922    0.01200547545   -0.29061542805
 ROW  26      0.00000000000   -0.00000000000    0.00000000000    0.00000000000
 ROW  27      0.07522342661   -0.40783109272   -0.02402752748    0.43672307287
 ROW  28     -0.05718884930   -0.32237425922    0.01200547545   -0.29061542805
 ROW  29     -0.00000000000    0.00000000000    0.00000000000   -0.00000000000
 ROW  30     -0.07522342661   -0.40783109272    0.02402752748   -0.43672307287
 ROW  31      0.01266235153    0.00000000000   -0.13804949908    0.05603848353
 ROW  32      0.00000000000    0.00000000000   -0.00000000000    0.00000000000
 ROW  33     -0.00000000000    0.02391047636   -0.00000000000    0.00000000000

                 COLUMN  25       COLUMN  26       COLUMN  27       COLUMN  28
 ROW   1      0.38169106980    0.00000000000    0.22854459268    0.00000000000
 ROW   2      0.00000000000    0.00000000000    0.00000000000   -0.00000000000
 ROW   3     -0.00000000000    0.07157167186   -0.00000000000    0.07205950790
 ROW   4     -0.05318707221   -0.00000000000   -0.15488068970   -0.00000000000
 ROW   5      0.00000000000   -0.00000000000    0.00000000000   -0.00000000000
 ROW   6     -0.00000000000    0.05730046723   -0.00000000000    0.06397035981
 ROW   7     -0.00354783202   -0.07285901217    0.09394585336   -0.03340131197
 ROW   8     -0.00000000000   -0.00000000000   -0.00000000000    0.00000000000
 ROW   9     -0.10229072851   -0.06004242192    0.03681796012   -0.12687291740
 ROW  10     -0.00354783202    0.07285901217    0.09394585336    0.03340131197
 ROW  11     -0.00000000000   -0.00000000000   -0.00000000000    0.00000000000
 ROW  12      0.10229072851   -0.06004242192   -0.03681796012   -0.12687291740
 ROW  13      0.03729342296    0.07601325111   -0.08061249309   -0.03257176921
 ROW  14     -0.00000000000    0.00000000000   -0.00000000000   -0.00000000000
 ROW  15      0.06666063202   -0.05837804542    0.04348751737    0.11930828610
 ROW  16      0.03729342296   -0.07601325111   -0.08061249309    0.03257176921
 ROW  17     -0.00000000000    0.00000000000    0.00000000000   -0.00000000000
 ROW  18     -0.06666063202   -0.05837804542   -0.04348751737    0.11930828610
 ROW  19      0.17396957318    0.10202525460    0.02930527424    0.10897801217
 ROW  20     -0.00000000000   -0.00000000000   -0.00000000000    0.00000000000
 ROW  21      0.20832192384    0.28790614383   -0.10834735732    0.13081326935
 ROW  22      0.17396957318   -0.10202525460    0.02930527424   -0.10897801217
 ROW  23      0.00000000000    0.00000000000   -0.00000000000    0.00000000000
 ROW  24     -0.20832192384    0.28790614383    0.10834735732    0.13081326935
 ROW  25      0.21242541297   -0.17386258534    0.03446662339    0.13276216394
 ROW  26     -0.00000000000    0.00000000000    0.00000000000    0.00000000000
 ROW  27     -0.18390330404    0.33526209761   -0.13111720618   -0.11528427927
 ROW  28      0.21242541297    0.17386258534    0.03446662339   -0.13276216394
 ROW  29      0.00000000000   -0.00000000000   -0.00000000000   -0.00000000000
 ROW  30      0.18390330404    0.33526209761    0.13111720618   -0.11528427927
 ROW  31     -0.09153695160   -0.00000000000    0.09534286008    0.00000000000
 ROW  32     -0.00000000000   -0.00000000000    0.00000000000    0.00000000000
 ROW  33     -0.00000000000    0.05490023668   -0.00000000000   -0.05385978263

                 COLUMN  29       COLUMN  30       COLUMN  31       COLUMN  32
 ROW   1      0.00019816692    0.00000000000    0.00000000000    0.00519146127
 ROW   2     -0.00000000000    0.00000000000   -0.00000000000    0.00000000000
 ROW   3     -0.00000000000    0.29032676578    0.82633202356   -0.00000000000
 ROW   4      0.00017289172   -0.00000000000   -0.00000000000   -0.00404868411
 ROW   5     -0.00000000000    0.00000000000    0.00000000000   -0.00000000000
 ROW   6      0.00000000000   -0.02244282398   -0.06591229625    0.00000000000
 ROW   7     -0.01228370001   -0.01872487152   -0.01247546368    0.05067108351
 ROW   8      0.00000000000   -0.00000000000    0.00000000000   -0.00000000000
 ROW   9      0.00416132678    0.00839408004    0.01013390044   -0.02794671974
 ROW  10     -0.01228370001    0.01872487152    0.01247546368    0.05067108351
 ROW  11     -0.00000000000    0.00000000000    0.00000000000    0.00000000000
 ROW  12     -0.00416132678    0.00839408004    0.01013390044    0.02794671974
 ROW  13      0.04635359059    0.04327811521   -0.02107632829    0.01126658807
 ROW  14      0.00000000000   -0.00000000000   -0.00000000000   -0.00000000000
 ROW  15      0.03226123846    0.02840407346   -0.01417242767    0.01039722950
 ROW  16      0.04635359059   -0.04327811521    0.02107632829    0.01126658807
 ROW  17     -0.00000000000    0.00000000000   -0.00000000000    0.00000000000
 ROW  18     -0.03226123846    0.02840407346   -0.01417242767   -0.01039722950
 ROW  19      0.14353958293    0.22480489468    0.16791520618   -0.57763965597
 ROW  20     -0.00000000000   -0.00000000000   -0.00000000000   -0.00000000000
 ROW  21     -0.07265834934   -0.11592485702   -0.09350457711    0.30754389152
 ROW  22      0.14353958293   -0.22480489468   -0.16791520618   -0.57763965597
 ROW  23     -0.00000000000   -0.00000000000   -0.00000000000    0.00000000000
 ROW  24      0.07265834934   -0.11592485702   -0.09350457711   -0.30754389152
 ROW  25     -0.55066463143   -0.49679666068    0.23592991039   -0.13122232840
 ROW  26      0.00000000000    0.00000000000    0.00000000000    0.00000000000
 ROW  27     -0.35640469472   -0.32096585135    0.15271034568   -0.08863000708
 ROW  28     -0.55066463143    0.49679666068   -0.23592991039   -0.13122232840
 ROW  29     -0.00000000000    0.00000000000    0.00000000000   -0.00000000000
 ROW  30      0.35640469472   -0.32096585135    0.15271034568    0.08863000708
 ROW  31      0.00003544712    0.00000000000    0.00000000000   -0.00073355451
 ROW  32      0.00000000000   -0.00000000000   -0.00000000000    0.00000000000
 ROW  33      0.00000000000   -0.00023591081    0.00013350048   -0.00000000000

                 COLUMN  33
 ROW   1      0.00000000000
 ROW   2     -0.00000000000
 ROW   3      0.38470333207
 ROW   4     -0.00000000000
 ROW   5      0.00000000000
 ROW   6     -0.03336657806
 ROW   7      0.04781366928
 ROW   8      0.00000000000
 ROW   9     -0.02431883848
 ROW  10     -0.04781366928
 ROW  11      0.00000000000
 ROW  12     -0.02431883848
 ROW  13      0.01171002434
 ROW  14     -0.00000000000
 ROW  15      0.01040901919
 ROW  16     -0.01171002434
 ROW  17      0.00000000000
 ROW  18      0.01040901919
 ROW  19     -0.52534834643
 ROW  20      0.00000000000
 ROW  21      0.27741866413
 ROW  22      0.52534834643
 ROW  23      0.00000000000
 ROW  24      0.27741866413
 ROW  25     -0.13038028588
 ROW  26      0.00000000000
 ROW  27     -0.08832236287
 ROW  28      0.13038028588
 ROW  29     -0.00000000000
 ROW  30     -0.08832236287
 ROW  31     -0.00000000000
 ROW  32      0.00000000000
 ROW  33     -0.00008230373
  Performing F(IJK)/F(IKJ)/F(KJI) consistency check 
  Differences greater than 1 cm-1 will be printed.
  ===================================================================
  I    J    K    F(IJK)        F(IKJ)        F(KJI)        Difference
  ===================================================================
 Cubic force constants written to file cubic.
  ===================================================================
  Largest absolute difference is    0.15376 cm-1.
 
 
---------------------------------------------------------------------------
          Quartic centrifugal distortion parameters 
                                CM-1                MHz
---------------------------------------------------------------------------
    1    1    1    1   -0.1781435833E-06       -0.0053406103
    1    1    2    2   -0.3200065323E-07       -0.0009593554
    1    1    3    3    0.6629479560E-07        0.0019874680
    1    3    1    3   -0.1104664402E-06       -0.0033117006
    1    3    3    1   -0.1104664402E-06       -0.0033117006
    2    2    1    1   -0.3200065323E-07       -0.0009593554
    2    2    2    2   -0.1438440250E-07       -0.0004312335
    2    2    3    3   -0.2501758430E-07       -0.0007500083
    3    1    1    3   -0.1104664402E-06       -0.0033117006
    3    1    3    1   -0.1104664402E-06       -0.0033117006
    3    3    1    1    0.6629479560E-07        0.0019874680
    3    3    2    2   -0.2501758430E-07       -0.0007500083
    3    3    3    3   -0.1825635077E-06       -0.0054731163
---------------------------------------------------------------------------
------------------------------------------------------------
        Parameter                (MHz)                 (CM-1)
------------------------------------------------------------
 
           R6                -.602052E-04           -.200823E-08
           R5                -.894523E-04           -.298381E-08
           SI                            0.128047E+01
 
  Kivelson-Wilson centrifugal distortion parameters 
 
           DJ                0.601070E-03           0.200495E-07
           DK                0.622864E-03           0.207765E-07
           DJK               0.144345E-03           0.481484E-08
 
  A-reduced centrifugal distortion parameters (Ir representation) 
 
           DELJ              0.721480E-03           0.240660E-07
           DELK              0.122492E-02           0.408588E-07
           DELJK             -.578117E-03           -.192839E-07
           delJ              0.306836E-03           0.102349E-07
           delK              0.487268E-03           0.162535E-07
 
  S-reduced centrifugal distortion parameters (Ir representation) 
 
           DJ                0.531211E-03           0.177193E-07
           DK                0.273568E-03           0.912526E-08
           DJK               0.563500E-03           0.187963E-07
           D1                -.306836E-03           -.102349E-07
           D2                -.951347E-04           -.317335E-08
------------------------------------------------------------
  Centrifugal corrections for various types of 
 rotational constants (MHz and cm-1) ...
   Bx''-Bx         0.0020308544        0.0000000677
   By''-By        -0.0001658088       -0.0000000055
   Bz''-Bz         0.0021355280        0.0000000712
   Bx''-Bx'         0.0003750042        0.0000000125
   By''-By'         0.0023179666        0.0000000773
   Bz''-Bz'         0.0004796777        0.0000000160
   Bx'-Bx         0.0016558503        0.0000000552
   By'-By        -0.0024837754       -0.0000000828
   Bz'-Bz         0.0016558503        0.0000000552
   BxSR-Bx         0.0013991439        0.0000000467
   BySR-By        -0.0020248636       -0.0000000675
   BzSR-Bz         0.0016439144        0.0000000548
   BxSR-Bx''        -0.0006317106       -0.0000000211
   BySR-By''        -0.0018590548       -0.0000000620
   BzSR-Bz''        -0.0004916137       -0.0000000164
   BxSR-Bx'        -0.0002567064       -0.0000000086
   BySR-By'         0.0004589118        0.0000000153
   BzSR-Bz'         0.0000119359        0.0000000004
   BxAR-Bx         0.0027542185        0.0000000919
   ByAR-By        -0.0026188604       -0.0000000874
   BzAR-Bz         0.0006925671        0.0000000231
---------------------------------------------------------------------------
 
 *****************************************
     THE MOLECULE IS AN ASYMMETRIC TOP
 *****************************************
 
 
---------------------------------------------------------------------------
         Sextic centrifugal distortion parameters
          Watson A reduction. I^r representation 
              CM-1*10^6                     kHz
---------------------------------------------------------------------------
   HJ        0.0000000110               0.0000003295
   HJK       -0.0000000022              -0.0000000648
   HKJ       -0.0000000798              -0.0000023934
   HK        0.0000000949               0.0000028465
   hJ        0.0000000055               0.0000001643
   hJK        0.0000000095               0.0000002859
   hK        0.0000000286               0.0000008575
---------------------------------------------------------------------------
         Sextic centrifugal distortion parameters
          Watson S reduction. I^r representation 
              CM-1*10^6                     kHz
---------------------------------------------------------------------------
   HJ        0.0000000017               0.0000000507
   HJK        0.0000000364               0.0000010913
   HKJ       -0.0000000689              -0.0000020653
   HK        0.0000000547               0.0000016411
   h1        0.0000000046               0.0000001391
   h2        0.0000000046               0.0000001394
   h3        0.0000000008               0.0000000252
---------------------------------------------------------------------------
---------------------------------------------------------------------------
             Geometrical properties evaluated at     0.00 K 
  Mean and mean-square displacements in normal coordinates (amu**0.5 bohr)
         Coordinate              <q>            <q**2>
---------------------------------------------------------------------------
              1              0.0000000000     0.0000000000
              2              0.0000000000     0.0000000000
              3              0.0000000000     0.0000000000
              4              0.0000000000     0.0000000000
              5              0.0000000000     0.0000000000
              6              0.0000000000     0.0000000000
              7              0.0000000000     0.5000000659
              8              0.0000000000     0.5000000659
              9             -0.0049096310     0.5000000659
             10             -0.0000000000     0.5000000659
             11              0.0000000000     0.5000000659
             12             -0.0000000000     0.5000000659
             13             -0.0000000000     0.5000000659
             14             -0.0000000000     0.5000000659
             15              0.0000000000     0.5000000659
             16             -0.0000000000     0.5000000659
             17             -0.2145082323     0.5000000659
             18             -0.1739671242     0.5000000659
             19             -0.0000000000     0.5000000659
             20              0.0234400518     0.5000000659
             21              0.0000000000     0.5000000659
             22              0.0290882455     0.5000000659
             23              0.0000000000     0.5000000659
             24             -0.0000000000     0.5000000659
             25              0.0000000000     0.5000000659
             26             -0.0095937398     0.5000000659
             27              0.0000000000     0.5000000659
             28              0.0181266495     0.5000000659
             29              0.0000000000     0.5000000659
             30             -0.0516124503     0.5000000659
             31              0.0096585246     0.5000000659
             32              0.0000000000     0.5000000659
             33             -0.0725088616     0.5000000659
---------------------------------------------------------------------------
------------------------------------------------------
   ATOM              INTERNUCLEAR DISTANCE
  I    J            Re           Rg           Ra
------------------------------------------------------
  2    1         1.0819050    1.1025241    1.0863114
  3    1         2.1561982    2.1732480    2.1645456
  3    2         1.3916426    1.3994733    1.3970775
  4    1         2.1561982    2.1732480    2.1645456
  4    2         1.3916426    1.3994733    1.3970775
  4    3         2.3906676    2.4016719    2.4005367
  5    1         3.3846822    3.4032128    3.3980355
  5    2         2.3938263    2.4042078    2.4031551
  5    3         1.3936337    1.4018512    1.3994626
  5    4         2.7186620    2.7303772    2.7297735
  6    1         3.3846822    3.4032128    3.3980355
  6    2         2.3938263    2.4042078    2.4031551
  6    3         2.7186620    2.7303772    2.7297735
  6    4         1.3936337    1.4018512    1.3994626
  6    5         2.2792411    2.2895102    2.2883081
  7    1         2.5080635    2.5292339    2.5177009
  7    2         2.1612674    2.1782991    2.1697522
  7    3         1.0812548    1.1018435    1.0854424
  7    4         3.3845477    3.4033783    3.3981698
  7    5         2.1505638    2.1680975    2.1595057
  7    6         3.7988884    3.8183941    3.8141913
  8    1         2.5080635    2.5292339    2.5177009
  8    2         2.1612674    2.1782991    2.1697522
  8    3         3.3845477    3.4033783    3.3981698
  8    4         1.0812548    1.1018435    1.0854424
  8    5         3.7988884    3.8183941    3.8141913
  8    6         2.1505638    2.1680975    2.1595057
  8    7         4.3025852    4.3268051    4.3196063
  9    1         4.2918416    4.3170718    4.3100411
  9    2         3.3817517    3.4012526    3.3962714
  9    3         2.1525632    2.1710867    2.1625193
  9    4         3.8018753    3.8225068    3.8184481
  9    5         1.0835302    1.1046534    1.0890009
  9    6         3.2460793    3.2652941    3.2599004
  9    7         2.4810339    2.5041595    2.4923320
  9    8         4.8816294    4.9081359    4.9023883
 10    1         4.2918416    4.3170718    4.3100411
 10    2         3.3817517    3.4012526    3.3962714
 10    3         3.8018753    3.8225068    3.8184481
 10    4         2.1525632    2.1710867    2.1625193
 10    5         3.2460793    3.2652941    3.2599004
 10    6         1.0835302    1.1046534    1.0890009
 10    7         4.8816294    4.9081359    4.9023883
 10    8         2.4810339    2.5041595    2.4923320
 10    9         4.1079434    4.1333546    4.1257678
 11    1         3.8902253    3.9085055    3.9044893
 11    2         2.8083203    2.8186504    2.8181779
 11    3         2.4126182    2.4226900    2.4215963
 11    4         2.4126182    2.4226900    2.4215963
 11    5         1.3390964    1.3462465    1.3438493
 11    6         1.3390964    1.3462465    1.3438493
 11    7         3.3753245    3.3933650    3.3882363
 11    8         3.3753245    3.3933650    3.3882363
 11    9         2.0575793    2.0750568    2.0663808
 11   10         2.0575793    2.0750568    2.0663808
------------------------------------------------------
  nmode is                     27
  DIPOLE MOMENT OF ISOTOPOLOGUE 
  (only correct if inertial frame is unchanged) 
                             Vibrationally averaged dipole moment
--------------------------------------------------------------------------------
                              a.u.                         Debye
                     x         y         z              x         y         z
--------------------------------------------------------------------------------
MU_e            0.00000   0.00000  -0.85347        0.00000   0.00000  -2.16917
delta <MU> (1) -0.00000   0.00000   0.00004       -0.00000   0.00000   0.00010
delta <MU> (2)  0.00000  -0.00000   0.02265        0.00000  -0.00000   0.05757
<MU>            0.00000  -0.00000  -0.83078        0.00000  -0.00000  -2.11150
 
Equilibrium dipole moment:    0.85347 a.u. (   2.16917 D)
Zero-point dipole moment:     0.83078 a.u. (   2.11150 D)
--------------------------------------------------------------------------------
********************************************************************************
     PARAMETERS RELEVANT TO ROTATIONAL SPECTROSCOPY
********************************************************************************
 
 
  ----------------------------------------------------------------------------
                                     VIB-ROT CONSTANT / (cm-1)
                                  ------------------------------
     AXIS        MODE       CORIOLIS     QUADRATIC     ANHARMONIC    TOTAL
  ----------------------------------------------------------------------------
       1           7       0.0002816     -0.0000000   -0.0002982   -0.0000166
       1           8       0.0002971      0.0000000   -0.0001229    0.0001742
       1           9       0.0002620     -0.0001411    0.0000104    0.0001312
       1          10       0.0000352     -0.0001226    0.0000118   -0.0000756
       1          11       0.0001230      0.0000000   -0.0000971    0.0000259
       1          12       0.0000395      0.0000000   -0.0000296    0.0000099
       1          13       0.0002428     -0.0000000    0.0000290    0.0002719
       1          14       0.0002009      0.0000000   -0.0000047    0.0001962
       1          15       0.0003250      0.0000000    0.0000252    0.0003502
       1          16       0.0003622     -0.0000000    0.0000225    0.0003847
       1          17      -0.0000857     -0.0000627    0.0002127    0.0000642
       1          18      -0.0001892     -0.0000368    0.0001249   -0.0001011
       1          19      -0.0001839     -0.0000012    0.0003740    0.0001888
       1          20      -0.0001971     -0.0000068   -0.0000303   -0.0002342
       1          21      -0.0001307     -0.0000116    0.0001801    0.0000378
       1          22      -0.0002184     -0.0000137    0.0000384   -0.0001937
       1          23      -0.0001340     -0.0000041    0.0006037    0.0004656
       1          24      -0.0001768     -0.0000016    0.0000453   -0.0001331
       1          25      -0.0001449     -0.0000017    0.0003477    0.0002012
       1          26      -0.0001425     -0.0000000    0.0000591   -0.0000833
       1          27      -0.0000260     -0.0000025    0.0003372    0.0003087
       1          28      -0.0001748     -0.0000018    0.0004828    0.0003063
       1          29      -0.0000218     -0.0000005    0.0000674    0.0000451
       1          30      -0.0000262     -0.0000002    0.0000813    0.0000549
       1          31      -0.0000616     -0.0000003    0.0001355    0.0000737
       1          32      -0.0000170     -0.0000002    0.0001267    0.0001096
       1          33      -0.0000255     -0.0000003    0.0001323    0.0001064
       2           7       0.0000000     -0.0000000   -0.0001010   -0.0001010
       2           8       0.0000000     -0.0000000   -0.0000896   -0.0000896
       2           9       0.0002642     -0.0000007    0.0000024    0.0002659
       2          10      -0.0001854      0.0000000    0.0000184   -0.0001669
       2          11      -0.0000000     -0.0000000   -0.0000347   -0.0000347
       2          12      -0.0000000     -0.0000000   -0.0000244   -0.0000244
       2          13       0.0000000     -0.0000000   -0.0000070   -0.0000070
       2          14       0.0000000     -0.0000000   -0.0000016   -0.0000016
       2          15       0.0000000     -0.0000000    0.0000088    0.0000088
       2          16       0.0000000     -0.0000000    0.0000064    0.0000064
       2          17       0.0000749     -0.0000344    0.0001097    0.0001502
       2          18       0.0001587     -0.0000193    0.0000770    0.0002164
       2          19       0.0006837      0.0000000    0.0000940    0.0007776
       2          20      -0.0006297     -0.0000004    0.0000663   -0.0005637
       2          21      -0.0000913      0.0000000    0.0000828   -0.0000086
       2          22       0.0000099     -0.0000006    0.0000711    0.0000804
       2          23      -0.0001297      0.0000000    0.0002794    0.0001496
       2          24       0.0000226      0.0000000    0.0000342    0.0000567
       2          25       0.0000641      0.0000000    0.0001060    0.0001701
       2          26      -0.0000716     -0.0000000    0.0000883    0.0000167
       2          27       0.0004210      0.0000000    0.0001998    0.0006209
       2          28      -0.0004476     -0.0000000    0.0002005   -0.0002471
       2          29      -0.0000231      0.0000000    0.0000599    0.0000368
       2          30      -0.0000234     -0.0000001    0.0000624    0.0000388
       2          31      -0.0000227     -0.0000000    0.0000686    0.0000459
       2          32      -0.0000234      0.0000000    0.0000785    0.0000551
       2          33      -0.0000234     -0.0000003    0.0000790    0.0000553
       3           7       0.0003222      0.0000000   -0.0000917    0.0002304
       3           8       0.0003161     -0.0000000   -0.0002429    0.0000731
       3           9       0.0000299     -0.0001125   -0.0000014   -0.0000840
       3          10       0.0004329     -0.0001309    0.0000654    0.0003674
       3          11      -0.0001206     -0.0000000   -0.0000375   -0.0001581
       3          12       0.0001410     -0.0000000   -0.0000704    0.0000706
       3          13       0.0001775      0.0000000   -0.0000630    0.0001145
       3          14       0.0002774     -0.0000000   -0.0000014    0.0002760
       3          15       0.0003630     -0.0000000    0.0000090    0.0003719
       3          16       0.0005602      0.0000000    0.0000018    0.0005619
       3          17      -0.0002259     -0.0000756    0.0002265   -0.0000750
       3          18      -0.0002241     -0.0000407    0.0001869   -0.0000779
       3          19      -0.0001651     -0.0000013   -0.0000246   -0.0001910
       3          20      -0.0001931     -0.0000011    0.0003182    0.0001239
       3          21      -0.0002729     -0.0000124    0.0001485   -0.0001367
       3          22      -0.0000644     -0.0000411    0.0002604    0.0001548
       3          23      -0.0002290     -0.0000043    0.0005062    0.0002728
       3          24      -0.0001566     -0.0000017    0.0000944   -0.0000639
       3          25      -0.0001155     -0.0000018    0.0000569   -0.0000604
       3          26      -0.0001040     -0.0000002    0.0003100    0.0002058
       3          27      -0.0001929     -0.0000026    0.0004700    0.0002745
       3          28      -0.0000249     -0.0000012    0.0003067    0.0002806
       3          29      -0.0000612     -0.0000005    0.0001794    0.0001176
       3          30      -0.0000570     -0.0000002    0.0001740    0.0001167
       3          31      -0.0000152     -0.0000005    0.0001386    0.0001228
       3          32      -0.0000647     -0.0000002    0.0001914    0.0001265
       3          33      -0.0000539     -0.0000012    0.0001872    0.0001321
  ----------------------------------------------------------------------------
 
 
  ----------------------------------------------------------------------------
   Be, B0 AND B-B0 SHIFTS FOR SINGLY EXCITED VIBRATIONAL STATES (CM-1)
   ------------------------------------------------------------
  VIBRATION            X AXIS               Y AXIS                 Z AXIS
  ----------------------------------------------------------------------------
    Be                    0.18953439           0.09787524           0.20238814
    B0                    0.18819995           0.09712156           0.20081457
    Be-B0                 0.00133444           0.00075368           0.00157357
    B'                    0.18820001           0.09712148           0.20081463
    Be-B'                 0.00133438           0.00075376           0.00157351
    B''                   0.18820002           0.09712156           0.20081464
    Be-B''                0.00133437           0.00075368           0.00157349
    B^A                   0.18820005           0.09712148           0.20081459
    Be-B^A                0.00133435           0.00075377           0.00157354
    B^S                   0.18820000           0.09712150           0.20081462
    Be-B^S                0.00133439           0.00075375           0.00157351
     7                    0.00001662           0.00010098          -0.00023044
     8                   -0.00017424           0.00008958          -0.00007315
     9                   -0.00013123          -0.00026593           0.00008402
    10                    0.00007562           0.00016694          -0.00036741
    11                   -0.00002592           0.00003467           0.00015812
    12                   -0.00000990           0.00002436          -0.00007062
    13                   -0.00027186           0.00000698          -0.00011453
    14                   -0.00019623           0.00000157          -0.00027597
    15                   -0.00035022          -0.00000882          -0.00037193
    16                   -0.00038467          -0.00000640          -0.00056193
    17                   -0.00006424          -0.00015020           0.00007504
    18                    0.00010109          -0.00021636           0.00007791
    19                   -0.00018878          -0.00077764           0.00019101
    20                    0.00023421           0.00056370          -0.00012388
    21                   -0.00003779           0.00000857           0.00013674
    22                    0.00019368          -0.00008044          -0.00015484
    23                   -0.00046561          -0.00014963          -0.00027281
    24                    0.00013310          -0.00005672           0.00006388
    25                   -0.00020117          -0.00017013           0.00006035
    26                    0.00008334          -0.00001670          -0.00020584
    27                   -0.00030872          -0.00062087          -0.00027451
    28                   -0.00030626           0.00024710          -0.00028056
    29                   -0.00004512          -0.00003680          -0.00011759
    30                   -0.00005491          -0.00003883          -0.00011673
    31                   -0.00007365          -0.00004590          -0.00012284
    32                   -0.00010957          -0.00005514          -0.00012649
    33                   -0.00010644          -0.00005531          -0.00013214
  ----------------------------------------------------------------------------
  ----------------------------------------------------------------------------
   Be, B0 AND B-B0 SHIFTS FOR SINGLY EXCITED VIBRATIONAL STATES (MHz)
  VIBRATION            X AXIS               Y AXIS                 Z AXIS
  ----------------------------------------------------------------------------
    Be                 5682.09808509        2934.22592521        6067.44365849
    B0                 5642.09266573        2911.63121127        6020.26935207
    Be-B0                40.00541936          22.59471393          47.17430642
    B'                 5642.09432158        2911.62872750        6020.27100792
    Be-B'                40.00376351          22.59719771          47.17265057
    B''                5642.09469659        2911.63104547        6020.27148760
    Be-B''               40.00338850          22.59487974          47.17217089
    B^A                5642.09541995        2911.62859241        6020.27004464
    Be-B^A               40.00266514          22.59733279          47.17361385
    B^S                5642.09406488        2911.62918641        6020.27099598
    Be-B^S               40.00402021          22.59673880          47.17266251
     7                    0.49831980           3.02742872          -6.90828322
     8                   -5.22348787           2.68550680          -2.19296584
     9                   -3.93430218          -7.97242235           2.51871087
    10                    2.26702238           5.00472969         -11.01477612
    11                   -0.77695962           1.03924801           4.74030729
    12                   -0.29679231           0.73034660          -2.11713200
    13                   -8.15016330           0.20931239          -3.43349274
    14                   -5.88288805           0.04720308          -8.27324472
    15                  -10.49935279          -0.26434137         -11.15022855
    16                  -11.53201263          -0.19192244         -16.84623297
    17                   -1.92590372          -4.50278163           2.24967698
    18                    3.03061798          -6.48630939           2.33572383
    19                   -5.65953632         -23.31293012           5.72642251
    20                    7.02153793          16.89936840          -3.71381440
    21                   -1.13298379           0.25680119           4.09940122
    22                    5.80626195          -2.41159377          -4.64188347
    23                  -13.95864353          -4.48566324          -8.17878569
    24                    3.99019250          -1.70040229           1.91512395
    25                   -6.03091275          -5.10050081           1.80931331
    26                    2.49841992          -0.50072284          -6.17077823
    27                   -9.25521828         -18.61315551          -8.22958533
    28                   -9.18143626           7.40787076          -8.41106070
    29                   -1.35254729          -1.10317438          -3.52539080
    30                   -1.64619982          -1.16408379          -3.49959264
    31                   -2.20807216          -1.37605313          -3.68254270
    32                   -3.28474383          -1.65294000          -3.79216250
    33                   -3.19105466          -1.65824645          -3.96134018
  ----------------------------------------------------------------------------
