# Supplementary material for: Precise Semi-Experimental Equilibrium (r e SE) Structure of Pyridine from 32 Isotopologues: Accurate Assessment of the Effect of Nitrogen-Atom Substitution in Aromatic Rings
Source: J Phys Chem A. 2025 Nov 7;129(46):10737–50. doi: 10.1021/acs.jpca.5c07184 (PMC12641475; doi:10.1021/acs.jpca.5c07184)
Supplement: Supplementary file 2 [file jp5c07184_si_002.zip › Supplementary Information/Computational Files/isomass/ISOMASS06_D2.out]

 @GETMEM-I,  Allocated   91552 MB of main memory.
  analysis of anharmonic force field for a different isotopomer
  masses of atoms
   1.00782503500000        12.0000000000000        12.0000000000000     
   12.0000000000000        12.0000000000000        12.0000000000000     
   1.00782503500000        1.00782503500000        2.01410177900000     
   1.00782503500000        14.0030740020000     
  rotation matrix to com frame 

                 COLUMN   1       COLUMN   2       COLUMN   3
 ROW   1      0.63040399799    0.00000000000    0.77626722159
 ROW   2      0.77626722159    0.00000000000   -0.63040399799
 ROW   3     -0.00000000000    1.00000000000   -0.00000000000
********************************************************************************
        PARAMETERS RELEVANT TO MOLECULAR STRUCTURE 
********************************************************************************

                 COLUMN   1       COLUMN   2       COLUMN   3       COLUMN   4
 ROW   1      0.04918657261    0.03367353219    0.09454736656    0.11778849881
 ROW   2      0.09977056223   -0.00496337499   -0.05013611502    0.14812926687
 ROW   3     -0.01090624512    0.10646073630   -0.03224276159   -0.00000001669
 ROW   4      0.04918657264    0.03367353214    0.09454736658    0.06638695527
 ROW   5      0.09977056227   -0.00496337505   -0.05013611501    0.08483440587
 ROW   6     -0.01090624520    0.10646073629   -0.03224276155   -0.00000000957
 ROW   7      0.04918657262    0.03367353217    0.09454736657    0.10246046102
 ROW   8      0.09977056233   -0.00496337514   -0.05013611498   -0.01364764691
 ROW   9     -0.01090624526    0.10646073629   -0.03224276152   -0.00000000289
 ROW  10      0.04918657270    0.03367353204    0.09454736661   -0.03740140729
 ROW  11      0.09977056226   -0.00496337503   -0.05013611501    0.09993370299
 ROW  12     -0.01090624525    0.10646073627   -0.03224276152   -0.00000000687
 ROW  13      0.04918657266    0.03367353211    0.09454736659    0.03304200266
 ROW  14      0.09977056238   -0.00496337522   -0.05013611496   -0.09246765615
 ROW  15     -0.01090624536    0.10646073628   -0.03224276146    0.00000000619
 ROW  16      0.04918657274    0.03367353198    0.09454736662   -0.10030104398
 ROW  17      0.09977056231   -0.00496337511   -0.05013611499    0.01581978228
 ROW  18     -0.01090624535    0.10646073626   -0.03224276146    0.00000000239
 ROW  19      0.04918657257    0.03367353225    0.09454736655    0.18239066783
 ROW  20      0.09977056234   -0.00496337516   -0.05013611498   -0.02950809224
 ROW  21     -0.01090624522    0.10646073631   -0.03224276154   -0.00000000463
 ROW  22      0.04918657272    0.03367353201    0.09454736661   -0.06932461308
 ROW  23      0.09977056222   -0.00496337496   -0.05013611503    0.17490903900
 ROW  24     -0.01090624521    0.10646073627   -0.03224276154   -0.00000001178
 ROW  25      0.04918657264    0.03367353213    0.09454736658    0.05891310758
 ROW  26      0.09977056242   -0.00496337529   -0.05013611494   -0.16992119303
 ROW  27     -0.01090624540    0.10646073629   -0.03224276143    0.00000001153
 ROW  28      0.04918657279    0.03367353190    0.09454736664   -0.18141492062
 ROW  29      0.09977056231   -0.00496337510   -0.05013611499    0.02524840790
 ROW  30     -0.01090624539    0.10646073625   -0.03224276144    0.00000000470
 ROW  31      0.04918657272    0.03367353201    0.09454736661   -0.06703721661
 ROW  32      0.09977056237   -0.00496337521   -0.05013611496   -0.07946152044
 ROW  33     -0.01090624540    0.10646073627   -0.03224276143    0.00000000892

                 COLUMN   5       COLUMN   6       COLUMN   7       COLUMN   8
 ROW   1      0.00000000758    0.00000000009   -0.00000000000   -0.00000000000
 ROW   2      0.00000000944    0.00000000013    0.00000000000   -0.00000000000
 ROW   3      0.25846415783   -0.06638495725    0.02420426529    0.33430940198
 ROW   4      0.00000000427    0.00000000005    0.00000000000   -0.00000000000
 ROW   5      0.00000000537    0.00000000008    0.00000000000    0.00000000000
 ROW   6      0.14737555396   -0.03662419977    0.01435198717    0.13967189230
 ROW   7      0.00000000659    0.00000000008    0.00000000000   -0.00000000000
 ROW   8     -0.00000000096    0.00000000001    0.00000000000   -0.00000000000
 ROW   9      0.04477829547   -0.14144211348    0.11246017658   -0.10127776839
 ROW  10     -0.00000000240   -0.00000000003    0.00000000000    0.00000000000
 ROW  11      0.00000000634    0.00000000009    0.00000000000   -0.00000000000
 ROW  12      0.10362772258    0.10739970885   -0.12761977059   -0.06506714136
 ROW  13      0.00000000213    0.00000000003   -0.00000000000   -0.00000000000
 ROW  14     -0.00000000604   -0.00000000005   -0.00000000000    0.00000000000
 ROW  15     -0.09683307373   -0.09733769362   -0.09520944398   -0.03520287135
 ROW  16     -0.00000000645   -0.00000000008    0.00000000000    0.00000000000
 ROW  17      0.00000000093    0.00000000003   -0.00000000000   -0.00000000000
 ROW  18     -0.04072654754    0.13990578623    0.09558696020   -0.08122934135
 ROW  19      0.00000001173    0.00000000014    0.00000000000   -0.00000000000
 ROW  20     -0.00000000199   -0.00000000001    0.00000000000   -0.00000000000
 ROW  21      0.07312234056   -0.25484426162    0.21971423770   -0.19519666096
 ROW  22     -0.00000000446   -0.00000000005   -0.00000000000    0.00000000000
 ROW  23      0.00000001116    0.00000000015   -0.00000000000   -0.00000000000
 ROW  24      0.17903604115    0.19300646442   -0.27689951141   -0.11463023762
 ROW  25      0.00000000379    0.00000000005   -0.00000000000   -0.00000000000
 ROW  26     -0.00000001102   -0.00000000011   -0.00000000000    0.00000000000
 ROW  27     -0.17903627882   -0.17651879035   -0.33414879415   -0.07322042622
 ROW  28     -0.00000001167   -0.00000000014   -0.00000000000   -0.00000000000
 ROW  29      0.00000000154    0.00000000004    0.00000000000   -0.00000000000
 ROW  30     -0.07791389610    0.25107165177    0.25548398102   -0.17756040486
 ROW  31     -0.00000000431   -0.00000000005    0.00000000000    0.00000000000
 ROW  32     -0.00000000520   -0.00000000004   -0.00000000000    0.00000000000
 ROW  33     -0.14098052510    0.04062670509    0.03241621818    0.14418347669

                 COLUMN   9       COLUMN  10       COLUMN  11       COLUMN  12
 ROW   1     -0.11068095965   -0.00000000000    0.06341426286    0.00000000000
 ROW   2      0.09347601218   -0.00000000000    0.09173733741    0.00000000000
 ROW   3     -0.00000000000    0.35282851065    0.00000000000    0.17589079203
 ROW   4     -0.10917097573    0.00000000000   -0.04604748930   -0.00000000000
 ROW   5      0.09576234699    0.00000000000   -0.04312029531   -0.00000000000
 ROW   6     -0.00000000000    0.03917758854    0.00000000000   -0.10950752654
 ROW   7     -0.06382492398   -0.00000000000    0.01050706272   -0.00000000000
 ROW   8     -0.05784559151    0.00000000000   -0.13577911784   -0.00000000000
 ROW   9      0.00000000000   -0.06508925790   -0.00000000000    0.05231071495
 ROW  10      0.04969748551    0.00000000000   -0.13233635626   -0.00000000000
 ROW  11      0.08008626366    0.00000000000   -0.00917242247   -0.00000000000
 ROW  12      0.00000000000   -0.08737989457   -0.00000000000    0.05203082178
 ROW  13     -0.04666287455   -0.00000000000    0.12494460322    0.00000000000
 ROW  14     -0.06964862097   -0.00000000000    0.00966393568   -0.00000000000
 ROW  15      0.00000000000   -0.05527112725   -0.00000000000   -0.10910791762
 ROW  16      0.05551336374    0.00000000000   -0.01339422943   -0.00000000000
 ROW  17      0.04915831172   -0.00000000000    0.12563972782    0.00000000000
 ROW  18     -0.00000000000    0.06505300371    0.00000000000   -0.09964589779
 ROW  19      0.07580521719    0.00000000000   -0.07069339557   -0.00000000000
 ROW  20     -0.08558151178    0.00000000000   -0.11941918155    0.00000000000
 ROW  21     -0.00000000000    0.23617111425    0.00000000000    0.41368140928
 ROW  22      0.09951090665    0.00000000000   -0.09571427335    0.00000000000
 ROW  23     -0.03706678567    0.00000000000   -0.09500555515   -0.00000000000
 ROW  24      0.00000000000    0.10548466550    0.00000000000    0.39927875418
 ROW  25     -0.09938405182   -0.00000000000    0.11506525591    0.00000000000
 ROW  26      0.07743507135   -0.00000000000    0.06046306298   -0.00000000000
 ROW  27     -0.00000000000    0.43708230548    0.00000000000    0.02616618221
 ROW  28     -0.07890687333   -0.00000000000    0.01901706191    0.00000000000
 ROW  29      0.06559670094   -0.00000000000    0.12271521416    0.00000000000
 ROW  30     -0.00000000000    0.36992654800    0.00000000000    0.00680720380
 ROW  31      0.11339853530   -0.00000000000    0.03776293933    0.00000000000
 ROW  32     -0.09732320714   -0.00000000000    0.03652135739    0.00000000000
 ROW  33      0.00000000000   -0.05077112995   -0.00000000000    0.10789681530

                 COLUMN  13       COLUMN  14       COLUMN  15       COLUMN  16
 ROW   1      0.00000000000    0.00000000000    0.14528992896   -0.00000000000
 ROW   2      0.00000000000    0.00000000000    0.04508243463   -0.00000000000
 ROW   3      0.34266621382    0.20498284171   -0.00000000000    0.43065369999
 ROW   4      0.00000000000    0.00000000000    0.08695979193   -0.00000000000
 ROW   5     -0.00000000000   -0.00000000000   -0.02171014393    0.00000000000
 ROW   6     -0.02948149991   -0.02965553789    0.00000000000   -0.07244219809
 ROW   7     -0.00000000000    0.00000000000    0.03064812307    0.00000000000
 ROW   8     -0.00000000000   -0.00000000000   -0.04547205129    0.00000000000
 ROW   9     -0.04266331084   -0.10849380980    0.00000000000    0.06099048920
 ROW  10      0.00000000000   -0.00000000000   -0.02952215887   -0.00000000000
 ROW  11      0.00000000000    0.00000000000    0.00964159757   -0.00000000000
 ROW  12     -0.07279173787    0.05966283869   -0.00000000000   -0.04285148420
 ROW  13      0.00000000000   -0.00000000000   -0.04086239474   -0.00000000000
 ROW  14     -0.00000000000    0.00000000000    0.00920187625   -0.00000000000
 ROW  15      0.15284959367    0.04669510943   -0.00000000000   -0.02951423532
 ROW  16     -0.00000000000   -0.00000000000   -0.03297620491    0.00000000000
 ROW  17      0.00000000000   -0.00000000000   -0.03115457800   -0.00000000000
 ROW  18     -0.01267323600    0.05363384749   -0.00000000000    0.11663629874
 ROW  19     -0.00000000000    0.00000000000    0.09486616231    0.00000000000
 ROW  20     -0.00000000000   -0.00000000000   -0.06228430982    0.00000000000
 ROW  21      0.05586013725    0.64031067880   -0.00000000000   -0.30237621177
 ROW  22      0.00000000000   -0.00000000000   -0.09278683628   -0.00000000000
 ROW  23     -0.00000000000    0.00000000000    0.15845279713    0.00000000000
 ROW  24      0.48597241790   -0.39527262584    0.00000000000    0.15875926728
 ROW  25      0.00000000000   -0.00000000000   -0.22670956553   -0.00000000000
 ROW  26     -0.00000000000    0.00000000000    0.55787846892    0.00000000000
 ROW  27     -0.31412997949   -0.10118130805    0.00000000000    0.05600318525
 ROW  28      0.00000000000   -0.00000000000   -0.03008275482    0.00000000000
 ROW  29      0.00000000000   -0.00000000000   -0.03228035599   -0.00000000000
 ROW  30      0.22400428018   -0.32860884234    0.00000000000   -0.61703264455
 ROW  31     -0.00000000000    0.00000000000    0.01195780228    0.00000000000
 ROW  32      0.00000000000   -0.00000000000   -0.01996188039   -0.00000000000
 ROW  33     -0.03051937612   -0.01290302604    0.00000000000   -0.01242901669

                 COLUMN  17       COLUMN  18       COLUMN  19       COLUMN  20
 ROW   1      0.00000000000    0.03036896147   -0.08339668331    0.12433694260
 ROW   2      0.00000000000   -0.00409832018    0.14519381039    0.24056563819
 ROW   3      0.54392807147   -0.00000000000   -0.00000000000   -0.00000000000
 ROW   4     -0.00000000000    0.01555015183   -0.10673093816   -0.01362968748
 ROW   5      0.00000000000   -0.00999971350    0.10595776061    0.05987568881
 ROW   6     -0.08684777784    0.00000000000    0.00000000000    0.00000000000
 ROW   7     -0.00000000000   -0.01113850410    0.00445552253    0.06340795731
 ROW   8     -0.00000000000   -0.15033326917   -0.04029319940    0.00766854228
 ROW   9      0.04051581398    0.00000000000    0.00000000000   -0.00000000000
 ROW  10      0.00000000000    0.13667706248    0.01114119844   -0.08953590912
 ROW  11      0.00000000000    0.04256946157    0.00659796371   -0.07321654046
 ROW  12      0.08372555476   -0.00000000000   -0.00000000000    0.00000000000
 ROW  13      0.00000000000   -0.03849591580    0.11662367143   -0.09129857585
 ROW  14      0.00000000000   -0.02663091129    0.03815207527   -0.03566783876
 ROW  15      0.01765205812   -0.00000000000   -0.00000000000    0.00000000000
 ROW  16      0.00000000000    0.02100274504   -0.00675712022    0.06359346803
 ROW  17      0.00000000000    0.04119943166   -0.16842458092   -0.00144554945
 ROW  18     -0.05541772851    0.00000000000   -0.00000000000   -0.00000000000
 ROW  19      0.00000000000    0.07136922595    0.07268318535    0.50355235574
 ROW  20     -0.00000000000   -0.17580562777   -0.04794639012   -0.08021412048
 ROW  21     -0.30268157544    0.00000000000   -0.00000000000    0.00000000000
 ROW  22      0.00000000000    0.17416896958   -0.02485308769   -0.02697786816
 ROW  23     -0.00000000000   -0.02394657204    0.07003068094   -0.24111693294
 ROW  24     -0.48214082752    0.00000000000    0.00000000000    0.00000000000
 ROW  25      0.00000000000   -0.05358634128    0.11060839400   -0.09554184443
 ROW  26     -0.00000000000   -0.01875726603    0.13433577278   -0.08440059734
 ROW  27      0.00014089335    0.00000000000   -0.00000000000   -0.00000000000
 ROW  28      0.00000000000    0.02306531305    0.11142039056    0.32509552913
 ROW  29      0.00000000000    0.04619461493   -0.18977710326   -0.03295476780
 ROW  30      0.37155486392   -0.00000000000    0.00000000000    0.00000000000
 ROW  31     -0.00000000000   -0.11972585933   -0.03742120729    0.00490827714
 ROW  32      0.00000000000    0.10247811441    0.03200932218    0.05698961610
 ROW  33     -0.00910527040   -0.00000000000    0.00000000000   -0.00000000000

                 COLUMN  21       COLUMN  22       COLUMN  23       COLUMN  24
 ROW   1      0.30654612445    0.33709604217    0.14418796414    0.14278525971
 ROW   2      0.31152990727    0.42927737731    0.18033764881    0.13904453007
 ROW   3     -0.00000000000   -0.00000000000   -0.00000000000   -0.00000000000
 ROW   4      0.06033492033    0.03900587580   -0.04989643426   -0.01337960395
 ROW   5      0.01604397337    0.06066830746   -0.05906491170   -0.04714004310
 ROW   6     -0.00000000000   -0.00000000000    0.00000000000    0.00000000000
 ROW   7     -0.07262022419   -0.03328851020    0.08303476221   -0.00692433051
 ROW   8     -0.06342891866    0.01852076513   -0.00866380494   -0.03500943741
 ROW   9      0.00000000000    0.00000000000   -0.00000000000    0.00000000000
 ROW  10     -0.03150723482    0.03101858750   -0.02991711185    0.00775730550
 ROW  11      0.03613001519   -0.05993899359    0.08068069331   -0.00021009416
 ROW  12      0.00000000000   -0.00000000000    0.00000000000   -0.00000000000
 ROW  13     -0.05581513750    0.01783630468   -0.03017272768   -0.03546320691
 ROW  14      0.00874797822   -0.01995360642    0.10907622080    0.12565405011
 ROW  15     -0.00000000000   -0.00000000000   -0.00000000000   -0.00000000000
 ROW  16      0.03163985143   -0.04880959103    0.12754755473   -0.01550375218
 ROW  17     -0.05653177809   -0.00428428690   -0.00245639257   -0.04709220110
 ROW  18      0.00000000000    0.00000000000   -0.00000000000    0.00000000000
 ROW  19     -0.35616706246   -0.33943796232   -0.18586502631    0.38956961976
 ROW  20     -0.01593932896    0.08054726971    0.04487698963   -0.11853546982
 ROW  21      0.00000000000   -0.00000000000   -0.00000000000   -0.00000000000
 ROW  22     -0.19251940376    0.23704009264    0.05896858428    0.00465665639
 ROW  23      0.40999147764   -0.54534458059   -0.12817625702    0.00578956667
 ROW  24     -0.00000000000    0.00000000000   -0.00000000000    0.00000000000
 ROW  25     -0.00194821387   -0.00567557767   -0.00557717429    0.04566318502
 ROW  26     -0.20152857181    0.06701640060    0.00539133971   -0.12649309214
 ROW  27      0.00000000000    0.00000000000    0.00000000000    0.00000000000
 ROW  28      0.20099014524   -0.19598135893    0.08297564194   -0.65196087005
 ROW  29     -0.07739932255    0.01258541707   -0.00545819826    0.01833694713
 ROW  30     -0.00000000000   -0.00000000000    0.00000000000   -0.00000000000
 ROW  31      0.06148721318   -0.00690852479   -0.09262046884    0.05613350120
 ROW  32      0.03436856289   -0.00371419160   -0.10983425260    0.01823584029
 ROW  33     -0.00000000000    0.00000000000    0.00000000000   -0.00000000000

                 COLUMN  25       COLUMN  26       COLUMN  27       COLUMN  28
 ROW   1      0.26884814660    0.08509386817    0.16939542425   -0.03161048332
 ROW   2      0.35451236295   -0.00887985351    0.17477511497    0.09640754664
 ROW   3     -0.00000000000   -0.00000000000   -0.00000000000   -0.00000000000
 ROW   4     -0.05543914555    0.05120991183   -0.09486075789   -0.07893387055
 ROW   5     -0.05004982446   -0.02795253699   -0.14518810283    0.02002050026
 ROW   6      0.00000000000   -0.00000000000    0.00000000000    0.00000000000
 ROW   7     -0.07286344232   -0.10211365001    0.05159874565    0.13738607698
 ROW   8      0.06997570929   -0.01122222441    0.05920784769   -0.03891907941
 ROW   9      0.00000000000    0.00000000000   -0.00000000000   -0.00000000000
 ROW  10      0.06805894424    0.02389576559    0.01723001539    0.08586169116
 ROW  11     -0.08780510635    0.05656610700    0.12056642772   -0.09539065174
 ROW  12      0.00000000000   -0.00000000000   -0.00000000000    0.00000000000
 ROW  13      0.05756389366    0.01525284191    0.00178146171   -0.05867875959
 ROW  14     -0.03633711879    0.09492957345   -0.09121419516    0.07625567631
 ROW  15     -0.00000000000   -0.00000000000    0.00000000000   -0.00000000000
 ROW  16      0.03039995848   -0.10866381501   -0.06327807473   -0.12337410160
 ROW  17      0.07021919201    0.00893636179   -0.04301644756    0.04587541549
 ROW  18     -0.00000000000    0.00000000000    0.00000000000    0.00000000000
 ROW  19      0.25406218461    0.31757780523    0.01330319475   -0.18519095074
 ROW  20      0.01791698619   -0.10000938156    0.07856442248    0.02415979381
 ROW  21     -0.00000000000   -0.00000000000    0.00000000000    0.00000000000
 ROW  22     -0.12648498234    0.14349121463    0.11158365526   -0.02349834808
 ROW  23      0.39101753089   -0.19679045534   -0.07277039653    0.18009340617
 ROW  24     -0.00000000000   -0.00000000000   -0.00000000000   -0.00000000000
 ROW  25      0.05054033018    0.08529838457   -0.04202795776   -0.05282168954
 ROW  26      0.07669899587   -0.03932177022    0.02039529838   -0.04855701024
 ROW  27      0.00000000000    0.00000000000    0.00000000000   -0.00000000000
 ROW  28      0.01731942472    0.50558571899    0.09503794173    0.18615720859
 ROW  29      0.08238552235   -0.05724325916   -0.06070862604    0.02459569544
 ROW  30      0.00000000000   -0.00000000000   -0.00000000000   -0.00000000000
 ROW  31     -0.06080223612    0.01522873788    0.05303301565    0.04383480820
 ROW  32     -0.04277381344   -0.07213605300    0.07383071798   -0.02314528620
 ROW  33      0.00000000000    0.00000000000   -0.00000000000    0.00000000000

                 COLUMN  29       COLUMN  30       COLUMN  31       COLUMN  32
 ROW   1      0.00106778739   -0.08815618939   -0.59670325226    0.07752686472
 ROW   2      0.00012826585    0.07173878492    0.48482886775   -0.05635500658
 ROW   3     -0.00000000000    0.00000000000    0.00000000000   -0.00000000000
 ROW   4     -0.00004101796    0.00732377410    0.05122494382   -0.00946394724
 ROW   5     -0.00014549273   -0.00575742981   -0.04189082572    0.00204453108
 ROW   6     -0.00000000000   -0.00000000000   -0.00000000000    0.00000000000
 ROW   7     -0.01356538628    0.00070084068    0.00464700033    0.01192367577
 ROW   8      0.00434904573    0.00434554395    0.03539448741    0.06118219785
 ROW   9      0.00000000000   -0.00000000000   -0.00000000000   -0.00000000000
 ROW  10     -0.00010290507   -0.01964081489   -0.02527166815    0.05014964444
 ROW  11      0.00052167197   -0.01126952905   -0.00758495565    0.01988825079
 ROW  12     -0.00000000000    0.00000000000    0.00000000000   -0.00000000000
 ROW  13      0.11942090723   -0.00047885365    0.00186500095    0.00269160702
 ROW  14      0.03451186393   -0.00124374259    0.00000566864   -0.00167790186
 ROW  15     -0.00000000000    0.00000000000   -0.00000000000   -0.00000000000
 ROW  16     -0.00116283138    0.00689102469   -0.00111760773   -0.00062484232
 ROW  17     -0.00225154049    0.07826841635   -0.01956824997    0.01524190684
 ROW  18      0.00000000000   -0.00000000000    0.00000000000   -0.00000000000
 ROW  19      0.02291224303   -0.01048386499   -0.07923936424   -0.13652248551
 ROW  20      0.01012268752   -0.05129916035   -0.41486853062   -0.69277640903
 ROW  21     -0.00000000000    0.00000000000    0.00000000000    0.00000000000
 ROW  22     -0.00003059027    0.25506409877    0.28727639102   -0.56410226055
 ROW  23     -0.00191819228    0.11314956386    0.11820504080   -0.23753538294
 ROW  24      0.00000000000   -0.00000000000   -0.00000000000    0.00000000000
 ROW  25     -0.60432888685    0.00042432914   -0.00291873779   -0.00392595064
 ROW  26     -0.19337565284    0.00031596500   -0.00046217369    0.00032197510
 ROW  27      0.00000000000   -0.00000000000    0.00000000000    0.00000000000
 ROW  28     -0.00123555701   -0.09755945934    0.02230841936   -0.01419397419
 ROW  29     -0.00545139809   -0.89905520632    0.21329578423   -0.15707530093
 ROW  30      0.00000000000    0.00000000000    0.00000000000    0.00000000000
 ROW  31     -0.00430597827    0.00016200044   -0.00007632801   -0.00042331428
 ROW  32     -0.00408854830   -0.00009281359    0.00000391046   -0.00057875760
 ROW  33     -0.00000000000   -0.00000000000    0.00000000000   -0.00000000000

                 COLUMN  33
 ROW   1     -0.42109044758
 ROW   2      0.34275385714
 ROW   3      0.00000000000
 ROW   4      0.03861638551
 ROW   5     -0.03198350287
 ROW   6     -0.00000000000
 ROW   7     -0.01041539031
 ROW   8     -0.04217601123
 ROW   9      0.00000000000
 ROW  10      0.04944379449
 ROW  11      0.02267094677
 ROW  12     -0.00000000000
 ROW  13     -0.00243868738
 ROW  14      0.00101171697
 ROW  15     -0.00000000000
 ROW  16     -0.00108919883
 ROW  17      0.01421660759
 ROW  18     -0.00000000000
 ROW  19      0.09476550735
 ROW  20      0.46807339450
 ROW  21     -0.00000000000
 ROW  22     -0.55085868274
 ROW  23     -0.23562464003
 ROW  24      0.00000000000
 ROW  25      0.00336054149
 ROW  26     -0.00024747961
 ROW  27      0.00000000000
 ROW  28     -0.01181584317
 ROW  29     -0.14177119095
 ROW  30      0.00000000000
 ROW  31     -0.00001538207
 ROW  32     -0.00008581504
 ROW  33      0.00000000000
  Performing F(IJK)/F(IKJ)/F(KJI) consistency check 
  Differences greater than 1 cm-1 will be printed.
  ===================================================================
  I    J    K    F(IJK)        F(IKJ)        F(KJI)        Difference
  ===================================================================
 Cubic force constants written to file cubic.
  ===================================================================
  Largest absolute difference is    0.15345 cm-1.
 
 
---------------------------------------------------------------------------
          Quartic centrifugal distortion parameters 
                                CM-1                MHz
---------------------------------------------------------------------------
    1    1    1    1   -0.1673828146E-06       -0.0050180105
    1    1    1    2   -0.5143847753E-08       -0.0001542087
    1    1    2    1   -0.5143847753E-08       -0.0001542087
    1    1    2    2    0.5046086688E-07        0.0015127787
    1    1    3    3   -0.2597148593E-07       -0.0007786056
    1    2    1    1   -0.5143847753E-08       -0.0001542087
    1    2    1    2   -0.1115757247E-06       -0.0033449561
    1    2    2    1   -0.1115757247E-06       -0.0033449561
    1    2    2    2   -0.3638827585E-08       -0.0001090893
    1    2    3    3   -0.2174967433E-08       -0.0000652039
    2    1    1    1   -0.5143847753E-08       -0.0001542087
    2    1    1    2   -0.1115757247E-06       -0.0033449561
    2    1    2    1   -0.1115757247E-06       -0.0033449561
    2    1    2    2   -0.3638827585E-08       -0.0001090893
    2    1    3    3   -0.2174967433E-08       -0.0000652039
    2    2    1    1    0.5046086688E-07        0.0015127787
    2    2    1    2   -0.3638827585E-08       -0.0001090893
    2    2    2    1   -0.3638827585E-08       -0.0001090893
    2    2    2    2   -0.1485981311E-06       -0.0044548599
    2    2    3    3   -0.2755892075E-07       -0.0008261957
    3    3    1    1   -0.2597148593E-07       -0.0007786056
    3    3    1    2   -0.2174967433E-08       -0.0000652039
    3    3    2    1   -0.2174967433E-08       -0.0000652039
    3    3    2    2   -0.2755892075E-07       -0.0008261957
    3    3    3    3   -0.1341872092E-07       -0.0004022831
---------------------------------------------------------------------------
------------------------------------------------------------
        Parameter                (MHz)                 (CM-1)
------------------------------------------------------------
 
           R6                -.500742E-04           -.167030E-08
           R5                -.148265E-03           -.494559E-08
           SI                            0.125656E+01
 
  Kivelson-Wilson centrifugal distortion parameters 
 
           DJ                0.506994E-03           0.169115E-07
           DK                0.272562E-03           0.909170E-08
           DJK               0.474946E-03           0.158425E-07
 
  A-reduced centrifugal distortion parameters (Ir representation) 
 
           DELJ              0.607143E-03           0.202521E-07
           DELK              0.773305E-03           0.257947E-07
           DELJK             -.125945E-03           -.420107E-08
           delJ              0.253286E-03           0.844871E-08
           delK              0.548216E-03           0.182865E-07
 
  S-reduced centrifugal distortion parameters (Ir representation) 
 
           DJ                0.389002E-03           0.129757E-07
           DK                -.317400E-03           -.105873E-07
           DJK               0.118290E-02           0.394573E-07
           D1                -.253286E-03           -.844871E-08
           D2                -.109071E-03           -.363820E-08
------------------------------------------------------------
  Centrifugal corrections for various types of 
 rotational constants (MHz and cm-1) ...
   Bx''-Bx         0.0020855759        0.0000000696
   By''-By         0.0020617808        0.0000000688
   Bz''-Bz         0.0000798497        0.0000000027
   Bx''-Bx'         0.0004130978        0.0000000138
   By''-By'         0.0003893028        0.0000000130
   Bz''-Bz'         0.0025885667        0.0000000863
   Bx'-Bx         0.0016724780        0.0000000558
   By'-By         0.0016724780        0.0000000558
   Bz'-Bz        -0.0025087171       -0.0000000837
   BxSR-Bx         0.0019619952        0.0000000654
   BySR-By         0.0010437301        0.0000000348
   BzSR-Bz        -0.0019513453       -0.0000000651
   BxSR-Bx''        -0.0001235806       -0.0000000041
   BySR-By''        -0.0010180507       -0.0000000340
   BzSR-Bz''        -0.0020311949       -0.0000000678
   BxSR-Bx'        -0.0002895172       -0.0000000097
   BySR-By'        -0.0006287480       -0.0000000210
   BzSR-Bz'         0.0005573718        0.0000000186
   BxAR-Bx         0.0008712901        0.0000000291
   ByAR-By         0.0025764433        0.0000000859
   BzAR-Bz        -0.0026114944       -0.0000000871
---------------------------------------------------------------------------
 
 *****************************************
     THE MOLECULE IS AN ASYMMETRIC TOP
 *****************************************
 
 
---------------------------------------------------------------------------
         Sextic centrifugal distortion parameters
          Watson A reduction. I^r representation 
              CM-1*10^6                     kHz
---------------------------------------------------------------------------
   HJ        0.0000000075               0.0000002246
   HJK        0.0000000017               0.0000000499
   HKJ       -0.0000000399              -0.0000011956
   HK        0.0000000478               0.0000014322
   hJ        0.0000000037               0.0000001120
   hJK        0.0000000082               0.0000002456
   hK        0.0000000348               0.0000010437
---------------------------------------------------------------------------
         Sextic centrifugal distortion parameters
          Watson S reduction. I^r representation 
              CM-1*10^6                     kHz
---------------------------------------------------------------------------
   HJ       -0.0000000048              -0.0000001441
   HJK        0.0000000446               0.0000013370
   HKJ        0.0000000015               0.0000000452
   HK       -0.0000000242              -0.0000007269
   h1        0.0000000022               0.0000000659
   h2        0.0000000061               0.0000001844
   h3        0.0000000015               0.0000000460
---------------------------------------------------------------------------
---------------------------------------------------------------------------
             Geometrical properties evaluated at     0.00 K 
  Mean and mean-square displacements in normal coordinates (amu**0.5 bohr)
         Coordinate              <q>            <q**2>
---------------------------------------------------------------------------
              1              0.0000000000     0.0000000000
              2              0.0000000000     0.0000000000
              3              0.0000000000     0.0000000000
              4              0.0000000000     0.0000000000
              5              0.0000000000     0.0000000000
              6              0.0000000000     0.0000000000
              7             -0.0000000000     0.5000000659
              8              0.0000000000     0.5000000659
              9             -0.0022125344     0.5000000659
             10             -0.0000000000     0.5000000659
             11              0.0044721565     0.5000000659
             12             -0.0000000000     0.5000000659
             13             -0.0000000000     0.5000000659
             14              0.0000000000     0.5000000659
             15             -0.0364811889     0.5000000659
             16              0.0000000000     0.5000000659
             17             -0.0000000000     0.5000000659
             18             -0.2297367743     0.5000000659
             19              0.1508759707     0.5000000659
             20              0.0159179174     0.5000000659
             21             -0.0308140923     0.5000000659
             22              0.0128487070     0.5000000659
             23             -0.0013808314     0.5000000659
             24              0.0072206479     0.5000000659
             25              0.0002282882     0.5000000659
             26             -0.0130758261     0.5000000659
             27              0.0016347277     0.5000000659
             28             -0.0130171294     0.5000000659
             29             -0.0339869846     0.5000000659
             30              0.0374063561     0.5000000659
             31             -0.0073569503     0.5000000659
             32              0.0002572059     0.5000000659
             33              0.0659917732     0.5000000659
---------------------------------------------------------------------------
------------------------------------------------------
   ATOM              INTERNUCLEAR DISTANCE
  I    J            Re           Rg           Ra
------------------------------------------------------
  2    1         1.0819050    1.1025805    1.0863333
  3    1         2.1561982    2.1734330    2.1646678
  3    2         1.3916426    1.3995998    1.3971088
  4    1         2.1561982    2.1733474    2.1646239
  4    2         1.3916426    1.3996040    1.3971328
  4    3         2.3906676    2.4017029    2.4005088
  5    1         3.3846822    3.4031381    3.3979412
  5    2         2.3938263    2.4040767    2.4029887
  5    3         1.3936337    1.4016640    1.3993164
  5    4         2.7186620    2.7301047    2.7294694
  6    1         3.3846822    3.4033568    3.3981591
  6    2         2.3938263    2.4043750    2.4032764
  6    3         2.7186620    2.7304090    2.7297948
  6    4         1.3936337    1.4018680    1.3994628
  6    5         2.2792411    2.2892793    2.2880982
  7    1         2.5080635    2.5295862    2.5179758
  7    2         2.1612674    2.1784860    2.1698571
  7    3         1.0812548    1.1018520    1.0854477
  7    4         3.3845477    3.4034901    3.3982181
  7    5         2.1505638    2.1679381    2.1593624
  7    6         3.7988884    3.8184287    3.8142101
  8    1         2.5080635    2.5293048    2.5177196
  8    2         2.1612674    2.1783925    2.1697424
  8    3         3.3845477    3.4034273    3.3981135
  8    4         1.0812548    1.1018487    1.0854048
  8    5         3.7988884    3.8181337    3.8138489
  8    6         2.1505638    2.1680932    2.1594410
  8    7         4.3025852    4.3269700    4.3196595
  9    1         4.2918416    4.3148320    4.3090815
  9    2         3.3817517    3.3984823    3.3951344
  9    3         2.1525632    2.1676476    2.1615145
  9    4         3.8018753    3.8196212    3.8170499
  9    5         1.0835302    1.0990434    1.0879114
  9    6         3.2460793    3.2622105    3.2585662
  9    7         2.4810339    2.5016806    2.4916615
  9    8         4.8816294    4.9055832    4.9009488
 10    1         4.2918416    4.3171622    4.3101125
 10    2         3.3817517    3.4013782    3.3963600
 10    3         3.8018753    3.8225418    3.8184736
 10    4         2.1525632    2.1710583    2.1624911
 10    5         3.2460793    3.2651306    3.2597597
 10    6         1.0835302    1.1046544    1.0890032
 10    7         4.8816294    4.9081722    4.9024105
 10    8         2.4810339    2.5040738    2.4922158
 10    9         4.1079434    4.1307561    4.1245625
 11    1         3.8902253    3.9086722    3.9046334
 11    2         2.8083203    2.8188134    2.8183002
 11    3         2.4126182    2.4227130    2.4216338
 11    4         2.4126182    2.4227052    2.4215698
 11    5         1.3390964    1.3461440    1.3437831
 11    6         1.3390964    1.3462419    1.3438325
 11    7         3.3753245    3.3933218    3.3882023
 11    8         3.3753245    3.3933703    3.3881548
 11    9         2.0575793    2.0713755    2.0651852
 11   10         2.0575793    2.0750974    2.0664113
------------------------------------------------------
  nmode is                     27
  DIPOLE MOMENT OF ISOTOPOLOGUE 
  (only correct if inertial frame is unchanged) 
                             Vibrationally averaged dipole moment
--------------------------------------------------------------------------------
                              a.u.                         Debye
                     x         y         z              x         y         z
--------------------------------------------------------------------------------
MU_e           -0.66252   0.53803   0.00000       -1.68385   1.36745   0.00000
delta <MU> (1)  0.00007   0.00004  -0.00000        0.00017   0.00011  -0.00000
delta <MU> (2)  0.02068  -0.01281  -0.00000        0.05255  -0.03256  -0.00000
<MU>           -0.64178   0.52526  -0.00000       -1.63113   1.33500  -0.00000
 
Equilibrium dipole moment:    0.85347 a.u. (   2.16917 D)
Zero-point dipole moment:     0.82933 a.u. (   2.10780 D)
--------------------------------------------------------------------------------
********************************************************************************
     PARAMETERS RELEVANT TO ROTATIONAL SPECTROSCOPY
********************************************************************************
 
 
  ----------------------------------------------------------------------------
                                     VIB-ROT CONSTANT / (cm-1)
                                  ------------------------------
     AXIS        MODE       CORIOLIS     QUADRATIC     ANHARMONIC    TOTAL
  ----------------------------------------------------------------------------
       1           7       0.0003373     -0.0000000   -0.0001720    0.0001653
       1           8       0.0003089     -0.0000000   -0.0001740    0.0001349
       1           9       0.0003204     -0.0001115   -0.0000015    0.0002074
       1          10       0.0014185     -0.0000000   -0.0000657    0.0013527
       1          11      -0.0012762     -0.0001213    0.0000421   -0.0013554
       1          12       0.0000813     -0.0000000   -0.0000555    0.0000259
       1          13       0.0003327     -0.0000000   -0.0000285    0.0003042
       1          14       0.0006025      0.0000000   -0.0000280    0.0005745
       1          15      -0.0007459     -0.0000122   -0.0000341   -0.0007922
       1          16       0.0002310     -0.0000000    0.0000036    0.0002346
       1          17       0.0003542     -0.0000000    0.0000117    0.0003659
       1          18      -0.0000866     -0.0000808    0.0002484    0.0000810
       1          19      -0.0001891     -0.0000347    0.0001422   -0.0000816
       1          20      -0.0001144     -0.0000015    0.0003432    0.0002273
       1          21      -0.0001673     -0.0000167    0.0000383   -0.0001456
       1          22      -0.0002560     -0.0000188    0.0001264   -0.0001484
       1          23      -0.0001657     -0.0000040    0.0005571    0.0003874
       1          24      -0.0000935     -0.0000070    0.0002211    0.0001206
       1          25      -0.0001525     -0.0000008    0.0001155   -0.0000379
       1          26      -0.0000654     -0.0000004    0.0002680    0.0002023
       1          27      -0.0001488     -0.0000028    0.0004686    0.0003170
       1          28      -0.0000574     -0.0000016    0.0003341    0.0002751
       1          29      -0.0000100     -0.0000002    0.0000988    0.0000886
       1          30      -0.0000750     -0.0000007    0.0001852    0.0001096
       1          31      -0.0000417     -0.0000005    0.0001520    0.0001098
       1          32      -0.0000496     -0.0000003    0.0001670    0.0001171
       1          33      -0.0000362     -0.0000006    0.0001612    0.0001243
       2           7       0.0002795     -0.0000000   -0.0002058    0.0000737
       2           8       0.0002740     -0.0000000   -0.0001732    0.0001008
       2           9       0.0002401     -0.0001080    0.0000038    0.0001359
       2          10       0.0002463     -0.0000000   -0.0000881    0.0001582
       2          11      -0.0000753     -0.0001202    0.0000279   -0.0001675
       2          12       0.0000478     -0.0000000   -0.0000406    0.0000072
       2          13       0.0001148     -0.0000000   -0.0000371    0.0000776
       2          14       0.0002964     -0.0000000    0.0000055    0.0003018
       2          15      -0.0000979     -0.0000212    0.0001602    0.0000411
       2          16       0.0003322     -0.0000000    0.0000050    0.0003372
       2          17       0.0003360      0.0000000    0.0000161    0.0003521
       2          18      -0.0000763     -0.0000686    0.0002200    0.0000751
       2          19      -0.0001512     -0.0000221    0.0000803   -0.0000929
       2          20      -0.0002087     -0.0000004   -0.0000095   -0.0002187
       2          21      -0.0001786     -0.0000162    0.0002305    0.0000357
       2          22      -0.0001322     -0.0000096    0.0001433    0.0000015
       2          23      -0.0001559     -0.0000038    0.0005473    0.0003876
       2          24      -0.0002083     -0.0000073    0.0000645   -0.0001511
       2          25      -0.0001006     -0.0000007    0.0002465    0.0001452
       2          26      -0.0001692     -0.0000008    0.0001244   -0.0000456
       2          27      -0.0000508     -0.0000023    0.0003231    0.0002700
       2          28      -0.0001354     -0.0000015    0.0004356    0.0002986
       2          29      -0.0000907     -0.0000013    0.0003055    0.0002135
       2          30      -0.0000065     -0.0000000    0.0000569    0.0000503
       2          31      -0.0000353     -0.0000004    0.0001312    0.0000956
       2          32      -0.0000270     -0.0000002    0.0001354    0.0001082
       2          33      -0.0000379     -0.0000005    0.0001440    0.0001056
       3           7       0.0000000     -0.0000000   -0.0000951   -0.0000951
       3           8       0.0000000     -0.0000000   -0.0000869   -0.0000869
       3           9       0.0002553     -0.0000002    0.0000007    0.0002557
       3          10      -0.0000000     -0.0000000   -0.0000388   -0.0000388
       3          11      -0.0001678     -0.0000001    0.0000173   -0.0001506
       3          12      -0.0000000     -0.0000000   -0.0000238   -0.0000238
       3          13       0.0000000     -0.0000000   -0.0000165   -0.0000165
       3          14       0.0000000     -0.0000000   -0.0000051   -0.0000051
       3          15       0.0000640     -0.0000008    0.0000345    0.0000977
       3          16       0.0000000     -0.0000000    0.0000022    0.0000022
       3          17       0.0000000     -0.0000000    0.0000070    0.0000070
       3          18       0.0000530     -0.0000372    0.0001168    0.0001326
       3          19       0.0001536     -0.0000139    0.0000547    0.0001944
       3          20       0.0001063     -0.0000001    0.0000782    0.0001844
       3          21      -0.0001243     -0.0000006    0.0000702   -0.0000547
       3          22      -0.0000642     -0.0000001    0.0000678    0.0000034
       3          23      -0.0001035     -0.0000000    0.0002762    0.0001727
       3          24       0.0000101     -0.0000001    0.0000691    0.0000791
       3          25       0.0000744     -0.0000000    0.0000925    0.0001670
       3          26      -0.0000861     -0.0000000    0.0000960    0.0000099
       3          27       0.0013203     -0.0000000    0.0001959    0.0015162
       3          28      -0.0013420     -0.0000000    0.0001941   -0.0011479
       3          29      -0.0000329     -0.0000001    0.0001043    0.0000712
       3          30      -0.0000223     -0.0000000    0.0000586    0.0000363
       3          31      -0.0000214     -0.0000000    0.0000706    0.0000491
       3          32      -0.0000220     -0.0000000    0.0000752    0.0000532
       3          33      -0.0000227     -0.0000003    0.0000761    0.0000532
  ----------------------------------------------------------------------------
 
 
  ----------------------------------------------------------------------------
   Be, B0 AND B-B0 SHIFTS FOR SINGLY EXCITED VIBRATIONAL STATES (CM-1)
   ------------------------------------------------------------
  VIBRATION            X AXIS               Y AXIS                 Z AXIS
  ----------------------------------------------------------------------------
    Be                    0.19745414           0.18589065           0.09574899
    B0                    0.19597185           0.18454223           0.09501599
    Be-B0                 0.00148229           0.00134842           0.00073300
    B'                    0.19597190           0.18454229           0.09501591
    Be-B'                 0.00148224           0.00134836           0.00073308
    B''                   0.19597192           0.18454230           0.09501600
    Be-B''                0.00148222           0.00134835           0.00073300
    B^A                   0.19597188           0.18454232           0.09501591
    Be-B^A                0.00148226           0.00134833           0.00073309
    B^S                   0.19597191           0.18454227           0.09501593
    Be-B^S                0.00148223           0.00134838           0.00073307
     7                   -0.00016530          -0.00007368           0.00009505
     8                   -0.00013486          -0.00010080           0.00008689
     9                   -0.00020738          -0.00013592          -0.00025575
    10                   -0.00135273          -0.00015821           0.00003882
    11                    0.00135537           0.00016753           0.00015061
    12                   -0.00002586          -0.00000724           0.00002381
    13                   -0.00030424          -0.00007764           0.00001654
    14                   -0.00057446          -0.00030183           0.00000514
    15                    0.00079218          -0.00004108          -0.00009772
    16                   -0.00023461          -0.00033725          -0.00000217
    17                   -0.00036594          -0.00035215          -0.00000703
    18                   -0.00008104          -0.00007513          -0.00013261
    19                    0.00008158           0.00009290          -0.00019443
    20                   -0.00022729           0.00021868          -0.00018438
    21                    0.00014565          -0.00003567           0.00005474
    22                    0.00014835          -0.00000151          -0.00000342
    23                   -0.00038736          -0.00038756          -0.00017272
    24                   -0.00012057           0.00015113          -0.00007914
    25                    0.00003785          -0.00014516          -0.00016697
    26                   -0.00020227           0.00004559          -0.00000987
    27                   -0.00031702          -0.00027001          -0.00151621
    28                   -0.00027514          -0.00029863           0.00114787
    29                   -0.00008860          -0.00021354          -0.00007122
    30                   -0.00010958          -0.00005031          -0.00003629
    31                   -0.00010984          -0.00009555          -0.00004915
    32                   -0.00011715          -0.00010821          -0.00005321
    33                   -0.00012435          -0.00010558          -0.00005318
  ----------------------------------------------------------------------------
  ----------------------------------------------------------------------------
   Be, B0 AND B-B0 SHIFTS FOR SINGLY EXCITED VIBRATIONAL STATES (MHz)
  VIBRATION            X AXIS               Y AXIS                 Z AXIS
  ----------------------------------------------------------------------------
    Be                 5919.52623278        5572.86143837        2870.48265513
    B0                 5875.08823073        5532.43691086        2848.50785370
    Be-B0                44.43800206          40.42452751          21.97480143
    B'                 5875.08990320        5532.43858334        2848.50534498
    Be-B'                44.43632958          40.42285503          21.97731015
    B''                5875.09031630        5532.43897264        2848.50793355
    Be-B''               44.43591648          40.42246573          21.97472158
    B^A                5875.08910202        5532.43948730        2848.50524221
    Be-B^A               44.43713077          40.42195106          21.97741292
    B^S                5875.09019272        5532.43795459        2848.50590236
    Be-B^S               44.43604006          40.42348378          21.97675277
     7                   -4.95557195          -2.20872879           2.84956202
     8                   -4.04290096          -3.02185699           2.60481402
     9                   -6.21696685          -4.07482449          -7.66708458
    10                  -40.55384514          -4.74313067           1.16371795
    11                   40.63291160           5.02249480           4.51508922
    12                   -0.77532721          -0.21716395           0.71368068
    13                   -9.12094969          -2.32764437           0.49594007
    14                  -17.22183339          -9.04859872           0.15396678
    15                   23.74905461          -1.23156293          -2.92942852
    16                   -7.03331944         -10.11038724          -0.06511302
    17                  -10.97073048         -10.55712429          -0.21077278
    18                   -2.42944002          -2.25241148          -3.97550345
    19                    2.44581440           2.78499457          -5.82879078
    20                   -6.81400384           6.55584199          -5.52753707
    21                    4.36647404          -1.06930862           1.64108227
    22                    4.44754187          -0.04535964          -0.10256560
    23                  -11.61264728         -11.61869741          -5.17790664
    24                   -3.61467220           4.53088773          -2.37245457
    25                    1.13481158          -4.35190749          -5.00562095
    26                   -6.06402526           1.36676264          -0.29582361
    27                   -9.50392121          -8.09474107         -45.45493288
    28                   -8.24842938          -8.95280352          34.41213712
    29                   -2.65612604          -6.40175900          -2.13519424
    30                   -3.28512779          -1.50817095          -1.08794463
    31                   -3.29290615          -2.86452029          -1.47340876
    32                   -3.51202705          -3.24403305          -1.59531350
    33                   -3.72784089          -3.16530179          -1.59419741
  ----------------------------------------------------------------------------
