# Supplementary material for: Precise Semi-Experimental Equilibrium (r e SE) Structure of Pyridine from 32 Isotopologues: Accurate Assessment of the Effect of Nitrogen-Atom Substitution in Aromatic Rings
Source: J Phys Chem A. 2025 Nov 7;129(46):10737–50. doi: 10.1021/acs.jpca.5c07184 (PMC12641475; doi:10.1021/acs.jpca.5c07184)
Supplement: Supplementary file 2 [file jp5c07184_si_002.zip › Supplementary Information/Computational Files/isomass/ISOMASS07_D3.out]

 @GETMEM-I,  Allocated   91552 MB of main memory.
  analysis of anharmonic force field for a different isotopomer
  masses of atoms
   1.00782503500000        12.0000000000000        12.0000000000000     
   12.0000000000000        12.0000000000000        12.0000000000000     
   2.01410177900000        1.00782503500000        1.00782503500000     
   1.00782503500000        14.0030740020000     
  rotation matrix to com frame 

                 COLUMN   1       COLUMN   2       COLUMN   3
 ROW   1      0.67095298533    0.00000000000   -0.74149989311
 ROW   2      0.74149989311    0.00000000000    0.67095298533
 ROW   3     -0.00000000000    1.00000000000   -0.00000000000
********************************************************************************
        PARAMETERS RELEVANT TO MOLECULAR STRUCTURE 
********************************************************************************

                 COLUMN   1       COLUMN   2       COLUMN   3       COLUMN   4
 ROW   1      0.00656130128    0.03380471026    0.10633259676    0.12682169404
 ROW   2      0.01727824531    0.10492356726   -0.03442292084    0.13712067010
 ROW   3      0.11023085648   -0.01845851584   -0.00093360907   -0.00000000195
 ROW   4      0.00656130126    0.03380471028    0.10633259671    0.07215111106
 ROW   5      0.01727824529    0.10492356729   -0.03442292089    0.07670178485
 ROW   6      0.11023085662   -0.01845851585   -0.00093360907   -0.00000000112
 ROW   7      0.00656130123    0.03380471032    0.10633259663   -0.03061301835
 ROW   8      0.01727824529    0.10492356728   -0.03442292088    0.09730722420
 ROW   9      0.11023085673   -0.01845851591   -0.00093360904   -0.00000000071
 ROW  10      0.00656130127    0.03380471027    0.10633259674    0.10289384429
 ROW  11      0.01727824525    0.10492356732   -0.03442292097   -0.02349768571
 ROW  12      0.11023085669   -0.01845851578   -0.00093360910   -0.00000000042
 ROW  13      0.00656130121    0.03380471034    0.10633259657   -0.09786834497
 ROW  14      0.01727824527    0.10492356731   -0.03442292094    0.01672663292
 ROW  15      0.11023085691   -0.01845851591   -0.00093360904    0.00000000037
 ROW  16      0.00656130125    0.03380471030    0.10633259668    0.02941589593
 ROW  17      0.01727824523    0.10492356735   -0.03442292103   -0.09844767804
 ROW  18      0.11023085688   -0.01845851579   -0.00093360910    0.00000000065
 ROW  19      0.00656130122    0.03380471033    0.10633259661   -0.05846847517
 ROW  20      0.01727824532    0.10492356725   -0.03442292081    0.17382805793
 ROW  21      0.11023085668   -0.01845851597   -0.00093360901   -0.00000000122
 ROW  22      0.00656130130    0.03380471024    0.10633259680    0.18180944699
 ROW  23      0.01727824525    0.10492356733   -0.03442292099   -0.04358964590
 ROW  24      0.11023085662   -0.01845851573   -0.00093360913   -0.00000000069
 ROW  25      0.00656130118    0.03380471037    0.10633259651   -0.17830831136
 ROW  26      0.01727824527    0.10492356730   -0.03442292093    0.03046347579
 ROW  27      0.11023085700   -0.01845851597   -0.00093360901    0.00000000070
 ROW  28      0.00656130126    0.03380471029    0.10633259670    0.05109974767
 ROW  29      0.01727824521    0.10492356738   -0.03442292110   -0.17711851129
 ROW  30      0.11023085694   -0.01845851574   -0.00093360912    0.00000000121
 ROW  31      0.00656130122    0.03380471033    0.10633259660   -0.06975858422
 ROW  32      0.01727824524    0.10492356734   -0.03442292102   -0.08012890782
 ROW  33      0.11023085698   -0.01845851585   -0.00093360907    0.00000000105

                 COLUMN   5       COLUMN   6       COLUMN   7       COLUMN   8
 ROW   1      0.00000000094    0.00000000009   -0.00000000000    0.00000000000
 ROW   2      0.00000000104    0.00000000003   -0.00000000000    0.00000000000
 ROW   3      0.25342413734    0.07381104168    0.06283486380    0.33468420458
 ROW   4      0.00000000054    0.00000000006   -0.00000000000   -0.00000000000
 ROW   5      0.00000000060   -0.00000000001   -0.00000000000    0.00000000000
 ROW   6      0.14255776416    0.04283095450    0.03666336036    0.14358007897
 ROW   7     -0.00000000022   -0.00000000001   -0.00000000000    0.00000000000
 ROW   8      0.00000000075    0.00000000001   -0.00000000000   -0.00000000000
 ROW   9      0.10025377150   -0.10137597182   -0.10480148071   -0.04795137351
 ROW  10      0.00000000076    0.00000000008   -0.00000000000   -0.00000000000
 ROW  11     -0.00000000014   -0.00000000007    0.00000000000   -0.00000000000
 ROW  12      0.03880945854    0.14622553833    0.09261359980   -0.11082845138
 ROW  13     -0.00000000071   -0.00000000005    0.00000000000   -0.00000000000
 ROW  14      0.00000000016   -0.00000000004    0.00000000000    0.00000000000
 ROW  15     -0.04387496798   -0.13548032584    0.11019089200   -0.08027476679
 ROW  16      0.00000000022    0.00000000003    0.00000000000   -0.00000000000
 ROW  17     -0.00000000069   -0.00000000012    0.00000000000   -0.00000000000
 ROW  18     -0.10245536257    0.10058057052   -0.12637850732   -0.03565444606
 ROW  19     -0.00000000042   -0.00000000003   -0.00000000000    0.00000000000
 ROW  20      0.00000000131    0.00000000006   -0.00000000000   -0.00000000000
 ROW  21      0.17659600301   -0.18591744579   -0.29230843700   -0.11209760006
 ROW  22      0.00000000134    0.00000000013   -0.00000000000    0.00000000000
 ROW  23     -0.00000000029   -0.00000000008    0.00000000000   -0.00000000000
 ROW  24      0.06601211917    0.25970111325    0.19050209157   -0.21480085181
 ROW  25     -0.00000000131   -0.00000000010    0.00000000000   -0.00000000000
 ROW  26      0.00000000026   -0.00000000004    0.00000000000    0.00000000000
 ROW  27     -0.07995046805   -0.24682701236    0.28010581376   -0.18493297259
 ROW  28      0.00000000038    0.00000000004    0.00000000000   -0.00000000000
 ROW  29     -0.00000000127   -0.00000000017    0.00000000000    0.00000000000
 ROW  30     -0.18553149451    0.17863194130   -0.33636285930   -0.05367393403
 ROW  31     -0.00000000051   -0.00000000003    0.00000000000   -0.00000000000
 ROW  32     -0.00000000055   -0.00000000011    0.00000000000   -0.00000000000
 ROW  33     -0.14522145393   -0.03758501346    0.02075704995    0.13703962791

                 COLUMN   9       COLUMN  10       COLUMN  11       COLUMN  12
 ROW   1     -0.10988313853   -0.00000000000    0.07814456482   -0.00000000000
 ROW   2      0.10355248922   -0.00000000000    0.09434440661   -0.00000000000
 ROW   3     -0.00000000000    0.29373012368    0.00000000000    0.25183662440
 ROW   4     -0.10953212733   -0.00000000000   -0.04131918731   -0.00000000000
 ROW   5      0.10425447961    0.00000000000   -0.03792454179    0.00000000000
 ROW   6     -0.00000000000   -0.03355381459   -0.00000000000    0.07697748290
 ROW   7      0.05196941315    0.00000000000   -0.13334870680   -0.00000000000
 ROW   8      0.07855303142    0.00000000000   -0.00227068161    0.00000000000
 ROW   9      0.00000000000   -0.12719309974   -0.00000000000   -0.07567650823
 ROW  10     -0.06916662894   -0.00000000000    0.01095575422   -0.00000000000
 ROW  11     -0.05232599055    0.00000000000   -0.13019424245   -0.00000000000
 ROW  12      0.00000000000    0.01009585554    0.00000000000   -0.11320641595
 ROW  13      0.05496133520    0.00000000000   -0.00515464875    0.00000000000
 ROW  14      0.05168251131   -0.00000000000    0.12932085373   -0.00000000000
 ROW  15      0.00000000000   -0.02605544325   -0.00000000000    0.09678063722
 ROW  16     -0.04903124149   -0.00000000000    0.12598251260   -0.00000000000
 ROW  17     -0.06584961128   -0.00000000000    0.00399135497    0.00000000000
 ROW  18     -0.00000000000   -0.03398731334    0.00000000000    0.09484164848
 ROW  19      0.11104570504    0.00000000000   -0.09789125398   -0.00000000000
 ROW  20     -0.07531423004    0.00000000000   -0.11669062992    0.00000000000
 ROW  21     -0.00000000000    0.50346308978    0.00000000000   -0.10457387303
 ROW  22      0.06532198233   -0.00000000000   -0.06716100898    0.00000000000
 ROW  23     -0.08646623708    0.00000000000   -0.11003653215   -0.00000000000
 ROW  24     -0.00000000000    0.28768590076    0.00000000000    0.00811649968
 ROW  25     -0.08055770111    0.00000000000    0.02868133603    0.00000000000
 ROW  26      0.07563061935   -0.00000000000    0.12432715801   -0.00000000000
 ROW  27     -0.00000000000    0.23239480445    0.00000000000    0.29582466869
 ROW  28     -0.08354765679   -0.00000000000    0.11632094333   -0.00000000000
 ROW  29      0.05617122824    0.00000000000    0.04237815899    0.00000000000
 ROW  30     -0.00000000000    0.08598448127    0.00000000000    0.34130104981
 ROW  31      0.10256554937    0.00000000000    0.03960329221    0.00000000000
 ROW  32     -0.09955925931   -0.00000000000    0.03768879720   -0.00000000000
 ROW  33     -0.00000000000    0.04338073481    0.00000000000   -0.11783685674

                 COLUMN  13       COLUMN  14       COLUMN  15       COLUMN  16
 ROW   1     -0.00000000000    0.02854140607    0.00000000000   -0.00000000000
 ROW   2     -0.00000000000    0.06159517357   -0.00000000000    0.00000000000
 ROW   3      0.28942899519    0.00000000000    0.28624373481    0.62408278582
 ROW   4     -0.00000000000    0.00709487514    0.00000000000   -0.00000000000
 ROW   5     -0.00000000000    0.03579961589   -0.00000000000    0.00000000000
 ROW   6     -0.06681688452   -0.00000000000   -0.04713826689   -0.10349592378
 ROW   7     -0.00000000000    0.02014567874    0.00000000000   -0.00000000000
 ROW   8      0.00000000000   -0.01536788245    0.00000000000   -0.00000000000
 ROW   9      0.10894684632    0.00000000000   -0.02792032003    0.04864240927
 ROW  10     -0.00000000000    0.04322406370   -0.00000000000    0.00000000000
 ROW  11     -0.00000000000    0.04146111972   -0.00000000000    0.00000000000
 ROW  12     -0.05675343628   -0.00000000000   -0.04213014799    0.04252081823
 ROW  13      0.00000000000   -0.02766924856   -0.00000000000    0.00000000000
 ROW  14     -0.00000000000    0.03157392079    0.00000000000   -0.00000000000
 ROW  15     -0.02729790361    0.00000000000    0.11026295683   -0.05574863171
 ROW  16      0.00000000000    0.00044393094   -0.00000000000    0.00000000000
 ROW  17      0.00000000000   -0.01782077266    0.00000000000    0.00000000000
 ROW  18     -0.06743624932   -0.00000000000    0.06434662708    0.06779686309
 ROW  19     -0.00000000000    0.22848014534   -0.00000000000   -0.00000000000
 ROW  20      0.00000000000   -0.58357605450    0.00000000000   -0.00000000000
 ROW  21     -0.20872375786   -0.00000000000    0.04773761087   -0.09994979311
 ROW  22     -0.00000000000    0.08157830489   -0.00000000000    0.00000000000
 ROW  23     -0.00000000000    0.03359677930   -0.00000000000    0.00000000000
 ROW  24      0.63073355015    0.00000000000    0.24206512414   -0.31768525773
 ROW  25      0.00000000000   -0.07558513896   -0.00000000000    0.00000000000
 ROW  26     -0.00000000000    0.03942569759    0.00000000000   -0.00000000000
 ROW  27      0.02066025509   -0.00000000000   -0.65371020273    0.33752499775
 ROW  28     -0.00000000000    0.02868210127   -0.00000000000    0.00000000000
 ROW  29      0.00000000000   -0.11949435254    0.00000000000   -0.00000000000
 ROW  30      0.33651065664    0.00000000000   -0.40551809705   -0.31271542188
 ROW  31      0.00000000000   -0.07446687866    0.00000000000    0.00000000000
 ROW  32     -0.00000000000    0.01802375077    0.00000000000   -0.00000000000
 ROW  33      0.03180400137    0.00000000000   -0.01786212733   -0.00921770293

                 COLUMN  17       COLUMN  18       COLUMN  19       COLUMN  20
 ROW   1     -0.00288768931    0.00000000000   -0.11171470095    0.25211543343
 ROW   2      0.04180408212    0.00000000000    0.14411353185    0.28089029002
 ROW   3     -0.00000000000    0.29870834766   -0.00000000000   -0.00000000000
 ROW   4     -0.00698158878   -0.00000000000   -0.12293787755    0.04257217338
 ROW   5      0.02463572743    0.00000000000    0.11847348917    0.04738321023
 ROW   6      0.00000000000   -0.04769638818    0.00000000000    0.00000000000
 ROW   7     -0.13971919422    0.00000000000   -0.00053508758   -0.06953710062
 ROW   8     -0.04703227578    0.00000000000   -0.00931145842   -0.03258766562
 ROW   9     -0.00000000000   -0.01761391738   -0.00000000000    0.00000000000
 ROW  10      0.03579882875   -0.00000000000    0.01188455932    0.03614909037
 ROW  11      0.15729754227   -0.00000000000   -0.01997418107   -0.05507120857
 ROW  12      0.00000000000    0.08585485254   -0.00000000000   -0.00000000000
 ROW  13     -0.01037977691    0.00000000000    0.00458471652    0.05190087302
 ROW  14     -0.02829631024   -0.00000000000   -0.15082992099   -0.03033338420
 ROW  15      0.00000000000    0.07693190316    0.00000000000    0.00000000000
 ROW  16      0.01562083115   -0.00000000000    0.12478074527   -0.13129761978
 ROW  17      0.01334545749   -0.00000000000    0.01919775383   -0.01037760811
 ROW  18     -0.00000000000   -0.09772388365    0.00000000000    0.00000000000
 ROW  19     -0.14799687726    0.00000000000   -0.02142646767   -0.08295430936
 ROW  20     -0.10554182366    0.00000000000    0.01558606446   -0.04837612744
 ROW  21      0.00000000000   -0.00020952297    0.00000000000    0.00000000000
 ROW  22      0.02685773999    0.00000000000    0.09997605868    0.42714205046
 ROW  23      0.16839877961   -0.00000000000   -0.03466522687   -0.16141972865
 ROW  24      0.00000000000   -0.43050813697    0.00000000000    0.00000000000
 ROW  25      0.00039727040    0.00000000000    0.16028530724    0.28707208189
 ROW  26     -0.03510164646   -0.00000000000   -0.18460959201   -0.07176134714
 ROW  27     -0.00000000000   -0.34141117252   -0.00000000000   -0.00000000000
 ROW  28      0.02546455174   -0.00000000000    0.15430438883   -0.18429911802
 ROW  29     -0.00591586029    0.00000000000   -0.06474056563    0.16030575551
 ROW  30      0.00000000000    0.54592682524   -0.00000000000   -0.00000000000
 ROW  31      0.10824692955   -0.00000000000   -0.03394900712    0.01581649589
 ROW  32     -0.09978801479    0.00000000000    0.04420004343    0.06138877972
 ROW  33      0.00000000000   -0.00499130868    0.00000000000    0.00000000000

                 COLUMN  21       COLUMN  22       COLUMN  23       COLUMN  24
 ROW   1      0.41980670209    0.10540496621    0.11734493543    0.28178360472
 ROW   2      0.41191171484    0.15223092162    0.12395698017    0.34183320654
 ROW   3      0.00000000000    0.00000000000   -0.00000000000   -0.00000000000
 ROW   4      0.07646727669    0.00230830050   -0.04835293615   -0.06526706081
 ROW   5      0.03922592160    0.03338848652   -0.05855633229   -0.04613142754
 ROW   6     -0.00000000000   -0.00000000000    0.00000000000    0.00000000000
 ROW   7      0.01004418731   -0.00216531228   -0.03390727915    0.03050921887
 ROW   8      0.01540630791   -0.04073834792    0.09789852978   -0.06932270849
 ROW   9      0.00000000000   -0.00000000000   -0.00000000000    0.00000000000
 ROW  10     -0.07105528309   -0.04215744763    0.07672664691   -0.01204939020
 ROW  11     -0.03902598419    0.04191367845   -0.01601600878    0.02195262630
 ROW  12      0.00000000000    0.00000000000    0.00000000000    0.00000000000
 ROW  13     -0.05346746728    0.06055409571    0.13424324167    0.04973925531
 ROW  14     -0.07442567860    0.05417161533   -0.01156253581    0.00871811908
 ROW  15     -0.00000000000    0.00000000000   -0.00000000000   -0.00000000000
 ROW  16      0.01023529516   -0.01982342411   -0.02944047526   -0.00721771887
 ROW  17      0.03278691454   -0.11994802879    0.10073840903    0.04901839700
 ROW  18      0.00000000000    0.00000000000   -0.00000000000   -0.00000000000
 ROW  19      0.04394709495   -0.04466667093    0.01142915746   -0.02580181010
 ROW  20     -0.07374534485    0.06677846349   -0.02586350537    0.09285143975
 ROW  21     -0.00000000000   -0.00000000000   -0.00000000000    0.00000000000
 ROW  22     -0.52036763693   -0.32546661529   -0.21461881289    0.26688242766
 ROW  23      0.07046479754    0.11569144241    0.05742403120   -0.04544242144
 ROW  24     -0.00000000000   -0.00000000000   -0.00000000000   -0.00000000000
 ROW  25     -0.13770856539    0.38562570056    0.18098205182   -0.58294150758
 ROW  26     -0.06380717605    0.00620451263   -0.02725362273    0.11391052097
 ROW  27      0.00000000000   -0.00000000000   -0.00000000000    0.00000000000
 ROW  28     -0.02616306764    0.09864778241    0.00298565607    0.10205035659
 ROW  29      0.16777624384   -0.56186941363   -0.05316437757   -0.35625333417
 ROW  30      0.00000000000    0.00000000000    0.00000000000    0.00000000000
 ROW  31      0.03651339229   -0.01149109300   -0.09295259563    0.00250592104
 ROW  32     -0.00928459706    0.03785216498   -0.09995562839    0.01340396934
 ROW  33     -0.00000000000    0.00000000000    0.00000000000    0.00000000000

                 COLUMN  25       COLUMN  26       COLUMN  27       COLUMN  28
 ROW   1      0.18470175163    0.15367488253    0.15664931488    0.07919515513
 ROW   2      0.25189420887    0.05452513576    0.18717334231   -0.02795518408
 ROW   3     -0.00000000000   -0.00000000000   -0.00000000000   -0.00000000000
 ROW   4     -0.03837320754    0.02347382023   -0.12171140707    0.04095473494
 ROW   5     -0.00281171162   -0.06740744069   -0.12361780197   -0.05591557425
 ROW   6      0.00000000000    0.00000000000    0.00000000000    0.00000000000
 ROW   7      0.06341476481    0.01808156646    0.02840816714   -0.06069122474
 ROW   8     -0.10635694691    0.07013482418    0.07689826329    0.10636436603
 ROW   9      0.00000000000   -0.00000000000   -0.00000000000   -0.00000000000
 ROW  10     -0.02784808401   -0.11647715782    0.09897439093   -0.11537430485
 ROW  11      0.05886004086    0.01227832505    0.04568796831    0.06596916471
 ROW  12     -0.00000000000    0.00000000000   -0.00000000000    0.00000000000
 ROW  13     -0.00842853492   -0.09172745649   -0.08017226878    0.11147523025
 ROW  14      0.08281275972    0.00220362675   -0.02459661769   -0.05166157404
 ROW  15     -0.00000000000    0.00000000000    0.00000000000   -0.00000000000
 ROW  16      0.06760260447    0.02848705284   -0.02297842918    0.06855152155
 ROW  17     -0.03312980416    0.07994046599   -0.08503665481   -0.11277466195
 ROW  18      0.00000000000   -0.00000000000    0.00000000000    0.00000000000
 ROW  19      0.00859369937    0.08865507296    0.09498943464   -0.01953989708
 ROW  20      0.09859730171   -0.03067891748    0.02119165796   -0.05650410566
 ROW  21      0.00000000000    0.00000000000    0.00000000000    0.00000000000
 ROW  22      0.11181519825    0.37768037239   -0.06065408883    0.17433772528
 ROW  23      0.03637933973   -0.11683964904    0.09868666530   -0.00072562397
 ROW  24      0.00000000000   -0.00000000000   -0.00000000000   -0.00000000000
 ROW  25      0.23602333071    0.40676262258    0.09883462412   -0.17918895397
 ROW  26      0.05389624453   -0.07911961396   -0.05125588257   -0.01413891147
 ROW  27      0.00000000000   -0.00000000000    0.00000000000    0.00000000000
 ROW  28     -0.06065763998    0.13632280708   -0.07384719897   -0.00181092916
 ROW  29      0.47759990710   -0.29417019231    0.11080168381    0.19644323933
 ROW  30     -0.00000000000    0.00000000000   -0.00000000000    0.00000000000
 ROW  31     -0.08350268215    0.02831789195    0.06116562902   -0.04090078468
 ROW  32     -0.07264558354   -0.04748915947    0.06692725732    0.03822008970
 ROW  33     -0.00000000000    0.00000000000   -0.00000000000   -0.00000000000

                 COLUMN  29       COLUMN  30       COLUMN  31       COLUMN  32
 ROW   1      0.02226234508    0.06161573938   -0.03813537779   -0.60727536428
 ROW   2      0.00337213308   -0.05523950705    0.03611488684    0.55206336897
 ROW   3     -0.00000000000    0.00000000000   -0.00000000000   -0.00000000000
 ROW   4     -0.00770653549   -0.00501513027    0.00267061799    0.05187350351
 ROW   5     -0.01134944212    0.00453801835   -0.00359039909   -0.04908016779
 ROW   6      0.00000000000   -0.00000000000    0.00000000000    0.00000000000
 ROW   7      0.11667838662    0.00118237770    0.00383545213    0.00148728301
 ROW   8      0.04285383756   -0.00089815777   -0.00164158261    0.00312455045
 ROW   9     -0.00000000000   -0.00000000000   -0.00000000000   -0.00000000000
 ROW  10      0.00015509913   -0.00731403359    0.00363884929    0.00582651682
 ROW  11     -0.00036645506   -0.01838345680    0.01060043025    0.03658829503
 ROW  12     -0.00000000000    0.00000000000   -0.00000000000   -0.00000000000
 ROW  13     -0.01214236429    0.00305322716    0.01043171384   -0.00127065020
 ROW  14      0.00377916179    0.02984291358    0.07718535286   -0.00315207103
 ROW  15      0.00000000000   -0.00000000000   -0.00000000000    0.00000000000
 ROW  16     -0.00030488855    0.07149387326   -0.02764887707    0.01966192610
 ROW  17      0.00014283722    0.01714685591   -0.00788142690    0.00388960328
 ROW  18      0.00000000000   -0.00000000000    0.00000000000   -0.00000000000
 ROW  19     -0.59590573499   -0.00139607624   -0.00643593638   -0.00379231691
 ROW  20     -0.21613603255    0.00021766281    0.00002807711   -0.00274787635
 ROW  21      0.00000000000    0.00000000000    0.00000000000    0.00000000000
 ROW  22      0.00078685268    0.06400531427   -0.03529248446   -0.10268246027
 ROW  23      0.00012643171    0.23597775959   -0.13112978720   -0.42157172000
 ROW  24     -0.00000000000    0.00000000000    0.00000000000    0.00000000000
 ROW  25      0.02075650986   -0.05586224144   -0.14117597717    0.00662842057
 ROW  26      0.01193608141   -0.34673995290   -0.87389303838    0.03451357295
 ROW  27     -0.00000000000    0.00000000000    0.00000000000   -0.00000000000
 ROW  28     -0.00073363912   -0.82086563584    0.31041684495   -0.20977445869
 ROW  29     -0.00042184546   -0.21937150936    0.08342416621   -0.05475377997
 ROW  30     -0.00000000000    0.00000000000   -0.00000000000    0.00000000000
 ROW  31     -0.00023928154   -0.00007196067    0.00009046664   -0.00021823110
 ROW  32     -0.00003781894    0.00007114826   -0.00026510822   -0.00014440971
 ROW  33      0.00000000000   -0.00000000000   -0.00000000000   -0.00000000000

                 COLUMN  33
 ROW   1      0.35358488830
 ROW   2     -0.31570044198
 ROW   3      0.00000000000
 ROW   4     -0.03402915328
 ROW   5      0.02719648928
 ROW   6     -0.00000000000
 ROW   7     -0.00098556874
 ROW   8     -0.00239760066
 ROW   9      0.00000000000
 ROW  10      0.01852702523
 ROW  11      0.06960538324
 ROW  12     -0.00000000000
 ROW  13     -0.00018312227
 ROW  14     -0.00249491692
 ROW  15      0.00000000000
 ROW  16      0.01893189272
 ROW  17      0.00163834493
 ROW  18     -0.00000000000
 ROW  19      0.00224670999
 ROW  20      0.00188621205
 ROW  21     -0.00000000000
 ROW  22     -0.19744994661
 ROW  23     -0.77619827060
 ROW  24      0.00000000000
 ROW  25      0.00320718858
 ROW  26      0.02344835377
 ROW  27     -0.00000000000
 ROW  28     -0.18609223682
 ROW  29     -0.04519625669
 ROW  30      0.00000000000
 ROW  31     -0.00033553771
 ROW  32     -0.00028640014
 ROW  33      0.00000000000
  Performing F(IJK)/F(IKJ)/F(KJI) consistency check 
  Differences greater than 1 cm-1 will be printed.
  ===================================================================
  I    J    K    F(IJK)        F(IKJ)        F(KJI)        Difference
  ===================================================================
 Cubic force constants written to file cubic.
  ===================================================================
  Largest absolute difference is    0.11339 cm-1.
 
 
---------------------------------------------------------------------------
          Quartic centrifugal distortion parameters 
                                CM-1                MHz
---------------------------------------------------------------------------
    1    1    1    1   -0.1672237362E-06       -0.0050132415
    1    1    1    2   -0.6061612976E-08       -0.0001817226
    1    1    2    1   -0.6061612976E-08       -0.0001817226
    1    1    2    2    0.4969035747E-07        0.0014896794
    1    1    3    3   -0.2622185893E-07       -0.0007861116
    1    2    1    1   -0.6061612976E-08       -0.0001817226
    1    2    1    2   -0.1119795848E-06       -0.0033570635
    1    2    2    1   -0.1119795848E-06       -0.0033570635
    1    2    2    2   -0.2540882278E-08       -0.0000761737
    1    2    3    3   -0.2100754832E-08       -0.0000629790
    2    1    1    1   -0.6061612976E-08       -0.0001817226
    2    1    1    2   -0.1119795848E-06       -0.0033570635
    2    1    2    1   -0.1119795848E-06       -0.0033570635
    2    1    2    2   -0.2540882278E-08       -0.0000761737
    2    1    3    3   -0.2100754832E-08       -0.0000629790
    2    2    1    1    0.4969035747E-07        0.0014896794
    2    2    1    2   -0.2540882278E-08       -0.0000761737
    2    2    2    1   -0.2540882278E-08       -0.0000761737
    2    2    2    2   -0.1476162939E-06       -0.0044254252
    2    2    3    3   -0.2740140812E-07       -0.0008214735
    3    3    1    1   -0.2622185893E-07       -0.0007861116
    3    3    1    2   -0.2100754832E-08       -0.0000629790
    3    3    2    1   -0.2100754832E-08       -0.0000629790
    3    3    2    2   -0.2740140812E-07       -0.0008214735
    3    3    3    3   -0.1343472095E-07       -0.0004027628
---------------------------------------------------------------------------
------------------------------------------------------------
        Parameter                (MHz)                 (CM-1)
------------------------------------------------------------
 
           R6                -.497694E-04           -.166013E-08
           R5                -.151688E-03           -.505976E-08
           SI                            0.124952E+01
 
  Kivelson-Wilson centrifugal distortion parameters 
 
           DJ                0.503985E-03           0.168111E-07
           DK                0.254655E-03           0.849439E-08
           DJK               0.494670E-03           0.165004E-07
 
  A-reduced centrifugal distortion parameters (Ir representation) 
 
           DELJ              0.603523E-03           0.201314E-07
           DELK              0.752349E-03           0.250957E-07
           DELJK             -.102562E-03           -.342111E-08
           delJ              0.251416E-03           0.838635E-08
           delK              0.552126E-03           0.184169E-07
 
  S-reduced centrifugal distortion parameters (Ir representation) 
 
           DJ                0.382587E-03           0.127617E-07
           DK                -.352331E-03           -.117525E-07
           DJK               0.122305E-02           0.407967E-07
           D1                -.251416E-03           -.838635E-08
           D2                -.110468E-03           -.368482E-08
------------------------------------------------------------
  Centrifugal corrections for various types of 
 rotational constants (MHz and cm-1) ...
   Bx''-Bx         0.0020892685        0.0000000697
   By''-By         0.0020715875        0.0000000691
   Bz''-Bz         0.0000944262        0.0000000031
   Bx''-Bx'         0.0004107368        0.0000000137
   By''-By'         0.0003930558        0.0000000131
   Bz''-Bz'         0.0026122238        0.0000000871
   Bx'-Bx         0.0016785317        0.0000000560
   By'-By         0.0016785317        0.0000000560
   Bz'-Bz        -0.0025177976       -0.0000000840
   BxSR-Bx         0.0019869016        0.0000000663
   BySR-By         0.0010280636        0.0000000343
   BzSR-Bz        -0.0019547633       -0.0000000652
   BxSR-Bx''        -0.0001023669       -0.0000000034
   BySR-By''        -0.0010435239       -0.0000000348
   BzSR-Bz''        -0.0020491895       -0.0000000684
   BxSR-Bx'        -0.0003083698       -0.0000000103
   BySR-By'        -0.0006504681       -0.0000000217
   BzSR-Bz'         0.0005630343        0.0000000188
   BxAR-Bx         0.0008822215        0.0000000294
   ByAR-By         0.0025741881        0.0000000859
   BzAR-Bz        -0.0026171437       -0.0000000873
---------------------------------------------------------------------------
 
 *****************************************
     THE MOLECULE IS AN ASYMMETRIC TOP
 *****************************************
 
 
---------------------------------------------------------------------------
         Sextic centrifugal distortion parameters
          Watson A reduction. I^r representation 
              CM-1*10^6                     kHz
---------------------------------------------------------------------------
   HJ        0.0000000072               0.0000002145
   HJK        0.0000000061               0.0000001824
   HKJ       -0.0000000513              -0.0000015379
   HK        0.0000000557               0.0000016713
   hJ        0.0000000036               0.0000001068
   hJK        0.0000000099               0.0000002976
   hK        0.0000000317               0.0000009509
---------------------------------------------------------------------------
         Sextic centrifugal distortion parameters
          Watson S reduction. I^r representation 
              CM-1*10^6                     kHz
---------------------------------------------------------------------------
   HJ       -0.0000000056              -0.0000001689
   HJK        0.0000000538               0.0000016116
   HKJ       -0.0000000184              -0.0000005509
   HK       -0.0000000121              -0.0000003614
   h1        0.0000000021               0.0000000633
   h2        0.0000000064               0.0000001917
   h3        0.0000000015               0.0000000436
---------------------------------------------------------------------------
---------------------------------------------------------------------------
             Geometrical properties evaluated at     0.00 K 
  Mean and mean-square displacements in normal coordinates (amu**0.5 bohr)
         Coordinate              <q>            <q**2>
---------------------------------------------------------------------------
              1              0.0000000000     0.0000000000
              2              0.0000000000     0.0000000000
              3              0.0000000000     0.0000000000
              4              0.0000000000     0.0000000000
              5              0.0000000000     0.0000000000
              6              0.0000000000     0.0000000000
              7             -0.0000000000     0.5000000659
              8              0.0000000000     0.5000000659
              9              0.0017992190     0.5000000659
             10              0.0000000000     0.5000000659
             11             -0.0041001876     0.5000000659
             12             -0.0000000000     0.5000000659
             13              0.0000000000     0.5000000659
             14              0.0159262208     0.5000000659
             15              0.0000000000     0.5000000659
             16             -0.0000000000     0.5000000659
             17             -0.2201775919     0.5000000659
             18              0.0000000000     0.5000000659
             19             -0.1612630841     0.5000000659
             20              0.0419329298     0.5000000659
             21             -0.0112492431     0.5000000659
             22              0.0293704790     0.5000000659
             23              0.0065249080     0.5000000659
             24             -0.0047798178     0.5000000659
             25             -0.0052720273     0.5000000659
             26              0.0098506846     0.5000000659
             27             -0.0019654786     0.5000000659
             28             -0.0150375826     0.5000000659
             29             -0.0222695259     0.5000000659
             30              0.0187252268     0.5000000659
             31             -0.0569946639     0.5000000659
             32             -0.0040275782     0.5000000659
             33              0.0572044778     0.5000000659
---------------------------------------------------------------------------
------------------------------------------------------
   ATOM              INTERNUCLEAR DISTANCE
  I    J            Re           Rg           Ra
------------------------------------------------------
  2    1         1.0819050    1.1025877    1.0863511
  3    1         2.1561982    2.1732089    2.1644941
  3    2         1.3916426    1.3994008    1.3969742
  4    1         2.1561982    2.1734930    2.1647503
  4    2         1.3916426    1.3996013    1.3971177
  4    3         2.3906676    2.4014408    2.4003112
  5    1         3.3846822    3.4032186    3.3980273
  5    2         2.3938263    2.4042769    2.4031825
  5    3         1.3936337    1.4016289    1.3992738
  5    4         2.7186620    2.7304008    2.7297839
  6    1         3.3846822    3.4034037    3.3981640
  6    2         2.3938263    2.4043016    2.4031529
  6    3         2.7186620    2.7300300    2.7293910
  6    4         1.3936337    1.4018771    1.3994787
  6    5         2.2792411    2.2894592    2.2882006
  7    1         2.5080635    2.5268511    2.5170856
  7    2         2.1612674    2.1750458    2.1689399
  7    3         1.0812548    1.0963784    1.0847094
  7    4         3.3845477    3.4007173    3.3972448
  7    5         2.1505638    2.1646969    2.1586004
  7    6         3.7988884    3.8157289    3.8130740
  8    1         2.5080635    2.5296505    2.5180599
  8    2         2.1612674    2.1784671    2.1698399
  8    3         3.3845477    3.4032203    3.3980045
  8    4         1.0812548    1.1018395    1.0854308
  8    5         3.7988884    3.8184077    3.8141856
  8    6         2.1505638    2.1680765    2.1594916
  8    7         4.3025852    4.3246504    4.3188050
  9    1         4.2918416    4.3169482    4.3098971
  9    2         3.3817517    3.4012463    3.3962249
  9    3         2.1525632    2.1708930    2.1623379
  9    4         3.8018753    3.8225433    3.8184614
  9    5         1.0835302    1.1046603    1.0889998
  9    6         3.2460793    3.2653233    3.2598660
  9    7         2.4810339    2.5015395    2.4915609
  9    8         4.8816294    4.9081637    4.9023869
 10    1         4.2918416    4.3172850    4.3101422
 10    2         3.3817517    3.4013282    3.3962100
 10    3         3.8018753    3.8221733    3.8180233
 10    4         2.1525632    2.1710670    2.1624426
 10    5         3.2460793    3.2652612    3.2597596
 10    6         1.0835302    1.1046571    1.0889581
 10    7         4.8816294    4.9058221    4.9012286
 10    8         2.4810339    2.5040509    2.4922055
 10    9         4.1079434    4.1334351    4.1257330
 11    1         3.8902253    3.9086786    3.9046457
 11    2         2.8083203    2.8188081    2.8182947
 11    3         2.4126182    2.4224377    2.4213612
 11    4         2.4126182    2.4227854    2.4217010
 11    5         1.3390964    1.3462608    1.3438391
 11    6         1.3390964    1.3462547    1.3438450
 11    7         3.3753245    3.3906671    3.3872726
 11    8         3.3753245    3.3934058    3.3882845
 11    9         2.0575793    2.0751539    2.0664397
 11   10         2.0575793    2.0750507    2.0663075
------------------------------------------------------
  nmode is                     27
  DIPOLE MOMENT OF ISOTOPOLOGUE 
  (only correct if inertial frame is unchanged) 
                             Vibrationally averaged dipole moment
--------------------------------------------------------------------------------
                              a.u.                         Debye
                     x         y         z              x         y         z
--------------------------------------------------------------------------------
MU_e            0.63285  -0.57264   0.00000        1.60844  -1.45541   0.00000
delta <MU> (1)  0.00015   0.00002  -0.00000        0.00038   0.00004  -0.00000
delta <MU> (2) -0.01331   0.01644  -0.00000       -0.03382   0.04178  -0.00000
<MU>            0.61969  -0.55618  -0.00000        1.57500  -1.41359  -0.00000
 
Equilibrium dipole moment:    0.85347 a.u. (   2.16917 D)
Zero-point dipole moment:     0.83268 a.u. (   2.11633 D)
--------------------------------------------------------------------------------
********************************************************************************
     PARAMETERS RELEVANT TO ROTATIONAL SPECTROSCOPY
********************************************************************************
 
 
  ----------------------------------------------------------------------------
                                     VIB-ROT CONSTANT / (cm-1)
                                  ------------------------------
     AXIS        MODE       CORIOLIS     QUADRATIC     ANHARMONIC    TOTAL
  ----------------------------------------------------------------------------
       1           7       0.0003335     -0.0000000   -0.0001896    0.0001439
       1           8       0.0003152     -0.0000000   -0.0001619    0.0001534
       1           9       0.0004570     -0.0001124   -0.0000005    0.0003442
       1          10       0.0001392     -0.0000000   -0.0000817    0.0000575
       1          11       0.0001490     -0.0001161    0.0000375    0.0000704
       1          12      -0.0001759      0.0000000   -0.0000417   -0.0002175
       1          13       0.0003689     -0.0000000   -0.0000309    0.0003380
       1          14      -0.0005053     -0.0000195   -0.0000372   -0.0005619
       1          15       0.0001872     -0.0000000   -0.0000136    0.0001736
       1          16       0.0002613     -0.0000000    0.0000012    0.0002625
       1          17       0.0001168     -0.0000867    0.0002353    0.0002654
       1          18       0.0001696     -0.0000000    0.0000139    0.0001834
       1          19      -0.0001968     -0.0000320    0.0001568   -0.0000720
       1          20      -0.0001366     -0.0000008    0.0002885    0.0001511
       1          21      -0.0001198     -0.0000142    0.0000834   -0.0000506
       1          22      -0.0001610     -0.0000189    0.0002307    0.0000508
       1          23      -0.0001420     -0.0000037    0.0005671    0.0004213
       1          24      -0.0001360     -0.0000009    0.0000950   -0.0000419
       1          25      -0.0001753     -0.0000044    0.0001646   -0.0000152
       1          26      -0.0000853     -0.0000003    0.0002464    0.0001608
       1          27      -0.0001027     -0.0000025    0.0003909    0.0002857
       1          28      -0.0001000     -0.0000016    0.0004120    0.0003105
       1          29      -0.0000128     -0.0000002    0.0001505    0.0001374
       1          30      -0.0000202     -0.0000002    0.0000887    0.0000682
       1          31      -0.0000710     -0.0000006    0.0001745    0.0001030
       1          32      -0.0000438     -0.0000003    0.0001517    0.0001075
       1          33      -0.0000609     -0.0000008    0.0001729    0.0001111
       2           7       0.0002798     -0.0000000   -0.0001826    0.0000972
       2           8       0.0002721     -0.0000000   -0.0001828    0.0000893
       2           9       0.0001866     -0.0001067    0.0000006    0.0000805
       2          10       0.0002689     -0.0000000   -0.0000911    0.0001778
       2          11       0.0000174     -0.0001163    0.0000280   -0.0000709
       2          12      -0.0000292     -0.0000000   -0.0000616   -0.0000907
       2          13       0.0001936     -0.0000000   -0.0000320    0.0001616
       2          14      -0.0000636     -0.0000267    0.0001188    0.0000285
       2          15       0.0002314     -0.0000000    0.0000071    0.0002385
       2          16       0.0002908      0.0000000    0.0000015    0.0002923
       2          17      -0.0000207     -0.0000586    0.0001850    0.0001057
       2          18       0.0002699     -0.0000000    0.0000113    0.0002812
       2          19      -0.0001533     -0.0000296    0.0001075   -0.0000754
       2          20      -0.0002023     -0.0000066    0.0000588   -0.0001500
       2          21      -0.0002379     -0.0000066    0.0001926   -0.0000519
       2          22      -0.0001022     -0.0000186    0.0001538    0.0000330
       2          23      -0.0001601     -0.0000045    0.0005448    0.0003802
       2          24      -0.0001949     -0.0000010    0.0000505   -0.0001454
       2          25      -0.0000760     -0.0000029    0.0002783    0.0001994
       2          26      -0.0001503     -0.0000003    0.0001075   -0.0000431
       2          27      -0.0000925     -0.0000021    0.0003837    0.0002892
       2          28      -0.0000989     -0.0000016    0.0003763    0.0002758
       2          29      -0.0000855     -0.0000012    0.0003097    0.0002229
       2          30      -0.0000547     -0.0000005    0.0001388    0.0000835
       2          31      -0.0000095     -0.0000001    0.0000661    0.0000565
       2          32      -0.0000329     -0.0000003    0.0001345    0.0001012
       2          33      -0.0000160     -0.0000001    0.0001318    0.0001156
       3           7       0.0000000     -0.0000000   -0.0000930   -0.0000930
       3           8       0.0000000     -0.0000000   -0.0000865   -0.0000865
       3           9       0.0002500     -0.0000001    0.0000001    0.0002500
       3          10       0.0000000     -0.0000000   -0.0000434   -0.0000434
       3          11      -0.0001539     -0.0000001    0.0000163   -0.0001377
       3          12      -0.0000000     -0.0000000   -0.0000261   -0.0000261
       3          13       0.0000000     -0.0000000   -0.0000158   -0.0000158
       3          14       0.0000290     -0.0000003    0.0000227    0.0000514
       3          15       0.0000000     -0.0000000   -0.0000013   -0.0000013
       3          16       0.0000000     -0.0000000    0.0000007    0.0000007
       3          17       0.0000504     -0.0000356    0.0001044    0.0001193
       3          18       0.0000000     -0.0000000    0.0000063    0.0000063
       3          19       0.0001574     -0.0000151    0.0000654    0.0002077
       3          20       0.0001133     -0.0000009    0.0000835    0.0001959
       3          21      -0.0001316     -0.0000001    0.0000707   -0.0000610
       3          22      -0.0000278     -0.0000006    0.0000951    0.0000667
       3          23      -0.0001259     -0.0000000    0.0002779    0.0001520
       3          24       0.0000217     -0.0000000    0.0000358    0.0000575
       3          25       0.0000464     -0.0000000    0.0001125    0.0001589
       3          26      -0.0000532     -0.0000000    0.0000865    0.0000333
       3          27       0.0010548     -0.0000000    0.0001937    0.0012485
       3          28      -0.0010820     -0.0000000    0.0001967   -0.0008852
       3          29      -0.0000319     -0.0000001    0.0001175    0.0000855
       3          30      -0.0000225     -0.0000000    0.0000576    0.0000352
       3          31      -0.0000224     -0.0000001    0.0000586    0.0000361
       3          32      -0.0000217     -0.0000000    0.0000713    0.0000496
       3          33      -0.0000224     -0.0000002    0.0000756    0.0000530
  ----------------------------------------------------------------------------
 
 
  ----------------------------------------------------------------------------
   Be, B0 AND B-B0 SHIFTS FOR SINGLY EXCITED VIBRATIONAL STATES (CM-1)
   ------------------------------------------------------------
  VIBRATION            X AXIS               Y AXIS                 Z AXIS
  ----------------------------------------------------------------------------
    Be                    0.19702686           0.18577867           0.09561875
    B0                    0.19555666           0.18443748           0.09489019
    Be-B0                 0.00147020           0.00134118           0.00072856
    B'                    0.19555671           0.18443754           0.09489011
    Be-B'                 0.00147015           0.00134113           0.00072865
    B''                   0.19555673           0.18443755           0.09489019
    Be-B''                0.00147013           0.00134111           0.00072856
    B^A                   0.19555669           0.18443757           0.09489010
    Be-B^A                0.00147017           0.00134110           0.00072865
    B^S                   0.19555672           0.18443752           0.09489013
    Be-B^S                0.00147013           0.00134115           0.00072863
     7                   -0.00014390          -0.00009721           0.00009303
     8                   -0.00015336          -0.00008932           0.00008655
     9                   -0.00034420          -0.00008054          -0.00024996
    10                   -0.00005746          -0.00017781           0.00004338
    11                   -0.00007036           0.00007088           0.00013774
    12                    0.00021754           0.00009073           0.00002613
    13                   -0.00033801          -0.00016161           0.00001576
    14                    0.00056194          -0.00002847          -0.00005143
    15                   -0.00017357          -0.00023845           0.00000134
    16                   -0.00026253          -0.00029226          -0.00000069
    17                   -0.00026538          -0.00010568          -0.00011930
    18                   -0.00018344          -0.00028121          -0.00000627
    19                    0.00007195           0.00007544          -0.00020766
    20                   -0.00015106           0.00015004          -0.00019587
    21                    0.00005064           0.00005192           0.00006104
    22                   -0.00005077          -0.00003297          -0.00006671
    23                   -0.00042132          -0.00038025          -0.00015200
    24                    0.00004188           0.00014540          -0.00005745
    25                    0.00001517          -0.00019937          -0.00015892
    26                   -0.00016080           0.00004306          -0.00003330
    27                   -0.00028569          -0.00028916          -0.00124847
    28                   -0.00031049          -0.00027583           0.00088525
    29                   -0.00013744          -0.00022291          -0.00008548
    30                   -0.00006820          -0.00008349          -0.00003516
    31                   -0.00010297          -0.00005649          -0.00003605
    32                   -0.00010752          -0.00010120          -0.00004962
    33                   -0.00011108          -0.00011560          -0.00005299
  ----------------------------------------------------------------------------
  ----------------------------------------------------------------------------
   Be, B0 AND B-B0 SHIFTS FOR SINGLY EXCITED VIBRATIONAL STATES (MHz)
  VIBRATION            X AXIS               Y AXIS                 Z AXIS
  ----------------------------------------------------------------------------
    Be                 5906.71662929        5569.50429492        2866.57810554
    B0                 5862.64110482        5529.29669023        2844.73636051
    Be-B0                44.07552447          40.20760469          21.84174503
    B'                 5862.64278336        5529.29836876        2844.73384271
    Be-B'                44.07384594          40.20592615          21.84426283
    B''                5862.64319409        5529.29876182        2844.73645494
    Be-B''               44.07343520          40.20553310          21.84165060
    B^A                5862.64198705        5529.29926442        2844.73374337
    Be-B^A               44.07464225          40.20503050          21.84436217
    B^S                5862.64309173        5529.29771829        2844.73440575
    Be-B^S               44.07353757          40.20657662          21.84369979
     7                   -4.31402936          -2.91431225           2.78905903
     8                   -4.59753175          -2.67780843           2.59463255
     9                  -10.31872017          -2.41450835          -7.49365556
    10                   -1.72257916          -5.33067989           1.30040084
    11                   -2.10934410           2.12500715           4.12930587
    12                    6.52175806           2.72002492           0.78328022
    13                  -10.13313776          -4.84480647           0.47258212
    14                   16.84655375          -0.85354807          -1.54176571
    15                   -5.20336961          -7.14870024           0.04008122
    16                   -7.87036389          -8.76186964          -0.02055164
    17                   -7.95597267          -3.16821888          -3.57650011
    18                   -5.49943298          -8.43039210          -0.18808554
    19                    2.15708991           2.26177488          -6.22554411
    20                   -4.52851957           4.49816696          -5.87201482
    21                    1.51820395           1.55647475           1.82994979
    22                   -1.52196155          -0.98842790          -2.00000334
    23                  -12.63095489         -11.39954508          -4.55685729
    24                    1.25544109           4.35895216          -1.72236943
    25                    0.45472682          -5.97690950          -4.76421599
    26                   -4.82052269           1.29093804          -0.99816667
    27                   -8.56473520          -8.66894639         -37.42829176
    28                   -9.30836290          -8.26920886          26.53898431
    29                   -4.12037015          -6.68253300          -2.56273752
    30                   -2.04462658          -2.50305223          -1.05406409
    31                   -3.08685446          -1.69349920          -1.08079216
    32                   -3.22325467          -3.03389395          -1.48762920
    33                   -3.33017837          -3.46568779          -1.58852107
  ----------------------------------------------------------------------------
