# Supplementary material for: Precise Semi-Experimental Equilibrium (r e SE) Structure of Pyridine from 32 Isotopologues: Accurate Assessment of the Effect of Nitrogen-Atom Substitution in Aromatic Rings
Source: J Phys Chem A. 2025 Nov 7;129(46):10737–50. doi: 10.1021/acs.jpca.5c07184 (PMC12641475; doi:10.1021/acs.jpca.5c07184)
Supplement: Supplementary file 2 [file jp5c07184_si_002.zip › Supplementary Information/Computational Files/isomass/ISOMASS08_D4.out]

 @GETMEM-I,  Allocated   91552 MB of main memory.
  analysis of anharmonic force field for a different isotopomer
  masses of atoms
   2.01410177900000        12.0000000000000        12.0000000000000     
   12.0000000000000        12.0000000000000        12.0000000000000     
   1.00782503500000        1.00782503500000        1.00782503500000     
   1.00782503500000        14.0030740020000     
  rotation matrix to com frame 

                 COLUMN   1       COLUMN   2       COLUMN   3
 ROW   1      1.00000000000    0.00000000000    0.00000000000
 ROW   2      0.00000000000    1.00000000000    0.00000000000
 ROW   3      0.00000000000    0.00000000000    1.00000000000
********************************************************************************
        PARAMETERS RELEVANT TO MOLECULAR STRUCTURE 
********************************************************************************

                 COLUMN   1       COLUMN   2       COLUMN   3       COLUMN   4
 ROW   1      0.11073529378    0.00690290539    0.01350832437    0.00000000160
 ROW   2      0.00768520260   -0.11133775692   -0.00610506036   -0.25526280082
 ROW   3      0.01307908995    0.00697739166   -0.11078214493    0.00000000000
 ROW   4      0.11073529379    0.00690290540    0.01350832435    0.00000000095
 ROW   5      0.00768520249   -0.11133775694   -0.00610506037   -0.14316481170
 ROW   6      0.01307908995    0.00697739166   -0.11078214493    0.00000000000
 ROW   7      0.11073529380    0.00690290540    0.01350832433    0.00000000052
 ROW   8      0.00768520254   -0.11133775695   -0.00610506038   -0.06932744348
 ROW   9      0.01307908993    0.00697739166   -0.11078214491    0.00000000073
 ROW  10      0.11073529380    0.00690290540    0.01350832433    0.00000000052
 ROW  11      0.00768520229   -0.11133775696   -0.00610506037   -0.06932744303
 ROW  12      0.01307908996    0.00697739166   -0.11078214496   -0.00000000072
 ROW  13      0.11073529382    0.00690290540    0.01350832430   -0.00000000032
 ROW  14      0.00768520238   -0.11133775698   -0.00610506040    0.07495442511
 ROW  15      0.01307908993    0.00697739166   -0.11078214491    0.00000000069
 ROW  16      0.11073529382    0.00690290540    0.01350832430   -0.00000000032
 ROW  17      0.00768520214   -0.11133775699   -0.00610506039    0.07495442553
 ROW  18      0.01307908996    0.00697739166   -0.11078214496   -0.00000000068
 ROW  19      0.11073529380    0.00690290540    0.01350832435    0.00000000083
 ROW  20      0.00768520269   -0.11133775693   -0.00610506038   -0.12167495581
 ROW  21      0.01307908992    0.00697739166   -0.11078214488    0.00000000130
 ROW  22      0.11073529380    0.00690290540    0.01350832435    0.00000000083
 ROW  23      0.00768520224   -0.11133775695   -0.00610506036   -0.12167495501
 ROW  24      0.01307908997    0.00697739166   -0.11078214498   -0.00000000129
 ROW  25      0.11073529383    0.00690290540    0.01350832429   -0.00000000067
 ROW  26      0.00768520242   -0.11133775699   -0.00610506041    0.13519202221
 ROW  27      0.01307908992    0.00697739166   -0.11078214489    0.00000000124
 ROW  28      0.11073529383    0.00690290540    0.01350832429   -0.00000000067
 ROW  29      0.00768520199   -0.11133775701   -0.00610506039    0.13519202298
 ROW  30      0.01307908997    0.00697739166   -0.11078214498   -0.00000000124
 ROW  31      0.11073529383    0.00690290540    0.01350832429   -0.00000000074
 ROW  32      0.00768520219   -0.11133775700   -0.00610506040    0.14781109870
 ROW  33      0.01307908995    0.00697739166   -0.11078214493    0.00000000000

                 COLUMN   5       COLUMN   6       COLUMN   7       COLUMN   8
 ROW   1      0.18547085267    0.00000000046   -0.00000000000    0.00000000000
 ROW   2      0.00000000205   -0.00000000044    0.00000000000    0.35995136329
 ROW   3      0.00000000004   -0.00000000002    0.00000000000    0.00000000000
 ROW   4      0.10402171384    0.00000000021    0.00000000000    0.00000000000
 ROW   5      0.00000000115   -0.00000000025    0.00000000000    0.10562021799
 ROW   6      0.00000000004   -0.00000000002    0.00000000000    0.00000000000
 ROW   7      0.05037240229    0.00000000005   -0.00000000000    0.00000000000
 ROW   8      0.00000000016    0.13097357867    0.11904127508   -0.09427574619
 ROW   9      0.08998854123    0.00000000026    0.00000000000    0.00000000000
 ROW  10      0.05037240229    0.00000000005    0.00000000000    0.00000000000
 ROW  11      0.00000000095   -0.13097357891   -0.11904127508   -0.09427574619
 ROW  12     -0.08998854116   -0.00000000029   -0.00000000000   -0.00000000000
 ROW  13     -0.05446093327   -0.00000000027    0.00000000000    0.00000000000
 ROW  14     -0.00000000098    0.12486896886   -0.11699826712   -0.05113660151
 ROW  15      0.08579426418    0.00000000024    0.00000000000    0.00000000000
 ROW  16     -0.05446093327   -0.00000000027    0.00000000000    0.00000000000
 ROW  17     -0.00000000022   -0.12486896861    0.11699826712   -0.05113660151
 ROW  18     -0.08579426411   -0.00000000028   -0.00000000000   -0.00000000000
 ROW  19      0.08840751944    0.00000000016   -0.00000000000   -0.00000000000
 ROW  20      0.00000000026    0.23571846590    0.25295363183   -0.14391070793
 ROW  21      0.16195615767    0.00000000047   -0.00000000000    0.00000000000
 ROW  22      0.08840751944    0.00000000016    0.00000000000    0.00000000000
 ROW  23      0.00000000169   -0.23571846632   -0.25295363183   -0.14391070793
 ROW  24     -0.16195615760   -0.00000000051    0.00000000000   -0.00000000000
 ROW  25     -0.09822883252   -0.00000000040    0.00000000000    0.00000000000
 ROW  26     -0.00000000177    0.22505473425   -0.31688323417   -0.08364159957
 ROW  27      0.15462947791    0.00000000045   -0.00000000000    0.00000000000
 ROW  28     -0.09822883252   -0.00000000040   -0.00000000000    0.00000000000
 ROW  29     -0.00000000040   -0.22505473379    0.31688323417   -0.08364159957
 ROW  30     -0.15462947784   -0.00000000049   -0.00000000000   -0.00000000000
 ROW  31     -0.10739760889   -0.00000000043    0.00000000000    0.00000000000
 ROW  32     -0.00000000118    0.00000000025    0.00000000000    0.13969367526
 ROW  33      0.00000000004   -0.00000000002    0.00000000000   -0.00000000000

                 COLUMN   9       COLUMN  10       COLUMN  11       COLUMN  12
 ROW   1      0.00000000000   -0.00000000000    0.17000002373   -0.00000000000
 ROW   2      0.00000000000    0.44137813532    0.00000000000    0.07966697904
 ROW   3      0.15449210856   -0.00000000000   -0.00000000000   -0.00000000000
 ROW   4     -0.00000000000    0.00000000000   -0.06417424994    0.00000000000
 ROW   5     -0.00000000000   -0.09813056547   -0.00000000000   -0.12999531457
 ROW   6      0.14888842189   -0.00000000000   -0.00000000000    0.00000000000
 ROW   7      0.08812782470    0.00000000000   -0.09913421906    0.00000000000
 ROW   8      0.00000000000   -0.04762778862   -0.00000000000    0.07954470828
 ROW   9      0.01210195760   -0.00000000000    0.09087887436   -0.00000000000
 ROW  10     -0.08812782470    0.00000000000   -0.09913421906    0.00000000000
 ROW  11     -0.00000000000   -0.04762778862   -0.00000000000    0.07954470828
 ROW  12      0.01210195760    0.00000000000   -0.09087887436    0.00000000000
 ROW  13      0.07676168990   -0.00000000000    0.08642180014   -0.00000000000
 ROW  14     -0.00000000000    0.04636590707    0.00000000000   -0.10221766612
 ROW  15     -0.01234184845   -0.00000000000    0.08247218643   -0.00000000000
 ROW  16     -0.07676168990   -0.00000000000    0.08642180014   -0.00000000000
 ROW  17      0.00000000000    0.04636590707    0.00000000000   -0.10221766612
 ROW  18     -0.01234184845    0.00000000000   -0.08247218643    0.00000000000
 ROW  19      0.02479030736    0.00000000000   -0.14316260685    0.00000000000
 ROW  20      0.00000000000    0.26425587331    0.00000000000    0.28815628375
 ROW  21     -0.10734763781   -0.00000000000    0.00751472875   -0.00000000000
 ROW  22     -0.02479030736    0.00000000000   -0.14316260685    0.00000000000
 ROW  23      0.00000000000    0.26425587331    0.00000000000    0.28815628375
 ROW  24     -0.10734763781    0.00000000000   -0.00751472875   -0.00000000000
 ROW  25      0.00748369494   -0.00000000000    0.11117275529   -0.00000000000
 ROW  26      0.00000000000    0.31090255176    0.00000000000   -0.12160935820
 ROW  27      0.09804281914   -0.00000000000    0.04496120309   -0.00000000000
 ROW  28     -0.00748369494   -0.00000000000    0.11117275529   -0.00000000000
 ROW  29      0.00000000000    0.31090255176    0.00000000000   -0.12160935820
 ROW  30      0.09804281914    0.00000000000   -0.04496120309   -0.00000000000
 ROW  31      0.00000000000   -0.00000000000    0.05693550214   -0.00000000000
 ROW  32     -0.00000000000   -0.06001872620   -0.00000000000    0.11482743265
 ROW  33     -0.14806115102    0.00000000000    0.00000000000    0.00000000000

                 COLUMN  13       COLUMN  14       COLUMN  15       COLUMN  16
 ROW   1      0.00000000000    0.61855723875   -0.00000000000   -0.00000000000
 ROW   2      0.29107847848   -0.00000000000    0.00000000000    0.05826285757
 ROW   3      0.00000000000   -0.00000000000    0.00000000000   -0.00000000000
 ROW   4      0.00000000000    0.02563446831    0.00000000000   -0.00000000000
 ROW   5     -0.11095413879    0.00000000000   -0.00000000000   -0.01870558068
 ROW   6      0.00000000000    0.00000000000    0.00000000000   -0.00000000000
 ROW   7     -0.00000000000   -0.02971059458    0.00000000000    0.00000000000
 ROW   8      0.05007524712   -0.00000000000    0.08195546008    0.06615684771
 ROW   9     -0.00000000000   -0.02807833419    0.00000000000   -0.00000000000
 ROW  10     -0.00000000000   -0.02971059458    0.00000000000   -0.00000000000
 ROW  11      0.05007524712   -0.00000000000   -0.08195546008    0.06615684771
 ROW  12      0.00000000000    0.02807833419   -0.00000000000   -0.00000000000
 ROW  13     -0.00000000000   -0.03880440634    0.00000000000   -0.00000000000
 ROW  14      0.05786529260   -0.00000000000    0.04512521784   -0.07067161988
 ROW  15     -0.00000000000   -0.06665926284    0.00000000000    0.00000000000
 ROW  16     -0.00000000000   -0.03880440634   -0.00000000000    0.00000000000
 ROW  17      0.05786529260   -0.00000000000   -0.04512521784   -0.07067161988
 ROW  18      0.00000000000    0.06665926284   -0.00000000000   -0.00000000000
 ROW  19     -0.00000000000   -0.04474197172    0.00000000000    0.00000000000
 ROW  20     -0.37194654091    0.00000000000   -0.56035618585   -0.39610718725
 ROW  21     -0.00000000000   -0.05221995881    0.00000000000   -0.00000000000
 ROW  22     -0.00000000000   -0.04474197172    0.00000000000   -0.00000000000
 ROW  23     -0.37194654091    0.00000000000    0.56035618585   -0.39610718725
 ROW  24      0.00000000000    0.05221995881   -0.00000000000    0.00000000000
 ROW  25      0.00000000000   -0.01135576518    0.00000000000   -0.00000000000
 ROW  26     -0.35339582518    0.00000000000   -0.27910309908    0.47118445226
 ROW  27     -0.00000000000   -0.11322740893   -0.00000000000    0.00000000000
 ROW  28     -0.00000000000   -0.01135576518   -0.00000000000    0.00000000000
 ROW  29     -0.35339582518    0.00000000000    0.27910309908    0.47118445226
 ROW  30      0.00000000000    0.11322740893   -0.00000000000    0.00000000000
 ROW  31      0.00000000000    0.01456698541    0.00000000000   -0.00000000000
 ROW  32     -0.02737603029    0.00000000000   -0.00000000000    0.00458075710
 ROW  33     -0.00000000000    0.00000000000   -0.00000000000    0.00000000000

                 COLUMN  17       COLUMN  18       COLUMN  19       COLUMN  20
 ROW   1     -0.00000000000    0.00000000000    0.00000000000    0.00000000000
 ROW   2      0.00000000000    0.00000000000   -0.00000000000    0.00000000000
 ROW   3     -0.00000000000    0.01829388907    0.19708568594    0.02597331994
 ROW   4     -0.00000000000   -0.00000000000    0.00000000000   -0.00000000000
 ROW   5      0.00000000000    0.00000000000    0.00000000000    0.00000000000
 ROW   6     -0.00000000000    0.00869094481    0.16435192008    0.01673917403
 ROW   7      0.00000000000   -0.12553317511   -0.02273333234   -0.09204069409
 ROW   8      0.06020851862    0.00000000000    0.00000000000    0.00000000000
 ROW   9     -0.00000000000    0.08213546323   -0.02089933002   -0.01855588716
 ROW  10     -0.00000000000    0.12553317511    0.02273333234    0.09204069409
 ROW  11     -0.06020851862   -0.00000000000   -0.00000000000   -0.00000000000
 ROW  12     -0.00000000000    0.08213546323   -0.02089933002   -0.01855588716
 ROW  13      0.00000000000   -0.03761191048   -0.09259292016    0.09808859197
 ROW  14     -0.10173262760   -0.00000000000   -0.00000000000   -0.00000000000
 ROW  15      0.00000000000   -0.00701218372   -0.08904519893    0.02454049598
 ROW  16     -0.00000000000    0.03761191048    0.09259292016   -0.09808859197
 ROW  17      0.10173262760    0.00000000000    0.00000000000    0.00000000000
 ROW  18      0.00000000000   -0.00701218372   -0.08904519893    0.02454049598
 ROW  19      0.00000000000   -0.09725081989   -0.07424056998   -0.28910128036
 ROW  20     -0.25014010122   -0.00000000000   -0.00000000000   -0.00000000000
 ROW  21     -0.00000000000    0.15357723710   -0.09949445815   -0.38652838657
 ROW  22     -0.00000000000    0.09725081989    0.07424056998    0.28910128036
 ROW  23      0.25014010122    0.00000000000    0.00000000000   -0.00000000000
 ROW  24     -0.00000000000    0.15357723710   -0.09949445815   -0.38652838657
 ROW  25      0.00000000000   -0.03846385845   -0.02262441857    0.15109296109
 ROW  26      0.51687010269    0.00000000000    0.00000000000    0.00000000000
 ROW  27      0.00000000000   -0.01483467435   -0.21064009915   -0.05287828977
 ROW  28     -0.00000000000    0.03846385845    0.02262441857   -0.15109296109
 ROW  29     -0.51687010269   -0.00000000000   -0.00000000000   -0.00000000000
 ROW  30      0.00000000000   -0.01483467435   -0.21064009915   -0.05287828977
 ROW  31      0.00000000000   -0.00000000000   -0.00000000000   -0.00000000000
 ROW  32     -0.00000000000   -0.00000000000   -0.00000000000   -0.00000000000
 ROW  33      0.00000000000   -0.15880457795    0.06388724113    0.03491208344

                 COLUMN  21       COLUMN  22       COLUMN  23       COLUMN  24
 ROW   1      0.09753859562   -0.00000000000    0.06416791959    0.10993908692
 ROW   2      0.00000000000   -0.00000000000    0.00000000000   -0.00000000000
 ROW   3     -0.00000000000    0.00826360379    0.00000000000    0.00000000000
 ROW   4     -0.02189094538    0.00000000000   -0.11884634880   -0.10434982492
 ROW   5     -0.00000000000    0.00000000000   -0.00000000000   -0.00000000000
 ROW   6     -0.00000000000    0.00541784257    0.00000000000    0.00000000000
 ROW   7      0.03008980539   -0.00141947884    0.05452859107   -0.00304739883
 ROW   8      0.00000000000    0.00000000000   -0.00000000000    0.00000000000
 ROW   9     -0.07637467306    0.03217720320    0.06514571373   -0.05987855366
 ROW  10      0.03008980539    0.00141947884    0.05452859107   -0.00304739883
 ROW  11     -0.00000000000   -0.00000000000    0.00000000000   -0.00000000000
 ROW  12      0.07637467306    0.03217720320   -0.06514571373    0.05987855366
 ROW  13      0.02748880715    0.08267070782    0.08159181617    0.01908975477
 ROW  14      0.00000000000   -0.00000000000    0.00000000000   -0.00000000000
 ROW  15      0.06753446889   -0.04041459242   -0.09089331533    0.00113342154
 ROW  16      0.02748880715   -0.08267070782    0.08159181617    0.01908975477
 ROW  17      0.00000000000    0.00000000000   -0.00000000000   -0.00000000000
 ROW  18     -0.06753446889   -0.04041459242    0.09089331533   -0.00113342154
 ROW  19     -0.16099814699    0.13974607827    0.01113287868    0.22027589036
 ROW  20     -0.00000000000   -0.00000000000    0.00000000000    0.00000000000
 ROW  21     -0.45042619559    0.29900115162   -0.02109120238    0.35274183249
 ROW  22     -0.16099814699   -0.13974607827    0.01113287868    0.22027589036
 ROW  23      0.00000000000   -0.00000000000    0.00000000000   -0.00000000000
 ROW  24      0.45042619559    0.29900115162    0.02109120238   -0.35274183249
 ROW  25     -0.10459721681    0.32229229758    0.01037882547   -0.21493733860
 ROW  26     -0.00000000000    0.00000000000   -0.00000000000   -0.00000000000
 ROW  27      0.28090000137   -0.40734863152    0.00735333786    0.37232565878
 ROW  28     -0.10459721681   -0.32229229758    0.01037882547   -0.21493733860
 ROW  29     -0.00000000000   -0.00000000000   -0.00000000000    0.00000000000
 ROW  30     -0.28090000137   -0.40734863152   -0.00735333786   -0.37232565878
 ROW  31     -0.05572352912    0.00000000000   -0.14377802880    0.04534662843
 ROW  32     -0.00000000000   -0.00000000000    0.00000000000    0.00000000000
 ROW  33     -0.00000000000    0.02388262010    0.00000000000   -0.00000000000

                 COLUMN  25       COLUMN  26       COLUMN  27       COLUMN  28
 ROW   1      0.08902375944    0.00000000000    0.06667306692    0.00000000000
 ROW   2     -0.00000000000    0.00000000000    0.00000000000   -0.00000000000
 ROW   3     -0.00000000000    0.09453326046   -0.00000000000    0.09894439430
 ROW   4     -0.05049814577    0.00000000000   -0.16487227092   -0.00000000000
 ROW   5     -0.00000000000   -0.00000000000   -0.00000000000   -0.00000000000
 ROW   6     -0.00000000000    0.05202300409   -0.00000000000    0.05525688865
 ROW   7      0.00858767622   -0.07303414135    0.09614687482   -0.03097446133
 ROW   8      0.00000000000   -0.00000000000   -0.00000000000   -0.00000000000
 ROW   9     -0.08906413349   -0.06289476136    0.04614593535   -0.12501824804
 ROW  10      0.00858767622    0.07303414135    0.09614687482    0.03097446133
 ROW  11     -0.00000000000    0.00000000000    0.00000000000    0.00000000000
 ROW  12      0.08906413349   -0.06289476136   -0.04614593535   -0.12501824804
 ROW  13      0.02541346152    0.07555999919   -0.08083955226   -0.03415919294
 ROW  14     -0.00000000000    0.00000000000    0.00000000000    0.00000000000
 ROW  15      0.08612085712   -0.05474405483    0.04088120249    0.12122495972
 ROW  16      0.02541346152   -0.07555999919   -0.08083955226    0.03415919294
 ROW  17      0.00000000000   -0.00000000000   -0.00000000000   -0.00000000000
 ROW  18     -0.08612085712   -0.05474405483   -0.04088120249    0.12122495972
 ROW  19      0.15487628630    0.10586738268    0.02241654969    0.10741411077
 ROW  20     -0.00000000000    0.00000000000   -0.00000000000    0.00000000000
 ROW  21      0.16202316669    0.29154827954   -0.11503595323    0.12376457987
 ROW  22      0.15487628630   -0.10586738268    0.02241654969   -0.10741411077
 ROW  23      0.00000000000    0.00000000000   -0.00000000000    0.00000000000
 ROW  24     -0.16202316669    0.29154827954    0.11503595323    0.12376457987
 ROW  25      0.28831626017   -0.17082424272    0.02575919850    0.13681905705
 ROW  26     -0.00000000000   -0.00000000000   -0.00000000000   -0.00000000000
 ROW  27     -0.30005686982    0.33408067330   -0.12193593504   -0.12224787450
 ROW  28      0.28831626017    0.17082424272    0.02575919850   -0.13681905705
 ROW  29      0.00000000000    0.00000000000    0.00000000000    0.00000000000
 ROW  30      0.30005686982    0.33408067330    0.12193593504   -0.12224787450
 ROW  31     -0.09159942709    0.00000000000    0.09852834574    0.00000000000
 ROW  32      0.00000000000    0.00000000000   -0.00000000000    0.00000000000
 ROW  33     -0.00000000000    0.05338876940    0.00000000000   -0.05530106976

                 COLUMN  29       COLUMN  30       COLUMN  31       COLUMN  32
 ROW   1     -0.00000000000    0.00008967281   -0.00000000000    0.00242231962
 ROW   2      0.00000000000    0.00000000000   -0.00000000000   -0.00000000000
 ROW   3      0.63358842668    0.00000000000    0.00244802126    0.00000000000
 ROW   4      0.00000000000    0.00019145193   -0.00000000000   -0.00440530018
 ROW   5     -0.00000000000   -0.00000000000    0.00000000000   -0.00000000000
 ROW   6     -0.12449274124   -0.00000000000   -0.00129844792   -0.00000000000
 ROW   7      0.00809892879   -0.01228216940    0.01555794078    0.05069194249
 ROW   8     -0.00000000000   -0.00000000000    0.00000000000    0.00000000000
 ROW   9      0.01103816307    0.00416013847   -0.00560666781   -0.02792304779
 ROW  10     -0.00809892879   -0.01228216940   -0.01555794078    0.05069194249
 ROW  11      0.00000000000   -0.00000000000    0.00000000000    0.00000000000
 ROW  12      0.01103816307   -0.00416013847   -0.00560666781    0.02792304779
 ROW  13      0.00014641713    0.04635467021   -0.04726890472    0.01126158467
 ROW  14      0.00000000000    0.00000000000    0.00000000000    0.00000000000
 ROW  15     -0.00006912839    0.03226147284   -0.03102909832    0.01040340171
 ROW  16     -0.00014641713    0.04635467021    0.04726890472    0.01126158467
 ROW  17     -0.00000000000   -0.00000000000   -0.00000000000    0.00000000000
 ROW  18     -0.00006912839   -0.03226147284   -0.03102909832   -0.01040340171
 ROW  19      0.00446187205    0.14350429607   -0.17899430530   -0.57763630745
 ROW  20      0.00000000000   -0.00000000000   -0.00000000000    0.00000000000
 ROW  21     -0.02168353327   -0.07264127719    0.09030670794    0.30755119740
 ROW  22     -0.00446187205    0.14350429607    0.17899430530   -0.57763630745
 ROW  23      0.00000000000    0.00000000000    0.00000000000    0.00000000000
 ROW  24     -0.02168353327    0.07264127719    0.09030670794   -0.30755119740
 ROW  25     -0.00017718829   -0.55067242407    0.54085508787   -0.13119418268
 ROW  26     -0.00000000000   -0.00000000000   -0.00000000000   -0.00000000000
 ROW  27     -0.00104800315   -0.35640919405    0.34936881448   -0.08860214172
 ROW  28      0.00017718829   -0.55067242407   -0.54085508787   -0.13119418268
 ROW  29     -0.00000000000   -0.00000000000    0.00000000000   -0.00000000000
 ROW  30     -0.00104800315    0.35640919405    0.34936881448    0.08860214172
 ROW  31      0.00000000000    0.00003502181    0.00000000000   -0.00072452813
 ROW  32      0.00000000000    0.00000000000    0.00000000000    0.00000000000
 ROW  33      0.00002594489    0.00000000000    0.00026259952   -0.00000000000

                 COLUMN  33
 ROW   1     -0.00000000000
 ROW   2      0.00000000000
 ROW   3      0.00720032627
 ROW   4      0.00000000000
 ROW   5      0.00000000000
 ROW   6     -0.00408124086
 ROW   7      0.05049971499
 ROW   8     -0.00000000000
 ROW   9     -0.02695329809
 ROW  10     -0.05049971499
 ROW  11     -0.00000000000
 ROW  12     -0.02695329809
 ROW  13      0.01482742118
 ROW  14     -0.00000000000
 ROW  15      0.01236566630
 ROW  16     -0.01482742118
 ROW  17      0.00000000000
 ROW  18      0.01236566630
 ROW  19     -0.56799721531
 ROW  20      0.00000000000
 ROW  21      0.30144215019
 ROW  22      0.56799721531
 ROW  23     -0.00000000000
 ROW  24      0.30144215019
 ROW  25     -0.16414773909
 ROW  26     -0.00000000000
 ROW  27     -0.10991173626
 ROW  28      0.16414773909
 ROW  29     -0.00000000000
 ROW  30     -0.10991173626
 ROW  31      0.00000000000
 ROW  32     -0.00000000000
 ROW  33     -0.00010586453
  Performing F(IJK)/F(IKJ)/F(KJI) consistency check 
  Differences greater than 1 cm-1 will be printed.
  ===================================================================
  I    J    K    F(IJK)        F(IKJ)        F(KJI)        Difference
  ===================================================================
 Cubic force constants written to file cubic.
  ===================================================================
  Largest absolute difference is    0.17119 cm-1.
 
 
---------------------------------------------------------------------------
          Quartic centrifugal distortion parameters 
                                CM-1                MHz
---------------------------------------------------------------------------
    1    1    1    1   -0.1563660305E-06       -0.0046877357
    1    1    2    2   -0.2973992500E-07       -0.0008915805
    1    1    3    3    0.6210730333E-07        0.0018619301
    1    3    1    3   -0.1000582492E-06       -0.0029996708
    1    3    3    1   -0.1000582492E-06       -0.0029996708
    2    2    1    1   -0.2973992500E-07       -0.0008915805
    2    2    2    2   -0.1349784365E-07       -0.0004046552
    2    2    3    3   -0.2337462390E-07       -0.0007007536
    3    1    1    3   -0.1000582492E-06       -0.0029996708
    3    1    3    1   -0.1000582492E-06       -0.0029996708
    3    3    1    1    0.6210730333E-07        0.0018619301
    3    3    2    2   -0.2337462390E-07       -0.0007007536
    3    3    3    3   -0.1825635077E-06       -0.0054731163
---------------------------------------------------------------------------
------------------------------------------------------------
        Parameter                (MHz)                 (CM-1)
------------------------------------------------------------
 
           R6                -.517067E-04           -.172475E-08
           R5                -.809449E-04           -.270003E-08
           SI                            0.150130E+01
 
  Kivelson-Wilson centrifugal distortion parameters 
 
           DJ                0.533135E-03           0.177835E-07
           DK                0.691873E-03           0.230784E-07
           DJK               0.143270E-03           0.477899E-08
 
  A-reduced centrifugal distortion parameters (Ir representation) 
 
           DELJ              0.636549E-03           0.212330E-07
           DELK              0.120894E-02           0.403259E-07
           DELJK             -.477210E-03           -.159180E-07
           delJ              0.267693E-03           0.892926E-08
           delK              0.472399E-03           0.157575E-07
 
  S-reduced centrifugal distortion parameters (Ir representation) 
 
           DJ                0.479219E-03           0.159850E-07
           DK                0.422291E-03           0.140861E-07
           DJK               0.466769E-03           0.155698E-07
           D1                -.267693E-03           -.892926E-08
           D2                -.786650E-04           -.262398E-08
------------------------------------------------------------
  Centrifugal corrections for various types of 
 rotational constants (MHz and cm-1) ...
   Bx''-Bx         0.0018502122        0.0000000617
   By''-By        -0.0001810473       -0.0000000060
   Bz''-Bz         0.0019456257        0.0000000649
   Bx''-Bx'         0.0003503768        0.0000000117
   By''-By'         0.0020687058        0.0000000690
   Bz''-Bz'         0.0004457903        0.0000000149
   Bx'-Bx         0.0014998354        0.0000000500
   By'-By        -0.0022497531       -0.0000000750
   Bz'-Bz         0.0014998354        0.0000000500
   BxSR-Bx         0.0012750499        0.0000000425
   BySR-By        -0.0018269798       -0.0000000609
   BzSR-Bz         0.0014591776        0.0000000487
   BxSR-Bx''        -0.0005751623       -0.0000000192
   BySR-By''        -0.0016459325       -0.0000000549
   BzSR-Bz''        -0.0004864481       -0.0000000162
   BxSR-Bx'        -0.0002247855       -0.0000000075
   BySR-By'         0.0004227733        0.0000000141
   BzSR-Bz'         0.0000406579        0.0000000014
   BxAR-Bx         0.0025345078        0.0000000845
   ByAR-By        -0.0024571180       -0.0000000820
   BzAR-Bz         0.0006725280        0.0000000224
---------------------------------------------------------------------------
 
 *****************************************
     THE MOLECULE IS AN ASYMMETRIC TOP
 *****************************************
 
 
---------------------------------------------------------------------------
         Sextic centrifugal distortion parameters
          Watson A reduction. I^r representation 
              CM-1*10^6                     kHz
---------------------------------------------------------------------------
   HJ        0.0000000089               0.0000002666
   HJK       -0.0000000012              -0.0000000347
   HKJ       -0.0000000684              -0.0000020509
   HK        0.0000000846               0.0000025368
   hJ        0.0000000044               0.0000001329
   hJK        0.0000000084               0.0000002520
   hK        0.0000000295               0.0000008850
---------------------------------------------------------------------------
         Sextic centrifugal distortion parameters
          Watson S reduction. I^r representation 
              CM-1*10^6                     kHz
---------------------------------------------------------------------------
   HJ        0.0000000020               0.0000000601
   HJK        0.0000000233               0.0000006975
   HKJ       -0.0000000465              -0.0000013940
   HK        0.0000000452               0.0000013543
   h1        0.0000000037               0.0000001118
   h2        0.0000000034               0.0000001032
   h3        0.0000000007               0.0000000211
---------------------------------------------------------------------------
---------------------------------------------------------------------------
             Geometrical properties evaluated at     0.00 K 
  Mean and mean-square displacements in normal coordinates (amu**0.5 bohr)
         Coordinate              <q>            <q**2>
---------------------------------------------------------------------------
              1              0.0000000000     0.0000000000
              2              0.0000000000     0.0000000000
              3              0.0000000000     0.0000000000
              4              0.0000000000     0.0000000000
              5              0.0000000000     0.0000000000
              6              0.0000000000     0.0000000000
              7             -0.0000000000     0.5000000659
              8             -0.0000000000     0.5000000659
              9             -0.0032590961     0.5000000659
             10              0.0000000000     0.5000000659
             11             -0.0000000000     0.5000000659
             12             -0.0000000000     0.5000000659
             13             -0.0000000000     0.5000000659
             14              0.0000000000     0.5000000659
             15             -0.0000000000     0.5000000659
             16              0.0000000000     0.5000000659
             17              0.0000000000     0.5000000659
             18             -0.2204853954     0.5000000659
             19             -0.1664831177     0.5000000659
             20              0.0271727465     0.5000000659
             21              0.0000000000     0.5000000659
             22              0.0287090370     0.5000000659
             23              0.0000000000     0.5000000659
             24             -0.0000000000     0.5000000659
             25              0.0000000000     0.5000000659
             26             -0.0091437747     0.5000000659
             27              0.0000000000     0.5000000659
             28              0.0174782452     0.5000000659
             29             -0.0256167128     0.5000000659
             30              0.0000000000     0.5000000659
             31              0.0490191220     0.5000000659
             32             -0.0000000000     0.5000000659
             33             -0.0656549449     0.5000000659
---------------------------------------------------------------------------
------------------------------------------------------
   ATOM              INTERNUCLEAR DISTANCE
  I    J            Re           Rg           Ra
------------------------------------------------------
  2    1         1.0819050    1.0970995    1.0855495
  3    1         2.1561982    2.1699687    2.1637441
  3    2         1.3916426    1.3994171    1.3969964
  4    1         2.1561982    2.1699687    2.1637441
  4    2         1.3916426    1.3994171    1.3969964
  4    3         2.3906676    2.4017552    2.4006212
  5    1         3.3846822    3.4005509    3.3970904
  5    2         2.3938263    2.4040388    2.4029507
  5    3         1.3936337    1.4018467    1.3994313
  5    4         2.7186620    2.7304565    2.7298380
  6    1         3.3846822    3.4005509    3.3970904
  6    2         2.3938263    2.4040388    2.4029507
  6    3         2.7186620    2.7304565    2.7298380
  6    4         1.3936337    1.4018467    1.3994313
  6    5         2.2792411    2.2896159    2.2884108
  7    1         2.5080635    2.5268092    2.5170405
  7    2         2.1612674    2.1782419    2.1696580
  7    3         1.0812548    1.1018495    1.0854545
  7    4         3.3845477    3.4034004    3.3981902
  7    5         2.1505638    2.1682160    2.1596110
  7    6         3.7988884    3.8184928    3.8142774
  8    1         2.5080635    2.5268092    2.5170405
  8    2         2.1612674    2.1782419    2.1696580
  8    3         3.3845477    3.4034004    3.3981902
  8    4         1.0812548    1.1018495    1.0854545
  8    5         3.7988884    3.8184928    3.8142774
  8    6         2.1505638    2.1682160    2.1596110
  8    7         4.3025852    4.3267104    4.3195008
  9    1         4.2918416    4.3149162    4.3092082
  9    2         3.3817517    3.4011460    3.3961198
  9    3         2.1525632    2.1711512    2.1625434
  9    4         3.8018753    3.8225793    3.8184954
  9    5         1.0835302    1.1046493    1.0889865
  9    6         3.2460793    3.2653490    3.2599471
  9    7         2.4810339    2.5044473    2.4925892
  9    8         4.8816294    4.9082291    4.9024578
 10    1         4.2918416    4.3149162    4.3092082
 10    2         3.3817517    3.4011460    3.3961198
 10    3         3.8018753    3.8225793    3.8184954
 10    4         2.1525632    2.1711512    2.1625434
 10    5         3.2460793    3.2653490    3.2599471
 10    6         1.0835302    1.1046493    1.0889865
 10    7         4.8816294    4.9082291    4.9024578
 10    8         2.4810339    2.5044473    2.4925892
 10    9         4.1079434    4.1333243    4.1257296
 11    1         3.8902253    3.9059053    3.9033894
 11    2         2.8083203    2.8183772    2.8178399
 11    3         2.4126182    2.4226631    2.4215228
 11    4         2.4126182    2.4226631    2.4215228
 11    5         1.3390964    1.3462627    1.3438521
 11    6         1.3390964    1.3462627    1.3438521
 11    7         3.3753245    3.3934449    3.3882774
 11    8         3.3753245    3.3934449    3.3882774
 11    9         2.0575793    2.0750326    2.0663522
 11   10         2.0575793    2.0750326    2.0663522
------------------------------------------------------
  nmode is                     27
  DIPOLE MOMENT OF ISOTOPOLOGUE 
  (only correct if inertial frame is unchanged) 
                             Vibrationally averaged dipole moment
--------------------------------------------------------------------------------
                              a.u.                         Debye
                     x         y         z              x         y         z
--------------------------------------------------------------------------------
MU_e            0.00000   0.00000  -0.85347        0.00000   0.00000  -2.16917
delta <MU> (1)  0.00000   0.00000  -0.00000        0.00000   0.00000  -0.00000
delta <MU> (2)  0.00000  -0.00000   0.01930        0.00000  -0.00000   0.04906
<MU>            0.00000  -0.00000  -0.83417        0.00000  -0.00000  -2.12011
 
Equilibrium dipole moment:    0.85347 a.u. (   2.16917 D)
Zero-point dipole moment:     0.83417 a.u. (   2.12011 D)
--------------------------------------------------------------------------------
********************************************************************************
     PARAMETERS RELEVANT TO ROTATIONAL SPECTROSCOPY
********************************************************************************
 
 
  ----------------------------------------------------------------------------
                                     VIB-ROT CONSTANT / (cm-1)
                                  ------------------------------
     AXIS        MODE       CORIOLIS     QUADRATIC     ANHARMONIC    TOTAL
  ----------------------------------------------------------------------------
       1           7       0.0002568     -0.0000000   -0.0002761   -0.0000193
       1           8       0.0002668      0.0000000   -0.0001399    0.0001269
       1           9       0.0002321     -0.0001307    0.0000102    0.0001116
       1          10       0.0001728      0.0000000   -0.0001030    0.0000698
       1          11       0.0000312     -0.0000933   -0.0000002   -0.0000622
       1          12      -0.0000294      0.0000000   -0.0000304   -0.0000599
       1          13       0.0002118      0.0000000   -0.0000466    0.0001653
       1          14      -0.0000057     -0.0000299    0.0001324    0.0000968
       1          15       0.0002205     -0.0000000    0.0000275    0.0002480
       1          16       0.0002688      0.0000000    0.0000165    0.0002853
       1          17       0.0003286     -0.0000000    0.0000212    0.0003497
       1          18      -0.0000680     -0.0000579    0.0002039    0.0000781
       1          19      -0.0001559     -0.0000321    0.0001092   -0.0000789
       1          20      -0.0001573     -0.0000062   -0.0000257   -0.0001892
       1          21      -0.0002625     -0.0000028    0.0002471   -0.0000182
       1          22      -0.0001981     -0.0000120    0.0000331   -0.0001769
       1          23      -0.0000900     -0.0000009    0.0005900    0.0004991
       1          24      -0.0001675     -0.0000033    0.0000577   -0.0001131
       1          25      -0.0001727     -0.0000009    0.0003100    0.0001364
       1          26      -0.0001280     -0.0000000    0.0000572   -0.0000708
       1          27      -0.0000242     -0.0000030    0.0003356    0.0003084
       1          28      -0.0001598     -0.0000013    0.0004516    0.0002905
       1          29      -0.0000929     -0.0000013    0.0003161    0.0002218
       1          30      -0.0000199     -0.0000005    0.0000618    0.0000415
       1          31      -0.0000195     -0.0000000    0.0000655    0.0000459
       1          32      -0.0000155     -0.0000001    0.0001169    0.0001013
       1          33      -0.0000156     -0.0000001    0.0001150    0.0000993
       2           7       0.0000000     -0.0000000   -0.0000974   -0.0000974
       2           8       0.0000000     -0.0000000   -0.0000852   -0.0000852
       2           9       0.0002371     -0.0000009    0.0000025    0.0002388
       2          10      -0.0000000     -0.0000000   -0.0000430   -0.0000430
       2          11      -0.0001433      0.0000000    0.0000123   -0.0001311
       2          12       0.0000000     -0.0000000   -0.0000246   -0.0000246
       2          13       0.0000000     -0.0000000   -0.0000135   -0.0000135
       2          14       0.0000414      0.0000000    0.0000260    0.0000674
       2          15       0.0000000     -0.0000000   -0.0000064   -0.0000064
       2          16       0.0000000     -0.0000000    0.0000047    0.0000047
       2          17       0.0000000     -0.0000000    0.0000063    0.0000063
       2          18       0.0000308     -0.0000338    0.0001085    0.0001055
       2          19       0.0000729     -0.0000173    0.0000710    0.0001267
       2          20       0.0009590     -0.0000004    0.0000628    0.0010214
       2          21      -0.0008911      0.0000000    0.0000747   -0.0008163
       2          22       0.0000058     -0.0000006    0.0000673    0.0000725
       2          23      -0.0001481      0.0000000    0.0003061    0.0001580
       2          24       0.0000177      0.0000000    0.0000417    0.0000594
       2          25       0.0000357      0.0000000    0.0001020    0.0001377
       2          26      -0.0000471     -0.0000000    0.0000831    0.0000360
       2          27       0.0006387      0.0000000    0.0002076    0.0008463
       2          28      -0.0006608     -0.0000000    0.0001924   -0.0004684
       2          29      -0.0000321     -0.0000001    0.0001153    0.0000831
       2          30      -0.0000225      0.0000000    0.0000572    0.0000348
       2          31      -0.0000221     -0.0000001    0.0000583    0.0000361
       2          32      -0.0000223      0.0000000    0.0000752    0.0000530
       2          33      -0.0000219     -0.0000003    0.0000753    0.0000531
       3           7       0.0003222      0.0000000   -0.0000917    0.0002304
       3           8       0.0003779     -0.0000000   -0.0002075    0.0001704
       3           9       0.0000298     -0.0001120   -0.0000015   -0.0000837
       3          10       0.0018998     -0.0000000   -0.0000641    0.0018357
       3          11      -0.0014738     -0.0001043    0.0000552   -0.0015229
       3          12       0.0000823     -0.0000000   -0.0000723    0.0000101
       3          13       0.0021643     -0.0000000   -0.0000025    0.0021618
       3          14      -0.0022310     -0.0000334   -0.0000487   -0.0023132
       3          15       0.0001783      0.0000000   -0.0000630    0.0001153
       3          16       0.0001688     -0.0000000    0.0000007    0.0001695
       3          17       0.0005638      0.0000000    0.0000018    0.0005655
       3          18      -0.0002023     -0.0000797    0.0002320   -0.0000501
       3          19      -0.0002493     -0.0000372    0.0001822   -0.0001043
       3          20      -0.0001953     -0.0000009    0.0003141    0.0001178
       3          21      -0.0001120     -0.0000031    0.0000262   -0.0000888
       3          22      -0.0000644     -0.0000412    0.0002606    0.0001549
       3          23      -0.0002003     -0.0000010    0.0006355    0.0004342
       3          24      -0.0001269     -0.0000037    0.0001150   -0.0000157
       3          25      -0.0000882     -0.0000010    0.0000702   -0.0000190
       3          26      -0.0001041     -0.0000001    0.0003015    0.0001973
       3          27      -0.0001814     -0.0000034    0.0005120    0.0003272
       3          28      -0.0000254     -0.0000011    0.0002985    0.0002720
       3          29      -0.0000001     -0.0000001    0.0001222    0.0001221
       3          30      -0.0000613     -0.0000005    0.0001794    0.0001176
       3          31      -0.0000622     -0.0000004    0.0001798    0.0001173
       3          32      -0.0000647     -0.0000002    0.0001914    0.0001265
       3          33      -0.0000639     -0.0000015    0.0001939    0.0001284
  ----------------------------------------------------------------------------
 
 
  ----------------------------------------------------------------------------
   Be, B0 AND B-B0 SHIFTS FOR SINGLY EXCITED VIBRATIONAL STATES (CM-1)
   ------------------------------------------------------------
  VIBRATION            X AXIS               Y AXIS                 Z AXIS
  ----------------------------------------------------------------------------
    Be                    0.18097435           0.09554159           0.20238814
    B0                    0.17973077           0.09481418           0.20079998
    Be-B0                 0.00124358           0.00072741           0.00158816
    B'                    0.17973082           0.09481411           0.20080003
    Be-B'                 0.00124353           0.00072748           0.00158811
    B''                   0.17973083           0.09481418           0.20080004
    Be-B''                0.00124352           0.00072741           0.00158809
    B^A                   0.17973086           0.09481410           0.20080000
    Be-B^A                0.00124350           0.00072749           0.00158813
    B^S                   0.17973082           0.09481412           0.20080003
    Be-B^S                0.00124354           0.00072747           0.00158811
     7                    0.00001928           0.00009740          -0.00023043
     8                   -0.00012688           0.00008525          -0.00017036
     9                   -0.00011161          -0.00023876           0.00008370
    10                   -0.00006980           0.00004300          -0.00183575
    11                    0.00006224           0.00013107           0.00152295
    12                    0.00005986           0.00002459          -0.00001005
    13                   -0.00016525           0.00001355          -0.00216176
    14                   -0.00009676          -0.00006744           0.00231316
    15                   -0.00024799           0.00000636          -0.00011532
    16                   -0.00028532          -0.00000475          -0.00016951
    17                   -0.00034974          -0.00000630          -0.00056555
    18                   -0.00007810          -0.00010553           0.00005006
    19                    0.00007888          -0.00012669           0.00010435
    20                    0.00018920          -0.00102141          -0.00011781
    21                    0.00001815           0.00081635           0.00008880
    22                    0.00017693          -0.00007253          -0.00015490
    23                   -0.00049915          -0.00015796          -0.00043423
    24                    0.00011313          -0.00005938           0.00001566
    25                   -0.00013638          -0.00013769           0.00001903
    26                    0.00007080          -0.00003603          -0.00019730
    27                   -0.00030838          -0.00084631          -0.00032717
    28                   -0.00029052           0.00046843          -0.00027199
    29                   -0.00022183          -0.00008308          -0.00012206
    30                   -0.00004146          -0.00003475          -0.00011759
    31                   -0.00004589          -0.00003614          -0.00011728
    32                   -0.00010126          -0.00005295          -0.00012653
    33                   -0.00009933          -0.00005310          -0.00012842
  ----------------------------------------------------------------------------
  ----------------------------------------------------------------------------
   Be, B0 AND B-B0 SHIFTS FOR SINGLY EXCITED VIBRATIONAL STATES (MHz)
  VIBRATION            X AXIS               Y AXIS                 Z AXIS
  ----------------------------------------------------------------------------
    Be                 5425.47460098        2864.26482107        6067.44365849
    B0                 5388.19301489        2842.45772455        6019.83190960
    Be-B0                37.28158609          21.80709652          47.61174889
    B'                 5388.19451473        2842.45547480        6019.83340943
    Be-B'                37.28008625          21.80934627          47.61024906
    B''                5388.19486511        2842.45754350        6019.83385522
    Be-B''               37.27973588          21.80727757          47.60980327
    B^A                5388.19554940        2842.45526743        6019.83258213
    Be-B^A               37.27905158          21.80955364          47.61107637
    B^S                5388.19428994        2842.45589757        6019.83336877
    Be-B^S               37.28031104          21.80892350          47.61028972
     7                    0.57806103           2.91990557          -6.90806179
     8                   -3.80372401           2.55565140          -5.10728959
     9                   -3.34589666          -7.15770641           2.50934082
    10                   -2.09244054           1.28911163         -55.03432138
    11                    1.86595721           3.92939533          45.65675056
    12                    1.79457253           0.73713587          -0.30142197
    13                   -4.95412881           0.40609255         -64.80791874
    14                   -2.90091031          -2.02173828          69.34678424
    15                   -7.43463101           0.19059680          -3.45729585
    16                   -8.55359541          -0.14234912          -5.08179424
    17                  -10.48488535          -0.18877809         -16.95461376
    18                   -2.34124366          -3.16373776           1.50065217
    19                    2.36485678          -3.79817038           3.12827396
    20                    5.67215755         -30.62110310          -3.53189427
    21                    0.54422001          24.47354881           2.66217684
    22                    5.30436069          -2.17432470          -4.64375568
    23                  -14.96409977          -4.73555572         -13.01781804
    24                    3.39167444          -1.78022893           0.46948286
    25                   -4.08854585          -4.12779457           0.57065017
    26                    2.12250192          -1.08013017          -5.91476981
    27                   -9.24511363         -25.37173152          -9.80844244
    28                   -8.70964057          14.04315993          -8.15411742
    29                   -6.65032986          -2.49078184          -3.65933151
    30                   -1.24306468          -1.04185752          -3.52539556
    31                   -1.37568387          -1.08332955          -3.51603713
    32                   -3.03584465          -1.58744766          -3.79340339
    33                   -2.97775570          -1.59202560          -3.84992686
  ----------------------------------------------------------------------------
