# Supplementary material for: Precise Semi-Experimental Equilibrium (r e SE) Structure of Pyridine from 32 Isotopologues: Accurate Assessment of the Effect of Nitrogen-Atom Substitution in Aromatic Rings
Source: J Phys Chem A. 2025 Nov 7;129(46):10737–50. doi: 10.1021/acs.jpca.5c07184 (PMC12641475; doi:10.1021/acs.jpca.5c07184)
Supplement: Supplementary file 2 [file jp5c07184_si_002.zip › Supplementary Information/Computational Files/isomass/ISOMASS16_D3-13C2.out]

 @GETMEM-I,  Allocated   91552 MB of main memory.
  analysis of anharmonic force field for a different isotopomer
  masses of atoms
   1.00782503500000        12.0000000000000        12.0000000000000     
   12.0000000000000        13.0033548260000        12.0000000000000     
   2.01410177900000        1.00782503500000        1.00782503500000     
   1.00782503500000        14.0030740020000     
  rotation matrix to com frame 

                 COLUMN   1       COLUMN   2       COLUMN   3
 ROW   1      0.72788826680    0.00000000000   -0.68569575692
 ROW   2      0.68569575692    0.00000000000    0.72788826680
 ROW   3     -0.00000000000    1.00000000000   -0.00000000000
********************************************************************************
        PARAMETERS RELEVANT TO MOLECULAR STRUCTURE 
********************************************************************************

                 COLUMN   1       COLUMN   2       COLUMN   3       COLUMN   4
 ROW   1      0.07247877097    0.08400570337    0.00525868682    0.13786109534
 ROW   2      0.08341581734   -0.07261589564    0.01032072413    0.12566715201
 ROW   3      0.01124337076   -0.00278527239   -0.11046996481   -0.00000000120
 ROW   4      0.07247877100    0.08400570337    0.00525868681    0.07883889471
 ROW   5      0.08341581737   -0.07261589563    0.01032072412    0.07006621109
 ROW   6      0.01124337086   -0.00278527239   -0.11046996477   -0.00000000067
 ROW   7      0.07247877107    0.08400570338    0.00525868680   -0.02146850479
 ROW   8      0.08341581735   -0.07261589564    0.01032072413    0.09865301648
 ROW   9      0.01124337091   -0.00278527234   -0.11046996473   -0.00000000021
 ROW  10      0.07247877099    0.08400570337    0.00525868682    0.10139220642
 ROW  11      0.08341581744   -0.07261589563    0.01032072411   -0.03176760889
 ROW  12      0.01124337092   -0.00278527243   -0.11046996477   -0.00000000044
 ROW  13      0.07247877111    0.08400570338    0.00525868680   -0.09457291318
 ROW  14      0.08341581740   -0.07261589563    0.01032072412    0.02404952384
 ROW  15      0.01124337104   -0.00278527234   -0.11046996469    0.00000000046
 ROW  16      0.07247877104    0.08400570337    0.00525868681    0.02256138414
 ROW  17      0.08341581748   -0.07261589562    0.01032072411   -0.10029232414
 ROW  18      0.01124337105   -0.00278527242   -0.11046996472    0.00000000025
 ROW  19      0.07247877108    0.08400570338    0.00525868680   -0.04303475232
 ROW  20      0.08341581730   -0.07261589564    0.01032072413    0.17676901216
 ROW  21      0.01124337087   -0.00278527231   -0.11046996474   -0.00000000037
 ROW  22      0.07247877094    0.08400570336    0.00525868682    0.17808284028
 ROW  23      0.08341581745   -0.07261589563    0.01032072411   -0.05795449934
 ROW  24      0.01124337088   -0.00278527246   -0.11046996479   -0.00000000077
 ROW  25      0.07247877116    0.08400570339    0.00525868679   -0.17327948876
 ROW  26      0.08341581739   -0.07261589563    0.01032072412    0.04405305071
 ROW  27      0.01124337109   -0.00278527230   -0.11046996466    0.00000000083
 ROW  28      0.07247877103    0.08400570337    0.00525868681    0.03783503178
 ROW  29      0.08341581753   -0.07261589562    0.01032072410   -0.18005185245
 ROW  30      0.01124337110   -0.00278527244   -0.11046996471    0.00000000045
 ROW  31      0.07247877110    0.08400570338    0.00525868680   -0.07436639531
 ROW  32      0.08341581746   -0.07261589562    0.01032072411   -0.07425843166
 ROW  33      0.01124337110   -0.00278527237   -0.11046996468    0.00000000070

                 COLUMN   5       COLUMN   6       COLUMN   7       COLUMN   8
 ROW   1      0.00000000066    0.00000000028    0.00000000000    0.00000000000
 ROW   2      0.00000000062    0.00000000020    0.00000000000    0.00000000000
 ROW   3      0.25729798414    0.05959839228    0.05243279832    0.33494267740
 ROW   4      0.00000000040    0.00000000017    0.00000000000   -0.00000000000
 ROW   5      0.00000000038    0.00000000011    0.00000000000   -0.00000000000
 ROW   6      0.14508267402    0.03553430441    0.03172017994    0.14436414724
 ROW   7     -0.00000000003    0.00000000000   -0.00000000000   -0.00000000000
 ROW   8      0.00000000050    0.00000000016   -0.00000000000   -0.00000000000
 ROW   9      0.09521689152   -0.10465870314   -0.10512559601   -0.05041284994
 ROW  10      0.00000000050    0.00000000021    0.00000000000   -0.00000000000
 ROW  11     -0.00000000006   -0.00000000007    0.00000000000   -0.00000000000
 ROW  12      0.04711910417    0.14402591589    0.09640288832   -0.10672976403
 ROW  13     -0.00000000035   -0.00000000013   -0.00000000000   -0.00000000000
 ROW  14      0.00000000018    0.00000000003   -0.00000000000    0.00000000000
 ROW  15     -0.05033703710   -0.12983619708    0.10939464995   -0.07351391123
 ROW  16      0.00000000016    0.00000000008   -0.00000000000    0.00000000000
 ROW  17     -0.00000000036   -0.00000000019   -0.00000000000    0.00000000000
 ROW  18     -0.09619297725    0.10725733919   -0.12428170546   -0.04105661395
 ROW  19     -0.00000000013   -0.00000000004   -0.00000000000   -0.00000000000
 ROW  20      0.00000000084    0.00000000029    0.00000000000   -0.00000000000
 ROW  21      0.16685216719   -0.19286291721   -0.29044843917   -0.12135538321
 ROW  22      0.00000000083    0.00000000035    0.00000000000   -0.00000000000
 ROW  23     -0.00000000018   -0.00000000011    0.00000000000   -0.00000000000
 ROW  24      0.08028856974    0.25470495562    0.19886832038   -0.20716016981
 ROW  25     -0.00000000069   -0.00000000026   -0.00000000000    0.00000000000
 ROW  26      0.00000000026    0.00000000006   -0.00000000000    0.00000000000
 ROW  27     -0.09224199726   -0.23788071575    0.27774678835   -0.16732486934
 ROW  28      0.00000000022    0.00000000010   -0.00000000000    0.00000000000
 ROW  29     -0.00000000071   -0.00000000032   -0.00000000000    0.00000000000
 ROW  30     -0.17488939458    0.18943939219   -0.33077967254   -0.06915827032
 ROW  31     -0.00000000026   -0.00000000009   -0.00000000000   -0.00000000000
 ROW  32     -0.00000000025   -0.00000000014    0.00000000000    0.00000000000
 ROW  33     -0.14619801906   -0.02692958683    0.01271766305    0.13967802725

                 COLUMN   9       COLUMN  10       COLUMN  11       COLUMN  12
 ROW   1     -0.09784607820    0.00000000000    0.08808221282    0.00000000000
 ROW   2      0.11395217197    0.00000000000    0.07705362592   -0.00000000000
 ROW   3      0.00000000000    0.29028573160   -0.00000000000    0.25743625087
 ROW   4     -0.10234795788   -0.00000000000   -0.03861358649    0.00000000000
 ROW   5      0.11000977498   -0.00000000000   -0.04243880115   -0.00000000000
 ROW   6      0.00000000000   -0.03452770714   -0.00000000000    0.07743316090
 ROW   7      0.05198167223   -0.00000000000   -0.13358015246   -0.00000000000
 ROW   8      0.07387477363   -0.00000000000    0.00250662413   -0.00000000000
 ROW   9     -0.00000000000   -0.12597293062    0.00000000000   -0.07952371222
 ROW  10     -0.07297371294    0.00000000000    0.00361593958    0.00000000000
 ROW  11     -0.05216559429   -0.00000000000   -0.12830729543   -0.00000000000
 ROW  12     -0.00000000000    0.01155590138    0.00000000000   -0.11392903722
 ROW  13      0.05858445613    0.00000000000    0.00276460773   -0.00000000000
 ROW  14      0.05229222293    0.00000000000    0.12727377600    0.00000000000
 ROW  15      0.00000000000   -0.02570531224   -0.00000000000    0.09325473285
 ROW  16     -0.05041457820    0.00000000000    0.12581916756    0.00000000000
 ROW  17     -0.06305654128   -0.00000000000   -0.00517904304    0.00000000000
 ROW  18     -0.00000000000   -0.03509992257   -0.00000000000    0.09526536779
 ROW  19      0.09924379557   -0.00000000000   -0.10885659964   -0.00000000000
 ROW  20     -0.08728075373   -0.00000000000   -0.10820769953    0.00000000000
 ROW  21     -0.00000000000    0.50363562377   -0.00000000000   -0.09555470498
 ROW  22      0.05542752055   -0.00000000000   -0.07807064490   -0.00000000000
 ROW  23     -0.09591687338   -0.00000000000   -0.10018867934   -0.00000000000
 ROW  24      0.00000000000    0.28872665507   -0.00000000000    0.00560999171
 ROW  25     -0.07379076517   -0.00000000000    0.04126737455    0.00000000000
 ROW  26      0.08661440984    0.00000000000    0.11795175512    0.00000000000
 ROW  27      0.00000000000    0.23528490098   -0.00000000000    0.27226558317
 ROW  28     -0.07510407276    0.00000000000    0.12047768130    0.00000000000
 ROW  29      0.06128356562   -0.00000000000    0.02727321840    0.00000000000
 ROW  30      0.00000000000    0.08194781814   -0.00000000000    0.34301366035
 ROW  31      0.09399248874    0.00000000000    0.03737051250   -0.00000000000
 ROW  32     -0.10678817180    0.00000000000    0.03720127156    0.00000000000
 ROW  33     -0.00000000000    0.04464445039   -0.00000000000   -0.11828226029

                 COLUMN  13       COLUMN  14       COLUMN  15       COLUMN  16
 ROW   1      0.00000000000    0.03145329096   -0.00000000000    0.00000000000
 ROW   2      0.00000000000    0.05412958358   -0.00000000000    0.00000000000
 ROW   3      0.28913103289   -0.00000000000    0.22726064318    0.63971851384
 ROW   4      0.00000000000    0.01134672408   -0.00000000000   -0.00000000000
 ROW   5     -0.00000000000    0.03339230655    0.00000000000    0.00000000000
 ROW   6     -0.06592109295    0.00000000000   -0.03887571000   -0.10561071832
 ROW   7      0.00000000000    0.02144694772   -0.00000000000    0.00000000000
 ROW   8     -0.00000000000   -0.01804809034    0.00000000000    0.00000000000
 ROW   9      0.10914514618   -0.00000000000   -0.03373435400    0.04476038626
 ROW  10      0.00000000000    0.04592181395   -0.00000000000   -0.00000000000
 ROW  11      0.00000000000    0.03915694962    0.00000000000   -0.00000000000
 ROW  12     -0.05740157200   -0.00000000000   -0.03925687559    0.03144639058
 ROW  13     -0.00000000000   -0.02537630178   -0.00000000000   -0.00000000000
 ROW  14      0.00000000000    0.03391148784   -0.00000000000   -0.00000000000
 ROW  15     -0.02627785366    0.00000000000    0.11221027009   -0.04060453086
 ROW  16     -0.00000000000   -0.00264049307    0.00000000000    0.00000000000
 ROW  17     -0.00000000000   -0.01814184789    0.00000000000    0.00000000000
 ROW  18     -0.06645635983    0.00000000000    0.04422317897    0.08182105700
 ROW  19      0.00000000000    0.18358169700   -0.00000000000    0.00000000000
 ROW  20     -0.00000000000   -0.59869658644    0.00000000000   -0.00000000000
 ROW  21     -0.21137775920    0.00000000000    0.06195940578   -0.09301528768
 ROW  22      0.00000000000    0.08304365955    0.00000000000   -0.00000000000
 ROW  23      0.00000000000    0.02837442570    0.00000000000    0.00000000000
 ROW  24      0.62913867853   -0.00000000000    0.25143686645   -0.26012743193
 ROW  25     -0.00000000000   -0.07304581658   -0.00000000000   -0.00000000000
 ROW  26      0.00000000000    0.04565900722   -0.00000000000    0.00000000000
 ROW  27      0.03510719202   -0.00000000000   -0.72975443292    0.26731524004
 ROW  28      0.00000000000    0.01726906412   -0.00000000000   -0.00000000000
 ROW  29     -0.00000000000   -0.12111897103    0.00000000000    0.00000000000
 ROW  30      0.33868804983   -0.00000000000   -0.31401705274   -0.39388717238
 ROW  31     -0.00000000000   -0.07225947416    0.00000000000    0.00000000000
 ROW  32      0.00000000000    0.02295651441   -0.00000000000   -0.00000000000
 ROW  33      0.03091233485   -0.00000000000   -0.01447408472   -0.01204500104

                 COLUMN  17       COLUMN  18       COLUMN  19       COLUMN  20
 ROW   1      0.00063393096    0.00000000000   -0.05662573212    0.27746136335
 ROW   2      0.05367071925    0.00000000000    0.18730820755    0.24754292288
 ROW   3     -0.00000000000    0.31651976195   -0.00000000000   -0.00000000000
 ROW   4     -0.00967888957    0.00000000000   -0.10537791417    0.05208574785
 ROW   5      0.03187438934    0.00000000000    0.13044158913    0.03415748227
 ROW   6      0.00000000000   -0.05136254527    0.00000000000    0.00000000000
 ROW   7     -0.14354418412   -0.00000000000   -0.00231023353   -0.07424789974
 ROW   8     -0.03482289717   -0.00000000000   -0.00162399858   -0.02425921632
 ROW   9      0.00000000000   -0.01164647320    0.00000000000    0.00000000000
 ROW  10      0.04801861519    0.00000000000    0.00703973857    0.03307520360
 ROW  11      0.15124918273   -0.00000000000   -0.03782695927   -0.05557128050
 ROW  12     -0.00000000000    0.09169968728   -0.00000000000   -0.00000000000
 ROW  13     -0.01371460344    0.00000000000   -0.00664670058    0.05349408067
 ROW  14     -0.03388051358   -0.00000000000   -0.14837318213   -0.02234113565
 ROW  15     -0.00000000000    0.05928828134   -0.00000000000   -0.00000000000
 ROW  16      0.02314027233   -0.00000000000    0.11828610390   -0.14047377396
 ROW  17      0.01332197449   -0.00000000000    0.01294737556   -0.00063013739
 ROW  18     -0.00000000000   -0.09865301817   -0.00000000000    0.00000000000
 ROW  19     -0.15578839020   -0.00000000000   -0.01408083415   -0.08698961432
 ROW  20     -0.09677334534   -0.00000000000    0.00039983346   -0.04393182486
 ROW  21      0.00000000000   -0.00934703970    0.00000000000    0.00000000000
 ROW  22      0.04199821580    0.00000000000    0.09622646974    0.40507284941
 ROW  23      0.16259388768   -0.00000000000   -0.06181035430   -0.18999413714
 ROW  24     -0.00000000000   -0.46477555230    0.00000000000    0.00000000000
 ROW  25      0.00178840055    0.00000000000    0.14238554300    0.26942703256
 ROW  26     -0.04293675658   -0.00000000000   -0.19230255252   -0.07806126080
 ROW  27      0.00000000000   -0.27375574505    0.00000000000    0.00000000000
 ROW  28      0.03167202921   -0.00000000000    0.13514126747   -0.17949244811
 ROW  29     -0.00647757087    0.00000000000   -0.04611796398    0.16939541933
 ROW  30      0.00000000000    0.55352422673    0.00000000000   -0.00000000000
 ROW  31      0.09999174174   -0.00000000000   -0.02974145394    0.01826875295
 ROW  32     -0.10513091443    0.00000000000    0.05677996370    0.05602932223
 ROW  33      0.00000000000   -0.00322173976    0.00000000000   -0.00000000000

                 COLUMN  21       COLUMN  22       COLUMN  23       COLUMN  24
 ROW   1      0.44777234294    0.15286113784    0.12156524992    0.29939984750
 ROW   2      0.35700752958    0.17937584882    0.10237579584    0.31050319130
 ROW   3     -0.00000000000   -0.00000000000    0.00000000000   -0.00000000000
 ROW   4      0.08730960576    0.00027132199   -0.04983691669   -0.06474002071
 ROW   5      0.02488209656    0.03096997609   -0.05792475684   -0.03676136429
 ROW   6     -0.00000000000   -0.00000000000    0.00000000000    0.00000000000
 ROW   7      0.01269151216   -0.00871167026   -0.02753425269    0.02432883131
 ROW   8      0.01696304519   -0.03069160020    0.10363033623   -0.07575688318
 ROW   9     -0.00000000000    0.00000000000   -0.00000000000    0.00000000000
 ROW  10     -0.07462853106   -0.03337837924    0.07547873922   -0.01336815529
 ROW  11     -0.03668748166    0.04272627306   -0.02548223058    0.02351221471
 ROW  12      0.00000000000    0.00000000000   -0.00000000000    0.00000000000
 ROW  13     -0.06391743777    0.07688434168    0.12347244059    0.04501911737
 ROW  14     -0.05862558724    0.03747851173   -0.02834239791    0.00339217077
 ROW  15      0.00000000000    0.00000000000    0.00000000000    0.00000000000
 ROW  16      0.00536375116   -0.02676186375   -0.01484565631   -0.00081925401
 ROW  17      0.03368164338   -0.10360853592    0.11468905770    0.04469952861
 ROW  18     -0.00000000000    0.00000000000    0.00000000000   -0.00000000000
 ROW  19      0.04303747131   -0.03931740494    0.01084811614   -0.02086909113
 ROW  20     -0.08337171641    0.06587566989   -0.03635914576    0.09414247911
 ROW  21     -0.00000000000   -0.00000000000    0.00000000000   -0.00000000000
 ROW  22     -0.49394961335   -0.36295489926   -0.18868048590    0.26442243240
 ROW  23      0.10065319688    0.15703385991    0.06383055518   -0.06756466711
 ROW  24     -0.00000000000   -0.00000000000    0.00000000000   -0.00000000000
 ROW  25     -0.16045446113    0.37671286846    0.07148851215   -0.59853968981
 ROW  26     -0.03650530517   -0.03342888880   -0.02443078186    0.16373754616
 ROW  27     -0.00000000000   -0.00000000000    0.00000000000   -0.00000000000
 ROW  28     -0.02585774435    0.05703585984   -0.00456793099    0.07185854903
 ROW  29      0.19971457558   -0.56210816279    0.01362147310   -0.34410351109
 ROW  30      0.00000000000   -0.00000000000   -0.00000000000    0.00000000000
 ROW  31      0.04355700280   -0.02306658523   -0.10185991665    0.00531200014
 ROW  32     -0.01153686204    0.02630672213   -0.09524941671    0.01677443991
 ROW  33      0.00000000000   -0.00000000000    0.00000000000   -0.00000000000

                 COLUMN  25       COLUMN  26       COLUMN  27       COLUMN  28
 ROW   1      0.20744175047    0.16792013093    0.09926994926    0.16047472101
 ROW   2      0.24262283043    0.06000985638    0.16956487496    0.06455576066
 ROW   3     -0.00000000000   -0.00000000000   -0.00000000000   -0.00000000000
 ROW   4     -0.03940043451    0.00658058128   -0.13428909450   -0.03812724056
 ROW   5      0.00245194416   -0.07283056262   -0.06150302593   -0.11240999821
 ROW   6      0.00000000000    0.00000000000    0.00000000000    0.00000000000
 ROW   7      0.05609870157    0.02726466166    0.05500768999   -0.02409519722
 ROW   8     -0.11223777142    0.06782815363    0.00082410957    0.13274776041
 ROW   9      0.00000000000   -0.00000000000   -0.00000000000   -0.00000000000
 ROW  10     -0.02221856028   -0.10087543589    0.15501197504   -0.04256662842
 ROW  11      0.05867908171    0.01763271341   -0.01016499022    0.08552156346
 ROW  12     -0.00000000000    0.00000000000   -0.00000000000   -0.00000000000
 ROW  13     -0.00493393988   -0.08795126934   -0.10703919098    0.03985474711
 ROW  14      0.07574028376    0.01023380004    0.01462906973   -0.05360734151
 ROW  15     -0.00000000000    0.00000000000    0.00000000000    0.00000000000
 ROW  16      0.06527238292    0.02681754854   -0.06111519421    0.03659590934
 ROW  17     -0.03176887234    0.08434880104   -0.00990911506   -0.14439290739
 ROW  18     -0.00000000000   -0.00000000000    0.00000000000    0.00000000000
 ROW  19      0.01734313149    0.08942509181    0.08642884039    0.03474682536
 ROW  20      0.09795154796   -0.03236295365    0.04459696225   -0.03891698976
 ROW  21      0.00000000000   -0.00000000000    0.00000000000    0.00000000000
 ROW  22      0.11621993637    0.35331494673   -0.16181154457    0.13024522122
 ROW  23      0.02458730037   -0.14084524169    0.10504328049    0.03951402495
 ROW  24      0.00000000000   -0.00000000000    0.00000000000   -0.00000000000
 ROW  25      0.24912378794    0.41053200481    0.15142028267   -0.08778207286
 ROW  26      0.02231281357   -0.11207460063   -0.04160080402   -0.02733559461
 ROW  27      0.00000000000   -0.00000000000   -0.00000000000   -0.00000000000
 ROW  28     -0.02020664128    0.11016962570   -0.06897702281   -0.02085995708
 ROW  29      0.47779970945   -0.33471920911   -0.00077715844    0.23111314161
 ROW  30     -0.00000000000    0.00000000000    0.00000000000    0.00000000000
 ROW  31     -0.08888769134    0.02828037327    0.07300898272    0.00332685117
 ROW  32     -0.06862648424   -0.04998065454    0.03248851301    0.06624294017
 ROW  33      0.00000000000   -0.00000000000   -0.00000000000   -0.00000000000

                 COLUMN  29       COLUMN  30       COLUMN  31       COLUMN  32
 ROW   1      0.02243265912    0.00418430109   -0.06556633858   -0.56141440120
 ROW   2      0.00155770231   -0.00257246149    0.07000897456    0.59875567422
 ROW   3     -0.00000000000    0.00000000000   -0.00000000000   -0.00000000000
 ROW   4     -0.00852004057   -0.00079136229    0.00508168862    0.04779632236
 ROW   5     -0.01066377158   -0.00022024127   -0.00602872165   -0.05306884793
 ROW   6      0.00000000000    0.00000000000    0.00000000000    0.00000000000
 ROW   7      0.11959816549    0.00361377541    0.00088788568    0.00178394725
 ROW   8      0.03352044200   -0.00182630717   -0.00007205733    0.00295635059
 ROW   9     -0.00000000000   -0.00000000000   -0.00000000000   -0.00000000000
 ROW  10      0.00004648317   -0.00083231444    0.00975886449    0.00875354948
 ROW  11     -0.00034694649   -0.00101472297    0.02030184122    0.03609745272
 ROW  12      0.00000000000    0.00000000000   -0.00000000000   -0.00000000000
 ROW  13     -0.01054706285    0.01566808799    0.00336031829   -0.00115810462
 ROW  14      0.00429028600    0.07410769269    0.01184976828   -0.00172222644
 ROW  15      0.00000000000   -0.00000000000   -0.00000000000    0.00000000000
 ROW  16     -0.00026691002    0.01193776936   -0.07701521427    0.01983935339
 ROW  17      0.00008613020    0.00084356326   -0.01269616555    0.00227986096
 ROW  18     -0.00000000000   -0.00000000000    0.00000000000   -0.00000000000
 ROW  19     -0.61146025283   -0.00604115656   -0.00201413780   -0.00409331390
 ROW  20     -0.16800278405    0.00048786177   -0.00003501941   -0.00242063774
 ROW  21      0.00000000000   -0.00000000000    0.00000000000    0.00000000000
 ROW  22      0.00079573017    0.00582224385   -0.09357444503   -0.13630150836
 ROW  23      0.00006788975    0.01622111853   -0.26095352394   -0.41308494331
 ROW  24     -0.00000000000   -0.00000000000    0.00000000000    0.00000000000
 ROW  25      0.02106240383   -0.22494308027   -0.03428471341    0.00613515180
 ROW  26      0.00996961965   -0.91862746780   -0.13946075013    0.02073027153
 ROW  27      0.00000000000    0.00000000000    0.00000000000    0.00000000000
 ROW  28     -0.00078443561   -0.14399448030    0.88204805015   -0.21278795692
 ROW  29     -0.00031759620   -0.02597141093    0.16201531898   -0.03773819243
 ROW  30      0.00000000000    0.00000000000   -0.00000000000    0.00000000000
 ROW  31     -0.00038911381    0.00021674123    0.00012793795   -0.00023773652
 ROW  32      0.00000503335    0.00001544025   -0.00016905796   -0.00013498938
 ROW  33      0.00000000000   -0.00000000000   -0.00000000000    0.00000000000

                 COLUMN  33
 ROW   1      0.32749387333
 ROW   2     -0.34304875031
 ROW   3      0.00000000000
 ROW   4     -0.03177264301
 ROW   5      0.02983335721
 ROW   6     -0.00000000000
 ROW   7     -0.00114548056
 ROW   8     -0.00233598300
 ROW   9      0.00000000000
 ROW  10      0.02401706999
 ROW  11      0.06791392941
 ROW  12     -0.00000000000
 ROW  13     -0.00024559748
 ROW  14     -0.00177662851
 ROW  15      0.00000000000
 ROW  16      0.01897270213
 ROW  17      0.00011347012
 ROW  18     -0.00000000000
 ROW  19      0.00234535347
 ROW  20      0.00170994112
 ROW  21     -0.00000000000
 ROW  22     -0.25868397742
 ROW  23     -0.75807307768
 ROW  24      0.00000000000
 ROW  25      0.00359968403
 ROW  26      0.01709307629
 ROW  27      0.00000000000
 ROW  28     -0.18884268504
 ROW  29     -0.03018121540
 ROW  30      0.00000000000
 ROW  31     -0.00036033329
 ROW  32     -0.00026497398
 ROW  33     -0.00000000000
  Performing F(IJK)/F(IKJ)/F(KJI) consistency check 
  Differences greater than 1 cm-1 will be printed.
  ===================================================================
  I    J    K    F(IJK)        F(IKJ)        F(KJI)        Difference
  ===================================================================
 Cubic force constants written to file cubic.
  ===================================================================
  Largest absolute difference is    0.12126 cm-1.
 
 
---------------------------------------------------------------------------
          Quartic centrifugal distortion parameters 
                                CM-1                MHz
---------------------------------------------------------------------------
    1    1    1    1   -0.1645561711E-06       -0.0049332699
    1    1    1    2   -0.6083795914E-08       -0.0001823876
    1    1    2    1   -0.6083795914E-08       -0.0001823876
    1    1    2    2    0.4999766631E-07        0.0014988923
    1    1    3    3   -0.2648102118E-07       -0.0007938810
    1    2    1    1   -0.6083795914E-08       -0.0001823876
    1    2    1    2   -0.1089365941E-06       -0.0032658369
    1    2    2    1   -0.1089365941E-06       -0.0032658369
    1    2    2    2   -0.1550252316E-08       -0.0000464754
    1    2    3    3   -0.1863433980E-08       -0.0000558643
    2    1    1    1   -0.6083795914E-08       -0.0001823876
    2    1    1    2   -0.1089365941E-06       -0.0032658369
    2    1    2    1   -0.1089365941E-06       -0.0032658369
    2    1    2    2   -0.1550252316E-08       -0.0000464754
    2    1    3    3   -0.1863433980E-08       -0.0000558643
    2    2    1    1    0.4999766631E-07        0.0014988923
    2    2    1    2   -0.1550252316E-08       -0.0000464754
    2    2    2    1   -0.1550252316E-08       -0.0000464754
    2    2    2    2   -0.1466177378E-06       -0.0043954892
    2    2    3    3   -0.2615377466E-07       -0.0007840704
    3    3    1    1   -0.2648102118E-07       -0.0007938810
    3    3    1    2   -0.1863433980E-08       -0.0000558643
    3    3    2    1   -0.1863433980E-08       -0.0000558643
    3    3    2    2   -0.2615377466E-07       -0.0007840704
    3    3    3    3   -0.1316077449E-07       -0.0003945501
---------------------------------------------------------------------------
------------------------------------------------------------
        Parameter                (MHz)                 (CM-1)
------------------------------------------------------------
 
           R6                -.503422E-04           -.167923E-08
           R5                -.139902E-03           -.466663E-08
           SI                            0.116860E+01
 
  Kivelson-Wilson centrifugal distortion parameters 
 
           DJ                0.498071E-03           0.166138E-07
           DK                0.274722E-03           0.916375E-08
           DJK               0.460524E-03           0.153614E-07
 
  A-reduced centrifugal distortion parameters (Ir representation) 
 
           DELJ              0.598755E-03           0.199723E-07
           DELK              0.778144E-03           0.259561E-07
           DELJK             -.143581E-03           -.478936E-08
           delJ              0.250059E-03           0.834106E-08
           delK              0.515124E-03           0.171827E-07
 
  S-reduced centrifugal distortion parameters (Ir representation) 
 
           DJ                0.378353E-03           0.126205E-07
           DK                -.323865E-03           -.108030E-07
           DJK               0.117883E-02           0.393215E-07
           D1                -.250059E-03           -.834106E-08
           D2                -.110201E-03           -.367591E-08
------------------------------------------------------------
  Centrifugal corrections for various types of 
 rotational constants (MHz and cm-1) ...
   Bx''-Bx         0.0020249537        0.0000000675
   By''-By         0.0020298590        0.0000000677
   Bz''-Bz         0.0000670131        0.0000000022
   Bx''-Bx'         0.0003920352        0.0000000131
   By''-By'         0.0003969405        0.0000000132
   Bz''-Bz'         0.0025163908        0.0000000839
   Bx'-Bx         0.0016329185        0.0000000545
   By'-By         0.0016329185        0.0000000545
   Bz'-Bz        -0.0024493777       -0.0000000817
   BxSR-Bx         0.0019294526        0.0000000644
   BySR-By         0.0010352445        0.0000000345
   BzSR-Bz        -0.0019278362       -0.0000000643
   BxSR-Bx''        -0.0000955011       -0.0000000032
   BySR-By''        -0.0009946144       -0.0000000332
   BzSR-Bz''        -0.0019948492       -0.0000000665
   BxSR-Bx'        -0.0002965341       -0.0000000099
   BySR-By'        -0.0005976739       -0.0000000199
   BzSR-Bz'         0.0005215415        0.0000000174
   BxAR-Bx         0.0008274439        0.0000000276
   ByAR-By         0.0025062951        0.0000000836
   BzAR-Bz        -0.0025172797       -0.0000000840
---------------------------------------------------------------------------
 
 *****************************************
     THE MOLECULE IS AN ASYMMETRIC TOP
 *****************************************
 
 
---------------------------------------------------------------------------
         Sextic centrifugal distortion parameters
          Watson A reduction. I^r representation 
              CM-1*10^6                     kHz
---------------------------------------------------------------------------
   HJ        0.0000000068               0.0000002049
   HJK        0.0000000086               0.0000002591
   HKJ       -0.0000000610              -0.0000018283
   HK        0.0000000643               0.0000019276
   hJ        0.0000000034               0.0000001021
   hJK        0.0000000107               0.0000003200
   hK        0.0000000258               0.0000007744
---------------------------------------------------------------------------
         Sextic centrifugal distortion parameters
          Watson S reduction. I^r representation 
              CM-1*10^6                     kHz
---------------------------------------------------------------------------
   HJ       -0.0000000061              -0.0000001838
   HJK        0.0000000628               0.0000018821
   HKJ       -0.0000000470              -0.0000014087
   HK        0.0000000091               0.0000002736
   h1        0.0000000021               0.0000000642
   h2        0.0000000065               0.0000001943
   h3        0.0000000013               0.0000000379
---------------------------------------------------------------------------
---------------------------------------------------------------------------
             Geometrical properties evaluated at     0.00 K 
  Mean and mean-square displacements in normal coordinates (amu**0.5 bohr)
         Coordinate              <q>            <q**2>
---------------------------------------------------------------------------
              1              0.0000000000     0.0000000000
              2              0.0000000000     0.0000000000
              3              0.0000000000     0.0000000000
              4              0.0000000000     0.0000000000
              5              0.0000000000     0.0000000000
              6              0.0000000000     0.0000000000
              7             -0.0000000000     0.5000000659
              8              0.0000000000     0.5000000659
              9              0.0039102814     0.5000000659
             10              0.0000000000     0.5000000659
             11              0.0010260640     0.5000000659
             12             -0.0000000000     0.5000000659
             13              0.0000000000     0.5000000659
             14              0.0175045056     0.5000000659
             15             -0.0000000000     0.5000000659
             16             -0.0000000000     0.5000000659
             17             -0.2267312890     0.5000000659
             18              0.0000000000     0.5000000659
             19             -0.1477310778     0.5000000659
             20              0.0533442960     0.5000000659
             21              0.0003821321     0.5000000659
             22              0.0240469092     0.5000000659
             23              0.0016264750     0.5000000659
             24             -0.0067706849     0.5000000659
             25             -0.0088051314     0.5000000659
             26              0.0116891624     0.5000000659
             27              0.0065201904     0.5000000659
             28             -0.0119910313     0.5000000659
             29             -0.0223716719     0.5000000659
             30             -0.0404018628     0.5000000659
             31             -0.0450728816     0.5000000659
             32             -0.0047372593     0.5000000659
             33              0.0568425210     0.5000000659
---------------------------------------------------------------------------
------------------------------------------------------
   ATOM              INTERNUCLEAR DISTANCE
  I    J            Re           Rg           Ra
------------------------------------------------------
  2    1         1.0819050    1.1025870    1.0863512
  3    1         2.1561982    2.1732060    2.1644872
  3    2         1.3916426    1.3993917    1.3969596
  4    1         2.1561982    2.1734991    2.1647560
  4    2         1.3916426    1.3996021    1.3971141
  4    3         2.3906676    2.4014201    2.4002778
  5    1         3.3846822    3.4031270    3.3979677
  5    2         2.3938263    2.4041806    2.4031256
  5    3         1.3936337    1.4015067    1.3992075
  5    4         2.7186620    2.7303189    2.7297270
  6    1         3.3846822    3.4033894    3.3981471
  6    2         2.3938263    2.4042792    2.4031284
  6    3         2.7186620    2.7299685    2.7293264
  6    4         1.3936337    1.4018701    1.3994653
  6    5         2.2792411    2.2893559    2.2881409
  7    1         2.5080635    2.5268582    2.5170789
  7    2         2.1612674    2.1750420    2.1689231
  7    3         1.0812548    1.0963761    1.0847044
  7    4         3.3845477    3.4007037    3.3972127
  7    5         2.1505638    2.1645819    2.1585254
  7    6         3.7988884    3.8156664    3.8130036
  8    1         2.5080635    2.5296703    2.5180711
  8    2         2.1612674    2.1784745    2.1698323
  8    3         3.3845477    3.4032070    3.3979681
  8    4         1.0812548    1.1018395    1.0854208
  8    5         3.7988884    3.8183338    3.8141187
  8    6         2.1505638    2.1680787    2.1594756
  8    7         4.3025852    4.3246491    4.3187749
  9    1         4.2918416    4.3168237    4.3097838
  9    2         3.3817517    3.4011320    3.3961212
  9    3         2.1525632    2.1707613    2.1622235
  9    4         3.8018753    3.8224532    3.8183712
  9    5         1.0835302    1.1045984    1.0889657
  9    6         3.2460793    3.2652283    3.2597855
  9    7         2.4810339    2.5013733    2.4914167
  9    8         4.8816294    4.9080758    4.9022871
 10    1         4.2918416    4.3172886    4.3101424
 10    2         3.3817517    3.4013161    3.3961968
 10    3         3.8018753    3.8221109    3.8179602
 10    4         2.1525632    2.1710670    2.1624414
 10    5         3.2460793    3.2651577    3.2596961
 10    6         1.0835302    1.1046560    1.0889603
 10    7         4.8816294    4.9057585    4.9011590
 10    8         2.4810339    2.5040673    2.4922087
 10    9         4.1079434    4.1333335    4.1256508
 11    1         3.8902253    3.9086210    3.9045832
 11    2         2.8083203    2.8187505    2.8182320
 11    3         2.4126182    2.4223283    2.4212497
 11    4         2.4126182    2.4227674    2.4216693
 11    5         1.3390964    1.3461219    1.3437583
 11    6         1.3390964    1.3462538    1.3438407
 11    7         3.3753245    3.3905412    3.3871433
 11    8         3.3753245    3.3933984    3.3882527
 11    9         2.0575793    2.0750456    2.0663508
 11   10         2.0575793    2.0750526    2.0663119
------------------------------------------------------
  nmode is                     27
  DIPOLE MOMENT OF ISOTOPOLOGUE 
  (only correct if inertial frame is unchanged) 
                             Vibrationally averaged dipole moment
--------------------------------------------------------------------------------
                              a.u.                         Debye
                     x         y         z              x         y         z
--------------------------------------------------------------------------------
MU_e            0.58522  -0.62123   0.00000        1.48739  -1.57891   0.00000
delta <MU> (1)  0.00012  -0.00001   0.00000        0.00030  -0.00001   0.00000
delta <MU> (2) -0.01190   0.01747  -0.00000       -0.03024   0.04439  -0.00000
<MU>            0.57344  -0.60377  -0.00000        1.45745  -1.53453  -0.00000
 
Equilibrium dipole moment:    0.85347 a.u. (   2.16917 D)
Zero-point dipole moment:     0.83269 a.u. (   2.11635 D)
--------------------------------------------------------------------------------
********************************************************************************
     PARAMETERS RELEVANT TO ROTATIONAL SPECTROSCOPY
********************************************************************************
 
 
  ----------------------------------------------------------------------------
                                     VIB-ROT CONSTANT / (cm-1)
                                  ------------------------------
     AXIS        MODE       CORIOLIS     QUADRATIC     ANHARMONIC    TOTAL
  ----------------------------------------------------------------------------
       1           7       0.0003252     -0.0000000   -0.0001958    0.0001293
       1           8       0.0003063     -0.0000000   -0.0001533    0.0001529
       1           9       0.0004850     -0.0001101    0.0000041    0.0003790
       1          10       0.0001743     -0.0000000   -0.0000787    0.0000956
       1          11       0.0000448     -0.0001194    0.0000310   -0.0000437
       1          12      -0.0001507      0.0000000   -0.0000433   -0.0001939
       1          13       0.0003728     -0.0000000   -0.0000251    0.0003478
       1          14      -0.0005121     -0.0000196   -0.0000425   -0.0005742
       1          15       0.0001610     -0.0000000   -0.0000081    0.0001529
       1          16       0.0002620     -0.0000000    0.0000063    0.0002682
       1          17       0.0001909     -0.0000856    0.0002382    0.0003434
       1          18       0.0001045     -0.0000000    0.0000166    0.0001211
       1          19      -0.0002117     -0.0000283    0.0001591   -0.0000809
       1          20      -0.0001284     -0.0000016    0.0002917    0.0001617
       1          21      -0.0001035     -0.0000101    0.0000633   -0.0000503
       1          22      -0.0001540     -0.0000176    0.0001739    0.0000023
       1          23      -0.0001471     -0.0000030    0.0006012    0.0004510
       1          24      -0.0001227     -0.0000010    0.0001000   -0.0000237
       1          25      -0.0001675     -0.0000048    0.0001859    0.0000135
       1          26      -0.0000985     -0.0000002    0.0002301    0.0001313
       1          27      -0.0000203     -0.0000021    0.0002829    0.0002604
       1          28      -0.0001756     -0.0000018    0.0005092    0.0003317
       1          29      -0.0000075     -0.0000002    0.0001358    0.0001282
       1          30      -0.0000725     -0.0000007    0.0001593    0.0000861
       1          31      -0.0000103     -0.0000000    0.0000676    0.0000574
       1          32      -0.0000461     -0.0000003    0.0001491    0.0001027
       1          33      -0.0000577     -0.0000008    0.0001645    0.0001060
       2           7       0.0002791     -0.0000000   -0.0001710    0.0001081
       2           8       0.0002713     -0.0000000   -0.0001862    0.0000851
       2           9       0.0001475     -0.0001044   -0.0000031    0.0000400
       2          10       0.0002822     -0.0000000   -0.0000914    0.0001907
       2          11       0.0000415     -0.0001128    0.0000325   -0.0000387
       2          12      -0.0000353     -0.0000000   -0.0000603   -0.0000955
       2          13       0.0001843     -0.0000000   -0.0000365    0.0001478
       2          14      -0.0000398     -0.0000267    0.0001267    0.0000602
       2          15       0.0002481     -0.0000000    0.0000110    0.0002591
       2          16       0.0002932     -0.0000000   -0.0000041    0.0002891
       2          17       0.0000187     -0.0000643    0.0001983    0.0001526
       2          18       0.0002345     -0.0000000    0.0000109    0.0002454
       2          19      -0.0001618     -0.0000235    0.0000830   -0.0001024
       2          20      -0.0002024     -0.0000079    0.0000501   -0.0001603
       2          21      -0.0002427     -0.0000076    0.0002285   -0.0000217
       2          22      -0.0001200     -0.0000213    0.0001558    0.0000145
       2          23      -0.0001558     -0.0000031    0.0005431    0.0003842
       2          24      -0.0001978     -0.0000013    0.0000423   -0.0001568
       2          25      -0.0000764     -0.0000030    0.0002522    0.0001729
       2          26      -0.0001378     -0.0000003    0.0001066   -0.0000315
       2          27      -0.0001678     -0.0000016    0.0004670    0.0002976
       2          28      -0.0000244     -0.0000019    0.0002691    0.0002427
       2          29      -0.0000898     -0.0000013    0.0003198    0.0002287
       2          30      -0.0000056     -0.0000000    0.0000585    0.0000529
       2          31      -0.0000633     -0.0000006    0.0001578    0.0000939
       2          32      -0.0000293     -0.0000003    0.0001322    0.0001026
       2          33      -0.0000169     -0.0000001    0.0001336    0.0001166
       3           7       0.0000000     -0.0000000   -0.0000915   -0.0000915
       3           8       0.0000000     -0.0000000   -0.0000852   -0.0000852
       3           9       0.0002613     -0.0000001    0.0000002    0.0002614
       3          10      -0.0000000     -0.0000000   -0.0000427   -0.0000427
       3          11      -0.0001668     -0.0000000    0.0000159   -0.0001509
       3          12       0.0000000     -0.0000000   -0.0000261   -0.0000261
       3          13       0.0000000     -0.0000000   -0.0000155   -0.0000155
       3          14       0.0000287     -0.0000004    0.0000228    0.0000511
       3          15       0.0000000     -0.0000000    0.0000009    0.0000009
       3          16       0.0000000     -0.0000000    0.0000004    0.0000004
       3          17       0.0000446     -0.0000370    0.0001088    0.0001164
       3          18      -0.0000000     -0.0000000    0.0000068    0.0000068
       3          19       0.0001587     -0.0000127    0.0000598    0.0002058
       3          20       0.0001217     -0.0000015    0.0000830    0.0002033
       3          21      -0.0001423     -0.0000000    0.0000747   -0.0000676
       3          22      -0.0000214     -0.0000004    0.0000823    0.0000605
       3          23      -0.0001273     -0.0000000    0.0002856    0.0001583
       3          24       0.0000210     -0.0000000    0.0000350    0.0000560
       3          25       0.0000473     -0.0000000    0.0001102    0.0001575
       3          26      -0.0000553     -0.0000000    0.0000829    0.0000276
       3          27       0.0009649     -0.0000000    0.0001894    0.0011543
       3          28      -0.0009893     -0.0000000    0.0001922   -0.0007971
       3          29      -0.0000312     -0.0000001    0.0001158    0.0000845
       3          30      -0.0000223     -0.0000001    0.0000535    0.0000311
       3          31      -0.0000218     -0.0000001    0.0000573    0.0000355
       3          32      -0.0000213     -0.0000000    0.0000702    0.0000489
       3          33      -0.0000220     -0.0000002    0.0000742    0.0000520
  ----------------------------------------------------------------------------
 
 
  ----------------------------------------------------------------------------
   Be, B0 AND B-B0 SHIFTS FOR SINGLY EXCITED VIBRATIONAL STATES (CM-1)
   ------------------------------------------------------------
  VIBRATION            X AXIS               Y AXIS                 Z AXIS
  ----------------------------------------------------------------------------
    Be                    0.19329808           0.18563192           0.09469373
    B0                    0.19187009           0.18429313           0.09397588
    Be-B0                 0.00142798           0.00133879           0.00071785
    B'                    0.19187015           0.18429318           0.09397580
    Be-B'                 0.00142793           0.00133874           0.00071793
    B''                   0.19187016           0.18429319           0.09397588
    Be-B''                0.00142792           0.00133873           0.00071785
    B^A                   0.19187012           0.18429321           0.09397579
    Be-B^A                0.00142796           0.00133871           0.00071793
    B^S                   0.19187016           0.18429316           0.09397581
    Be-B^S                0.00142792           0.00133876           0.00071791
     7                   -0.00012933          -0.00010806           0.00009150
     8                   -0.00015293          -0.00008507           0.00008525
     9                   -0.00037899          -0.00003998          -0.00026143
    10                   -0.00009557          -0.00019074           0.00004268
    11                    0.00004366           0.00003873           0.00015093
    12                    0.00019393           0.00009554           0.00002606
    13                   -0.00034776          -0.00014778           0.00001551
    14                    0.00057415          -0.00006017          -0.00005108
    15                   -0.00015295          -0.00025906          -0.00000092
    16                   -0.00026824          -0.00028908          -0.00000044
    17                   -0.00034336          -0.00015261          -0.00011636
    18                   -0.00012108          -0.00024544          -0.00000682
    19                    0.00008086           0.00010235          -0.00020581
    20                   -0.00016173           0.00016027          -0.00020328
    21                    0.00005032           0.00002172           0.00006764
    22                   -0.00000233          -0.00001452          -0.00006051
    23                   -0.00045104          -0.00038421          -0.00015831
    24                    0.00002371           0.00015678          -0.00005602
    25                   -0.00001352          -0.00017286          -0.00015748
    26                   -0.00013135           0.00003153          -0.00002764
    27                   -0.00026042          -0.00029760          -0.00115426
    28                   -0.00033172          -0.00024272           0.00079706
    29                   -0.00012818          -0.00022865          -0.00008447
    30                   -0.00008606          -0.00005289          -0.00003110
    31                   -0.00005736          -0.00009390          -0.00003546
    32                   -0.00010271          -0.00010261          -0.00004891
    33                   -0.00010597          -0.00011656          -0.00005203
  ----------------------------------------------------------------------------
  ----------------------------------------------------------------------------
   Be, B0 AND B-B0 SHIFTS FOR SINGLY EXCITED VIBRATIONAL STATES (MHz)
  VIBRATION            X AXIS               Y AXIS                 Z AXIS
  ----------------------------------------------------------------------------
    Be                 5794.93063824        5565.10493648        2838.84648858
    B0                 5752.12072544        5524.96890445        2817.32594521
    Be-B0                42.80991280          40.13603203          21.52054337
    B'                 5752.12235836        5524.97053737        2817.32349584
    Be-B'                42.80827988          40.13439911          21.52299274
    B''                5752.12275040        5524.97093431        2817.32601223
    Be-B''               42.80788785          40.13400217          21.52047635
    B^A                5752.12155289        5524.97141075        2817.32342793
    Be-B^A               42.80908536          40.13352573          21.52306065
    B^S                5752.12265489        5524.96993969        2817.32401738
    Be-B^S               42.80798335          40.13499679          21.52247120
     7                   -3.87724009          -3.23958988           2.74316446
     8                   -4.58460567          -2.55032379           2.55558424
     9                  -11.36187581          -1.19854549          -7.83739431
    10                   -2.86500956          -5.71821796           1.27959465
    11                    1.30882994           1.16100480           4.52480012
    12                    5.81384133           2.86429304           0.78129595
    13                  -10.42544734          -4.43023533           0.46511464
    14                   17.21262964          -1.80392190          -1.53120748
    15                   -4.58528496          -7.76657064          -0.02748212
    16                   -8.04156614          -8.66627124          -0.01322335
    17                  -10.29374100          -4.57503261          -3.48842374
    18                   -3.62978235          -7.35824126          -0.20456577
    19                    2.42401884           3.06839951          -6.16992510
    20                   -4.84866937           4.80483667          -6.09423235
    21                    1.50841948           0.65101708           2.02783282
    22                   -0.06988277          -0.43533728          -1.81406362
    23                  -13.52186928         -11.51824408          -4.74611231
    24                    0.71074561           4.70002462          -1.67955524
    25                   -0.40524193          -5.18209975          -4.72117010
    26                   -3.93772837           0.94525385          -0.82869944
    27                   -7.80731572          -8.92176511         -34.60392201
    28                   -9.94464344          -7.27664674          23.89528202
    29                   -3.84269971          -6.85482330          -2.53227798
    30                   -2.58009057          -1.58559249          -0.93227555
    31                   -1.71951397          -2.81502129          -1.06295565
    32                   -3.07911532          -3.07612839          -1.46643331
    33                   -3.17698707          -3.49428512          -1.55983622
  ----------------------------------------------------------------------------
