# Supplementary material for: Precise Semi-Experimental Equilibrium (r e SE) Structure of Pyridine from 32 Isotopologues: Accurate Assessment of the Effect of Nitrogen-Atom Substitution in Aromatic Rings
Source: J Phys Chem A. 2025 Nov 7;129(46):10737–50. doi: 10.1021/acs.jpca.5c07184 (PMC12641475; doi:10.1021/acs.jpca.5c07184)
Supplement: Supplementary file 2 [file jp5c07184_si_002.zip › Supplementary Information/Computational Files/isomass/ISOMASS17_D3-13C3.out]

 @GETMEM-I,  Allocated   91552 MB of main memory.
  analysis of anharmonic force field for a different isotopomer
  masses of atoms
   1.00782503500000        12.0000000000000        13.0033548260000     
   12.0000000000000        12.0000000000000        12.0000000000000     
   2.01410177900000        1.00782503500000        1.00782503500000     
   1.00782503500000        14.0030740020000     
  rotation matrix to com frame 

                 COLUMN   1       COLUMN   2       COLUMN   3
 ROW   1      0.72627194160   -0.00000000000   -0.68740749694
 ROW   2      0.68740749694    0.00000000000    0.72627194160
 ROW   3      0.00000000000    1.00000000000   -0.00000000000
********************************************************************************
        PARAMETERS RELEVANT TO MOLECULAR STRUCTURE 
********************************************************************************

                 COLUMN   1       COLUMN   2       COLUMN   3       COLUMN   4
 ROW   1      0.10084334193    0.02825889878    0.03701133987    0.13662534078
 ROW   2     -0.04461132827    0.03331735337    0.09611226567    0.12503210118
 ROW   3      0.01335043138   -0.10212332179    0.04159780515   -0.00000000335
 ROW   4      0.10084334193    0.02825889879    0.03701133982    0.07775002749
 ROW   5     -0.04461132828    0.03331735338    0.09611226562    0.06930733835
 ROW   6      0.01335043140   -0.10212332176    0.04159780507   -0.00000000190
 ROW   7      0.10084334191    0.02825889880    0.03701133973   -0.02259742232
 ROW   8     -0.04461132828    0.03331735337    0.09611226565    0.09765029720
 ROW   9      0.01335043141   -0.10212332185    0.04159780502   -0.00000000134
 ROW  10      0.10084334193    0.02825889879    0.03701133984    0.10053689591
 ROW  11     -0.04461132829    0.03331735338    0.09611226553   -0.03244575448
 ROW  12      0.01335043142   -0.10212332164    0.04159780501   -0.00000000054
 ROW  13      0.10084334190    0.02825889881    0.03701133966   -0.09550639373
 ROW  14     -0.04461132829    0.03331735338    0.09611226558    0.02289499601
 ROW  15      0.01335043144   -0.10212332182    0.04159780492    0.00000000054
 ROW  16      0.10084334192    0.02825889879    0.03701133977    0.02188875667
 ROW  17     -0.04461132830    0.03331735339    0.09611226547   -0.10113740478
 ROW  18      0.01335043145   -0.10212332161    0.04159780491    0.00000000131
 ROW  19      0.10084334191    0.02825889880    0.03701133971   -0.04434167086
 ROW  20     -0.04461132827    0.03331735336    0.09611226572    0.17569432549
 ROW  21      0.01335043140   -0.10212332195    0.04159780507   -0.00000000234
 ROW  22      0.10084334194    0.02825889878    0.03701133990    0.17726834439
 ROW  23     -0.04461132830    0.03331735339    0.09611226551   -0.05844503445
 ROW  24      0.01335043141   -0.10212332156    0.04159780504   -0.00000000090
 ROW  25      0.10084334189    0.02825889881    0.03701133959   -0.17423868399
 ROW  26     -0.04461132828    0.03331735338    0.09611226560    0.04270784635
 ROW  27      0.01335043145   -0.10212332189    0.04159780488    0.00000000102
 ROW  28      0.10084334192    0.02825889879    0.03701133978    0.03734598206
 ROW  29     -0.04461132831    0.03331735340    0.09611226540   -0.18083933067
 ROW  30      0.01335043146   -0.10212332152    0.04159780486    0.00000000239
 ROW  31      0.10084334191    0.02825889880    0.03701133968   -0.07507398181
 ROW  32     -0.04461132830    0.03331735339    0.09611226550   -0.07533871269
 ROW  33      0.01335043146   -0.10212332170    0.04159780487    0.00000000187

                 COLUMN   5       COLUMN   6       COLUMN   7       COLUMN   8
 ROW   1      0.00000000180    0.00000000012   -0.00000000000    0.00000000000
 ROW   2      0.00000000158    0.00000000009   -0.00000000000    0.00000000000
 ROW   3      0.24411192722    0.09662919579    0.07363620666    0.33499518145
 ROW   4      0.00000000103    0.00000000006   -0.00000000000   -0.00000000000
 ROW   5      0.00000000085    0.00000000003   -0.00000000000    0.00000000000
 ROW   6      0.13663619317    0.05615304909    0.04179903789    0.14361374857
 ROW   7     -0.00000000029   -0.00000000005   -0.00000000000    0.00000000000
 ROW   8      0.00000000122    0.00000000006   -0.00000000000    0.00000000000
 ROW   9      0.10595354768   -0.09060942382   -0.10310183241   -0.04466905347
 ROW  10      0.00000000133    0.00000000008   -0.00000000000    0.00000000000
 ROW  11     -0.00000000048   -0.00000000008   -0.00000000000    0.00000000000
 ROW  12      0.02573328085    0.14959332965    0.08996205970   -0.11294369650
 ROW  13     -0.00000000124   -0.00000000012    0.00000000000   -0.00000000000
 ROW  14      0.00000000024   -0.00000000002    0.00000000000   -0.00000000000
 ROW  15     -0.03424866033   -0.13710863057    0.11052888085   -0.08172714460
 ROW  16      0.00000000030    0.00000000000    0.00000000000   -0.00000000000
 ROW  17     -0.00000000138   -0.00000000015    0.00000000000   -0.00000000000
 ROW  18     -0.11072985876    0.09189835462   -0.12701295657   -0.03278084193
 ROW  19     -0.00000000057   -0.00000000007   -0.00000000000    0.00000000000
 ROW  20      0.00000000225    0.00000000014   -0.00000000000   -0.00000000000
 ROW  21      0.18822036607   -0.16775787295   -0.28415183535   -0.10039498202
 ROW  22      0.00000000233    0.00000000016   -0.00000000000    0.00000000000
 ROW  23     -0.00000000082   -0.00000000010    0.00000000000    0.00000000000
 ROW  24      0.04384463603    0.26454483260    0.18488430948   -0.21918243823
 ROW  25     -0.00000000227   -0.00000000020    0.00000000000    0.00000000000
 ROW  26      0.00000000050    0.00000000000    0.00000000000   -0.00000000000
 ROW  27     -0.06132099916   -0.25072840054    0.27943992215   -0.18927035017
 ROW  28      0.00000000050    0.00000000002    0.00000000000   -0.00000000000
 ROW  29     -0.00000000243   -0.00000000023    0.00000000000   -0.00000000000
 ROW  30     -0.19916512561    0.16201709440   -0.33723207266   -0.04598463361
 ROW  31     -0.00000000097   -0.00000000010    0.00000000000   -0.00000000000
 ROW  32     -0.00000000104   -0.00000000012    0.00000000000   -0.00000000000
 ROW  33     -0.14234184655   -0.04891212185    0.02337751642    0.13636187007

                 COLUMN   9       COLUMN  10       COLUMN  11       COLUMN  12
 ROW   1      0.10648660974   -0.00000000000    0.08076393943   -0.00000000000
 ROW   2     -0.10471882761   -0.00000000000    0.09256471513   -0.00000000000
 ROW   3      0.00000000000    0.29074387854    0.00000000000    0.23070520650
 ROW   4      0.10009843730    0.00000000000   -0.04703659228    0.00000000000
 ROW   5     -0.11119388684    0.00000000000   -0.02874379445    0.00000000000
 ROW   6     -0.00000000000   -0.02885982789    0.00000000000    0.08038550318
 ROW   7     -0.06361503520    0.00000000000   -0.13004288638    0.00000000000
 ROW   8     -0.07304098233    0.00000000000    0.01100646028   -0.00000000000
 ROW   9     -0.00000000000   -0.12402600066   -0.00000000000   -0.06973839451
 ROW  10      0.07438612419   -0.00000000000   -0.00082677128   -0.00000000000
 ROW  11      0.04276329527    0.00000000000   -0.13009922703    0.00000000000
 ROW  12     -0.00000000000    0.00704728918   -0.00000000000   -0.11225596974
 ROW  13     -0.05788545382    0.00000000000    0.01038358696   -0.00000000000
 ROW  14     -0.04063987243   -0.00000000000    0.12919105346   -0.00000000000
 ROW  15     -0.00000000000   -0.02041541311   -0.00000000000    0.09958316876
 ROW  16      0.05960044096   -0.00000000000    0.12300159922   -0.00000000000
 ROW  17      0.06147071325    0.00000000000   -0.00824974094   -0.00000000000
 ROW  18     -0.00000000000   -0.02803972458    0.00000000000    0.09807228973
 ROW  19     -0.10936644407    0.00000000000   -0.10119889737    0.00000000000
 ROW  20      0.08038870453    0.00000000000   -0.11219581039    0.00000000000
 ROW  21      0.00000000000    0.51334895840    0.00000000000   -0.11164281596
 ROW  22     -0.05770042954    0.00000000000   -0.06903378775    0.00000000000
 ROW  23      0.08747455686    0.00000000000   -0.10665843182    0.00000000000
 ROW  24      0.00000000000    0.27259215099    0.00000000000   -0.01840466152
 ROW  25      0.07573198812   -0.00000000000    0.03821618218   -0.00000000000
 ROW  26     -0.07505905820   -0.00000000000    0.12289298584   -0.00000000000
 ROW  27      0.00000000000    0.23498553464    0.00000000000    0.28163725581
 ROW  28      0.08423315304   -0.00000000000    0.11501254728   -0.00000000000
 ROW  29     -0.06081406810   -0.00000000000    0.03736692101    0.00000000000
 ROW  30      0.00000000000    0.09425694633    0.00000000000    0.33142282559
 ROW  31     -0.09121535505   -0.00000000000    0.05015378136   -0.00000000000
 ROW  32      0.10807479358   -0.00000000000    0.02787698148   -0.00000000000
 ROW  33      0.00000000000    0.03731082132    0.00000000000   -0.12065535910

                 COLUMN  13       COLUMN  14       COLUMN  15       COLUMN  16
 ROW   1     -0.00000000000    0.03360051449   -0.00000000000    0.00000000000
 ROW   2     -0.00000000000    0.06017162286    0.00000000000   -0.00000000000
 ROW   3      0.30913557982    0.00000000000    0.26633000696    0.62897678939
 ROW   4     -0.00000000000    0.00932360746   -0.00000000000    0.00000000000
 ROW   5     -0.00000000000    0.03529574569    0.00000000000   -0.00000000000
 ROW   6     -0.06649651454   -0.00000000000   -0.04443440521   -0.10341806895
 ROW   7      0.00000000000    0.01899453791    0.00000000000   -0.00000000000
 ROW   8      0.00000000000   -0.01673325310    0.00000000000   -0.00000000000
 ROW   9      0.09791618665    0.00000000000   -0.02599490723    0.04209326029
 ROW  10     -0.00000000000    0.04583036123    0.00000000000    0.00000000000
 ROW  11     -0.00000000000    0.03650891863   -0.00000000000    0.00000000000
 ROW  12     -0.05888176075   -0.00000000000   -0.04342809980    0.04023951625
 ROW  13      0.00000000000   -0.02575882650   -0.00000000000    0.00000000000
 ROW  14     -0.00000000000    0.03516487346   -0.00000000000   -0.00000000000
 ROW  15     -0.02789931983   -0.00000000000    0.11216121177   -0.05225423168
 ROW  16     -0.00000000000   -0.00014508554    0.00000000000   -0.00000000000
 ROW  17      0.00000000000   -0.01806402950    0.00000000000    0.00000000000
 ROW  18     -0.06534479665   -0.00000000000    0.06068607480    0.07233521721
 ROW  19     -0.00000000000    0.18249876539   -0.00000000000   -0.00000000000
 ROW  20      0.00000000000   -0.59838129801    0.00000000000    0.00000000000
 ROW  21     -0.20620464828   -0.00000000000    0.04855170290   -0.09430339427
 ROW  22     -0.00000000000    0.08308319908    0.00000000000   -0.00000000000
 ROW  23     -0.00000000000    0.02580720871   -0.00000000000    0.00000000000
 ROW  24      0.63342222405    0.00000000000    0.25590971601   -0.31030365397
 ROW  25      0.00000000000   -0.07338374199   -0.00000000000    0.00000000000
 ROW  26     -0.00000000000    0.04689174425    0.00000000000   -0.00000000000
 ROW  27      0.04774656642    0.00000000000   -0.66869596045    0.32131925582
 ROW  28     -0.00000000000    0.02013055235    0.00000000000   -0.00000000000
 ROW  29      0.00000000000   -0.12150716069    0.00000000000   -0.00000000000
 ROW  30      0.34330733568    0.00000000000   -0.38930212509   -0.33691573577
 ROW  31      0.00000000000   -0.07351895404   -0.00000000000    0.00000000000
 ROW  32     -0.00000000000    0.02459965796    0.00000000000   -0.00000000000
 ROW  33      0.03010050991    0.00000000000   -0.01711293941   -0.01040445835

                 COLUMN  17       COLUMN  18       COLUMN  19       COLUMN  20
 ROW   1      0.00857718972    0.00000000000   -0.09865747084    0.26699502059
 ROW   2      0.05306570970   -0.00000000000    0.15424526663    0.25214089354
 ROW   3      0.00000000000    0.30571369508    0.00000000000   -0.00000000000
 ROW   4     -0.00090500181    0.00000000000   -0.11313316633    0.04750706320
 ROW   5      0.03233000143   -0.00000000000    0.12832039348    0.04339109266
 ROW   6     -0.00000000000   -0.04913906734   -0.00000000000    0.00000000000
 ROW   7     -0.13906040331    0.00000000000   -0.00089028557   -0.05943337634
 ROW   8     -0.03623117505    0.00000000000   -0.00957218651   -0.02457085323
 ROW   9     -0.00000000000   -0.01492858723    0.00000000000    0.00000000000
 ROW  10      0.05023320116   -0.00000000000    0.01022523573    0.02899740449
 ROW  11      0.15294517512   -0.00000000000   -0.02178828375   -0.06585045767
 ROW  12      0.00000000000    0.08650078051    0.00000000000   -0.00000000000
 ROW  13     -0.00560301343    0.00000000000   -0.00677606817    0.05216429766
 ROW  14     -0.03197573057    0.00000000000   -0.15034163626   -0.03114976770
 ROW  15      0.00000000000    0.07553298159   -0.00000000000   -0.00000000000
 ROW  16      0.00565652287   -0.00000000000    0.12490246277   -0.13458663832
 ROW  17      0.01054702719   -0.00000000000    0.00911374804   -0.00233569630
 ROW  18     -0.00000000000   -0.09743068946    0.00000000000    0.00000000000
 ROW  19     -0.14919674943    0.00000000000   -0.02010874099   -0.07196432649
 ROW  20     -0.09631097107    0.00000000000    0.01829019026   -0.03394365415
 ROW  21      0.00000000000   -0.00289825991   -0.00000000000    0.00000000000
 ROW  22      0.06979907124    0.00000000000    0.10036592143    0.41307407971
 ROW  23      0.15482746653   -0.00000000000   -0.04448931185   -0.20357214096
 ROW  24     -0.00000000000   -0.43372963950   -0.00000000000    0.00000000000
 ROW  25      0.01268297041    0.00000000000    0.14692170890    0.27822671023
 ROW  26     -0.04171586912    0.00000000000   -0.19627138275   -0.08888605416
 ROW  27     -0.00000000000   -0.33488083481    0.00000000000    0.00000000000
 ROW  28      0.01207255900   -0.00000000000    0.14756839028   -0.17436967010
 ROW  29     -0.00202150019    0.00000000000   -0.07566911631    0.17074305444
 ROW  30      0.00000000000    0.54450697652    0.00000000000   -0.00000000000
 ROW  31      0.10085142012   -0.00000000000   -0.03064042449    0.01419194421
 ROW  32     -0.10472636841    0.00000000000    0.04766347866    0.06625410293
 ROW  33     -0.00000000000   -0.00484591856   -0.00000000000   -0.00000000000

                 COLUMN  21       COLUMN  22       COLUMN  23       COLUMN  24
 ROW   1      0.45281626731    0.11374159859    0.11324154118    0.32069883283
 ROW   2      0.38002831019    0.14387815016    0.09545192616    0.34010374917
 ROW   3      0.00000000000   -0.00000000000    0.00000000000    0.00000000000
 ROW   4      0.07930940461    0.00733572072   -0.04744040761   -0.07404872489
 ROW   5      0.03270293225    0.03841323984   -0.05551742237   -0.03863421009
 ROW   6     -0.00000000000    0.00000000000   -0.00000000000   -0.00000000000
 ROW   7      0.00876495942   -0.00109353384   -0.02909313814    0.02643865657
 ROW   8      0.01491385012   -0.04899531100    0.10487511555   -0.07491491488
 ROW   9     -0.00000000000   -0.00000000000   -0.00000000000    0.00000000000
 ROW  10     -0.07277120570   -0.04379928495    0.07074897264   -0.00309934375
 ROW  11     -0.03332567974    0.04605924578   -0.01954853649    0.02249854565
 ROW  12      0.00000000000   -0.00000000000    0.00000000000   -0.00000000000
 ROW  13     -0.05858448667    0.05591963463    0.13495979535    0.05643245314
 ROW  14     -0.07142840483    0.05341505551   -0.02573752384    0.01223062272
 ROW  15     -0.00000000000    0.00000000000    0.00000000000   -0.00000000000
 ROW  16      0.01182535981   -0.02673351639   -0.02486258801   -0.00104322705
 ROW  17      0.03291691594   -0.12352500994    0.09043224423    0.05613082344
 ROW  18      0.00000000000   -0.00000000000   -0.00000000000    0.00000000000
 ROW  19      0.03575494676   -0.03873205716    0.00967701016   -0.02007472628
 ROW  20     -0.07951406099    0.07716456606   -0.03534549688    0.10281550606
 ROW  21      0.00000000000    0.00000000000   -0.00000000000   -0.00000000000
 ROW  22     -0.50901293538   -0.30354818271   -0.23487793662    0.24870656291
 ROW  23      0.10945927568    0.13588310158    0.08292699374   -0.05848118229
 ROW  24     -0.00000000000    0.00000000000   -0.00000000000    0.00000000000
 ROW  25     -0.13829549063    0.36129299052    0.22934080803   -0.55254507869
 ROW  26     -0.05534352005   -0.01509827550   -0.05716675889    0.16306462804
 ROW  27     -0.00000000000   -0.00000000000   -0.00000000000    0.00000000000
 ROW  28     -0.01448545663    0.05538971970    0.00157701063    0.06894833162
 ROW  29      0.17246041360   -0.56057542560   -0.09718562486   -0.31751795020
 ROW  30      0.00000000000   -0.00000000000    0.00000000000   -0.00000000000
 ROW  31      0.03622604784   -0.00350581408   -0.09656364792   -0.00919317317
 ROW  32     -0.01253446331    0.04338788214   -0.08514548981    0.00087056578
 ROW  33      0.00000000000   -0.00000000000   -0.00000000000    0.00000000000

                 COLUMN  25       COLUMN  26       COLUMN  27       COLUMN  28
 ROW   1      0.16143569981    0.18621364984    0.19310691537    0.01028791753
 ROW   2      0.20819966818    0.07155893369    0.14957281805    0.10578615642
 ROW   3      0.00000000000    0.00000000000    0.00000000000    0.00000000000
 ROW   4     -0.03493134288    0.01115922600   -0.09907127128   -0.09454823070
 ROW   5      0.01343646124   -0.07468039693   -0.12501889679   -0.00560603365
 ROW   6      0.00000000000   -0.00000000000   -0.00000000000   -0.00000000000
 ROW   7      0.04811871449    0.02568680416    0.00605483829    0.05592644277
 ROW   8     -0.10603906354    0.05836022038    0.10006831959   -0.04916521684
 ROW   9      0.00000000000    0.00000000000    0.00000000000    0.00000000000
 ROW  10     -0.00593055246   -0.11745075186    0.03777160937    0.14683300005
 ROW  11      0.04984938276    0.03112851128    0.07325098667   -0.04871760420
 ROW  12     -0.00000000000   -0.00000000000    0.00000000000    0.00000000000
 ROW  13      0.00129036344   -0.09116101810   -0.01519058689   -0.13429779648
 ROW  14      0.08518006955    0.01353578779   -0.04183509851    0.04047502085
 ROW  15     -0.00000000000   -0.00000000000   -0.00000000000   -0.00000000000
 ROW  16      0.05872966057    0.04026465794    0.00515251502   -0.06852123593
 ROW  17     -0.03250578520    0.06652011109   -0.13731823295    0.06491038994
 ROW  18     -0.00000000000    0.00000000000   -0.00000000000   -0.00000000000
 ROW  19      0.00758405210    0.08274269371    0.06299156169    0.06233347853
 ROW  20      0.09354796185   -0.03074526728   -0.00822646208    0.04751756194
 ROW  21     -0.00000000000   -0.00000000000   -0.00000000000   -0.00000000000
 ROW  22      0.04860778358    0.38758347603    0.03675626998   -0.18088955698
 ROW  23      0.04369825146   -0.14147755892    0.08917227702    0.06166173712
 ROW  24      0.00000000000    0.00000000000   -0.00000000000   -0.00000000000
 ROW  25      0.26625752088    0.40556260846   -0.02334415755    0.20878306686
 ROW  26      0.03119617139   -0.10663524238   -0.04149897708   -0.03396442119
 ROW  27      0.00000000000    0.00000000000    0.00000000000    0.00000000000
 ROW  28     -0.03791416988    0.11056592657   -0.05483065549   -0.04270497947
 ROW  29      0.52092806656   -0.26382712247    0.22527401309   -0.12831932581
 ROW  30      0.00000000000   -0.00000000000    0.00000000000    0.00000000000
 ROW  31     -0.09374331248    0.02050502836    0.03553311501    0.06842731504
 ROW  32     -0.07222605172   -0.04935885705    0.07573862699   -0.00530871136
 ROW  33     -0.00000000000   -0.00000000000    0.00000000000   -0.00000000000

                 COLUMN  29       COLUMN  30       COLUMN  31       COLUMN  32
 ROW   1      0.02105003284    0.05712610137   -0.03540335901   -0.56302322398
 ROW   2      0.00125935177   -0.05981391902    0.03908934461    0.59761321793
 ROW   3      0.00000000000   -0.00000000000   -0.00000000000   -0.00000000000
 ROW   4     -0.00772096474   -0.00464487572    0.00241031682    0.04795524064
 ROW   5     -0.01002370655    0.00490380981   -0.00380473443   -0.05293989470
 ROW   6     -0.00000000000    0.00000000000   -0.00000000000    0.00000000000
 ROW   7      0.10993777329    0.00101108593    0.00333850285    0.00155075972
 ROW   8      0.03090026077   -0.00090437728   -0.00176426925    0.00272629173
 ROW   9      0.00000000000   -0.00000000000   -0.00000000000   -0.00000000000
 ROW  10      0.00003264217   -0.00870510291    0.00446309839    0.00862486807
 ROW  11     -0.00026005050   -0.01773707719    0.01033593194    0.03597761713
 ROW  12      0.00000000000   -0.00000000000    0.00000000000    0.00000000000
 ROW  13     -0.01082888940    0.00539721816    0.01637763635   -0.00150411082
 ROW  14      0.00460696349    0.02968942940    0.07605908997   -0.00303392469
 ROW  15      0.00000000000    0.00000000000    0.00000000000   -0.00000000000
 ROW  16     -0.00029238353    0.07253865270   -0.02834445969    0.01989590614
 ROW  17      0.00013957484    0.01155154842   -0.00575420246    0.00236381828
 ROW  18      0.00000000000    0.00000000000   -0.00000000000    0.00000000000
 ROW  19     -0.61705146777   -0.00132227996   -0.00616341022   -0.00380862639
 ROW  20     -0.17114884539    0.00033522034    0.00057093816   -0.00237729288
 ROW  21     -0.00000000000    0.00000000000    0.00000000000    0.00000000000
 ROW  22      0.00105969756    0.08195295719   -0.04552028765   -0.13477665385
 ROW  23      0.00005080539    0.23002248134   -0.12857537543   -0.41180916832
 ROW  24     -0.00000000000    0.00000000000    0.00000000000   -0.00000000000
 ROW  25      0.02028115238   -0.08299546173   -0.20813305217    0.00925200108
 ROW  26      0.00995067962   -0.34342347457   -0.85958206119    0.03390680366
 ROW  27      0.00000000000   -0.00000000000   -0.00000000000   -0.00000000000
 ROW  28     -0.00076631468   -0.83461293710    0.31789586102   -0.21332011686
 ROW  29     -0.00034181560   -0.15511016029    0.05953954852   -0.03836318313
 ROW  30     -0.00000000000   -0.00000000000    0.00000000000   -0.00000000000
 ROW  31     -0.00021356395   -0.00006381812    0.00007555957   -0.00023079388
 ROW  32     -0.00011809545    0.00007758821   -0.00026796925   -0.00013146708
 ROW  33     -0.00000000000    0.00000000000    0.00000000000    0.00000000000

                 COLUMN  33
 ROW   1      0.32773122336
 ROW   2     -0.34167822285
 ROW   3      0.00000000000
 ROW   4     -0.03179695012
 ROW   5      0.02969004534
 ROW   6     -0.00000000000
 ROW   7     -0.00104890936
 ROW   8     -0.00210071751
 ROW   9     -0.00000000000
 ROW  10      0.02385560681
 ROW  11      0.06799146988
 ROW  12      0.00000000000
 ROW  13     -0.00038087100
 ROW  14     -0.00248499823
 ROW  15      0.00000000000
 ROW  16      0.01901426031
 ROW  17      0.00016716455
 ROW  18      0.00000000000
 ROW  19      0.00225518142
 ROW  20      0.00165510347
 ROW  21     -0.00000000000
 ROW  22     -0.25696766780
 ROW  23     -0.75891058346
 ROW  24      0.00000000000
 ROW  25      0.00503910594
 ROW  26      0.02316257525
 ROW  27      0.00000000000
 ROW  28     -0.18915253231
 ROW  29     -0.03069616961
 ROW  30     -0.00000000000
 ROW  31     -0.00035496056
 ROW  32     -0.00025621895
 ROW  33      0.00000000000
  Performing F(IJK)/F(IKJ)/F(KJI) consistency check 
  Differences greater than 1 cm-1 will be printed.
  ===================================================================
  I    J    K    F(IJK)        F(IKJ)        F(KJI)        Difference
  ===================================================================
 Cubic force constants written to file cubic.
  ===================================================================
  Largest absolute difference is    0.11069 cm-1.
 
 
---------------------------------------------------------------------------
          Quartic centrifugal distortion parameters 
                                CM-1                MHz
---------------------------------------------------------------------------
    1    1    1    1   -0.1687233994E-06       -0.0050582003
    1    1    1    2   -0.7403934535E-08       -0.0002219644
    1    1    2    1   -0.7403934535E-08       -0.0002219644
    1    1    2    2    0.4999824458E-07        0.0014989097
    1    1    3    3   -0.2557864386E-07       -0.0007668285
    1    2    1    1   -0.7403934535E-08       -0.0002219644
    1    2    1    2   -0.1091212415E-06       -0.0032713725
    1    2    2    1   -0.1091212415E-06       -0.0032713725
    1    2    2    2   -0.2695862432E-09       -0.0000080820
    1    2    3    3   -0.1785923767E-08       -0.0000535406
    2    1    1    1   -0.7403934535E-08       -0.0002219644
    2    1    1    2   -0.1091212415E-06       -0.0032713725
    2    1    2    1   -0.1091212415E-06       -0.0032713725
    2    1    2    2   -0.2695862432E-09       -0.0000080820
    2    1    3    3   -0.1785923767E-08       -0.0000535406
    2    2    1    1    0.4999824458E-07        0.0014989097
    2    2    1    2   -0.2695862432E-09       -0.0000080820
    2    2    2    1   -0.2695862432E-09       -0.0000080820
    2    2    2    2   -0.1435785409E-06       -0.0043043764
    2    2    3    3   -0.2709742305E-07       -0.0008123603
    3    3    1    1   -0.2557864386E-07       -0.0007668285
    3    3    1    2   -0.1785923767E-08       -0.0000535406
    3    3    2    1   -0.1785923767E-08       -0.0000535406
    3    3    2    2   -0.2709742305E-07       -0.0008123603
    3    3    3    3   -0.1321672197E-07       -0.0003962274
---------------------------------------------------------------------------
------------------------------------------------------------
        Parameter                (MHz)                 (CM-1)
------------------------------------------------------------
 
           R6                -.480607E-04           -.160313E-08
           R5                -.145183E-03           -.484279E-08
           SI                            0.132760E+01
 
  Kivelson-Wilson centrifugal distortion parameters 
 
           DJ                0.491454E-03           0.163931E-07
           DK                0.303338E-03           0.101183E-07
           DJK               0.469758E-03           0.156694E-07
 
  A-reduced centrifugal distortion parameters (Ir representation) 
 
           DELJ              0.587575E-03           0.195994E-07
           DELK              0.783945E-03           0.261496E-07
           DELJK             -.106970E-03           -.356815E-08
           delJ              0.244259E-03           0.814761E-08
           delK              0.545588E-03           0.181989E-07
 
  S-reduced centrifugal distortion parameters (Ir representation) 
 
           DJ                0.382097E-03           0.127454E-07
           DK                -.243450E-03           -.812060E-08
           DJK               0.112590E-02           0.375561E-07
           D1                -.244259E-03           -.814761E-08
           D2                -.102739E-03           -.342702E-08
------------------------------------------------------------
  Centrifugal corrections for various types of 
 rotational constants (MHz and cm-1) ...
   Bx''-Bx         0.0020418664        0.0000000681
   By''-By         0.0020191005        0.0000000673
   Bz''-Bz         0.0000683883        0.0000000023
   Bx''-Bx'         0.0004061802        0.0000000135
   By''-By'         0.0003834142        0.0000000128
   Bz''-Bz'         0.0025219177        0.0000000841
   Bx'-Bx         0.0016356863        0.0000000546
   By'-By         0.0016356863        0.0000000546
   Bz'-Bz        -0.0024535294       -0.0000000818
   BxSR-Bx         0.0018941100        0.0000000632
   BySR-By         0.0010284808        0.0000000343
   BzSR-Bz        -0.0018992687       -0.0000000634
   BxSR-Bx''        -0.0001477565       -0.0000000049
   BySR-By''        -0.0009906197       -0.0000000330
   BzSR-Bz''        -0.0019676570       -0.0000000656
   BxSR-Bx'        -0.0002584237       -0.0000000086
   BySR-By'        -0.0006072055       -0.0000000203
   BzSR-Bz'         0.0005542607        0.0000000185
   BxAR-Bx         0.0008667155        0.0000000289
   ByAR-By         0.0025306151        0.0000000844
   BzAR-Bz        -0.0025794875       -0.0000000860
---------------------------------------------------------------------------
 
 *****************************************
     THE MOLECULE IS AN ASYMMETRIC TOP
 *****************************************
 
 
---------------------------------------------------------------------------
         Sextic centrifugal distortion parameters
          Watson A reduction. I^r representation 
              CM-1*10^6                     kHz
---------------------------------------------------------------------------
   HJ        0.0000000068               0.0000002034
   HJK        0.0000000104               0.0000003103
   HKJ       -0.0000000657              -0.0000019689
   HK        0.0000000674               0.0000020219
   hJ        0.0000000034               0.0000001013
   hJK        0.0000000117               0.0000003506
   hK        0.0000000284               0.0000008515
---------------------------------------------------------------------------
         Sextic centrifugal distortion parameters
          Watson S reduction. I^r representation 
              CM-1*10^6                     kHz
---------------------------------------------------------------------------
   HJ       -0.0000000047              -0.0000001402
   HJK        0.0000000543               0.0000016283
   HKJ       -0.0000000403              -0.0000012082
   HK        0.0000000096               0.0000002868
   h1        0.0000000022               0.0000000663
   h2        0.0000000057               0.0000001718
   h3        0.0000000012               0.0000000350
---------------------------------------------------------------------------
---------------------------------------------------------------------------
             Geometrical properties evaluated at     0.00 K 
  Mean and mean-square displacements in normal coordinates (amu**0.5 bohr)
         Coordinate              <q>            <q**2>
---------------------------------------------------------------------------
              1              0.0000000000     0.0000000000
              2              0.0000000000     0.0000000000
              3              0.0000000000     0.0000000000
              4              0.0000000000     0.0000000000
              5              0.0000000000     0.0000000000
              6              0.0000000000     0.0000000000
              7              0.0000000000     0.5000000659
              8             -0.0000000000     0.5000000659
              9             -0.0047966973     0.5000000659
             10             -0.0000000000     0.5000000659
             11             -0.0088363148     0.5000000659
             12              0.0000000000     0.5000000659
             13             -0.0000000000     0.5000000659
             14              0.0172720801     0.5000000659
             15              0.0000000000     0.5000000659
             16             -0.0000000000     0.5000000659
             17             -0.2167999216     0.5000000659
             18              0.0000000000     0.5000000659
             19             -0.1588873069     0.5000000659
             20              0.0575564120     0.5000000659
             21             -0.0123352734     0.5000000659
             22              0.0297777856     0.5000000659
             23              0.0089262361     0.5000000659
             24             -0.0052606368     0.5000000659
             25             -0.0054961131     0.5000000659
             26              0.0070969087     0.5000000659
             27             -0.0110773398     0.5000000659
             28              0.0109643707     0.5000000659
             29             -0.0232151500     0.5000000659
             30              0.0185069291     0.5000000659
             31             -0.0570142600     0.5000000659
             32             -0.0040806446     0.5000000659
             33              0.0572006573     0.5000000659
---------------------------------------------------------------------------
------------------------------------------------------
   ATOM              INTERNUCLEAR DISTANCE
  I    J            Re           Rg           Ra
------------------------------------------------------
  2    1         1.0819050    1.1025860    1.0863478
  3    1         2.1561982    2.1731021    2.1644300
  3    2         1.3916426    1.3992783    1.3969090
  4    1         2.1561982    2.1734897    2.1647357
  4    2         1.3916426    1.3995964    1.3971080
  4    3         2.3906676    2.4013429    2.4002536
  5    1         3.3846822    3.4031203    3.3979257
  5    2         2.3938263    2.4041891    2.4030923
  5    3         1.3936337    1.4014993    1.3992011
  5    4         2.7186620    2.7303609    2.7297397
  6    1         3.3846822    3.4033878    3.3981312
  6    2         2.3938263    2.4042801    2.4031192
  6    3         2.7186620    2.7299370    2.7293243
  6    4         1.3936337    1.4018756    1.3994727
  6    5         2.2792411    2.2894460    2.2881753
  7    1         2.5080635    2.5267268    2.5169718
  7    2         2.1612674    2.1749324    2.1688297
  7    3         1.0812548    1.0963003    1.0846623
  7    4         3.3845477    3.4006140    3.3971388
  7    5         2.1505638    2.1645778    2.1584841
  7    6         3.7988884    3.8156279    3.8129604
  8    1         2.5080635    2.5296566    2.5180541
  8    2         2.1612674    2.1784681    2.1698381
  8    3         3.3845477    3.4031284    3.3979461
  8    4         1.0812548    1.1018388    1.0854314
  8    5         3.7988884    3.8183690    3.8141429
  8    6         2.1505638    2.1680826    2.1594972
  8    7         4.3025852    4.3245432    4.3186969
  9    1         4.2918416    4.3168344    4.3097809
  9    2         3.3817517    3.4011521    3.3961278
  9    3         2.1525632    2.1707836    2.1622728
  9    4         3.8018753    3.8225046    3.8184141
  9    5         1.0835302    1.1046587    1.0889965
  9    6         3.2460793    3.2653124    3.2598378
  9    7         2.4810339    2.5014163    2.4914493
  9    8         4.8816294    4.9081271    4.9023415
 10    1         4.2918416    4.3172814    4.3101109
 10    2         3.3817517    3.4013147    3.3961737
 10    3         3.8018753    3.8220888    3.8179464
 10    4         2.1525632    2.1710709    2.1624313
 10    5         3.2460793    3.2652549    3.2597303
 10    6         1.0835302    1.1046574    1.0889480
 10    7         4.8816294    4.9057221    4.9011047
 10    8         2.4810339    2.5040691    2.4922147
 10    9         4.1079434    4.1334340    4.1257032
 11    1         3.8902253    3.9086296    3.9045887
 11    2         2.8083203    2.8187583    2.8182409
 11    3         2.4126182    2.4223325    2.4212974
 11    4         2.4126182    2.4227727    2.4216860
 11    5         1.3390964    1.3462609    1.3438358
 11    6         1.3390964    1.3462515    1.3438370
 11    7         3.3753245    3.3905585    3.3871624
 11    8         3.3753245    3.3934020    3.3882781
 11    9         2.0575793    2.0751528    2.0664274
 11   10         2.0575793    2.0750519    2.0662923
------------------------------------------------------
  nmode is                     27
  DIPOLE MOMENT OF ISOTOPOLOGUE 
  (only correct if inertial frame is unchanged) 
                             Vibrationally averaged dipole moment
--------------------------------------------------------------------------------
                              a.u.                         Debye
                     x         y         z              x         y         z
--------------------------------------------------------------------------------
MU_e            0.58668  -0.61985   0.00000        1.49110  -1.57541   0.00000
delta <MU> (1)  0.00016  -0.00001   0.00000        0.00041  -0.00003   0.00000
delta <MU> (2) -0.01189   0.01741  -0.00000       -0.03021   0.04426  -0.00000
<MU>            0.57496  -0.60245  -0.00000        1.46131  -1.53117  -0.00000
 
Equilibrium dipole moment:    0.85347 a.u. (   2.16917 D)
Zero-point dipole moment:     0.83278 a.u. (   2.11658 D)
--------------------------------------------------------------------------------
********************************************************************************
     PARAMETERS RELEVANT TO ROTATIONAL SPECTROSCOPY
********************************************************************************
 
 
  ----------------------------------------------------------------------------
                                     VIB-ROT CONSTANT / (cm-1)
                                  ------------------------------
     AXIS        MODE       CORIOLIS     QUADRATIC     ANHARMONIC    TOTAL
  ----------------------------------------------------------------------------
       1           7       0.0003340     -0.0000000   -0.0002059    0.0001281
       1           8       0.0003158     -0.0000000   -0.0001519    0.0001639
       1           9       0.0004699     -0.0001149   -0.0000011    0.0003539
       1          10       0.0001819     -0.0000000   -0.0000773    0.0001046
       1          11       0.0000998     -0.0001102    0.0000338    0.0000234
       1          12      -0.0001654      0.0000000   -0.0000415   -0.0002069
       1          13       0.0003495     -0.0000000   -0.0000249    0.0003246
       1          14      -0.0005022     -0.0000197   -0.0000428   -0.0005647
       1          15       0.0001865     -0.0000000   -0.0000135    0.0001730
       1          16       0.0002680     -0.0000000    0.0000035    0.0002715
       1          17      -0.0000159     -0.0000894    0.0002317    0.0001264
       1          18       0.0002946     -0.0000000    0.0000154    0.0003099
       1          19      -0.0001981     -0.0000327    0.0001587   -0.0000721
       1          20      -0.0001404     -0.0000018    0.0003159    0.0001737
       1          21      -0.0001071     -0.0000146    0.0000760   -0.0000457
       1          22      -0.0001754     -0.0000162    0.0002453    0.0000536
       1          23      -0.0001387     -0.0000042    0.0005492    0.0004062
       1          24      -0.0001358     -0.0000010    0.0001032   -0.0000335
       1          25      -0.0001854     -0.0000050    0.0001701   -0.0000203
       1          26      -0.0000810     -0.0000002    0.0002389    0.0001577
       1          27      -0.0001691     -0.0000020    0.0004691    0.0002980
       1          28      -0.0000350     -0.0000018    0.0003165    0.0002797
       1          29      -0.0000079     -0.0000002    0.0001324    0.0001243
       1          30      -0.0000176     -0.0000002    0.0000812    0.0000633
       1          31      -0.0000682     -0.0000005    0.0001660    0.0000973
       1          32      -0.0000476     -0.0000003    0.0001540    0.0001061
       1          33      -0.0000598     -0.0000008    0.0001705    0.0001098
       2           7       0.0002712     -0.0000000   -0.0001617    0.0001095
       2           8       0.0002609     -0.0000000   -0.0001877    0.0000731
       2           9       0.0001491     -0.0001038    0.0000029    0.0000481
       2          10       0.0003024     -0.0000000   -0.0000846    0.0002178
       2          11      -0.0000154     -0.0001179    0.0000306   -0.0001028
       2          12      -0.0000237     -0.0000000   -0.0000582   -0.0000819
       2          13       0.0001816     -0.0000000   -0.0000346    0.0001470
       2          14      -0.0000386     -0.0000251    0.0001316    0.0000679
       2          15       0.0002255     -0.0000000    0.0000069    0.0002323
       2          16       0.0002985      0.0000000   -0.0000018    0.0002967
       2          17      -0.0000672     -0.0000537    0.0001755    0.0000546
       2          18       0.0002868     -0.0000000    0.0000096    0.0002965
       2          19      -0.0001459     -0.0000265    0.0001033   -0.0000692
       2          20      -0.0001886     -0.0000083    0.0000396   -0.0001573
       2          21      -0.0002406     -0.0000060    0.0001921   -0.0000545
       2          22      -0.0000813     -0.0000179    0.0001727    0.0000735
       2          23      -0.0001588     -0.0000054    0.0005030    0.0003388
       2          24      -0.0001895     -0.0000010    0.0000677   -0.0001228
       2          25      -0.0000653     -0.0000032    0.0002645    0.0001960
       2          26      -0.0001497     -0.0000003    0.0001073   -0.0000426
       2          27      -0.0000359     -0.0000020    0.0002876    0.0002497
       2          28      -0.0001519     -0.0000014    0.0004434    0.0002901
       2          29      -0.0000870     -0.0000013    0.0002982    0.0002099
       2          30      -0.0000549     -0.0000005    0.0001406    0.0000851
       2          31      -0.0000114     -0.0000001    0.0000728    0.0000613
       2          32      -0.0000284     -0.0000003    0.0001299    0.0001012
       2          33      -0.0000162     -0.0000001    0.0001302    0.0001138
       3           7       0.0000000     -0.0000000   -0.0000912   -0.0000912
       3           8       0.0000000     -0.0000000   -0.0000857   -0.0000857
       3           9       0.0002603     -0.0000001    0.0000005    0.0002607
       3          10      -0.0000000     -0.0000000   -0.0000407   -0.0000407
       3          11      -0.0001671     -0.0000003    0.0000161   -0.0001513
       3          12      -0.0000000     -0.0000000   -0.0000253   -0.0000253
       3          13       0.0000000     -0.0000000   -0.0000151   -0.0000151
       3          14       0.0000288     -0.0000004    0.0000255    0.0000540
       3          15       0.0000000     -0.0000000   -0.0000013   -0.0000013
       3          16       0.0000000     -0.0000000    0.0000003    0.0000003
       3          17       0.0000479     -0.0000346    0.0001009    0.0001143
       3          18       0.0000000     -0.0000000    0.0000062    0.0000062
       3          19       0.0001585     -0.0000144    0.0000645    0.0002086
       3          20       0.0001123     -0.0000017    0.0000838    0.0001943
       3          21      -0.0001283     -0.0000001    0.0000693   -0.0000591
       3          22      -0.0000279     -0.0000006    0.0001033    0.0000748
       3          23      -0.0001251     -0.0000000    0.0002626    0.0001374
       3          24       0.0000202     -0.0000000    0.0000421    0.0000623
       3          25       0.0000347     -0.0000000    0.0001106    0.0001453
       3          26      -0.0000378     -0.0000000    0.0000842    0.0000464
       3          27       0.0010739     -0.0000000    0.0001860    0.0012599
       3          28      -0.0011049     -0.0000000    0.0001926   -0.0009123
       3          29      -0.0000310     -0.0000001    0.0001110    0.0000798
       3          30      -0.0000220     -0.0000000    0.0000566    0.0000346
       3          31      -0.0000220     -0.0000001    0.0000580    0.0000359
       3          32      -0.0000213     -0.0000000    0.0000706    0.0000493
       3          33      -0.0000220     -0.0000002    0.0000745    0.0000524
  ----------------------------------------------------------------------------
 
 
  ----------------------------------------------------------------------------
   Be, B0 AND B-B0 SHIFTS FOR SINGLY EXCITED VIBRATIONAL STATES (CM-1)
   ------------------------------------------------------------
  VIBRATION            X AXIS               Y AXIS                 Z AXIS
  ----------------------------------------------------------------------------
    Be                    0.19674318           0.18237289           0.09464284
    B0                    0.19529025           0.18105691           0.09392547
    Be-B0                 0.00145293           0.00131598           0.00071737
    B'                    0.19529030           0.18105697           0.09392539
    Be-B'                 0.00145287           0.00131593           0.00071745
    B''                   0.19529032           0.18105698           0.09392547
    Be-B''                0.00145286           0.00131591           0.00071737
    B^A                   0.19529028           0.18105700           0.09392539
    Be-B^A                0.00145290           0.00131590           0.00071746
    B^S                   0.19529031           0.18105695           0.09392541
    Be-B^S                0.00145287           0.00131595           0.00071743
     7                   -0.00012812          -0.00010945           0.00009121
     8                   -0.00016389          -0.00007313           0.00008570
     9                   -0.00035392          -0.00004809          -0.00026074
    10                   -0.00010461          -0.00021783           0.00004067
    11                   -0.00002339           0.00010275           0.00015128
    12                    0.00020694           0.00008190           0.00002529
    13                   -0.00032457          -0.00014699           0.00001507
    14                    0.00056467          -0.00006792          -0.00005401
    15                   -0.00017299          -0.00023232           0.00000128
    16                   -0.00027152          -0.00029668          -0.00000032
    17                   -0.00012644          -0.00005465          -0.00011426
    18                   -0.00030993          -0.00029648          -0.00000615
    19                    0.00007208           0.00006917          -0.00020861
    20                   -0.00017368           0.00015732          -0.00019435
    21                    0.00004572           0.00005454           0.00005909
    22                   -0.00005364          -0.00007349          -0.00007479
    23                   -0.00040625          -0.00033882          -0.00013744
    24                    0.00003354           0.00012282          -0.00006233
    25                    0.00002033          -0.00019600          -0.00014525
    26                   -0.00015767           0.00004259          -0.00004639
    27                   -0.00029798          -0.00024966          -0.00125988
    28                   -0.00027967          -0.00029014           0.00091229
    29                   -0.00012431          -0.00020992          -0.00007985
    30                   -0.00006332          -0.00008512          -0.00003462
    31                   -0.00009731          -0.00006131          -0.00003593
    32                   -0.00010610          -0.00010117          -0.00004935
    33                   -0.00010985          -0.00011385          -0.00005236
  ----------------------------------------------------------------------------
  ----------------------------------------------------------------------------
   Be, B0 AND B-B0 SHIFTS FOR SINGLY EXCITED VIBRATIONAL STATES (MHz)
  VIBRATION            X AXIS               Y AXIS                 Z AXIS
  ----------------------------------------------------------------------------
    Be                 5898.21206513        5467.40179843        2837.32103163
    B0                 5854.65436074        5427.94968803        2815.81480326
    Be-B0                43.55770439          39.45211040          21.50622836
    B'                 5854.65599643        5427.95132372        2815.81234973
    Be-B'                43.55606870          39.45047472          21.50868189
    B''                5854.65640261        5427.95170713        2815.81487165
    Be-B''               43.55566252          39.45009130          21.50615997
    B^A                5854.65522746        5427.95221864        2815.81222378
    Be-B^A               43.55683767          39.44957979          21.50880785
    B^S                5854.65625485        5427.95071651        2815.81290400
    Be-B^S               43.55581028          39.45108192          21.50812763
     7                   -3.84100755          -3.28131537           2.73436850
     8                   -4.91322426          -2.19251162           2.56914630
     9                  -10.61016806          -1.44173400          -7.81668508
    10                   -3.13611982          -6.53039007           1.21927132
    11                   -0.70111833           3.08040872           4.53538963
    12                    6.20378363           2.45533498           0.75812591
    13                   -9.73047796          -4.40663747           0.45175479
    14                   16.92840526          -2.03622641          -1.61913969
    15                   -5.18606996          -6.96487200           0.03826725
    16                   -8.13989354          -8.89427310          -0.00969786
    17                   -3.79068616          -1.63831592          -3.42537293
    18                   -9.29150219          -8.88829287          -0.18445233
    19                    2.16092666           2.07357537          -6.25392487
    20                   -5.20684107           4.71634975          -5.82642154
    21                    1.37062554           1.63498736           1.77145405
    22                   -1.60794552          -2.20317509          -2.24222480
    23                  -12.17896116         -10.15763235          -4.12019977
    24                    1.00565366           3.68194774          -1.86850573
    25                    0.60943774          -5.87583618          -4.35461105
    26                   -4.72683243           1.27668101          -1.39084603
    27                   -8.93306855          -7.48468974         -37.77010613
    28                   -8.38421758          -8.69816017          27.34983043
    29                   -3.72675340          -6.29332334          -2.39373518
    30                   -1.89819011          -2.55195035          -1.03782706
    31                   -2.91720562          -1.83807036          -1.07723679
    32                   -3.18074039          -3.03307045          -1.47940098
    33                   -3.29321761          -3.41302887          -1.56967708
  ----------------------------------------------------------------------------
