# Supplementary material for: Precise Semi-Experimental Equilibrium (r e SE) Structure of Pyridine from 32 Isotopologues: Accurate Assessment of the Effect of Nitrogen-Atom Substitution in Aromatic Rings
Source: J Phys Chem A. 2025 Nov 7;129(46):10737–50. doi: 10.1021/acs.jpca.5c07184 (PMC12641475; doi:10.1021/acs.jpca.5c07184)
Supplement: Supplementary file 2 [file jp5c07184_si_002.zip › Supplementary Information/Computational Files/isomass/ISOMASS18_D3-13C4.out]

 @GETMEM-I,  Allocated   91552 MB of main memory.
  analysis of anharmonic force field for a different isotopomer
  masses of atoms
   1.00782503500000        13.0033548260000        12.0000000000000     
   12.0000000000000        12.0000000000000        12.0000000000000     
   2.01410177900000        1.00782503500000        1.00782503500000     
   1.00782503500000        14.0030740020000     
  rotation matrix to com frame 

                 COLUMN   1       COLUMN   2       COLUMN   3
 ROW   1      0.53164096852    0.00000000000   -0.84696982272
 ROW   2      0.84696982272    0.00000000000    0.53164096852
 ROW   3     -0.00000000000    1.00000000000   -0.00000000000
********************************************************************************
        PARAMETERS RELEVANT TO MOLECULAR STRUCTURE 
********************************************************************************

                 COLUMN   1       COLUMN   2       COLUMN   3       COLUMN   4
 ROW   1     -0.00392248028    0.09736083103   -0.05332229336    0.09975686419
 ROW   2      0.01581674665    0.05330137538    0.09615912950    0.15516200498
 ROW   3      0.10987369536   -0.00419716837   -0.01574608225   -0.00000000896
 ROW   4     -0.00392248031    0.09736083101   -0.05332229340    0.05667376259
 ROW   5      0.01581674662    0.05330137535    0.09615912944    0.08652529511
 ROW   6      0.10987369533   -0.00419716838   -0.01574608219   -0.00000000504
 ROW   7     -0.00392248036    0.09736083095   -0.05332229350   -0.04753728026
 ROW   8      0.01581674662    0.05330137535    0.09615912944    0.08891541777
 ROW   9      0.10987369529   -0.00419716834   -0.01574608216   -0.00000000343
 ROW  10     -0.00392248028    0.09736083103   -0.05332229336    0.10412840887
 ROW  11      0.01581674657    0.05330137529    0.09615912935   -0.00628477872
 ROW  12      0.10987369532   -0.00419716842   -0.01574608212   -0.00000000146
 ROW  13     -0.00392248039    0.09736083092   -0.05332229354   -0.09945515018
 ROW  14      0.01581674657    0.05330137530    0.09615912936   -0.00164565144
 ROW  15      0.10987369525   -0.00419716834   -0.01574608208    0.00000000167
 ROW  16     -0.00392248031    0.09736083100   -0.05332229341    0.04514155197
 ROW  17      0.01581674652    0.05330137525    0.09615912928   -0.09240865926
 ROW  18      0.10987369528   -0.00419716842   -0.01574608204    0.00000000355
 ROW  19     -0.00392248039    0.09736083093   -0.05332229353   -0.08806505445
 ROW  20      0.01581674666    0.05330137538    0.09615912950    0.15903522776
 ROW  21      0.10987369529   -0.00419716830   -0.01574608221   -0.00000000606
 ROW  22     -0.00392248024    0.09736083108   -0.05332229329    0.18489407640
 ROW  23      0.01581674656    0.05330137529    0.09615912935   -0.01230059488
 ROW  24      0.10987369535   -0.00419716845   -0.01574608214   -0.00000000250
 ROW  25     -0.00392248044    0.09736083088   -0.05332229362   -0.18061355361
 ROW  26      0.01581674657    0.05330137530    0.09615912936   -0.00211772649
 ROW  27      0.10987369522   -0.00419716831   -0.01574608206    0.00000000303
 ROW  28     -0.00392248029    0.09736083102   -0.05332229338    0.07999725452
 ROW  29      0.01581674648    0.05330137521    0.09615912921   -0.16570251772
 ROW  30      0.10987369528   -0.00419716846   -0.01574608199    0.00000000642
 ROW  31     -0.00392248037    0.09736083095   -0.05332229350   -0.05515804212
 ROW  32      0.01581674652    0.05330137525    0.09615912928   -0.09163659786
 ROW  33      0.10987369524   -0.00419716839   -0.01574608202    0.00000000516

                 COLUMN   5       COLUMN   6       COLUMN   7       COLUMN   8
 ROW   1      0.00000000351    0.00000000003   -0.00000000000   -0.00000000000
 ROW   2      0.00000000557    0.00000000010   -0.00000000000   -0.00000000000
 ROW   3      0.25187539845   -0.06152540579    0.06778853972    0.31913419209
 ROW   4      0.00000000198    0.00000000001    0.00000000000   -0.00000000000
 ROW   5      0.00000000313    0.00000000005   -0.00000000000   -0.00000000000
 ROW   6      0.14096685027   -0.03572183179    0.03883552356    0.13737852477
 ROW   7     -0.00000000173   -0.00000000007   -0.00000000000    0.00000000000
 ROW   8      0.00000000321    0.00000000005   -0.00000000000   -0.00000000000
 ROW   9      0.09326420404    0.10628250027   -0.10675720088   -0.04792538151
 ROW  10      0.00000000366    0.00000000004   -0.00000000000   -0.00000000000
 ROW  11     -0.00000000018   -0.00000000001    0.00000000000   -0.00000000000
 ROW  12      0.04256161952   -0.14373321191    0.08887978831   -0.11625790669
 ROW  13     -0.00000000358   -0.00000000010   -0.00000000000    0.00000000000
 ROW  14     -0.00000000001   -0.00000000001    0.00000000000   -0.00000000000
 ROW  15     -0.05066848195    0.13366786886    0.10831365617   -0.08211840263
 ROW  16      0.00000000157   -0.00000000000   -0.00000000000   -0.00000000000
 ROW  17     -0.00000000324   -0.00000000007    0.00000000000   -0.00000000000
 ROW  18     -0.09900781702   -0.10469470326   -0.12703243411   -0.03141202369
 ROW  19     -0.00000000317   -0.00000000009   -0.00000000000    0.00000000000
 ROW  20      0.00000000571    0.00000000010   -0.00000000000    0.00000000000
 ROW  21      0.16533082382    0.19420667580   -0.29599914849   -0.10794628042
 ROW  22      0.00000000654    0.00000000009    0.00000000000   -0.00000000000
 ROW  23     -0.00000000039   -0.00000000002    0.00000000000   -0.00000000000
 ROW  24      0.07407926958   -0.25575682367    0.18373339040   -0.22406073195
 ROW  25     -0.00000000647   -0.00000000016    0.00000000000    0.00000000000
 ROW  26     -0.00000000003   -0.00000000001    0.00000000000   -0.00000000000
 ROW  27     -0.09087498658    0.24315622183    0.27612197785   -0.18871790453
 ROW  28      0.00000000281    0.00000000002   -0.00000000000   -0.00000000000
 ROW  29     -0.00000000585   -0.00000000012    0.00000000000   -0.00000000000
 ROW  30     -0.17799827411   -0.18645110406   -0.33674315216   -0.04147494457
 ROW  31     -0.00000000200   -0.00000000007   -0.00000000000    0.00000000000
 ROW  32     -0.00000000321   -0.00000000007    0.00000000000   -0.00000000000
 ROW  33     -0.14692184360    0.03125730347    0.02413327559    0.13566838032

                 COLUMN   9       COLUMN  10       COLUMN  11       COLUMN  12
 ROW   1     -0.12491693497    0.00000000000    0.06134228613    0.00000000000
 ROW   2      0.08237264041    0.00000000000    0.10681672877   -0.00000000000
 ROW   3      0.00000000000    0.29903410636   -0.00000000000    0.23197152700
 ROW   4     -0.12516893090   -0.00000000000   -0.03343566779    0.00000000000
 ROW   5      0.08289141090   -0.00000000000   -0.04445963789    0.00000000000
 ROW   6      0.00000000000   -0.03242835502    0.00000000000    0.07386539634
 ROW   7      0.03830598096   -0.00000000000   -0.13052294154    0.00000000000
 ROW   8      0.08352595165   -0.00000000000   -0.02426704436   -0.00000000000
 ROW   9     -0.00000000000   -0.12590708521    0.00000000000   -0.07934108721
 ROW  10     -0.05594879281    0.00000000000    0.03482501587    0.00000000000
 ROW  11     -0.06389163973   -0.00000000000   -0.12519292554    0.00000000000
 ROW  12      0.00000000000    0.01108790720   -0.00000000000   -0.11279904678
 ROW  13      0.04644744904   -0.00000000000   -0.02773094382    0.00000000000
 ROW  14      0.05762276852    0.00000000000    0.12669898504   -0.00000000000
 ROW  15      0.00000000000   -0.02728325407    0.00000000000    0.09713580751
 ROW  16     -0.03311468057    0.00000000000    0.12419388961   -0.00000000000
 ROW  17     -0.07320066444    0.00000000000    0.02623663446   -0.00000000000
 ROW  18     -0.00000000000   -0.03525807150    0.00000000000    0.09549746198
 ROW  19      0.12244777480   -0.00000000000   -0.07696470435    0.00000000000
 ROW  20     -0.05675860144   -0.00000000000   -0.12836209640   -0.00000000000
 ROW  21      0.00000000000    0.50274186170   -0.00000000000   -0.09406453878
 ROW  22      0.08121790842   -0.00000000000   -0.04525877521    0.00000000000
 ROW  23     -0.07388920260   -0.00000000000   -0.11892643358    0.00000000000
 ROW  24      0.00000000000    0.28814362134   -0.00000000000    0.00519738670
 ROW  25     -0.08774096275    0.00000000000    0.00590383766    0.00000000000
 ROW  26      0.05756848997    0.00000000000    0.12766889495   -0.00000000000
 ROW  27      0.00000000000    0.22825226174   -0.00000000000    0.30087682585
 ROW  28     -0.08699283952    0.00000000000    0.10864285675   -0.00000000000
 ROW  29      0.03827384633    0.00000000000    0.06101631577   -0.00000000000
 ROW  30      0.00000000000    0.08217357978   -0.00000000000    0.34120626737
 ROW  31      0.11803524956    0.00000000000    0.03206138646   -0.00000000000
 ROW  32     -0.07979447559    0.00000000000    0.04406130847   -0.00000000000
 ROW  33     -0.00000000000    0.04519027916   -0.00000000000   -0.11876622330

                 COLUMN  13       COLUMN  14       COLUMN  15       COLUMN  16
 ROW   1      0.00000000000    0.01786351254    0.00000000000   -0.00000000000
 ROW   2      0.00000000000    0.06658656552    0.00000000000    0.00000000000
 ROW   3      0.31557430002   -0.00000000000    0.39136866328    0.58956696451
 ROW   4      0.00000000000    0.00074750888    0.00000000000   -0.00000000000
 ROW   5     -0.00000000000    0.03673959399   -0.00000000000    0.00000000000
 ROW   6     -0.06338839162    0.00000000000   -0.05830461172   -0.08840844458
 ROW   7     -0.00000000000    0.02143161338    0.00000000000   -0.00000000000
 ROW   8     -0.00000000000   -0.01377943376    0.00000000000   -0.00000000000
 ROW   9      0.10876379442   -0.00000000000   -0.02200309326    0.04898087399
 ROW  10      0.00000000000    0.03539704568   -0.00000000000    0.00000000000
 ROW  11      0.00000000000    0.04756777583   -0.00000000000    0.00000000000
 ROW  12     -0.05761996263    0.00000000000   -0.03226285184    0.05418474133
 ROW  13     -0.00000000000   -0.03258595849   -0.00000000000    0.00000000000
 ROW  14      0.00000000000    0.02469537895    0.00000000000   -0.00000000000
 ROW  15     -0.02512865437   -0.00000000000    0.10318778659   -0.06628267770
 ROW  16      0.00000000000    0.00454281192   -0.00000000000    0.00000000000
 ROW  17      0.00000000000   -0.01703652606   -0.00000000000    0.00000000000
 ROW  18     -0.06461349927   -0.00000000000    0.07287849669    0.05215509354
 ROW  19      0.00000000000    0.32470972564    0.00000000000   -0.00000000000
 ROW  20     -0.00000000000   -0.53633265298   -0.00000000000   -0.00000000000
 ROW  21     -0.21463305166    0.00000000000    0.03178655260   -0.10551518844
 ROW  22      0.00000000000    0.07334875467   -0.00000000000    0.00000000000
 ROW  23      0.00000000000    0.04659898914   -0.00000000000    0.00000000000
 ROW  24      0.62155478572   -0.00000000000    0.16580330057   -0.39318555062
 ROW  25     -0.00000000000   -0.07775478071   -0.00000000000    0.00000000000
 ROW  26      0.00000000000    0.02405305556    0.00000000000   -0.00000000000
 ROW  27      0.02123358293    0.00000000000   -0.60092214485    0.41614066000
 ROW  28      0.00000000000    0.05001610349    0.00000000000   -0.00000000000
 ROW  29     -0.00000000000   -0.11208126766   -0.00000000000    0.00000000000
 ROW  30      0.33474734463   -0.00000000000   -0.43671992287   -0.21140572650
 ROW  31     -0.00000000000   -0.07663424346   -0.00000000000    0.00000000000
 ROW  32      0.00000000000    0.00569660878    0.00000000000   -0.00000000000
 ROW  33      0.02974388175    0.00000000000   -0.02022699138   -0.00789732078

                 COLUMN  17       COLUMN  18       COLUMN  19       COLUMN  20
 ROW   1     -0.01399851606   -0.00000000000   -0.13248316893    0.20938295362
 ROW   2      0.04614113529    0.00000000000    0.10592363648    0.33239925293
 ROW   3     -0.00000000000    0.25030274617   -0.00000000000    0.00000000000
 ROW   4     -0.01593610991   -0.00000000000   -0.13524092168    0.03784185938
 ROW   5      0.02681577335    0.00000000000    0.08821168336    0.05718101664
 ROW   6      0.00000000000   -0.03599199431   -0.00000000000   -0.00000000000
 ROW   7     -0.12956129404   -0.00000000000    0.00820268683   -0.06245458488
 ROW   8     -0.07277634365   -0.00000000000   -0.01294003810   -0.04588301619
 ROW   9      0.00000000000   -0.02114232743   -0.00000000000   -0.00000000000
 ROW  10      0.00904128593    0.00000000000    0.02096835995    0.03918511604
 ROW  11      0.15953920647    0.00000000000   -0.02257463294   -0.05352288888
 ROW  12     -0.00000000000    0.08346136381   -0.00000000000    0.00000000000
 ROW  13     -0.00365758674   -0.00000000000    0.03221371841    0.05358416348
 ROW  14     -0.03660951335   -0.00000000000   -0.14462799124   -0.02390816961
 ROW  15     -0.00000000000    0.07895297159    0.00000000000    0.00000000000
 ROW  16      0.01796237111    0.00000000000    0.11904423695   -0.12664243161
 ROW  17      0.01746658663    0.00000000000    0.03891402178   -0.03295971950
 ROW  18      0.00000000000   -0.10265883121   -0.00000000000   -0.00000000000
 ROW  19     -0.13071968742   -0.00000000000   -0.02637254517   -0.07281828635
 ROW  20     -0.12754765056   -0.00000000000    0.02721718293   -0.06411551951
 ROW  21      0.00000000000    0.00586013283    0.00000000000    0.00000000000
 ROW  22      0.00142959307   -0.00000000000    0.10833712858    0.41789554085
 ROW  23      0.16892896784    0.00000000000   -0.02197222671   -0.08874056387
 ROW  24      0.00000000000   -0.41661463298    0.00000000000   -0.00000000000
 ROW  25      0.01769171679   -0.00000000000    0.19570033365    0.29178567649
 ROW  26     -0.04165149757   -0.00000000000   -0.15019078516   -0.02378330103
 ROW  27      0.00000000000   -0.35114047552   -0.00000000000   -0.00000000000
 ROW  28      0.03250115087    0.00000000000    0.16473186544   -0.21199088572
 ROW  29     -0.00241227257   -0.00000000000   -0.04380324355    0.13331984165
 ROW  30     -0.00000000000    0.57244016640   -0.00000000000    0.00000000000
 ROW  31      0.12191394389    0.00000000000   -0.04944364027    0.00699267893
 ROW  32     -0.07681061762   -0.00000000000    0.04311777523    0.06462271559
 ROW  33      0.00000000000   -0.00446776455   -0.00000000000    0.00000000000

                 COLUMN  21       COLUMN  22       COLUMN  23       COLUMN  24
 ROW   1      0.31621462137    0.06760307478    0.12264251927    0.23361562002
 ROW   2      0.44956195605    0.14782662031    0.19005917148    0.40688774092
 ROW   3     -0.00000000000   -0.00000000000   -0.00000000000   -0.00000000000
 ROW   4      0.06343087383   -0.00067972102   -0.03791525470   -0.05367535052
 ROW   5      0.05452974107    0.03343329848   -0.06524222502   -0.05576508695
 ROW   6     -0.00000000000   -0.00000000000    0.00000000000    0.00000000000
 ROW   7      0.00956532042    0.00647608008   -0.04804317871    0.04636953490
 ROW   8      0.01559055234   -0.04422160514    0.08950323682   -0.06441706618
 ROW   9      0.00000000000    0.00000000000   -0.00000000000    0.00000000000
 ROW  10     -0.06967212938   -0.05061533835    0.07649438366   -0.01733674373
 ROW  11     -0.05185091539    0.03363124646    0.00070091701    0.02310951097
 ROW  12     -0.00000000000   -0.00000000000   -0.00000000000    0.00000000000
 ROW  13     -0.04339109904    0.04623236562    0.13431714195    0.03787707913
 ROW  14     -0.08441408974    0.06625755423    0.01104761045    0.01605970543
 ROW  15     -0.00000000000   -0.00000000000   -0.00000000000   -0.00000000000
 ROW  16      0.01492671118    0.00229211953   -0.04783078617   -0.01406522747
 ROW  17      0.03376669438   -0.12460713022    0.09013753318    0.03916679966
 ROW  18      0.00000000000    0.00000000000   -0.00000000000   -0.00000000000
 ROW  19      0.05630400732   -0.05719992616    0.01639775267   -0.03793096215
 ROW  20     -0.06235317077    0.05965325809   -0.02039895915    0.08940777555
 ROW  21     -0.00000000000   -0.00000000000   -0.00000000000   -0.00000000000
 ROW  22     -0.54692111891   -0.33682455474   -0.22546820392    0.27461037972
 ROW  23     -0.02070111715    0.05645977681    0.02271940268    0.00524429645
 ROW  24      0.00000000000    0.00000000000   -0.00000000000   -0.00000000000
 ROW  25     -0.12867368155    0.37293488999    0.18027856507   -0.58532610330
 ROW  26     -0.08853705162    0.07596525834    0.00388320306    0.01034617154
 ROW  27      0.00000000000    0.00000000000   -0.00000000000    0.00000000000
 ROW  28     -0.03985704340    0.19353316910    0.01835532537    0.15491444932
 ROW  29      0.15217780084   -0.53379532938   -0.07147639457   -0.32009479751
 ROW  30     -0.00000000000   -0.00000000000   -0.00000000000    0.00000000000
 ROW  31      0.03763455573   -0.01629286112   -0.07254191970    0.00441313721
 ROW  32     -0.00263843988    0.03769987230   -0.11094275808    0.01962746816
 ROW  33     -0.00000000000   -0.00000000000    0.00000000000    0.00000000000

                 COLUMN  25       COLUMN  26       COLUMN  27       COLUMN  28
 ROW   1      0.13896003335    0.14250381020    0.11633488653    0.06810224019
 ROW   2      0.27693637816    0.09326008795    0.19802485058   -0.01897414049
 ROW   3     -0.00000000000   -0.00000000000   -0.00000000000   -0.00000000000
 ROW   4     -0.03505719847    0.02933915741   -0.08653739996    0.04866786586
 ROW   5     -0.00964929483   -0.06221145313   -0.12863627794   -0.03641161125
 ROW   6      0.00000000000    0.00000000000    0.00000000000    0.00000000000
 ROW   7      0.08121944296    0.00456143004    0.00892695443   -0.07855941384
 ROW   8     -0.09230745342    0.07726561969    0.08519426321    0.08807578451
 ROW   9      0.00000000000   -0.00000000000   -0.00000000000   -0.00000000000
 ROW  10     -0.03407205411   -0.11771299077    0.08800998850   -0.12694222273
 ROW  11      0.05391046345   -0.00411391199    0.06325730168    0.04257759560
 ROW  12     -0.00000000000    0.00000000000   -0.00000000000    0.00000000000
 ROW  13     -0.02646555637   -0.09154962630   -0.07012511165    0.12460264950
 ROW  14      0.07923899613   -0.01723312835   -0.04306018461   -0.02972623024
 ROW  15     -0.00000000000    0.00000000000    0.00000000000   -0.00000000000
 ROW  16      0.07129808696    0.01814344955   -0.00559099703    0.08846840609
 ROW  17     -0.02482745924    0.07569899444   -0.09997460952   -0.09721496509
 ROW  18      0.00000000000   -0.00000000000    0.00000000000    0.00000000000
 ROW  19     -0.00662570118    0.09566806334    0.08640610756   -0.01615885331
 ROW  20      0.09778659968   -0.01586579030    0.02790395266   -0.06008094262
 ROW  21      0.00000000000    0.00000000000   -0.00000000000    0.00000000000
 ROW  22      0.09095587558    0.39438486726   -0.09598059891    0.16898041605
 ROW  23      0.05728541396   -0.04465902009    0.08839956999    0.02719652382
 ROW  24      0.00000000000   -0.00000000000    0.00000000000   -0.00000000000
 ROW  25      0.23326870486    0.42404607232    0.09804160035   -0.18607588046
 ROW  26      0.09363540270   -0.01055189099   -0.03902202799   -0.04371219742
 ROW  27     -0.00000000000   -0.00000000000   -0.00000000000    0.00000000000
 ROW  28     -0.15131673120    0.17978590354   -0.10573891603   -0.03500639966
 ROW  29      0.47135042984   -0.25189311098    0.11844369974    0.19550989127
 ROW  30     -0.00000000000    0.00000000000    0.00000000000   -0.00000000000
 ROW  31     -0.06776092631    0.03676716460    0.04883497711   -0.05050737867
 ROW  32     -0.08354576135   -0.03734756378    0.08446657247    0.02775560402
 ROW  33      0.00000000000    0.00000000000   -0.00000000000   -0.00000000000

                 COLUMN  29       COLUMN  30       COLUMN  31       COLUMN  32
 ROW   1      0.02074769850    0.11931307512   -0.08384537229   -0.75108765686
 ROW   2      0.00690930283   -0.07452920897    0.05408508009    0.47289190799
 ROW   3     -0.00000000000    0.00000000000   -0.00000000000   -0.00000000000
 ROW   4     -0.00496530268   -0.00915650378    0.00618719449    0.05974858641
 ROW   5     -0.01120666661    0.00581013488   -0.00486042606   -0.03858954142
 ROW   6      0.00000000000   -0.00000000000    0.00000000000    0.00000000000
 ROW   7      0.10741810084    0.00114862625    0.00415682718    0.00102250327
 ROW   8      0.06232064108   -0.00085124991   -0.00079557544    0.00343082047
 ROW   9     -0.00000000000    0.00000000000   -0.00000000000   -0.00000000000
 ROW  10      0.00009744701   -0.00392981969    0.00155343711   -0.00174114732
 ROW  11     -0.00047149055   -0.02033148171    0.01140108332    0.02114272276
 ROW  12      0.00000000000    0.00000000000   -0.00000000000   -0.00000000000
 ROW  13     -0.01253703500   -0.00207198799   -0.00324781234   -0.00071294654
 ROW  14      0.00162875249    0.02846360195    0.07824759132   -0.00527070426
 ROW  15      0.00000000000   -0.00000000000   -0.00000000000    0.00000000000
 ROW  16     -0.00034532441    0.06705541784   -0.02357770700    0.02030518579
 ROW  17      0.00017830052    0.02918651101   -0.01157392502    0.00864787650
 ROW  18     -0.00000000000   -0.00000000000    0.00000000000   -0.00000000000
 ROW  19     -0.54939724678   -0.00105558781   -0.00655797997   -0.00330337494
 ROW  20     -0.31673912362    0.00020108497   -0.00127562019   -0.00346583507
 ROW  21      0.00000000000    0.00000000000    0.00000000000    0.00000000000
 ROW  22      0.00056882419    0.02268156562   -0.01196532364   -0.01456276824
 ROW  23      0.00002056533    0.25557269395   -0.13939864519   -0.25359434532
 ROW  24      0.00000000000   -0.00000000000    0.00000000000    0.00000000000
 ROW  25      0.01831803952    0.00501195549    0.01324562562    0.00038837475
 ROW  26      0.01536386755   -0.33444920999   -0.89033070330    0.05701603083
 ROW  27     -0.00000000000    0.00000000000    0.00000000000   -0.00000000000
 ROW  28     -0.00062587014   -0.76628465066    0.26550364939   -0.22165834263
 ROW  29     -0.00060323909   -0.35708733808    0.12421253170   -0.10297069671
 ROW  30      0.00000000000    0.00000000000   -0.00000000000    0.00000000000
 ROW  31     -0.00027169984   -0.00007938122    0.00012619619   -0.00015130956
 ROW  32     -0.00014750856    0.00006590424   -0.00024885940   -0.00009525427
 ROW  33     -0.00000000000   -0.00000000000   -0.00000000000   -0.00000000000

                 COLUMN  33
 ROW   1      0.26622221112
 ROW   2     -0.16308779449
 ROW   3      0.00000000000
 ROW   4     -0.02419504640
 ROW   5      0.01204806030
 ROW   6      0.00000000000
 ROW   7     -0.00042736297
 ROW   8     -0.00176539469
 ROW   9      0.00000000000
 ROW  10      0.00579870518
 ROW  11      0.07764383429
 ROW  12     -0.00000000000
 ROW  13      0.00013214148
 ROW  14     -0.00285680445
 ROW  15     -0.00000000000
 ROW  16      0.02085696181
 ROW  17      0.00587738399
 ROW  18     -0.00000000000
 ROW  19      0.00123822771
 ROW  20      0.00149992551
 ROW  21     -0.00000000000
 ROW  22     -0.06357969515
 ROW  23     -0.86834775171
 ROW  24      0.00000000000
 ROW  25     -0.00081935513
 ROW  26      0.02770721874
 ROW  27     -0.00000000000
 ROW  28     -0.20166943222
 ROW  29     -0.08893180550
 ROW  30      0.00000000000
 ROW  31     -0.00031117601
 ROW  32     -0.00037593165
 ROW  33      0.00000000000
  Performing F(IJK)/F(IKJ)/F(KJI) consistency check 
  Differences greater than 1 cm-1 will be printed.
  ===================================================================
  I    J    K    F(IJK)        F(IKJ)        F(KJI)        Difference
  ===================================================================
 Cubic force constants written to file cubic.
  ===================================================================
  Largest absolute difference is    0.12018 cm-1.
 
 
---------------------------------------------------------------------------
          Quartic centrifugal distortion parameters 
                                CM-1                MHz
---------------------------------------------------------------------------
    1    1    1    1   -0.1605763893E-06       -0.0048139590
    1    1    1    2   -0.2537744463E-08       -0.0000760797
    1    1    2    1   -0.2537744463E-08       -0.0000760797
    1    1    2    2    0.4829590788E-07        0.0014478749
    1    1    3    3   -0.2479326615E-07       -0.0007432834
    1    2    1    1   -0.2537744463E-08       -0.0000760797
    1    2    1    2   -0.1105038795E-06       -0.0033128230
    1    2    2    1   -0.1105038795E-06       -0.0033128230
    1    2    2    2   -0.6476571966E-08       -0.0001941627
    1    2    3    3   -0.2318159637E-08       -0.0000694967
    2    1    1    1   -0.2537744463E-08       -0.0000760797
    2    1    1    2   -0.1105038795E-06       -0.0033128230
    2    1    2    1   -0.1105038795E-06       -0.0033128230
    2    1    2    2   -0.6476571966E-08       -0.0001941627
    2    1    3    3   -0.2318159637E-08       -0.0000694967
    2    2    1    1    0.4829590788E-07        0.0014478749
    2    2    1    2   -0.6476571966E-08       -0.0001941627
    2    2    2    1   -0.6476571966E-08       -0.0001941627
    2    2    2    2   -0.1467890680E-06       -0.0044006255
    2    2    3    3   -0.2773475899E-07       -0.0008314672
    3    3    1    1   -0.2479326615E-07       -0.0007432834
    3    3    1    2   -0.2318159637E-08       -0.0000694967
    3    3    2    1   -0.2318159637E-08       -0.0000694967
    3    3    2    2   -0.2773475899E-07       -0.0008314672
    3    3    3    3   -0.1319170036E-07       -0.0003954772
---------------------------------------------------------------------------
------------------------------------------------------------
        Parameter                (MHz)                 (CM-1)
------------------------------------------------------------
 
           R6                -.489558E-04           -.163299E-08
           R5                -.151995E-03           -.506999E-08
           SI                            0.126998E+01
 
  Kivelson-Wilson centrifugal distortion parameters 
 
           DJ                0.501601E-03           0.167316E-07
           DK                0.224827E-03           0.749944E-08
           DJK               0.477061E-03           0.159130E-07
 
  A-reduced centrifugal distortion parameters (Ir representation) 
 
           DELJ              0.599513E-03           0.199976E-07
           DELK              0.714385E-03           0.238293E-07
           DELJK             -.110408E-03           -.368282E-08
           delJ              0.250322E-03           0.834984E-08
           delK              0.552681E-03           0.184355E-07
 
  S-reduced centrifugal distortion parameters (Ir representation) 
 
           DJ                0.381919E-03           0.127394E-07
           DK                -.373584E-03           -.124614E-07
           DJK               0.119516E-02           0.398661E-07
           D1                -.250322E-03           -.834984E-08
           D2                -.108797E-03           -.362908E-08
------------------------------------------------------------
  Centrifugal corrections for various types of 
 rotational constants (MHz and cm-1) ...
   Bx''-Bx         0.0020721451        0.0000000691
   By''-By         0.0020280532        0.0000000676
   Bz''-Bz         0.0001042683        0.0000000035
   Bx''-Bx'         0.0004157336        0.0000000139
   By''-By'         0.0003716417        0.0000000124
   Bz''-Bz'         0.0025888855        0.0000000864
   Bx'-Bx         0.0016564115        0.0000000553
   By'-By         0.0016564115        0.0000000553
   Bz'-Bz        -0.0024846172       -0.0000000829
   BxSR-Bx         0.0019610887        0.0000000654
   BySR-By         0.0010048914        0.0000000335
   BzSR-Bz        -0.0019201805       -0.0000000641
   BxSR-Bx''        -0.0001110563       -0.0000000037
   BySR-By''        -0.0010231618       -0.0000000341
   BzSR-Bz''        -0.0020244488       -0.0000000675
   BxSR-Bx'        -0.0003046772       -0.0000000102
   BySR-By'        -0.0006515200       -0.0000000217
   BzSR-Bz'         0.0005644367        0.0000000188
   BxAR-Bx         0.0008731194        0.0000000291
   ByAR-By         0.0025454415        0.0000000849
   BzAR-Bz        -0.0025903551       -0.0000000864
---------------------------------------------------------------------------
 
 *****************************************
     THE MOLECULE IS AN ASYMMETRIC TOP
 *****************************************
 
 
---------------------------------------------------------------------------
         Sextic centrifugal distortion parameters
          Watson A reduction. I^r representation 
              CM-1*10^6                     kHz
---------------------------------------------------------------------------
   HJ        0.0000000073               0.0000002198
   HJK        0.0000000013               0.0000000390
   HKJ       -0.0000000339              -0.0000010165
   HK        0.0000000401               0.0000012007
   hJ        0.0000000037               0.0000001095
   hJK        0.0000000078               0.0000002334
   hK        0.0000000362               0.0000010854
---------------------------------------------------------------------------
         Sextic centrifugal distortion parameters
          Watson S reduction. I^r representation 
              CM-1*10^6                     kHz
---------------------------------------------------------------------------
   HJ       -0.0000000051              -0.0000001523
   HJK        0.0000000428               0.0000012833
   HKJ        0.0000000139               0.0000004177
   HK       -0.0000000369              -0.0000011057
   h1        0.0000000020               0.0000000609
   h2        0.0000000062               0.0000001861
   h3        0.0000000016               0.0000000486
---------------------------------------------------------------------------
---------------------------------------------------------------------------
             Geometrical properties evaluated at     0.00 K 
  Mean and mean-square displacements in normal coordinates (amu**0.5 bohr)
         Coordinate              <q>            <q**2>
---------------------------------------------------------------------------
              1              0.0000000000     0.0000000000
              2              0.0000000000     0.0000000000
              3              0.0000000000     0.0000000000
              4              0.0000000000     0.0000000000
              5              0.0000000000     0.0000000000
              6              0.0000000000     0.0000000000
              7             -0.0000000000     0.5000000659
              8              0.0000000000     0.5000000659
              9             -0.0031239238     0.5000000659
             10             -0.0000000000     0.5000000659
             11             -0.0041757830     0.5000000659
             12             -0.0000000000     0.5000000659
             13              0.0000000000     0.5000000659
             14              0.0145105370     0.5000000659
             15              0.0000000000     0.5000000659
             16             -0.0000000000     0.5000000659
             17             -0.2259338481     0.5000000659
             18             -0.0000000000     0.5000000659
             19             -0.1504719547     0.5000000659
             20              0.0432745514     0.5000000659
             21             -0.0171218890     0.5000000659
             22              0.0311567163     0.5000000659
             23              0.0066655918     0.5000000659
             24             -0.0040650477     0.5000000659
             25             -0.0039939301     0.5000000659
             26              0.0066451965     0.5000000659
             27             -0.0027652097     0.5000000659
             28             -0.0174213167     0.5000000659
             29             -0.0223515536     0.5000000659
             30              0.0211786127     0.5000000659
             31             -0.0575587203     0.5000000659
             32             -0.0106268266     0.5000000659
             33              0.0550809801     0.5000000659
---------------------------------------------------------------------------
------------------------------------------------------
   ATOM              INTERNUCLEAR DISTANCE
  I    J            Re           Rg           Ra
------------------------------------------------------
  2    1         1.0819050    1.1025264    1.0863157
  3    1         2.1561982    2.1730938    2.1643955
  3    2         1.3916426    1.3992758    1.3969085
  4    1         2.1561982    2.1733787    2.1646526
  4    2         1.3916426    1.3994775    1.3970526
  4    3         2.3906676    2.4013539    2.4002221
  5    1         3.3846822    3.4031148    3.3979320
  5    2         2.3938263    2.4041774    2.4031233
  5    3         1.3936337    1.4016239    1.3992626
  5    4         2.7186620    2.7303561    2.7297336
  6    1         3.3846822    3.4032999    3.3980703
  6    2         2.3938263    2.4042022    2.4030951
  6    3         2.7186620    2.7299849    2.7293419
  6    4         1.3936337    1.4018719    1.3994682
  6    5         2.2792411    2.2894459    2.2881853
  7    1         2.5080635    2.5267200    2.5169765
  7    2         2.1612674    2.1749351    2.1688721
  7    3         1.0812548    1.0963766    1.0847055
  7    4         3.3845477    3.4006199    3.3971441
  7    5         2.1505638    2.1646958    2.1585864
  7    6         3.7988884    3.8156853    3.8130217
  8    1         2.5080635    2.5295230    2.5179521
  8    2         2.1612674    2.1783597    2.1697732
  8    3         3.3845477    3.4031236    3.3979044
  8    4         1.0812548    1.1018379    1.0854276
  8    5         3.7988884    3.8183642    3.8141328
  8    6         2.1505638    2.1680743    2.1594786
  8    7         4.3025852    4.3245331    4.3186844
  9    1         4.2918416    4.3168417    4.3097978
  9    2         3.3817517    3.4011539    3.3961632
  9    3         2.1525632    2.1708949    2.1623333
  9    4         3.8018753    3.8224992    3.8184105
  9    5         1.0835302    1.1046597    1.0889987
  9    6         3.2460793    3.2653164    3.2598560
  9    7         2.4810339    2.5015503    2.4915561
  9    8         4.8816294    4.9081213    4.9023340
 10    1         4.2918416    4.3171787    4.3100458
 10    2         3.3817517    3.4012360    3.3961509
 10    3         3.8018753    3.8221288    3.8179744
 10    4         2.1525632    2.1710687    2.1624402
 10    5         3.2460793    3.2652542    3.2597503
 10    6         1.0835302    1.1046565    1.0889579
 10    7         4.8816294    4.9057798    4.9011770
 10    8         2.4810339    2.5040600    2.4922030
 10    9         4.1079434    4.1334398    4.1257338
 11    1         3.8902253    3.9085842    3.9045483
 11    2         2.8083203    2.8187217    2.8182326
 11    3         2.4126182    2.4224217    2.4213317
 11    4         2.4126182    2.4227697    2.4216705
 11    5         1.3390964    1.3462597    1.3438332
 11    6         1.3390964    1.3462539    1.3438380
 11    7         3.3753245    3.3906576    3.3872443
 11    8         3.3753245    3.3933960    3.3882558
 11    9         2.0575793    2.0751562    2.0664413
 11   10         2.0575793    2.0750530    2.0663084
------------------------------------------------------
  nmode is                     27
  DIPOLE MOMENT OF ISOTOPOLOGUE 
  (only correct if inertial frame is unchanged) 
                             Vibrationally averaged dipole moment
--------------------------------------------------------------------------------
                              a.u.                         Debye
                     x         y         z              x         y         z
--------------------------------------------------------------------------------
MU_e            0.72286  -0.45374   0.00000        1.83722  -1.15322   0.00000
delta <MU> (1)  0.00015   0.00004  -0.00000        0.00037   0.00011  -0.00000
delta <MU> (2) -0.01591   0.01384  -0.00000       -0.04043   0.03516  -0.00000
<MU>            0.70710  -0.43986  -0.00000        1.79716  -1.11794  -0.00000
 
Equilibrium dipole moment:    0.85347 a.u. (   2.16917 D)
Zero-point dipole moment:     0.83275 a.u. (   2.11651 D)
--------------------------------------------------------------------------------
********************************************************************************
     PARAMETERS RELEVANT TO ROTATIONAL SPECTROSCOPY
********************************************************************************
 
 
  ----------------------------------------------------------------------------
                                     VIB-ROT CONSTANT / (cm-1)
                                  ------------------------------
     AXIS        MODE       CORIOLIS     QUADRATIC     ANHARMONIC    TOTAL
  ----------------------------------------------------------------------------
       1           7       0.0003246     -0.0000000   -0.0001593    0.0001652
       1           8       0.0003084     -0.0000000   -0.0001746    0.0001339
       1           9       0.0003144     -0.0001068   -0.0000038    0.0002038
       1          10       0.0001645     -0.0000000   -0.0000837    0.0000808
       1          11       0.0002252     -0.0001147    0.0000456    0.0001561
       1          12      -0.0001655      0.0000000   -0.0000411   -0.0002066
       1          13       0.0003342      0.0000000   -0.0000374    0.0002968
       1          14      -0.0004226     -0.0000183   -0.0000121   -0.0004530
       1          15       0.0002062     -0.0000000   -0.0000100    0.0001962
       1          16       0.0002507     -0.0000000   -0.0000066    0.0002441
       1          17       0.0001178     -0.0000920    0.0002450    0.0002708
       1          18       0.0002072     -0.0000000    0.0000102    0.0002175
       1          19      -0.0002354     -0.0000245    0.0001437   -0.0001162
       1          20      -0.0001423     -0.0000001    0.0002273    0.0000848
       1          21      -0.0001396     -0.0000141    0.0001191   -0.0000345
       1          22      -0.0001402     -0.0000217    0.0002632    0.0001013
       1          23      -0.0001519     -0.0000042    0.0005149    0.0003589
       1          24      -0.0001380     -0.0000011    0.0000905   -0.0000486
       1          25      -0.0001646     -0.0000041    0.0001226   -0.0000461
       1          26      -0.0000742     -0.0000004    0.0002653    0.0001907
       1          27      -0.0001363     -0.0000025    0.0004160    0.0002772
       1          28      -0.0000652     -0.0000014    0.0003591    0.0002926
       1          29      -0.0000268     -0.0000004    0.0001850    0.0001578
       1          30      -0.0000273     -0.0000002    0.0001066    0.0000791
       1          31      -0.0000734     -0.0000006    0.0001855    0.0001115
       1          32      -0.0000265     -0.0000003    0.0001322    0.0001054
       1          33      -0.0000674     -0.0000009    0.0001788    0.0001106
       2           7       0.0002770     -0.0000000   -0.0002060    0.0000710
       2           8       0.0002717     -0.0000000   -0.0001661    0.0001056
       2           9       0.0002390     -0.0001111    0.0000035    0.0001314
       2          10       0.0002822     -0.0000000   -0.0000865    0.0001957
       2          11      -0.0000572     -0.0001141    0.0000208   -0.0001505
       2          12      -0.0000162     -0.0000000   -0.0000622   -0.0000784
       2          13       0.0002216     -0.0000000   -0.0000234    0.0001982
       2          14      -0.0001293     -0.0000265    0.0000931   -0.0000626
       2          15       0.0002140     -0.0000000    0.0000033    0.0002174
       2          16       0.0002864     -0.0000000    0.0000172    0.0003036
       2          17      -0.0000358     -0.0000578    0.0001887    0.0000951
       2          18       0.0002954     -0.0000000    0.0000154    0.0003108
       2          19      -0.0001788     -0.0000284    0.0000976   -0.0001096
       2          20      -0.0001880     -0.0000075    0.0001214   -0.0000740
       2          21      -0.0002054     -0.0000058    0.0001772   -0.0000340
       2          22      -0.0001132     -0.0000146    0.0001329    0.0000051
       2          23      -0.0001564     -0.0000047    0.0005437    0.0003826
       2          24      -0.0001821     -0.0000010    0.0000507   -0.0001324
       2          25      -0.0000832     -0.0000028    0.0003033    0.0002172
       2          26      -0.0001555     -0.0000002    0.0000833   -0.0000724
       2          27      -0.0000621     -0.0000021    0.0003492    0.0002850
       2          28      -0.0001265     -0.0000017    0.0004126    0.0002845
       2          29      -0.0000708     -0.0000010    0.0002712    0.0001994
       2          30      -0.0000468     -0.0000005    0.0001192    0.0000718
       2          31      -0.0000061     -0.0000001    0.0000528    0.0000466
       2          32      -0.0000467     -0.0000004    0.0001328    0.0000857
       2          33      -0.0000091     -0.0000001    0.0001213    0.0001121
       3           7       0.0000000     -0.0000000   -0.0000922   -0.0000922
       3           8       0.0000000     -0.0000000   -0.0000851   -0.0000851
       3           9       0.0002257     -0.0000003    0.0000000    0.0002254
       3          10      -0.0000000     -0.0000000   -0.0000426   -0.0000426
       3          11      -0.0001316     -0.0000001    0.0000162   -0.0001155
       3          12      -0.0000000     -0.0000000   -0.0000262   -0.0000262
       3          13       0.0000000     -0.0000000   -0.0000150   -0.0000150
       3          14       0.0000291     -0.0000003    0.0000219    0.0000508
       3          15       0.0000000     -0.0000000   -0.0000015   -0.0000015
       3          16       0.0000000     -0.0000000    0.0000030    0.0000030
       3          17       0.0000452     -0.0000365    0.0001076    0.0001163
       3          18       0.0000000     -0.0000000    0.0000065    0.0000065
       3          19       0.0001559     -0.0000131    0.0000596    0.0002024
       3          20       0.0001048     -0.0000009    0.0000856    0.0001894
       3          21      -0.0001277     -0.0000002    0.0000751   -0.0000528
       3          22      -0.0000239     -0.0000006    0.0000971    0.0000725
       3          23      -0.0001203     -0.0000000    0.0002654    0.0001450
       3          24       0.0000211     -0.0000000    0.0000347    0.0000558
       3          25       0.0000467     -0.0000000    0.0001094    0.0001561
       3          26      -0.0000527     -0.0000000    0.0000844    0.0000316
       3          27       0.0003768     -0.0000000    0.0001904    0.0005673
       3          28      -0.0004035     -0.0000000    0.0001940   -0.0002095
       3          29      -0.0000312     -0.0000001    0.0001155    0.0000843
       3          30      -0.0000220     -0.0000000    0.0000567    0.0000347
       3          31      -0.0000219     -0.0000001    0.0000575    0.0000355
       3          32      -0.0000215     -0.0000000    0.0000663    0.0000448
       3          33      -0.0000218     -0.0000002    0.0000742    0.0000522
  ----------------------------------------------------------------------------
 
 
  ----------------------------------------------------------------------------
   Be, B0 AND B-B0 SHIFTS FOR SINGLY EXCITED VIBRATIONAL STATES (CM-1)
   ------------------------------------------------------------
  VIBRATION            X AXIS               Y AXIS                 Z AXIS
  ----------------------------------------------------------------------------
    Be                    0.19534066           0.18335649           0.09457947
    B0                    0.19387565           0.18205407           0.09386275
    Be-B0                 0.00146501           0.00130242           0.00071672
    B'                    0.19387571           0.18205413           0.09386267
    Be-B'                 0.00146495           0.00130236           0.00071681
    B''                   0.19387572           0.18205414           0.09386276
    Be-B''                0.00146494           0.00130235           0.00071672
    B^A                   0.19387568           0.18205416           0.09386267
    Be-B^A                0.00146498           0.00130233           0.00071681
    B^S                   0.19387572           0.18205411           0.09386269
    Be-B^S                0.00146494           0.00130238           0.00071679
     7                   -0.00016524          -0.00007100           0.00009216
     8                   -0.00013387          -0.00010564           0.00008511
     9                   -0.00020383          -0.00013143          -0.00022537
    10                   -0.00008079          -0.00019571           0.00004265
    11                   -0.00015610           0.00015047           0.00011548
    12                    0.00020659           0.00007836           0.00002617
    13                   -0.00029677          -0.00019816           0.00001500
    14                    0.00045302           0.00006263          -0.00005078
    15                   -0.00019621          -0.00021735           0.00000146
    16                   -0.00024414          -0.00030357          -0.00000303
    17                   -0.00027080          -0.00009512          -0.00011631
    18                   -0.00021749          -0.00031077          -0.00000649
    19                    0.00011624           0.00010956          -0.00020245
    20                   -0.00008481           0.00007405          -0.00018942
    21                    0.00003451           0.00003400           0.00005281
    22                   -0.00010132          -0.00000506          -0.00007255
    23                   -0.00035888          -0.00038262          -0.00014502
    24                    0.00004858           0.00013235          -0.00005581
    25                    0.00004615          -0.00021718          -0.00015611
    26                   -0.00019072           0.00007240          -0.00003164
    27                   -0.00027721          -0.00028497          -0.00056728
    28                   -0.00029255          -0.00028448           0.00020950
    29                   -0.00015777          -0.00019942          -0.00008427
    30                   -0.00007908          -0.00007181          -0.00003471
    31                   -0.00011154          -0.00004663          -0.00003555
    32                   -0.00010543          -0.00008566          -0.00004484
    33                   -0.00011055          -0.00011210          -0.00005217
  ----------------------------------------------------------------------------
  ----------------------------------------------------------------------------
   Be, B0 AND B-B0 SHIFTS FOR SINGLY EXCITED VIBRATIONAL STATES (MHz)
  VIBRATION            X AXIS               Y AXIS                 Z AXIS
  ----------------------------------------------------------------------------
    Be                 5856.16568039        5496.88920569        2835.42132389
    B0                 5812.24585114        5457.84377422        2813.93452147
    Be-B0                43.91982924          39.04543147          21.48680242
    B'                 5812.24750756        5457.84543063        2813.93203685
    Be-B'                43.91817283          39.04377506          21.48928703
    B''                5812.24792329        5457.84580227        2813.93462574
    Be-B''               43.91775710          39.04340342          21.48669815
    B^A                5812.24672426        5457.84631966        2813.93193112
    Be-B^A               43.91895612          39.04288603          21.48939277
    B^S                5812.24781223        5457.84477911        2813.93260129
    Be-B^S               43.91786815          39.04442658          21.48872260
     7                   -4.95368220          -2.12849588           2.76278065
     8                   -4.01344816          -3.16698139           2.55164275
     9                   -6.11078009          -3.94015902          -6.75647223
    10                   -2.42211285          -5.86725416           1.27852138
    11                   -4.67968525           4.51109933           3.46189687
    12                    6.19352304           2.34929046           0.78463957
    13                   -8.89695141          -5.94058897           0.44969403
    14                   13.58111146           1.87765360          -1.52228497
    15                   -5.88207979          -6.51599621           0.04380972
    16                   -7.31923513          -9.10068728          -0.09079319
    17                   -8.11824962          -2.85169450          -3.48675393
    18                   -6.52004923          -9.31652328          -0.19452391
    19                    3.48478479           3.28456191          -6.06920556
    20                   -2.54256051           2.21992579          -5.67853868
    21                    1.03453513           1.01919046           1.58328789
    22                   -3.03751082          -0.15154898          -2.17491528
    23                  -10.75909028         -11.47058051          -4.34769716
    24                    1.45625985           3.96778045          -1.67316607
    25                    1.38353729          -6.51097914          -4.68013096
    26                   -5.71766917           2.17037014          -0.94854211
    27                   -8.31051036          -8.54314330         -17.00649553
    28                   -8.77049227          -8.52851220           6.28062927
    29                   -4.72995843          -5.97839529          -2.52633484
    30                   -2.37062399          -2.15271085          -1.04064382
    31                   -3.34380601          -1.39786795          -1.06573085
    32                   -3.16057442          -2.56787829          -1.34413398
    33                   -3.31434005          -3.36073788          -1.56414391
  ----------------------------------------------------------------------------
