# Supplementary material for: Precise Semi-Experimental Equilibrium (r e SE) Structure of Pyridine from 32 Isotopologues: Accurate Assessment of the Effect of Nitrogen-Atom Substitution in Aromatic Rings
Source: J Phys Chem A. 2025 Nov 7;129(46):10737–50. doi: 10.1021/acs.jpca.5c07184 (PMC12641475; doi:10.1021/acs.jpca.5c07184)
Supplement: Supplementary file 2 [file jp5c07184_si_002.zip › Supplementary Information/Computational Files/isomass/ISOMASS19_D3-13C5.out]

 @GETMEM-I,  Allocated   91552 MB of main memory.
  analysis of anharmonic force field for a different isotopomer
  masses of atoms
   1.00782503500000        12.0000000000000        12.0000000000000     
   13.0033548260000        12.0000000000000        12.0000000000000     
   2.01410177900000        1.00782503500000        1.00782503500000     
   1.00782503500000        14.0030740020000     
  rotation matrix to com frame 

                 COLUMN   1       COLUMN   2       COLUMN   3
 ROW   1      0.75544336212    0.00000000000   -0.65521395485
 ROW   2      0.65521395485    0.00000000000    0.75544336212
 ROW   3     -0.00000000000    1.00000000000   -0.00000000000
********************************************************************************
        PARAMETERS RELEVANT TO MOLECULAR STRUCTURE 
********************************************************************************

                 COLUMN   1       COLUMN   2       COLUMN   3       COLUMN   4
 ROW   1      0.09087694337   -0.04795707569    0.04218156366    0.14042363020
 ROW   2      0.04592606685    0.10004743057    0.01480176626    0.12061172837
 ROW   3     -0.04438425190    0.00533055096    0.10168287807    0.00000000005
 ROW   4      0.09087694332   -0.04795707572    0.04218156364    0.07920554771
 ROW   5      0.04592606681    0.10004743054    0.01480176623    0.06751583266
 ROW   6     -0.04438425190    0.00533055098    0.10168287798    0.00000000003
 ROW   7      0.09087694324   -0.04795707578    0.04218156360   -0.01978056239
 ROW   8      0.04592606684    0.10004743056    0.01480176625    0.10017878051
 ROW   9     -0.04438425189    0.00533055101    0.10168287803    0.00000000025
 ROW  10      0.09087694333   -0.04795707571    0.04218156364    0.09754478230
 ROW  11      0.04592606673    0.10004743048    0.01480176619   -0.03509405791
 ROW  12     -0.04438425191    0.00533055097    0.10168287780   -0.00000000023
 ROW  13      0.09087694318   -0.04795707583    0.04218156357   -0.09584029308
 ROW  14      0.04592606678    0.10004743052    0.01480176622    0.02868645917
 ROW  15     -0.04438425190    0.00533055103    0.10168287790    0.00000000020
 ROW  16      0.09087694327   -0.04795707576    0.04218156361    0.01601663342
 ROW  17      0.04592606667    0.10004743044    0.01480176616   -0.10028144424
 ROW  18     -0.04438425191    0.00533055099    0.10168287768   -0.00000000026
 ROW  19      0.09087694322   -0.04795707579    0.04218156359   -0.03810794236
 ROW  20      0.04592606690    0.10004743061    0.01480176628    0.17906522903
 ROW  21     -0.04438425189    0.00533055101    0.10168287817    0.00000000045
 ROW  22      0.09087694339   -0.04795707567    0.04218156368    0.17304741576
 ROW  23      0.04592606670    0.10004743046    0.01480176618   -0.06439101387
 ROW  24     -0.04438425192    0.00533055095    0.10168287775   -0.00000000041
 ROW  25      0.09087694311   -0.04795707587    0.04218156353   -0.17360976595
 ROW  26      0.04592606680    0.10004743053    0.01480176623    0.05189191879
 ROW  27     -0.04438425189    0.00533055105    0.10168287794    0.00000000037
 ROW  28      0.09087694328   -0.04795707575    0.04218156362    0.02799319795
 ROW  29      0.04592606661    0.10004743039    0.01480176613   -0.18055065805
 ROW  30     -0.04438425192    0.00533055099    0.10168287754   -0.00000000046
 ROW  31      0.09087694319   -0.04795707582    0.04218156357   -0.07969964302
 ROW  32      0.04592606670    0.10004743046    0.01480176618   -0.07030640556
 ROW  33     -0.04438425191    0.00533055102    0.10168287773   -0.00000000005

                 COLUMN   5       COLUMN   6       COLUMN   7       COLUMN   8
 ROW   1      0.00000000014    0.00000000028    0.00000000000    0.00000000000
 ROW   2      0.00000000008    0.00000000025    0.00000000000    0.00000000000
 ROW   3     -0.25610425108    0.05633993986    0.04486891957    0.33987787055
 ROW   4      0.00000000010    0.00000000017    0.00000000000    0.00000000000
 ROW   5      0.00000000005    0.00000000015    0.00000000000   -0.00000000000
 ROW   6     -0.14388295049    0.03221729239    0.02788610353    0.14743409681
 ROW   7      0.00000000004   -0.00000000001   -0.00000000000   -0.00000000000
 ROW   8      0.00000000007    0.00000000021    0.00000000000   -0.00000000000
 ROW   9     -0.09411271561   -0.10780998484   -0.10227254875   -0.05303332335
 ROW  10      0.00000000011    0.00000000020    0.00000000000   -0.00000000000
 ROW  11     -0.00000000002   -0.00000000003    0.00000000000    0.00000000000
 ROW  12     -0.04581594343    0.14046603566    0.09403262389   -0.10257596387
 ROW  13     -0.00000000001   -0.00000000014    0.00000000000   -0.00000000000
 ROW  14      0.00000000002    0.00000000008    0.00000000000   -0.00000000000
 ROW  15      0.05145355849   -0.13307236735    0.11344110282   -0.07445434110
 ROW  16      0.00000000006    0.00000000006    0.00000000000   -0.00000000000
 ROW  17     -0.00000000006   -0.00000000015    0.00000000000    0.00000000000
 ROW  18      0.09749921903    0.10363158342   -0.12678235749   -0.03898511287
 ROW  19      0.00000000003   -0.00000000004   -0.00000000000   -0.00000000000
 ROW  20      0.00000000012    0.00000000035   -0.00000000000    0.00000000000
 ROW  21     -0.16583035751   -0.19582346380   -0.28451796077   -0.12840140356
 ROW  22      0.00000000016    0.00000000034    0.00000000000   -0.00000000000
 ROW  23     -0.00000000004   -0.00000000009    0.00000000000    0.00000000000
 ROW  24     -0.07890863875    0.25100903616    0.19179467146   -0.19575878109
 ROW  25     -0.00000000006   -0.00000000029    0.00000000000    0.00000000000
 ROW  26      0.00000000004    0.00000000012    0.00000000000   -0.00000000000
 ROW  27      0.09328562938   -0.24099206798    0.28805153277   -0.17083787242
 ROW  28      0.00000000007    0.00000000008    0.00000000000   -0.00000000000
 ROW  29     -0.00000000011   -0.00000000030   -0.00000000000   -0.00000000000
 ROW  30      0.17627496674    0.18562587320   -0.33611421324   -0.06616220805
 ROW  31      0.00000000000   -0.00000000012    0.00000000000   -0.00000000000
 ROW  32     -0.00000000004   -0.00000000010    0.00000000000    0.00000000000
 ROW  33      0.14741329785   -0.03039862166    0.01520839186    0.13672120164

                 COLUMN   9       COLUMN  10       COLUMN  11       COLUMN  12
 ROW   1     -0.09028486544    0.00000000000    0.09210284690   -0.00000000000
 ROW   2      0.11990489841   -0.00000000000    0.07963800733   -0.00000000000
 ROW   3      0.00000000000    0.29300859124    0.00000000000    0.25081681200
 ROW   4     -0.09542921897    0.00000000000   -0.04109933416    0.00000000000
 ROW   5      0.11583803134   -0.00000000000   -0.03596640820   -0.00000000000
 ROW   6      0.00000000000   -0.03385975268    0.00000000000    0.07642027464
 ROW   7      0.05765588644   -0.00000000000   -0.13225077168    0.00000000000
 ROW   8      0.07333749480   -0.00000000000    0.01244311023   -0.00000000000
 ROW   9     -0.00000000000   -0.12693196317    0.00000000000   -0.07442262847
 ROW  10     -0.07456770092    0.00000000000   -0.00270009883    0.00000000000
 ROW  11     -0.04893543080   -0.00000000000   -0.12900102873    0.00000000000
 ROW  12     -0.00000000000    0.00996084389   -0.00000000000   -0.10781996434
 ROW  13      0.06122989658   -0.00000000000    0.00852831527   -0.00000000000
 ROW  14      0.04967008991    0.00000000000    0.12680440967   -0.00000000000
 ROW  15      0.00000000000   -0.02662194296    0.00000000000    0.09762938027
 ROW  16     -0.05074985128    0.00000000000    0.12597509826   -0.00000000000
 ROW  17     -0.05942418801    0.00000000000   -0.00582300177    0.00000000000
 ROW  18      0.00000000000   -0.03447294778    0.00000000000    0.09520926160
 ROW  19      0.09765195837   -0.00000000000   -0.11332665569    0.00000000000
 ROW  20     -0.08649032108   -0.00000000000   -0.09396717082   -0.00000000000
 ROW  21      0.00000000000    0.50422224755   -0.00000000000   -0.10728051776
 ROW  22      0.05212594458    0.00000000000   -0.08289273790    0.00000000000
 ROW  23     -0.09784438427   -0.00000000000   -0.09736076521    0.00000000000
 ROW  24      0.00000000000    0.28549227342   -0.00000000000    0.04110975522
 ROW  25     -0.06879230974    0.00000000000    0.04777817019   -0.00000000000
 ROW  26      0.08934242367    0.00000000000    0.11587474265   -0.00000000000
 ROW  27      0.00000000000    0.23090136634    0.00000000000    0.29714292128
 ROW  28     -0.07040546868    0.00000000000    0.12148162167   -0.00000000000
 ROW  29      0.06669635002    0.00000000000    0.02965410070   -0.00000000000
 ROW  30      0.00000000000    0.08481732917    0.00000000000    0.33940881267
 ROW  31      0.09135231727    0.00000000000    0.03925249810   -0.00000000000
 ROW  32     -0.10869220413    0.00000000000    0.04059123758    0.00000000000
 ROW  33      0.00000000000    0.04401484319   -0.00000000000   -0.11823718116

                 COLUMN  13       COLUMN  14       COLUMN  15       COLUMN  16
 ROW   1     -0.00000000000    0.03197137138    0.00000000000    0.00000000000
 ROW   2      0.00000000000    0.05803824459    0.00000000000    0.00000000000
 ROW   3      0.27772580703   -0.00000000000    0.23808351100    0.65957517933
 ROW   4     -0.00000000000    0.00770943621    0.00000000000    0.00000000000
 ROW   5      0.00000000000    0.03479640886   -0.00000000000   -0.00000000000
 ROW   6     -0.06751253217    0.00000000000   -0.04005439630   -0.10850564334
 ROW   7     -0.00000000000    0.01321062733    0.00000000000    0.00000000000
 ROW   8     -0.00000000000   -0.01824225460    0.00000000000    0.00000000000
 ROW   9      0.11000285213   -0.00000000000   -0.02998761356    0.04629864772
 ROW  10      0.00000000000    0.04848936650   -0.00000000000   -0.00000000000
 ROW  11      0.00000000000    0.03735015566   -0.00000000000   -0.00000000000
 ROW  12     -0.05193096120    0.00000000000   -0.04282148463    0.04106883145
 ROW  13     -0.00000000000   -0.02288867850    0.00000000000   -0.00000000000
 ROW  14     -0.00000000000    0.03600655075    0.00000000000   -0.00000000000
 ROW  15     -0.02860387460   -0.00000000000    0.10944160115   -0.04487775320
 ROW  16      0.00000000000   -0.00120811488   -0.00000000000    0.00000000000
 ROW  17     -0.00000000000   -0.01855989350   -0.00000000000    0.00000000000
 ROW  18     -0.06801860743    0.00000000000    0.06475627835    0.06490879571
 ROW  19      0.00000000000    0.15151329868    0.00000000000    0.00000000000
 ROW  20     -0.00000000000   -0.61007404778   -0.00000000000    0.00000000000
 ROW  21     -0.20543869191    0.00000000000    0.05509799083   -0.09933198957
 ROW  22      0.00000000000    0.08544878781   -0.00000000000   -0.00000000000
 ROW  23      0.00000000000    0.02490700839    0.00000000000   -0.00000000000
 ROW  24      0.64307654645   -0.00000000000    0.27116993894   -0.32817484075
 ROW  25      0.00000000000   -0.07006925143   -0.00000000000   -0.00000000000
 ROW  26     -0.00000000000    0.04967507376    0.00000000000    0.00000000000
 ROW  27      0.01210901868    0.00000000000   -0.65733610242    0.28330142607
 ROW  28      0.00000000000    0.01438336212   -0.00000000000   -0.00000000000
 ROW  29     -0.00000000000   -0.12112262028   -0.00000000000    0.00000000000
 ROW  30      0.32111602767   -0.00000000000   -0.41707839486   -0.29373657832
 ROW  31     -0.00000000000   -0.06854096656   -0.00000000000   -0.00000000000
 ROW  32      0.00000000000    0.02310039092    0.00000000000    0.00000000000
 ROW  33      0.03390661839   -0.00000000000   -0.01674182296   -0.01080713875

                 COLUMN  17       COLUMN  18       COLUMN  19       COLUMN  20
 ROW   1     -0.01361707623    0.00000000000   -0.08739911044    0.27730762203
 ROW   2      0.02602931697   -0.00000000000    0.16321154027    0.23823531900
 ROW   3      0.00000000000    0.27565606538    0.00000000000    0.00000000000
 ROW   4     -0.01092855954    0.00000000000   -0.10678892605    0.04941632971
 ROW   5      0.01741708682   -0.00000000000    0.13430792233    0.03866718210
 ROW   6     -0.00000000000   -0.04264424344   -0.00000000000   -0.00000000000
 ROW   7     -0.14431423914   -0.00000000000   -0.00682289902   -0.07803241395
 ROW   8     -0.02890422179   -0.00000000000   -0.01023082784   -0.02374329067
 ROW   9      0.00000000000   -0.02119540628   -0.00000000000   -0.00000000000
 ROW  10      0.05069671092    0.00000000000    0.01221580136    0.03353501850
 ROW  11      0.14609928774    0.00000000000   -0.01928521016   -0.05093107990
 ROW  12     -0.00000000000    0.07368961862    0.00000000000   -0.00000000000
 ROW  13     -0.01119508214    0.00000000000   -0.01232322970    0.04814263215
 ROW  14     -0.01769238360    0.00000000000   -0.15232910308   -0.03357424051
 ROW  15     -0.00000000000    0.08472077997    0.00000000000    0.00000000000
 ROW  16      0.02189314746   -0.00000000000    0.12145841765   -0.13714026058
 ROW  17      0.00531530913   -0.00000000000    0.00568977851    0.00947607479
 ROW  18      0.00000000000   -0.09934835284   -0.00000000000    0.00000000000
 ROW  19     -0.16235993877   -0.00000000000   -0.02524717812   -0.09297110324
 ROW  20     -0.06825442909   -0.00000000000    0.01477390787   -0.04242370632
 ROW  21      0.00000000000    0.00454469502    0.00000000000    0.00000000000
 ROW  22      0.03509433519   -0.00000000000    0.10849034967    0.40341292081
 ROW  23      0.16010605405    0.00000000000   -0.04849198031   -0.20102317316
 ROW  24      0.00000000000   -0.39696847989   -0.00000000000   -0.00000000000
 ROW  25     -0.00825392102   -0.00000000000    0.14422794620    0.26812986321
 ROW  26     -0.02314319525    0.00000000000   -0.20663442538   -0.10062945326
 ROW  27      0.00000000000   -0.38321384670   -0.00000000000    0.00000000000
 ROW  28      0.02946591351   -0.00000000000    0.13965968761   -0.16986320857
 ROW  29     -0.01510916440   -0.00000000000   -0.07558112296    0.18856641625
 ROW  30     -0.00000000000    0.55791981161    0.00000000000   -0.00000000000
 ROW  31      0.09707123056    0.00000000000   -0.02582588017    0.02695602924
 ROW  32     -0.11604446273   -0.00000000000    0.04717319123    0.05225163078
 ROW  33     -0.00000000000   -0.00568235389   -0.00000000000   -0.00000000000

                 COLUMN  21       COLUMN  22       COLUMN  23       COLUMN  24
 ROW   1      0.46898108771    0.12144435344    0.13620951575    0.32711430845
 ROW   2      0.35902841783    0.13553906122    0.11819727891    0.30918640011
 ROW   3     -0.00000000000   -0.00000000000   -0.00000000000   -0.00000000000
 ROW   4      0.08568137519    0.00969049740   -0.05594795488   -0.07077132598
 ROW   5      0.03232258533    0.03447689137   -0.04844151887   -0.03960308619
 ROW   6      0.00000000000    0.00000000000    0.00000000000    0.00000000000
 ROW   7      0.00750909342   -0.00574307963   -0.02092603295    0.02242451346
 ROW   8      0.01118127476   -0.04562132217    0.09813944502   -0.07129856439
 ROW   9     -0.00000000000    0.00000000000   -0.00000000000    0.00000000000
 ROW  10     -0.07453071068   -0.04182638030    0.07231091323   -0.01028174071
 ROW  11     -0.02267161022    0.04509536686   -0.02367505178    0.02215692392
 ROW  12      0.00000000000   -0.00000000000   -0.00000000000   -0.00000000000
 ROW  13     -0.06398022385    0.06137759470    0.13259778388    0.05150536665
 ROW  14     -0.06792156416    0.04855870167   -0.02590075967    0.00285787144
 ROW  15      0.00000000000   -0.00000000000   -0.00000000000   -0.00000000000
 ROW  16      0.01559356579   -0.03167202983   -0.02192037019    0.00046446419
 ROW  17      0.02925554504   -0.12369751301    0.09669351603    0.05015835703
 ROW  18     -0.00000000000    0.00000000000    0.00000000000    0.00000000000
 ROW  19      0.02984041573   -0.03665627778    0.00726355077   -0.01320835758
 ROW  20     -0.08439156830    0.07419650204   -0.02209925376    0.09531351541
 ROW  21      0.00000000000   -0.00000000000    0.00000000000   -0.00000000000
 ROW  22     -0.49144227000   -0.27347924358   -0.25774900743    0.26706788005
 ROW  23      0.13487320743    0.13629937315    0.10353510252   -0.08196078417
 ROW  24      0.00000000000    0.00000000000   -0.00000000000    0.00000000000
 ROW  25     -0.13926070759    0.38090966908    0.18821073316   -0.55918871792
 ROW  26     -0.04935609603   -0.03854687827   -0.04991474139    0.18214958890
 ROW  27      0.00000000000    0.00000000000    0.00000000000    0.00000000000
 ROW  28     -0.00269316181    0.03163347507   -0.00580528827    0.05904799605
 ROW  29      0.15947440075   -0.56524590450   -0.07938026538   -0.35730819905
 ROW  30      0.00000000000   -0.00000000000    0.00000000000   -0.00000000000
 ROW  31      0.03835611527   -0.00347565067   -0.10154179964    0.00157440680
 ROW  32     -0.01442685362    0.04528437437   -0.08474451004    0.01157354227
 ROW  33     -0.00000000000    0.00000000000   -0.00000000000    0.00000000000

                 COLUMN  25       COLUMN  26       COLUMN  27       COLUMN  28
 ROW   1      0.22361350588    0.13270950603    0.13950778166    0.14244821011
 ROW   2      0.22491028477    0.00079887230    0.17244015718    0.04258505364
 ROW   3     -0.00000000000   -0.00000000000   -0.00000000000   -0.00000000000
 ROW   4     -0.03520356560    0.02928718776   -0.13330786631   -0.03674366237
 ROW   5     -0.00494961631   -0.06833771919   -0.07032845332   -0.10368508565
 ROW   6      0.00000000000    0.00000000000    0.00000000000    0.00000000000
 ROW   7      0.04977462277    0.01442582151    0.06041755328   -0.02507320741
 ROW   8     -0.10192494797    0.08256589933    0.01158126907    0.13600994061
 ROW   9      0.00000000000   -0.00000000000   -0.00000000000   -0.00000000000
 ROW  10     -0.02918530136   -0.11614008142    0.11979399316   -0.03418724542
 ROW  11      0.05904868500    0.02332068767   -0.00577488412    0.07573260035
 ROW  12     -0.00000000000    0.00000000000   -0.00000000000   -0.00000000000
 ROW  13      0.00022039719   -0.07284458174   -0.13386526416    0.05458694240
 ROW  14      0.08094426457    0.00211789588    0.02164680220   -0.06657315110
 ROW  15     -0.00000000000    0.00000000000    0.00000000000    0.00000000000
 ROW  16      0.06768443958    0.04023098060   -0.05108830619    0.02860190438
 ROW  17     -0.03807529453    0.07735765307   -0.00767040424   -0.14584889095
 ROW  18      0.00000000000   -0.00000000000    0.00000000000    0.00000000000
 ROW  19      0.02574468430    0.07301977481    0.10624198806    0.02181420508
 ROW  20      0.09000433114   -0.05622698153    0.03427215550   -0.04362116746
 ROW  21     -0.00000000000   -0.00000000000    0.00000000000    0.00000000000
 ROW  22      0.14461074196    0.37591889879   -0.09783348082    0.11085255072
 ROW  23      0.00375127352   -0.17171217675    0.08478205101    0.02979586444
 ROW  24      0.00000000000    0.00000000000   -0.00000000000   -0.00000000000
 ROW  25      0.26907797524    0.36278949477    0.20429821761   -0.12787227659
 ROW  26      0.01358459206   -0.12648823726   -0.06892965139   -0.02155226871
 ROW  27      0.00000000000    0.00000000000   -0.00000000000   -0.00000000000
 ROW  28      0.00349222786    0.10457201554   -0.05296642625   -0.01503657005
 ROW  29      0.47670381208   -0.32615221456   -0.01754559589    0.23546825181
 ROW  30     -0.00000000000    0.00000000000    0.00000000000    0.00000000000
 ROW  31     -0.09339842110    0.01759052776    0.08054690367    0.00234901240
 ROW  32     -0.06467276589   -0.04899009859    0.02651072411    0.06967817617
 ROW  33      0.00000000000    0.00000000000   -0.00000000000    0.00000000000

                 COLUMN  29       COLUMN  30       COLUMN  31       COLUMN  32
 ROW   1      0.02251396728    0.07126650944   -0.03671982309   -0.42818958411
 ROW   2      0.00066563662   -0.08213828672    0.04441095634    0.49724133691
 ROW   3     -0.00000000000   -0.00000000000   -0.00000000000   -0.00000000000
 ROW   4     -0.00901756964   -0.00560784358    0.00241209969    0.03557389741
 ROW   5     -0.01034055118    0.00685989236   -0.00425900612   -0.04398072845
 ROW   6      0.00000000000    0.00000000000    0.00000000000    0.00000000000
 ROW   7      0.12099246436    0.00062938076    0.00373272971    0.00136642098
 ROW   8      0.02847828355   -0.00084213809   -0.00216014339    0.00224825913
 ROW   9     -0.00000000000   -0.00000000000   -0.00000000000   -0.00000000000
 ROW  10      0.00009478550   -0.01155026669    0.00483359536    0.01442632427
 ROW  11     -0.00035037579   -0.02363998609    0.01115988125    0.04552749158
 ROW  12     -0.00000000000    0.00000000000   -0.00000000000   -0.00000000000
 ROW  13     -0.01159663173    0.00467334945    0.02015100757   -0.00231983594
 ROW  14      0.00521480780    0.02154378952    0.07778157422   -0.00549515073
 ROW  15     -0.00000000000   -0.00000000000   -0.00000000000    0.00000000000
 ROW  16     -0.00028248982    0.07238756164   -0.01864301911    0.03164265626
 ROW  17      0.00017374631    0.00861134019   -0.00344817401    0.00242846271
 ROW  18      0.00000000000   -0.00000000000    0.00000000000   -0.00000000000
 ROW  19     -0.61761447037   -0.00057498280   -0.00655929194   -0.00305264448
 ROW  20     -0.14272828560    0.00032241810    0.00081671279   -0.00175647478
 ROW  21      0.00000000000    0.00000000000    0.00000000000    0.00000000000
 ROW  22      0.00082618930    0.12897125152   -0.05798305058   -0.21215441436
 ROW  23      0.00008028174    0.32245084120   -0.14605272291   -0.55982892319
 ROW  24     -0.00000000000    0.00000000000    0.00000000000    0.00000000000
 ROW  25      0.02204375174   -0.07202761207   -0.25360884081    0.01824329976
 ROW  26      0.00934695995   -0.24996076325   -0.87877223363    0.06007131150
 ROW  27      0.00000000000    0.00000000000    0.00000000000    0.00000000000
 ROW  28     -0.00077399518   -0.83616470857    0.20763723004   -0.34218749853
 ROW  29     -0.00032771862   -0.11840923655    0.02993386245   -0.04621620378
 ROW  30     -0.00000000000    0.00000000000    0.00000000000    0.00000000000
 ROW  31     -0.00024297461   -0.00001033776    0.00002139379   -0.00034036492
 ROW  32     -0.00000940190    0.00012387537   -0.00027238082   -0.00012630859
 ROW  33      0.00000000000   -0.00000000000    0.00000000000    0.00000000000

                 COLUMN  33
 ROW   1      0.44710306800
 ROW   2     -0.51210297232
 ROW   3      0.00000000000
 ROW   4     -0.04153630651
 ROW   5      0.04506844866
 ROW   6     -0.00000000000
 ROW   7     -0.00173689834
 ROW   8     -0.00293890944
 ROW   9      0.00000000000
 ROW  10      0.02059628439
 ROW  11      0.04936907528
 ROW  12     -0.00000000000
 ROW  13     -0.00033687525
 ROW  14     -0.00254016403
 ROW  15      0.00000000000
 ROW  16      0.01759894980
 ROW  17     -0.00021921230
 ROW  18     -0.00000000000
 ROW  19      0.00357372582
 ROW  20      0.00216395254
 ROW  21     -0.00000000000
 ROW  22     -0.23272300280
 ROW  23     -0.59765232457
 ROW  24      0.00000000000
 ROW  25      0.00598789743
 ROW  26      0.02367372069
 ROW  27      0.00000000000
 ROW  28     -0.17911248291
 ROW  29     -0.02167242695
 ROW  30      0.00000000000
 ROW  31     -0.00031874311
 ROW  32     -0.00016723197
 ROW  33     -0.00000000000
  Performing F(IJK)/F(IKJ)/F(KJI) consistency check 
  Differences greater than 1 cm-1 will be printed.
  ===================================================================
  I    J    K    F(IJK)        F(IKJ)        F(KJI)        Difference
  ===================================================================
 Cubic force constants written to file cubic.
  ===================================================================
  Largest absolute difference is    0.11875 cm-1.
 
 
---------------------------------------------------------------------------
          Quartic centrifugal distortion parameters 
                                CM-1                MHz
---------------------------------------------------------------------------
    1    1    1    1   -0.1652855638E-06       -0.0049551365
    1    1    1    2   -0.6236501669E-08       -0.0001869656
    1    1    2    1   -0.6236501669E-08       -0.0001869656
    1    1    2    2    0.5013435694E-07        0.0015029902
    1    1    3    3   -0.2666613136E-07       -0.0007994305
    1    2    1    1   -0.6236501669E-08       -0.0001869656
    1    2    1    2   -0.1085934396E-06       -0.0032555494
    1    2    2    1   -0.1085934396E-06       -0.0032555494
    1    2    2    2   -0.8617386147E-09       -0.0000258343
    1    2    3    3   -0.1722038270E-08       -0.0000516254
    2    1    1    1   -0.6236501669E-08       -0.0001869656
    2    1    1    2   -0.1085934396E-06       -0.0032555494
    2    1    2    1   -0.1085934396E-06       -0.0032555494
    2    1    2    2   -0.8617386147E-09       -0.0000258343
    2    1    3    3   -0.1722038270E-08       -0.0000516254
    2    2    1    1    0.5013435694E-07        0.0015029902
    2    2    1    2   -0.8617386147E-09       -0.0000258343
    2    2    2    1   -0.8617386147E-09       -0.0000258343
    2    2    2    2   -0.1461538005E-06       -0.0043815807
    2    2    3    3   -0.2595780265E-07       -0.0007781953
    3    3    1    1   -0.2666613136E-07       -0.0007994305
    3    3    1    2   -0.1722038270E-08       -0.0000516254
    3    3    2    1   -0.1722038270E-08       -0.0000516254
    3    3    2    2   -0.2595780265E-07       -0.0007781953
    3    3    3    3   -0.1315412919E-07       -0.0003943509
---------------------------------------------------------------------------
------------------------------------------------------------
        Parameter                (MHz)                 (CM-1)
------------------------------------------------------------
 
           R6                -.503053E-04           -.167801E-08
           R5                -.138441E-03           -.461791E-08
           SI                            0.116489E+01
 
  Kivelson-Wilson centrifugal distortion parameters 
 
           DJ                0.496381E-03           0.165575E-07
           DK                0.283280E-03           0.944921E-08
           DJK               0.459123E-03           0.153147E-07
 
  A-reduced centrifugal distortion parameters (Ir representation) 
 
           DELJ              0.596991E-03           0.199135E-07
           DELK              0.786333E-03           0.262293E-07
           DELJK             -.144541E-03           -.482136E-08
           delJ              0.249202E-03           0.831248E-08
           delK              0.511283E-03           0.170546E-07
 
  S-reduced centrifugal distortion parameters (Ir representation) 
 
           DJ                0.377536E-03           0.125932E-07
           DK                -.310946E-03           -.103721E-07
           DJK               0.117219E-02           0.391002E-07
           D1                -.249202E-03           -.831248E-08
           D2                -.109728E-03           -.366013E-08
------------------------------------------------------------
  Centrifugal corrections for various types of 
 rotational constants (MHz and cm-1) ...
   Bx''-Bx         0.0020168724        0.0000000673
   By''-By         0.0020274900        0.0000000676
   Bz''-Bz         0.0000623922        0.0000000021
   Bx''-Bx'         0.0003890977        0.0000000130
   By''-By'         0.0003997153        0.0000000133
   Bz''-Bz'         0.0025040543        0.0000000835
   Bx'-Bx         0.0016277747        0.0000000543
   By'-By         0.0016277747        0.0000000543
   Bz'-Bz        -0.0024416621       -0.0000000814
   BxSR-Bx         0.0019201692        0.0000000640
   BySR-By         0.0010375396        0.0000000346
   BzSR-Bz        -0.0019243655       -0.0000000642
   BxSR-Bx''        -0.0000967032       -0.0000000032
   BySR-By''        -0.0009899503       -0.0000000330
   BzSR-Bz''        -0.0019867578       -0.0000000663
   BxSR-Bx'        -0.0002923945       -0.0000000098
   BySR-By'        -0.0005902351       -0.0000000197
   BzSR-Bz'         0.0005172965        0.0000000173
   BxAR-Bx         0.0008228895        0.0000000274
   ByAR-By         0.0024990179        0.0000000834
   BzAR-Bz        -0.0025080200       -0.0000000837
---------------------------------------------------------------------------
 
 *****************************************
     THE MOLECULE IS AN ASYMMETRIC TOP
 *****************************************
 
 
---------------------------------------------------------------------------
         Sextic centrifugal distortion parameters
          Watson A reduction. I^r representation 
              CM-1*10^6                     kHz
---------------------------------------------------------------------------
   HJ        0.0000000067               0.0000002012
   HJK        0.0000000109               0.0000003274
   HKJ       -0.0000000683              -0.0000020471
   HK        0.0000000700               0.0000020993
   hJ        0.0000000033               0.0000001002
   hJK        0.0000000116               0.0000003492
   hK        0.0000000237               0.0000007119
---------------------------------------------------------------------------
         Sextic centrifugal distortion parameters
          Watson S reduction. I^r representation 
              CM-1*10^6                     kHz
---------------------------------------------------------------------------
   HJ       -0.0000000063              -0.0000001876
   HJK        0.0000000670               0.0000020082
   HKJ       -0.0000000606              -0.0000018175
   HK        0.0000000193               0.0000005777
   h1        0.0000000022               0.0000000652
   h2        0.0000000065               0.0000001944
   h3        0.0000000012               0.0000000350
---------------------------------------------------------------------------
---------------------------------------------------------------------------
             Geometrical properties evaluated at     0.00 K 
  Mean and mean-square displacements in normal coordinates (amu**0.5 bohr)
         Coordinate              <q>            <q**2>
---------------------------------------------------------------------------
              1              0.0000000000     0.0000000000
              2              0.0000000000     0.0000000000
              3              0.0000000000     0.0000000000
              4              0.0000000000     0.0000000000
              5              0.0000000000     0.0000000000
              6              0.0000000000     0.0000000000
              7             -0.0000000000     0.5000000659
              8             -0.0000000000     0.5000000659
              9              0.0044601397     0.5000000659
             10             -0.0000000000     0.5000000659
             11              0.0012161163     0.5000000659
             12             -0.0000000000     0.5000000659
             13             -0.0000000000     0.5000000659
             14              0.0099147538     0.5000000659
             15              0.0000000000     0.5000000659
             16              0.0000000000     0.5000000659
             17             -0.2181195223     0.5000000659
             18              0.0000000000     0.5000000659
             19             -0.1636030630     0.5000000659
             20              0.0377022576     0.5000000659
             21             -0.0174552377     0.5000000659
             22              0.0313210989     0.5000000659
             23              0.0081339707     0.5000000659
             24             -0.0040469131     0.5000000659
             25             -0.0030840359     0.5000000659
             26              0.0082281997     0.5000000659
             27              0.0078350311     0.5000000659
             28             -0.0122503093     0.5000000659
             29             -0.0222794335     0.5000000659
             30              0.0203587325     0.5000000659
             31             -0.0523051689     0.5000000659
             32              0.0159122777     0.5000000659
             33              0.0591175062     0.5000000659
---------------------------------------------------------------------------
------------------------------------------------------
   ATOM              INTERNUCLEAR DISTANCE
  I    J            Re           Rg           Ra
------------------------------------------------------
  2    1         1.0819050    1.1025860    1.0863473
  3    1         2.1561982    2.1732058    2.1644779
  3    2         1.3916426    1.3993954    1.3969626
  4    1         2.1561982    2.1733849    2.1646854
  4    2         1.3916426    1.3994775    1.3970536
  4    3         2.3906676    2.4013420    2.4002539
  5    1         3.3846822    3.4032029    3.3979918
  5    2         2.3938263    2.4042549    2.4031459
  5    3         1.3936337    1.4016278    1.3992674
  5    4         2.7186620    2.7303067    2.7297156
  6    1         3.3846822    3.4033049    3.3980617
  6    2         2.3938263    2.4042140    2.4030628
  6    3         2.7186620    2.7299902    2.7293463
  6    4         1.3936337    1.4017461    1.3994069
  6    5         2.2792411    2.2894453    2.2881724
  7    1         2.5080635    2.5268582    2.5170776
  7    2         2.1612674    2.1750468    2.1689349
  7    3         1.0812548    1.0963777    1.0847082
  7    4         3.3845477    3.4006257    3.3971849
  7    5         2.1505638    2.1647032    2.1586050
  7    6         3.7988884    3.8156900    3.8130292
  8    1         2.5080635    2.5295231    2.5179521
  8    2         2.1612674    2.1783544    2.1697408
  8    3         3.3845477    3.4031189    3.3979092
  8    4         1.0812548    1.1017783    1.0853946
  8    5         3.7988884    3.8183093    3.8140811
  8    6         2.1505638    2.1679570    2.1593853
  8    7         4.3025852    4.3245456    4.3187055
  9    1         4.2918416    4.3169447    4.3098611
  9    2         3.3817517    3.4012323    3.3961833
  9    3         2.1525632    2.1708969    2.1623235
  9    4         3.8018753    3.8224583    3.8183808
  9    5         1.0835302    1.1046606    1.0889876
  9    6         3.2460793    3.2653165    3.2598318
  9    7         2.4810339    2.5015573    2.4915678
  9    8         4.8816294    4.9080674    4.9022701
 10    1         4.2918416    4.3171699    4.3100245
 10    2         3.3817517    3.4012338    3.3961125
 10    3         3.8018753    3.8221347    3.8179750
 10    4         2.1525632    2.1709560    2.1623771
 10    5         3.2460793    3.2652501    3.2597285
 10    6         1.0835302    1.1046555    1.0889543
 10    7         4.8816294    4.9057852    4.9011806
 10    8         2.4810339    2.5039228    2.4920991
 10    9         4.1079434    4.1334340    4.1256985
 11    1         3.8902253    3.9086302    3.9045882
 11    2         2.8083203    2.8187590    2.8182409
 11    3         2.4126182    2.4224261    2.4213472
 11    4         2.4126182    2.4226794    2.4216381
 11    5         1.3390964    1.3462577    1.3438305
 11    6         1.3390964    1.3462547    1.3438407
 11    7         3.3753245    3.3906637    3.3872656
 11    8         3.3753245    3.3932985    3.3881849
 11    9         2.0575793    2.0751550    2.0664215
 11   10         2.0575793    2.0750497    2.0662937
------------------------------------------------------
  nmode is                     27
  DIPOLE MOMENT OF ISOTOPOLOGUE 
  (only correct if inertial frame is unchanged) 
                             Vibrationally averaged dipole moment
--------------------------------------------------------------------------------
                              a.u.                         Debye
                     x         y         z              x         y         z
--------------------------------------------------------------------------------
MU_e            0.55921  -0.64475   0.00000        1.42127  -1.63868   0.00000
delta <MU> (1)  0.00017  -0.00001  -0.00000        0.00042  -0.00003  -0.00000
delta <MU> (2) -0.01123   0.01783  -0.00000       -0.02854   0.04532  -0.00000
<MU>            0.54815  -0.62693  -0.00000        1.39315  -1.59340  -0.00000
 
Equilibrium dipole moment:    0.85347 a.u. (   2.16917 D)
Zero-point dipole moment:     0.83277 a.u. (   2.11655 D)
--------------------------------------------------------------------------------
********************************************************************************
     PARAMETERS RELEVANT TO ROTATIONAL SPECTROSCOPY
********************************************************************************
 
 
  ----------------------------------------------------------------------------
                                     VIB-ROT CONSTANT / (cm-1)
                                  ------------------------------
     AXIS        MODE       CORIOLIS     QUADRATIC     ANHARMONIC    TOTAL
  ----------------------------------------------------------------------------
       1           7       0.0003219     -0.0000000   -0.0002032    0.0001187
       1           8       0.0003090     -0.0000000   -0.0001489    0.0001601
       1           9       0.0004836     -0.0001113    0.0000043    0.0003766
       1          10       0.0001896     -0.0000000   -0.0000761    0.0001135
       1          11       0.0000382     -0.0001199    0.0000316   -0.0000502
       1          12      -0.0001502      0.0000000   -0.0000418   -0.0001920
       1          13       0.0003681     -0.0000000   -0.0000225    0.0003456
       1          14      -0.0005228     -0.0000203   -0.0000462   -0.0005893
       1          15       0.0001825     -0.0000000   -0.0000101    0.0001725
       1          16       0.0002517     -0.0000000    0.0000052    0.0002569
       1          17      -0.0000369     -0.0000745    0.0002144    0.0001030
       1          18       0.0002913     -0.0000000    0.0000185    0.0003098
       1          19      -0.0001864     -0.0000338    0.0001648   -0.0000554
       1          20      -0.0001299     -0.0000016    0.0003066    0.0001750
       1          21      -0.0000912     -0.0000152    0.0000832   -0.0000233
       1          22      -0.0001704     -0.0000157    0.0002339    0.0000479
       1          23      -0.0001299     -0.0000039    0.0005394    0.0004056
       1          24      -0.0001303     -0.0000008    0.0000925   -0.0000386
       1          25      -0.0001641     -0.0000039    0.0001908    0.0000228
       1          26      -0.0000972     -0.0000003    0.0002210    0.0001235
       1          27      -0.0000235     -0.0000022    0.0002830    0.0002574
       1          28      -0.0001751     -0.0000019    0.0005059    0.0003290
       1          29      -0.0000054     -0.0000001    0.0001285    0.0001230
       1          30      -0.0000159     -0.0000002    0.0000751    0.0000590
       1          31      -0.0000687     -0.0000005    0.0001628    0.0000936
       1          32      -0.0000487     -0.0000004    0.0001432    0.0000941
       1          33      -0.0000512     -0.0000008    0.0001534    0.0001015
       2           7       0.0002774     -0.0000000   -0.0001639    0.0001135
       2           8       0.0002707     -0.0000000   -0.0001893    0.0000814
       2           9       0.0001302     -0.0001043   -0.0000029    0.0000229
       2          10       0.0002820     -0.0000000   -0.0000925    0.0001895
       2          11       0.0000539     -0.0001125    0.0000340   -0.0000246
       2          12      -0.0000304     -0.0000000   -0.0000587   -0.0000891
       2          13       0.0001774     -0.0000000   -0.0000350    0.0001424
       2          14      -0.0000312     -0.0000230    0.0001251    0.0000709
       2          15       0.0002266     -0.0000000    0.0000062    0.0002328
       2          16       0.0003072     -0.0000000   -0.0000023    0.0003049
       2          17      -0.0000402     -0.0000660    0.0001906    0.0000844
       2          18       0.0002777     -0.0000000    0.0000081    0.0002858
       2          19      -0.0001441     -0.0000285    0.0001073   -0.0000653
       2          20      -0.0002023     -0.0000056    0.0000359   -0.0001720
       2          21      -0.0002521     -0.0000059    0.0002126   -0.0000455
       2          22      -0.0000813     -0.0000195    0.0001839    0.0000831
       2          23      -0.0001751     -0.0000054    0.0005047    0.0003242
       2          24      -0.0001951     -0.0000010    0.0000520   -0.0001441
       2          25      -0.0000824     -0.0000031    0.0002338    0.0001484
       2          26      -0.0001350     -0.0000004    0.0001321   -0.0000033
       2          27      -0.0001668     -0.0000014    0.0004603    0.0002921
       2          28      -0.0000248     -0.0000019    0.0002799    0.0002531
       2          29      -0.0000916     -0.0000013    0.0003252    0.0002323
       2          30      -0.0000579     -0.0000005    0.0001513    0.0000929
       2          31      -0.0000089     -0.0000001    0.0000706    0.0000616
       2          32      -0.0000265     -0.0000003    0.0001308    0.0001039
       2          33      -0.0000229     -0.0000002    0.0001361    0.0001131
       3           7       0.0000000     -0.0000000   -0.0000914   -0.0000914
       3           8       0.0000000     -0.0000000   -0.0000850   -0.0000850
       3           9       0.0002622     -0.0000001    0.0000003    0.0002624
       3          10       0.0000000     -0.0000000   -0.0000423   -0.0000423
       3          11      -0.0001691     -0.0000000    0.0000164   -0.0001526
       3          12      -0.0000000     -0.0000000   -0.0000253   -0.0000253
       3          13       0.0000000     -0.0000000   -0.0000145   -0.0000145
       3          14       0.0000294     -0.0000001    0.0000214    0.0000507
       3          15       0.0000000     -0.0000000   -0.0000008   -0.0000008
       3          16       0.0000000     -0.0000000    0.0000007    0.0000007
       3          17       0.0000512     -0.0000350    0.0001011    0.0001173
       3          18       0.0000000     -0.0000000    0.0000065    0.0000065
       3          19       0.0001608     -0.0000153    0.0000675    0.0002129
       3          20       0.0001096     -0.0000007    0.0000830    0.0001919
       3          21      -0.0001368     -0.0000002    0.0000753   -0.0000618
       3          22      -0.0000332     -0.0000006    0.0001040    0.0000702
       3          23      -0.0001169     -0.0000000    0.0002608    0.0001439
       3          24       0.0000212     -0.0000000    0.0000357    0.0000570
       3          25       0.0000461     -0.0000000    0.0001066    0.0001527
       3          26      -0.0000466     -0.0000000    0.0000874    0.0000408
       3          27       0.0008024     -0.0000000    0.0001877    0.0009901
       3          28      -0.0008348     -0.0000000    0.0001943   -0.0006405
       3          29      -0.0000312     -0.0000001    0.0001154    0.0000841
       3          30      -0.0000218     -0.0000000    0.0000574    0.0000356
       3          31      -0.0000220     -0.0000001    0.0000575    0.0000354
       3          32      -0.0000214     -0.0000000    0.0000684    0.0000470
       3          33      -0.0000219     -0.0000002    0.0000723    0.0000501
  ----------------------------------------------------------------------------
 
 
  ----------------------------------------------------------------------------
   Be, B0 AND B-B0 SHIFTS FOR SINGLY EXCITED VIBRATIONAL STATES (CM-1)
   ------------------------------------------------------------
  VIBRATION            X AXIS               Y AXIS                 Z AXIS
  ----------------------------------------------------------------------------
    Be                    0.19297098           0.18547666           0.09457481
    B0                    0.19155083           0.18413203           0.09385733
    Be-B0                 0.00142015           0.00134463           0.00071747
    B'                    0.19155089           0.18413208           0.09385725
    Be-B'                 0.00142010           0.00134458           0.00071756
    B''                   0.19155090           0.18413209           0.09385734
    Be-B''                0.00142008           0.00134457           0.00071747
    B^A                   0.19155086           0.18413211           0.09385725
    Be-B^A                0.00142012           0.00134455           0.00071756
    B^S                   0.19155090           0.18413206           0.09385727
    Be-B^S                0.00142009           0.00134460           0.00071754
     7                   -0.00011866          -0.00011349           0.00009144
     8                   -0.00016012          -0.00008143           0.00008497
     9                   -0.00037656          -0.00002293          -0.00026243
    10                   -0.00011348          -0.00018948           0.00004232
    11                    0.00005016           0.00002465           0.00015264
    12                    0.00019200           0.00008909           0.00002532
    13                   -0.00034558          -0.00014239           0.00001452
    14                    0.00058928          -0.00007087          -0.00005066
    15                   -0.00017248          -0.00023281           0.00000080
    16                   -0.00025692          -0.00030491          -0.00000066
    17                   -0.00010300          -0.00008441          -0.00011729
    18                   -0.00030983          -0.00028578          -0.00000655
    19                    0.00005538           0.00006534          -0.00021295
    20                   -0.00017503           0.00017203          -0.00019186
    21                    0.00002327           0.00004547           0.00006176
    22                   -0.00004786          -0.00008310          -0.00007018
    23                   -0.00040564          -0.00032421          -0.00014391
    24                    0.00003864           0.00014405          -0.00005695
    25                   -0.00002284          -0.00014836          -0.00015270
    26                   -0.00012354           0.00000330          -0.00004083
    27                   -0.00025736          -0.00029210          -0.00099006
    28                   -0.00032898          -0.00025314           0.00064048
    29                   -0.00012297          -0.00023232          -0.00008414
    30                   -0.00005899          -0.00009285          -0.00003556
    31                   -0.00009357          -0.00006163          -0.00003537
    32                   -0.00009411          -0.00010392          -0.00004699
    33                   -0.00010152          -0.00011305          -0.00005012
  ----------------------------------------------------------------------------
  ----------------------------------------------------------------------------
   Be, B0 AND B-B0 SHIFTS FOR SINGLY EXCITED VIBRATIONAL STATES (MHz)
  VIBRATION            X AXIS               Y AXIS                 Z AXIS
  ----------------------------------------------------------------------------
    Be                 5785.12456372        5560.45033768        2835.28143029
    B0                 5742.54953981        5520.13924329        2813.77211062
    Be-B0                42.57502390          40.31109439          21.50931966
    B'                 5742.55116759        5520.14087107        2813.76966896
    Be-B'                42.57339613          40.30946662          21.51176133
    B''                5742.55155669        5520.14127078        2813.77217301
    Be-B''               42.57300703          40.30906690          21.50925727
    B^A                5742.55036270        5520.14174231        2813.76960260
    Be-B^A               42.57420101          40.30859537          21.51182768
    B^S                5742.55145998        5520.14028083        2813.77018626
    Be-B^S               42.57310373          40.31005685          21.51124403
     7                   -3.55731380          -3.40235990           2.74144655
     8                   -4.80014195          -2.44132720           2.54746640
     9                  -11.28908213          -0.68733931          -7.86746511
    10                   -3.40213276          -5.68052330           1.26871667
    11                    1.50371707           0.73890621           4.57616354
    12                    5.75611478           2.67078163           0.75906496
    13                  -10.36031053          -4.26870117           0.43517684
    14                   17.66628285          -2.12473832          -1.51884565
    15                   -5.17088467          -6.97938187           0.02387033
    16                   -7.70236765          -9.14108699          -0.01985815
    17                   -3.08773026          -2.53044445          -3.51637504
    18                   -9.28836726          -8.56746146          -0.19628037
    19                    1.66027754           1.95869957          -6.38398396
    20                   -5.24735580           5.15730017          -5.75167761
    21                    0.69764636           1.36324695           1.85146521
    22                   -1.43490425          -2.49126949          -2.10388568
    23                  -12.16070768          -9.71969331          -4.31425328
    24                    1.15847537           4.31853959          -1.70735101
    25                   -0.68478384          -4.44760726          -4.57768833
    26                   -3.70370017           0.09889019          -1.22394957
    27                   -7.71551218          -8.75691344         -29.68134251
    28                   -9.86242673          -7.58907183          19.20098079
    29                   -3.68640784          -6.96474686          -2.52236952
    30                   -1.76846422          -2.78363507          -1.06600366
    31                   -2.80510161          -1.84764715          -1.06038278
    32                   -2.82146205          -3.11534592          -1.40886155
    33                   -3.04340440          -3.38925879          -1.50241683
  ----------------------------------------------------------------------------
