# Supplementary material for: Precise Semi-Experimental Equilibrium (r e SE) Structure of Pyridine from 32 Isotopologues: Accurate Assessment of the Effect of Nitrogen-Atom Substitution in Aromatic Rings
Source: J Phys Chem A. 2025 Nov 7;129(46):10737–50. doi: 10.1021/acs.jpca.5c07184 (PMC12641475; doi:10.1021/acs.jpca.5c07184)
Supplement: Supplementary file 2 [file jp5c07184_si_002.zip › Supplementary Information/Computational Files/isomass/ISOMASS20_D3-13C6.out]

 @GETMEM-I,  Allocated   91552 MB of main memory.
  analysis of anharmonic force field for a different isotopomer
  masses of atoms
   1.00782503500000        12.0000000000000        12.0000000000000     
   12.0000000000000        12.0000000000000        13.0033548260000     
   2.01410177900000        1.00782503500000        1.00782503500000     
   1.00782503500000        14.0030740020000     
  rotation matrix to com frame 

                 COLUMN   1       COLUMN   2       COLUMN   3
 ROW   1      0.72441978306    0.00000000000   -0.68935910664
 ROW   2      0.68935910664    0.00000000000    0.72441978306
 ROW   3     -0.00000000000    1.00000000000   -0.00000000000
********************************************************************************
        PARAMETERS RELEVANT TO MOLECULAR STRUCTURE 
********************************************************************************

                 COLUMN   1       COLUMN   2       COLUMN   3       COLUMN   4
 ROW   1      0.02249289345    0.09285222406   -0.05665967214    0.13572103928
 ROW   2      0.07783537368    0.02667738445    0.07461739731    0.12784909712
 ROW   3      0.07598360720   -0.05481392032   -0.05966330398    0.00000000215
 ROW   4      0.02249289350    0.09285222410   -0.05665967214    0.07700023104
 ROW   5      0.07783537373    0.02667738449    0.07461739731    0.07197027539
 ROW   6      0.07598360721   -0.05481392033   -0.05966330387    0.00000000123
 ROW   7      0.02249289359    0.09285222417   -0.05665967215   -0.02341565973
 ROW   8      0.07783537370    0.02667738447    0.07461739731    0.10004105298
 ROW   9      0.07598360716   -0.05481392047   -0.05966330383    0.00000000052
 ROW  10      0.02249289348    0.09285222408   -0.05665967214    0.10005908059
 ROW  11      0.07783537382    0.02667738456    0.07461739730   -0.02971359006
 ROW  12      0.07598360726   -0.05481392021   -0.05966330376    0.00000000073
 ROW  13      0.02249289366    0.09285222422   -0.05665967216   -0.09611783463
 ROW  14      0.07783537377    0.02667738452    0.07461739730    0.02509541947
 ROW  15      0.07598360717   -0.05481392048   -0.05966330369   -0.00000000065
 ROW  16      0.02249289355    0.09285222414   -0.05665967215    0.02160187176
 ROW  17      0.07783537389    0.02667738461    0.07461739729   -0.09861148770
 ROW  18      0.07598360726   -0.05481392023   -0.05966330362   -0.00000000045
 ROW  19      0.02249289361    0.09285222418   -0.05665967216   -0.04536818429
 ROW  20      0.07783537363    0.02667738442    0.07461739732    0.17802050565
 ROW  21      0.07598360712   -0.05481392057   -0.05966330391    0.00000000086
 ROW  22      0.02249289341    0.09285222403   -0.05665967213    0.17685450358
 ROW  23      0.07783537385    0.02667738458    0.07461739730   -0.05550440859
 ROW  24      0.07598360730   -0.05481392010   -0.05966330379    0.00000000125
 ROW  25      0.02249289373    0.09285222427   -0.05665967217   -0.17489729929
 ROW  26      0.07783537375    0.02667738451    0.07461739731    0.04469490695
 ROW  27      0.07598360713   -0.05481392058   -0.05966330365   -0.00000000123
 ROW  28      0.02249289354    0.09285222413   -0.05665967215    0.03727232275
 ROW  29      0.07783537396    0.02667738466    0.07461739728   -0.17826562217
 ROW  30      0.07598360730   -0.05481392014   -0.05966330354   -0.00000000086
 ROW  31      0.02249289364    0.09285222421   -0.05665967216   -0.07542272669
 ROW  32      0.07783537386    0.02667738459    0.07461739729   -0.07307567015
 ROW  33      0.07598360722   -0.05481392036   -0.05966330358   -0.00000000115

                 COLUMN   5       COLUMN   6       COLUMN   7       COLUMN   8
 ROW   1      0.00000000102    0.00000000055    0.00000000000    0.00000000000
 ROW   2      0.00000000083    0.00000000048   -0.00000000000   -0.00000000000
 ROW   3     -0.24667468402   -0.09456524710    0.06674612029    0.33273268867
 ROW   4      0.00000000059    0.00000000036    0.00000000000    0.00000000000
 ROW   5      0.00000000043    0.00000000029   -0.00000000000   -0.00000000000
 ROW   6     -0.13925061836   -0.05400408536    0.03868805187    0.14262429736
 ROW   7     -0.00000000014    0.00000000003    0.00000000000   -0.00000000000
 ROW   8      0.00000000063    0.00000000038   -0.00000000000   -0.00000000000
 ROW   9     -0.10867353030    0.09279463323   -0.10556457784   -0.04588661506
 ROW  10      0.00000000076    0.00000000044    0.00000000000    0.00000000000
 ROW  11     -0.00000000031   -0.00000000005    0.00000000000   -0.00000000000
 ROW  12     -0.02831021049   -0.14736861961    0.09336423966   -0.11177475828
 ROW  13     -0.00000000067   -0.00000000022    0.00000000000   -0.00000000000
 ROW  14      0.00000000009    0.00000000013   -0.00000000000   -0.00000000000
 ROW  15      0.03146549147    0.13940420049    0.10794878640   -0.08259191796
 ROW  16      0.00000000019    0.00000000018   -0.00000000000    0.00000000000
 ROW  17     -0.00000000081   -0.00000000028   -0.00000000000   -0.00000000000
 ROW  18      0.10808309680   -0.08956514567   -0.12281852063   -0.03220734563
 ROW  19     -0.00000000030   -0.00000000005    0.00000000000   -0.00000000000
 ROW  20      0.00000000120    0.00000000064   -0.00000000000    0.00000000000
 ROW  21     -0.19097342325    0.16988758695   -0.29377650061   -0.10619153375
 ROW  22      0.00000000131    0.00000000069    0.00000000000   -0.00000000000
 ROW  23     -0.00000000050   -0.00000000013    0.00000000000   -0.00000000000
 ROW  24     -0.04634023260   -0.26234403000    0.19036754674   -0.21723839897
 ROW  25     -0.00000000124   -0.00000000048    0.00000000000    0.00000000000
 ROW  26      0.00000000023    0.00000000020   -0.00000000000   -0.00000000000
 ROW  27      0.05845533868    0.25305456031    0.27336916200   -0.19115895327
 ROW  28      0.00000000030    0.00000000023   -0.00000000000    0.00000000000
 ROW  29     -0.00000000139   -0.00000000054   -0.00000000000    0.00000000000
 ROW  30      0.19654531896   -0.15962310061   -0.32700910609   -0.04440995726
 ROW  31     -0.00000000052   -0.00000000015    0.00000000000   -0.00000000000
 ROW  32     -0.00000000063   -0.00000000019   -0.00000000000    0.00000000000
 ROW  33      0.13959329158    0.05128177367    0.02645452438    0.13748740000

                 COLUMN   9       COLUMN  10       COLUMN  11       COLUMN  12
 ROW   1      0.10371874143   -0.00000000000    0.07462559058    0.00000000000
 ROW   2     -0.10780017921   -0.00000000000    0.09142364672    0.00000000000
 ROW   3     -0.00000000000    0.28958604542    0.00000000000    0.25644802697
 ROW   4      0.09842762428    0.00000000000   -0.05133500418    0.00000000000
 ROW   5     -0.11314876993    0.00000000000   -0.02873577882   -0.00000000000
 ROW   6     -0.00000000000   -0.03487163768   -0.00000000000    0.07777951116
 ROW   7     -0.06319140905    0.00000000000   -0.13031902193   -0.00000000000
 ROW   8     -0.07393963900   -0.00000000000    0.01070979172   -0.00000000000
 ROW   9      0.00000000000   -0.12552144799   -0.00000000000   -0.08002025640
 ROW  10      0.07220907832    0.00000000000   -0.00456896472    0.00000000000
 ROW  11      0.04096111875    0.00000000000   -0.13061581629    0.00000000000
 ROW  12      0.00000000000    0.01173135160    0.00000000000   -0.11348776814
 ROW  13     -0.05973677044   -0.00000000000    0.00518441947   -0.00000000000
 ROW  14     -0.04366035813   -0.00000000000    0.12918026950   -0.00000000000
 ROW  15     -0.00000000000   -0.02751001426   -0.00000000000    0.09718189940
 ROW  16      0.05882498796   -0.00000000000    0.12362117110   -0.00000000000
 ROW  17      0.06114534989    0.00000000000   -0.00772255258    0.00000000000
 ROW  18     -0.00000000000   -0.03365368986   -0.00000000000    0.09200100282
 ROW  19     -0.10958445145    0.00000000000   -0.10159835922    0.00000000000
 ROW  20      0.07951423529    0.00000000000   -0.11197031216   -0.00000000000
 ROW  21      0.00000000000    0.50492256185    0.00000000000   -0.09618631622
 ROW  22     -0.06158700410    0.00000000000   -0.07590434503    0.00000000000
 ROW  23      0.08583989481    0.00000000000   -0.10621545235    0.00000000000
 ROW  24      0.00000000000    0.28890568498    0.00000000000    0.00264337412
 ROW  25      0.07308003397   -0.00000000000    0.03196001442    0.00000000000
 ROW  26     -0.07753962681   -0.00000000000    0.12329161797    0.00000000000
 ROW  27     -0.00000000000    0.22737480285    0.00000000000    0.30190826828
 ROW  28      0.08380863339   -0.00000000000    0.11556521411    0.00000000000
 ROW  29     -0.06218890952   -0.00000000000    0.03618050281   -0.00000000000
 ROW  30     -0.00000000000    0.08976842182    0.00000000000    0.31312180616
 ROW  31     -0.09407134290   -0.00000000000    0.04443392091   -0.00000000000
 ROW  32      0.10605966787   -0.00000000000    0.02954098930    0.00000000000
 ROW  33     -0.00000000000    0.04513745270    0.00000000000   -0.11861644037

                 COLUMN  13       COLUMN  14       COLUMN  15       COLUMN  16
 ROW   1      0.00000000000    0.03281902561    0.00000000000   -0.00000000000
 ROW   2      0.00000000000    0.05873741301    0.00000000000    0.00000000000
 ROW   3      0.28484479086   -0.00000000000    0.34144086958    0.55139027676
 ROW   4      0.00000000000    0.00992432264    0.00000000000   -0.00000000000
 ROW   5      0.00000000000    0.03500606158   -0.00000000000    0.00000000000
 ROW   6     -0.06395733045    0.00000000000   -0.05763002196   -0.09260900723
 ROW   7      0.00000000000    0.01892341542    0.00000000000   -0.00000000000
 ROW   8     -0.00000000000   -0.01708768564    0.00000000000   -0.00000000000
 ROW   9      0.10757488319   -0.00000000000   -0.01834996789    0.05494085439
 ROW  10      0.00000000000    0.04606959270   -0.00000000000    0.00000000000
 ROW  11      0.00000000000    0.03861878830   -0.00000000000    0.00000000000
 ROW  12     -0.05748738990    0.00000000000   -0.04280835713    0.03869837048
 ROW  13     -0.00000000000   -0.02511414015    0.00000000000   -0.00000000000
 ROW  14      0.00000000000    0.03387525866    0.00000000000   -0.00000000000
 ROW  15     -0.02488460091   -0.00000000000    0.09527860126   -0.07814859811
 ROW  16     -0.00000000000   -0.00090958677   -0.00000000000    0.00000000000
 ROW  17     -0.00000000000   -0.01793729003   -0.00000000000    0.00000000000
 ROW  18     -0.06403970560    0.00000000000    0.07154910621    0.06210196007
 ROW  19      0.00000000000    0.18407117321    0.00000000000   -0.00000000000
 ROW  20     -0.00000000000   -0.59854137254   -0.00000000000   -0.00000000000
 ROW  21     -0.21128443207    0.00000000000    0.03319838727   -0.10609967028
 ROW  22      0.00000000000    0.08321466027   -0.00000000000    0.00000000000
 ROW  23      0.00000000000    0.02809692201    0.00000000000   -0.00000000000
 ROW  24      0.62308297802   -0.00000000000    0.24412533804   -0.29194479334
 ROW  25     -0.00000000000   -0.07125648518   -0.00000000000    0.00000000000
 ROW  26      0.00000000000    0.04504984961    0.00000000000   -0.00000000000
 ROW  27      0.02418571069   -0.00000000000   -0.58196587104    0.45109374785
 ROW  28      0.00000000000    0.01966008981   -0.00000000000    0.00000000000
 ROW  29     -0.00000000000   -0.12120636356   -0.00000000000    0.00000000000
 ROW  30      0.36714675741   -0.00000000000   -0.48144515551   -0.31351182302
 ROW  31     -0.00000000000   -0.07294756848   -0.00000000000    0.00000000000
 ROW  32      0.00000000000    0.02449874506    0.00000000000   -0.00000000000
 ROW  33      0.02955819761   -0.00000000000   -0.01667793988   -0.00489548820

                 COLUMN  17       COLUMN  18       COLUMN  19       COLUMN  20
 ROW   1     -0.00658011071   -0.00000000000    0.17389841541    0.22761917465
 ROW   2      0.04187966852    0.00000000000   -0.06899579666    0.29311998524
 ROW   3     -0.00000000000    0.37890043055    0.00000000000   -0.00000000000
 ROW   4     -0.00885484438   -0.00000000000    0.12096499526    0.00906154315
 ROW   5      0.02779244526    0.00000000000   -0.10894904225    0.07944418619
 ROW   6      0.00000000000   -0.05996704372   -0.00000000000    0.00000000000
 ROW   7     -0.14095188493   -0.00000000000   -0.02778684322   -0.07197488932
 ROW   8     -0.03590904163   -0.00000000000   -0.00052840542   -0.02894966577
 ROW   9      0.00000000000   -0.01545502383    0.00000000000    0.00000000000
 ROW  10      0.04658185917    0.00000000000    0.00652051460    0.03747821908
 ROW  11      0.15457153149    0.00000000000    0.00444942508   -0.06163465325
 ROW  12     -0.00000000000    0.08725867151    0.00000000000   -0.00000000000
 ROW  13     -0.01390645802   -0.00000000000    0.02307768397    0.04664896004
 ROW  14     -0.03143516380   -0.00000000000    0.13603586390   -0.07613960875
 ROW  15     -0.00000000000    0.07805122911   -0.00000000000    0.00000000000
 ROW  16      0.02116774055    0.00000000000   -0.15155872936   -0.08422409886
 ROW  17      0.01287812931    0.00000000000   -0.00979652955    0.00252356595
 ROW  18      0.00000000000   -0.07788521184    0.00000000000   -0.00000000000
 ROW  19     -0.15341065427   -0.00000000000   -0.01498120784   -0.09180381889
 ROW  20     -0.09376817306   -0.00000000000   -0.03115699199   -0.03588892062
 ROW  21      0.00000000000   -0.00696811557   -0.00000000000   -0.00000000000
 ROW  22      0.03590033963    0.00000000000    0.02377471896    0.42062081027
 ROW  23      0.16746136292    0.00000000000   -0.01050944854   -0.19441684243
 ROW  24      0.00000000000   -0.45712031423   -0.00000000000    0.00000000000
 ROW  25     -0.00558901752   -0.00000000000   -0.04881519193    0.31509376541
 ROW  26     -0.03874182663   -0.00000000000    0.16033365461   -0.14641805119
 ROW  27      0.00000000000   -0.33995464228    0.00000000000   -0.00000000000
 ROW  28      0.03031231703    0.00000000000   -0.18081219273   -0.11272604991
 ROW  29     -0.01077434880   -0.00000000000    0.10764533756    0.13278105807
 ROW  30     -0.00000000000    0.48569708941   -0.00000000000    0.00000000000
 ROW  31      0.09889561015    0.00000000000    0.03997934298    0.01201652911
 ROW  32     -0.10854138080   -0.00000000000   -0.02655856518    0.07149103253
 ROW  33      0.00000000000   -0.00856250475   -0.00000000000    0.00000000000

                 COLUMN  21       COLUMN  22       COLUMN  23       COLUMN  24
 ROW   1      0.45249245443    0.10152280612    0.13828757286    0.29938632157
 ROW   2      0.37909509505    0.13093240842    0.13403494270    0.31325468066
 ROW   3     -0.00000000000    0.00000000000   -0.00000000000   -0.00000000000
 ROW   4      0.07999862567    0.01286243550   -0.05314653172   -0.06520520363
 ROW   5      0.03119079153    0.04185652142   -0.04835469675   -0.03764548783
 ROW   6     -0.00000000000   -0.00000000000    0.00000000000    0.00000000000
 ROW   7      0.01086559656   -0.00244119671   -0.02545907290    0.02608357729
 ROW   8      0.01667633071   -0.05168098484    0.09049133825   -0.07493140414
 ROW   9     -0.00000000000    0.00000000000   -0.00000000000    0.00000000000
 ROW  10     -0.07175272372   -0.04999755688    0.06869846455   -0.01438625089
 ROW  11     -0.03682333003    0.05081856275   -0.01731217793    0.02187927178
 ROW  12      0.00000000000    0.00000000000   -0.00000000000    0.00000000000
 ROW  13     -0.05854181229    0.04307306694    0.13969547330    0.04508937845
 ROW  14     -0.07064681937    0.04708392564   -0.01273097373    0.00707067011
 ROW  15     -0.00000000000   -0.00000000000   -0.00000000000   -0.00000000000
 ROW  16      0.00955945984   -0.01941691054   -0.02429217652   -0.00427411752
 ROW  17      0.03672323391   -0.13187265897    0.08503891612    0.04531060675
 ROW  18      0.00000000000    0.00000000000   -0.00000000000    0.00000000000
 ROW  19      0.03968637345   -0.04066173281    0.00401004879   -0.01912591744
 ROW  20     -0.08021774716    0.07131396330   -0.01421753313    0.09513362217
 ROW  21      0.00000000000    0.00000000000    0.00000000000   -0.00000000000
 ROW  22     -0.50000567292   -0.31421833299   -0.24430966902    0.26612634026
 ROW  23      0.10167037606    0.14173871597    0.08717770985   -0.06897756008
 ROW  24     -0.00000000000   -0.00000000000   -0.00000000000   -0.00000000000
 ROW  25     -0.14994409902    0.35412935709    0.22434797775   -0.56381370837
 ROW  26     -0.05195094297   -0.02201635286   -0.04026362102    0.15616896071
 ROW  27      0.00000000000    0.00000000000    0.00000000000   -0.00000000000
 ROW  28     -0.01864965376    0.05565095132    0.01649265012    0.07959048017
 ROW  29      0.18176223325   -0.51633928351   -0.17491014343   -0.39383546631
 ROW  30     -0.00000000000    0.00000000000    0.00000000000    0.00000000000
 ROW  31      0.03475839216    0.00669809233   -0.09894472782    0.00808364436
 ROW  32     -0.01543066570    0.05584349543   -0.08772100055    0.01542963803
 ROW  33     -0.00000000000    0.00000000000    0.00000000000    0.00000000000

                 COLUMN  25       COLUMN  26       COLUMN  27       COLUMN  28
 ROW   1      0.21566245670    0.14277422795    0.19546898838    0.03512793166
 ROW   2      0.24504147257    0.03329654353    0.12575106816    0.13131145537
 ROW   3     -0.00000000000   -0.00000000000   -0.00000000000   -0.00000000000
 ROW   4     -0.03892636974    0.02518461223   -0.08468824357   -0.10705235956
 ROW   5     -0.00445933739   -0.05886165611   -0.13391757778   -0.01693047660
 ROW   6      0.00000000000    0.00000000000    0.00000000000    0.00000000000
 ROW   7      0.05302870626    0.02463321273   -0.00327468838    0.06402583806
 ROW   8     -0.10653283877    0.05731593757    0.13381212647   -0.05016257895
 ROW   9      0.00000000000   -0.00000000000   -0.00000000000   -0.00000000000
 ROW  10     -0.02394094141   -0.11741900534    0.01429998521    0.14880515807
 ROW  11      0.06315819514    0.01740146101    0.07383466447   -0.03694252114
 ROW  12     -0.00000000000    0.00000000000   -0.00000000000   -0.00000000000
 ROW  13      0.00556809562   -0.09369553606   -0.00674187996   -0.13605880118
 ROW  14      0.08079186203    0.01579043944   -0.05329953262    0.03976712521
 ROW  15     -0.00000000000    0.00000000000    0.00000000000    0.00000000000
 ROW  16      0.05939022075    0.03041471742    0.01089572056   -0.05865432917
 ROW  17     -0.03748780854    0.07477205808   -0.11662551261    0.04100549137
 ROW  18     -0.00000000000   -0.00000000000    0.00000000000   -0.00000000000
 ROW  19      0.01439622748    0.08226464483    0.06952240053    0.07525331444
 ROW  20      0.09686662516   -0.03429060759   -0.02530126585    0.05535121678
 ROW  21     -0.00000000000   -0.00000000000    0.00000000000   -0.00000000000
 ROW  22      0.12208630828    0.36090479730    0.08151400885   -0.17552263035
 ROW  23      0.02747315329   -0.14727557917    0.06482692637    0.07420157790
 ROW  24     -0.00000000000   -0.00000000000    0.00000000000    0.00000000000
 ROW  25      0.22061235090    0.42252415271   -0.02310747024    0.20655366663
 ROW  26      0.03966100086   -0.10770216364   -0.05383746581   -0.03276591744
 ROW  27     -0.00000000000   -0.00000000000    0.00000000000   -0.00000000000
 ROW  28     -0.03369725008    0.11031621085   -0.03799747848   -0.04260681435
 ROW  29      0.49150507797   -0.31537414921    0.18668356817   -0.08029524281
 ROW  30      0.00000000000   -0.00000000000   -0.00000000000    0.00000000000
 ROW  31     -0.09132215173    0.02354823504    0.03324873577    0.06789657363
 ROW  32     -0.06520683047   -0.05296831152    0.07115374656    0.00238191753
 ROW  33      0.00000000000   -0.00000000000   -0.00000000000   -0.00000000000

                 COLUMN  29       COLUMN  30       COLUMN  31       COLUMN  32
 ROW   1      0.02245211660    0.03545008791   -0.01303328879   -0.56091069785
 ROW   2      0.00170147990   -0.03660384170    0.01542707313    0.59232764929
 ROW   3     -0.00000000000    0.00000000000    0.00000000000   -0.00000000000
 ROW   4     -0.00853265583   -0.00279616646    0.00060046740    0.04765813955
 ROW   5     -0.01074351291    0.00289300717   -0.00178546700   -0.05250326257
 ROW   6      0.00000000000    0.00000000000    0.00000000000    0.00000000000
 ROW   7      0.11955074220    0.00016236781    0.00384929642    0.00173330397
 ROW   8      0.03402806760   -0.00030502659   -0.00214526518    0.00294904867
 ROW   9     -0.00000000000   -0.00000000000   -0.00000000000   -0.00000000000
 ROW  10      0.00012350170   -0.00736878126    0.00163234328    0.00985309871
 ROW  11     -0.00037378044   -0.01398247549    0.00423844351    0.03897422876
 ROW  12     -0.00000000000    0.00000000000   -0.00000000000   -0.00000000000
 ROW  13     -0.01182503268    0.00064534365    0.01700090674   -0.00132989276
 ROW  14      0.00467394213    0.00779225578    0.08136353627   -0.00259830447
 ROW  15      0.00000000000   -0.00000000000   -0.00000000000    0.00000000000
 ROW  16     -0.00026947033    0.07310890199   -0.00738587428    0.01285044256
 ROW  17      0.00014653326    0.01197049845   -0.00225068604    0.00125133646
 ROW  18     -0.00000000000   -0.00000000000    0.00000000000   -0.00000000000
 ROW  19     -0.61037429258    0.00017245200   -0.00650847616   -0.00404604175
 ROW  20     -0.17106117785    0.00006215577    0.00059804824   -0.00241842384
 ROW  21      0.00000000000    0.00000000000    0.00000000000    0.00000000000
 ROW  22      0.00079706025    0.06755246099   -0.01801568614   -0.14626294928
 ROW  23      0.00007111662    0.18835154548   -0.05121900582   -0.44835114506
 ROW  24      0.00000000000   -0.00000000000   -0.00000000000    0.00000000000
 ROW  25      0.02158807440   -0.02244563885   -0.22048107823    0.00810691770
 ROW  26      0.01035347177   -0.09503525475   -0.92152981783    0.02946364258
 ROW  27      0.00000000000    0.00000000000    0.00000000000    0.00000000000
 ROW  28     -0.00071721828   -0.91410776342    0.08452155947   -0.14556599133
 ROW  29     -0.00034684857   -0.17251695704    0.01635017898   -0.02612870111
 ROW  30      0.00000000000    0.00000000000   -0.00000000000    0.00000000000
 ROW  31     -0.00024308745    0.00009654477    0.00003349638   -0.00019163769
 ROW  32     -0.00001848098    0.00029677234   -0.00026125156   -0.00012320923
 ROW  33     -0.00000000000   -0.00000000000   -0.00000000000   -0.00000000000

                 COLUMN  33
 ROW   1      0.33952815202
 ROW   2     -0.35227349044
 ROW   3      0.00000000000
 ROW   4     -0.03280365772
 ROW   5      0.03064991487
 ROW   6     -0.00000000000
 ROW   7     -0.00118122504
 ROW   8     -0.00238769524
 ROW   9      0.00000000000
 ROW  10      0.02393159741
 ROW  11      0.06792916664
 ROW  12     -0.00000000000
 ROW  13     -0.00026724817
 ROW  14     -0.00225640718
 ROW  15      0.00000000000
 ROW  16      0.01381440154
 ROW  17     -0.00036263685
 ROW  18     -0.00000000000
 ROW  19      0.00241830816
 ROW  20      0.00176702607
 ROW  21     -0.00000000000
 ROW  22     -0.25539116199
 ROW  23     -0.75984839191
 ROW  24      0.00000000000
 ROW  25      0.00446556654
 ROW  26      0.02118919961
 ROW  27     -0.00000000000
 ROW  28     -0.14450348865
 ROW  29     -0.02291910934
 ROW  30      0.00000000000
 ROW  31     -0.00030846960
 ROW  32     -0.00024962393
 ROW  33     -0.00000000000
  Performing F(IJK)/F(IKJ)/F(KJI) consistency check 
  Differences greater than 1 cm-1 will be printed.
  ===================================================================
  I    J    K    F(IJK)        F(IKJ)        F(KJI)        Difference
  ===================================================================
 Cubic force constants written to file cubic.
  ===================================================================
  Largest absolute difference is    0.10500 cm-1.
 
 
---------------------------------------------------------------------------
          Quartic centrifugal distortion parameters 
                                CM-1                MHz
---------------------------------------------------------------------------
    1    1    1    1   -0.1686809517E-06       -0.0050569277
    1    1    1    2   -0.7451884953E-08       -0.0002234019
    1    1    2    1   -0.7451884953E-08       -0.0002234019
    1    1    2    2    0.5005080139E-07        0.0015004853
    1    1    3    3   -0.2552726868E-07       -0.0007652883
    1    2    1    1   -0.7451884953E-08       -0.0002234019
    1    2    1    2   -0.1088084929E-06       -0.0032619966
    1    2    2    1   -0.1088084929E-06       -0.0032619966
    1    2    2    2   -0.4546915756E-09       -0.0000136313
    1    2    3    3   -0.1846014358E-08       -0.0000553421
    2    1    1    1   -0.7451884953E-08       -0.0002234019
    2    1    1    2   -0.1088084929E-06       -0.0032619966
    2    1    2    1   -0.1088084929E-06       -0.0032619966
    2    1    2    2   -0.4546915756E-09       -0.0000136313
    2    1    3    3   -0.1846014358E-08       -0.0000553421
    2    2    1    1    0.5005080139E-07        0.0015004853
    2    2    1    2   -0.4546915756E-09       -0.0000136313
    2    2    2    1   -0.4546915756E-09       -0.0000136313
    2    2    2    2   -0.1430542955E-06       -0.0042886599
    2    2    3    3   -0.2696922586E-07       -0.0008085171
    3    3    1    1   -0.2552726868E-07       -0.0007652883
    3    3    1    2   -0.1846014358E-08       -0.0000553421
    3    3    2    1   -0.1846014358E-08       -0.0000553421
    3    3    2    2   -0.2696922586E-07       -0.0008085171
    3    3    3    3   -0.1317074821E-07       -0.0003948491
---------------------------------------------------------------------------
------------------------------------------------------------
        Parameter                (MHz)                 (CM-1)
------------------------------------------------------------
 
           R6                -.479137E-04           -.159823E-08
           R5                -.144457E-03           -.481857E-08
           SI                            0.132999E+01
 
  Kivelson-Wilson centrifugal distortion parameters 
 
           DJ                0.489611E-03           0.163317E-07
           DK                0.306644E-03           0.102285E-07
           DJK               0.467976E-03           0.156100E-07
 
  A-reduced centrifugal distortion parameters (Ir representation) 
 
           DELJ              0.585439E-03           0.195281E-07
           DELK              0.785781E-03           0.262108E-07
           DELJK             -.106988E-03           -.356872E-08
           delJ              0.243363E-03           0.811772E-08
           delK              0.543813E-03           0.181396E-07
 
  S-reduced centrifugal distortion parameters (Ir representation) 
 
           DJ                0.380996E-03           0.127087E-07
           DK                -.236433E-03           -.788654E-08
           DJK               0.111967E-02           0.373481E-07
           D1                -.243363E-03           -.811772E-08
           D2                -.102221E-03           -.340974E-08
------------------------------------------------------------
  Centrifugal corrections for various types of 
 rotational constants (MHz and cm-1) ...
   Bx''-Bx         0.0020352568        0.0000000679
   By''-By         0.0020136424        0.0000000672
   Bz''-Bz         0.0000652565        0.0000000022
   Bx''-Bx'         0.0004042585        0.0000000135
   By''-By'         0.0003826441        0.0000000128
   Bz''-Bz'         0.0025117539        0.0000000838
   Bx'-Bx         0.0016309983        0.0000000544
   By'-By         0.0016309983        0.0000000544
   Bz'-Bz        -0.0024464974       -0.0000000816
   BxSR-Bx         0.0018865931        0.0000000629
   BySR-By         0.0010275937        0.0000000343
   BzSR-Bz        -0.0018942449       -0.0000000632
   BxSR-Bx''        -0.0001486637       -0.0000000050
   BySR-By''        -0.0009860487       -0.0000000329
   BzSR-Bz''        -0.0019595014       -0.0000000654
   BxSR-Bx'        -0.0002555948       -0.0000000085
   BySR-By'        -0.0006034046       -0.0000000201
   BzSR-Bz'         0.0005522525        0.0000000184
   BxAR-Bx         0.0008643796        0.0000000288
   ByAR-By         0.0025241045        0.0000000842
   BzAR-Bz        -0.0025729849       -0.0000000858
---------------------------------------------------------------------------
 
 *****************************************
     THE MOLECULE IS AN ASYMMETRIC TOP
 *****************************************
 
 
---------------------------------------------------------------------------
         Sextic centrifugal distortion parameters
          Watson A reduction. I^r representation 
              CM-1*10^6                     kHz
---------------------------------------------------------------------------
   HJ        0.0000000068               0.0000002032
   HJK        0.0000000099               0.0000002963
   HKJ       -0.0000000644              -0.0000019293
   HK        0.0000000666               0.0000019959
   hJ        0.0000000034               0.0000001012
   hJK        0.0000000115               0.0000003443
   hK        0.0000000285               0.0000008558
---------------------------------------------------------------------------
         Sextic centrifugal distortion parameters
          Watson S reduction. I^r representation 
              CM-1*10^6                     kHz
---------------------------------------------------------------------------
   HJ       -0.0000000046              -0.0000001365
   HJK        0.0000000531               0.0000015915
   HKJ       -0.0000000384              -0.0000011502
   HK        0.0000000087               0.0000002613
   h1        0.0000000022               0.0000000663
   h2        0.0000000057               0.0000001699
   h3        0.0000000012               0.0000000349
---------------------------------------------------------------------------
---------------------------------------------------------------------------
             Geometrical properties evaluated at     0.00 K 
  Mean and mean-square displacements in normal coordinates (amu**0.5 bohr)
         Coordinate              <q>            <q**2>
---------------------------------------------------------------------------
              1              0.0000000000     0.0000000000
              2              0.0000000000     0.0000000000
              3              0.0000000000     0.0000000000
              4              0.0000000000     0.0000000000
              5              0.0000000000     0.0000000000
              6              0.0000000000     0.0000000000
              7              0.0000000000     0.5000000659
              8              0.0000000000     0.5000000659
              9             -0.0044262019     0.5000000659
             10              0.0000000000     0.5000000659
             11             -0.0087894048     0.5000000659
             12              0.0000000000     0.5000000659
             13              0.0000000000     0.5000000659
             14              0.0161912823     0.5000000659
             15              0.0000000000     0.5000000659
             16             -0.0000000000     0.5000000659
             17             -0.2239645743     0.5000000659
             18             -0.0000000000     0.5000000659
             19              0.1602223682     0.5000000659
             20             -0.0104372637     0.5000000659
             21             -0.0091253445     0.5000000659
             22              0.0233501703     0.5000000659
             23              0.0108878697     0.5000000659
             24             -0.0035605906     0.5000000659
             25             -0.0033698220     0.5000000659
             26              0.0131259278     0.5000000659
             27             -0.0106033607     0.5000000659
             28              0.0090276119     0.5000000659
             29             -0.0221804666     0.5000000659
             30              0.0357513353     0.5000000659
             31             -0.0502387433     0.5000000659
             32             -0.0060894990     0.5000000659
             33              0.0555441926     0.5000000659
---------------------------------------------------------------------------
------------------------------------------------------
   ATOM              INTERNUCLEAR DISTANCE
  I    J            Re           Rg           Ra
------------------------------------------------------
  2    1         1.0819050    1.1025870    1.0863513
  3    1         2.1561982    2.1732149    2.1644993
  3    2         1.3916426    1.3994017    1.3969700
  4    1         2.1561982    2.1734900    2.1647446
  4    2         1.3916426    1.3995921    1.3971041
  4    3         2.3906676    2.4014205    2.4002781
  5    1         3.3846822    3.4032042    3.3980104
  5    2         2.3938263    2.4042544    2.4031579
  5    3         1.3936337    1.4016217    1.3992610
  5    4         2.7186620    2.7303396    2.7297191
  6    1         3.3846822    3.4033124    3.3981060
  6    2         2.3938263    2.4042055    2.4030974
  6    3         2.7186620    2.7299485    2.7293352
  6    4         1.3936337    1.4017558    1.3994130
  6    5         2.2792411    2.2893560    2.2881410
  7    1         2.5080635    2.5268707    2.5170952
  7    2         2.1612674    2.1750533    2.1689306
  7    3         1.0812548    1.0963785    1.0846983
  7    4         3.3845477    3.4007044    3.3972076
  7    5         2.1505638    2.1646990    2.1585845
  7    6         3.7988884    3.8156559    3.8130072
  8    1         2.5080635    2.5296557    2.5180552
  8    2         2.1612674    2.1784622    2.1698251
  8    3         3.3845477    3.4032065    3.3979738
  8    4         1.0812548    1.1018375    1.0854271
  8    5         3.7988884    3.8183454    3.8141162
  8    6         2.1505638    2.1679645    2.1594179
  8    7         4.3025852    4.3246488    4.3187752
  9    1         4.2918416    4.3169517    4.3098972
  9    2         3.3817517    3.4012342    3.3962113
  9    3         2.1525632    2.1708930    2.1623372
  9    4         3.8018753    3.8224811    3.8183978
  9    5         1.0835302    1.1046592    1.0890016
  9    6         3.2460793    3.2652197    3.2598018
  9    7         2.4810339    2.5015557    2.4915652
  9    8         4.8816294    4.9080999    4.9023179
 10    1         4.2918416    4.3171608    4.3100310
 10    2         3.3817517    3.4012141    3.3961083
 10    3         3.8018753    3.8220836    3.8179347
 10    4         2.1525632    2.1709359    2.1623293
 10    5         3.2460793    3.2651665    3.2596798
 10    6         1.0835302    1.1045952    1.0889246
 10    7         4.8816294    4.9057352    4.9011294
 10    8         2.4810339    2.5038882    2.4920626
 10    9         4.1079434    4.1333336    4.1256505
 11    1         3.8902253    3.9086207    3.9045840
 11    2         2.8083203    2.8187502    2.8182326
 11    3         2.4126182    2.4224196    2.4213305
 11    4         2.4126182    2.4226760    2.4215894
 11    5         1.3390964    1.3462600    1.3438350
 11    6         1.3390964    1.3461153    1.3437640
 11    7         3.3753245    3.3906598    3.3872410
 11    8         3.3753245    3.3932807    3.3881562
 11    9         2.0575793    2.0751560    2.0664435
 11   10         2.0575793    2.0749421    2.0662189
------------------------------------------------------
  nmode is                     27
  DIPOLE MOMENT OF ISOTOPOLOGUE 
  (only correct if inertial frame is unchanged) 
                             Vibrationally averaged dipole moment
--------------------------------------------------------------------------------
                              a.u.                         Debye
                     x         y         z              x         y         z
--------------------------------------------------------------------------------
MU_e            0.58835  -0.61827   0.00000        1.49534  -1.57139   0.00000
delta <MU> (1)  0.00016   0.00004   0.00000        0.00042   0.00010   0.00000
delta <MU> (2) -0.01207   0.01733  -0.00000       -0.03067   0.04404  -0.00000
<MU>            0.57644  -0.60090  -0.00000        1.46508  -1.52724  -0.00000
 
Equilibrium dipole moment:    0.85347 a.u. (   2.16917 D)
Zero-point dipole moment:     0.83269 a.u. (   2.11635 D)
--------------------------------------------------------------------------------
********************************************************************************
     PARAMETERS RELEVANT TO ROTATIONAL SPECTROSCOPY
********************************************************************************
 
 
  ----------------------------------------------------------------------------
                                     VIB-ROT CONSTANT / (cm-1)
                                  ------------------------------
     AXIS        MODE       CORIOLIS     QUADRATIC     ANHARMONIC    TOTAL
  ----------------------------------------------------------------------------
       1           7       0.0003358     -0.0000000   -0.0002039    0.0001319
       1           8       0.0003160     -0.0000000   -0.0001524    0.0001636
       1           9       0.0004544     -0.0001144   -0.0000015    0.0003385
       1          10       0.0002698     -0.0000000   -0.0000788    0.0001910
       1          11       0.0000150     -0.0001113    0.0000344   -0.0000620
       1          12      -0.0001580      0.0000000   -0.0000457   -0.0002037
       1          13       0.0003709     -0.0000000   -0.0000240    0.0003469
       1          14      -0.0005172     -0.0000197   -0.0000431   -0.0005800
       1          15       0.0002138     -0.0000000   -0.0000103    0.0002035
       1          16       0.0002360     -0.0000000    0.0000037    0.0002398
       1          17       0.0008706     -0.0000888    0.0002424    0.0010242
       1          18      -0.0005568      0.0000000    0.0000145   -0.0005423
       1          19      -0.0002209     -0.0000323    0.0001095   -0.0001437
       1          20      -0.0001475     -0.0000022    0.0003567    0.0002069
       1          21      -0.0001120     -0.0000141    0.0000722   -0.0000539
       1          22      -0.0001738     -0.0000161    0.0003106    0.0001206
       1          23      -0.0001396     -0.0000049    0.0005075    0.0003630
       1          24      -0.0001408     -0.0000008    0.0000914   -0.0000502
       1          25      -0.0001793     -0.0000043    0.0001684   -0.0000152
       1          26      -0.0000847     -0.0000002    0.0002145    0.0001295
       1          27      -0.0001759     -0.0000022    0.0005008    0.0003228
       1          28      -0.0000251     -0.0000018    0.0002934    0.0002664
       1          29      -0.0000081     -0.0000002    0.0001384    0.0001302
       1          30      -0.0000067     -0.0000001    0.0000612    0.0000544
       1          31      -0.0000764     -0.0000007    0.0001804    0.0001034
       1          32      -0.0000498     -0.0000003    0.0001565    0.0001064
       1          33      -0.0000605     -0.0000008    0.0001712    0.0001098
       2           7       0.0002711     -0.0000000   -0.0001635    0.0001076
       2           8       0.0002602     -0.0000000   -0.0001874    0.0000728
       2           9       0.0001614     -0.0001034    0.0000032    0.0000612
       2          10       0.0002773     -0.0000000   -0.0000889    0.0001884
       2          11       0.0000158     -0.0001172    0.0000288   -0.0000727
       2          12      -0.0000365     -0.0000000   -0.0000576   -0.0000940
       2          13       0.0001755     -0.0000000   -0.0000367    0.0001389
       2          14      -0.0000399     -0.0000248    0.0001230    0.0000583
       2          15       0.0002070     -0.0000000    0.0000072    0.0002142
       2          16       0.0002895     -0.0000000    0.0000019    0.0002914
       2          17       0.0001604     -0.0000590    0.0001876    0.0002891
       2          18       0.0000996     -0.0000000    0.0000129    0.0001125
       2          19      -0.0001704     -0.0000289    0.0001292   -0.0000702
       2          20      -0.0001758     -0.0000008    0.0000042   -0.0001724
       2          21      -0.0002356     -0.0000067    0.0001949   -0.0000474
       2          22      -0.0000822     -0.0000169    0.0001876    0.0000886
       2          23      -0.0001708     -0.0000064    0.0004922    0.0003150
       2          24      -0.0001803     -0.0000009    0.0000488   -0.0001324
       2          25      -0.0000697     -0.0000030    0.0002575    0.0001848
       2          26      -0.0001477     -0.0000004    0.0001283   -0.0000198
       2          27      -0.0000274     -0.0000021    0.0002788    0.0002492
       2          28      -0.0001592     -0.0000014    0.0004625    0.0003019
       2          29      -0.0000864     -0.0000012    0.0003094    0.0002218
       2          30      -0.0000644     -0.0000006    0.0001436    0.0000785
       2          31      -0.0000043     -0.0000000    0.0000586    0.0000543
       2          32      -0.0000266     -0.0000003    0.0001275    0.0001006
       2          33      -0.0000157     -0.0000001    0.0001310    0.0001153
       3           7       0.0000000     -0.0000000   -0.0000912   -0.0000912
       3           8       0.0000000     -0.0000000   -0.0000857   -0.0000857
       3           9       0.0002599     -0.0000001    0.0000005    0.0002604
       3          10      -0.0000000     -0.0000000   -0.0000422   -0.0000422
       3          11      -0.0001673     -0.0000003    0.0000157   -0.0001518
       3          12      -0.0000000     -0.0000000   -0.0000261   -0.0000261
       3          13       0.0000000     -0.0000000   -0.0000154   -0.0000154
       3          14       0.0000341     -0.0000003    0.0000232    0.0000569
       3          15       0.0000000     -0.0000000   -0.0000005   -0.0000005
       3          16       0.0000000     -0.0000000    0.0000014    0.0000014
       3          17       0.0000479     -0.0000360    0.0001066    0.0001184
       3          18       0.0000000     -0.0000000    0.0000068    0.0000068
       3          19       0.0001184     -0.0000148    0.0000601    0.0001637
       3          20       0.0001494     -0.0000001    0.0000836    0.0002330
       3          21      -0.0001301     -0.0000001    0.0000692   -0.0000610
       3          22      -0.0000518     -0.0000004    0.0001224    0.0000702
       3          23      -0.0001032     -0.0000001    0.0002500    0.0001467
       3          24       0.0000212     -0.0000000    0.0000343    0.0000555
       3          25       0.0000466     -0.0000000    0.0001083    0.0001549
       3          26      -0.0000540     -0.0000000    0.0000842    0.0000301
       3          27       0.0009494     -0.0000000    0.0001910    0.0011404
       3          28      -0.0009746     -0.0000000    0.0001925   -0.0007821
       3          29      -0.0000312     -0.0000001    0.0001154    0.0000841
       3          30      -0.0000220     -0.0000000    0.0000528    0.0000308
       3          31      -0.0000221     -0.0000001    0.0000575    0.0000353
       3          32      -0.0000212     -0.0000000    0.0000705    0.0000494
       3          33      -0.0000219     -0.0000002    0.0000749    0.0000528
  ----------------------------------------------------------------------------
 
 
  ----------------------------------------------------------------------------
   Be, B0 AND B-B0 SHIFTS FOR SINGLY EXCITED VIBRATIONAL STATES (CM-1)
   ------------------------------------------------------------
  VIBRATION            X AXIS               Y AXIS                 Z AXIS
  ----------------------------------------------------------------------------
    Be                    0.19676628           0.18230089           0.09462879
    B0                    0.19531551           0.18098328           0.09391151
    Be-B0                 0.00145078           0.00131761           0.00071729
    B'                    0.19531556           0.18098334           0.09391142
    Be-B'                 0.00145072           0.00131755           0.00071737
    B''                   0.19531557           0.18098335           0.09391151
    Be-B''                0.00145071           0.00131754           0.00071728
    B^A                   0.19531553           0.18098337           0.09391142
    Be-B^A                0.00145075           0.00131752           0.00071737
    B^S                   0.19531557           0.18098332           0.09391144
    Be-B^S                0.00145071           0.00131757           0.00071735
     7                   -0.00013190          -0.00010761           0.00009121
     8                   -0.00016357          -0.00007276           0.00008575
     9                   -0.00033847          -0.00006120          -0.00026037
    10                   -0.00019095          -0.00018835           0.00004220
    11                    0.00006202           0.00007267           0.00015183
    12                    0.00020371           0.00009405           0.00002609
    13                   -0.00034690          -0.00013887           0.00001543
    14                    0.00058000          -0.00005826          -0.00005693
    15                   -0.00020348          -0.00021418           0.00000045
    16                   -0.00023976          -0.00029139          -0.00000138
    17                   -0.00102425          -0.00028906          -0.00011845
    18                    0.00054228          -0.00011255          -0.00000683
    19                    0.00014374           0.00007024          -0.00016372
    20                   -0.00020689           0.00017239          -0.00023296
    21                    0.00005393           0.00004738           0.00006103
    22                   -0.00012062          -0.00008856          -0.00007016
    23                   -0.00036297          -0.00031497          -0.00014671
    24                    0.00005024           0.00013241          -0.00005548
    25                    0.00001516          -0.00018476          -0.00015489
    26                   -0.00012953           0.00001984          -0.00003014
    27                   -0.00032280          -0.00024923          -0.00114036
    28                   -0.00026642          -0.00030190           0.00078214
    29                   -0.00013017          -0.00022180          -0.00008406
    30                   -0.00005443          -0.00007852          -0.00003079
    31                   -0.00010339          -0.00005431          -0.00003528
    32                   -0.00010639          -0.00010061          -0.00004936
    33                   -0.00010976          -0.00011529          -0.00005280
  ----------------------------------------------------------------------------
  ----------------------------------------------------------------------------
   Be, B0 AND B-B0 SHIFTS FOR SINGLY EXCITED VIBRATIONAL STATES (MHz)
  VIBRATION            X AXIS               Y AXIS                 Z AXIS
  ----------------------------------------------------------------------------
    Be                 5898.90476513        5465.24315988        2836.89979497
    B0                 5855.41155089        5425.74231698        2815.39612650
    Be-B0                43.49321424          39.50084291          21.50366846
    B'                 5855.41318189        5425.74394797        2815.39368001
    Be-B'                43.49158324          39.49921191          21.50611496
    B''                5855.41358614        5425.74433062        2815.39619176
    Be-B''               43.49117899          39.49882927          21.50360320
    B^A                5855.41241527        5425.74484108        2815.39355352
    Be-B^A               43.49234986          39.49831880          21.50624145
    B^S                5855.41343748        5425.74334457        2815.39423226
    Be-B^S               43.49132765          39.49981531          21.50556271
     7                   -3.95441045          -3.22609121           2.73438784
     8                   -4.90384442          -2.18135758           2.57061698
     9                  -10.14702716          -1.83477714          -7.80576718
    10                   -5.72456021          -5.64671265           1.26501584
    11                    1.85931969           2.17865984           4.55170287
    12                    6.10692842           2.81952033           0.78208573
    13                  -10.39971508          -4.16335762           0.46263338
    14                   17.38783848          -1.74672842          -1.70670922
    15                   -6.10009886          -6.42106719           0.01350686
    16                   -7.18772702          -8.73562553          -0.04133162
    17                  -30.70620906          -8.66566429          -3.55102917
    18                   16.25716123          -3.37408425          -0.20480999
    19                    4.30934733           2.10563297          -4.90825204
    20                   -6.20229508           5.16815684          -6.98389915
    21                    1.61686152           1.42052486           1.82977865
    22                   -3.61615969          -2.65496164          -2.10338888
    23                  -10.88146611          -9.44267063          -4.39831712
    24                    1.50622366           3.96941449          -1.66328122
    25                    0.45457940          -5.53890795          -4.64336590
    26                   -3.88332353           0.59489873          -0.90369916
    27                   -9.67722279          -7.47165799         -34.18724480
    28                   -7.98699159          -9.05078290          23.44788307
    29                   -3.90241430          -6.64933616          -2.52000532
    30                   -1.63174569          -2.35408385          -0.92317394
    31                   -3.09946049          -1.62813130          -1.05773600
    32                   -3.18941100          -3.01607627          -1.47992454
    33                   -3.29060570          -3.45641932          -1.58301290
  ----------------------------------------------------------------------------
