# Supplementary material for: Precise Semi-Experimental Equilibrium (r e SE) Structure of Pyridine from 32 Isotopologues: Accurate Assessment of the Effect of Nitrogen-Atom Substitution in Aromatic Rings
Source: J Phys Chem A. 2025 Nov 7;129(46):10737–50. doi: 10.1021/acs.jpca.5c07184 (PMC12641475; doi:10.1021/acs.jpca.5c07184)
Supplement: Supplementary file 2 [file jp5c07184_si_002.zip › Supplementary Information/Computational Files/isomass/ISOMASS25_C5D5N.out]

 @GETMEM-I,  Allocated   91552 MB of main memory.
  analysis of anharmonic force field for a different isotopomer
  masses of atoms
   2.01410177900000        12.0000000000000        12.0000000000000     
   12.0000000000000        12.0000000000000        12.0000000000000     
   2.01410177900000        2.01410177900000        2.01410177900000     
   2.01410177900000        14.0030740020000     
  rotation matrix to com frame 

                 COLUMN   1       COLUMN   2       COLUMN   3
 ROW   1      1.00000000000    0.00000000000    0.00000000000
 ROW   2      0.00000000000    1.00000000000    0.00000000000
 ROW   3      0.00000000000    0.00000000000    1.00000000000
********************************************************************************
        PARAMETERS RELEVANT TO MOLECULAR STRUCTURE 
********************************************************************************

                 COLUMN   1       COLUMN   2       COLUMN   3       COLUMN   4
 ROW   1      0.08389442090    0.00960386757    0.06902053695    0.17423137212
 ROW   2      0.05457960316   -0.07621589282   -0.05573640900   -0.00000000017
 ROW   3      0.04332592400    0.07741605817   -0.06343469763    0.00000000010
 ROW   4      0.08389442085    0.00960386764    0.06902053689    0.09781489764
 ROW   5      0.05457960318   -0.07621589271   -0.05573640886   -0.00000000012
 ROW   6      0.04332592400    0.07741605817   -0.06343469763    0.00000000010
 ROW   7      0.08389442082    0.00960386769    0.06902053685    0.04748052193
 ROW   8      0.05457960315   -0.07621589262   -0.05573640878   -0.00000000054
 ROW   9      0.04332592405    0.07741605809   -0.06343469756    0.08442824370
 ROW  10      0.08389442082    0.00960386769    0.06902053685    0.04748052193
 ROW  11      0.05457960325   -0.07621589264   -0.05573640874    0.00000000036
 ROW  12      0.04332592395    0.07741605826   -0.06343469770   -0.08442824350
 ROW  13      0.08389442076    0.00960386779    0.06902053677   -0.05087527478
 ROW  14      0.05457960318   -0.07621589247   -0.05573640860   -0.00000000046
 ROW  15      0.04332592405    0.07741605809   -0.06343469756    0.08049312667
 ROW  16      0.08389442076    0.00960386779    0.06902053677   -0.05087527478
 ROW  17      0.05457960327   -0.07621589248   -0.05573640856    0.00000000039
 ROW  18      0.04332592395    0.07741605825   -0.06343469769   -0.08049312647
 ROW  19      0.08389442084    0.00960386766    0.06902053688    0.08316550024
 ROW  20      0.05457960310   -0.07621589267   -0.05573640887   -0.00000000092
 ROW  21      0.04332592410    0.07741605802   -0.06343469750    0.15194907760
 ROW  22      0.08389442084    0.00960386766    0.06902053688    0.08316550024
 ROW  23      0.05457960328   -0.07621589270   -0.05573640880    0.00000000069
 ROW  24      0.04332592390    0.07741605832   -0.06343469775   -0.15194907740
 ROW  25      0.08389442073    0.00960386783    0.06902053674   -0.09193881217
 ROW  26      0.05457960316   -0.07621589240   -0.05573640853   -0.00000000078
 ROW  27      0.04332592409    0.07741605803   -0.06343469751    0.14507510153
 ROW  28      0.08389442073    0.00960386783    0.06902053674   -0.09193881217
 ROW  29      0.05457960332   -0.07621589243   -0.05573640847    0.00000000076
 ROW  30      0.04332592391    0.07741605832   -0.06343469775   -0.14507510133
 ROW  31      0.08389442072    0.00960386784    0.06902053673   -0.10054104847
 ROW  32      0.05457960324   -0.07621589240   -0.05573640849   -0.00000000001
 ROW  33      0.04332592400    0.07741605817   -0.06343469763    0.00000000010

                 COLUMN   5       COLUMN   6       COLUMN   7       COLUMN   8
 ROW   1      0.00000000019    0.00000000070   -0.00000000000    0.00000000000
 ROW   2      0.24748165832    0.00000000111   -0.00000000000    0.32686526188
 ROW   3      0.00000000001    0.00000000000    0.00000000000   -0.00000000000
 ROW   4      0.00000000016    0.00000000041   -0.00000000000    0.00000000000
 ROW   5      0.13893832779    0.00000000063   -0.00000000000    0.11526418897
 ROW   6      0.00000000001    0.00000000000    0.00000000000   -0.00000000000
 ROW   7      0.00000000014    0.00000000022   -0.00000000000    0.00000000000
 ROW   8      0.06744236649    0.11888235567    0.09845607570   -0.07635429010
 ROW   9      0.00000000004    0.00000000032   -0.00000000000    0.00000000000
 ROW  10      0.00000000014    0.00000000022   -0.00000000000    0.00000000000
 ROW  11      0.06744236754   -0.11888235504   -0.09845607570   -0.07635429010
 ROW  12     -0.00000000003   -0.00000000032    0.00000000000   -0.00000000000
 ROW  13      0.00000000010   -0.00000000015   -0.00000000000   -0.00000000000
 ROW  14     -0.07226429272    0.11334131859   -0.09278371595   -0.04123457993
 ROW  15      0.00000000004    0.00000000031   -0.00000000000   -0.00000000000
 ROW  16      0.00000000010   -0.00000000015   -0.00000000000    0.00000000000
 ROW  17     -0.07226429172   -0.11334131919    0.09278371595   -0.04123457993
 ROW  18     -0.00000000002   -0.00000000030   -0.00000000000    0.00000000000
 ROW  19      0.00000000015    0.00000000036   -0.00000000000    0.00000000000
 ROW  20      0.11812995651    0.21395746891    0.23980365528   -0.17703988667
 ROW  21      0.00000000007    0.00000000058   -0.00000000000    0.00000000000
 ROW  22      0.00000000015    0.00000000036   -0.00000000000    0.00000000000
 ROW  23      0.11812995839   -0.21395746783   -0.23980365528   -0.17703988667
 ROW  24     -0.00000000005   -0.00000000057    0.00000000000   -0.00000000000
 ROW  25      0.00000000008   -0.00000000030   -0.00000000000   -0.00000000000
 ROW  26     -0.13059177435    0.20427819936   -0.28582895980   -0.11087389550
 ROW  27      0.00000000007    0.00000000055    0.00000000000   -0.00000000000
 ROW  28      0.00000000008   -0.00000000030   -0.00000000000   -0.00000000000
 ROW  29     -0.13059177255   -0.20427820047    0.28582895980   -0.11087389550
 ROW  30     -0.00000000005   -0.00000000054   -0.00000000000   -0.00000000000
 ROW  31      0.00000000008   -0.00000000033   -0.00000000000   -0.00000000000
 ROW  32     -0.14281066123   -0.00000000061   -0.00000000000    0.13856943333
 ROW  33      0.00000000001    0.00000000000   -0.00000000000    0.00000000000

                 COLUMN   9       COLUMN  10       COLUMN  11       COLUMN  12
 ROW   1      0.00000000000    0.00000000000    0.17027289133   -0.00000000000
 ROW   2      0.34919836568    0.00000000000    0.00000000000    0.04394840497
 ROW   3      0.00000000000    0.14647002569   -0.00000000000   -0.00000000000
 ROW   4     -0.00000000000   -0.00000000000   -0.05509663802    0.00000000000
 ROW   5     -0.04220534787    0.00000000000    0.00000000000    0.08050268940
 ROW   6     -0.00000000000    0.14163571549   -0.00000000000   -0.00000000000
 ROW   7     -0.00000000000    0.08522343044   -0.09153650853    0.00000000000
 ROW   8     -0.07554150922   -0.00000000000   -0.00000000000   -0.01333907141
 ROW   9      0.00000000000    0.00929740678    0.08948281973   -0.00000000000
 ROW  10     -0.00000000000   -0.08522343044   -0.09153650853    0.00000000000
 ROW  11     -0.07554150922   -0.00000000000   -0.00000000000   -0.01333907141
 ROW  12     -0.00000000000    0.00929740678   -0.08948281973    0.00000000000
 ROW  13      0.00000000000    0.07540925744    0.08241365936   -0.00000000000
 ROW  14     -0.01730913194    0.00000000000    0.00000000000    0.04529852560
 ROW  15      0.00000000000   -0.00860429471    0.08349201007   -0.00000000000
 ROW  16     -0.00000000000   -0.07540925744    0.08241365936   -0.00000000000
 ROW  17     -0.01730913194    0.00000000000    0.00000000000    0.04529852560
 ROW  18     -0.00000000000   -0.00860429471   -0.08349201007    0.00000000000
 ROW  19     -0.00000000000    0.01122963301   -0.14792629045    0.00000000000
 ROW  20      0.25168521237   -0.00000000000   -0.00000000000   -0.31311270796
 ROW  21     -0.00000000000   -0.13601092933   -0.00628027125    0.00000000000
 ROW  22     -0.00000000000   -0.01122963301   -0.14792629045    0.00000000000
 ROW  23      0.25168521237   -0.00000000000   -0.00000000000   -0.31311270796
 ROW  24     -0.00000000000   -0.13601092933    0.00628027125    0.00000000000
 ROW  25     -0.00000000000   -0.00232691833    0.10870452651   -0.00000000000
 ROW  26      0.28722736680    0.00000000000    0.00000000000    0.26428376725
 ROW  27      0.00000000000    0.11890331172    0.05269801193   -0.00000000000
 ROW  28      0.00000000000    0.00232691833    0.10870452651   -0.00000000000
 ROW  29      0.28722736680    0.00000000000    0.00000000000    0.26428376725
 ROW  30      0.00000000000    0.11890331172   -0.05269801193    0.00000000000
 ROW  31      0.00000000000   -0.00000000000    0.04964298210   -0.00000000000
 ROW  32     -0.00994717703   -0.00000000000   -0.00000000000   -0.11603758010
 ROW  33     -0.00000000000   -0.13870924688    0.00000000000    0.00000000000

                 COLUMN  13       COLUMN  14       COLUMN  15       COLUMN  16
 ROW   1      0.00000000000   -0.00000000000    0.00000000000   -0.00000000000
 ROW   2      0.00000000000    0.40243968328   -0.00000000000    0.17518038087
 ROW   3     -0.00000000000    0.00000000000   -0.00000000000   -0.00000000000
 ROW   4     -0.00000000000    0.00000000000    0.00000000000   -0.00000000000
 ROW   5      0.00000000000   -0.12972535376    0.00000000000   -0.11729730044
 ROW   6     -0.00000000000    0.00000000000   -0.00000000000   -0.00000000000
 ROW   7     -0.00000000000    0.00000000000    0.00000000000   -0.00000000000
 ROW   8      0.10433326219    0.00750150564    0.08339438718    0.11598771710
 ROW   9      0.00000000000   -0.00000000000    0.00000000000    0.00000000000
 ROW  10     -0.00000000000    0.00000000000   -0.00000000000   -0.00000000000
 ROW  11     -0.10433326219    0.00750150564   -0.08339438718    0.11598771710
 ROW  12     -0.00000000000    0.00000000000    0.00000000000   -0.00000000000
 ROW  13      0.00000000000    0.00000000000   -0.00000000000   -0.00000000000
 ROW  14      0.06103930125    0.10212583825   -0.12839703211   -0.10034269405
 ROW  15      0.00000000000    0.00000000000   -0.00000000000   -0.00000000000
 ROW  16      0.00000000000    0.00000000000    0.00000000000   -0.00000000000
 ROW  17     -0.06103930125    0.10212583825    0.12839703211   -0.10034269405
 ROW  18     -0.00000000000   -0.00000000000    0.00000000000    0.00000000000
 ROW  19     -0.00000000000   -0.00000000000    0.00000000000    0.00000000000
 ROW  20     -0.34967107392   -0.07512527582   -0.15065247449   -0.15501176509
 ROW  21     -0.00000000000   -0.00000000000    0.00000000000    0.00000000000
 ROW  22     -0.00000000000   -0.00000000000   -0.00000000000   -0.00000000000
 ROW  23      0.34967107392   -0.07512527582    0.15065247449   -0.15501176509
 ROW  24     -0.00000000000    0.00000000000    0.00000000000   -0.00000000000
 ROW  25      0.00000000000    0.00000000000   -0.00000000000    0.00000000000
 ROW  26     -0.19729726054   -0.19405113205    0.29307956792    0.13040986570
 ROW  27      0.00000000000    0.00000000000   -0.00000000000   -0.00000000000
 ROW  28      0.00000000000   -0.00000000000    0.00000000000    0.00000000000
 ROW  29      0.19729726054   -0.19405113205   -0.29307956792    0.13040986570
 ROW  30     -0.00000000000   -0.00000000000    0.00000000000    0.00000000000
 ROW  31      0.00000000000   -0.00000000000    0.00000000000    0.00000000000
 ROW  32     -0.00000000000   -0.05717381242   -0.00000000000    0.05558475189
 ROW  33      0.00000000000    0.00000000000   -0.00000000000   -0.00000000000

                 COLUMN  17       COLUMN  18       COLUMN  19       COLUMN  20
 ROW   1      0.02291302313   -0.00000000000    0.59420843278   -0.00000000000
 ROW   2      0.00000000000    0.00000000000    0.00000000000   -0.00000000000
 ROW   3     -0.00000000000    0.04084701098    0.00000000000    0.11698555870
 ROW   4      0.01049675873   -0.00000000000    0.04470209709   -0.00000000000
 ROW   5     -0.00000000000   -0.00000000000   -0.00000000000   -0.00000000000
 ROW   6     -0.00000000000    0.03535590165    0.00000000000    0.10242401100
 ROW   7      0.03693821043   -0.04334548282   -0.01708833038    0.00046134998
 ROW   8      0.00000000000    0.00000000000   -0.00000000000    0.00000000000
 ROW   9     -0.03519559868   -0.01198562140   -0.01507837738    0.02412357200
 ROW  10      0.03693821043    0.04334548282   -0.01708833038   -0.00046134998
 ROW  11      0.00000000000   -0.00000000000    0.00000000000    0.00000000000
 ROW  12      0.03519559868   -0.01198562140    0.01507837738    0.02412357200
 ROW  13      0.01408841740    0.01285790242   -0.04398678039    0.00600785191
 ROW  14     -0.00000000000   -0.00000000000    0.00000000000   -0.00000000000
 ROW  15      0.03117623549    0.01589123444   -0.05129246912   -0.03972679633
 ROW  16      0.01408841740   -0.01285790242   -0.04398678039   -0.00600785191
 ROW  17     -0.00000000000    0.00000000000    0.00000000000   -0.00000000000
 ROW  18     -0.03117623549    0.01589123444    0.05129246912   -0.03972679633
 ROW  19     -0.12817429415   -0.23895644646   -0.06339398504    0.03686030622
 ROW  20     -0.00000000000   -0.00000000000    0.00000000000   -0.00000000000
 ROW  21     -0.36018419878   -0.37291943139   -0.09705623984    0.10225762304
 ROW  22     -0.12817429415    0.23895644646   -0.06339398504   -0.03686030622
 ROW  23     -0.00000000000    0.00000000000   -0.00000000000   -0.00000000000
 ROW  24      0.36018419878   -0.37291943139    0.09705623984    0.10225762304
 ROW  25     -0.12167667915    0.06652408794    0.00914159339    0.21658992686
 ROW  26      0.00000000000    0.00000000000   -0.00000000000    0.00000000000
 ROW  27      0.24800943036   -0.06608440143   -0.14796343750   -0.37194327297
 ROW  28     -0.12167667915   -0.06652408794    0.00914159339   -0.21658992686
 ROW  29     -0.00000000000   -0.00000000000    0.00000000000    0.00000000000
 ROW  30     -0.24800943036   -0.06608440143    0.14796343750   -0.37194327297
 ROW  31     -0.02787236243    0.00000000000   -0.00349059722   -0.00000000000
 ROW  32      0.00000000000    0.00000000000   -0.00000000000    0.00000000000
 ROW  33     -0.00000000000    0.08341891437    0.00000000000   -0.00027728734

                 COLUMN  21       COLUMN  22       COLUMN  23       COLUMN  24
 ROW   1      0.00000000000   -0.00000000000    0.19492242281    0.07260932440
 ROW   2      0.00000000000   -0.00000000000    0.00000000000   -0.00000000000
 ROW   3      0.03932822122    0.14038520696    0.00000000000   -0.00000000000
 ROW   4      0.00000000000    0.00000000000   -0.06181140817   -0.12418110767
 ROW   5      0.00000000000    0.00000000000    0.00000000000   -0.00000000000
 ROW   6      0.02675925369    0.11941144197    0.00000000000   -0.00000000000
 ROW   7     -0.12934562424    0.02565932979   -0.03582556970    0.05278270379
 ROW   8      0.00000000000    0.00000000000    0.00000000000    0.00000000000
 ROW   9      0.06866598930   -0.02514520587   -0.04662709304    0.06181703323
 ROW  10      0.12934562424   -0.02565932979   -0.03582556970    0.05278270379
 ROW  11     -0.00000000000   -0.00000000000   -0.00000000000   -0.00000000000
 ROW  12      0.06866598930   -0.02514520587    0.04662709304   -0.06181703323
 ROW  13     -0.03550945005   -0.13008484683    0.02223177932    0.08124809134
 ROW  14     -0.00000000000   -0.00000000000    0.00000000000   -0.00000000000
 ROW  15     -0.01282824917   -0.07178003005   -0.05181682339   -0.08899034597
 ROW  16      0.03550945005    0.13008484683    0.02223177932    0.08124809134
 ROW  17      0.00000000000    0.00000000000   -0.00000000000   -0.00000000000
 ROW  18     -0.01282824917   -0.07178003005    0.05181682339    0.08899034597
 ROW  19     -0.16720008185    0.01995397092    0.08598253864    0.02349153966
 ROW  20     -0.00000000000   -0.00000000000    0.00000000000    0.00000000000
 ROW  21      0.05460771006   -0.03134173559    0.18866126870   -0.00805530059
 ROW  22      0.16720008185   -0.01995397092    0.08598253864    0.02349153966
 ROW  23      0.00000000000    0.00000000000   -0.00000000000    0.00000000000
 ROW  24      0.05460771006   -0.03134173559   -0.18866126870    0.00805530059
 ROW  25     -0.06742897309   -0.21612517820   -0.19189197099    0.01495410201
 ROW  26      0.00000000000    0.00000000000   -0.00000000000   -0.00000000000
 ROW  27      0.01801542488    0.01104648568    0.27747076910    0.00809118952
 ROW  28      0.06742897309    0.21612517820   -0.19189197099    0.01495410201
 ROW  29     -0.00000000000   -0.00000000000    0.00000000000    0.00000000000
 ROW  30      0.01801542488    0.01104648568   -0.27747076910   -0.00809118952
 ROW  31      0.00000000000   -0.00000000000    0.07869836443   -0.14480215065
 ROW  32     -0.00000000000   -0.00000000000    0.00000000000    0.00000000000
 ROW  33     -0.14518016673    0.04943712083    0.00000000000   -0.00000000000

                 COLUMN  25       COLUMN  26       COLUMN  27       COLUMN  28
 ROW   1      0.15312911143    0.00000000000    0.06946596418   -0.00000000000
 ROW   2      0.00000000000   -0.00000000000    0.00000000000   -0.00000000000
 ROW   3     -0.00000000000    0.11822744041    0.00000000000    0.10240682398
 ROW   4     -0.08559468015   -0.00000000000   -0.17264972767    0.00000000000
 ROW   5      0.00000000000   -0.00000000000    0.00000000000    0.00000000000
 ROW   6     -0.00000000000    0.07561085169    0.00000000000    0.05886065309
 ROW   7      0.00740858288   -0.08555163695    0.08558707270   -0.04083427375
 ROW   8     -0.00000000000    0.00000000000   -0.00000000000    0.00000000000
 ROW   9     -0.12180186060   -0.07022999006    0.05021847630   -0.12953465896
 ROW  10      0.00740858288    0.08555163695    0.08558707270    0.04083427375
 ROW  11      0.00000000000    0.00000000000   -0.00000000000    0.00000000000
 ROW  12      0.12180186060   -0.07022999006   -0.05021847630   -0.12953465896
 ROW  13      0.02437765253    0.09976610322   -0.07479685691   -0.04663702084
 ROW  14      0.00000000000   -0.00000000000    0.00000000000   -0.00000000000
 ROW  15      0.09930368612   -0.07141523583    0.04009548829    0.12181306872
 ROW  16      0.02437765253   -0.09976610322   -0.07479685691    0.04663702084
 ROW  17     -0.00000000000   -0.00000000000   -0.00000000000    0.00000000000
 ROW  18     -0.09930368612   -0.07141523583   -0.04009548829    0.12181306872
 ROW  19      0.13216736023   -0.00035564381    0.06880772163    0.06335862937
 ROW  20      0.00000000000    0.00000000000   -0.00000000000   -0.00000000000
 ROW  21      0.04371523655    0.13936521061   -0.06515668132    0.02721153227
 ROW  22      0.13216736023    0.00035564381    0.06880772163   -0.06335862937
 ROW  23     -0.00000000000    0.00000000000    0.00000000000   -0.00000000000
 ROW  24     -0.04371523655    0.13936521061    0.06515668132    0.02721153227
 ROW  25      0.14290940075   -0.01404217865   -0.03674361066    0.07361942752
 ROW  26     -0.00000000000    0.00000000000   -0.00000000000    0.00000000000
 ROW  27     -0.01870479813    0.13778864705   -0.05366636978   -0.01119560738
 ROW  28      0.14290940075    0.01404217865   -0.03674361066   -0.07361942752
 ROW  29      0.00000000000    0.00000000000   -0.00000000000   -0.00000000000
 ROW  30      0.01870479813    0.13778864705    0.05366636978   -0.01119560738
 ROW  31     -0.08228309663   -0.00000000000    0.11024431242   -0.00000000000
 ROW  32      0.00000000000    0.00000000000   -0.00000000000    0.00000000000
 ROW  33     -0.00000000000    0.08123937268   -0.00000000000   -0.05654350202

                 COLUMN  29       COLUMN  30       COLUMN  31       COLUMN  32
 ROW   1      0.00312882707    0.00000000000   -0.00000000000    0.00980305562
 ROW   2      0.00000000000   -0.00000000000    0.00000000000   -0.00000000000
 ROW   3     -0.00000000000    0.24585798396    0.45912211157   -0.00000000000
 ROW   4     -0.00628990319   -0.00000000000    0.00000000000   -0.01765217406
 ROW   5      0.00000000000    0.00000000000    0.00000000000    0.00000000000
 ROW   6      0.00000000000   -0.04599496273   -0.08858404314    0.00000000000
 ROW   7      0.02814522782   -0.04125967060   -0.01764776793    0.07239389499
 ROW   8     -0.00000000000   -0.00000000000   -0.00000000000   -0.00000000000
 ROW   9     -0.00449188538    0.01916317753    0.02695765619   -0.04113488359
 ROW  10      0.02814522782    0.04125967060    0.01764776793    0.07239389499
 ROW  11     -0.00000000000    0.00000000000    0.00000000000    0.00000000000
 ROW  12      0.00449188538    0.01916317753    0.02695765619    0.04113488359
 ROW  13     -0.06771495231    0.05733910314   -0.04342134206    0.01972409697
 ROW  14     -0.00000000000    0.00000000000    0.00000000000    0.00000000000
 ROW  15     -0.04447060109    0.03320789364   -0.03348650973    0.02372684064
 ROW  16     -0.06771495231   -0.05733910314    0.04342134206    0.01972409697
 ROW  17      0.00000000000   -0.00000000000   -0.00000000000   -0.00000000000
 ROW  18      0.04447060109    0.03320789364   -0.03348650973   -0.02372684064
 ROW  19     -0.13305921512    0.21711219932    0.12759407133   -0.37317130663
 ROW  20      0.00000000000    0.00000000000   -0.00000000000    0.00000000000
 ROW  21      0.06453583168   -0.11257302481   -0.07788432837    0.19997458312
 ROW  22     -0.13305921512   -0.21711219932   -0.12759407133   -0.37317130663
 ROW  23     -0.00000000000   -0.00000000000   -0.00000000000    0.00000000000
 ROW  24     -0.06453583168   -0.11257302481   -0.07788432837   -0.19997458312
 ROW  25      0.35819947025   -0.28335727347    0.22522904754   -0.11862070052
 ROW  26      0.00000000000   -0.00000000000   -0.00000000000    0.00000000000
 ROW  27      0.23191891664   -0.18201661278    0.14933739446   -0.08337907289
 ROW  28      0.35819947025    0.28335727347   -0.22522904754   -0.11862070052
 ROW  29      0.00000000000    0.00000000000    0.00000000000   -0.00000000000
 ROW  30     -0.23191891664   -0.18201661278    0.14933739446    0.08337907289
 ROW  31      0.00799393570    0.00000000000   -0.00000000000   -0.00269310562
 ROW  32      0.00000000000    0.00000000000   -0.00000000000   -0.00000000000
 ROW  33      0.00000000000   -0.00096279803    0.00051094824    0.00000000000

                 COLUMN  33
 ROW   1      0.00000000000
 ROW   2      0.00000000000
 ROW   3      0.36171600220
 ROW   4     -0.00000000000
 ROW   5     -0.00000000000
 ROW   6     -0.07428458927
 ROW   7      0.06430842482
 ROW   8     -0.00000000000
 ROW   9     -0.02841758239
 ROW  10     -0.06430842482
 ROW  11     -0.00000000000
 ROW  12     -0.02841758239
 ROW  13      0.01715311753
 ROW  14      0.00000000000
 ROW  15      0.01969603105
 ROW  16     -0.01715311753
 ROW  17      0.00000000000
 ROW  18      0.01969603105
 ROW  19     -0.30639553582
 ROW  20      0.00000000000
 ROW  21      0.15957659525
 ROW  22      0.30639553582
 ROW  23      0.00000000000
 ROW  24      0.15957659525
 ROW  25     -0.09494379327
 ROW  26     -0.00000000000
 ROW  27     -0.06722346925
 ROW  28      0.09494379327
 ROW  29     -0.00000000000
 ROW  30     -0.06722346925
 ROW  31      0.00000000000
 ROW  32     -0.00000000000
 ROW  33      0.00001301636
  Performing F(IJK)/F(IKJ)/F(KJI) consistency check 
  Differences greater than 1 cm-1 will be printed.
  ===================================================================
  I    J    K    F(IJK)        F(IKJ)        F(KJI)        Difference
  ===================================================================
 Cubic force constants written to file cubic.
  ===================================================================
  Largest absolute difference is    0.11555 cm-1.
 
 
---------------------------------------------------------------------------
          Quartic centrifugal distortion parameters 
                                CM-1                MHz
---------------------------------------------------------------------------
    1    1    1    1   -0.1217229888E-06       -0.0036491634
    1    1    2    2   -0.2078310243E-07       -0.0006230617
    1    1    3    3    0.3584871761E-07        0.0010747175
    1    3    1    3   -0.7222506982E-07       -0.0021652531
    1    3    3    1   -0.7222506982E-07       -0.0021652531
    2    2    1    1   -0.2078310243E-07       -0.0006230617
    2    2    2    2   -0.9683098007E-08       -0.0002902920
    2    2    3    3   -0.1799497131E-07       -0.0005394757
    3    1    1    3   -0.7222506982E-07       -0.0021652531
    3    1    3    1   -0.7222506982E-07       -0.0021652531
    3    3    1    1    0.3584871761E-07        0.0010747175
    3    3    2    2   -0.1799497131E-07       -0.0005394757
    3    3    3    3   -0.1053603235E-06       -0.0031586230
---------------------------------------------------------------------------
------------------------------------------------------------
        Parameter                (MHz)                 (CM-1)
------------------------------------------------------------
 
           R6                -.370307E-04           -.123521E-08
           R5                -.749101E-04           -.249873E-08
           SI                            0.107100E+01
 
  Kivelson-Wilson centrifugal distortion parameters 
 
           DJ                0.357053E-03           0.119100E-07
           DK                0.299631E-03           0.999462E-08
           DJK               0.255607E-03           0.852612E-08
 
  A-reduced centrifugal distortion parameters (Ir representation) 
 
           DELJ              0.431114E-03           0.143804E-07
           DELK              0.669938E-03           0.223467E-07
           DELJK             -.188762E-03           -.629641E-08
           delJ              0.179271E-03           0.597983E-08
           delK              0.308460E-03           0.102891E-07
 
  S-reduced centrifugal distortion parameters (Ir representation) 
 
           DJ                0.287109E-03           0.957693E-08
           DK                -.500885E-04           -.167077E-08
           DJK               0.675270E-03           0.225246E-07
           D1                -.179271E-03           -.597983E-08
           D2                -.720027E-04           -.240175E-08
------------------------------------------------------------
  Centrifugal corrections for various types of 
 rotational constants (MHz and cm-1) ...
   Bx''-Bx         0.0013523644        0.0000000451
   By''-By         0.0000039545        0.0000000001
   Bz''-Bz         0.0013941574        0.0000000465
   Bx''-Bx'         0.0002697378        0.0000000090
   By''-By'         0.0016278944        0.0000000543
   Bz''-Bz'         0.0003115309        0.0000000104
   Bx'-Bx         0.0010826266        0.0000000361
   By'-By        -0.0016239398       -0.0000000542
   Bz'-Bz         0.0010826266        0.0000000361
   BxSR-Bx         0.0012101622        0.0000000404
   BySR-By        -0.0013160647       -0.0000000439
   BzSR-Bz         0.0007912210        0.0000000264
   BxSR-Bx''        -0.0001422021       -0.0000000047
   BySR-By''        -0.0013200192       -0.0000000440
   BzSR-Bz''        -0.0006029364       -0.0000000201
   BxSR-Bx'        -0.0001275357       -0.0000000043
   BySR-By'         0.0003078752        0.0000000103
   BzSR-Bz'        -0.0002914055       -0.0000000097
   BxAR-Bx         0.0004901356        0.0000000163
   ByAR-By        -0.0016449738       -0.0000000549
   BzAR-Bz         0.0016961514        0.0000000566
---------------------------------------------------------------------------
 
 *****************************************
     THE MOLECULE IS AN ASYMMETRIC TOP
 *****************************************
 
 
---------------------------------------------------------------------------
         Sextic centrifugal distortion parameters
          Watson A reduction. I^r representation 
              CM-1*10^6                     kHz
---------------------------------------------------------------------------
   HJ        0.0000000045               0.0000001349
   HJK       -0.0000000067              -0.0000002024
   HKJ       -0.0000000075              -0.0000002259
   HK        0.0000000206               0.0000006171
   hJ        0.0000000022               0.0000000672
   hJK        0.0000000012               0.0000000348
   hK        0.0000000183               0.0000005498
---------------------------------------------------------------------------
         Sextic centrifugal distortion parameters
          Watson S reduction. I^r representation 
              CM-1*10^6                     kHz
---------------------------------------------------------------------------
   HJ       -0.0000000012              -0.0000000366
   HJK        0.0000000137               0.0000004102
   HKJ        0.0000000102               0.0000003046
   HK       -0.0000000118              -0.0000003544
   h1        0.0000000014               0.0000000429
   h2        0.0000000029               0.0000000857
   h3        0.0000000008               0.0000000243
---------------------------------------------------------------------------
---------------------------------------------------------------------------
             Geometrical properties evaluated at     0.00 K 
  Mean and mean-square displacements in normal coordinates (amu**0.5 bohr)
         Coordinate              <q>            <q**2>
---------------------------------------------------------------------------
              1              0.0000000000     0.0000000000
              2              0.0000000000     0.0000000000
              3              0.0000000000     0.0000000000
              4              0.0000000000     0.0000000000
              5              0.0000000000     0.0000000000
              6              0.0000000000     0.0000000000
              7             -0.0000000000     0.5000000659
              8             -0.0000000000     0.5000000659
              9             -0.0000000000     0.5000000659
             10              0.0035083738     0.5000000659
             11              0.0000000000     0.5000000659
             12              0.0000000000     0.5000000659
             13             -0.0000000000     0.5000000659
             14              0.0000000000     0.5000000659
             15              0.0000000000     0.5000000659
             16             -0.0000000000     0.5000000659
             17              0.0000000000     0.5000000659
             18              0.0055541759     0.5000000659
             19             -0.0000000000     0.5000000659
             20             -0.0722889780     0.5000000659
             21             -0.2293527611     0.5000000659
             22             -0.1389975401     0.5000000659
             23             -0.0000000000     0.5000000659
             24              0.0000000000     0.5000000659
             25              0.0000000000     0.5000000659
             26             -0.0037501393     0.5000000659
             27             -0.0000000000     0.5000000659
             28              0.0104795064     0.5000000659
             29              0.0000000000     0.5000000659
             30             -0.0287523349     0.5000000659
             31              0.0212880048     0.5000000659
             32             -0.0000000000     0.5000000659
             33             -0.0536637011     0.5000000659
---------------------------------------------------------------------------
------------------------------------------------------
   ATOM              INTERNUCLEAR DISTANCE
  I    J            Re           Rg           Ra
------------------------------------------------------
  2    1         1.0819050    1.0970939    1.0855146
  3    1         2.1561982    2.1699953    2.1636980
  3    2         1.3916426    1.3992309    1.3967675
  4    1         2.1561982    2.1699953    2.1636980
  4    2         1.3916426    1.3992309    1.3967675
  4    3         2.3906676    2.4010042    2.3997780
  5    1         3.3846822    3.4003970    3.3968533
  5    2         2.3938263    2.4038382    2.4027050
  5    3         1.3936337    1.4014577    1.3990728
  5    4         2.7186620    2.7297096    2.7290017
  6    1         3.3846822    3.4003970    3.3968533
  6    2         2.3938263    2.4038382    2.4027050
  6    3         2.7186620    2.7297096    2.7290017
  6    4         1.3936337    1.4014577    1.3990728
  6    5         2.2792411    2.2889955    2.2877305
  7    1         2.5080635    2.5247193    2.5166457
  7    2         2.1612674    2.1750006    2.1687670
  7    3         1.0812548    1.0963878    1.0846566
  7    4         3.3845477    3.4003511    3.3967054
  7    5         2.1505638    2.1646154    2.1584248
  7    6         3.7988884    3.8154352    3.8126311
  8    1         2.5080635    2.5247193    2.5166457
  8    2         2.1612674    2.1750006    2.1687670
  8    3         3.3845477    3.4003511    3.3967054
  8    4         1.0812548    1.0963878    1.0846566
  8    5         3.7988884    3.8154352    3.8126311
  8    6         2.1505638    2.1646154    2.1584248
  8    7         4.3025852    4.3222655    4.3175357
  9    1         4.2918416    4.3124285    4.3078746
  9    2         3.3817517    3.3981990    3.3947257
  9    3         2.1525632    2.1674729    2.1612367
  9    4         3.8018753    3.8192515    3.8165240
  9    5         1.0835302    1.0990488    1.0878479
  9    6         3.2460793    3.2620689    3.2582700
  9    7         2.4810339    2.4991576    2.4908827
  9    8         4.8816294    4.9032487    4.8996759
 10    1         4.2918416    4.3124285    4.3078746
 10    2         3.3817517    3.3981990    3.3947257
 10    3         3.8018753    3.8192515    3.8165240
 10    4         2.1525632    2.1674729    2.1612367
 10    5         3.2460793    3.2620689    3.2582700
 10    6         1.0835302    1.0990488    1.0878479
 10    7         4.8816294    4.9032487    4.8996759
 10    8         2.4810339    2.4991576    2.4908827
 10    9         4.1079434    4.1283181    4.1232612
 11    1         3.8902253    3.9062060    3.9035945
 11    2         2.8083203    2.8186743    2.8180799
 11    3         2.4126182    2.4224814    2.4212963
 11    4         2.4126182    2.4224814    2.4212963
 11    5         1.3390964    1.3461737    1.3437387
 11    6         1.3390964    1.3461737    1.3437387
 11    7         3.3753245    3.3907052    3.3871376
 11    8         3.3753245    3.3907052    3.3871376
 11    9         2.0575793    2.0714935    2.0651824
 11   10         2.0575793    2.0714935    2.0651824
------------------------------------------------------
  nmode is                     27
  DIPOLE MOMENT OF ISOTOPOLOGUE 
  (only correct if inertial frame is unchanged) 
                             Vibrationally averaged dipole moment
--------------------------------------------------------------------------------
                              a.u.                         Debye
                     x         y         z              x         y         z
--------------------------------------------------------------------------------
MU_e            0.00000   0.00000  -0.85347        0.00000   0.00000  -2.16917
delta <MU> (1) -0.00000   0.00000  -0.00032       -0.00000   0.00000  -0.00082
delta <MU> (2)  0.00000  -0.00000   0.01849        0.00000  -0.00000   0.04700
<MU>            0.00000  -0.00000  -0.83530        0.00000  -0.00000  -2.12299
 
Equilibrium dipole moment:    0.85347 a.u. (   2.16917 D)
Zero-point dipole moment:     0.83530 a.u. (   2.12299 D)
--------------------------------------------------------------------------------
********************************************************************************
     PARAMETERS RELEVANT TO ROTATIONAL SPECTROSCOPY
********************************************************************************
 
 
  ----------------------------------------------------------------------------
                                     VIB-ROT CONSTANT / (cm-1)
                                  ------------------------------
     AXIS        MODE       CORIOLIS     QUADRATIC     ANHARMONIC    TOTAL
  ----------------------------------------------------------------------------
       1           7       0.0002754     -0.0000000   -0.0002217    0.0000537
       1           8       0.0002592      0.0000000   -0.0000962    0.0001629
       1           9       0.0002257      0.0000000   -0.0001132    0.0001125
       1          10       0.0008533     -0.0000710    0.0000038    0.0007861
       1          11       0.0001747     -0.0000742   -0.0000050    0.0000954
       1          12      -0.0006516      0.0000000    0.0000047   -0.0006469
       1          13       0.0001038     -0.0000000   -0.0000152    0.0000887
       1          14       0.0001954      0.0000000   -0.0000660    0.0001294
       1          15       0.0017310     -0.0000000   -0.0000044    0.0017266
       1          16       0.0008168      0.0000000   -0.0000331    0.0007837
       1          17      -0.0017450     -0.0000031    0.0000647   -0.0016834
       1          18      -0.0008609     -0.0000159   -0.0000366   -0.0009134
       1          19      -0.0000215     -0.0000306    0.0000980    0.0000459
       1          20      -0.0002232     -0.0000645    0.0000630   -0.0002247
       1          21      -0.0000474     -0.0000450    0.0001671    0.0000748
       1          22      -0.0000924     -0.0000092    0.0000405   -0.0000610
       1          23      -0.0001945     -0.0000022    0.0000210   -0.0001758
       1          24      -0.0000631     -0.0000006    0.0005178    0.0004541
       1          25      -0.0001222     -0.0000004    0.0004543    0.0003317
       1          26      -0.0000982     -0.0000001    0.0000970   -0.0000013
       1          27      -0.0000151     -0.0000025    0.0003061    0.0002885
       1          28      -0.0001322     -0.0000021    0.0004652    0.0003309
       1          29      -0.0000228     -0.0000009    0.0000942    0.0000705
       1          30      -0.0000306     -0.0000003    0.0001239    0.0000931
       1          31      -0.0000563     -0.0000003    0.0002077    0.0001511
       1          32      -0.0000201     -0.0000002    0.0001426    0.0001223
       1          33      -0.0000380     -0.0000006    0.0001868    0.0001483
       2           7       0.0000000     -0.0000000   -0.0000755   -0.0000755
       2           8       0.0000000     -0.0000000   -0.0000681   -0.0000681
       2           9       0.0000000     -0.0000000   -0.0000468   -0.0000468
       2          10       0.0001331     -0.0000000   -0.0000043    0.0001288
       2          11      -0.0000257      0.0000000    0.0000081   -0.0000175
       2          12      -0.0000000     -0.0000000   -0.0000181   -0.0000181
       2          13       0.0000000     -0.0000000   -0.0000245   -0.0000245
       2          14       0.0000000     -0.0000000   -0.0000200   -0.0000200
       2          15       0.0000000     -0.0000000   -0.0000133   -0.0000133
       2          16       0.0000000     -0.0000000   -0.0000152   -0.0000152
       2          17       0.0010001      0.0000000    0.0000155    0.0010156
       2          18      -0.0009261     -0.0000000    0.0000189   -0.0009072
       2          19       0.0000511      0.0000000    0.0000185    0.0000696
       2          20      -0.0000572     -0.0000029    0.0000286   -0.0000315
       2          21       0.0000251     -0.0000297    0.0000921    0.0000874
       2          22       0.0000558     -0.0000095    0.0000397    0.0000860
       2          23       0.0000009      0.0000000    0.0000140    0.0000149
       2          24      -0.0000824      0.0000000    0.0002513    0.0001689
       2          25       0.0001697      0.0000000    0.0001162    0.0002858
       2          26      -0.0001831     -0.0000000    0.0001121   -0.0000710
       2          27       0.0012898      0.0000000    0.0001798    0.0014696
       2          28      -0.0013010     -0.0000000    0.0001813   -0.0011196
       2          29      -0.0000162      0.0000000    0.0000816    0.0000653
       2          30      -0.0000294     -0.0000000    0.0000828    0.0000533
       2          31      -0.0000158     -0.0000000    0.0000889    0.0000730
       2          32      -0.0000342      0.0000000    0.0000945    0.0000603
       2          33      -0.0000288     -0.0000004    0.0000972    0.0000680
       3           7       0.0002463      0.0000000   -0.0000829    0.0001634
       3           8       0.0002533     -0.0000000   -0.0001747    0.0000786
       3           9       0.0002715     -0.0000000   -0.0000745    0.0001970
       3          10       0.0000975     -0.0000595   -0.0000206    0.0000174
       3          11       0.0008623     -0.0000730    0.0000368    0.0008261
       3          12      -0.0007068     -0.0000000   -0.0000759   -0.0007826
       3          13       0.0000562      0.0000000   -0.0000817   -0.0000255
       3          14       0.0003090     -0.0000000   -0.0000148    0.0002943
       3          15       0.0003090      0.0000000   -0.0000481    0.0002609
       3          16       0.0005942      0.0000000   -0.0000276    0.0005666
       3          17      -0.0002693     -0.0000030   -0.0000015   -0.0002738
       3          18      -0.0001726     -0.0000115    0.0001095   -0.0000746
       3          19      -0.0006222     -0.0000300   -0.0000219   -0.0006741
       3          20      -0.0000983     -0.0000095    0.0000515   -0.0000564
       3          21      -0.0000341     -0.0000756    0.0002005    0.0000909
       3          22      -0.0000914     -0.0000318    0.0001169   -0.0000063
       3          23      -0.0001281     -0.0000022    0.0000349   -0.0000954
       3          24      -0.0001369     -0.0000006    0.0004878    0.0003503
       3          25      -0.0000635     -0.0000004    0.0000181   -0.0000458
       3          26      -0.0000750     -0.0000000    0.0003470    0.0002721
       3          27      -0.0001255     -0.0000025    0.0004112    0.0002833
       3          28      -0.0000159     -0.0000017    0.0002636    0.0002460
       3          29      -0.0000578     -0.0000009    0.0002296    0.0001709
       3          30      -0.0000523     -0.0000000    0.0002057    0.0001533
       3          31      -0.0000247     -0.0000011    0.0001490    0.0001231
       3          32      -0.0000585     -0.0000002    0.0002338    0.0001752
       3          33      -0.0000399     -0.0000009    0.0002016    0.0001608
  ----------------------------------------------------------------------------
 
 
  ----------------------------------------------------------------------------
   Be, B0 AND B-B0 SHIFTS FOR SINGLY EXCITED VIBRATIONAL STATES (CM-1)
   ------------------------------------------------------------
  VIBRATION            X AXIS               Y AXIS                 Z AXIS
  ----------------------------------------------------------------------------
    Be                    0.16967884           0.08409953           0.16674486
    B0                    0.16850711           0.08349037           0.16554704
    Be-B0                 0.00117173           0.00060916           0.00119782
    B'                    0.16850714           0.08349031           0.16554708
    Be-B'                 0.00117170           0.00060922           0.00119778
    B''                   0.16850715           0.08349037           0.16554709
    Be-B''                0.00117169           0.00060916           0.00119777
    B^A                   0.16850712           0.08349031           0.16554710
    Be-B^A                0.00117172           0.00060922           0.00119776
    B^S                   0.16850715           0.08349032           0.16554707
    Be-B^S                0.00117169           0.00060921           0.00119779
     7                   -0.00005368           0.00007555          -0.00016337
     8                   -0.00016292           0.00006808          -0.00007863
     9                   -0.00011250           0.00004677          -0.00019699
    10                   -0.00078610          -0.00012880          -0.00001738
    11                   -0.00009544           0.00001754          -0.00082609
    12                    0.00064690           0.00001815           0.00078264
    13                   -0.00008868           0.00002451           0.00002554
    14                   -0.00012941           0.00001997          -0.00029426
    15                   -0.00172664           0.00001331          -0.00026090
    16                   -0.00078369           0.00001515          -0.00056660
    17                    0.00168339          -0.00101557           0.00027378
    18                    0.00091340           0.00090723           0.00007461
    19                   -0.00004590          -0.00006956           0.00067407
    20                    0.00022471           0.00003153           0.00005638
    21                   -0.00007477          -0.00008743          -0.00009085
    22                    0.00006103          -0.00008603           0.00000629
    23                    0.00017581          -0.00001492           0.00009542
    24                   -0.00045410          -0.00016889          -0.00035034
    25                   -0.00033166          -0.00028585           0.00004579
    26                    0.00000132           0.00007096          -0.00027206
    27                   -0.00028852          -0.00146958          -0.00028327
    28                   -0.00033089           0.00111964          -0.00024603
    29                   -0.00007046          -0.00006535          -0.00017090
    30                   -0.00009308          -0.00005332          -0.00015333
    31                   -0.00015105          -0.00007304          -0.00012314
    32                   -0.00012228          -0.00006035          -0.00017516
    33                   -0.00014826          -0.00006803          -0.00016082
  ----------------------------------------------------------------------------
  ----------------------------------------------------------------------------
   Be, B0 AND B-B0 SHIFTS FOR SINGLY EXCITED VIBRATIONAL STATES (MHz)
  VIBRATION            X AXIS               Y AXIS                 Z AXIS
  ----------------------------------------------------------------------------
    Be                 5086.84371064        2521.24045395        4998.88519892
    B0                 5051.71599265        2502.97824153        4962.97554865
    Be-B0                35.12771799          18.26221242          35.90965028
    B'                 5051.71707528        2502.97661759        4962.97663127
    Be-B'                35.12663536          18.26383636          35.90856765
    B''                5051.71734502        2502.97824548        4962.97694280
    Be-B''               35.12636562          18.26220847          35.90825612
    B^A                5051.71648279        2502.97659655        4962.97724480
    Be-B^A               35.12722785          18.26385740          35.90795413
    B^S                5051.71720281        2502.97692546        4962.97633987
    Be-B^S               35.12650782          18.26352849          35.90885906
     7                   -1.60915087           2.26482471          -4.89778456
     8                   -4.88433428           2.04105635          -2.35727789
     9                   -3.37280522           1.40221983          -5.90563857
    10                  -23.56677859          -3.86141314          -0.52115116
    11                   -2.86131514           0.52578687         -24.76557739
    12                   19.39348646           0.54403470          23.46304952
    13                   -2.65855224           0.73476782           0.76569455
    14                   -3.87954238           0.59870079          -8.82170443
    15                  -51.76334874           0.39904498          -7.82170071
    16                  -23.49436680           0.45428305         -16.98637339
    17                   50.46679587         -30.44608343           8.20782261
    18                   27.38295537          27.19811594           2.23673090
    19                   -1.37603420          -2.08526581          20.20804531
    20                    6.73671112           0.94511189           1.69032980
    21                   -2.24156135          -2.62094005          -2.72362983
    22                    1.82977500          -2.57903646           0.18845998
    23                    5.27072214          -0.44722965           2.86057437
    24                  -13.61349200          -5.06331348         -10.50305393
    25                   -9.94301175          -8.56955956           1.37275264
    26                    0.03954329           2.12723796          -8.15623412
    27                   -8.64973646         -44.05692529          -8.49215649
    28                   -9.91973875          33.56603675          -7.37587605
    29                   -2.11239065          -1.95905252          -5.12354644
    30                   -2.79034232          -1.59861402          -4.59682794
    31                   -4.52841773          -2.18961684          -3.69157185
    32                   -3.66585813          -1.80910516          -5.25128430
    33                   -4.44464760          -2.03949109          -4.82137119
  ----------------------------------------------------------------------------
