# Supplementary material for: Precise Semi-Experimental Equilibrium (r e SE) Structure of Pyridine from 32 Isotopologues: Accurate Assessment of the Effect of Nitrogen-Atom Substitution in Aromatic Rings
Source: J Phys Chem A. 2025 Nov 7;129(46):10737–50. doi: 10.1021/acs.jpca.5c07184 (PMC12641475; doi:10.1021/acs.jpca.5c07184)
Supplement: Supplementary file 2 [file jp5c07184_si_002.zip › Supplementary Information/Computational Files/isomass/ISOMASS26_15N_C5D5N.out]

 @GETMEM-I,  Allocated   91552 MB of main memory.
  analysis of anharmonic force field for a different isotopomer
  masses of atoms
   2.01410177900000        12.0000000000000        12.0000000000000     
   12.0000000000000        12.0000000000000        12.0000000000000     
   2.01410177900000        2.01410177900000        2.01410177900000     
   2.01410177900000        15.0001089700000     
  rotation matrix to com frame 

                 COLUMN   1       COLUMN   2       COLUMN   3
 ROW   1      1.00000000000    0.00000000000    0.00000000000
 ROW   2      0.00000000000    1.00000000000    0.00000000000
 ROW   3      0.00000000000    0.00000000000    1.00000000000
********************************************************************************
        PARAMETERS RELEVANT TO MOLECULAR STRUCTURE 
********************************************************************************

                 COLUMN   1       COLUMN   2       COLUMN   3       COLUMN   4
 ROW   1      0.03655686999    0.00148642031    0.10206040265    0.17454261718
 ROW   2     -0.09965727901   -0.02291756580    0.03602987283    0.00000001397
 ROW   3     -0.02206721177    0.10595997181    0.00636100895    0.00000000002
 ROW   4      0.03655686984    0.00148642030    0.10206040253    0.09850389333
 ROW   5     -0.09965727919   -0.02291756583    0.03602987279    0.00000000794
 ROW   6     -0.02206721177    0.10595997181    0.00636100895    0.00000000002
 ROW   7      0.03655686975    0.00148642029    0.10206040245    0.04841833616
 ROW   8     -0.09965727929   -0.02291756585    0.03602987278    0.00000000472
 ROW   9     -0.02206721161    0.10595997183    0.00636100908    0.08401088863
 ROW  10      0.03655686975    0.00148642029    0.10206040245    0.04841833616
 ROW  11     -0.09965727933   -0.02291756584    0.03602987275    0.00000000323
 ROW  12     -0.02206721193    0.10595997180    0.00636100882   -0.08401088860
 ROW  13      0.03655686956    0.00148642028    0.10206040230   -0.04945125798
 ROW  14     -0.09965727953   -0.02291756588    0.03602987272   -0.00000000307
 ROW  15     -0.02206721162    0.10595997183    0.00636100908    0.08009522410
 ROW  16      0.03655686956    0.00148642028    0.10206040230   -0.04945125798
 ROW  17     -0.09965727956   -0.02291756588    0.03602987270   -0.00000000449
 ROW  18     -0.02206721193    0.10595997180    0.00636100882   -0.08009522407
 ROW  19      0.03655686982    0.00148642030    0.10206040251    0.08392691257
 ROW  20     -0.09965727919   -0.02291756584    0.03602987280    0.00000000813
 ROW  21     -0.02206721149    0.10595997184    0.00636100919    0.15119794606
 ROW  22      0.03655686982    0.00148642030    0.10206040251    0.08392691257
 ROW  23     -0.09965727926   -0.02291756583    0.03602987275    0.00000000545
 ROW  24     -0.02206721206    0.10595997179    0.00636100871   -0.15119794603
 ROW  25      0.03655686948    0.00148642027    0.10206040223   -0.09031180562
 ROW  26     -0.09965727961   -0.02291756590    0.03602987271   -0.00000000574
 ROW  27     -0.02206721150    0.10595997184    0.00636100918    0.14435795035
 ROW  28      0.03655686948    0.00148642027    0.10206040223   -0.09031180562
 ROW  29     -0.09965727967   -0.02291756589    0.03602987267   -0.00000000830
 ROW  30     -0.02206721205    0.10595997179    0.00636100872   -0.14435795031
 ROW  31      0.03655686947    0.00148642027    0.10206040222   -0.09887151926
 ROW  32     -0.09965727966   -0.02291756590    0.03602987269   -0.00000000770
 ROW  33     -0.02206721177    0.10595997181    0.00636100895    0.00000000002

                 COLUMN   5       COLUMN   6       COLUMN   7       COLUMN   8
 ROW   1      0.00000000988    0.00000000111    0.00000000000   -0.00000000000
 ROW   2     -0.24668899022    0.00000000130    0.00000000000    0.32562065603
 ROW   3     -0.00000000001   -0.00000000001   -0.00000000000    0.00000000000
 ROW   4      0.00000000562    0.00000000063    0.00000000000   -0.00000000000
 ROW   5     -0.13922014608    0.00000000073    0.00000000000    0.11476383471
 ROW   6     -0.00000000001   -0.00000000001   -0.00000000000    0.00000000000
 ROW   7      0.00000000281    0.00000000032    0.00000000000   -0.00000000000
 ROW   8     -0.06843193619   -0.11888235500    0.09845607570   -0.07555824449
 ROW   9      0.00000000470    0.00000000052    0.00000000000    0.00000000000
 ROW  10      0.00000000281    0.00000000032    0.00000000000   -0.00000000000
 ROW  11     -0.06843193492    0.11888235571   -0.09845607570   -0.07555824449
 ROW  12     -0.00000000472   -0.00000000053   -0.00000000000    0.00000000000
 ROW  13     -0.00000000267   -0.00000000029   -0.00000000000    0.00000000000
 ROW  14      0.06989175334   -0.11334131927   -0.09278371595   -0.04455525988
 ROW  15      0.00000000448    0.00000000050    0.00000000000    0.00000000000
 ROW  16     -0.00000000267   -0.00000000029   -0.00000000000    0.00000000000
 ROW  17      0.06989175455    0.11334131851    0.09278371595   -0.04455525988
 ROW  18     -0.00000000450   -0.00000000051   -0.00000000000    0.00000000000
 ROW  19      0.00000000480    0.00000000054    0.00000000000   -0.00000000000
 ROW  20     -0.11861776719   -0.21395746775    0.23980365528   -0.17275062266
 ROW  21      0.00000000847    0.00000000094   -0.00000000000   -0.00000000000
 ROW  22      0.00000000480    0.00000000054    0.00000000000   -0.00000000000
 ROW  23     -0.11861776491    0.21395746899   -0.23980365528   -0.17275062266
 ROW  24     -0.00000000848   -0.00000000095   -0.00000000000    0.00000000000
 ROW  25     -0.00000000496   -0.00000000055   -0.00000000000    0.00000000000
 ROW  26      0.12764184186   -0.20427820060   -0.28582895980   -0.11560901291
 ROW  27      0.00000000808    0.00000000090    0.00000000000    0.00000000000
 ROW  28     -0.00000000496   -0.00000000055   -0.00000000000    0.00000000000
 ROW  29      0.12764184403    0.20427819922    0.28582895980   -0.11560901291
 ROW  30     -0.00000000810   -0.00000000091   -0.00000000000    0.00000000000
 ROW  31     -0.00000000544   -0.00000000060   -0.00000000000    0.00000000000
 ROW  32      0.13973978572   -0.00000000075    0.00000000000    0.13408544296
 ROW  33     -0.00000000001   -0.00000000001   -0.00000000000   -0.00000000000

                 COLUMN   9       COLUMN  10       COLUMN  11       COLUMN  12
 ROW   1     -0.00000000000    0.00000000000    0.17030448728    0.00000000000
 ROW   2      0.35004122615    0.00000000000   -0.00000000000    0.05105897784
 ROW   3     -0.00000000000    0.14604910653   -0.00000000000    0.00000000000
 ROW   4      0.00000000000   -0.00000000000   -0.05506797061   -0.00000000000
 ROW   5     -0.04179765947   -0.00000000000   -0.00000000000    0.08122794360
 ROW   6     -0.00000000000    0.14130395142   -0.00000000000    0.00000000000
 ROW   7     -0.00000000000    0.08352795490   -0.09195990041   -0.00000000000
 ROW   8     -0.07578620410   -0.00000000000   -0.00000000000   -0.01539444260
 ROW   9      0.00000000000    0.01181163785    0.08980384601    0.00000000000
 ROW  10      0.00000000000   -0.08352795490   -0.09195990041   -0.00000000000
 ROW  11     -0.07578620410   -0.00000000000    0.00000000000   -0.01539444260
 ROW  12     -0.00000000000    0.01181163785   -0.08980384601   -0.00000000000
 ROW  13     -0.00000000000    0.07426896424    0.08120592321    0.00000000000
 ROW  14     -0.01699476124   -0.00000000000   -0.00000000000    0.04876670420
 ROW  15     -0.00000000000   -0.00663540505    0.08376303402    0.00000000000
 ROW  16      0.00000000000   -0.07426896424    0.08120592321    0.00000000000
 ROW  17     -0.01699476124   -0.00000000000   -0.00000000000    0.04876670420
 ROW  18      0.00000000000   -0.00663540505   -0.08376303402   -0.00000000000
 ROW  19      0.00000000000    0.01185937788   -0.14762742786   -0.00000000000
 ROW  20      0.25038729935    0.00000000000    0.00000000000   -0.31621521566
 ROW  21      0.00000000000   -0.12870656293   -0.00454101788   -0.00000000000
 ROW  22      0.00000000000   -0.01185937788   -0.14762742786   -0.00000000000
 ROW  23      0.25038729935    0.00000000000    0.00000000000   -0.31621521566
 ROW  24     -0.00000000000   -0.12870656293    0.00454101788    0.00000000000
 ROW  25      0.00000000000   -0.00291557542    0.10711356959    0.00000000000
 ROW  26      0.28775142878    0.00000000000   -0.00000000000    0.25857522870
 ROW  27     -0.00000000000    0.11987130234    0.05347373215    0.00000000000
 ROW  28      0.00000000000    0.00291557542    0.10711356959    0.00000000000
 ROW  29      0.28775142878    0.00000000000   -0.00000000000    0.25857522870
 ROW  30     -0.00000000000    0.11987130234   -0.05347373215   -0.00000000000
 ROW  31     -0.00000000000    0.00000000000    0.04927288188    0.00000000000
 ROW  32     -0.00962899096    0.00000000000    0.00000000000   -0.10975400127
 ROW  33      0.00000000000   -0.13856196281    0.00000000000   -0.00000000000

                 COLUMN  13       COLUMN  14       COLUMN  15       COLUMN  16
 ROW   1      0.00000000000    0.00000000000    0.00000000000   -0.00000000000
 ROW   2     -0.00000000000    0.39895482123   -0.00000000000    0.18319170500
 ROW   3      0.00000000000   -0.00000000000   -0.00000000000   -0.00000000000
 ROW   4     -0.00000000000    0.00000000000    0.00000000000    0.00000000000
 ROW   5      0.00000000000   -0.12807406938    0.00000000000   -0.11948814269
 ROW   6      0.00000000000   -0.00000000000   -0.00000000000   -0.00000000000
 ROW   7     -0.00000000000   -0.00000000000    0.00000000000    0.00000000000
 ROW   8      0.10433326219    0.00497538614    0.08339438718    0.11625169511
 ROW   9      0.00000000000   -0.00000000000    0.00000000000   -0.00000000000
 ROW  10     -0.00000000000    0.00000000000   -0.00000000000    0.00000000000
 ROW  11     -0.10433326219    0.00497538614   -0.08339438718    0.11625169511
 ROW  12     -0.00000000000    0.00000000000    0.00000000000    0.00000000000
 ROW  13      0.00000000000   -0.00000000000   -0.00000000000    0.00000000000
 ROW  14      0.06103930125    0.10378542139   -0.12839703211   -0.09799628184
 ROW  15      0.00000000000   -0.00000000000   -0.00000000000    0.00000000000
 ROW  16      0.00000000000   -0.00000000000   -0.00000000000    0.00000000000
 ROW  17     -0.06103930125    0.10378542139    0.12839703211   -0.09799628184
 ROW  18     -0.00000000000    0.00000000000    0.00000000000   -0.00000000000
 ROW  19     -0.00000000000   -0.00000000000    0.00000000000   -0.00000000000
 ROW  20     -0.34967107392   -0.06804545482   -0.15065247449   -0.15895182050
 ROW  21     -0.00000000000   -0.00000000000    0.00000000000   -0.00000000000
 ROW  22     -0.00000000000   -0.00000000000   -0.00000000000   -0.00000000000
 ROW  23      0.34967107392   -0.06804545482    0.15065247449   -0.15895182050
 ROW  24     -0.00000000000    0.00000000000    0.00000000000    0.00000000000
 ROW  25      0.00000000000   -0.00000000000   -0.00000000000   -0.00000000000
 ROW  26     -0.19729726054   -0.20112546045    0.29307956792    0.12931864130
 ROW  27      0.00000000000    0.00000000000    0.00000000000    0.00000000000
 ROW  28      0.00000000000   -0.00000000000    0.00000000000   -0.00000000000
 ROW  29      0.19729726054   -0.20112546045   -0.29307956792    0.12931864130
 ROW  30     -0.00000000000   -0.00000000000    0.00000000000   -0.00000000000
 ROW  31      0.00000000000   -0.00000000000    0.00000000000   -0.00000000000
 ROW  32      0.00000000000   -0.05284167778   -0.00000000000    0.04974160749
 ROW  33      0.00000000000    0.00000000000   -0.00000000000   -0.00000000000

                 COLUMN  17       COLUMN  18       COLUMN  19       COLUMN  20
 ROW   1      0.00000000000    0.02425733555    0.59414897374   -0.00000000000
 ROW   2      0.00000000000   -0.00000000000    0.00000000000   -0.00000000000
 ROW   3      0.04318149019   -0.00000000000   -0.00000000000    0.11698686611
 ROW   4      0.00000000000    0.01037161679    0.04465221364   -0.00000000000
 ROW   5     -0.00000000000    0.00000000000   -0.00000000000    0.00000000000
 ROW   6      0.03774547583   -0.00000000000   -0.00000000000    0.10242304390
 ROW   7     -0.03710507292    0.03699370371   -0.01715333462    0.00041445103
 ROW   8      0.00000000000   -0.00000000000   -0.00000000000   -0.00000000000
 ROW   9     -0.01518347598   -0.03503741593   -0.01497634957    0.02414412159
 ROW  10      0.03710507292    0.03699370371   -0.01715333462   -0.00041445103
 ROW  11     -0.00000000000   -0.00000000000    0.00000000000   -0.00000000000
 ROW  12     -0.01518347598    0.03503741593    0.01497634957    0.02414412159
 ROW  13      0.01508631245    0.01503610132   -0.04388823069    0.00600013237
 ROW  14     -0.00000000000    0.00000000000    0.00000000000    0.00000000000
 ROW  15      0.01394969699    0.03110650761   -0.05135660601   -0.03971739154
 ROW  16     -0.01508631245    0.01503610132   -0.04388823069   -0.00600013237
 ROW  17      0.00000000000    0.00000000000   -0.00000000000    0.00000000000
 ROW  18      0.01394969699   -0.03110650761    0.05135660601   -0.03971739154
 ROW  19     -0.23222982426   -0.12875820519   -0.06316481743    0.03677677492
 ROW  20     -0.00000000000    0.00000000000    0.00000000000    0.00000000000
 ROW  21     -0.37690145635   -0.36125401951   -0.09637481894    0.10222431631
 ROW  22      0.23222982426   -0.12875820519   -0.06316481743   -0.03677677492
 ROW  23      0.00000000000    0.00000000000   -0.00000000000    0.00000000000
 ROW  24     -0.37690145635    0.36125401951    0.09637481894    0.10222431631
 ROW  25      0.06636547621   -0.11967474820    0.00966666887    0.21659545238
 ROW  26      0.00000000000   -0.00000000000   -0.00000000000   -0.00000000000
 ROW  27     -0.06393671546    0.24639898584   -0.14868658070   -0.37195710634
 ROW  28     -0.06636547621   -0.11967474820    0.00966666887   -0.21659545238
 ROW  29     -0.00000000000   -0.00000000000    0.00000000000   -0.00000000000
 ROW  30     -0.06393671546   -0.24639898584    0.14868658070   -0.37195710634
 ROW  31     -0.00000000000   -0.02808599317   -0.00346691274    0.00000000000
 ROW  32      0.00000000000   -0.00000000000    0.00000000000    0.00000000000
 ROW  33      0.08436465125   -0.00000000000   -0.00000000000   -0.00029352577

                 COLUMN  21       COLUMN  22       COLUMN  23       COLUMN  24
 ROW   1     -0.00000000000   -0.00000000000    0.19088535771    0.09119743578
 ROW   2      0.00000000000    0.00000000000    0.00000000000    0.00000000000
 ROW   3      0.02873322031    0.14315761116    0.00000000000   -0.00000000000
 ROW   4      0.00000000000    0.00000000000   -0.05808252072   -0.12817322852
 ROW   5     -0.00000000000   -0.00000000000    0.00000000000    0.00000000000
 ROW   6      0.01774349096    0.12133628112    0.00000000000   -0.00000000000
 ROW   7     -0.13291566027    0.01789700156   -0.03641995918    0.04881938444
 ROW   8      0.00000000000    0.00000000000   -0.00000000000   -0.00000000000
 ROW   9      0.07026479820   -0.02089950290   -0.04650303558    0.04683624635
 ROW  10      0.13291566027   -0.01789700156   -0.03641995918    0.04881938444
 ROW  11     -0.00000000000   -0.00000000000    0.00000000000   -0.00000000000
 ROW  12      0.07026479820   -0.02089950290    0.04650303558   -0.04683624635
 ROW  13     -0.03037496115   -0.13111594319    0.01720459815    0.08815284200
 ROW  14     -0.00000000000   -0.00000000000    0.00000000000    0.00000000000
 ROW  15     -0.00445735220   -0.07353354749   -0.04972340093   -0.08251093728
 ROW  16      0.03037496115    0.13111594319    0.01720459815    0.08815284200
 ROW  17      0.00000000000    0.00000000000   -0.00000000000    0.00000000000
 ROW  18     -0.00445735220   -0.07353354749    0.04972340093    0.08251093728
 ROW  19     -0.17698436727    0.01117851140    0.08377667519    0.03656662464
 ROW  20     -0.00000000000    0.00000000000   -0.00000000000   -0.00000000000
 ROW  21      0.04326561363   -0.02512537873    0.18619688879    0.00575855740
 ROW  22      0.17698436727   -0.01117851140    0.08377667519    0.03656662464
 ROW  23      0.00000000000    0.00000000000   -0.00000000000   -0.00000000000
 ROW  24      0.04326561363   -0.02512537873   -0.18619688879   -0.00575855740
 ROW  25     -0.05033473383   -0.22071115716   -0.19653038290    0.02517784108
 ROW  26      0.00000000000   -0.00000000000   -0.00000000000    0.00000000000
 ROW  27      0.01076781270    0.01382731722    0.27827205280    0.01565066857
 ROW  28      0.05033473383    0.22071115716   -0.19653038290    0.02517784108
 ROW  29     -0.00000000000   -0.00000000000    0.00000000000   -0.00000000000
 ROW  30      0.01076781270    0.01382731722   -0.27827205280   -0.01565066857
 ROW  31     -0.00000000000   -0.00000000000    0.08185882275   -0.14544260251
 ROW  32      0.00000000000    0.00000000000    0.00000000000   -0.00000000000
 ROW  33     -0.13785432293    0.03783537369   -0.00000000000    0.00000000000

                 COLUMN  25       COLUMN  26       COLUMN  27       COLUMN  28
 ROW   1      0.14643764258   -0.00000000000    0.07328076850   -0.00000000000
 ROW   2     -0.00000000000   -0.00000000000   -0.00000000000   -0.00000000000
 ROW   3      0.00000000000    0.11690008393    0.00000000000    0.10392469152
 ROW   4     -0.07074058439    0.00000000000   -0.17771951733    0.00000000000
 ROW   5     -0.00000000000    0.00000000000   -0.00000000000    0.00000000000
 ROW   6      0.00000000000    0.07482329807    0.00000000000    0.05983030218
 ROW   7      0.00012919685   -0.08636433885    0.08778080464   -0.04144650547
 ROW   8      0.00000000000   -0.00000000000   -0.00000000000    0.00000000000
 ROW   9     -0.12862648964   -0.06740062043    0.04979624697   -0.13092154745
 ROW  10      0.00012919685    0.08636433885    0.08778080464    0.04144650547
 ROW  11     -0.00000000000    0.00000000000    0.00000000000    0.00000000000
 ROW  12      0.12862648964   -0.06740062043   -0.04979624697   -0.13092154745
 ROW  13      0.01912431377    0.10110566698   -0.07297375958   -0.04563563174
 ROW  14     -0.00000000000    0.00000000000    0.00000000000    0.00000000000
 ROW  15      0.10577773214   -0.07344430937    0.04020773579    0.12109200958
 ROW  16      0.01912431377   -0.10110566698   -0.07297375958    0.04563563174
 ROW  17      0.00000000000   -0.00000000000    0.00000000000   -0.00000000000
 ROW  18     -0.10577773214   -0.07344430937   -0.04020773579    0.12109200958
 ROW  19      0.12895250746   -0.00245949684    0.07170948163    0.06383794224
 ROW  20      0.00000000000   -0.00000000000    0.00000000000    0.00000000000
 ROW  21      0.04808553480    0.14115952774   -0.06637881731    0.02814468967
 ROW  22      0.12895250746    0.00245949684    0.07170948163   -0.06383794224
 ROW  23     -0.00000000000   -0.00000000000   -0.00000000000   -0.00000000000
 ROW  24     -0.04808553480    0.14115952774    0.06637881731    0.02814468967
 ROW  25      0.14032994184   -0.01521046749   -0.03222723918    0.07354049986
 ROW  26     -0.00000000000    0.00000000000   -0.00000000000    0.00000000000
 ROW  27     -0.01599489084    0.13903854403   -0.05525287613   -0.00988902805
 ROW  28      0.14032994184    0.01521046749   -0.03222723918   -0.07354049986
 ROW  29      0.00000000000    0.00000000000    0.00000000000    0.00000000000
 ROW  30      0.01599489084    0.13903854403    0.05525287613   -0.00988902805
 ROW  31     -0.06619032442    0.00000000000    0.09804113381   -0.00000000000
 ROW  32     -0.00000000000    0.00000000000   -0.00000000000    0.00000000000
 ROW  33      0.00000000000    0.07454980521   -0.00000000000   -0.05099343918

                 COLUMN  29       COLUMN  30       COLUMN  31       COLUMN  32
 ROW   1      0.00311889757    0.00000000000   -0.00000000000    0.00980612199
 ROW   2      0.00000000000    0.00000000000    0.00000000000    0.00000000000
 ROW   3     -0.00000000000    0.24584167321    0.45913086766    0.00000000000
 ROW   4     -0.00622688924   -0.00000000000    0.00000000000   -0.01767250385
 ROW   5      0.00000000000   -0.00000000000    0.00000000000    0.00000000000
 ROW   6      0.00000000000   -0.04599185188   -0.08858566992   -0.00000000000
 ROW   7      0.02807146348   -0.04125793213   -0.01764977316    0.07242070175
 ROW   8      0.00000000000   -0.00000000000   -0.00000000000   -0.00000000000
 ROW   9     -0.00450247930    0.01916286241    0.02695801175   -0.04112561588
 ROW  10      0.02807146348    0.04125793213    0.01764977316    0.07242070175
 ROW  11     -0.00000000000    0.00000000000   -0.00000000000    0.00000000000
 ROW  12      0.00450247930    0.01916286241    0.02695801175    0.04112561588
 ROW  13     -0.06764355679    0.05734548181   -0.04342189509    0.01965083428
 ROW  14     -0.00000000000   -0.00000000000    0.00000000000    0.00000000000
 ROW  15     -0.04451937286    0.03320106305   -0.03348121817    0.02370703518
 ROW  16     -0.06764355679   -0.05734548181    0.04342189509    0.01965083428
 ROW  17     -0.00000000000    0.00000000000    0.00000000000   -0.00000000000
 ROW  18      0.04451937286    0.03320106305   -0.03348121817   -0.02370703518
 ROW  19     -0.13281710547    0.21710730779    0.12760177596   -0.37325807958
 ROW  20     -0.00000000000    0.00000000000    0.00000000000   -0.00000000000
 ROW  21      0.06441432838   -0.11257109392   -0.07788779461    0.20001398244
 ROW  22     -0.13281710547   -0.21710730780   -0.12760177596   -0.37325807958
 ROW  23      0.00000000000    0.00000000000    0.00000000000    0.00000000000
 ROW  24     -0.06441432838   -0.11257109392   -0.07788779461   -0.20001398244
 ROW  25      0.35838440031   -0.28336851930    0.22522106146   -0.11841059772
 ROW  26      0.00000000000   -0.00000000000   -0.00000000000    0.00000000000
 ROW  27      0.23198212115   -0.18201827872    0.14932930015   -0.08322320484
 ROW  28      0.35838440031    0.28336851930   -0.22522106146   -0.11841059772
 ROW  29     -0.00000000000   -0.00000000000   -0.00000000000   -0.00000000000
 ROW  30     -0.23198212115   -0.18201827872    0.14932930015    0.08322320484
 ROW  31      0.00730262384    0.00000000000    0.00000000000   -0.00245703756
 ROW  32     -0.00000000000    0.00000000000    0.00000000000    0.00000000000
 ROW  33      0.00000000000   -0.00088773893    0.00047118117   -0.00000000000

                 COLUMN  33
 ROW   1     -0.00000000000
 ROW   2     -0.00000000000
 ROW   3      0.36171596142
 ROW   4      0.00000000000
 ROW   5      0.00000000000
 ROW   6     -0.07428458081
 ROW   7      0.06430840151
 ROW   8     -0.00000000000
 ROW   9     -0.02841759013
 ROW  10     -0.06430840151
 ROW  11      0.00000000000
 ROW  12     -0.02841759013
 ROW  13      0.01715308553
 ROW  14      0.00000000000
 ROW  15      0.01969615232
 ROW  16     -0.01715308553
 ROW  17     -0.00000000000
 ROW  18      0.01969615232
 ROW  19     -0.30639549341
 ROW  20     -0.00000000000
 ROW  21      0.15957658958
 ROW  22      0.30639549341
 ROW  23     -0.00000000000
 ROW  24      0.15957658958
 ROW  25     -0.09494390100
 ROW  26     -0.00000000000
 ROW  27     -0.06722361220
 ROW  28      0.09494390100
 ROW  29      0.00000000000
 ROW  30     -0.06722361220
 ROW  31      0.00000000000
 ROW  32     -0.00000000000
 ROW  33      0.00001200815
  Performing F(IJK)/F(IKJ)/F(KJI) consistency check 
  Differences greater than 1 cm-1 will be printed.
  ===================================================================
  I    J    K    F(IJK)        F(IKJ)        F(KJI)        Difference
  ===================================================================
 Cubic force constants written to file cubic.
  ===================================================================
  Largest absolute difference is    0.11555 cm-1.
 
 
---------------------------------------------------------------------------
          Quartic centrifugal distortion parameters 
                                CM-1                MHz
---------------------------------------------------------------------------
    1    1    1    1   -0.1185349818E-06       -0.0035535894
    1    1    2    2   -0.2077779032E-07       -0.0006229025
    1    1    3    3    0.3580272030E-07        0.0010733386
    1    3    1    3   -0.7040257474E-07       -0.0021106161
    1    3    3    1   -0.7040257474E-07       -0.0021106161
    2    2    1    1   -0.2077779032E-07       -0.0006229025
    2    2    2    2   -0.9522298107E-08       -0.0002854713
    2    2    3    3   -0.1730281650E-07       -0.0005187254
    3    1    1    3   -0.7040257474E-07       -0.0021106161
    3    1    3    1   -0.7040257474E-07       -0.0021106161
    3    3    1    1    0.3580272030E-07        0.0010733386
    3    3    2    2   -0.1730281650E-07       -0.0005187254
    3    3    3    3   -0.1053603235E-06       -0.0031586230
---------------------------------------------------------------------------
------------------------------------------------------------
        Parameter                (MHz)                 (CM-1)
------------------------------------------------------------
 
           R6                -.405196E-04           -.135159E-08
           R5                -.621943E-04           -.207458E-08
           SI                            0.100984E+01
 
  Kivelson-Wilson centrifugal distortion parameters 
 
           DJ                0.398843E-03           0.133040E-07
           DK                0.271844E-03           0.906775E-08
           DJK               0.118968E-03           0.396835E-08
 
  A-reduced centrifugal distortion parameters (Ir representation) 
 
           DELJ              0.479883E-03           0.160072E-07
           DELK              0.677041E-03           0.225836E-07
           DELJK             -.367267E-03           -.122507E-07
           delJ              0.204257E-03           0.681329E-08
           delK              0.288062E-03           0.960872E-08
 
  S-reduced centrifugal distortion parameters (Ir representation) 
 
           DJ                0.337255E-03           0.112496E-07
           DK                -.360969E-04           -.120406E-08
           DJK               0.488498E-03           0.162945E-07
           D1                -.204257E-03           -.681329E-08
           D2                -.713137E-04           -.237877E-08
------------------------------------------------------------
  Centrifugal corrections for various types of 
 rotational constants (MHz and cm-1) ...
   Bx''-Bx         0.0013146707        0.0000000439
   By''-By        -0.0000090153       -0.0000000003
   Bz''-Bz         0.0013667593        0.0000000456
   Bx''-Bx'         0.0002593627        0.0000000087
   By''-By'         0.0015739468        0.0000000525
   Bz''-Bz'         0.0003114512        0.0000000104
   Bx'-Bx         0.0010553080        0.0000000352
   By'-By        -0.0015829621       -0.0000000528
   Bz'-Bz         0.0010553080        0.0000000352
   BxSR-Bx         0.0008454327        0.0000000282
   BySR-By        -0.0012952828       -0.0000000432
   BzSR-Bz         0.0011201315        0.0000000374
   BxSR-Bx''        -0.0004692380       -0.0000000157
   BySR-By''        -0.0012862675       -0.0000000429
   BzSR-Bz''        -0.0002466278       -0.0000000082
   BxSR-Bx'        -0.0002098753       -0.0000000070
   BySR-By'         0.0002876793        0.0000000096
   BzSR-Bz'        -0.0000648235       -0.0000000022
   BxAR-Bx         0.0017068120        0.0000000569
   ByAR-By        -0.0015861521       -0.0000000529
   BzAR-Bz         0.0004069941        0.0000000136
---------------------------------------------------------------------------
 
 *****************************************
     THE MOLECULE IS AN ASYMMETRIC TOP
 *****************************************
 
 
---------------------------------------------------------------------------
         Sextic centrifugal distortion parameters
          Watson A reduction. I^r representation 
              CM-1*10^6                     kHz
---------------------------------------------------------------------------
   HJ        0.0000000053               0.0000001593
   HJK       -0.0000000031              -0.0000000925
   HKJ       -0.0000000290              -0.0000008698
   HK        0.0000000358               0.0000010723
   hJ        0.0000000026               0.0000000794
   hJK        0.0000000033               0.0000000996
   hK        0.0000000117               0.0000003505
---------------------------------------------------------------------------
         Sextic centrifugal distortion parameters
          Watson S reduction. I^r representation 
              CM-1*10^6                     kHz
---------------------------------------------------------------------------
   HJ       -0.0000000002              -0.0000000064
   HJK        0.0000000219               0.0000006554
   HKJ       -0.0000000293              -0.0000008774
   HK        0.0000000166               0.0000004977
   h1        0.0000000021               0.0000000642
   h2        0.0000000028               0.0000000828
   h3        0.0000000005               0.0000000152
---------------------------------------------------------------------------
---------------------------------------------------------------------------
             Geometrical properties evaluated at     0.00 K 
  Mean and mean-square displacements in normal coordinates (amu**0.5 bohr)
         Coordinate              <q>            <q**2>
---------------------------------------------------------------------------
              1              0.0000000000     0.0000000000
              2              0.0000000000     0.0000000000
              3              0.0000000000     0.0000000000
              4              0.0000000000     0.0000000000
              5              0.0000000000     0.0000000000
              6              0.0000000000     0.0000000000
              7             -0.0000000000     0.5000000659
              8             -0.0000000000     0.5000000659
              9             -0.0000000000     0.5000000659
             10             -0.0006454451     0.5000000659
             11             -0.0000000000     0.5000000659
             12             -0.0000000000     0.5000000659
             13             -0.0000000000     0.5000000659
             14              0.0000000000     0.5000000659
             15             -0.0000000000     0.5000000659
             16             -0.0000000000     0.5000000659
             17              0.0128050350     0.5000000659
             18             -0.0000000000     0.5000000659
             19             -0.0000000000     0.5000000659
             20             -0.0725526499     0.5000000659
             21             -0.2196185266     0.5000000659
             22             -0.1521392016     0.5000000659
             23             -0.0000000000     0.5000000659
             24              0.0000000000     0.5000000659
             25              0.0000000000     0.5000000659
             26             -0.0069586499     0.5000000659
             27              0.0000000000     0.5000000659
             28              0.0118623094     0.5000000659
             29              0.0000000000     0.5000000659
             30             -0.0287305639     0.5000000659
             31              0.0213581257     0.5000000659
             32             -0.0000000000     0.5000000659
             33             -0.0536128333     0.5000000659
---------------------------------------------------------------------------
------------------------------------------------------
   ATOM              INTERNUCLEAR DISTANCE
  I    J            Re           Rg           Ra
------------------------------------------------------
  2    1         1.0819050    1.0970945    1.0855043
  3    1         2.1561982    2.1699969    2.1636832
  3    2         1.3916426    1.3992294    1.3967613
  4    1         2.1561982    2.1699969    2.1636832
  4    2         1.3916426    1.3992294    1.3967613
  4    3         2.3906676    2.4009965    2.3997687
  5    1         3.3846822    3.4003867    3.3968201
  5    2         2.3938263    2.4038216    2.4026770
  5    3         1.3936337    1.4014547    1.3990668
  5    4         2.7186620    2.7296726    2.7289619
  6    1         3.3846822    3.4003867    3.3968201
  6    2         2.3938263    2.4038216    2.4026770
  6    3         2.7186620    2.7296726    2.7289619
  6    4         1.3936337    1.4014547    1.3990668
  6    5         2.2792411    2.2889225    2.2876559
  7    1         2.5080635    2.5247273    2.5166436
  7    2         2.1612674    2.1750025    2.1687674
  7    3         1.0812548    1.0963870    1.0846554
  7    4         3.3845477    3.4003470    3.3966989
  7    5         2.1505638    2.1646196    2.1584261
  7    6         3.7988884    3.8153971    3.8125894
  8    1         2.5080635    2.5247273    2.5166436
  8    2         2.1612674    2.1750025    2.1687674
  8    3         3.3845477    3.4003470    3.3966989
  8    4         1.0812548    1.0963870    1.0846554
  8    5         3.7988884    3.8153971    3.8125894
  8    6         2.1505638    2.1646196    2.1584261
  8    7         4.3025852    4.3222684    4.3175353
  9    1         4.2918416    4.3124237    4.3078429
  9    2         3.3817517    3.3981853    3.3946963
  9    3         2.1525632    2.1674691    2.1612240
  9    4         3.8018753    3.8192136    3.8164794
  9    5         1.0835302    1.0990467    1.0878433
  9    6         3.2460793    3.2619869    3.2581851
  9    7         2.4810339    2.4991648    2.4908803
  9    8         4.8816294    4.9032093    4.8996291
 10    1         4.2918416    4.3124237    4.3078429
 10    2         3.3817517    3.3981853    3.3946963
 10    3         3.8018753    3.8192136    3.8164794
 10    4         2.1525632    2.1674691    2.1612240
 10    5         3.2460793    3.2619869    3.2581851
 10    6         1.0835302    1.0990467    1.0878433
 10    7         4.8816294    4.9032093    4.8996291
 10    8         2.4810339    2.4991648    2.4908803
 10    9         4.1079434    4.1282177    4.1231582
 11    1         3.8902253    3.9061311    3.9035219
 11    2         2.8083203    2.8185911    2.8180176
 11    3         2.4126182    2.4223924    2.4212436
 11    4         2.4126182    2.4223924    2.4212436
 11    5         1.3390964    1.3460649    1.3436803
 11    6         1.3390964    1.3460649    1.3436803
 11    7         3.3753245    3.3906241    3.3870842
 11    8         3.3753245    3.3906241    3.3870842
 11    9         2.0575793    2.0714039    2.0651271
 11   10         2.0575793    2.0714039    2.0651271
------------------------------------------------------
  nmode is                     27
  DIPOLE MOMENT OF ISOTOPOLOGUE 
  (only correct if inertial frame is unchanged) 
                             Vibrationally averaged dipole moment
--------------------------------------------------------------------------------
                              a.u.                         Debye
                     x         y         z              x         y         z
--------------------------------------------------------------------------------
MU_e            0.00000   0.00000  -0.85347        0.00000   0.00000  -2.16917
delta <MU> (1) -0.00000  -0.00000  -0.00028       -0.00000  -0.00000  -0.00071
delta <MU> (2)  0.00000  -0.00000   0.01843        0.00000  -0.00000   0.04685
<MU>            0.00000  -0.00000  -0.83532        0.00000  -0.00000  -2.12302
 
Equilibrium dipole moment:    0.85347 a.u. (   2.16917 D)
Zero-point dipole moment:     0.83532 a.u. (   2.12302 D)
--------------------------------------------------------------------------------
********************************************************************************
     PARAMETERS RELEVANT TO ROTATIONAL SPECTROSCOPY
********************************************************************************
 
 
  ----------------------------------------------------------------------------
                                     VIB-ROT CONSTANT / (cm-1)
                                  ------------------------------
     AXIS        MODE       CORIOLIS     QUADRATIC     ANHARMONIC    TOTAL
  ----------------------------------------------------------------------------
       1           7       0.0002646     -0.0000000   -0.0002170    0.0000476
       1           8       0.0002509      0.0000000   -0.0000941    0.0001568
       1           9       0.0002181      0.0000000   -0.0001096    0.0001085
       1          10       0.0007914     -0.0000738    0.0000021    0.0007197
       1          11       0.0001640     -0.0000725   -0.0000036    0.0000879
       1          12      -0.0005959      0.0000000    0.0000028   -0.0005931
       1          13       0.0001054     -0.0000000   -0.0000130    0.0000923
       1          14       0.0001862      0.0000000   -0.0000640    0.0001222
       1          15       0.0017126     -0.0000000   -0.0000044    0.0017081
       1          16       0.0011843      0.0000000   -0.0000321    0.0011522
       1          17      -0.0012286     -0.0000165   -0.0000319   -0.0012770
       1          18      -0.0017266     -0.0000031    0.0000627   -0.0016669
       1          19      -0.0000207     -0.0000293    0.0000961    0.0000461
       1          20      -0.0002156     -0.0000608    0.0000603   -0.0002161
       1          21      -0.0000504     -0.0000381    0.0001463    0.0000578
       1          22      -0.0000846     -0.0000114    0.0000492   -0.0000468
       1          23      -0.0001855     -0.0000023    0.0000237   -0.0001641
       1          24      -0.0000477     -0.0000007    0.0004779    0.0004295
       1          25      -0.0001325     -0.0000003    0.0004770    0.0003442
       1          26      -0.0000932     -0.0000002    0.0000976    0.0000042
       1          27      -0.0000148     -0.0000023    0.0002947    0.0002776
       1          28      -0.0001269     -0.0000021    0.0004559    0.0003269
       1          29      -0.0000220     -0.0000009    0.0000901    0.0000672
       1          30      -0.0000294     -0.0000003    0.0001192    0.0000896
       1          31      -0.0000541     -0.0000003    0.0002002    0.0001458
       1          32      -0.0000193     -0.0000002    0.0001383    0.0001188
       1          33      -0.0000365     -0.0000005    0.0001804    0.0001434
       2           7       0.0000000     -0.0000000   -0.0000751   -0.0000751
       2           8       0.0000000     -0.0000000   -0.0000669   -0.0000669
       2           9       0.0000000     -0.0000000   -0.0000460   -0.0000460
       2          10       0.0001254     -0.0000001   -0.0000042    0.0001210
       2          11      -0.0000211      0.0000000    0.0000083   -0.0000127
       2          12      -0.0000000     -0.0000000   -0.0000177   -0.0000177
       2          13       0.0000000     -0.0000000   -0.0000236   -0.0000236
       2          14       0.0000000     -0.0000000   -0.0000198   -0.0000198
       2          15       0.0000000     -0.0000000   -0.0000131   -0.0000131
       2          16       0.0000000     -0.0000000   -0.0000150   -0.0000150
       2          17       0.0036668     -0.0000002    0.0000185    0.0036852
       2          18      -0.0035895      0.0000000    0.0000153   -0.0035742
       2          19       0.0000497      0.0000000    0.0000186    0.0000683
       2          20      -0.0000552     -0.0000028    0.0000279   -0.0000300
       2          21       0.0000241     -0.0000273    0.0000851    0.0000819
       2          22       0.0000552     -0.0000112    0.0000442    0.0000882
       2          23      -0.0000025      0.0000000    0.0000155    0.0000130
       2          24      -0.0000782      0.0000000    0.0002398    0.0001616
       2          25       0.0001564      0.0000000    0.0001235    0.0002799
       2          26      -0.0001731     -0.0000000    0.0001097   -0.0000634
       2          27       0.0006279      0.0000000    0.0001759    0.0008038
       2          28      -0.0006389     -0.0000000    0.0001791   -0.0004598
       2          29      -0.0000160      0.0000000    0.0000798    0.0000638
       2          30      -0.0000287     -0.0000000    0.0000812    0.0000524
       2          31      -0.0000154     -0.0000000    0.0000873    0.0000718
       2          32      -0.0000335      0.0000000    0.0000930    0.0000595
       2          33      -0.0000282     -0.0000003    0.0000955    0.0000669
       3           7       0.0002463      0.0000000   -0.0000829    0.0001634
       3           8       0.0002534     -0.0000000   -0.0001736    0.0000799
       3           9       0.0002731     -0.0000000   -0.0000741    0.0001990
       3          10       0.0000894     -0.0000581   -0.0000191    0.0000122
       3          11       0.0012816     -0.0000727    0.0000370    0.0012460
       3          12      -0.0011261     -0.0000000   -0.0000739   -0.0012000
       3          13       0.0000682      0.0000000   -0.0000817   -0.0000135
       3          14       0.0003028     -0.0000000   -0.0000152    0.0002876
       3          15       0.0003458      0.0000000   -0.0000481    0.0002978
       3          16       0.0005768      0.0000000   -0.0000278    0.0005490
       3          17      -0.0002107     -0.0000089    0.0001062   -0.0001134
       3          18      -0.0002502     -0.0000031   -0.0000017   -0.0002550
       3          19      -0.0006153     -0.0000294   -0.0000220   -0.0006667
       3          20      -0.0000983     -0.0000095    0.0000515   -0.0000564
       3          21      -0.0000414     -0.0000742    0.0001944    0.0000788
       3          22      -0.0000846     -0.0000373    0.0001277    0.0000058
       3          23      -0.0001277     -0.0000023    0.0000381   -0.0000920
       3          24      -0.0001519     -0.0000007    0.0004815    0.0003289
       3          25      -0.0000514     -0.0000003    0.0000159   -0.0000358
       3          26      -0.0000772     -0.0000000    0.0003418    0.0002646
       3          27      -0.0001265     -0.0000023    0.0004092    0.0002804
       3          28      -0.0000158     -0.0000017    0.0002600    0.0002425
       3          29      -0.0000578     -0.0000009    0.0002296    0.0001709
       3          30      -0.0000523     -0.0000000    0.0002057    0.0001533
       3          31      -0.0000247     -0.0000011    0.0001490    0.0001231
       3          32      -0.0000585     -0.0000002    0.0002339    0.0001752
       3          33      -0.0000399     -0.0000009    0.0002016    0.0001608
  ----------------------------------------------------------------------------
 
 
  ----------------------------------------------------------------------------
   Be, B0 AND B-B0 SHIFTS FOR SINGLY EXCITED VIBRATIONAL STATES (CM-1)
   ------------------------------------------------------------
  VIBRATION            X AXIS               Y AXIS                 Z AXIS
  ----------------------------------------------------------------------------
    Be                    0.16633614           0.08327012           0.16674486
    B0                    0.16519497           0.08267004           0.16555152
    Be-B0                 0.00114117           0.00060008           0.00119334
    B'                    0.16519500           0.08266999           0.16555156
    Be-B'                 0.00114114           0.00060013           0.00119331
    B''                   0.16519501           0.08267004           0.16555157
    Be-B''                0.00114113           0.00060008           0.00119330
    B^A                   0.16519502           0.08266999           0.16555153
    Be-B^A                0.00114111           0.00060013           0.00119333
    B^S                   0.16519500           0.08267000           0.16555156
    Be-B^S                0.00114114           0.00060012           0.00119330
     7                   -0.00004760           0.00007506          -0.00016338
     8                   -0.00015679           0.00006686          -0.00007988
     9                   -0.00010851           0.00004596          -0.00019897
    10                   -0.00071968          -0.00012103          -0.00001220
    11                   -0.00008791           0.00001275          -0.00124600
    12                    0.00059306           0.00001772           0.00119997
    13                   -0.00009235           0.00002365           0.00001347
    14                   -0.00012220           0.00001983          -0.00028763
    15                   -0.00170815           0.00001309          -0.00029775
    16                   -0.00115220           0.00001497          -0.00054900
    17                    0.00127697          -0.00368518           0.00011338
    18                    0.00166693           0.00357423           0.00025496
    19                   -0.00004607          -0.00006835           0.00066668
    20                    0.00021614           0.00003001           0.00005638
    21                   -0.00005777          -0.00008188          -0.00007883
    22                    0.00004677          -0.00008819          -0.00000581
    23                    0.00016409          -0.00001299           0.00009197
    24                   -0.00042950          -0.00016162          -0.00032893
    25                   -0.00034416          -0.00027994           0.00003576
    26                   -0.00000418           0.00006341          -0.00026460
    27                   -0.00027756          -0.00080382          -0.00028041
    28                   -0.00032689           0.00045977          -0.00024251
    29                   -0.00006722          -0.00006381          -0.00017086
    30                   -0.00008956          -0.00005242          -0.00015335
    31                   -0.00014580          -0.00007185          -0.00012314
    32                   -0.00011882          -0.00005945          -0.00017518
    33                   -0.00014339          -0.00006694          -0.00016082
  ----------------------------------------------------------------------------
  ----------------------------------------------------------------------------
   Be, B0 AND B-B0 SHIFTS FOR SINGLY EXCITED VIBRATIONAL STATES (MHz)
  VIBRATION            X AXIS               Y AXIS                 Z AXIS
  ----------------------------------------------------------------------------
    Be                 4986.63198377        2496.37553670        4998.88519892
    B0                 4952.42053118        2478.38557641        4963.10971785
    Be-B0                34.21145259          17.98996028          35.77548108
    B'                 4952.42158649        2478.38399345        4963.11077316
    Be-B'                34.21039728          17.99154324          35.77442577
    B''                4952.42184585        2478.38556740        4963.11108461
    Be-B''               34.21013792          17.98996930          35.77411432
    B^A                4952.42223799        2478.38399026        4963.11012484
    Be-B^A               34.20974578          17.99154643          35.77507408
    B^S                4952.42137661        2478.38428113        4963.11083798
    Be-B^S               34.21060716          17.99125557          35.77436094
     7                   -1.42692978           2.25031312          -4.89790100
     8                   -4.70035253           2.00455126          -2.39483715
     9                   -3.25313839           1.37792765          -5.96491788
    10                  -21.57560055          -3.62846080          -0.36565282
    11                   -2.63532761           0.38211737         -37.35407152
    12                   17.77963042           0.53126701          35.97410333
    13                   -2.76855960           0.70888354           0.40378223
    14                   -3.66355205           0.59446336          -8.62298360
    15                  -51.20893103           0.39255497          -8.92641768
    16                  -34.54210085           0.44875679         -16.45869111
    17                   38.28245751        -110.47898652           3.39896781
    18                   49.97344390         107.15280725           7.64345487
    19                   -1.38121121          -2.04902567          19.98655673
    20                    6.47963983           0.89963471           1.69022678
    21                   -1.73195278          -2.45479853          -2.36311660
    22                    1.40206662          -2.64372918          -0.17404721
    23                    4.91927720          -0.38956924           2.75713119
    24                  -12.87599474          -4.84518661          -9.86105921
    25                  -10.31760997          -8.39229532           1.07216074
    26                   -0.12532204           1.90084774          -7.93250388
    27                   -8.32106502         -24.09782116          -8.40642646
    28                   -9.79977933          13.78354650          -7.27020641
    29                   -2.01510716          -1.91295614          -5.12235251
    30                   -2.68491708          -1.57165669          -4.59725549
    31                   -4.37109996          -2.15394175          -3.69166454
    32                   -3.56214965          -1.78235173          -5.25187055
    33                   -4.29871936          -2.00681250          -4.82137022
  ----------------------------------------------------------------------------
