# Supplementary material for: Precise Semi-Experimental Equilibrium (r e SE) Structure of Pyridine from 32 Isotopologues: Accurate Assessment of the Effect of Nitrogen-Atom Substitution in Aromatic Rings
Source: J Phys Chem A. 2025 Nov 7;129(46):10737–50. doi: 10.1021/acs.jpca.5c07184 (PMC12641475; doi:10.1021/acs.jpca.5c07184)
Supplement: Supplementary file 2 [file jp5c07184_si_002.zip › Supplementary Information/Computational Files/isomass/ISOMASS27_13C2-C5D5N.out]

 @GETMEM-I,  Allocated   91552 MB of main memory.
  analysis of anharmonic force field for a different isotopomer
  masses of atoms
   2.01410177900000        12.0000000000000        12.0000000000000     
   12.0000000000000        13.0033548260000        12.0000000000000     
   2.01410177900000        2.01410177900000        2.01410177900000     
   2.01410177900000        14.0030740020000     
  rotation matrix to com frame 

                 COLUMN   1       COLUMN   2       COLUMN   3
 ROW   1      0.95920135494    0.00000000000    0.28272382406
 ROW   2      0.28272382406    0.00000000000   -0.95920135494
 ROW   3     -0.00000000000    1.00000000000   -0.00000000000
********************************************************************************
        PARAMETERS RELEVANT TO MOLECULAR STRUCTURE 
********************************************************************************

                 COLUMN   1       COLUMN   2       COLUMN   3       COLUMN   4
 ROW   1      0.08101177641    0.04533423343    0.05599969696    0.16668248990
 ROW   2      0.05605847763    0.01327532856   -0.09184377731    0.05011478361
 ROW   3      0.04526152745   -0.09758401323    0.01352113916   -0.00000000133
 ROW   4      0.08101177640    0.04533423343    0.05599969696    0.09371099760
 ROW   5      0.05605847763    0.01327532856   -0.09184377731    0.02860649521
 ROW   6      0.04526152745   -0.09758401320    0.01352113913   -0.00000000075
 ROW   7      0.08101177639    0.04533423343    0.05599969696    0.06940907149
 ROW   8      0.05605847761    0.01327532856   -0.09184377731   -0.06618276721
 ROW   9      0.04526152745   -0.09758401318    0.01352113914   -0.00000000050
 ROW  10      0.08101177639    0.04533423343    0.05599969696    0.02188248739
 ROW  11      0.05605847764    0.01327532856   -0.09184377731    0.09506138837
 ROW  12      0.04526152744   -0.09758401317    0.01352113907   -0.00000000024
 ROW  13      0.08101177638    0.04533423343    0.05599969696   -0.02562026556
 ROW  14      0.05605847761    0.01327532856   -0.09184377731   -0.09010841358
 ROW  15      0.04526152744   -0.09758401314    0.01352113909    0.00000000025
 ROW  16      0.08101177637    0.04533423343    0.05599969696   -0.07093168235
 ROW  17      0.05605847763    0.01327532856   -0.09184377731    0.06362031220
 ROW  18      0.04526152744   -0.09758401313    0.01352113903    0.00000000050
 ROW  19      0.08101177640    0.04533423343    0.05599969696    0.12248982040
 ROW  20      0.05605847761    0.01327532856   -0.09184377731   -0.12061570510
 ROW  21      0.04526152746   -0.09758401320    0.01352113918   -0.00000000087
 ROW  22      0.08101177639    0.04533423343    0.05599969696    0.03695421841
 ROW  23      0.05605847765    0.01327532856   -0.09184377731    0.16958221425
 ROW  24      0.04526152744   -0.09758401319    0.01352113906   -0.00000000041
 ROW  25      0.08101177638    0.04533423343    0.05599969696   -0.04665525641
 ROW  26      0.05605847760    0.01327532856   -0.09184377731   -0.16333672535
 ROW  27      0.04526152744   -0.09758401313    0.01352113910    0.00000000047
 ROW  28      0.08101177636    0.04533423343    0.05599969696   -0.12832134050
 ROW  29      0.05605847764    0.01327532856   -0.09184377731    0.11373302301
 ROW  30      0.04526152743   -0.09758401311    0.01352113898    0.00000000091
 ROW  31      0.08101177637    0.04533423343    0.05599969696   -0.09570273163
 ROW  32      0.05605847762    0.01327532856   -0.09184377731   -0.02722304915
 ROW  33      0.04526152744   -0.09758401312    0.01352113904    0.00000000075

                 COLUMN   5       COLUMN   6       COLUMN   7       COLUMN   8
 ROW   1      0.00000000086    0.00000000025   -0.00000000000    0.00000000000
 ROW   2      0.00000000029    0.00000000011   -0.00000000000   -0.00000000000
 ROW   3      0.24625196849    0.02669211441    0.00311650120    0.32620277512
 ROW   4      0.00000000048    0.00000000014   -0.00000000000    0.00000000000
 ROW   5      0.00000000018    0.00000000008   -0.00000000000   -0.00000000000
 ROW   6      0.13867963848    0.01444799180    0.00146028334    0.11517230029
 ROW   7      0.00000000036    0.00000000010   -0.00000000000   -0.00000000000
 ROW   8     -0.00000000032   -0.00000000008    0.00000000000   -0.00000000000
 ROW   9      0.05540821675    0.12386500979    0.09912620233   -0.07695139434
 ROW  10      0.00000000011    0.00000000002   -0.00000000000   -0.00000000000
 ROW  11      0.00000000052    0.00000000019   -0.00000000000   -0.00000000000
 ROW  12      0.08023830696   -0.11109908740   -0.09942072655   -0.07492749954
 ROW  13     -0.00000000014   -0.00000000006   -0.00000000000    0.00000000000
 ROW  14     -0.00000000044   -0.00000000012    0.00000000000    0.00000000000
 ROW  15     -0.08247000842    0.10262977446   -0.09095672209   -0.03906014688
 ROW  16     -0.00000000037   -0.00000000014    0.00000000000   -0.00000000000
 ROW  17      0.00000000036    0.00000000013   -0.00000000000    0.00000000000
 ROW  18     -0.05879722660   -0.12138279476    0.09219769532   -0.04253638518
 ROW  19      0.00000000063    0.00000000018   -0.00000000000   -0.00000000000
 ROW  20     -0.00000000060   -0.00000000017    0.00000000000    0.00000000000
 ROW  21      0.09571354734    0.22353800208    0.23994176729   -0.17904803713
 ROW  22      0.00000000019    0.00000000004   -0.00000000000   -0.00000000000
 ROW  23      0.00000000091    0.00000000031   -0.00000000000    0.00000000000
 ROW  24      0.14040128027   -0.19933655193   -0.24243576548   -0.17369398186
 ROW  25     -0.00000000025   -0.00000000010   -0.00000000000    0.00000000000
 ROW  26     -0.00000000082   -0.00000000024    0.00000000000    0.00000000000
 ROW  27     -0.14977236938    0.18591594398   -0.28042624941   -0.10366729893
 ROW  28     -0.00000000067   -0.00000000023    0.00000000000    0.00000000000
 ROW  29      0.00000000062    0.00000000022   -0.00000000000   -0.00000000000
 ROW  30     -0.10710625999   -0.21782811556    0.28263764261   -0.11559736240
 ROW  31     -0.00000000050   -0.00000000018    0.00000000000    0.00000000000
 ROW  32     -0.00000000011   -0.00000000002   -0.00000000000    0.00000000000
 ROW  33     -0.14054889416   -0.01733442704    0.00404720582    0.13953384643

                 COLUMN   9       COLUMN  10       COLUMN  11       COLUMN  12
 ROW   1     -0.00000000000    0.04527331873    0.15327261808    0.00000000000
 ROW   2      0.00000000000   -0.13835013126    0.05389016818   -0.00000000000
 ROW   3      0.34807874067    0.00000000000   -0.00000000000    0.04906236397
 ROW   4     -0.00000000000    0.03725204743   -0.05625137615   -0.00000000000
 ROW   5      0.00000000000   -0.13575067893   -0.00826348031   -0.00000000000
 ROW   6     -0.04240468927   -0.00000000000   -0.00000000000    0.07998696916
 ROW   7     -0.00000000000    0.08131683273   -0.06673953135    0.00000000000
 ROW   8      0.00000000000    0.01070582650   -0.10991711771   -0.00000000000
 ROW   9     -0.07519165272   -0.00000000000   -0.00000000000   -0.01392521780
 ROW  10      0.00000000000   -0.08331776619   -0.10981143279   -0.00000000000
 ROW  11     -0.00000000000   -0.03068288168    0.06124242842    0.00000000000
 ROW  12     -0.07510547372   -0.00000000000    0.00000000000   -0.01570387026
 ROW  13     -0.00000000000    0.07345993185    0.10048077346    0.00000000000
 ROW  14     -0.00000000000    0.02704364731   -0.05801031958   -0.00000000000
 ROW  15     -0.01717107120   -0.00000000000   -0.00000000000    0.04707814102
 ROW  16      0.00000000000   -0.07421668413    0.05615463396    0.00000000000
 ROW  17     -0.00000000000   -0.00985606110    0.10337157713    0.00000000000
 ROW  18     -0.01747883615   -0.00000000000   -0.00000000000    0.04497987957
 ROW  19      0.00000000000   -0.03267065773   -0.14385621226   -0.00000000000
 ROW  20     -0.00000000000    0.13090133305   -0.03793585589    0.00000000000
 ROW  21      0.25254194763    0.00000000000    0.00000000000   -0.31645469295
 ROW  22      0.00000000000   -0.05435717805   -0.13774889314   -0.00000000000
 ROW  23     -0.00000000000    0.12581133397   -0.05197280446   -0.00000000000
 ROW  24      0.25233209682    0.00000000000    0.00000000000   -0.30826639891
 ROW  25     -0.00000000000    0.03516796246    0.11804123658    0.00000000000
 ROW  26      0.00000000000   -0.11647500981   -0.01586377257   -0.00000000000
 ROW  27      0.28960309050    0.00000000000   -0.00000000000    0.25163796492
 ROW  28     -0.00000000000    0.03570905916    0.08403760893    0.00000000000
 ROW  29      0.00000000000   -0.10945821807    0.08643569002    0.00000000000
 ROW  30      0.28579535559    0.00000000000   -0.00000000000    0.26917757322
 ROW  31      0.00000000000   -0.03901246294    0.04746476768    0.00000000000
 ROW  32     -0.00000000000    0.13225708319    0.00910755476    0.00000000000
 ROW  33     -0.00938332554    0.00000000000    0.00000000000   -0.11752898928

                 COLUMN  13       COLUMN  14       COLUMN  15       COLUMN  16
 ROW   1     -0.00000000000    0.00000000000    0.00000000000   -0.00000000000
 ROW   2     -0.00000000000   -0.00000000000    0.00000000000    0.00000000000
 ROW   3      0.00967086001    0.38724026653    0.11808712628    0.17150995239
 ROW   4     -0.00000000000   -0.00000000000    0.00000000000   -0.00000000000
 ROW   5     -0.00000000000   -0.00000000000    0.00000000000    0.00000000000
 ROW   6     -0.00311123473   -0.12051543176   -0.06148858310   -0.11118057843
 ROW   7      0.00000000000   -0.00000000000    0.00000000000    0.00000000000
 ROW   8     -0.00000000000   -0.00000000000   -0.00000000000   -0.00000000000
 ROW   9      0.10003931981   -0.01468225390    0.12544043512    0.07491796339
 ROW  10     -0.00000000000    0.00000000000   -0.00000000000   -0.00000000000
 ROW  11      0.00000000000    0.00000000000    0.00000000000   -0.00000000000
 ROW  12     -0.10443140420    0.01049580028   -0.03218969051    0.13913936377
 ROW  13      0.00000000000   -0.00000000000   -0.00000000000    0.00000000000
 ROW  14     -0.00000000000    0.00000000000    0.00000000000    0.00000000000
 ROW  15      0.06386460744    0.11273926400   -0.13197044001   -0.03605478104
 ROW  16     -0.00000000000    0.00000000000   -0.00000000000    0.00000000000
 ROW  17      0.00000000000   -0.00000000000   -0.00000000000   -0.00000000000
 ROW  18     -0.05992963106    0.09649438941    0.09051131653   -0.14019588180
 ROW  19     -0.00000000000   -0.00000000000    0.00000000000    0.00000000000
 ROW  20      0.00000000000    0.00000000000   -0.00000000000   -0.00000000000
 ROW  21     -0.33884880877   -0.02977913342   -0.22025235087   -0.08858431667
 ROW  22      0.00000000000    0.00000000000   -0.00000000000   -0.00000000000
 ROW  23      0.00000000000    0.00000000000   -0.00000000000   -0.00000000000
 ROW  24      0.35179706638   -0.08688865185    0.07332460943   -0.20240039529
 ROW  25     -0.00000000000   -0.00000000000   -0.00000000000    0.00000000000
 ROW  26     -0.00000000000    0.00000000000    0.00000000000    0.00000000000
 ROW  27     -0.21961827062   -0.23538028722    0.29586339193    0.00023337600
 ROW  28     -0.00000000000    0.00000000000    0.00000000000    0.00000000000
 ROW  29      0.00000000000   -0.00000000000   -0.00000000000   -0.00000000000
 ROW  30      0.19286000416   -0.17800314180   -0.23700751309    0.23106132049
 ROW  31      0.00000000000    0.00000000000   -0.00000000000    0.00000000000
 ROW  32      0.00000000000   -0.00000000000    0.00000000000    0.00000000000
 ROW  33     -0.00092280326   -0.05997703911    0.01344868458    0.04937815610

                 COLUMN  17       COLUMN  18       COLUMN  19       COLUMN  20
 ROW   1      0.01308142625    0.01065079837    0.57401086300   -0.02749082248
 ROW   2      0.00610357121    0.04385170134    0.16150888532    0.11535840295
 ROW   3     -0.00000000000   -0.00000000000   -0.00000000000    0.00000000000
 ROW   4     -0.00823244819   -0.00698464749    0.04482085738   -0.02827732205
 ROW   5     -0.00056808273    0.03313645353    0.00641296995    0.09975732080
 ROW   6      0.00000000000    0.00000000000    0.00000000000   -0.00000000000
 ROW   7     -0.02076013624    0.04723568195   -0.02076014738   -0.00729250076
 ROW   8     -0.04531066559    0.00581643295    0.00868449457    0.02460369844
 ROW   9     -0.00000000000   -0.00000000000   -0.00000000000    0.00000000000
 ROW  10     -0.05132888555   -0.03285694376   -0.00946526852   -0.00664593433
 ROW  11      0.01941364962   -0.02694291929   -0.01894168826    0.02253352707
 ROW  12     -0.00000000000   -0.00000000000    0.00000000000   -0.00000000000
 ROW  13     -0.02761554544   -0.01570653836   -0.05536311587    0.00474797769
 ROW  14      0.02952097943    0.00939676154    0.03520170162   -0.03984984909
 ROW  15      0.00000000000    0.00000000000    0.00000000000   -0.00000000000
 ROW  16     -0.00357188925    0.00839061071   -0.02428319998    0.01527969437
 ROW  17     -0.03282577100    0.02211355436   -0.05645771562   -0.03805397390
 ROW  18      0.00000000000   -0.00000000000   -0.00000000000    0.00000000000
 ROW  19      0.25835823853    0.29937328808   -0.11587655011   -0.06262514737
 ROW  20     -0.33969740900   -0.24585137404    0.10203867377    0.08783175804
 ROW  21      0.00000000000    0.00000000000    0.00000000000   -0.00000000000
 ROW  22      0.00231075171   -0.12693782897   -0.03109368043    0.00599609995
 ROW  23      0.31733353439   -0.47409784601   -0.11557450072    0.10739483728
 ROW  24      0.00000000000    0.00000000000   -0.00000000000   -0.00000000000
 ROW  25      0.03837124270   -0.05188206066   -0.03451960092   -0.10086752173
 ROW  26      0.26733625229   -0.11207993343    0.13210338671   -0.40940050442
 ROW  27     -0.00000000000   -0.00000000000   -0.00000000000    0.00000000000
 ROW  28      0.19840717031    0.06005372916    0.03835696597    0.31502034136
 ROW  29     -0.21147691475   -0.02106926200   -0.11958251313   -0.30085716390
 ROW  30      0.00000000000    0.00000000000    0.00000000000   -0.00000000000
 ROW  31      0.02410599437   -0.02645073892   -0.00226184617   -0.00002902796
 ROW  32      0.01770055496    0.07842803397   -0.00409681890    0.00121946755
 ROW  33     -0.00000000000   -0.00000000000   -0.00000000000    0.00000000000

                 COLUMN  21       COLUMN  22       COLUMN  23       COLUMN  24
 ROW   1     -0.00860336765   -0.02626572749    0.18460809851    0.05592306040
 ROW   2      0.04916178643    0.13403308908    0.05588243863    0.00926365428
 ROW   3      0.00000000000    0.00000000000   -0.00000000000   -0.00000000000
 ROW   4     -0.01003230448   -0.03261040544   -0.06037544773   -0.10682882701
 ROW   5      0.03426442502    0.11214675382   -0.01647855092   -0.03635393339
 ROW   6     -0.00000000000   -0.00000000000    0.00000000000    0.00000000000
 ROW   7      0.10203771666   -0.02798476170   -0.04742890967    0.06160882209
 ROW   8      0.10094937194   -0.03479931241    0.03100945176   -0.05338112393
 ROW   9     -0.00000000000    0.00000000000    0.00000000000   -0.00000000000
 ROW  10     -0.13994537355    0.04489972486   -0.02003319983    0.03479570413
 ROW  11      0.02750324574   -0.02015148709   -0.05260068386    0.08411538563
 ROW  12      0.00000000000   -0.00000000000    0.00000000000   -0.00000000000
 ROW  13      0.04620086322    0.13519467915    0.00940303720    0.05281666422
 ROW  14     -0.00311555390   -0.02824585711    0.05781845078    0.11922133899
 ROW  15      0.00000000000   -0.00000000000   -0.00000000000   -0.00000000000
 ROW  16     -0.03881941155   -0.10385039903    0.03575752411    0.09245800642
 ROW  17     -0.03105615699   -0.10487241264   -0.04489033388   -0.06024955544
 ROW  18     -0.00000000000    0.00000000000    0.00000000000   -0.00000000000
 ROW  19      0.14634153945   -0.01439700189    0.13306748326    0.00774815331
 ROW  20      0.09408715995   -0.04857213043   -0.15795020982    0.00501932672
 ROW  21     -0.00000000000   -0.00000000000    0.00000000000   -0.00000000000
 ROW  22     -0.17244838667    0.04356064572    0.02953497453    0.02042907516
 ROW  23      0.00205348462   -0.02937280229    0.20352526163   -0.01919879339
 ROW  24      0.00000000000   -0.00000000000    0.00000000000    0.00000000000
 ROW  25      0.07207214114    0.19256467574   -0.10535386515    0.00678186701
 ROW  26      0.04524774946    0.08331981627   -0.32775664635   -0.01935119805
 ROW  27     -0.00000000000   -0.00000000000    0.00000000000   -0.00000000000
 ROW  28     -0.08500087312   -0.20068224436   -0.26240082595    0.01855022468
 ROW  29     -0.00718732741   -0.05597845639    0.20961151010   -0.00313218738
 ROW  30      0.00000000000   -0.00000000000   -0.00000000000   -0.00000000000
 ROW  31      0.03829844396   -0.02234662024    0.07313161000   -0.13508507097
 ROW  32     -0.13630788669    0.05508596648    0.01980266540   -0.05032194181
 ROW  33      0.00000000000   -0.00000000000    0.00000000000    0.00000000000

                 COLUMN  25       COLUMN  26       COLUMN  27       COLUMN  28
 ROW   1      0.15470604391    0.03394338448    0.06941544024    0.02789353905
 ROW   2      0.04785837428   -0.10972069043   -0.06247111374    0.08405270732
 ROW   3     -0.00000000000   -0.00000000000   -0.00000000000   -0.00000000000
 ROW   4     -0.09189034772    0.03040344175   -0.10456491648   -0.13129289647
 ROW   5     -0.02590765437   -0.06801130383   -0.07896502130    0.00511837661
 ROW   6      0.00000000000   -0.00000000000    0.00000000000    0.00000000000
 ROW   7     -0.01794097629   -0.10905485929    0.01031969948    0.12191325626
 ROW   8      0.11751185164    0.05060682775    0.06371510584   -0.09472640080
 ROW   9      0.00000000000    0.00000000000   -0.00000000000   -0.00000000000
 ROW  10      0.04006647919    0.06054461716    0.05191471572    0.04705098222
 ROW  11     -0.11125057366    0.07021966945    0.15689600080   -0.04489719121
 ROW  12     -0.00000000000   -0.00000000000   -0.00000000000   -0.00000000000
 ROW  13      0.04425246918    0.07086772940   -0.04222712882   -0.03364775954
 ROW  14     -0.08441119175    0.08269185816   -0.11668268831    0.04232448646
 ROW  15     -0.00000000000   -0.00000000000    0.00000000000    0.00000000000
 ROW  16      0.01352775913   -0.12342039616   -0.00333899275   -0.11536222033
 ROW  17      0.09248817296    0.05711099197   -0.06528953927    0.08598293714
 ROW  18     -0.00000000000    0.00000000000   -0.00000000000    0.00000000000
 ROW  19      0.14196972554    0.04203099710    0.08239060702   -0.01238681228
 ROW  20      0.00320856198   -0.13548861438    0.04344968594    0.06593985481
 ROW  21     -0.00000000000   -0.00000000000   -0.00000000000    0.00000000000
 ROW  22      0.11264467415    0.04524375729    0.02081914508    0.09866893686
 ROW  23      0.08792256242   -0.12609408505   -0.06848299024    0.00111320785
 ROW  24     -0.00000000000   -0.00000000000   -0.00000000000   -0.00000000000
 ROW  25      0.12159071276    0.02580080817    0.01306263002   -0.07429852213
 ROW  26      0.06977073381   -0.13223827398    0.04354462214    0.00708618041
 ROW  27     -0.00000000000    0.00000000000   -0.00000000000   -0.00000000000
 ROW  28      0.13736714389    0.07026795280   -0.07009242917    0.03818349341
 ROW  29      0.03317641399   -0.12648116079   -0.05528691451   -0.03704429461
 ROW  30     -0.00000000000    0.00000000000    0.00000000000   -0.00000000000
 ROW  31     -0.08902088524    0.02422112429    0.06172268892    0.08659543130
 ROW  32     -0.01883571502   -0.08037204580    0.05719321494   -0.01514643750
 ROW  33      0.00000000000   -0.00000000000   -0.00000000000   -0.00000000000

                 COLUMN  29       COLUMN  30       COLUMN  31       COLUMN  32
 ROW   1     -0.01199657541    0.05431591232   -0.13310261179    0.02183600356
 ROW   2      0.04647956299   -0.17765425024    0.45563128936   -0.03906188095
 ROW   3      0.00000000000   -0.00000000000    0.00000000000   -0.00000000000
 ROW   4     -0.00097798942   -0.01338069417    0.02375091046   -0.01954915336
 ROW   5     -0.00931396437    0.03219405698   -0.08809933060    0.00330857111
 ROW   6      0.00000000000    0.00000000000   -0.00000000000    0.00000000000
 ROW   7      0.02851525888   -0.01250462772    0.02437283400    0.06219640201
 ROW   8      0.01239837832   -0.01568190640    0.04179811659    0.06095641874
 ROW   9     -0.00000000000    0.00000000000   -0.00000000000   -0.00000000000
 ROW  10      0.00204997061    0.05237235116   -0.02378793421    0.07857014138
 ROW  11      0.00290689013   -0.00273307995    0.02103147439   -0.01968855321
 ROW  12     -0.00000000000   -0.00000000000    0.00000000000   -0.00000000000
 ROW  13     -0.10246494454    0.01248075424    0.02617133314    0.01437452181
 ROW  14      0.03121215412   -0.00124559309   -0.01302660194   -0.01289668442
 ROW  15      0.00000000000   -0.00000000000   -0.00000000000   -0.00000000000
 ROW  16     -0.01195781349   -0.06832576811   -0.03187419069    0.01357000127
 ROW  17     -0.01630441489   -0.07606655458   -0.04420267794    0.02968204033
 ROW  18      0.00000000000    0.00000000000    0.00000000000   -0.00000000000
 ROW  19     -0.12159197038    0.07572833186   -0.17113078572   -0.31675148407
 ROW  20     -0.10917463475    0.07504337422   -0.17772295438   -0.31052111364
 ROW  21      0.00000000000   -0.00000000000    0.00000000000    0.00000000000
 ROW  22     -0.00954213310   -0.27609519062    0.14081529375   -0.40373911310
 ROW  23      0.00046442040    0.05093067862   -0.03793369808    0.08481299601
 ROW  24      0.00000000000    0.00000000000   -0.00000000000    0.00000000000
 ROW  25      0.58385787388   -0.05820276097   -0.14336254179   -0.08672595001
 ROW  26     -0.17338483321    0.01645748327    0.04600006375    0.03126191282
 ROW  27     -0.00000000000   -0.00000000000    0.00000000000   -0.00000000000
 ROW  28      0.07504214479    0.34461396676    0.17457685081   -0.09596120514
 ROW  29      0.08775979445    0.39988424940    0.20764109124   -0.12012181444
 ROW  30      0.00000000000   -0.00000000000   -0.00000000000    0.00000000000
 ROW  31      0.00585749724    0.00407577237    0.00117240917   -0.00208909266
 ROW  32      0.00112054134    0.00208391739    0.00063315336   -0.00079660716
 ROW  33      0.00000000000   -0.00000000000    0.00000000000   -0.00000000000

                 COLUMN  33
 ROW   1     -0.10464132823
 ROW   2      0.35651341658
 ROW   3      0.00000000000
 ROW   4      0.02080152831
 ROW   5     -0.07331608281
 ROW   6     -0.00000000000
 ROW   7     -0.05189040942
 ROW   8     -0.04191623668
 ROW   9      0.00000000000
 ROW  10      0.07330185489
 ROW  11     -0.00953619351
 ROW  12     -0.00000000000
 ROW  13     -0.01306641728
 ROW  14      0.01003578180
 ROW  15     -0.00000000000
 ROW  16      0.01070377129
 ROW  17      0.02409455942
 ROW  18     -0.00000000000
 ROW  19      0.23636075719
 ROW  20      0.22651991654
 ROW  21     -0.00000000000
 ROW  22     -0.35685360640
 ROW  23      0.06993716144
 ROW  24      0.00000000000
 ROW  25      0.07038698965
 ROW  26     -0.02532533423
 ROW  27      0.00000000000
 ROW  28     -0.07286714365
 ROW  29     -0.09254156915
 ROW  30     -0.00000000000
 ROW  31     -0.00047527069
 ROW  32     -0.00001174625
 ROW  33      0.00000000000
  Performing F(IJK)/F(IKJ)/F(KJI) consistency check 
  Differences greater than 1 cm-1 will be printed.
  ===================================================================
  I    J    K    F(IJK)        F(IKJ)        F(KJI)        Difference
  ===================================================================
 Cubic force constants written to file cubic.
  ===================================================================
  Largest absolute difference is    0.11366 cm-1.
 
 
---------------------------------------------------------------------------
          Quartic centrifugal distortion parameters 
                                CM-1                MHz
---------------------------------------------------------------------------
    1    1    1    1   -0.1191721013E-06       -0.0035726897
    1    1    1    2   -0.2535177538E-08       -0.0000760027
    1    1    2    1   -0.2535177538E-08       -0.0000760027
    1    1    2    2    0.3489237017E-07        0.0010460469
    1    1    3    3   -0.1993148094E-07       -0.0005975308
    1    2    1    1   -0.2535177538E-08       -0.0000760027
    1    2    1    2   -0.7163460332E-07       -0.0021475514
    1    2    2    1   -0.7163460332E-07       -0.0021475514
    1    2    2    2   -0.1104805087E-08       -0.0000331212
    1    2    3    3   -0.8995832951E-09       -0.0000269688
    2    1    1    1   -0.2535177538E-08       -0.0000760027
    2    1    1    2   -0.7163460332E-07       -0.0021475514
    2    1    2    1   -0.7163460332E-07       -0.0021475514
    2    1    2    2   -0.1104805087E-08       -0.0000331212
    2    1    3    3   -0.8995832951E-09       -0.0000269688
    2    2    1    1    0.3489237017E-07        0.0010460469
    2    2    1    2   -0.1104805087E-08       -0.0000331212
    2    2    2    1   -0.1104805087E-08       -0.0000331212
    2    2    2    2   -0.1035778529E-06       -0.0031051859
    2    2    3    3   -0.1820254070E-07       -0.0005456984
    3    3    1    1   -0.1993148094E-07       -0.0005975308
    3    3    1    2   -0.8995832951E-09       -0.0000269688
    3    3    2    1   -0.8995832951E-09       -0.0000269688
    3    3    2    2   -0.1820254070E-07       -0.0005456984
    3    3    3    3   -0.9522776702E-08       -0.0002854857
---------------------------------------------------------------------------
------------------------------------------------------------
        Parameter                (MHz)                 (CM-1)
------------------------------------------------------------
 
           R6                -.359262E-04           -.119837E-08
           R5                -.776047E-04           -.258861E-08
           SI                            0.112232E+01
 
  Kivelson-Wilson centrifugal distortion parameters 
 
           DJ                0.351982E-03           0.117408E-07
           DK                0.283507E-03           0.945679E-08
           DJK               0.257683E-03           0.859539E-08
 
  A-reduced centrifugal distortion parameters (Ir representation) 
 
           DELJ              0.423834E-03           0.141376E-07
           DELK              0.642769E-03           0.214405E-07
           DELJK             -.173431E-03           -.578502E-08
           delJ              0.176231E-03           0.587844E-08
           delK              0.316491E-03           0.105570E-07
 
  S-reduced centrifugal distortion parameters (Ir representation) 
 
           DJ                0.282835E-03           0.943435E-08
           DK                -.622271E-04           -.207567E-08
           DJK               0.672565E-03           0.224343E-07
           D1                -.176231E-03           -.587844E-08
           D2                -.704996E-04           -.235161E-08
------------------------------------------------------------
  Centrifugal corrections for various types of 
 rotational constants (MHz and cm-1) ...
   Bx''-Bx         0.0013466249        0.0000000449
   By''-By         0.0013725411        0.0000000458
   Bz''-Bz         0.0000138644        0.0000000005
   Bx''-Bx'         0.0002728492        0.0000000091
   By''-By'         0.0002987654        0.0000000100
   Bz''-Bz'         0.0016245279        0.0000000542
   Bx'-Bx         0.0010737757        0.0000000358
   By'-By         0.0010737757        0.0000000358
   Bz'-Bz        -0.0016106635       -0.0000000537
   BxSR-Bx         0.0012039532        0.0000000402
   BySR-By         0.0007687678        0.0000000256
   BzSR-Bz        -0.0012948339       -0.0000000432
   BxSR-Bx''        -0.0001426717       -0.0000000048
   BySR-By''        -0.0006037733       -0.0000000201
   BzSR-Bz''        -0.0013086983       -0.0000000437
   BxSR-Bx'        -0.0001301775       -0.0000000043
   BySR-By'        -0.0003050079       -0.0000000102
   BzSR-Bz'         0.0003158296        0.0000000105
   BxAR-Bx         0.0004989570        0.0000000166
   ByAR-By         0.0016837492        0.0000000562
   BzAR-Bz        -0.0016458183       -0.0000000549
---------------------------------------------------------------------------
 
 *****************************************
     THE MOLECULE IS AN ASYMMETRIC TOP
 *****************************************
 
 
---------------------------------------------------------------------------
         Sextic centrifugal distortion parameters
          Watson A reduction. I^r representation 
              CM-1*10^6                     kHz
---------------------------------------------------------------------------
   HJ        0.0000000041               0.0000001221
   HJK       -0.0000000006              -0.0000000187
   HKJ       -0.0000000234              -0.0000007022
   HK        0.0000000310               0.0000009285
   hJ        0.0000000020               0.0000000608
   hJK        0.0000000036               0.0000001090
   hK        0.0000000147               0.0000004395
---------------------------------------------------------------------------
         Sextic centrifugal distortion parameters
          Watson S reduction. I^r representation 
              CM-1*10^6                     kHz
---------------------------------------------------------------------------
   HJ       -0.0000000017              -0.0000000507
   HJK        0.0000000228               0.0000006820
   HKJ       -0.0000000149              -0.0000004460
   HK        0.0000000048               0.0000001442
   h1        0.0000000014               0.0000000421
   h2        0.0000000029               0.0000000864
   h3        0.0000000006               0.0000000187
---------------------------------------------------------------------------
---------------------------------------------------------------------------
             Geometrical properties evaluated at     0.00 K 
  Mean and mean-square displacements in normal coordinates (amu**0.5 bohr)
         Coordinate              <q>            <q**2>
---------------------------------------------------------------------------
              1              0.0000000000     0.0000000000
              2              0.0000000000     0.0000000000
              3              0.0000000000     0.0000000000
              4              0.0000000000     0.0000000000
              5              0.0000000000     0.0000000000
              6              0.0000000000     0.0000000000
              7              0.0000000000     0.5000000659
              8             -0.0000000000     0.5000000659
              9              0.0000000000     0.5000000659
             10              0.0055447561     0.5000000659
             11              0.0042272339     0.5000000659
             12              0.0000000000     0.5000000659
             13              0.0000000000     0.5000000659
             14             -0.0000000000     0.5000000659
             15             -0.0000000000     0.5000000659
             16              0.0000000000     0.5000000659
             17             -0.0031418546     0.5000000659
             18             -0.0066312645     0.5000000659
             19             -0.0059061822     0.5000000659
             20              0.0736001067     0.5000000659
             21              0.2376992533     0.5000000659
             22              0.1203413334     0.5000000659
             23              0.0012492248     0.5000000659
             24             -0.0027144579     0.5000000659
             25             -0.0036337642     0.5000000659
             26             -0.0069899784     0.5000000659
             27              0.0078263100     0.5000000659
             28             -0.0053749027     0.5000000659
             29              0.0237238651     0.5000000659
             30             -0.0255069388     0.5000000659
             31             -0.0178455746     0.5000000659
             32              0.0001906937     0.5000000659
             33              0.0519764784     0.5000000659
---------------------------------------------------------------------------
------------------------------------------------------
   ATOM              INTERNUCLEAR DISTANCE
  I    J            Re           Rg           Ra
------------------------------------------------------
  2    1         1.0819050    1.0970932    1.0855138
  3    1         2.1561982    2.1699919    2.1636912
  3    2         1.3916426    1.3992220    1.3967549
  4    1         2.1561982    2.1700012    2.1637030
  4    2         1.3916426    1.3992314    1.3967645
  4    3         2.3906676    2.4009843    2.3997484
  5    1         3.3846822    3.4003056    3.3967913
  5    2         2.3938263    2.4037421    2.4026471
  5    3         1.3936337    1.4013366    1.3990049
  5    4         2.7186620    2.7296287    2.7289467
  6    1         3.3846822    3.4003810    3.3968348
  6    2         2.3938263    2.4038140    2.4026792
  6    3         2.7186620    2.7296471    2.7289369
  6    4         1.3936337    1.4014506    1.3990608
  6    5         2.2792411    2.2888930    2.2876691
  7    1         2.5080635    2.5247241    2.5166394
  7    2         2.1612674    2.1749962    2.1687526
  7    3         1.0812548    1.0963855    1.0846525
  7    4         3.3845477    3.4003375    3.3966773
  7    5         2.1505638    2.1645022    2.1583502
  7    6         3.7988884    3.8153717    3.8125613
  8    1         2.5080635    2.5247396    2.5166587
  8    2         2.1612674    2.1750081    2.1687621
  8    3         3.3845477    3.4003385    3.3966743
  8    4         1.0812548    1.0963877    1.0846480
  8    5         3.7988884    3.8153623    3.8125675
  8    6         2.1505638    2.1646180    2.1584127
  8    7         4.3025852    4.3222641    4.3175110
  9    1         4.2918416    4.3123008    4.3077496
  9    2         3.3817517    3.3980815    3.3946108
  9    3         2.1525632    2.1673408    2.1611113
  9    4         3.8018753    3.8191568    3.8164238
  9    5         1.0835302    1.0989699    1.0878020
  9    6         3.2460793    3.2619700    3.2581761
  9    7         2.4810339    2.4989966    2.4907337
  9    8         4.8816294    4.9031555    4.8995675
 10    1         4.2918416    4.3124301    4.3078731
 10    2         3.3817517    3.3981850    3.3947103
 10    3         3.8018753    3.8191875    3.8164589
 10    4         2.1525632    2.1674731    2.1612352
 10    5         3.2460793    3.2619664    3.2582025
 10    6         1.0835302    1.0990476    1.0878484
 10    7         4.8816294    4.9031832    4.8996051
 10    8         2.4810339    2.4991751    2.4908895
 10    9         4.1079434    4.1282123    4.1231635
 11    1         3.8902253    3.9061464    3.9035308
 11    2         2.8083203    2.8186150    2.8180170
 11    3         2.4126182    2.4223706    2.4211838
 11    4         2.4126182    2.4224634    2.4212681
 11    5         1.3390964    1.3460360    1.3436563
 11    6         1.3390964    1.3461726    1.3437353
 11    7         3.3753245    3.3905786    3.3870084
 11    8         3.3753245    3.3906981    3.3871111
 11    9         2.0575793    2.0713831    2.0650802
 11   10         2.0575793    2.0714948    2.0651849
------------------------------------------------------
  nmode is                     27
  DIPOLE MOMENT OF ISOTOPOLOGUE 
  (only correct if inertial frame is unchanged) 
                             Vibrationally averaged dipole moment
--------------------------------------------------------------------------------
                              a.u.                         Debye
                     x         y         z              x         y         z
--------------------------------------------------------------------------------
MU_e           -0.24130   0.81865   0.00000       -0.61328   2.08067   0.00000
delta <MU> (1) -0.00012   0.00028   0.00000       -0.00030   0.00072   0.00000
delta <MU> (2)  0.00530  -0.01770  -0.00000        0.01347  -0.04500  -0.00000
<MU>           -0.23611   0.80123  -0.00000       -0.60010   2.03639  -0.00000
 
Equilibrium dipole moment:    0.85347 a.u. (   2.16917 D)
Zero-point dipole moment:     0.83530 a.u. (   2.12297 D)
--------------------------------------------------------------------------------
********************************************************************************
     PARAMETERS RELEVANT TO ROTATIONAL SPECTROSCOPY
********************************************************************************
 
 
  ----------------------------------------------------------------------------
                                     VIB-ROT CONSTANT / (cm-1)
                                  ------------------------------
     AXIS        MODE       CORIOLIS     QUADRATIC     ANHARMONIC    TOTAL
  ----------------------------------------------------------------------------
       1           7       0.0002729     -0.0000000   -0.0002102    0.0000627
       1           8       0.0002580     -0.0000000   -0.0001018    0.0001562
       1           9       0.0002292     -0.0000000   -0.0001094    0.0001199
       1          10       0.0007583     -0.0000690    0.0000010    0.0006902
       1          11       0.0002339     -0.0000737   -0.0000010    0.0001593
       1          12      -0.0006333      0.0000000   -0.0000032   -0.0006365
       1          13       0.0001064     -0.0000000   -0.0000189    0.0000875
       1          14       0.0002197     -0.0000000   -0.0000583    0.0001614
       1          15       0.0008561     -0.0000000   -0.0000149    0.0008412
       1          16       0.0012221      0.0000000   -0.0000269    0.0011952
       1          17      -0.0013033     -0.0000028    0.0000735   -0.0012326
       1          18      -0.0008022     -0.0000156   -0.0000306   -0.0008484
       1          19      -0.0000735     -0.0000288    0.0000800   -0.0000223
       1          20      -0.0002046     -0.0000604    0.0000660   -0.0001990
       1          21      -0.0000407     -0.0000514    0.0001800    0.0000879
       1          22      -0.0000986     -0.0000090    0.0000381   -0.0000695
       1          23      -0.0001911     -0.0000022    0.0000210   -0.0001722
       1          24      -0.0000874     -0.0000006    0.0005467    0.0004587
       1          25      -0.0001109     -0.0000004    0.0003841    0.0002728
       1          26      -0.0000886     -0.0000001    0.0001092    0.0000205
       1          27      -0.0001089     -0.0000022    0.0004329    0.0003219
       1          28      -0.0000384     -0.0000023    0.0003187    0.0002780
       1          29      -0.0000099     -0.0000004    0.0000570    0.0000467
       1          30      -0.0000403     -0.0000006    0.0001518    0.0001109
       1          31      -0.0000597     -0.0000005    0.0002218    0.0001616
       1          32      -0.0000247     -0.0000002    0.0001531    0.0001281
       1          33      -0.0000381     -0.0000006    0.0001883    0.0001497
       2           7       0.0002418     -0.0000000   -0.0000905    0.0001513
       2           8       0.0002455     -0.0000000   -0.0001660    0.0000794
       2           9       0.0002590     -0.0000000   -0.0000751    0.0001839
       2          10       0.0001613     -0.0000606   -0.0000163    0.0000844
       2          11       0.0005963     -0.0000742    0.0000324    0.0005544
       2          12      -0.0005010     -0.0000000   -0.0000663   -0.0005673
       2          13       0.0000559     -0.0000000   -0.0000760   -0.0000201
       2          14       0.0002485     -0.0000000   -0.0000180    0.0002305
       2          15       0.0004330     -0.0000000   -0.0000361    0.0003969
       2          16       0.0004147      0.0000000   -0.0000315    0.0003833
       2          17      -0.0002521     -0.0000019   -0.0000041   -0.0002582
       2          18      -0.0001163     -0.0000112    0.0001022   -0.0000253
       2          19      -0.0005862     -0.0000302   -0.0000086   -0.0006250
       2          20      -0.0001052     -0.0000128    0.0000527   -0.0000654
       2          21      -0.0000263     -0.0000761    0.0002058    0.0001034
       2          22      -0.0000978     -0.0000222    0.0000943   -0.0000257
       2          23      -0.0001282     -0.0000022    0.0000342   -0.0000961
       2          24      -0.0001117     -0.0000006    0.0004581    0.0003457
       2          25      -0.0000709     -0.0000005    0.0000634   -0.0000081
       2          26      -0.0000835     -0.0000000    0.0003344    0.0002509
       2          27      -0.0000361     -0.0000021    0.0002772    0.0002390
       2          28      -0.0001014     -0.0000021    0.0003934    0.0002899
       2          29      -0.0000689     -0.0000009    0.0002467    0.0001769
       2          30      -0.0000408     -0.0000002    0.0001720    0.0001310
       2          31      -0.0000205     -0.0000010    0.0001320    0.0001105
       2          32      -0.0000523     -0.0000002    0.0002175    0.0001650
       2          33      -0.0000386     -0.0000007    0.0001947    0.0001554
       3           7       0.0000000     -0.0000000   -0.0000743   -0.0000743
       3           8       0.0000000     -0.0000000   -0.0000675   -0.0000675
       3           9       0.0000000     -0.0000000   -0.0000459   -0.0000459
       3          10       0.0001385     -0.0000000   -0.0000040    0.0001345
       3          11      -0.0000341     -0.0000000    0.0000081   -0.0000260
       3          12      -0.0000000     -0.0000000   -0.0000179   -0.0000179
       3          13       0.0000000     -0.0000000   -0.0000242   -0.0000242
       3          14       0.0000000     -0.0000000   -0.0000188   -0.0000188
       3          15       0.0000000     -0.0000000   -0.0000129   -0.0000129
       3          16       0.0000000     -0.0000000   -0.0000146   -0.0000146
       3          17       0.0008882     -0.0000000    0.0000168    0.0009050
       3          18      -0.0008148     -0.0000000    0.0000189   -0.0007960
       3          19       0.0000486     -0.0000000    0.0000172    0.0000658
       3          20      -0.0000529     -0.0000029    0.0000296   -0.0000263
       3          21       0.0000209     -0.0000315    0.0000967    0.0000861
       3          22       0.0000560     -0.0000071    0.0000335    0.0000825
       3          23       0.0000048     -0.0000000    0.0000139    0.0000187
       3          24      -0.0000840     -0.0000000    0.0002506    0.0001666
       3          25       0.0001827     -0.0000000    0.0001095    0.0002922
       3          26      -0.0001954     -0.0000000    0.0001126   -0.0000828
       3          27       0.0007211     -0.0000000    0.0001764    0.0008975
       3          28      -0.0007323     -0.0000000    0.0001786   -0.0005537
       3          29      -0.0000226     -0.0000000    0.0000774    0.0000548
       3          30      -0.0000222     -0.0000000    0.0000811    0.0000589
       3          31      -0.0000176     -0.0000000    0.0000878    0.0000702
       3          32      -0.0000310     -0.0000000    0.0000932    0.0000622
       3          33      -0.0000287     -0.0000003    0.0000958    0.0000668
  ----------------------------------------------------------------------------
 
 
  ----------------------------------------------------------------------------
   Be, B0 AND B-B0 SHIFTS FOR SINGLY EXCITED VIBRATIONAL STATES (CM-1)
   ------------------------------------------------------------
  VIBRATION            X AXIS               Y AXIS                 Z AXIS
  ----------------------------------------------------------------------------
    Be                    0.16921128           0.16426281           0.08335016
    B0                    0.16804655           0.16309244           0.08274970
    Be-B0                 0.00116473           0.00117037           0.00060047
    B'                    0.16804659           0.16309247           0.08274964
    Be-B'                 0.00116469           0.00117034           0.00060052
    B''                   0.16804660           0.16309248           0.08274970
    Be-B''                0.00116468           0.00117033           0.00060047
    B^A                   0.16804657           0.16309249           0.08274964
    Be-B^A                0.00116471           0.00117032           0.00060052
    B^S                   0.16804659           0.16309246           0.08274966
    Be-B^S                0.00116469           0.00117035           0.00060051
     7                   -0.00006267          -0.00015132           0.00007431
     8                   -0.00015618          -0.00007943           0.00006746
     9                   -0.00011989          -0.00018390           0.00004587
    10                   -0.00069023          -0.00008440          -0.00013453
    11                   -0.00015926          -0.00055444           0.00002599
    12                    0.00063654           0.00056730           0.00001785
    13                   -0.00008751           0.00002014           0.00002416
    14                   -0.00016136          -0.00023053           0.00001878
    15                   -0.00084124          -0.00039690           0.00001290
    16                   -0.00119516          -0.00038327           0.00001464
    17                    0.00123260           0.00025817          -0.00090495
    18                    0.00084844           0.00002534           0.00079601
    19                    0.00002232           0.00062499          -0.00006577
    20                    0.00019902           0.00006535           0.00002630
    21                   -0.00008787          -0.00010337          -0.00008607
    22                    0.00006952           0.00002570          -0.00008249
    23                    0.00017224           0.00009611          -0.00001874
    24                   -0.00045868          -0.00034571          -0.00016663
    25                   -0.00027279           0.00000805          -0.00029216
    26                   -0.00002046          -0.00025093           0.00008279
    27                   -0.00032187          -0.00023899          -0.00089755
    28                   -0.00027796          -0.00028990           0.00055372
    29                   -0.00004670          -0.00017691          -0.00005477
    30                   -0.00011088          -0.00013101          -0.00005889
    31                   -0.00016162          -0.00011051          -0.00007019
    32                   -0.00012813          -0.00016500          -0.00006219
    33                   -0.00014968          -0.00015540          -0.00006677
  ----------------------------------------------------------------------------
  ----------------------------------------------------------------------------
   Be, B0 AND B-B0 SHIFTS FOR SINGLY EXCITED VIBRATIONAL STATES (MHz)
  VIBRATION            X AXIS               Y AXIS                 Z AXIS
  ----------------------------------------------------------------------------
    Be                 5072.82646639        4924.47519869        2498.77506530
    B0                 5037.90884908        4889.38824098        2480.77355784
    Be-B0                34.91761730          35.08695771          18.00150746
    B'                 5037.90992286        4889.38931476        2480.77194718
    Be-B'                34.91654352          35.08588393          18.00311812
    B''                5037.91019571        4889.38961353        2480.77357171
    Be-B''               34.91627068          35.08558517          18.00149359
    B^A                5037.90934804        4889.38992473        2480.77191202
    Be-B^A               34.91711834          35.08527396          18.00315328
    B^S                5037.91005304        4889.38900975        2480.77226301
    Be-B^S               34.91641335          35.08618894          18.00280229
     7                   -1.87866600          -4.53632306           2.22774624
     8                   -4.68209288          -2.38124686           2.02229940
     9                   -3.59411595          -5.51308961           1.37507881
    10                  -20.69264358          -2.53012060          -4.03318069
    11                   -4.77445473         -16.62171803           0.77925470
    12                   19.08300899          17.00732659           0.53513904
    13                   -2.62356190           0.60388394           0.72423715
    14                   -4.83755583          -6.91098589           0.56300243
    15                  -25.21976150         -11.89882923           0.38675899
    16                  -35.83002446         -11.49002720           0.43887168
    17                   36.95252803           7.73959608         -27.12981913
    18                   25.43545736           0.75970705          23.86379575
    19                    0.66907710          18.73659509          -1.97163694
    20                    5.96637106           1.95925062           0.78833632
    21                   -2.63436079          -3.09895298          -2.58017587
    22                    2.08423206           0.77056100          -2.47295698
    23                    5.16370253           2.88140413          -0.56196075
    24                  -13.75077947         -10.36423652          -4.99556906
    25                   -8.17804417           0.24142882          -8.75870184
    26                   -0.61350076          -7.52270673           2.48186260
    27                   -9.64930796          -7.16475155         -26.90781265
    28                   -8.33292086          -8.69109857          16.60016305
    29                   -1.40005328          -5.30359407          -1.64183353
    30                   -3.32396312          -3.92755208          -1.76548669
    31                   -4.84528248          -3.31294029          -2.10420719
    32                   -3.84123576          -4.94662251          -1.86438632
    33                   -4.48728626          -4.65887294          -2.00183347
  ----------------------------------------------------------------------------
