# Supplementary material for: Precise Semi-Experimental Equilibrium (r e SE) Structure of Pyridine from 32 Isotopologues: Accurate Assessment of the Effect of Nitrogen-Atom Substitution in Aromatic Rings
Source: J Phys Chem A. 2025 Nov 7;129(46):10737–50. doi: 10.1021/acs.jpca.5c07184 (PMC12641475; doi:10.1021/acs.jpca.5c07184)
Supplement: Supplementary file 2 [file jp5c07184_si_002.zip › Supplementary Information/Computational Files/isomass/ISOMASS28_13C3-C5D5N.out]

 @GETMEM-I,  Allocated   91552 MB of main memory.
  analysis of anharmonic force field for a different isotopomer
  masses of atoms
   2.01410177900000        12.0000000000000        13.0033548260000     
   12.0000000000000        12.0000000000000        12.0000000000000     
   2.01410177900000        2.01410177900000        2.01410177900000     
   2.01410177900000        14.0030740020000     
  rotation matrix to com frame 

                 COLUMN   1       COLUMN   2       COLUMN   3
 ROW   1      0.96503354332    0.00000000000   -0.26212642039
 ROW   2      0.26212642039    0.00000000000    0.96503354332
 ROW   3     -0.00000000000    1.00000000000   -0.00000000000
********************************************************************************
        PARAMETERS RELEVANT TO MOLECULAR STRUCTURE 
********************************************************************************

                 COLUMN   1       COLUMN   2       COLUMN   3       COLUMN   4
 ROW   1      0.08284723555   -0.00743514363    0.06953503359    0.16708434482
 ROW   2      0.05453147864    0.07435755373   -0.05702051144    0.04435712810
 ROW   3      0.04378036163   -0.07854768942   -0.06056077187    0.00000000271
 ROW   4      0.08284723559   -0.00743514361    0.06953503354    0.09368053053
 ROW   5      0.05453147865    0.07435755374   -0.05702051146    0.02441887915
 ROW   6      0.04378036168   -0.07854768948   -0.06056077185    0.00000000154
 ROW   7      0.08284723563   -0.00743514359    0.06953503349    0.02330190448
 ROW   8      0.05453147862    0.07435755372   -0.05702051141    0.09238558252
 ROW   9      0.04378036165   -0.07854768945   -0.06056077183    0.00000000092
 ROW  10      0.08284723560   -0.00743514360    0.06953503352    0.06735919276
 ROW  11      0.05453147870    0.07435755376   -0.05702051152   -0.06981387015
 ROW  12      0.04378036178   -0.07854768959   -0.06056077185    0.00000000060
 ROW  13      0.08284723567   -0.00743514357    0.06953503342   -0.07014955798
 ROW  14      0.05453147863    0.07435755373   -0.05702051143    0.06294304351
 ROW  15      0.04378036172   -0.07854768952   -0.06056077180   -0.00000000059
 ROW  16      0.08284723565   -0.00743514358    0.06953503345   -0.02814573613
 ROW  17      0.05453147871    0.07435755376   -0.05702051154   -0.09169645197
 ROW  18      0.04378036184   -0.07854768966   -0.06056077182   -0.00000000090
 ROW  19      0.08284723562   -0.00743514360    0.06953503350    0.03996279222
 ROW  20      0.05453147858    0.07435755370   -0.05702051136    0.16655522583
 ROW  21      0.04378036158   -0.07854768937   -0.06056077183    0.00000000160
 ROW  22      0.08284723558   -0.00743514361    0.06953503356    0.11925455620
 ROW  23      0.05453147873    0.07435755377   -0.05702051156   -0.12536198065
 ROW  24      0.04378036180   -0.07854768962   -0.06056077186    0.00000000103
 ROW  25      0.08284723570   -0.00743514356    0.06953503338   -0.12644464101
 ROW  26      0.05453147861    0.07435755371   -0.05702051139    0.11426480736
 ROW  27      0.04378036170   -0.07854768950   -0.06056077179   -0.00000000110
 ROW  28      0.08284723566   -0.00743514357    0.06953503344   -0.05073993169
 ROW  29      0.05453147875    0.07435755378   -0.05702051159   -0.16444644905
 ROW  30      0.04378036191   -0.07854768974   -0.06056077182   -0.00000000165
 ROW  31      0.08284723568   -0.00743514356    0.06953503340   -0.09685538623
 ROW  32      0.05453147868    0.07435755375   -0.05702051149   -0.02733527900
 ROW  33      0.04378036181   -0.07854768963   -0.06056077180   -0.00000000151

                 COLUMN   5       COLUMN   6       COLUMN   7       COLUMN   8
 ROW   1      0.00000000177   -0.00000000000   -0.00000000000    0.00000000000
 ROW   2      0.00000000051    0.00000000002   -0.00000000000    0.00000000000
 ROW   3     -0.24440006627    0.02933611020    0.01164440154    0.32922595363
 ROW   4      0.00000000096   -0.00000000002   -0.00000000000    0.00000000000
 ROW   5      0.00000000029    0.00000000001   -0.00000000000    0.00000000000
 ROW   6     -0.13679790685    0.01703726987    0.00493447805    0.11652468215
 ROW   7      0.00000000019   -0.00000000003    0.00000000000    0.00000000000
 ROW   8      0.00000000103    0.00000000003   -0.00000000000   -0.00000000000
 ROW   9     -0.07840458937   -0.10846376325   -0.09774024532   -0.07191054671
 ROW  10      0.00000000068   -0.00000000002   -0.00000000000    0.00000000000
 ROW  11     -0.00000000074   -0.00000000000    0.00000000000    0.00000000000
 ROW  12     -0.05343917688    0.12633615497    0.09620976768   -0.07919437978
 ROW  13     -0.00000000083   -0.00000000005    0.00000000000    0.00000000000
 ROW  14      0.00000000071    0.00000000002   -0.00000000000    0.00000000000
 ROW  15      0.06067250421   -0.11882170575    0.09348309692   -0.04236907922
 ROW  16     -0.00000000037   -0.00000000004    0.00000000000    0.00000000000
 ROW  17     -0.00000000098   -0.00000000001    0.00000000000   -0.00000000000
 ROW  18      0.08447428612    0.10503431571   -0.09379015989   -0.03856828883
 ROW  19      0.00000000038   -0.00000000003    0.00000000000    0.00000000000
 ROW  20      0.00000000184    0.00000000004   -0.00000000000    0.00000000000
 ROW  21     -0.13863560395   -0.19661002527   -0.23581509496   -0.16302662241
 ROW  22      0.00000000124   -0.00000000001   -0.00000000000    0.00000000000
 ROW  23     -0.00000000134   -0.00000000002    0.00000000000    0.00000000000
 ROW  24     -0.09370432687    0.22596904732    0.23384292216   -0.18417214786
 ROW  25     -0.00000000144   -0.00000000006    0.00000000000    0.00000000000
 ROW  26      0.00000000127    0.00000000003   -0.00000000000   -0.00000000000
 ROW  27      0.10894582144   -0.21523362180    0.28561477790   -0.11596950351
 ROW  28     -0.00000000061   -0.00000000005    0.00000000000   -0.00000000000
 ROW  29     -0.00000000177   -0.00000000002    0.00000000000   -0.00000000000
 ROW  30      0.15184442853    0.18822828310   -0.28804901970   -0.10197881781
 ROW  31     -0.00000000112   -0.00000000005    0.00000000000    0.00000000000
 ROW  32     -0.00000000027    0.00000000000   -0.00000000000    0.00000000000
 ROW  33      0.14250806508   -0.01488716646    0.00330833466    0.13807913364

                 COLUMN   9       COLUMN  10       COLUMN  11       COLUMN  12
 ROW   1     -0.00000000000    0.04783112447    0.16072797193    0.00000000000
 ROW   2     -0.00000000000   -0.13746278919    0.05065674972    0.00000000000
 ROW   3      0.34552969291   -0.00000000000    0.00000000000    0.04212149202
 ROW   4     -0.00000000000    0.03630914533   -0.05335477696   -0.00000000000
 ROW   5     -0.00000000000   -0.13575621133   -0.00786535921   -0.00000000000
 ROW   6     -0.04081589297   -0.00000000000   -0.00000000000    0.08105090933
 ROW   7     -0.00000000000   -0.08469266531   -0.10810017433   -0.00000000000
 ROW   8     -0.00000000000   -0.02799683404    0.06348669672    0.00000000000
 ROW   9     -0.07336442909    0.00000000000    0.00000000000   -0.01364784822
 ROW  10     -0.00000000000    0.08344342133   -0.06624621122   -0.00000000000
 ROW  11      0.00000000000    0.00903803373   -0.10978236849   -0.00000000000
 ROW  12     -0.07464910417    0.00000000000   -0.00000000000   -0.01236947651
 ROW  13     -0.00000000000   -0.07139557843    0.06258984806    0.00000000000
 ROW  14     -0.00000000000   -0.00648395276    0.10000697013    0.00000000000
 ROW  15     -0.01581906577   -0.00000000000    0.00000000000    0.04546272947
 ROW  16     -0.00000000000    0.07520742005    0.09792439505    0.00000000000
 ROW  17      0.00000000000    0.02540426593   -0.05993082152   -0.00000000000
 ROW  18     -0.01545144193   -0.00000000000   -0.00000000000    0.04598917951
 ROW  19     -0.00000000000   -0.05248194364   -0.13852668681   -0.00000000000
 ROW  20     -0.00000000000    0.12686080818   -0.05074452653   -0.00000000000
 ROW  21      0.26379816256    0.00000000000    0.00000000000   -0.30904875257
 ROW  22      0.00000000000   -0.02674141383   -0.13672781673   -0.00000000000
 ROW  23     -0.00000000000    0.13044317581   -0.04164833368   -0.00000000000
 ROW  24      0.24539747609    0.00000000000    0.00000000000   -0.31694204702
 ROW  25     -0.00000000000    0.03785260648    0.09194535753    0.00000000000
 ROW  26     -0.00000000000   -0.10954503522    0.08079109729    0.00000000000
 ROW  27      0.28707399301   -0.00000000000   -0.00000000000    0.26414743938
 ROW  28     -0.00000000000    0.03460206787    0.11756292477    0.00000000000
 ROW  29      0.00000000000   -0.11557716649   -0.01499175744   -0.00000000000
 ROW  30      0.28831632603   -0.00000000000   -0.00000000000    0.26228520817
 ROW  31     -0.00000000000   -0.03314901123    0.05166029625    0.00000000000
 ROW  32      0.00000000000    0.13351881190    0.00406004508    0.00000000000
 ROW  33     -0.01182516888   -0.00000000000    0.00000000000   -0.11629225192

                 COLUMN  13       COLUMN  14       COLUMN  15       COLUMN  16
 ROW   1     -0.00000000000   -0.00000000000    0.00000000000    0.00000000000
 ROW   2      0.00000000000   -0.00000000000   -0.00000000000    0.00000000000
 ROW   3      0.01373085850    0.40390922791    0.08957320255    0.15201415535
 ROW   4      0.00000000000    0.00000000000    0.00000000000   -0.00000000000
 ROW   5      0.00000000000   -0.00000000000   -0.00000000000    0.00000000000
 ROW   6     -0.00444786530   -0.13052456829   -0.05869738688   -0.10117293841
 ROW   7      0.00000000000    0.00000000000    0.00000000000   -0.00000000000
 ROW   8     -0.00000000000   -0.00000000000    0.00000000000   -0.00000000000
 ROW   9      0.10166692796    0.00771285576    0.11747644537    0.05242369367
 ROW  10      0.00000000000   -0.00000000000   -0.00000000000    0.00000000000
 ROW  11      0.00000000000    0.00000000000    0.00000000000    0.00000000000
 ROW  12     -0.10363439474    0.00814647831   -0.01044865589    0.14350438241
 ROW  13     -0.00000000000    0.00000000000    0.00000000000    0.00000000000
 ROW  14     -0.00000000000   -0.00000000000    0.00000000000    0.00000000000
 ROW  15      0.05444502043    0.10051184637   -0.16525547748   -0.02349299646
 ROW  16     -0.00000000000    0.00000000000    0.00000000000   -0.00000000000
 ROW  17      0.00000000000    0.00000000000   -0.00000000000    0.00000000000
 ROW  18     -0.06131060932    0.10232684277    0.06109179172   -0.15103415130
 ROW  19      0.00000000000    0.00000000000    0.00000000000   -0.00000000000
 ROW  20      0.00000000000    0.00000000000    0.00000000000   -0.00000000000
 ROW  21     -0.36276666234   -0.07589522319   -0.19830398563   -0.05383857137
 ROW  22      0.00000000000   -0.00000000000   -0.00000000000    0.00000000000
 ROW  23     -0.00000000000    0.00000000000    0.00000000000   -0.00000000000
 ROW  24      0.34964476314   -0.07644621466    0.04217235383   -0.21390323634
 ROW  25     -0.00000000000   -0.00000000000   -0.00000000000    0.00000000000
 ROW  26     -0.00000000000    0.00000000000    0.00000000000   -0.00000000000
 ROW  27     -0.17936700306   -0.19060121211    0.33158800900   -0.02980674827
 ROW  28     -0.00000000000    0.00000000000    0.00000000000   -0.00000000000
 ROW  29      0.00000000000    0.00000000000    0.00000000000   -0.00000000000
 ROW  30      0.19844337328   -0.19529143345   -0.19090687261    0.25884909361
 ROW  31     -0.00000000000    0.00000000000    0.00000000000   -0.00000000000
 ROW  32      0.00000000000   -0.00000000000   -0.00000000000    0.00000000000
 ROW  33      0.00126506449   -0.05679297699    0.02876783791    0.04830633832

                 COLUMN  17       COLUMN  18       COLUMN  19       COLUMN  20
 ROW   1      0.02335367252    0.00718648292    0.57416574742   -0.03051734364
 ROW   2     -0.00361137664    0.04490732042    0.15563775064    0.11240604507
 ROW   3      0.00000000000   -0.00000000000   -0.00000000000   -0.00000000000
 ROW   4      0.01003315920   -0.00526716459    0.04369012667   -0.02636858336
 ROW   5     -0.00579716856    0.03573939460    0.01158590595    0.09844430752
 ROW   6     -0.00000000000    0.00000000000    0.00000000000    0.00000000000
 ROW   7      0.05220216738   -0.02945929066   -0.01178420546   -0.00671141500
 ROW   8     -0.01907543476   -0.02795848053   -0.01870332263    0.02375701339
 ROW   9     -0.00000000000   -0.00000000000   -0.00000000000    0.00000000000
 ROW  10      0.01359970619    0.04999197752   -0.02111059665   -0.00503021306
 ROW  11      0.03899858605    0.01024901962    0.01063798547    0.02462553985
 ROW  12      0.00000000000   -0.00000000000   -0.00000000000   -0.00000000000
 ROW  13      0.00353973562    0.00887449055   -0.02901920062    0.01600259462
 ROW  14      0.03217475917    0.02416890590   -0.06084546946   -0.03790339755
 ROW  15      0.00000000000   -0.00000000000    0.00000000000   -0.00000000000
 ROW  16      0.02640803020   -0.01353790198   -0.05553967092    0.00430198545
 ROW  17     -0.02901837169    0.00725085893    0.03759685459   -0.03955582420
 ROW  18     -0.00000000000    0.00000000000    0.00000000000    0.00000000000
 ROW  19     -0.00141314337   -0.13664400567   -0.03262716689    0.00668709361
 ROW  20     -0.28757011130   -0.49127618413   -0.10002892946    0.10359541825
 ROW  21      0.00000000000   -0.00000000000    0.00000000000   -0.00000000000
 ROW  22     -0.28405920279    0.27859828560   -0.09332628442   -0.06176978078
 ROW  23      0.36397716644   -0.22632306693    0.08406132818    0.09211773582
 ROW  24     -0.00000000000    0.00000000000    0.00000000000    0.00000000000
 ROW  25     -0.19394276642    0.04136695245    0.04355708350    0.30579298874
 ROW  26      0.21463064839   -0.00339611356   -0.13648917079   -0.30312093118
 ROW  27     -0.00000000000    0.00000000000   -0.00000000000    0.00000000000
 ROW  28     -0.03988806773   -0.05720892724   -0.02871533803   -0.11196591058
 ROW  29     -0.24961235628   -0.12980415240    0.14749151603   -0.41568883556
 ROW  30      0.00000000000   -0.00000000000   -0.00000000000   -0.00000000000
 ROW  31     -0.02305765817   -0.02614743982   -0.00254598852    0.00017290619
 ROW  32     -0.01888229673    0.07554089916   -0.00342547054   -0.00207638547
 ROW  33      0.00000000000   -0.00000000000   -0.00000000000   -0.00000000000

                 COLUMN  21       COLUMN  22       COLUMN  23       COLUMN  24
 ROW   1      0.01500667941   -0.03498002728    0.18691118654    0.06556247629
 ROW   2     -0.02991938305    0.13809124425    0.05301285182    0.00807131048
 ROW   3     -0.00000000000    0.00000000000   -0.00000000000    0.00000000000
 ROW   4      0.00089458198   -0.03277769955   -0.05798688757   -0.11574687543
 ROW   5     -0.02185480026    0.11630699295   -0.01387966802   -0.03847053324
 ROW   6      0.00000000000   -0.00000000000    0.00000000000    0.00000000000
 ROW   7      0.13594585805    0.02347686084   -0.02142742107    0.03379128529
 ROW   8     -0.03059914730   -0.01630145833   -0.05661983301    0.08591916621
 ROW   9     -0.00000000000   -0.00000000000    0.00000000000   -0.00000000000
 ROW  10     -0.10834695451   -0.01394387484   -0.04769900717    0.06272483840
 ROW  11     -0.10305052704   -0.02640708622    0.03554328094   -0.04876390044
 ROW  12      0.00000000000    0.00000000000    0.00000000000    0.00000000000
 ROW  13      0.02397300364   -0.10816766837    0.03603942999    0.09526674925
 ROW  14      0.02071260847   -0.10316712700   -0.04019718705   -0.07390241039
 ROW  15      0.00000000000    0.00000000000   -0.00000000000    0.00000000000
 ROW  16     -0.02888803300    0.14640117945    0.00644963263    0.05421768294
 ROW  17      0.00090728263   -0.03539327091    0.05346691352    0.11558768546
 ROW  18     -0.00000000000    0.00000000000   -0.00000000000   -0.00000000000
 ROW  19      0.16601882367    0.01835000573    0.03692368995    0.01579190298
 ROW  20     -0.00661399772   -0.02144261591    0.21138610714   -0.01671183735
 ROW  21     -0.00000000000    0.00000000000    0.00000000000    0.00000000000
 ROW  22     -0.14079471657   -0.00279655802    0.13030850318    0.01780227904
 ROW  23     -0.10677609111   -0.03326538644   -0.15841006844    0.00549228018
 ROW  24      0.00000000000   -0.00000000000   -0.00000000000   -0.00000000000
 ROW  25      0.07588062721   -0.21315919167   -0.25390293162   -0.00247663606
 ROW  26     -0.01388355895   -0.04593575590    0.21999864699    0.00444561807
 ROW  27     -0.00000000000    0.00000000000    0.00000000000   -0.00000000000
 ROW  28     -0.04767795865    0.20828826321   -0.11316101303    0.00707928923
 ROW  29     -0.03048289830    0.06705675816   -0.31798236484   -0.01826284549
 ROW  30      0.00000000000   -0.00000000000    0.00000000000    0.00000000000
 ROW  31     -0.03978950266   -0.01103211607    0.07591288008   -0.12896672746
 ROW  32      0.14391948701    0.04180634601    0.02148988670   -0.03831139573
 ROW  33      0.00000000000   -0.00000000000    0.00000000000   -0.00000000000

                 COLUMN  25       COLUMN  26       COLUMN  27       COLUMN  28
 ROW   1      0.14478438985    0.05009565844    0.07070222349    0.02521999868
 ROW   2      0.05725201801   -0.11157182884   -0.04748437051    0.08268299092
 ROW   3     -0.00000000000    0.00000000000   -0.00000000000   -0.00000000000
 ROW   4     -0.09131677611    0.00977970310   -0.11148312143   -0.12583583592
 ROW   5     -0.01268827533   -0.07826033726   -0.06995312268    0.00966270252
 ROW   6      0.00000000000    0.00000000000    0.00000000000    0.00000000000
 ROW   7      0.02973298595    0.06369257872    0.04786572131    0.04095092803
 ROW   8     -0.11696412626    0.07491678018    0.12615975962   -0.04303879538
 ROW   9     -0.00000000000   -0.00000000000   -0.00000000000   -0.00000000000
 ROW  10     -0.00493402556   -0.10514782428    0.02072422589    0.12010520055
 ROW  11      0.10546983987    0.06506971460    0.06417910887   -0.10224729626
 ROW  12     -0.00000000000    0.00000000000   -0.00000000000   -0.00000000000
 ROW  13      0.01659242614   -0.11961792965   -0.00329447026   -0.11300827178
 ROW  14      0.09802019993    0.05299775769   -0.05804065089    0.08818911122
 ROW  15      0.00000000000    0.00000000000   -0.00000000000    0.00000000000
 ROW  16      0.04685497727    0.07780496464   -0.05681289696   -0.03351882666
 ROW  17     -0.08449357857    0.07329961370   -0.14185761816    0.05538132975
 ROW  18      0.00000000000    0.00000000000    0.00000000000   -0.00000000000
 ROW  19      0.10612343891    0.04275959917    0.02119747603    0.08743813188
 ROW  20      0.09591833627   -0.12659190178   -0.05307577694    0.00001814027
 ROW  21     -0.00000000000    0.00000000000    0.00000000000   -0.00000000000
 ROW  22      0.13165978756    0.05812415825    0.08751492088   -0.01647954031
 ROW  23      0.00990874137   -0.13430376089    0.05634357018    0.06305618588
 ROW  24     -0.00000000000    0.00000000000   -0.00000000000   -0.00000000000
 ROW  25      0.14532736864    0.05967553811   -0.06608466519    0.03720840253
 ROW  26      0.03253498763   -0.12743146766   -0.04123445711   -0.03817093097
 ROW  27     -0.00000000000   -0.00000000000    0.00000000000    0.00000000000
 ROW  28      0.13008986894    0.03685608650    0.01399200805   -0.08524253479
 ROW  29      0.07097110388   -0.12906240854    0.05810114733    0.00645301403
 ROW  30     -0.00000000000   -0.00000000000   -0.00000000000    0.00000000000
 ROW  31     -0.09413906203    0.02281237723    0.06652402195    0.08552590091
 ROW  32     -0.02083127568   -0.07603032378    0.06303278347   -0.02012903722
 ROW  33     -0.00000000000   -0.00000000000    0.00000000000   -0.00000000000

                 COLUMN  29       COLUMN  30       COLUMN  31       COLUMN  32
 ROW   1      0.04254163290   -0.05058027540    0.09323264576   -0.06865469527
 ROW   2     -0.14185439282    0.19109990125   -0.33574281011    0.28349210214
 ROW   3      0.00000000000   -0.00000000000    0.00000000000   -0.00000000000
 ROW   4     -0.01420865036    0.00707558259   -0.02110557608    0.00116685296
 ROW   5      0.02439470717   -0.03613874923    0.06340980810   -0.05910713412
 ROW   6      0.00000000000    0.00000000000   -0.00000000000    0.00000000000
 ROW   7      0.06737464443   -0.02649391215    0.03869073990    0.06870401409
 ROW   8     -0.00872808281    0.01037115161   -0.02317531070   -0.01282320602
 ROW   9     -0.00000000000    0.00000000000   -0.00000000000   -0.00000000000
 ROW  10      0.00281895027    0.04151153720    0.00264459531    0.04228989835
 ROW  11     -0.00581336580    0.02897244935   -0.01539845789    0.05185172179
 ROW  12      0.00000000000   -0.00000000000    0.00000000000   -0.00000000000
 ROW  13     -0.06156408101   -0.00143551030    0.04771819848    0.01726720235
 ROW  14     -0.06273182860   -0.00760364440    0.06285942274    0.03099520269
 ROW  15      0.00000000000    0.00000000000   -0.00000000000   -0.00000000000
 ROW  16     -0.02462047854   -0.09561504602   -0.04923673538    0.02754511051
 ROW  17      0.00997779929    0.02843890975    0.01796278803   -0.01712976277
 ROW  18      0.00000000000    0.00000000000    0.00000000000   -0.00000000000
 ROW  19     -0.38507812080    0.15642160585   -0.23261433265   -0.37308206517
 ROW  20      0.08255334299   -0.03746822187    0.06197676394    0.08325777042
 ROW  21      0.00000000000   -0.00000000000    0.00000000000    0.00000000000
 ROW  22      0.00451574900   -0.20166340960    0.02871892807   -0.24701977581
 ROW  23      0.00831241234   -0.18225373844    0.03741511394   -0.23874527638
 ROW  24     -0.00000000000   -0.00000000000    0.00000000000    0.00000000000
 ROW  25      0.30989469125    0.02639329924   -0.25844545365   -0.11085589573
 ROW  26      0.34226774300    0.03201243788   -0.29484600774   -0.13095115282
 ROW  27     -0.00000000000   -0.00000000000    0.00000000000    0.00000000000
 ROW  28      0.13768393893    0.49295079812    0.24508270864   -0.14907511558
 ROW  29     -0.04460628082   -0.15662900314   -0.08019346603    0.05241305913
 ROW  30      0.00000000000   -0.00000000000   -0.00000000000    0.00000000000
 ROW  31      0.00529412072    0.00521703509   -0.00096801741   -0.00298921265
 ROW  32      0.00190975481    0.00069633539   -0.00094575228   -0.00087168031
 ROW  33     -0.00000000000    0.00000000000    0.00000000000   -0.00000000000

                 COLUMN  33
 ROW   1      0.09974023673
 ROW   2     -0.35360645979
 ROW   3      0.00000000000
 ROW   4     -0.02596746216
 ROW   5      0.07063513201
 ROW   6     -0.00000000000
 ROW   7     -0.03114567645
 ROW   8      0.00171721268
 ROW   9      0.00000000000
 ROW  10      0.07021887102
 ROW  11      0.05947770501
 ROW  12     -0.00000000000
 ROW  13     -0.00846176512
 ROW  14     -0.01407480945
 ROW  15      0.00000000000
 ROW  16      0.02788061509
 ROW  17     -0.01900780677
 ROW  18     -0.00000000000
 ROW  19      0.15707241421
 ROW  20     -0.03236551068
 ROW  21      0.00000000000
 ROW  22     -0.33463198262
 ROW  23     -0.31052106228
 ROW  24      0.00000000000
 ROW  25      0.04715665568
 ROW  26      0.05604437156
 ROW  27     -0.00000000000
 ROW  28     -0.14291473215
 ROW  29      0.05224266890
 ROW  30     -0.00000000000
 ROW  31     -0.00067429889
 ROW  32     -0.00014178600
 ROW  33     -0.00000000000
  Performing F(IJK)/F(IKJ)/F(KJI) consistency check 
  Differences greater than 1 cm-1 will be printed.
  ===================================================================
  I    J    K    F(IJK)        F(IKJ)        F(KJI)        Difference
  ===================================================================
 Cubic force constants written to file cubic.
  ===================================================================
  Largest absolute difference is    0.09176 cm-1.
 
 
---------------------------------------------------------------------------
          Quartic centrifugal distortion parameters 
                                CM-1                MHz
---------------------------------------------------------------------------
    1    1    1    1   -0.1195489933E-06       -0.0035839887
    1    1    1    2   -0.2402937765E-08       -0.0000720383
    1    1    2    1   -0.2402937765E-08       -0.0000720383
    1    1    2    2    0.3504978121E-07        0.0010507660
    1    1    3    3   -0.1992653209E-07       -0.0005973824
    1    2    1    1   -0.2402937765E-08       -0.0000720383
    1    2    1    2   -0.7149249501E-07       -0.0021432911
    1    2    2    1   -0.7149249501E-07       -0.0021432911
    1    2    2    2   -0.9890486717E-09       -0.0000296509
    1    2    3    3   -0.8371964731E-09       -0.0000250985
    2    1    1    1   -0.2402937765E-08       -0.0000720383
    2    1    1    2   -0.7149249501E-07       -0.0021432911
    2    1    2    1   -0.7149249501E-07       -0.0021432911
    2    1    2    2   -0.9890486717E-09       -0.0000296509
    2    1    3    3   -0.8371964731E-09       -0.0000250985
    2    2    1    1    0.3504978121E-07        0.0010507660
    2    2    1    2   -0.9890486717E-09       -0.0000296509
    2    2    2    1   -0.9890486717E-09       -0.0000296509
    2    2    2    2   -0.1036393058E-06       -0.0031070282
    2    2    3    3   -0.1823108734E-07       -0.0005465542
    3    3    1    1   -0.1992653209E-07       -0.0005973824
    3    3    1    2   -0.8371964731E-09       -0.0000250985
    3    3    2    1   -0.8371964731E-09       -0.0000250985
    3    3    2    2   -0.1823108734E-07       -0.0005465542
    3    3    3    3   -0.9528519554E-08       -0.0002856578
---------------------------------------------------------------------------
------------------------------------------------------------
        Parameter                (MHz)                 (CM-1)
------------------------------------------------------------
 
           R6                -.359309E-04           -.119853E-08
           R5                -.767343E-04           -.255958E-08
           SI                            0.112851E+01
 
  Kivelson-Wilson centrifugal distortion parameters 
 
           DJ                0.352224E-03           0.117489E-07
           DK                0.289921E-03           0.967074E-08
           DJK               0.253852E-03           0.846758E-08
 
  A-reduced centrifugal distortion parameters (Ir representation) 
 
           DELJ              0.424086E-03           0.141460E-07
           DELK              0.649230E-03           0.216560E-07
           DELJK             -.177319E-03           -.591473E-08
           delJ              0.176336E-03           0.588192E-08
           delK              0.315663E-03           0.105294E-07
 
  S-reduced centrifugal distortion parameters (Ir representation) 
 
           DJ                0.284228E-03           0.948083E-08
           DK                -.500580E-04           -.166976E-08
           DJK               0.661827E-03           0.220762E-07
           D1                -.176336E-03           -.588192E-08
           D2                -.699288E-04           -.233258E-08
------------------------------------------------------------
  Centrifugal corrections for various types of 
 rotational constants (MHz and cm-1) ...
   Bx''-Bx         0.0013449227        0.0000000449
   By''-By         0.0013703367        0.0000000457
   Bz''-Bz         0.0000104398        0.0000000003
   Bx''-Bx'         0.0002732771        0.0000000091
   By''-By'         0.0002986912        0.0000000100
   Bz''-Bz'         0.0016179081        0.0000000540
   Bx'-Bx         0.0010716455        0.0000000357
   By'-By         0.0010716455        0.0000000357
   Bz'-Bz        -0.0016074683       -0.0000000536
   BxSR-Bx         0.0011960396        0.0000000399
   BySR-By         0.0007724402        0.0000000258
   BzSR-Bz        -0.0012927994       -0.0000000431
   BxSR-Bx''        -0.0001488830       -0.0000000050
   BySR-By''        -0.0005978965       -0.0000000199
   BzSR-Bz''        -0.0013032391       -0.0000000435
   BxSR-Bx'        -0.0001243941       -0.0000000041
   BySR-By'        -0.0002992053       -0.0000000100
   BzSR-Bz'         0.0003146689        0.0000000105
   BxAR-Bx         0.0004967512        0.0000000166
   ByAR-By         0.0016834808        0.0000000562
   BzAR-Bz        -0.0016444091       -0.0000000549
---------------------------------------------------------------------------
 
 *****************************************
     THE MOLECULE IS AN ASYMMETRIC TOP
 *****************************************
 
 
---------------------------------------------------------------------------
         Sextic centrifugal distortion parameters
          Watson A reduction. I^r representation 
              CM-1*10^6                     kHz
---------------------------------------------------------------------------
   HJ        0.0000000041               0.0000001236
   HJK       -0.0000000014              -0.0000000420
   HKJ       -0.0000000216              -0.0000006475
   HK        0.0000000299               0.0000008953
   hJ        0.0000000021               0.0000000616
   hJK        0.0000000033               0.0000000997
   hK        0.0000000152               0.0000004547
---------------------------------------------------------------------------
         Sextic centrifugal distortion parameters
          Watson S reduction. I^r representation 
              CM-1*10^6                     kHz
---------------------------------------------------------------------------
   HJ       -0.0000000015              -0.0000000453
   HJK        0.0000000209               0.0000006272
   HKJ       -0.0000000115              -0.0000003440
   HK        0.0000000031               0.0000000915
   h1        0.0000000014               0.0000000425
   h2        0.0000000028               0.0000000845
   h3        0.0000000006               0.0000000191
---------------------------------------------------------------------------
---------------------------------------------------------------------------
             Geometrical properties evaluated at     0.00 K 
  Mean and mean-square displacements in normal coordinates (amu**0.5 bohr)
         Coordinate              <q>            <q**2>
---------------------------------------------------------------------------
              1              0.0000000000     0.0000000000
              2              0.0000000000     0.0000000000
              3              0.0000000000     0.0000000000
              4              0.0000000000     0.0000000000
              5              0.0000000000     0.0000000000
              6              0.0000000000     0.0000000000
              7              0.0000000000     0.5000000659
              8              0.0000000000     0.5000000659
              9             -0.0000000000     0.5000000659
             10             -0.0060684946     0.5000000659
             11             -0.0043360011     0.5000000659
             12              0.0000000000     0.5000000659
             13             -0.0000000000     0.5000000659
             14              0.0000000000     0.5000000659
             15              0.0000000000     0.5000000659
             16             -0.0000000000     0.5000000659
             17              0.0040200798     0.5000000659
             18              0.0034787062     0.5000000659
             19             -0.0002525873     0.5000000659
             20             -0.0739749834     0.5000000659
             21              0.2216961526     0.5000000659
             22             -0.1483208881     0.5000000659
             23              0.0023267990     0.5000000659
             24             -0.0009193968     0.5000000659
             25             -0.0029392767     0.5000000659
             26              0.0010258001     0.5000000659
             27             -0.0081795598     0.5000000659
             28              0.0056930953     0.5000000659
             29              0.0081432037     0.5000000659
             30             -0.0178481425     0.5000000659
             31             -0.0316998744     0.5000000659
             32             -0.0148681930     0.5000000659
             33              0.0509285717     0.5000000659
---------------------------------------------------------------------------
------------------------------------------------------
   ATOM              INTERNUCLEAR DISTANCE
  I    J            Re           Rg           Ra
------------------------------------------------------
  2    1         1.0819050    1.0970920    1.0855106
  3    1         2.1561982    2.1698866    2.1636324
  3    2         1.3916426    1.3991079    1.3967026
  4    1         2.1561982    2.1699927    2.1636842
  4    2         1.3916426    1.3992256    1.3967588
  4    3         2.3906676    2.4009062    2.3997220
  5    1         3.3846822    3.4002973    3.3967504
  5    2         2.3938263    2.4037497    2.4026147
  5    3         1.3936337    1.4013277    1.3990004
  5    4         2.7186620    2.7296692    2.7289581
  6    1         3.3846822    3.4003813    3.3968217
  6    2         2.3938263    2.4038163    2.4026730
  6    3         2.7186620    2.7296166    2.7289377
  6    4         1.3936337    1.4014563    1.3990675
  6    5         2.2792411    2.2889820    2.2877070
  7    1         2.5080635    2.5245922    2.5165315
  7    2         2.1612674    2.1748867    2.1686590
  7    3         1.0812548    1.0963096    1.0846117
  7    4         3.3845477    3.4002471    3.3966030
  7    5         2.1505638    2.1644958    2.1583109
  7    6         3.7988884    3.8153338    3.8125224
  8    1         2.5080635    2.5247263    2.5166411
  8    2         2.1612674    2.1750012    2.1687655
  8    3         3.3845477    3.4002596    3.3966476
  8    4         1.0812548    1.0963870    1.0846565
  8    5         3.7988884    3.8153957    3.8125885
  8    6         2.1505638    2.1646216    2.1584302
  8    7         4.3025852    4.3221574    4.3174302
  9    1         4.2918416    4.3123125    4.3077559
  9    2         3.3817517    3.3981036    3.3946276
  9    3         2.1525632    2.1673619    2.1611705
  9    4         3.8018753    3.8192124    3.8164767
  9    5         1.0835302    1.0990469    1.0878440
  9    6         3.2460793    3.2620583    3.2582432
  9    7         2.4810339    2.4990321    2.4907715
  9    8         4.8816294    4.9032114    4.8996299
 10    1         4.2918416    4.3124253    4.3078457
 10    2         3.3817517    3.3981853    3.3946920
 10    3         3.8018753    3.8191674    3.8164506
 10    4         2.1525632    2.1674770    2.1612268
 10    5         3.2460793    3.2620625    3.2582435
 10    6         1.0835302    1.0990491    1.0878385
 10    7         4.8816294    4.9031485    4.8995577
 10    8         2.4810339    2.4991760    2.4908927
 10    9         4.1079434    4.1283175    4.1232340
 11    1         3.8902253    3.9061567    3.9035375
 11    2         2.8083203    2.8186240    2.8180270
 11    3         2.4126182    2.4223759    2.4212343
 11    4         2.4126182    2.4224685    2.4212817
 11    5         1.3390964    1.3461737    1.3437368
 11    6         1.3390964    1.3461704    1.3437313
 11    7         3.3753245    3.3905961    3.3870315
 11    8         3.3753245    3.3907009    3.3871311
 11    9         2.0575793    2.0714932    2.0651713
 11   10         2.0575793    2.0714946    2.0651687
------------------------------------------------------
  nmode is                     27
  DIPOLE MOMENT OF ISOTOPOLOGUE 
  (only correct if inertial frame is unchanged) 
                             Vibrationally averaged dipole moment
--------------------------------------------------------------------------------
                              a.u.                         Debye
                     x         y         z              x         y         z
--------------------------------------------------------------------------------
MU_e            0.22372  -0.82363   0.00000        0.56860  -2.09332   0.00000
delta <MU> (1)  0.00009  -0.00033  -0.00000        0.00022  -0.00084  -0.00000
delta <MU> (2) -0.00475   0.01779  -0.00000       -0.01208   0.04521  -0.00000
<MU>            0.21905  -0.80617  -0.00000        0.55674  -2.04894  -0.00000
 
Equilibrium dipole moment:    0.85347 a.u. (   2.16917 D)
Zero-point dipole moment:     0.83540 a.u. (   2.12324 D)
--------------------------------------------------------------------------------
********************************************************************************
     PARAMETERS RELEVANT TO ROTATIONAL SPECTROSCOPY
********************************************************************************
 
 
  ----------------------------------------------------------------------------
                                     VIB-ROT CONSTANT / (cm-1)
                                  ------------------------------
     AXIS        MODE       CORIOLIS     QUADRATIC     ANHARMONIC    TOTAL
  ----------------------------------------------------------------------------
       1           7       0.0002730     -0.0000000   -0.0002125    0.0000605
       1           8       0.0002578     -0.0000000   -0.0001011    0.0001568
       1           9       0.0002302     -0.0000000   -0.0001078    0.0001224
       1          10       0.0007471     -0.0000692    0.0000010    0.0006789
       1          11       0.0002439     -0.0000731   -0.0000004    0.0001704
       1          12      -0.0006228     -0.0000000   -0.0000014   -0.0006242
       1          13       0.0001084     -0.0000000   -0.0000184    0.0000900
       1          14       0.0002039     -0.0000000   -0.0000622    0.0001417
       1          15       0.0009978     -0.0000000   -0.0000109    0.0009868
       1          16       0.0012073      0.0000000   -0.0000281    0.0011791
       1          17      -0.0016861     -0.0000026    0.0000685   -0.0016203
       1          18      -0.0005551     -0.0000145   -0.0000349   -0.0006045
       1          19      -0.0000541     -0.0000304    0.0000885    0.0000040
       1          20      -0.0002108     -0.0000614    0.0000645   -0.0002077
       1          21      -0.0000524     -0.0000471    0.0001649    0.0000655
       1          22      -0.0000877     -0.0000126    0.0000530   -0.0000474
       1          23      -0.0001899     -0.0000023    0.0000223   -0.0001699
       1          24      -0.0000861     -0.0000005    0.0005427    0.0004561
       1          25      -0.0001120     -0.0000005    0.0003793    0.0002668
       1          26      -0.0000902     -0.0000000    0.0001186    0.0000283
       1          27      -0.0001031     -0.0000023    0.0004287    0.0003234
       1          28      -0.0000445     -0.0000023    0.0003291    0.0002823
       1          29      -0.0000288     -0.0000008    0.0001256    0.0000961
       1          30      -0.0000191     -0.0000004    0.0000905    0.0000710
       1          31      -0.0000442     -0.0000002    0.0001747    0.0001303
       1          32      -0.0000351     -0.0000002    0.0001754    0.0001400
       1          33      -0.0000449     -0.0000007    0.0002015    0.0001558
       2           7       0.0002414     -0.0000000   -0.0000883    0.0001531
       2           8       0.0002471     -0.0000000   -0.0001662    0.0000809
       2           9       0.0002625     -0.0000000   -0.0000747    0.0001879
       2          10       0.0001484     -0.0000610   -0.0000162    0.0000712
       2          11       0.0004899     -0.0000738    0.0000326    0.0004487
       2          12      -0.0004002     -0.0000000   -0.0000674   -0.0004676
       2          13       0.0000592     -0.0000000   -0.0000734   -0.0000142
       2          14       0.0003046     -0.0000000   -0.0000183    0.0002862
       2          15       0.0002976      0.0000000   -0.0000406    0.0002570
       2          16       0.0006613      0.0000000   -0.0000296    0.0006317
       2          17      -0.0004579     -0.0000034   -0.0000034   -0.0004647
       2          18      -0.0001327     -0.0000118    0.0001110   -0.0000335
       2          19      -0.0005235     -0.0000287   -0.0000130   -0.0005652
       2          20      -0.0001018     -0.0000122    0.0000508   -0.0000632
       2          21      -0.0000405     -0.0000656    0.0001811    0.0000749
       2          22      -0.0000849     -0.0000329    0.0001168   -0.0000009
       2          23      -0.0001267     -0.0000020    0.0000338   -0.0000949
       2          24      -0.0001151     -0.0000004    0.0004629    0.0003474
       2          25      -0.0000701     -0.0000004    0.0000687   -0.0000018
       2          26      -0.0000806     -0.0000000    0.0003197    0.0002390
       2          27      -0.0000426     -0.0000021    0.0002838    0.0002391
       2          28      -0.0000957     -0.0000021    0.0003859    0.0002881
       2          29      -0.0000509     -0.0000006    0.0001963    0.0001448
       2          30      -0.0000605     -0.0000004    0.0002299    0.0001690
       2          31      -0.0000350     -0.0000012    0.0001706    0.0001344
       2          32      -0.0000428     -0.0000002    0.0001883    0.0001453
       2          33      -0.0000323     -0.0000006    0.0001801    0.0001472
       3           7       0.0000000     -0.0000000   -0.0000743   -0.0000743
       3           8       0.0000000     -0.0000000   -0.0000673   -0.0000673
       3           9       0.0000000     -0.0000000   -0.0000454   -0.0000454
       3          10       0.0001390     -0.0000000   -0.0000039    0.0001351
       3          11      -0.0000344     -0.0000000    0.0000083   -0.0000261
       3          12       0.0000000     -0.0000000   -0.0000177   -0.0000177
       3          13       0.0000000     -0.0000000   -0.0000234   -0.0000234
       3          14       0.0000000     -0.0000000   -0.0000198   -0.0000198
       3          15       0.0000000     -0.0000000   -0.0000131   -0.0000131
       3          16       0.0000000     -0.0000000   -0.0000144   -0.0000144
       3          17       0.0008181     -0.0000000    0.0000157    0.0008338
       3          18      -0.0007458     -0.0000000    0.0000202   -0.0007256
       3          19       0.0000506     -0.0000000    0.0000181    0.0000687
       3          20      -0.0000550     -0.0000030    0.0000287   -0.0000293
       3          21       0.0000264     -0.0000279    0.0000866    0.0000852
       3          22       0.0000547     -0.0000106    0.0000430    0.0000870
       3          23      -0.0000005     -0.0000000    0.0000141    0.0000136
       3          24      -0.0000831     -0.0000000    0.0002508    0.0001677
       3          25       0.0001615     -0.0000000    0.0001096    0.0002711
       3          26      -0.0001723     -0.0000000    0.0001111   -0.0000611
       3          27       0.0005983     -0.0000000    0.0001770    0.0007754
       3          28      -0.0006103     -0.0000000    0.0001792   -0.0004311
       3          29      -0.0000152     -0.0000000    0.0000810    0.0000659
       3          30      -0.0000293     -0.0000000    0.0000812    0.0000519
       3          31      -0.0000137     -0.0000001    0.0000863    0.0000725
       3          32      -0.0000351     -0.0000000    0.0000910    0.0000559
       3          33      -0.0000286     -0.0000003    0.0000952    0.0000663
  ----------------------------------------------------------------------------
 
 
  ----------------------------------------------------------------------------
   Be, B0 AND B-B0 SHIFTS FOR SINGLY EXCITED VIBRATIONAL STATES (CM-1)
   ------------------------------------------------------------
  VIBRATION            X AXIS               Y AXIS                 Z AXIS
  ----------------------------------------------------------------------------
    Be                    0.16928413           0.16409412           0.08332436
    B0                    0.16811804           0.16292428           0.08272372
    Be-B0                 0.00116609           0.00116984           0.00060064
    B'                    0.16811807           0.16292432           0.08272367
    Be-B'                 0.00116606           0.00116980           0.00060070
    B''                   0.16811808           0.16292433           0.08272372
    Be-B''                0.00116605           0.00116979           0.00060064
    B^A                   0.16811805           0.16292434           0.08272367
    Be-B^A                0.00116608           0.00116978           0.00060070
    B^S                   0.16811808           0.16292431           0.08272368
    Be-B^S                0.00116605           0.00116981           0.00060069
     7                   -0.00006046          -0.00015308           0.00007427
     8                   -0.00015680          -0.00008092           0.00006733
     9                   -0.00012238          -0.00018789           0.00004536
    10                   -0.00067888          -0.00007122          -0.00013509
    11                   -0.00017042          -0.00044865           0.00002614
    12                    0.00062416           0.00046765           0.00001773
    13                   -0.00009004           0.00001422           0.00002337
    14                   -0.00014166          -0.00028625           0.00001980
    15                   -0.00098683          -0.00025699           0.00001313
    16                   -0.00117915          -0.00063172           0.00001444
    17                    0.00162027           0.00046473          -0.00083376
    18                    0.00060450           0.00003354           0.00072563
    19                   -0.00000395           0.00056519          -0.00006870
    20                    0.00020766           0.00006324           0.00002927
    21                   -0.00006546          -0.00007495          -0.00008517
    22                    0.00004735           0.00000091          -0.00008699
    23                    0.00016992           0.00009492          -0.00001362
    24                   -0.00045611          -0.00034739          -0.00016770
    25                   -0.00026677           0.00000184          -0.00027110
    26                   -0.00002832          -0.00023898           0.00006113
    27                   -0.00032336          -0.00023906          -0.00077538
    28                   -0.00028230          -0.00028813           0.00043110
    29                   -0.00009605          -0.00014479          -0.00006587
    30                   -0.00007097          -0.00016895          -0.00005186
    31                   -0.00013029          -0.00013444          -0.00007251
    32                   -0.00014002          -0.00014526          -0.00005587
    33                   -0.00015585          -0.00014725          -0.00006635
  ----------------------------------------------------------------------------
  ----------------------------------------------------------------------------
   Be, B0 AND B-B0 SHIFTS FOR SINGLY EXCITED VIBRATIONAL STATES (MHz)
  VIBRATION            X AXIS               Y AXIS                 Z AXIS
  ----------------------------------------------------------------------------
    Be                 5075.01055464        4919.41808142        2498.00159619
    B0                 5040.05198985        4884.34715986        2479.99479709
    Be-B0                34.95856479          35.07092156          18.00679910
    B'                 5040.05306149        4884.34823150        2479.99318962
    Be-B'                34.95749315          35.06984991          18.00840657
    B''                5040.05333477        4884.34853019        2479.99480753
    Be-B''               34.95721987          35.06955122          18.00678866
    B^A                5040.05248660        4884.34884334        2479.99315268
    Be-B^A               34.95806804          35.06923808          18.00844351
    B^S                5040.05318589        4884.34793230        2479.99350429
    Be-B^S               34.95736875          35.07014912          18.00809190
     7                   -1.81250892          -4.58930990           2.22645017
     8                   -4.70063101          -2.42577811           2.01861381
     9                   -3.66880197          -5.63265795           1.35991614
    10                  -20.35220318          -2.13502689          -4.04977896
    11                   -5.10916399         -13.45025233           0.78366256
    12                   18.71179743          14.01978791           0.53138707
    13                   -2.69923043           0.42639441           0.70072682
    14                   -4.24675741          -8.58147852           0.59348379
    15                  -29.58451871          -7.70446015           0.39351290
    16                  -35.34998643         -18.93855777           0.43283181
    17                   48.57456169          13.93226793         -24.99547055
    18                   18.12246346           1.00558046          21.75375822
    19                   -0.11849094          16.94400848          -2.05962213
    20                    6.22563366           1.89573910           0.87735033
    21                   -1.96234682          -2.24688110          -2.55347854
    22                    1.41961377           0.02718246          -2.60791712
    23                    5.09413195           2.84563888          -0.40834703
    24                  -13.67373303         -10.41455800          -5.02756899
    25                   -7.99744882           0.05501580          -8.12726831
    26                   -0.84906554          -7.16455793           1.83260087
    27                   -9.69410739          -7.16683604         -23.24522537
    28                   -8.46305582          -8.63790172          12.92419422
    29                   -2.87964005          -4.34060762          -1.97486203
    30                   -2.12773648          -5.06505438          -1.55467447
    31                   -3.90610853          -4.03054478          -2.17384309
    32                   -4.19763104          -4.35466685          -1.67494663
    33                   -4.67216503          -4.41432851          -1.98908367
  ----------------------------------------------------------------------------
