# Supplementary material for: Precise Semi-Experimental Equilibrium (r e SE) Structure of Pyridine from 32 Isotopologues: Accurate Assessment of the Effect of Nitrogen-Atom Substitution in Aromatic Rings
Source: J Phys Chem A. 2025 Nov 7;129(46):10737–50. doi: 10.1021/acs.jpca.5c07184 (PMC12641475; doi:10.1021/acs.jpca.5c07184)
Supplement: Supplementary file 2 [file jp5c07184_si_002.zip › Supplementary Information/Computational Files/isomass/ISOMASS29_13C4-C5D5N.out]

 @GETMEM-I,  Allocated   91552 MB of main memory.
  analysis of anharmonic force field for a different isotopomer
  masses of atoms
   2.01410177900000        13.0033548260000        12.0000000000000     
   12.0000000000000        12.0000000000000        12.0000000000000     
   2.01410177900000        2.01410177900000        2.01410177900000     
   2.01410177900000        14.0030740020000     
  rotation matrix to com frame 

                 COLUMN   1       COLUMN   2       COLUMN   3
 ROW   1      1.00000000000    0.00000000000    0.00000000000
 ROW   2      0.00000000000    1.00000000000    0.00000000000
 ROW   3      0.00000000000    0.00000000000    1.00000000000
********************************************************************************
        PARAMETERS RELEVANT TO MOLECULAR STRUCTURE 
********************************************************************************

                 COLUMN   1       COLUMN   2       COLUMN   3       COLUMN   4
 ROW   1      0.10837600987    0.00251073526    0.00155027727    0.17226262429
 ROW   2      0.00149522648    0.00237858336   -0.10837976428   -0.00000000074
 ROW   3      0.00254390421   -0.10836099502   -0.00234307529    0.00000000000
 ROW   4      0.10837600992    0.00251073526    0.00155027726    0.09620605990
 ROW   5      0.00149522652    0.00237858337   -0.10837976433   -0.00000000041
 ROW   6      0.00254390421   -0.10836099502   -0.00234307529    0.00000000000
 ROW   7      0.10837600996    0.00251073526    0.00155027726    0.04610875000
 ROW   8      0.00149522653    0.00237858338   -0.10837976441   -0.00000000023
 ROW   9      0.00254390415   -0.10836099502   -0.00234307529    0.08403060028
 ROW  10      0.10837600996    0.00251073526    0.00155027726    0.04610875000
 ROW  11      0.00149522657    0.00237858337   -0.10837976432   -0.00000000015
 ROW  12      0.00254390426   -0.10836099502   -0.00234307530   -0.08403060027
 ROW  13      0.10837601003    0.00251073526    0.00155027725   -0.05178380764
 ROW  14      0.00149522658    0.00237858339   -0.10837976448    0.00000000020
 ROW  15      0.00254390415   -0.10836099502   -0.00234307529    0.08011401703
 ROW  16      0.10837601003    0.00251073526    0.00155027725   -0.05178380764
 ROW  17      0.00149522662    0.00237858338   -0.10837976439    0.00000000028
 ROW  18      0.00254390426   -0.10836099502   -0.00234307530   -0.08011401702
 ROW  19      0.10837600993    0.00251073526    0.00155027726    0.08162565786
 ROW  20      0.00149522649    0.00237858338   -0.10837976443   -0.00000000042
 ROW  21      0.00254390410   -0.10836099502   -0.00234307528    0.15123342213
 ROW  22      0.10837600993    0.00251073526    0.00155027726    0.08162565786
 ROW  23      0.00149522657    0.00237858336   -0.10837976425   -0.00000000027
 ROW  24      0.00254390431   -0.10836099502   -0.00234307531   -0.15123342213
 ROW  25      0.10837601006    0.00251073526    0.00155027724   -0.09265394245
 ROW  26      0.00149522659    0.00237858340   -0.10837976455    0.00000000034
 ROW  27      0.00254390410   -0.10836099502   -0.00234307528    0.14439182124
 ROW  28      0.10837601006    0.00251073526    0.00155027724   -0.09265394245
 ROW  29      0.00149522666    0.00237858338   -0.10837976438    0.00000000049
 ROW  30      0.00254390431   -0.10836099502   -0.00234307531   -0.14439182123
 ROW  31      0.10837601006    0.00251073526    0.00155027724   -0.10121566349
 ROW  32      0.00149522663    0.00237858339   -0.10837976447    0.00000000046
 ROW  33      0.00254390421   -0.10836099502   -0.00234307529    0.00000000000

                 COLUMN   5       COLUMN   6       COLUMN   7       COLUMN   8
 ROW   1      0.00000000057    0.00000000008    0.00000000000   -0.00000000000
 ROW   2      0.24352359431    0.00000000101   -0.00000000000    0.31587241102
 ROW   3     -0.00000000001    0.00000000000   -0.00000000000    0.00000000000
 ROW   4      0.00000000034    0.00000000005   -0.00000000000   -0.00000000000
 ROW   5      0.13600435803    0.00000000055   -0.00000000000    0.11246907638
 ROW   6     -0.00000000001    0.00000000000   -0.00000000000    0.00000000000
 ROW   7      0.00000000018    0.00000000004   -0.00000000000   -0.00000000000
 ROW   8      0.06518294465    0.11888235559    0.09845607570   -0.07839573766
 ROW   9      0.00000000025    0.00000000003    0.00000000000   -0.00000000000
 ROW  10      0.00000000018    0.00000000004   -0.00000000000   -0.00000000000
 ROW  11      0.06518294568   -0.11888235511   -0.09845607570   -0.07839573766
 ROW  12     -0.00000000027   -0.00000000003   -0.00000000000    0.00000000000
 ROW  13     -0.00000000012    0.00000000000   -0.00000000000    0.00000000000
 ROW  14     -0.07320559837    0.11334131853   -0.09278371595   -0.04100496457
 ROW  15      0.00000000024    0.00000000003    0.00000000000   -0.00000000000
 ROW  16     -0.00000000012    0.00000000000   -0.00000000000    0.00000000000
 ROW  17     -0.07320559738   -0.11334131925    0.09278371595   -0.04100496457
 ROW  18     -0.00000000025   -0.00000000003   -0.00000000000    0.00000000000
 ROW  19      0.00000000029    0.00000000005    0.00000000000   -0.00000000000
 ROW  20      0.11539229976    0.21395746883    0.23980365528   -0.18072999679
 ROW  21      0.00000000046    0.00000000006    0.00000000000   -0.00000000000
 ROW  22      0.00000000029    0.00000000005   -0.00000000000   -0.00000000000
 ROW  23      0.11539230162   -0.21395746792   -0.23980365528   -0.18072999679
 ROW  24     -0.00000000048   -0.00000000005   -0.00000000000    0.00000000000
 ROW  25     -0.00000000025   -0.00000000001   -0.00000000000    0.00000000000
 ROW  26     -0.13098276866    0.20427819930   -0.28582895980   -0.10907593852
 ROW  27      0.00000000044    0.00000000006    0.00000000000   -0.00000000000
 ROW  28     -0.00000000025   -0.00000000001   -0.00000000000    0.00000000000
 ROW  29     -0.13098276688   -0.20427820052    0.28582895980   -0.10907593852
 ROW  30     -0.00000000045   -0.00000000005   -0.00000000000    0.00000000000
 ROW  31     -0.00000000027   -0.00000000002   -0.00000000000    0.00000000000
 ROW  32     -0.14308636695   -0.00000000066   -0.00000000000    0.13813678773
 ROW  33     -0.00000000001    0.00000000000   -0.00000000000    0.00000000000

                 COLUMN   9       COLUMN  10       COLUMN  11       COLUMN  12
 ROW   1      0.00000000000   -0.00000000000    0.17068418401   -0.00000000000
 ROW   2      0.35606566191   -0.00000000000   -0.00000000000    0.02806437846
 ROW   3     -0.00000000000    0.14551485487    0.00000000000   -0.00000000000
 ROW   4      0.00000000000    0.00000000000   -0.05479599188    0.00000000000
 ROW   5     -0.04146426476   -0.00000000000    0.00000000000    0.08010546082
 ROW   6     -0.00000000000    0.14105895787    0.00000000000   -0.00000000000
 ROW   7     -0.00000000000    0.08383732905   -0.09024122275    0.00000000000
 ROW   8     -0.07474717563    0.00000000000   -0.00000000000   -0.01655427508
 ROW   9      0.00000000000    0.00730558279    0.08984305261   -0.00000000000
 ROW  10     -0.00000000000   -0.08383732905   -0.09024122275    0.00000000000
 ROW  11     -0.07474717563    0.00000000000    0.00000000000   -0.01655427508
 ROW  12     -0.00000000000    0.00730558279   -0.08984305261    0.00000000000
 ROW  13      0.00000000000    0.07382416124    0.08291292820   -0.00000000000
 ROW  14     -0.01778948659    0.00000000000    0.00000000000    0.04445909548
 ROW  15      0.00000000000   -0.01112424122    0.08383111661   -0.00000000000
 ROW  16      0.00000000000   -0.07382416124    0.08291292820   -0.00000000000
 ROW  17     -0.01778948659   -0.00000000000    0.00000000000    0.04445909548
 ROW  18     -0.00000000000   -0.01112424122   -0.08383111661    0.00000000000
 ROW  19      0.00000000000    0.01028983327   -0.14582257204    0.00000000000
 ROW  20      0.25246977556    0.00000000000   -0.00000000000   -0.30503324408
 ROW  21      0.00000000000   -0.13677387962   -0.00459405418   -0.00000000000
 ROW  22     -0.00000000000   -0.01028983327   -0.14582257204    0.00000000000
 ROW  23      0.25246977556    0.00000000000   -0.00000000000   -0.30503324408
 ROW  24      0.00000000000   -0.13677387962    0.00459405418    0.00000000000
 ROW  25      0.00000000000   -0.00164652748    0.10856848945   -0.00000000000
 ROW  26      0.28312690978   -0.00000000000    0.00000000000    0.27112686537
 ROW  27      0.00000000000    0.11245792441    0.05406098687   -0.00000000000
 ROW  28     -0.00000000000    0.00164652748    0.10856848945   -0.00000000000
 ROW  29      0.28312690978   -0.00000000000    0.00000000000    0.27112686537
 ROW  30     -0.00000000000    0.11245792441   -0.05406098687    0.00000000000
 ROW  31      0.00000000000   -0.00000000000    0.04961071433   -0.00000000000
 ROW  32     -0.00818324007   -0.00000000000   -0.00000000000   -0.11649571653
 ROW  33     -0.00000000000   -0.13837847239   -0.00000000000   -0.00000000000

                 COLUMN  13       COLUMN  14       COLUMN  15       COLUMN  16
 ROW   1      0.00000000000   -0.00000000000   -0.00000000000    0.00000000000
 ROW   2      0.00000000000    0.42299445318    0.00000000000    0.13846074783
 ROW   3     -0.00000000000    0.00000000000    0.00000000000   -0.00000000000
 ROW   4     -0.00000000000   -0.00000000000   -0.00000000000    0.00000000000
 ROW   5     -0.00000000000   -0.12907999043   -0.00000000000   -0.09594202283
 ROW   6     -0.00000000000    0.00000000000    0.00000000000   -0.00000000000
 ROW   7     -0.00000000000   -0.00000000000   -0.00000000000    0.00000000000
 ROW   8      0.10433326219    0.01953143961    0.08339438718    0.11521818666
 ROW   9      0.00000000000    0.00000000000    0.00000000000    0.00000000000
 ROW  10     -0.00000000000    0.00000000000   -0.00000000000   -0.00000000000
 ROW  11     -0.10433326219    0.01953143961   -0.08339438718    0.11521818666
 ROW  12     -0.00000000000   -0.00000000000   -0.00000000000    0.00000000000
 ROW  13      0.00000000000    0.00000000000   -0.00000000000   -0.00000000000
 ROW  14      0.06103930125    0.09280937322   -0.12839703211   -0.10938682061
 ROW  15      0.00000000000    0.00000000000   -0.00000000000   -0.00000000000
 ROW  16      0.00000000000    0.00000000000   -0.00000000000   -0.00000000000
 ROW  17     -0.06103930125    0.09280937322    0.12839703211   -0.10938682061
 ROW  18     -0.00000000000    0.00000000000    0.00000000000    0.00000000000
 ROW  19     -0.00000000000   -0.00000000000    0.00000000000    0.00000000000
 ROW  20     -0.34967107392   -0.10142534474   -0.15065247449   -0.15311260486
 ROW  21      0.00000000000   -0.00000000000    0.00000000000    0.00000000000
 ROW  22     -0.00000000000    0.00000000000    0.00000000000   -0.00000000000
 ROW  23      0.34967107392   -0.10142534474    0.15065247449   -0.15311260486
 ROW  24      0.00000000000   -0.00000000000   -0.00000000000    0.00000000000
 ROW  25      0.00000000000    0.00000000000    0.00000000000   -0.00000000000
 ROW  26     -0.19729726054   -0.17648060103    0.29307956792    0.15041768557
 ROW  27      0.00000000000    0.00000000000   -0.00000000000   -0.00000000000
 ROW  28      0.00000000000   -0.00000000000    0.00000000000    0.00000000000
 ROW  29      0.19729726054   -0.17648060103   -0.29307956792    0.15041768557
 ROW  30     -0.00000000000   -0.00000000000    0.00000000000    0.00000000000
 ROW  31      0.00000000000   -0.00000000000    0.00000000000    0.00000000000
 ROW  32     -0.00000000000   -0.05357386189    0.00000000000    0.05995805101
 ROW  33      0.00000000000    0.00000000000    0.00000000000   -0.00000000000

                 COLUMN  17       COLUMN  18       COLUMN  19       COLUMN  20
 ROW   1      0.02899909351    0.00000000000    0.59091786099    0.00000000000
 ROW   2      0.00000000000    0.00000000000   -0.00000000000    0.00000000000
 ROW   3     -0.00000000000    0.04253030478   -0.00000000000    0.11655689419
 ROW   4      0.01105852206    0.00000000000    0.04493543561   -0.00000000000
 ROW   5     -0.00000000000   -0.00000000000    0.00000000000    0.00000000000
 ROW   6     -0.00000000000    0.03695865605   -0.00000000000    0.10251893094
 ROW   7      0.03634305055   -0.04446520289   -0.01911334446   -0.00215117909
 ROW   8      0.00000000000    0.00000000000    0.00000000000   -0.00000000000
 ROW   9     -0.03529662261   -0.01227337047   -0.01440734533    0.02198544245
 ROW  10      0.03634305055    0.04446520289   -0.01911334446    0.00215117909
 ROW  11     -0.00000000000    0.00000000000   -0.00000000000    0.00000000000
 ROW  12      0.03529662261   -0.01227337047    0.01440734533    0.02198544245
 ROW  13      0.01356567148    0.01107677031   -0.04428496436   -0.00198471953
 ROW  14     -0.00000000000   -0.00000000000   -0.00000000000    0.00000000000
 ROW  15      0.03069709574    0.01400158981   -0.05120011852   -0.04424639330
 ROW  16      0.01356567148   -0.01107677031   -0.04428496436    0.00198471953
 ROW  17      0.00000000000   -0.00000000000    0.00000000000    0.00000000000
 ROW  18     -0.03069709574    0.01400158981    0.05120011852   -0.04424639330
 ROW  19     -0.12953961409   -0.23826993996   -0.06462202419    0.04080282483
 ROW  20     -0.00000000000   -0.00000000000   -0.00000000000    0.00000000000
 ROW  21     -0.36158114015   -0.36931873164   -0.09432316153    0.11360694189
 ROW  22     -0.12953961409    0.23826993996   -0.06462202419   -0.04080282483
 ROW  23      0.00000000000   -0.00000000000    0.00000000000   -0.00000000000
 ROW  24      0.36158114015   -0.36931873164    0.09432316153    0.11360694189
 ROW  25     -0.12129823233    0.06896888243    0.01165802655    0.20312588119
 ROW  26      0.00000000000    0.00000000000    0.00000000000   -0.00000000000
 ROW  27      0.24597968353   -0.07511559812   -0.15227140270   -0.37027381715
 ROW  28     -0.12129823233   -0.06896888243    0.01165802655   -0.20312588119
 ROW  29     -0.00000000000    0.00000000000   -0.00000000000   -0.00000000000
 ROW  30     -0.24597968353   -0.07511559812    0.15227140270   -0.37027381715
 ROW  31     -0.02782163655   -0.00000000000   -0.00282587618    0.00000000000
 ROW  32      0.00000000000    0.00000000000   -0.00000000000   -0.00000000000
 ROW  33     -0.00000000000    0.08444915759   -0.00000000000    0.00002297760

                 COLUMN  21       COLUMN  22       COLUMN  23       COLUMN  24
 ROW   1     -0.00000000000   -0.00000000000    0.20378084773    0.09045527804
 ROW   2     -0.00000000000    0.00000000000    0.00000000000   -0.00000000000
 ROW   3      0.04038218100    0.12575780752    0.00000000000    0.00000000000
 ROW   4      0.00000000000    0.00000000000   -0.06428347233   -0.13055475604
 ROW   5      0.00000000000    0.00000000000   -0.00000000000    0.00000000000
 ROW   6      0.02783761574    0.10812648697    0.00000000000    0.00000000000
 ROW   7     -0.12887869527    0.02804103381   -0.03238903866    0.05989499379
 ROW   8      0.00000000000   -0.00000000000   -0.00000000000   -0.00000000000
 ROW   9      0.06655297937   -0.03163844846   -0.04621554918    0.05360310266
 ROW  10      0.12887869527   -0.02804103381   -0.03238903866    0.05989499379
 ROW  11      0.00000000000   -0.00000000000    0.00000000000    0.00000000000
 ROW  12      0.06655297937   -0.03163844846    0.04621554918   -0.05360310266
 ROW  13     -0.04054966193   -0.12896714665    0.02294112150    0.07850156215
 ROW  14     -0.00000000000    0.00000000000   -0.00000000000   -0.00000000000
 ROW  15     -0.01491633958   -0.06993013011   -0.05240293163   -0.07653174031
 ROW  16      0.04054966193    0.12896714665    0.02294112150    0.07850156215
 ROW  17     -0.00000000000    0.00000000000   -0.00000000000   -0.00000000000
 ROW  18     -0.01491633958   -0.06993013011    0.05240293163    0.07653174031
 ROW  19     -0.16616742345    0.02725585737    0.08931853018    0.03726328878
 ROW  20     -0.00000000000    0.00000000000    0.00000000000   -0.00000000000
 ROW  21      0.05351972275   -0.03107811941    0.18749254827   -0.01174316650
 ROW  22      0.16616742345   -0.02725585737    0.08931853018    0.03726328878
 ROW  23     -0.00000000000    0.00000000000    0.00000000000   -0.00000000000
 ROW  24      0.05351972275   -0.03107811941   -0.18749254827    0.01174316650
 ROW  25     -0.07967617721   -0.22402081657   -0.19066149339    0.03032648496
 ROW  26      0.00000000000   -0.00000000000   -0.00000000000    0.00000000000
 ROW  27      0.02552602802    0.02876261256    0.27614307381   -0.00321233789
 ROW  28      0.07967617721    0.22402081657   -0.19066149339    0.03032648496
 ROW  29      0.00000000000   -0.00000000000    0.00000000000   -0.00000000000
 ROW  30      0.02552602802    0.02876261256   -0.27614307381    0.00321233789
 ROW  31      0.00000000000   -0.00000000000    0.07572948118   -0.14841877067
 ROW  32     -0.00000000000   -0.00000000000    0.00000000000    0.00000000000
 ROW  33     -0.14289776279    0.05625030037    0.00000000000   -0.00000000000

                 COLUMN  25       COLUMN  26       COLUMN  27       COLUMN  28
 ROW   1      0.14898332017   -0.00000000000    0.06251789871    0.00000000000
 ROW   2     -0.00000000000    0.00000000000   -0.00000000000   -0.00000000000
 ROW   3      0.00000000000    0.10916877122   -0.00000000000    0.09218637613
 ROW   4     -0.07483254949    0.00000000000   -0.15392182422   -0.00000000000
 ROW   5     -0.00000000000    0.00000000000   -0.00000000000   -0.00000000000
 ROW   6      0.00000000000    0.07020217934   -0.00000000000    0.05402164273
 ROW   7      0.00688411342   -0.08667641882    0.08529082036   -0.04007444401
 ROW   8      0.00000000000   -0.00000000000    0.00000000000    0.00000000000
 ROW   9     -0.12479804576   -0.07256747171    0.05269747415   -0.12902094706
 ROW  10      0.00688411342    0.08667641882    0.08529082036    0.04007444401
 ROW  11     -0.00000000000   -0.00000000000   -0.00000000000   -0.00000000000
 ROW  12      0.12479804576   -0.07256747171   -0.05269747415   -0.12902094706
 ROW  13      0.01354530863    0.10050372678   -0.07978434587   -0.04738121873
 ROW  14      0.00000000000    0.00000000000    0.00000000000   -0.00000000000
 ROW  15      0.10896445389   -0.06865798555    0.04050978058    0.12327377527
 ROW  16      0.01354530863   -0.10050372678   -0.07978434587    0.04738121873
 ROW  17      0.00000000000    0.00000000000    0.00000000000    0.00000000000
 ROW  18     -0.10896445389   -0.06865798555   -0.04050978058    0.12327377527
 ROW  19      0.13120781348    0.00099965269    0.06158787679    0.06366586377
 ROW  20      0.00000000000   -0.00000000000   -0.00000000000    0.00000000000
 ROW  21      0.04004980433    0.14066892899   -0.06804109220    0.02590652761
 ROW  22      0.13120781348   -0.00099965269    0.06158787679   -0.06366586377
 ROW  23      0.00000000000   -0.00000000000    0.00000000000    0.00000000000
 ROW  24     -0.04004980433    0.14066892899    0.06804109220    0.02590652761
 ROW  25      0.14117848060   -0.01178378217   -0.04114825706    0.07432454127
 ROW  26      0.00000000000    0.00000000000    0.00000000000    0.00000000000
 ROW  27     -0.02423593396    0.13975043471   -0.05651335951   -0.01199089728
 ROW  28      0.14117848060    0.01178378217   -0.04114825706   -0.07432454127
 ROW  29     -0.00000000000   -0.00000000000   -0.00000000000   -0.00000000000
 ROW  30      0.02423593396    0.13975043471    0.05651335951   -0.01199089728
 ROW  31     -0.06530901320    0.00000000000    0.11862340710    0.00000000000
 ROW  32     -0.00000000000   -0.00000000000    0.00000000000    0.00000000000
 ROW  33      0.00000000000    0.08048831505    0.00000000000   -0.05757722921

                 COLUMN  29       COLUMN  30       COLUMN  31       COLUMN  32
 ROW   1     -0.00000000000    0.00305154462   -0.00000000000    0.00949648921
 ROW   2     -0.00000000000   -0.00000000000    0.00000000000   -0.00000000000
 ROW   3      0.47401395584    0.00000000000    0.35778758074    0.00000000000
 ROW   4      0.00000000000   -0.00567116577    0.00000000000   -0.01576590180
 ROW   5     -0.00000000000   -0.00000000000   -0.00000000000   -0.00000000000
 ROW   6     -0.08261927041   -0.00000000000   -0.06403821749   -0.00000000000
 ROW   7     -0.03475657575    0.02831899313    0.01310581068    0.07208763471
 ROW   8     -0.00000000000    0.00000000000   -0.00000000000    0.00000000000
 ROW   9      0.02342057642   -0.00466774617    0.01000405948   -0.04120429774
 ROW  10      0.03475657575    0.02831899313   -0.01310581068    0.07208763471
 ROW  11      0.00000000000   -0.00000000000   -0.00000000000   -0.00000000000
 ROW  12      0.02342057642    0.00466774617    0.01000405948    0.04120429774
 ROW  13      0.03538453421   -0.06761824425   -0.06101348265    0.02003156398
 ROW  14      0.00000000000    0.00000000000    0.00000000000    0.00000000000
 ROW  15      0.01858386714   -0.04441685862   -0.04099244081    0.02380471856
 ROW  16     -0.03538453421   -0.06761824425    0.06101348265    0.02003156398
 ROW  17     -0.00000000000    0.00000000000    0.00000000000    0.00000000000
 ROW  18      0.01858386714    0.04441685862   -0.04099244081   -0.02380471856
 ROW  19      0.20079681905   -0.13448275955   -0.03442914993   -0.37303021659
 ROW  20      0.00000000000    0.00000000000    0.00000000000    0.00000000000
 ROW  21     -0.10849034500    0.06526674663    0.00800038595    0.19983619158
 ROW  22     -0.20079681905   -0.13448275955    0.03442914993   -0.37303021659
 ROW  23     -0.00000000000    0.00000000000    0.00000000000    0.00000000000
 ROW  24     -0.10849034500   -0.06526674663    0.00800038595   -0.19983619158
 ROW  25     -0.17241922085    0.35779093698    0.30884705203   -0.11985038245
 ROW  26     -0.00000000000   -0.00000000000   -0.00000000000   -0.00000000000
 ROW  27     -0.10985484537    0.23164314778    0.20138580003   -0.08414536049
 ROW  28      0.17241922085    0.35779093698   -0.30884705203   -0.11985038245
 ROW  29      0.00000000000    0.00000000000   -0.00000000000    0.00000000000
 ROW  30     -0.10985484537   -0.23164314778    0.20138580003    0.08414536049
 ROW  31     -0.00000000000    0.00794463353   -0.00000000000   -0.00282471307
 ROW  32     -0.00000000000   -0.00000000000   -0.00000000000   -0.00000000000
 ROW  33     -0.00063931933    0.00000000000    0.00088280859   -0.00000000000

                 COLUMN  33
 ROW   1     -0.00000000000
 ROW   2     -0.00000000000
 ROW   3      0.24002746537
 ROW   4      0.00000000000
 ROW   5      0.00000000000
 ROW   6     -0.04621331209
 ROW   7      0.06900452840
 ROW   8      0.00000000000
 ROW   9     -0.03512684599
 ROW  10     -0.06900452840
 ROW  11     -0.00000000000
 ROW  12     -0.03512684599
 ROW  13      0.02219316615
 ROW  14     -0.00000000000
 ROW  15      0.02421280941
 ROW  16     -0.02219316615
 ROW  17      0.00000000000
 ROW  18      0.02421280941
 ROW  19     -0.34028332180
 ROW  20     -0.00000000000
 ROW  21      0.17989532684
 ROW  22      0.34028332180
 ROW  23     -0.00000000000
 ROW  24      0.17989532684
 ROW  25     -0.12214161560
 ROW  26      0.00000000000
 ROW  27     -0.08559530390
 ROW  28      0.12214161560
 ROW  29     -0.00000000000
 ROW  30     -0.08559530390
 ROW  31     -0.00000000000
 ROW  32      0.00000000000
 ROW  33     -0.00003102607
  Performing F(IJK)/F(IKJ)/F(KJI) consistency check 
  Differences greater than 1 cm-1 will be printed.
  ===================================================================
  I    J    K    F(IJK)        F(IKJ)        F(KJI)        Difference
  ===================================================================
 Cubic force constants written to file cubic.
  ===================================================================
  Largest absolute difference is    0.11517 cm-1.
 
 
---------------------------------------------------------------------------
          Quartic centrifugal distortion parameters 
                                CM-1                MHz
---------------------------------------------------------------------------
    1    1    1    1   -0.1189240529E-06       -0.0035652534
    1    1    2    2   -0.2082144807E-07       -0.0006242113
    1    1    3    3    0.3587309036E-07        0.0010754482
    1    3    1    3   -0.7063506156E-07       -0.0021175859
    1    3    3    1   -0.7063506156E-07       -0.0021175859
    2    2    1    1   -0.2082144807E-07       -0.0006242113
    2    2    2    2   -0.9536262287E-08       -0.0002858900
    2    2    3    3   -0.1731826585E-07       -0.0005191885
    3    1    1    3   -0.7063506156E-07       -0.0021175859
    3    1    3    1   -0.7063506156E-07       -0.0021175859
    3    3    1    1    0.3587309036E-07        0.0010754482
    3    3    2    2   -0.1731826585E-07       -0.0005191885
    3    3    3    3   -0.1053603235E-06       -0.0031586230
---------------------------------------------------------------------------
------------------------------------------------------------
        Parameter                (MHz)                 (CM-1)
------------------------------------------------------------
 
           R6                -.406675E-04           -.135652E-08
           R5                -.625533E-04           -.208655E-08
           SI                            0.100608E+01
 
  Kivelson-Wilson centrifugal distortion parameters 
 
           DJ                0.400058E-03           0.133445E-07
           DK                0.269986E-03           0.900575E-08
           DJK               0.119612E-03           0.398983E-08
 
  A-reduced centrifugal distortion parameters (Ir representation) 
 
           DELJ              0.481393E-03           0.160575E-07
           DELK              0.676661E-03           0.225710E-07
           DELJK             -.368398E-03           -.122884E-07
           delJ              0.204960E-03           0.683674E-08
           delK              0.288765E-03           0.963217E-08
 
  S-reduced centrifugal distortion parameters (Ir representation) 
 
           DJ                0.337882E-03           0.112705E-07
           DK                -.408921E-04           -.136401E-08
           DJK               0.492666E-03           0.164336E-07
           D1                -.204960E-03           -.683674E-08
           D2                -.717553E-04           -.239350E-08
------------------------------------------------------------
  Centrifugal corrections for various types of 
 rotational constants (MHz and cm-1) ...
   Bx''-Bx         0.0013183872        0.0000000440
   By''-By        -0.0000083276       -0.0000000003
   Bz''-Bz         0.0013708986        0.0000000457
   Bx''-Bx'         0.0002595943        0.0000000087
   By''-By'         0.0015798618        0.0000000527
   Bz''-Bz'         0.0003121057        0.0000000104
   Bx'-Bx         0.0010587929        0.0000000353
   By'-By        -0.0015881894       -0.0000000530
   Bz'-Bz         0.0010587929        0.0000000353
   BxSR-Bx         0.0008468986        0.0000000282
   BySR-By        -0.0012996571       -0.0000000434
   BzSR-Bz         0.0011256656        0.0000000375
   BxSR-Bx''        -0.0004714886       -0.0000000157
   BySR-By''        -0.0012913295       -0.0000000431
   BzSR-Bz''        -0.0002452330       -0.0000000082
   BxSR-Bx'        -0.0002118944       -0.0000000071
   BySR-By'         0.0002885323        0.0000000096
   BzSR-Bz'        -0.0000668727       -0.0000000022
   BxAR-Bx         0.0017114499        0.0000000571
   ByAR-By        -0.0015901662       -0.0000000530
   BzAR-Bz         0.0004081127        0.0000000136
---------------------------------------------------------------------------
 
 *****************************************
     THE MOLECULE IS AN ASYMMETRIC TOP
 *****************************************
 
 
---------------------------------------------------------------------------
         Sextic centrifugal distortion parameters
          Watson A reduction. I^r representation 
              CM-1*10^6                     kHz
---------------------------------------------------------------------------
   HJ        0.0000000053               0.0000001595
   HJK       -0.0000000029              -0.0000000855
   HKJ       -0.0000000297              -0.0000008895
   HK        0.0000000362               0.0000010849
   hJ        0.0000000027               0.0000000795
   hJK        0.0000000034               0.0000001027
   hK        0.0000000116               0.0000003475
---------------------------------------------------------------------------
         Sextic centrifugal distortion parameters
          Watson S reduction. I^r representation 
              CM-1*10^6                     kHz
---------------------------------------------------------------------------
   HJ       -0.0000000003              -0.0000000085
   HJK        0.0000000226               0.0000006774
   HKJ       -0.0000000305              -0.0000009133
   HK        0.0000000171               0.0000005137
   h1        0.0000000021               0.0000000643
   h2        0.0000000028               0.0000000840
   h3        0.0000000005               0.0000000152
---------------------------------------------------------------------------
---------------------------------------------------------------------------
             Geometrical properties evaluated at     0.00 K 
  Mean and mean-square displacements in normal coordinates (amu**0.5 bohr)
         Coordinate              <q>            <q**2>
---------------------------------------------------------------------------
              1              0.0000000000     0.0000000000
              2              0.0000000000     0.0000000000
              3              0.0000000000     0.0000000000
              4              0.0000000000     0.0000000000
              5              0.0000000000     0.0000000000
              6              0.0000000000     0.0000000000
              7             -0.0000000000     0.5000000659
              8              0.0000000000     0.5000000659
              9             -0.0000000000     0.5000000659
             10             -0.0010158673     0.5000000659
             11             -0.0000000000     0.5000000659
             12              0.0000000000     0.5000000659
             13              0.0000000000     0.5000000659
             14              0.0000000000     0.5000000659
             15             -0.0000000000     0.5000000659
             16             -0.0000000000     0.5000000659
             17              0.0000000000     0.5000000659
             18              0.0023131303     0.5000000659
             19              0.0000000000     0.5000000659
             20             -0.0829448272     0.5000000659
             21             -0.2318951597     0.5000000659
             22             -0.1263937915     0.5000000659
             23             -0.0000000000     0.5000000659
             24              0.0000000000     0.5000000659
             25              0.0000000000     0.5000000659
             26              0.0002257701     0.5000000659
             27             -0.0000000000     0.5000000659
             28              0.0126103541     0.5000000659
             29             -0.0254995501     0.5000000659
             30             -0.0000000000     0.5000000659
             31              0.0222604026     0.5000000659
             32             -0.0000000000     0.5000000659
             33             -0.0553596643     0.5000000659
---------------------------------------------------------------------------
------------------------------------------------------
   ATOM              INTERNUCLEAR DISTANCE
  I    J            Re           Rg           Ra
------------------------------------------------------
  2    1         1.0819050    1.0970155    1.0854681
  3    1         2.1561982    2.1698798    2.1635881
  3    2         1.3916426    1.3991075    1.3967005
  4    1         2.1561982    2.1698798    2.1635881
  4    2         1.3916426    1.3991075    1.3967005
  4    3         2.3906676    2.4009161    2.3996882
  5    1         3.3846822    3.4002903    3.3967471
  5    2         2.3938263    2.4037392    2.4026453
  5    3         1.3936337    1.4014526    1.3990635
  5    4         2.7186620    2.7296635    2.7289520
  6    1         3.3846822    3.4002903    3.3967471
  6    2         2.3938263    2.4037392    2.4026453
  6    3         2.7186620    2.7296635    2.7289520
  6    4         1.3936337    1.4014526    1.3990635
  6    5         2.2792411    2.2889807    2.2877141
  7    1         2.5080635    2.5245921    2.5165303
  7    2         2.1612674    2.1748920    2.1686994
  7    3         1.0812548    1.0963859    1.0846530
  7    4         3.3845477    3.4002529    3.3966044
  7    5         2.1505638    2.1646135    2.1584124
  7    6         3.7988884    3.8153905    3.8125785
  8    1         2.5080635    2.5245921    2.5165303
  8    2         2.1612674    2.1748920    2.1686994
  8    3         3.3845477    3.4002529    3.3966044
  8    4         1.0812548    1.0963859    1.0846530
  8    5         3.7988884    3.8153905    3.8125785
  8    6         2.1505638    2.1646135    2.1584124
  8    7         4.3025852    4.3221475    4.3174148
  9    1         4.2918416    4.3123186    4.3077648
  9    2         3.3817517    3.3981070    3.3946633
  9    3         2.1525632    2.1674741    2.1612335
  9    4         3.8018753    3.8192057    3.8164737
  9    5         1.0835302    1.0990482    1.0878468
  9    6         3.2460793    3.2620607    3.2582594
  9    7         2.4810339    2.4991662    2.4908788
  9    8         4.8816294    4.9032049    4.8996232
 10    1         4.2918416    4.3123186    4.3077648
 10    2         3.3817517    3.3981070    3.3946633
 10    3         3.8018753    3.8192057    3.8164737
 10    4         2.1525632    2.1674741    2.1612335
 10    5         3.2460793    3.2620607    3.2582594
 10    6         1.0835302    1.0990482    1.0878468
 10    7         4.8816294    4.9032049    4.8996232
 10    8         2.4810339    2.4991662    2.4908788
 10    9         4.1079434    4.1283218    4.1232616
 11    1         3.8902253    3.9061077    3.9034877
 11    2         2.8083203    2.8185885    2.8180196
 11    3         2.4126182    2.4224657    2.4212698
 11    4         2.4126182    2.4224657    2.4212698
 11    5         1.3390964    1.3461725    1.3437333
 11    6         1.3390964    1.3461725    1.3437333
 11    7         3.3753245    3.3906953    3.3871121
 11    8         3.3753245    3.3906953    3.3871121
 11    9         2.0575793    2.0714959    2.0651836
 11   10         2.0575793    2.0714959    2.0651836
------------------------------------------------------
  nmode is                     27
  DIPOLE MOMENT OF ISOTOPOLOGUE 
  (only correct if inertial frame is unchanged) 
                             Vibrationally averaged dipole moment
--------------------------------------------------------------------------------
                              a.u.                         Debye
                     x         y         z              x         y         z
--------------------------------------------------------------------------------
MU_e            0.00000   0.00000  -0.85347        0.00000   0.00000  -2.16917
delta <MU> (1)  0.00000  -0.00000  -0.00033        0.00000  -0.00000  -0.00083
delta <MU> (2)  0.00000  -0.00000   0.01841        0.00000  -0.00000   0.04678
<MU>            0.00000  -0.00000  -0.83539        0.00000  -0.00000  -2.12322
 
Equilibrium dipole moment:    0.85347 a.u. (   2.16917 D)
Zero-point dipole moment:     0.83539 a.u. (   2.12322 D)
--------------------------------------------------------------------------------
********************************************************************************
     PARAMETERS RELEVANT TO ROTATIONAL SPECTROSCOPY
********************************************************************************
 
 
  ----------------------------------------------------------------------------
                                     VIB-ROT CONSTANT / (cm-1)
                                  ------------------------------
     AXIS        MODE       CORIOLIS     QUADRATIC     ANHARMONIC    TOTAL
  ----------------------------------------------------------------------------
       1           7       0.0002651     -0.0000000   -0.0002174    0.0000477
       1           8       0.0002526      0.0000000   -0.0000933    0.0001593
       1           9       0.0002149      0.0000000   -0.0001103    0.0001047
       1          10       0.0007624     -0.0000739    0.0000044    0.0006929
       1          11       0.0001636     -0.0000728   -0.0000041    0.0000866
       1          12      -0.0005698      0.0000000    0.0000046   -0.0005653
       1          13       0.0001062     -0.0000000   -0.0000145    0.0000917
       1          14       0.0001915      0.0000000   -0.0000603    0.0001312
       1          15       0.0016723     -0.0000000   -0.0000040    0.0016683
       1          16       0.0004866      0.0000000   -0.0000319    0.0004547
       1          17      -0.0016861     -0.0000032    0.0000606   -0.0016288
       1          18      -0.0005211     -0.0000134   -0.0000375   -0.0005720
       1          19      -0.0000214     -0.0000293    0.0001044    0.0000537
       1          20      -0.0002216     -0.0000661    0.0000698   -0.0002180
       1          21      -0.0000445     -0.0000421    0.0001649    0.0000783
       1          22      -0.0000936     -0.0000055    0.0000247   -0.0000744
       1          23      -0.0001876     -0.0000021    0.0000199   -0.0001698
       1          24      -0.0000452     -0.0000006    0.0004705    0.0004247
       1          25      -0.0001320     -0.0000003    0.0004768    0.0003445
       1          26      -0.0000936     -0.0000000    0.0000945    0.0000008
       1          27      -0.0000160     -0.0000026    0.0003063    0.0002877
       1          28      -0.0001273     -0.0000022    0.0004574    0.0003279
       1          29      -0.0000531     -0.0000007    0.0001876    0.0001338
       1          30      -0.0000220     -0.0000009    0.0000916    0.0000687
       1          31      -0.0000408     -0.0000001    0.0001501    0.0001092
       1          32      -0.0000194     -0.0000002    0.0001392    0.0001196
       1          33      -0.0000267     -0.0000003    0.0001549    0.0001279
       2           7       0.0000000     -0.0000000   -0.0000751   -0.0000751
       2           8       0.0000000     -0.0000000   -0.0000670   -0.0000670
       2           9       0.0000000     -0.0000000   -0.0000460   -0.0000460
       2          10       0.0001254     -0.0000001   -0.0000041    0.0001212
       2          11      -0.0000204      0.0000000    0.0000083   -0.0000122
       2          12      -0.0000000     -0.0000000   -0.0000179   -0.0000179
       2          13       0.0000000     -0.0000000   -0.0000240   -0.0000240
       2          14       0.0000000     -0.0000000   -0.0000184   -0.0000184
       2          15       0.0000000     -0.0000000   -0.0000130   -0.0000130
       2          16       0.0000000     -0.0000000   -0.0000146   -0.0000146
       2          17       0.0012473      0.0000000    0.0000150    0.0012623
       2          18      -0.0011689     -0.0000000    0.0000186   -0.0011503
       2          19       0.0000462      0.0000000    0.0000210    0.0000671
       2          20      -0.0000551     -0.0000038    0.0000292   -0.0000297
       2          21       0.0000218     -0.0000299    0.0000930    0.0000850
       2          22       0.0000547     -0.0000078    0.0000350    0.0000819
       2          23       0.0000041      0.0000000    0.0000134    0.0000176
       2          24      -0.0000796      0.0000000    0.0002397    0.0001601
       2          25       0.0001554      0.0000000    0.0001228    0.0002782
       2          26      -0.0001722     -0.0000000    0.0001095   -0.0000627
       2          27       0.0003322      0.0000000    0.0001773    0.0005095
       2          28      -0.0003437     -0.0000000    0.0001799   -0.0001638
       2          29      -0.0000004     -0.0000000    0.0000827    0.0000822
       2          30      -0.0000460      0.0000000    0.0000802    0.0000343
       2          31      -0.0000167     -0.0000000    0.0000838    0.0000671
       2          32      -0.0000323      0.0000000    0.0000932    0.0000609
       2          33      -0.0000265     -0.0000004    0.0000946    0.0000677
       3           7       0.0002463      0.0000000   -0.0000829    0.0001634
       3           8       0.0002530     -0.0000000   -0.0001746    0.0000784
       3           9       0.0002732     -0.0000000   -0.0000735    0.0001997
       3          10       0.0000897     -0.0000579   -0.0000208    0.0000110
       3          11       0.0009073     -0.0000729    0.0000373    0.0008716
       3          12      -0.0007445     -0.0000000   -0.0000761   -0.0008206
       3          13       0.0000651      0.0000000   -0.0000817   -0.0000166
       3          14       0.0003195     -0.0000000   -0.0000133    0.0003062
       3          15       0.0003297      0.0000000   -0.0000481    0.0002816
       3          16       0.0003620      0.0000000   -0.0000265    0.0003356
       3          17      -0.0001523     -0.0000032   -0.0000008   -0.0001563
       3          18      -0.0001874     -0.0000120    0.0001122   -0.0000873
       3          19      -0.0005197     -0.0000293   -0.0000207   -0.0005698
       3          20      -0.0001037     -0.0000067    0.0000469   -0.0000635
       3          21      -0.0000305     -0.0000806    0.0002072    0.0000962
       3          22      -0.0000947     -0.0000306    0.0001154   -0.0000099
       3          23      -0.0001307     -0.0000021    0.0000338   -0.0000989
       3          24      -0.0001503     -0.0000006    0.0004883    0.0003374
       3          25      -0.0000528     -0.0000003    0.0000139   -0.0000391
       3          26      -0.0000767     -0.0000000    0.0003438    0.0002671
       3          27      -0.0001260     -0.0000026    0.0004030    0.0002744
       3          28      -0.0000161     -0.0000017    0.0002619    0.0002441
       3          29      -0.0000281     -0.0000001    0.0001432    0.0001151
       3          30      -0.0000578     -0.0000009    0.0002296    0.0001709
       3          31      -0.0000390     -0.0000007    0.0001853    0.0001457
       3          32      -0.0000584     -0.0000002    0.0002337    0.0001751
       3          33      -0.0000499     -0.0000013    0.0002236    0.0001724
  ----------------------------------------------------------------------------
 
 
  ----------------------------------------------------------------------------
   Be, B0 AND B-B0 SHIFTS FOR SINGLY EXCITED VIBRATIONAL STATES (CM-1)
   ------------------------------------------------------------
  VIBRATION            X AXIS               Y AXIS                 Z AXIS
  ----------------------------------------------------------------------------
    Be                    0.16649215           0.08330921           0.16674486
    B0                    0.16534928           0.08270903           0.16555308
    Be-B0                 0.00114288           0.00060018           0.00119179
    B'                    0.16534931           0.08270897           0.16555311
    Be-B'                 0.00114284           0.00060023           0.00119175
    B''                   0.16534932           0.08270903           0.16555312
    Be-B''                0.00114283           0.00060018           0.00119174
    B^A                   0.16534933           0.08270897           0.16555309
    Be-B^A                0.00114282           0.00060023           0.00119177
    B^S                   0.16534930           0.08270898           0.16555311
    Be-B^S                0.00114285           0.00060022           0.00119175
     7                   -0.00004773           0.00007512          -0.00016338
     8                   -0.00015932           0.00006696          -0.00007836
     9                   -0.00010467           0.00004595          -0.00019970
    10                   -0.00069294          -0.00012116          -0.00001098
    11                   -0.00008660           0.00001218          -0.00087159
    12                    0.00056529           0.00001786           0.00082062
    13                   -0.00009175           0.00002403           0.00001659
    14                   -0.00013117           0.00001843          -0.00030620
    15                   -0.00166835           0.00001299          -0.00028158
    16                   -0.00045469           0.00001458          -0.00033558
    17                    0.00162877          -0.00126229           0.00015627
    18                    0.00057197           0.00115032           0.00008730
    19                   -0.00005375          -0.00006713           0.00056981
    20                    0.00021802           0.00002972           0.00006348
    21                   -0.00007825          -0.00008496          -0.00009616
    22                    0.00007444          -0.00008191           0.00000994
    23                    0.00016979          -0.00001757           0.00009893
    24                   -0.00042473          -0.00016008          -0.00033745
    25                   -0.00034449          -0.00027819           0.00003915
    26                   -0.00000082           0.00006271          -0.00026707
    27                   -0.00028770          -0.00050951          -0.00027436
    28                   -0.00032792           0.00016384          -0.00024410
    29                   -0.00013379          -0.00008224          -0.00011508
    30                   -0.00006870          -0.00003429          -0.00017089
    31                   -0.00010917          -0.00006713          -0.00014570
    32                   -0.00011957          -0.00006086          -0.00017505
    33                   -0.00012791          -0.00006775          -0.00017242
  ----------------------------------------------------------------------------
  ----------------------------------------------------------------------------
   Be, B0 AND B-B0 SHIFTS FOR SINGLY EXCITED VIBRATIONAL STATES (MHz)
  VIBRATION            X AXIS               Y AXIS                 Z AXIS
  ----------------------------------------------------------------------------
    Be                 4991.30909899        2497.54713814        4998.88519892
    B0                 4957.04656630        2479.55422957        4963.15638263
    Be-B0                34.26253269          17.99290857          35.72881629
    B'                 4957.04762509        2479.55264138        4963.15744143
    Be-B'                34.26147390          17.99449676          35.72775750
    B''                4957.04788469        2479.55422124        4963.15775353
    Be-B''               34.26121431          17.99291690          35.72744539
    B^A                4957.04827775        2479.55263940        4963.15679075
    Be-B^A               34.26082124          17.99449873          35.72840818
    B^S                4957.04741320        2479.55292991        4963.15750830
    Be-B^S               34.26168580          17.99420823          35.72769062
     7                   -1.43096237           2.25208302          -4.89788333
     8                   -4.77614856           2.00746582          -2.34921508
     9                   -3.13780652           1.37766378          -5.98690549
    10                  -20.77377008          -3.63227675          -0.32917901
    11                   -2.59634364           0.36513019         -26.12976009
    12                   16.94704538           0.53549029          24.60149678
    13                   -2.75055202           0.72034544           0.49739695
    14                   -3.93251768           0.55258650          -9.17964484
    15                  -50.01578117           0.38944053          -8.44147028
    16                  -13.63124479           0.43716650         -10.06040476
    17                   48.82944213         -37.84263125           4.68488800
    18                   17.14708433          34.48577934           2.61715223
    19                   -1.61128147          -2.01239950          17.08249315
    20                    6.53593398           0.89106671           1.90308698
    21                   -2.34595468          -2.54715441          -2.88289063
    22                    2.23162204          -2.45545693           0.29784384
    23                    5.09006691          -0.52663110           2.96588316
    24                  -12.73310955          -4.79896983         -10.11635483
    25                  -10.32764183          -8.34007094           1.17365210
    26                   -0.02456376           1.88002592          -8.00646510
    27                   -8.62512944         -15.27480548          -8.22523891
    28                   -9.83088885           4.91190746          -7.31807147
    29                   -4.01105394          -2.46562465          -3.44991624
    30                   -2.05945419          -1.02797212          -5.12310826
    31                   -3.27290178          -2.01242885          -4.36805798
    32                   -3.58456522          -1.82456191          -5.24800892
    33                   -3.83458860          -2.03098492          -5.16895053
  ----------------------------------------------------------------------------
