# Supplementary material for: Precise Semi-Experimental Equilibrium (r e SE) Structure of Pyridine from 32 Isotopologues: Accurate Assessment of the Effect of Nitrogen-Atom Substitution in Aromatic Rings
Source: J Phys Chem A. 2025 Nov 7;129(46):10737–50. doi: 10.1021/acs.jpca.5c07184 (PMC12641475; doi:10.1021/acs.jpca.5c07184)
Supplement: Supplementary file 2 [file jp5c07184_si_002.zip › Supplementary Information/Computational Files/isomass/ISOMASS30_1H2-C5D4N.out]

 @GETMEM-I,  Allocated   91552 MB of main memory.
  analysis of anharmonic force field for a different isotopomer
  masses of atoms
   2.01410177900000        12.0000000000000        12.0000000000000     
   12.0000000000000        12.0000000000000        12.0000000000000     
   2.01410177900000        2.01410177900000        1.00782503500000     
   2.01410177900000        14.0030740020000     
  rotation matrix to com frame 

                 COLUMN   1       COLUMN   2       COLUMN   3
 ROW   1      0.65214404879    0.00000000000   -0.75809507294
 ROW   2      0.75809507294    0.00000000000    0.65214404879
 ROW   3     -0.00000000000    1.00000000000   -0.00000000000
********************************************************************************
        PARAMETERS RELEVANT TO MOLECULAR STRUCTURE 
********************************************************************************

                 COLUMN   1       COLUMN   2       COLUMN   3       COLUMN   4
 ROW   1      0.07652219934    0.04354818960   -0.06547013674    0.11328001135
 ROW   2      0.06927498531    0.00588107706    0.08488121083    0.13442040567
 ROW   3     -0.03719892516    0.10053555931    0.02339384193   -0.00000000107
 ROW   4      0.07652219930    0.04354818961   -0.06547013673    0.06267953704
 ROW   5      0.06927498526    0.00588107707    0.08488121084    0.07559909096
 ROW   6     -0.03719892524    0.10053555936    0.02339384192   -0.00000000058
 ROW   7      0.07652219921    0.04354818962   -0.06547013671   -0.03563857623
 ROW   8      0.06927498527    0.00588107707    0.08488121084    0.09275998424
 ROW   9     -0.03719892516    0.10053555936    0.02339384191   -0.00000000083
 ROW  10      0.07652219933    0.04354818960   -0.06547013673    0.09433811567
 ROW  11      0.06927498517    0.00588107708    0.08488121086   -0.01905122171
 ROW  12     -0.03719892543    0.10053555944    0.02339384193    0.00000000031
 ROW  13      0.07652219916    0.04354818963   -0.06547013670   -0.09773750278
 ROW  14      0.06927498520    0.00588107708    0.08488121085    0.01444524885
 ROW  15     -0.03719892527    0.10053555943    0.02339384190   -0.00000000018
 ROW  16      0.07652219927    0.04354818961   -0.06547013672    0.02618110207
 ROW  17      0.06927498511    0.00588107709    0.08488121087   -0.09215454708
 ROW  18     -0.03719892552    0.10053555951    0.02339384192    0.00000000091
 ROW  19      0.07652219919    0.04354818962   -0.06547013670   -0.06398308514
 ROW  20      0.06927498534    0.00588107706    0.08488121082    0.16493844745
 ROW  21     -0.03719892501    0.10053555930    0.02339384190   -0.00000000152
 ROW  22      0.07652219939    0.04354818959   -0.06547013675    0.16994145953
 ROW  23      0.06927498516    0.00588107708    0.08488121086   -0.03629290793
 ROW  24     -0.03719892550    0.10053555945    0.02339384194    0.00000000054
 ROW  25      0.07652219909    0.04354818964   -0.06547013668   -0.17464015225
 ROW  26      0.06927498521    0.00588107708    0.08488121085    0.02560078911
 ROW  27     -0.03719892521    0.10053555943    0.02339384189   -0.00000000035
 ROW  28      0.07652219929    0.04354818961   -0.06547013672    0.04870192902
 ROW  29      0.06927498505    0.00588107710    0.08488121088   -0.16652712032
 ROW  30     -0.03719892567    0.10053555958    0.02339384192    0.00000000161
 ROW  31      0.07652219918    0.04354818962   -0.06547013670   -0.06866524182
 ROW  32      0.06927498512    0.00588107709    0.08488121087   -0.07708470310
 ROW  33     -0.03719892545    0.10053555951    0.02339384191    0.00000000069

                 COLUMN   5       COLUMN   6       COLUMN   7       COLUMN   8
 ROW   1      0.00000000058    0.00000000034   -0.00000000000    0.00000000000
 ROW   2      0.00000000068    0.00000000042   -0.00000000000    0.00000000000
 ROW   3      0.24054928658   -0.06075404287    0.02572729703    0.34014155332
 ROW   4      0.00000000030    0.00000000016   -0.00000000000   -0.00000000000
 ROW   5      0.00000000035    0.00000000021   -0.00000000000   -0.00000000000
 ROW   6      0.13462180986   -0.03284895909    0.01383397998    0.11596469073
 ROW   7     -0.00000000025   -0.00000000019   -0.00000000000   -0.00000000000
 ROW   8      0.00000000045    0.00000000027   -0.00000000000   -0.00000000000
 ROW   9      0.09250625489    0.10388286516   -0.10016208927   -0.06629563237
 ROW  10      0.00000000047    0.00000000027   -0.00000000000   -0.00000000000
 ROW  11     -0.00000000017   -0.00000000012   -0.00000000000   -0.00000000000
 ROW  12      0.03719149957   -0.13281942755    0.08711194246   -0.09199286678
 ROW  13     -0.00000000059   -0.00000000041   -0.00000000000   -0.00000000000
 ROW  14      0.00000000001   -0.00000000000   -0.00000000000   -0.00000000000
 ROW  15     -0.04512260998    0.13428332635    0.10510797593   -0.06647108306
 ROW  16      0.00000000010    0.00000000003   -0.00000000000   -0.00000000000
 ROW  17     -0.00000000058   -0.00000000038   -0.00000000000    0.00000000000
 ROW  18     -0.09785919339   -0.09138635796   -0.10236698708   -0.02402856415
 ROW  19     -0.00000000040   -0.00000000029   -0.00000000000   -0.00000000000
 ROW  20      0.00000000085    0.00000000053   -0.00000000000   -0.00000000000
 ROW  21      0.16409103804    0.18550202112   -0.26637358756   -0.13506783570
 ROW  22      0.00000000089    0.00000000054   -0.00000000000   -0.00000000000
 ROW  23     -0.00000000027   -0.00000000018    0.00000000000   -0.00000000000
 ROW  24      0.06453879900   -0.24050084821    0.20633020546   -0.20847782402
 ROW  25     -0.00000000101   -0.00000000068    0.00000000000    0.00000000000
 ROW  26      0.00000000007    0.00000000004   -0.00000000000   -0.00000000000
 ROW  27     -0.08088838390    0.23980900105    0.26194494055   -0.14429279211
 ROW  28      0.00000000022    0.00000000011   -0.00000000000   -0.00000000000
 ROW  29     -0.00000000099   -0.00000000064   -0.00000000000    0.00000000000
 ROW  30     -0.17593701497   -0.16692163983   -0.32751571724   -0.04651565891
 ROW  31     -0.00000000043   -0.00000000031   -0.00000000000    0.00000000000
 ROW  32     -0.00000000049   -0.00000000033    0.00000000000    0.00000000000
 ROW  33     -0.14033713151    0.03958504825    0.03017005721    0.13138878248

                 COLUMN   9       COLUMN  10       COLUMN  11       COLUMN  12
 ROW   1      0.00000000000   -0.11348775348    0.10966516851    0.00000000000
 ROW   2      0.00000000000    0.09961583421    0.13991910364    0.00000000000
 ROW   3      0.33372849607   -0.00000000000    0.00000000000    0.11763006189
 ROW   4      0.00000000000   -0.10778795271   -0.04098664086    0.00000000000
 ROW   5      0.00000000000    0.09838051565   -0.03578361585   -0.00000000000
 ROW   6     -0.06799819403    0.00000000000   -0.00000000000    0.05351367875
 ROW   7      0.00000000000    0.05013871801   -0.12641720535   -0.00000000000
 ROW   8      0.00000000000    0.07417588545   -0.00669897808   -0.00000000000
 ROW   9     -0.07134532798   -0.00000000000   -0.00000000000    0.00157802831
 ROW  10      0.00000000000   -0.06274953849    0.00554436489    0.00000000000
 ROW  11      0.00000000000   -0.05455389797   -0.12988097083   -0.00000000000
 ROW  12     -0.07014924237    0.00000000000   -0.00000000000   -0.05394809708
 ROW  13      0.00000000000    0.05427411161   -0.00705834096    0.00000000000
 ROW  14     -0.00000000000    0.04701033955    0.11838885848    0.00000000000
 ROW  15      0.01709442659    0.00000000000   -0.00000000000    0.10729596804
 ROW  16     -0.00000000000   -0.04825062993    0.11727419743    0.00000000000
 ROW  17     -0.00000000000   -0.06467686906    0.00800318327    0.00000000000
 ROW  18     -0.03926343909    0.00000000000    0.00000000000    0.01115829508
 ROW  19      0.00000000000    0.10921532494   -0.08811896626   -0.00000000000
 ROW  20      0.00000000000   -0.06937488031   -0.11845413911   -0.00000000000
 ROW  21      0.28304353349   -0.00000000000    0.00000000000   -0.36486913349
 ROW  22      0.00000000000    0.10611423373   -0.09926669092   -0.00000000000
 ROW  23      0.00000000000   -0.09549192497   -0.11138017444    0.00000000000
 ROW  24      0.35387698037   -0.00000000000    0.00000000000   -0.11567662490
 ROW  25     -0.00000000000   -0.07255044681    0.02460434031    0.00000000000
 ROW  26     -0.00000000000    0.06611411303    0.11441300093    0.00000000000
 ROW  27      0.24063386721    0.00000000000    0.00000000000    0.19800405049
 ROW  28     -0.00000000000   -0.09412108010    0.10854730451    0.00000000000
 ROW  29     -0.00000000000    0.07613455563    0.05682791239    0.00000000000
 ROW  30      0.22837569822    0.00000000000   -0.00000000000    0.34840978189
 ROW  31     -0.00000000000    0.10212552818    0.03805152235   -0.00000000000
 ROW  32     -0.00000000000   -0.09230714545    0.03592005399    0.00000000000
 ROW  33      0.00874570035   -0.00000000000    0.00000000000   -0.11465422004

                 COLUMN  13       COLUMN  14       COLUMN  15       COLUMN  16
 ROW   1      0.00000000000   -0.00000000000    0.00000000000   -0.00238096842
 ROW   2      0.00000000000   -0.00000000000    0.00000000000    0.06022587966
 ROW   3      0.13704500713    0.36550206343    0.16850587113    0.00000000000
 ROW   4      0.00000000000   -0.00000000000    0.00000000000   -0.02274383937
 ROW   5      0.00000000000   -0.00000000000   -0.00000000000    0.02824619368
 ROW   6     -0.00851234040   -0.13616817672   -0.11075396014   -0.00000000000
 ROW   7     -0.00000000000    0.00000000000    0.00000000000   -0.00025891235
 ROW   8     -0.00000000000    0.00000000000    0.00000000000   -0.03618139300
 ROW   9     -0.13358351198    0.07662379064    0.07379583102    0.00000000000
 ROW  10      0.00000000000   -0.00000000000   -0.00000000000    0.03222648890
 ROW  11      0.00000000000    0.00000000000   -0.00000000000    0.04119202409
 ROW  12      0.09264986644   -0.01811522997    0.13929381110    0.00000000000
 ROW  13     -0.00000000000    0.00000000000   -0.00000000000   -0.00804817152
 ROW  14     -0.00000000000   -0.00000000000   -0.00000000000    0.02610278815
 ROW  15      0.03711207324    0.01717455101   -0.03713915639   -0.00000000000
 ROW  16      0.00000000000   -0.00000000000   -0.00000000000   -0.00880770881
 ROW  17     -0.00000000000    0.00000000000   -0.00000000000   -0.00288713193
 ROW  18      0.06780374721    0.12052199378   -0.14186651869   -0.00000000000
 ROW  19      0.00000000000   -0.00000000000   -0.00000000000    0.18863655723
 ROW  20     -0.00000000000    0.00000000000    0.00000000000   -0.52299888288
 ROW  21      0.27169980713   -0.17589305785   -0.08411789089   -0.00000000000
 ROW  22     -0.00000000000    0.00000000000   -0.00000000000    0.26741490223
 ROW  23     -0.00000000000   -0.00000000000   -0.00000000000   -0.00624616394
 ROW  24     -0.39650159343    0.01889633073   -0.20049364034   -0.00000000000
 ROW  25     -0.00000000000    0.00000000000   -0.00000000000   -0.00066996680
 ROW  26      0.00000000000   -0.00000000000   -0.00000000000    0.02449596105
 ROW  27      0.23060085378   -0.13257969700   -0.01815778666    0.00000000000
 ROW  28      0.00000000000   -0.00000000000   -0.00000000000    0.04306236282
 ROW  29     -0.00000000000   -0.00000000000    0.00000000000   -0.17670946211
 ROW  30     -0.07063228091   -0.28350607124    0.23190029919    0.00000000000
 ROW  31     -0.00000000000   -0.00000000000    0.00000000000   -0.06485787317
 ROW  32     -0.00000000000    0.00000000000   -0.00000000000    0.04271960331
 ROW  33     -0.05573360662   -0.03111937375    0.05035448649    0.00000000000

                 COLUMN  17       COLUMN  18       COLUMN  19       COLUMN  20
 ROW   1      0.19270683855    0.35414589309    0.00000000000    0.00041827712
 ROW   2      0.23652511576    0.35529665677    0.00000000000    0.17021486382
 ROW   3      0.00000000000   -0.00000000000    0.02384876436   -0.00000000000
 ROW   4      0.01587541554    0.04456274439    0.00000000000   -0.08009220848
 ROW   5      0.03043863253    0.00124887640   -0.00000000000    0.04468354190
 ROW   6     -0.00000000000    0.00000000000   -0.00924598707    0.00000000000
 ROW   7      0.04342733579   -0.01516800713   -0.00000000000   -0.10617628451
 ROW   8      0.01509210035   -0.03919706304   -0.00000000000   -0.06118569796
 ROW   9      0.00000000000   -0.00000000000   -0.05713195479    0.00000000000
 ROW  10     -0.02894455568   -0.00922101041   -0.00000000000   -0.00541158567
 ROW  11      0.03149386812   -0.02228956749    0.00000000000    0.09770339913
 ROW  12     -0.00000000000   -0.00000000000    0.00856026819    0.00000000000
 ROW  13     -0.00181464956    0.00857354344    0.00000000000    0.03969172910
 ROW  14     -0.01512679970   -0.06550516390    0.00000000000   -0.07693935962
 ROW  15     -0.00000000000    0.00000000000    0.14458394548   -0.00000000000
 ROW  16     -0.00009715867   -0.08354439850   -0.00000000000    0.02771459797
 ROW  17     -0.01930804265    0.01741023156   -0.00000000000    0.01964124233
 ROW  18      0.00000000000    0.00000000000   -0.03735651443   -0.00000000000
 ROW  19      0.11437914847   -0.02526121100    0.00000000000   -0.19152050850
 ROW  20     -0.15280816476   -0.02519640741   -0.00000000000    0.08798077395
 ROW  21     -0.00000000000    0.00000000000    0.09406185306    0.00000000000
 ROW  22     -0.50894868672    0.13881070436   -0.00000000000    0.12621793718
 ROW  23      0.14344246924   -0.06152414134    0.00000000000    0.08761423937
 ROW  24      0.00000000000    0.00000000000    0.00643842035   -0.00000000000
 ROW  25     -0.07590811317    0.07206411674   -0.00000000000    0.17313254066
 ROW  26     -0.00476995879   -0.07631177637   -0.00000000000   -0.10134501747
 ROW  27      0.00000000000   -0.00000000000   -0.81149019939    0.00000000000
 ROW  28      0.04922285553   -0.17528623717    0.00000000000    0.11516582567
 ROW  29     -0.18934608993    0.29491873570   -0.00000000000   -0.24543111787
 ROW  30     -0.00000000000   -0.00000000000    0.05938597046    0.00000000000
 ROW  31      0.00304059161   -0.00028595652    0.00000000000    0.08680419658
 ROW  32     -0.04159298991    0.01727943373   -0.00000000000   -0.02762768384
 ROW  33      0.00000000000   -0.00000000000   -0.01036472113   -0.00000000000

                 COLUMN  21       COLUMN  22       COLUMN  23       COLUMN  24
 ROW   1      0.03437299209    0.13309757085    0.12834583677    0.04437041655
 ROW   2      0.13195963783   -0.04584235725    0.07353629578    0.05059369600
 ROW   3     -0.00000000000   -0.00000000000   -0.00000000000   -0.00000000000
 ROW   4     -0.05623612197    0.07052677684   -0.02715671592   -0.07900117928
 ROW   5      0.02069421916   -0.08663403157   -0.08543031303   -0.09259581959
 ROW   6      0.00000000000    0.00000000000    0.00000000000    0.00000000000
 ROW   7      0.09163722788   -0.02695017022    0.06946241074   -0.01546548026
 ROW   8      0.01328198693   -0.01178161622   -0.02384103476    0.08289868649
 ROW   9     -0.00000000000    0.00000000000   -0.00000000000   -0.00000000000
 ROW  10     -0.05034576613   -0.02290252580   -0.09313507943    0.08382706460
 ROW  11     -0.10885856041    0.02017834519    0.03021898412   -0.00228322197
 ROW  12      0.00000000000   -0.00000000000    0.00000000000   -0.00000000000
 ROW  13      0.05280321199    0.05108278553   -0.07074142152    0.12258358949
 ROW  14     -0.03770569866    0.14138295331    0.00630432020    0.00411783015
 ROW  15      0.00000000000   -0.00000000000    0.00000000000   -0.00000000000
 ROW  16     -0.00310771307   -0.13991855053    0.05011160229   -0.01743683257
 ROW  17      0.00441497612   -0.03278227591    0.08211857391    0.11892751143
 ROW  18     -0.00000000000    0.00000000000   -0.00000000000   -0.00000000000
 ROW  19      0.03010427193   -0.05557207309    0.05375318540    0.02026700364
 ROW  20      0.20609439974    0.06812469149    0.07412259968    0.00852207139
 ROW  21      0.00000000000    0.00000000000   -0.00000000000   -0.00000000000
 ROW  22      0.04233480232    0.05444809615    0.17659181265    0.00472525411
 ROW  23     -0.14917909098   -0.00325913597   -0.02579654661    0.02195697719
 ROW  24     -0.00000000000    0.00000000000   -0.00000000000    0.00000000000
 ROW  25      0.17040855607    0.04925695365   -0.59844169078    0.01212219166
 ROW  26     -0.05315780283    0.14859756976    0.08259834806    0.01292328848
 ROW  27     -0.00000000000    0.00000000000   -0.00000000000   -0.00000000000
 ROW  28      0.08170571983   -0.09220829755    0.11595418795    0.01230107703
 ROW  29     -0.29160930810   -0.29262147448   -0.05614671360    0.00347146054
 ROW  30      0.00000000000   -0.00000000000    0.00000000000   -0.00000000000
 ROW  31     -0.06915953467    0.04914681340    0.03603862831   -0.09360673940
 ROW  32      0.11130185749    0.00263755847   -0.02342692941   -0.10826800498
 ROW  33     -0.00000000000    0.00000000000   -0.00000000000    0.00000000000

                 COLUMN  25       COLUMN  26       COLUMN  27       COLUMN  28
 ROW   1      0.03408927141    0.08612939420    0.05963940398   -0.05971530840
 ROW   2      0.12193744111   -0.04840461923    0.03735747819    0.07043583639
 ROW   3     -0.00000000000   -0.00000000000   -0.00000000000   -0.00000000000
 ROW   4     -0.07048557140    0.04725516976   -0.10036452025   -0.05883994262
 ROW   5     -0.02899750016   -0.03481611050   -0.13457206529    0.01198498657
 ROW   6      0.00000000000    0.00000000000    0.00000000000    0.00000000000
 ROW   7      0.07070672322    0.00729080210    0.00363273771    0.07425750324
 ROW   8     -0.10437364297    0.08309391870    0.12168358965   -0.08775707578
 ROW   9      0.00000000000   -0.00000000000   -0.00000000000    0.00000000000
 ROW  10     -0.01647822911   -0.12750190971    0.06638818041    0.12494411319
 ROW  11      0.08190221645    0.01743220997    0.04023590002   -0.04338024227
 ROW  12     -0.00000000000    0.00000000000   -0.00000000000   -0.00000000000
 ROW  13      0.02065257459   -0.08156529857   -0.06172339393   -0.14311916272
 ROW  14      0.10315547358    0.00774403090   -0.04791360544    0.04850531902
 ROW  15     -0.00000000000    0.00000000000    0.00000000000    0.00000000000
 ROW  16      0.06663099289    0.04318835942   -0.00620122613   -0.05882867941
 ROW  17     -0.11612600213    0.04178094819   -0.09828810872    0.09755064861
 ROW  18      0.00000000000   -0.00000000000    0.00000000000   -0.00000000000
 ROW  19     -0.00756244829    0.08748562417    0.09241075891    0.04827425179
 ROW  20      0.14302012460   -0.04987213503   -0.00647206003    0.06375547834
 ROW  21     -0.00000000000   -0.00000000000   -0.00000000000   -0.00000000000
 ROW  22      0.03335998232    0.09452409375    0.00836559736   -0.05320084037
 ROW  23      0.11152174386   -0.03977389775    0.09537783831   -0.01468096529
 ROW  24     -0.00000000000   -0.00000000000    0.00000000000    0.00000000000
 ROW  25      0.19396107632    0.62703264642    0.06578541061    0.24727384805
 ROW  26      0.09198467924   -0.08965413453   -0.06689829933    0.00582261385
 ROW  27     -0.00000000000   -0.00000000000    0.00000000000   -0.00000000000
 ROW  28      0.00611554266    0.08834797437   -0.05304966415   -0.04262828643
 ROW  29      0.15728419166   -0.00838044882    0.01692806778   -0.05783963463
 ROW  30     -0.00000000000    0.00000000000    0.00000000000   -0.00000000000
 ROW  31     -0.08431949709   -0.00099592060    0.06403395692    0.05040881112
 ROW  32     -0.02817131560   -0.07123701160    0.08607191228   -0.03234453422
 ROW  33      0.00000000000    0.00000000000   -0.00000000000    0.00000000000

                 COLUMN  29       COLUMN  30       COLUMN  31       COLUMN  32
 ROW   1     -0.12619195064    0.35611875236   -0.06587683621    0.28988899994
 ROW   2      0.11138736079   -0.30377910733    0.06965590348   -0.24803123613
 ROW   3     -0.00000000000    0.00000000000   -0.00000000000    0.00000000000
 ROW   4      0.02101543596   -0.07035925599    0.00277586225   -0.06038662337
 ROW   5     -0.02373412834    0.05566401929   -0.02582622607    0.04956352349
 ROW   6      0.00000000000   -0.00000000000    0.00000000000   -0.00000000000
 ROW   7     -0.01442279690    0.05926548076    0.08227660586   -0.05353799033
 ROW   8     -0.00210360728    0.01269363622    0.03509523849   -0.02938752422
 ROW   9      0.00000000000   -0.00000000000   -0.00000000000    0.00000000000
 ROW  10      0.01956864347    0.00911912523    0.01230327401    0.02262384885
 ROW  11      0.04811969532   -0.02947027380    0.07666067488    0.07487374158
 ROW  12     -0.00000000000    0.00000000000   -0.00000000000   -0.00000000000
 ROW  13      0.00267773445   -0.00590869679   -0.00893723024    0.00544057946
 ROW  14      0.00139166013    0.00258014302    0.00180534106   -0.00231149448
 ROW  15     -0.00000000000    0.00000000000    0.00000000000    0.00000000000
 ROW  16     -0.10031212334   -0.05008047869    0.03504304271    0.02640415315
 ROW  17     -0.03157903144   -0.00974916278    0.00134720643   -0.00075981856
 ROW  18      0.00000000000    0.00000000000   -0.00000000000   -0.00000000000
 ROW  19      0.07070556400   -0.29678637612   -0.42355003174    0.27621831207
 ROW  20      0.02634108517   -0.11023174006   -0.16697269431    0.11270382537
 ROW  21     -0.00000000000    0.00000000000    0.00000000000   -0.00000000000
 ROW  22     -0.06676620504    0.02284418055   -0.08425309919   -0.08796426913
 ROW  23     -0.26954990193    0.13980790757   -0.38707921106   -0.37518665298
 ROW  24      0.00000000000   -0.00000000000    0.00000000000    0.00000000000
 ROW  25     -0.00125897061    0.01049452495    0.01409309221   -0.01035095501
 ROW  26      0.00272081858    0.00874254318    0.00698013328   -0.00728806390
 ROW  27      0.00000000000   -0.00000000000   -0.00000000000    0.00000000000
 ROW  28      0.52166261444    0.24667153025   -0.16060626909   -0.11471209439
 ROW  29      0.15414419744    0.06964291602   -0.04167949898   -0.02820846956
 ROW  30     -0.00000000000   -0.00000000000   -0.00000000000   -0.00000000000
 ROW  31      0.00389154988    0.00161791216   -0.00120079431   -0.00057720051
 ROW  32      0.00336801455    0.00161203251   -0.00117488262   -0.00081082395
 ROW  33     -0.00000000000    0.00000000000    0.00000000000   -0.00000000000

                 COLUMN  33
 ROW   1      0.00031527028
 ROW   2      0.00038834144
 ROW   3     -0.00000000000
 ROW   4     -0.00039091427
 ROW   5     -0.00054266355
 ROW   6      0.00000000000
 ROW   7      0.00400998542
 ROW   8     -0.00180774573
 ROW   9     -0.00000000000
 ROW  10     -0.00000052602
 ROW  11     -0.00012406212
 ROW  12      0.00000000000
 ROW  13      0.00878679659
 ROW  14      0.08309824854
 ROW  15     -0.00000000000
 ROW  16     -0.00083900657
 ROW  17     -0.00127648792
 ROW  18      0.00000000000
 ROW  19     -0.00641002619
 ROW  20     -0.00000224191
 ROW  21      0.00000000000
 ROW  22     -0.00012053926
 ROW  23      0.00053922799
 ROW  24     -0.00000000000
 ROW  25     -0.12834890584
 ROW  26     -0.94460197068
 ROW  27      0.00000000000
 ROW  28      0.00094538629
 ROW  29      0.00039279833
 ROW  30      0.00000000000
 ROW  31      0.00008364960
 ROW  32     -0.00020201252
 ROW  33      0.00000000000
  Performing F(IJK)/F(IKJ)/F(KJI) consistency check 
  Differences greater than 1 cm-1 will be printed.
  ===================================================================
  I    J    K    F(IJK)        F(IKJ)        F(KJI)        Difference
  ===================================================================
 Cubic force constants written to file cubic.
  ===================================================================
  Largest absolute difference is    0.16597 cm-1.
 
 
---------------------------------------------------------------------------
          Quartic centrifugal distortion parameters 
                                CM-1                MHz
---------------------------------------------------------------------------
    1    1    1    1   -0.1268873447E-06       -0.0038039869
    1    1    1    2   -0.3877936528E-08       -0.0001162576
    1    1    2    1   -0.3877936528E-08       -0.0001162576
    1    1    2    2    0.3567570381E-07        0.0010695307
    1    1    3    3   -0.2051864616E-07       -0.0006151335
    1    2    1    1   -0.3877936528E-08       -0.0001162576
    1    2    1    2   -0.8348506679E-07       -0.0025028193
    1    2    2    1   -0.8348506679E-07       -0.0025028193
    1    2    2    2   -0.2484147184E-08       -0.0000744729
    1    2    3    3   -0.1572055500E-08       -0.0000471290
    2    1    1    1   -0.3877936528E-08       -0.0001162576
    2    1    1    2   -0.8348506679E-07       -0.0025028193
    2    1    2    1   -0.8348506679E-07       -0.0025028193
    2    1    2    2   -0.2484147184E-08       -0.0000744729
    2    1    3    3   -0.1572055500E-08       -0.0000471290
    2    2    1    1    0.3567570381E-07        0.0010695307
    2    2    1    2   -0.2484147184E-08       -0.0000744729
    2    2    2    1   -0.2484147184E-08       -0.0000744729
    2    2    2    2   -0.1128152822E-06       -0.0033821171
    2    2    3    3   -0.2140361524E-07       -0.0006416642
    3    3    1    1   -0.2051864616E-07       -0.0006151335
    3    3    1    2   -0.1572055500E-08       -0.0000471290
    3    3    2    1   -0.1572055500E-08       -0.0000471290
    3    3    2    2   -0.2140361524E-07       -0.0006416642
    3    3    3    3   -0.1050151071E-07       -0.0003148274
---------------------------------------------------------------------------
------------------------------------------------------------
        Parameter                (MHz)                 (CM-1)
------------------------------------------------------------
 
           R6                -.377127E-04           -.125796E-08
           R5                -.111708E-03           -.372618E-08
           SI                            0.124003E+01
 
  Kivelson-Wilson centrifugal distortion parameters 
 
           DJ                0.386693E-03           0.128987E-07
           DK                0.199879E-03           0.666724E-08
           DJK               0.364425E-03           0.121559E-07
 
  A-reduced centrifugal distortion parameters (Ir representation) 
 
           DELJ              0.462118E-03           0.154146E-07
           DELK              0.577006E-03           0.192469E-07
           DELJK             -.881277E-04           -.293962E-08
           delJ              0.191706E-03           0.639461E-08
           delK              0.410476E-03           0.136920E-07
 
  S-reduced centrifugal distortion parameters (Ir representation) 
 
           DJ                0.296608E-03           0.989377E-08
           DK                -.250545E-03           -.835729E-08
           DJK               0.904934E-03           0.301854E-07
           D1                -.191706E-03           -.639461E-08
           D2                -.827552E-04           -.276041E-08
------------------------------------------------------------
  Centrifugal corrections for various types of 
 rotational constants (MHz and cm-1) ...
   Bx''-Bx         0.0015722418        0.0000000524
   By''-By         0.0015589764        0.0000000520
   Bz''-Bz         0.0000909395        0.0000000030
   Bx''-Bx'         0.0003208321        0.0000000107
   By''-By'         0.0003075668        0.0000000103
   Bz''-Bz'         0.0019680540        0.0000000656
   Bx'-Bx         0.0012514097        0.0000000417
   By'-By         0.0012514097        0.0000000417
   Bz'-Bz        -0.0018771145       -0.0000000626
   BxSR-Bx         0.0014755573        0.0000000492
   BySR-By         0.0007752586        0.0000000259
   BzSR-Bz        -0.0014596007       -0.0000000487
   BxSR-Bx''        -0.0000966845       -0.0000000032
   BySR-By''        -0.0007837178       -0.0000000261
   BzSR-Bz''        -0.0015505402       -0.0000000517
   BxSR-Bx'        -0.0002241476       -0.0000000075
   BySR-By'        -0.0004761510       -0.0000000159
   BzSR-Bz'         0.0004175138        0.0000000139
   BxAR-Bx         0.0006480057        0.0000000216
   ByAR-By         0.0019272319        0.0000000643
   BzAR-Bz        -0.0019495328       -0.0000000650
---------------------------------------------------------------------------
 
 *****************************************
     THE MOLECULE IS AN ASYMMETRIC TOP
 *****************************************
 
 
---------------------------------------------------------------------------
         Sextic centrifugal distortion parameters
          Watson A reduction. I^r representation 
              CM-1*10^6                     kHz
---------------------------------------------------------------------------
   HJ        0.0000000045               0.0000001361
   HJK        0.0000000030               0.0000000886
   HKJ       -0.0000000299              -0.0000008967
   HK        0.0000000332               0.0000009957
   hJ        0.0000000023               0.0000000678
   hJK        0.0000000058               0.0000001751
   hK        0.0000000199               0.0000005971
---------------------------------------------------------------------------
         Sextic centrifugal distortion parameters
          Watson S reduction. I^r representation 
              CM-1*10^6                     kHz
---------------------------------------------------------------------------
   HJ       -0.0000000011              -0.0000000335
   HJK        0.0000000189               0.0000005663
   HKJ        0.0000000018               0.0000000544
   HK       -0.0000000088              -0.0000002635
   h1        0.0000000014               0.0000000406
   h2        0.0000000028               0.0000000848
   h3        0.0000000009               0.0000000272
---------------------------------------------------------------------------
---------------------------------------------------------------------------
             Geometrical properties evaluated at     0.00 K 
  Mean and mean-square displacements in normal coordinates (amu**0.5 bohr)
         Coordinate              <q>            <q**2>
---------------------------------------------------------------------------
              1              0.0000000000     0.0000000000
              2              0.0000000000     0.0000000000
              3              0.0000000000     0.0000000000
              4              0.0000000000     0.0000000000
              5              0.0000000000     0.0000000000
              6              0.0000000000     0.0000000000
              7             -0.0000000000     0.5000000659
              8             -0.0000000000     0.5000000659
              9              0.0000000000     0.5000000659
             10              0.0020553492     0.5000000659
             11             -0.0037992529     0.5000000659
             12              0.0000000000     0.5000000659
             13              0.0000000000     0.5000000659
             14             -0.0000000000     0.5000000659
             15              0.0000000000     0.5000000659
             16              0.0025874111     0.5000000659
             17             -0.0096479962     0.5000000659
             18              0.0249986508     0.5000000659
             19              0.0000000000     0.5000000659
             20             -0.2130238468     0.5000000659
             21              0.1012432288     0.5000000659
             22              0.1428039509     0.5000000659
             23             -0.0122097436     0.5000000659
             24              0.0010904184     0.5000000659
             25              0.0060954830     0.5000000659
             26              0.0075265916     0.5000000659
             27             -0.0023073228     0.5000000659
             28              0.0132719907     0.5000000659
             29             -0.0232456675     0.5000000659
             30             -0.0106731104     0.5000000659
             31              0.0036422822     0.5000000659
             32              0.0476933129     0.5000000659
             33             -0.0470475962     0.5000000659
---------------------------------------------------------------------------
------------------------------------------------------
   ATOM              INTERNUCLEAR DISTANCE
  I    J            Re           Rg           Ra
------------------------------------------------------
  2    1         1.0819050    1.0970988    1.0855293
  3    1         2.1561982    2.1699232    2.1636681
  3    2         1.3916426    1.3992281    1.3967948
  4    1         2.1561982    2.1700110    2.1637178
  4    2         1.3916426    1.3992255    1.3967747
  4    3         2.3906676    2.4010623    2.3998856
  5    1         3.3846822    3.4005750    3.3970383
  5    2         2.3938263    2.4040696    2.4029246
  5    3         1.3936337    1.4016528    1.3992305
  5    4         2.7186620    2.7300298    2.7293459
  6    1         3.3846822    3.4003566    3.3968248
  6    2         2.3938263    2.4037702    2.4026414
  6    3         2.7186620    2.7297248    2.7290274
  6    4         1.3936337    1.4014452    1.3990812
  6    5         2.2792411    2.2892426    2.2879519
  7    1         2.5080635    2.5244905    2.5164720
  7    2         2.1612674    2.1749202    2.1687239
  7    3         1.0812548    1.0963810    1.0846566
  7    4         3.3845477    3.4003386    3.3967501
  7    5         2.1505638    2.1647842    2.1585843
  7    6         3.7988884    3.8154473    3.8126639
  8    1         2.5080635    2.5247767    2.5167297
  8    2         2.1612674    2.1750159    2.1688356
  8    3         3.3845477    3.4004003    3.3968475
  8    4         1.0812548    1.0963840    1.0846939
  8    5         3.7988884    3.8157417    3.8130127
  8    6         2.1505638    2.1646214    2.1584971
  8    7         4.3025852    4.3222193    4.3175898
  9    1         4.2918416    4.3147695    4.3089345
  9    2         3.3817517    3.4010627    3.3959254
  9    3         2.1525632    2.1709159    2.1622522
  9    4         3.8018753    3.8221840    3.8179718
  9    5         1.0835302    1.1046592    1.0889473
  9    6         3.2460793    3.2651606    3.2596189
  9    7         2.4810339    2.5016619    2.4915625
  9    8         4.8816294    4.9058483    4.9011636
 10    1         4.2918416    4.3124462    4.3079043
 10    2         3.3817517    3.3981669    3.3946993
 10    3         3.8018753    3.8192632    3.8165474
 10    4         2.1525632    2.1674992    2.1612708
 10    5         3.2460793    3.2622397    3.2584176
 10    6         1.0835302    1.0990483    1.0878479
 10    7         4.8816294    4.9032580    4.8997067
 10    8         2.4810339    2.4992345    2.4910032
 10    9         4.1079434    4.1308989    4.1244710
 11    1         3.8902253    3.9061310    3.9035441
 11    2         2.8083203    2.8185955    2.8180147
 11    3         2.4126182    2.4224740    2.4212876
 11    4         2.4126182    2.4224812    2.4213433
 11    5         1.3390964    1.3462764    1.3438107
 11    6         1.3390964    1.3461806    1.3437564
 11    7         3.3753245    3.3907604    3.3872012
 11    8         3.3753245    3.3907096    3.3872348
 11    9         2.0575793    2.0751697    2.0663856
 11   10         2.0575793    2.0714507    2.0651464
------------------------------------------------------
  nmode is                     27
  DIPOLE MOMENT OF ISOTOPOLOGUE 
  (only correct if inertial frame is unchanged) 
                             Vibrationally averaged dipole moment
--------------------------------------------------------------------------------
                              a.u.                         Debye
                     x         y         z              x         y         z
--------------------------------------------------------------------------------
MU_e            0.64701  -0.55659   0.00000        1.64443  -1.41461   0.00000
delta <MU> (1)  0.00018  -0.00026   0.00000        0.00046  -0.00065   0.00000
delta <MU> (2) -0.01496   0.00881  -0.00000       -0.03802   0.02238  -0.00000
<MU>            0.63223  -0.54804  -0.00000        1.60687  -1.39288  -0.00000
 
Equilibrium dipole moment:    0.85347 a.u. (   2.16917 D)
Zero-point dipole moment:     0.83670 a.u. (   2.12653 D)
--------------------------------------------------------------------------------
********************************************************************************
     PARAMETERS RELEVANT TO ROTATIONAL SPECTROSCOPY
********************************************************************************
 
 
  ----------------------------------------------------------------------------
                                     VIB-ROT CONSTANT / (cm-1)
                                  ------------------------------
     AXIS        MODE       CORIOLIS     QUADRATIC     ANHARMONIC    TOTAL
  ----------------------------------------------------------------------------
       1           7       0.0002929     -0.0000000   -0.0001468    0.0001461
       1           8       0.0002879     -0.0000000   -0.0001415    0.0001464
       1           9       0.0002902     -0.0000000   -0.0001067    0.0001835
       1          10       0.0003589     -0.0000781   -0.0000099    0.0002709
       1          11       0.0006123     -0.0000761    0.0000224    0.0005586
       1          12      -0.0007658     -0.0000000   -0.0000021   -0.0007679
       1          13       0.0002164     -0.0000000   -0.0000816    0.0001348
       1          14       0.0004910     -0.0000000   -0.0000337    0.0004573
       1          15       0.0004612      0.0000000   -0.0000375    0.0004236
       1          16      -0.0004200     -0.0000135    0.0000057   -0.0004278
       1          17      -0.0002153     -0.0000326    0.0000572   -0.0001907
       1          18      -0.0003835     -0.0000162    0.0000131   -0.0003866
       1          19       0.0001575     -0.0000000   -0.0000062    0.0001513
       1          20      -0.0001018     -0.0000514    0.0001589    0.0000058
       1          21      -0.0002052     -0.0000306    0.0001088   -0.0001270
       1          22      -0.0001277     -0.0000341    0.0000987   -0.0000630
       1          23      -0.0000543     -0.0000035    0.0002328    0.0001749
       1          24      -0.0001189     -0.0000007    0.0005489    0.0004293
       1          25      -0.0001424     -0.0000007    0.0001526    0.0000095
       1          26      -0.0000342     -0.0000012    0.0002374    0.0002020
       1          27      -0.0001125     -0.0000030    0.0004387    0.0003232
       1          28      -0.0000486     -0.0000015    0.0003145    0.0002645
       1          29      -0.0000250     -0.0000002    0.0001206    0.0000954
       1          30      -0.0000278     -0.0000008    0.0001521    0.0001235
       1          31      -0.0000417     -0.0000004    0.0002048    0.0001627
       1          32      -0.0000476     -0.0000007    0.0002232    0.0001749
       1          33      -0.0000657     -0.0000006    0.0001581    0.0000917
       2           7       0.0002476     -0.0000000   -0.0001683    0.0000793
       2           8       0.0002591     -0.0000000   -0.0001451    0.0001140
       2           9       0.0003020     -0.0000000   -0.0000845    0.0002175
       2          10       0.0001821     -0.0000750   -0.0000033    0.0001039
       2          11       0.0001921     -0.0000764    0.0000117    0.0001273
       2          12      -0.0000692     -0.0000000   -0.0000729   -0.0001421
       2          13       0.0000204     -0.0000000   -0.0000213   -0.0000009
       2          14       0.0001958     -0.0000000   -0.0000473    0.0001485
       2          15       0.0007008      0.0000000   -0.0000267    0.0006742
       2          16      -0.0001645     -0.0000131    0.0000669   -0.0001107
       2          17      -0.0007215     -0.0000236    0.0000001   -0.0007450
       2          18      -0.0001328     -0.0000294    0.0000845   -0.0000777
       2          19       0.0003046     -0.0000000    0.0000105    0.0003151
       2          20      -0.0000578     -0.0000616    0.0001725    0.0000531
       2          21      -0.0001140     -0.0000138    0.0000557   -0.0000721
       2          22      -0.0000969     -0.0000141    0.0000786   -0.0000323
       2          23      -0.0001687     -0.0000039    0.0000569   -0.0001157
       2          24      -0.0001003     -0.0000006    0.0005105    0.0004095
       2          25      -0.0000590     -0.0000009    0.0003224    0.0002625
       2          26      -0.0001613     -0.0000016    0.0000999   -0.0000630
       2          27      -0.0000430     -0.0000025    0.0003169    0.0002714
       2          28      -0.0001099     -0.0000014    0.0003931    0.0002818
       2          29      -0.0000606     -0.0000008    0.0002198    0.0001585
       2          30      -0.0000563     -0.0000009    0.0002192    0.0001620
       2          31      -0.0000425     -0.0000003    0.0001931    0.0001503
       2          32      -0.0000361     -0.0000006    0.0001884    0.0001517
       2          33      -0.0000011     -0.0000000    0.0000429    0.0000419
       3           7       0.0000000     -0.0000000   -0.0000792   -0.0000792
       3           8       0.0000000     -0.0000000   -0.0000718   -0.0000718
       3           9       0.0000000     -0.0000000   -0.0000475   -0.0000475
       3          10       0.0001511     -0.0000001   -0.0000032    0.0001478
       3          11      -0.0000395     -0.0000001    0.0000084   -0.0000312
       3          12       0.0000000     -0.0000000   -0.0000198   -0.0000198
       3          13       0.0000000     -0.0000000   -0.0000249   -0.0000249
       3          14       0.0000000     -0.0000000   -0.0000205   -0.0000205
       3          15       0.0000000     -0.0000000   -0.0000159   -0.0000159
       3          16       0.0001827     -0.0000000    0.0000190    0.0002017
       3          17      -0.0000747     -0.0000001    0.0000135   -0.0000612
       3          18      -0.0000364     -0.0000005    0.0000254   -0.0000115
       3          19       0.0000000     -0.0000000    0.0000013    0.0000013
       3          20       0.0000432     -0.0000267    0.0000831    0.0000996
       3          21      -0.0000131     -0.0000068    0.0000404    0.0000205
       3          22       0.0000513     -0.0000103    0.0000441    0.0000851
       3          23       0.0000460     -0.0000001    0.0000700    0.0001159
       3          24      -0.0000982     -0.0000000    0.0002645    0.0001663
       3          25      -0.0000133     -0.0000000    0.0001212    0.0001079
       3          26      -0.0000325     -0.0000000    0.0000824    0.0000499
       3          27       0.0006204     -0.0000000    0.0001873    0.0008078
       3          28      -0.0006364     -0.0000000    0.0001782   -0.0004582
       3          29      -0.0000223     -0.0000000    0.0000866    0.0000643
       3          30      -0.0000215     -0.0000000    0.0000939    0.0000723
       3          31      -0.0000296     -0.0000000    0.0000994    0.0000698
       3          32      -0.0000320     -0.0000003    0.0001025    0.0000702
       3          33      -0.0000187     -0.0000001    0.0000487    0.0000299
  ----------------------------------------------------------------------------
 
 
  ----------------------------------------------------------------------------
   Be, B0 AND B-B0 SHIFTS FOR SINGLY EXCITED VIBRATIONAL STATES (CM-1)
   ------------------------------------------------------------
  VIBRATION            X AXIS               Y AXIS                 Z AXIS
  ----------------------------------------------------------------------------
    Be                    0.17846460           0.16863196           0.08670451
    B0                    0.17718110           0.16745054           0.08607025
    Be-B0                 0.00128350           0.00118142           0.00063425
    B'                    0.17718114           0.16745059           0.08607019
    Be-B'                 0.00128346           0.00118138           0.00063432
    B''                   0.17718115           0.16745060           0.08607025
    Be-B''                0.00128345           0.00118137           0.00063425
    B^A                   0.17718112           0.16745061           0.08607019
    Be-B^A                0.00128348           0.00118135           0.00063432
    B^S                   0.17718115           0.16745057           0.08607020
    Be-B^S                0.00128345           0.00118139           0.00063430
     7                   -0.00014612          -0.00007927           0.00007916
     8                   -0.00014638          -0.00011401           0.00007176
     9                   -0.00018351          -0.00021748           0.00004752
    10                   -0.00027094          -0.00010389          -0.00014777
    11                   -0.00055864          -0.00012733           0.00003123
    12                    0.00076786           0.00014206           0.00001975
    13                   -0.00013481           0.00000088           0.00002489
    14                   -0.00045726          -0.00014849           0.00002046
    15                   -0.00042364          -0.00067417           0.00001591
    16                    0.00042782           0.00011073          -0.00020168
    17                    0.00019071           0.00074501           0.00006124
    18                    0.00038665           0.00007772           0.00001149
    19                   -0.00015130          -0.00031512          -0.00000130
    20                   -0.00000578          -0.00005307          -0.00009959
    21                    0.00012704           0.00007212          -0.00002046
    22                    0.00006304           0.00003233          -0.00008507
    23                   -0.00017492           0.00011567          -0.00011591
    24                   -0.00042934          -0.00040952          -0.00016631
    25                   -0.00000953          -0.00026251          -0.00010793
    26                   -0.00020196           0.00006296          -0.00004993
    27                   -0.00032325          -0.00027137          -0.00080776
    28                   -0.00026446          -0.00028180           0.00045825
    29                   -0.00009544          -0.00015847          -0.00006428
    30                   -0.00012352          -0.00016200          -0.00007232
    31                   -0.00016267          -0.00015026          -0.00006975
    32                   -0.00017491          -0.00015168          -0.00007020
    33                   -0.00009172          -0.00004187          -0.00002992
  ----------------------------------------------------------------------------
  ----------------------------------------------------------------------------
   Be, B0 AND B-B0 SHIFTS FOR SINGLY EXCITED VIBRATIONAL STATES (MHz)
  VIBRATION            X AXIS               Y AXIS                 Z AXIS
  ----------------------------------------------------------------------------
    Be                 5350.23413483        5055.45907938        2599.33568835
    B0                 5311.75579086        5020.04104048        2580.32122521
    Be-B0                38.47834397          35.41803891          19.01446314
    B'                 5311.75704227        5020.04229189        2580.31934810
    Be-B'                38.47709256          35.41678750          19.01634025
    B''                5311.75736311        5020.04259945        2580.32131615
    Be-B''               38.47677173          35.41647993          19.01437220
    B^A                5311.75643887        5020.04296771        2580.31927568
    Be-B^A               38.47769596          35.41611167          19.01641267
    B^S                5311.75726642        5020.04181574        2580.31976561
    Be-B^S               38.47686841          35.41726365          19.01592274
     7                   -4.38052323          -2.37653404           2.37318702
     8                   -4.38842916          -3.41802691           2.15144361
     9                   -5.50153759          -6.51996049           1.42464725
    10                   -8.12271863          -3.11442073          -4.42998329
    11                  -16.74765666          -3.81740328           0.93629868
    12                   23.01978419           4.25881659           0.59217887
    13                   -4.04155814           0.02628010           0.74607425
    14                  -13.70826683          -4.45149759           0.61340253
    15                  -12.70030496         -20.21115299           0.47691129
    16                   12.82586779           3.31960289          -6.04617361
    17                    5.71720600          22.33473150           1.83589786
    18                   11.59134008           2.32993068           0.34435748
    19                   -4.53583203          -9.44706548          -0.03883678
    20                   -0.17332006          -1.59102119          -2.98557821
    21                    3.80852845           2.16195965          -0.61328844
    22                    1.88998007           0.96932200          -2.55020927
    23                   -5.24395207           3.46778642          -3.47490164
    24                  -12.87135399         -12.27719093          -4.98582518
    25                   -0.28577176          -7.86970212          -3.23558363
    26                   -6.05455919           1.88764137          -1.49700293
    27                   -9.69077878          -8.13552213         -24.21610248
    28                   -7.92824873          -8.44824714          13.73791381
    29                   -2.86134860          -4.75074210          -1.92701797
    30                   -3.70304133          -4.85664785          -2.16801669
    31                   -4.87685465          -4.50471435          -2.09114669
    32                   -5.24353710          -4.54715708          -2.10457469
    33                   -2.74980103          -1.25514264          -0.89699743
  ----------------------------------------------------------------------------
