# Supplementary material for: Precise Semi-Experimental Equilibrium (r e SE) Structure of Pyridine from 32 Isotopologues: Accurate Assessment of the Effect of Nitrogen-Atom Substitution in Aromatic Rings
Source: J Phys Chem A. 2025 Nov 7;129(46):10737–50. doi: 10.1021/acs.jpca.5c07184 (PMC12641475; doi:10.1021/acs.jpca.5c07184)
Supplement: Supplementary file 2 [file jp5c07184_si_002.zip › Supplementary Information/Computational Files/isomass/ISOMASS31_1H3-C5D4N.out]

 @GETMEM-I,  Allocated   91552 MB of main memory.
  analysis of anharmonic force field for a different isotopomer
  masses of atoms
   2.01410177900000        12.0000000000000        12.0000000000000     
   12.0000000000000        12.0000000000000        12.0000000000000     
   1.00782503500000        2.01410177900000        2.01410177900000     
   2.01410177900000        14.0030740020000     
  rotation matrix to com frame 

                 COLUMN   1       COLUMN   2       COLUMN   3
 ROW   1      0.59653871775    0.00000000000    0.80258429976
 ROW   2      0.80258429976    0.00000000000   -0.59653871775
 ROW   3     -0.00000000000    1.00000000000   -0.00000000000
********************************************************************************
        PARAMETERS RELEVANT TO MOLECULAR STRUCTURE 
********************************************************************************

                 COLUMN   1       COLUMN   2       COLUMN   3       COLUMN   4
 ROW   1     -0.01604938974    0.08542681611    0.06695600631    0.10767202590
 ROW   2      0.10761630018    0.02133391978   -0.00142351525    0.14172823383
 ROW   3     -0.01412726494    0.06546413943   -0.08690970854   -0.00000000181
 ROW   4     -0.01604938973    0.08542681610    0.06695600630    0.06137373228
 ROW   5      0.10761630019    0.02133391977   -0.00142351526    0.07943842362
 ROW   6     -0.01412726499    0.06546413945   -0.08690970850   -0.00000000102
 ROW   7     -0.01604938974    0.08542681611    0.06695600631    0.09969823440
 ROW   8      0.10761630020    0.02133391976   -0.00142351528   -0.01274329537
 ROW   9     -0.01412726498    0.06546413948   -0.08690970849   -0.00000000031
 ROW  10     -0.01604938972    0.08542681609    0.06695600628   -0.03794274237
 ROW  11      0.10761630019    0.02133391977   -0.00142351526    0.08956143638
 ROW  12     -0.01412726506    0.06546413943   -0.08690970846   -0.00000000067
 ROW  13     -0.01604938973    0.08542681610    0.06695600630    0.03689995737
 ROW  14      0.10761630021    0.02133391976   -0.00142351530   -0.09053246980
 ROW  15     -0.01412726504    0.06546413950   -0.08690970844    0.00000000071
 ROW  16     -0.01604938971    0.08542681609    0.06695600627   -0.09432571160
 ROW  17      0.10761630020    0.02133391977   -0.00142351528    0.00700393903
 ROW  18     -0.01412726512    0.06546413945   -0.08690970841    0.00000000036
 ROW  19     -0.01604938975    0.08542681611    0.06695600632    0.17635724502
 ROW  20      0.10761630020    0.02133391976   -0.00142351529   -0.02456389472
 ROW  21     -0.01412726492    0.06546413950   -0.08690970852   -0.00000000054
 ROW  22     -0.01604938971    0.08542681609    0.06695600627   -0.07136101118
 ROW  23      0.10761630018    0.02133391978   -0.00142351525    0.15955825156
 ROW  24     -0.01412726507    0.06546413940   -0.08690970847   -0.00000000119
 ROW  25     -0.01604938973    0.08542681610    0.06695600630    0.06466396070
 ROW  26      0.10761630022    0.02133391975   -0.00142351531   -0.16313298204
 ROW  27     -0.01412726504    0.06546413953   -0.08690970843    0.00000000127
 ROW  28     -0.01604938970    0.08542681608    0.06695600625   -0.17184787582
 ROW  29      0.10761630020    0.02133391977   -0.00142351528    0.01265972555
 ROW  30     -0.01412726518    0.06546413943   -0.08690970838    0.00000000065
 ROW  31     -0.01604938971    0.08542681609    0.06695600628   -0.05880377799
 ROW  32      0.10761630021    0.02133391976   -0.00142351530   -0.08224861838
 ROW  33     -0.01412726512    0.06546413949   -0.08690970840    0.00000000105

                 COLUMN   5       COLUMN   6       COLUMN   7       COLUMN   8
 ROW   1      0.00000000085    0.00000000001    0.00000000000   -0.00000000000
 ROW   2      0.00000000102   -0.00000000004    0.00000000000   -0.00000000000
 ROW   3      0.24349748599    0.06038644074    0.05010998467    0.33106950815
 ROW   4      0.00000000050    0.00000000000    0.00000000000   -0.00000000000
 ROW   5      0.00000000056   -0.00000000005    0.00000000000    0.00000000000
 ROW   6      0.13707875754    0.03518721836    0.02541864656    0.10623250833
 ROW   7      0.00000000079    0.00000000001   -0.00000000000   -0.00000000000
 ROW   8     -0.00000000013   -0.00000000005    0.00000000000    0.00000000000
 ROW   9      0.04207444667    0.13781224725    0.10248822309   -0.11168056530
 ROW  10     -0.00000000024    0.00000000000    0.00000000000    0.00000000000
 ROW  11      0.00000000063   -0.00000000005   -0.00000000000    0.00000000000
 ROW  12      0.09189003111   -0.10063458062   -0.11170813706   -0.05751898313
 ROW  13      0.00000000032    0.00000000000   -0.00000000000   -0.00000000000
 ROW  14     -0.00000000071   -0.00000000005    0.00000000000    0.00000000000
 ROW  15     -0.09373668262    0.09982129545   -0.09207768945   -0.03238558692
 ROW  16     -0.00000000066   -0.00000000000    0.00000000000    0.00000000000
 ROW  17      0.00000000002   -0.00000000005    0.00000000000   -0.00000000000
 ROW  18     -0.04624298484   -0.12751171144    0.08372856559   -0.05545806517
 ROW  19      0.00000000136    0.00000000001   -0.00000000000   -0.00000000000
 ROW  20     -0.00000000022   -0.00000000005    0.00000000000    0.00000000000
 ROW  21      0.07185008099    0.24492757184    0.20388177724   -0.19926811360
 ROW  22     -0.00000000049   -0.00000000000   -0.00000000000    0.00000000000
 ROW  23      0.00000000116   -0.00000000004   -0.00000000000    0.00000000000
 ROW  24      0.16150525884   -0.18421492191   -0.28085687528   -0.11531624180
 ROW  25      0.00000000053    0.00000000000   -0.00000000000   -0.00000000000
 ROW  26     -0.00000000125   -0.00000000006    0.00000000000    0.00000000000
 ROW  27     -0.16997523006    0.17747787931   -0.30180492433   -0.05703840477
 ROW  28     -0.00000000124   -0.00000000000   -0.00000000000    0.00000000000
 ROW  29      0.00000000006   -0.00000000005    0.00000000000   -0.00000000000
 ROW  30     -0.08437602784   -0.23225071975    0.26073596168   -0.15221813320
 ROW  31     -0.00000000040   -0.00000000000   -0.00000000000    0.00000000000
 ROW  32     -0.00000000065   -0.00000000005    0.00000000000    0.00000000000
 ROW  33     -0.13915534211   -0.03022311594    0.01769556667    0.14264515258

                 COLUMN   9       COLUMN  10       COLUMN  11       COLUMN  12
 ROW   1      0.00000000000   -0.11442839285    0.09474341187   -0.00000000000
 ROW   2      0.00000000000    0.09008387827    0.13472855658   -0.00000000000
 ROW   3      0.35097363823    0.00000000000   -0.00000000000    0.01267643709
 ROW   4      0.00000000000   -0.11103074335   -0.03879897451   -0.00000000000
 ROW   5     -0.00000000000    0.08645080331   -0.04550609106   -0.00000000000
 ROW   6     -0.03491596799   -0.00000000000    0.00000000000   -0.08410592390
 ROW   7      0.00000000000   -0.05713882362    0.01570948275   -0.00000000000
 ROW   8     -0.00000000000   -0.06083379143   -0.12790581842    0.00000000000
 ROW   9     -0.04000286917   -0.00000000000    0.00000000000    0.07612249827
 ROW  10     -0.00000000000    0.04717958254   -0.13010535554   -0.00000000000
 ROW  11     -0.00000000000    0.07657085997   -0.02364533223   -0.00000000000
 ROW  12     -0.09133271876   -0.00000000000    0.00000000000   -0.04789261980
 ROW  13      0.00000000000   -0.03698702684    0.11495094028   -0.00000000000
 ROW  14      0.00000000000   -0.06982103259    0.01476126157    0.00000000000
 ROW  15     -0.00527803727   -0.00000000000   -0.00000000000   -0.01718262177
 ROW  16     -0.00000000000    0.05170011306   -0.01695092831   -0.00000000000
 ROW  17      0.00000000000    0.05294962135    0.11737180399   -0.00000000000
 ROW  18     -0.00917693831    0.00000000000   -0.00000000000   -0.06386682824
 ROW  19     -0.00000000000    0.07544633198   -0.06734862675   -0.00000000000
 ROW  20     -0.00000000000   -0.08117072615   -0.11484823935    0.00000000000
 ROW  21      0.19195470968    0.00000000000   -0.00000000000    0.14931105283
 ROW  22     -0.00000000000    0.11931944787   -0.08211792449    0.00000000000
 ROW  23     -0.00000000000   -0.06821600456   -0.13709264238   -0.00000000000
 ROW  24      0.22598705007    0.00000000000   -0.00000000000    0.46084099213
 ROW  25      0.00000000000   -0.09128649322    0.10430759576   -0.00000000000
 ROW  26      0.00000000000    0.06396590844    0.05887186291    0.00000000000
 ROW  27      0.30794065404    0.00000000000   -0.00000000000   -0.28665891484
 ROW  28      0.00000000000   -0.10574202790    0.02480745773   -0.00000000000
 ROW  29      0.00000000000    0.06719109207    0.12016330334   -0.00000000000
 ROW  30      0.36271414865    0.00000000000   -0.00000000000   -0.10675656510
 ROW  31     -0.00000000000    0.11328016181    0.03175972508    0.00000000000
 ROW  32      0.00000000000   -0.08928034720    0.03849179881    0.00000000000
 ROW  33     -0.03840606455   -0.00000000000    0.00000000000    0.09507148569

                 COLUMN  13       COLUMN  14       COLUMN  15       COLUMN  16
 ROW   1      0.00000000000    0.00000000000    0.00000000000   -0.00807789864
 ROW   2      0.00000000000    0.00000000000    0.00000000000    0.02919036316
 ROW   3      0.31449427826    0.23826678961    0.11609845370   -0.00000000000
 ROW   4     -0.00000000000   -0.00000000000    0.00000000000   -0.01044151355
 ROW   5     -0.00000000000   -0.00000000000   -0.00000000000    0.02076326109
 ROW   6     -0.14087510759   -0.04228428561   -0.08166683748    0.00000000000
 ROW   7      0.00000000000   -0.00000000000   -0.00000000000    0.01773953143
 ROW   8     -0.00000000000   -0.00000000000    0.00000000000    0.05591434511
 ROW   9      0.00840412083   -0.03454583243    0.01887816606   -0.00000000000
 ROW  10     -0.00000000000    0.00000000000    0.00000000000    0.03350738453
 ROW  11     -0.00000000000   -0.00000000000   -0.00000000000   -0.01868367755
 ROW  12      0.06776255695   -0.03212273880    0.14342627077   -0.00000000000
 ROW  13      0.00000000000    0.00000000000    0.00000000000    0.00934601547
 ROW  14     -0.00000000000    0.00000000000    0.00000000000   -0.00451147616
 ROW  15     -0.05388003060    0.18941610881    0.01588273573   -0.00000000000
 ROW  16      0.00000000000    0.00000000000   -0.00000000000   -0.01601224970
 ROW  17      0.00000000000    0.00000000000   -0.00000000000    0.03365037741
 ROW  18      0.09820290171    0.05025089025   -0.16249367701    0.00000000000
 ROW  19     -0.00000000000   -0.00000000000   -0.00000000000    0.00572971784
 ROW  20     -0.00000000000   -0.00000000000    0.00000000000    0.05996135756
 ROW  21      0.30976664673   -0.23954827354    0.03618454006    0.00000000000
 ROW  22     -0.00000000000    0.00000000000    0.00000000000    0.26886283544
 ROW  23      0.00000000000   -0.00000000000   -0.00000000000   -0.50607601201
 ROW  24     -0.14475148232   -0.01465689558   -0.21809884393    0.00000000000
 ROW  25      0.00000000000    0.00000000000   -0.00000000000    0.10252406798
 ROW  26     -0.00000000000   -0.00000000000    0.00000000000   -0.24761723111
 ROW  27      0.07532130838   -0.33976803371   -0.10968146896    0.00000000000
 ROW  28      0.00000000000   -0.00000000000   -0.00000000000   -0.14899641325
 ROW  29      0.00000000000    0.00000000000    0.00000000000    0.04545443255
 ROW  30     -0.31928062440    0.00167718114    0.29552866706   -0.00000000000
 ROW  31     -0.00000000000   -0.00000000000    0.00000000000   -0.06049328475
 ROW  32      0.00000000000    0.00000000000    0.00000000000    0.01868505228
 ROW  33      0.00584984041   -0.07830928103    0.04187197844    0.00000000000

                 COLUMN  17       COLUMN  18       COLUMN  19       COLUMN  20
 ROW   1      0.33625590459    0.13364224424    0.00000000000    0.06205379399
 ROW   2      0.46718526748   -0.02418295113    0.00000000000    0.15102695320
 ROW   3     -0.00000000000   -0.00000000000    0.13002106980    0.00000000000
 ROW   4      0.01921158433    0.08534634495    0.00000000000   -0.03676100248
 ROW   5      0.03864472391   -0.06374997884   -0.00000000000    0.00126824454
 ROW   6      0.00000000000    0.00000000000   -0.05233127996   -0.00000000000
 ROW   7     -0.01442585700    0.00270304000    0.00000000000   -0.04533290098
 ROW   8     -0.00731079443   -0.00775712592    0.00000000000    0.11527483612
 ROW   9     -0.00000000000   -0.00000000000    0.13616442417    0.00000000000
 ROW  10     -0.00910327492    0.02713314831    0.00000000000   -0.06299759536
 ROW  11     -0.02982242840   -0.01024222275   -0.00000000000   -0.04903913672
 ROW  12     -0.00000000000   -0.00000000000   -0.01032311157   -0.00000000000
 ROW  13     -0.07347256164   -0.01959504135   -0.00000000000    0.04841568137
 ROW  14     -0.00513277475    0.03110248290    0.00000000000    0.04773365602
 ROW  15      0.00000000000    0.00000000000   -0.06049824353   -0.00000000000
 ROW  16      0.01659788639   -0.03404728204   -0.00000000000    0.00975020519
 ROW  17     -0.06533226585    0.01282499103    0.00000000000   -0.05769668809
 ROW  18      0.00000000000    0.00000000000    0.00865089394    0.00000000000
 ROW  19      0.01247249477   -0.07592144998    0.00000000000   -0.26383096794
 ROW  20     -0.01319231569    0.00155019062   -0.00000000000    0.15630347088
 ROW  21      0.00000000000    0.00000000000   -0.78738891762   -0.00000000000
 ROW  22      0.03279913611    0.05476838705    0.00000000000   -0.13059930893
 ROW  23     -0.12762117325   -0.05531138545   -0.00000000000    0.05504279580
 ROW  24      0.00000000000    0.00000000000    0.00915495841    0.00000000000
 ROW  25     -0.12582253701   -0.14165453330   -0.00000000000    0.15110092741
 ROW  26      0.11116028106    0.35084531215    0.00000000000   -0.18845457933
 ROW  27     -0.00000000000   -0.00000000000    0.13994577148    0.00000000000
 ROW  28      0.18292209582   -0.48177900957   -0.00000000000   -0.21576240841
 ROW  29     -0.08436375422    0.04511879773    0.00000000000   -0.05444393026
 ROW  30     -0.00000000000   -0.00000000000   -0.00297565598   -0.00000000000
 ROW  31     -0.00975372660    0.01529760106    0.00000000000    0.11263921399
 ROW  32      0.00734484740   -0.01321869836   -0.00000000000   -0.05526219608
 ROW  33      0.00000000000   -0.00000000000   -0.00161310098   -0.00000000000

                 COLUMN  21       COLUMN  22       COLUMN  23       COLUMN  24
 ROW   1      0.13297642158    0.12514189582   -0.02648369543    0.04003450754
 ROW   2      0.12720606600   -0.06192762691    0.04760671691    0.05463545137
 ROW   3     -0.00000000000   -0.00000000000   -0.00000000000   -0.00000000000
 ROW   4     -0.00555870395    0.09138075885   -0.04513343990   -0.07253371365
 ROW   5     -0.04175992265   -0.07366999903    0.00123322623   -0.09718398494
 ROW   6     -0.00000000000    0.00000000000    0.00000000000    0.00000000000
 ROW   7     -0.08148604285   -0.01275344330    0.04806615013    0.08414589733
 ROW   8     -0.10289596918    0.04913754862   -0.01868991361    0.00610236653
 ROW   9      0.00000000000   -0.00000000000   -0.00000000000    0.00000000000
 ROW  10      0.11775256600   -0.04089067585   -0.02711132806   -0.02167618110
 ROW  11      0.03212509414   -0.01402739339   -0.07103533296    0.07968541985
 ROW  12     -0.00000000000    0.00000000000    0.00000000000   -0.00000000000
 ROW  13     -0.00743978879   -0.13339479874   -0.06052360937   -0.02611790854
 ROW  14      0.01025124878   -0.05273918718    0.01623226025    0.12042036691
 ROW  15     -0.00000000000    0.00000000000   -0.00000000000   -0.00000000000
 ROW  16      0.03116851183    0.02391184803    0.07202520567    0.12160046091
 ROW  17      0.01228603701    0.14059835111   -0.02111427223    0.00986421901
 ROW  18     -0.00000000000   -0.00000000000    0.00000000000   -0.00000000000
 ROW  19     -0.29626073307   -0.02382778257    0.64784114190    0.01242080920
 ROW  20     -0.07606089848    0.04561061286   -0.11233124872    0.01921540403
 ROW  21     -0.00000000000    0.00000000000   -0.00000000000   -0.00000000000
 ROW  22      0.05150663659   -0.05513729434   -0.10986684877    0.01795659966
 ROW  23      0.22402598273    0.01638231274    0.06104992565    0.00951282810
 ROW  24      0.00000000000    0.00000000000    0.00000000000    0.00000000000
 ROW  25      0.09566391481   -0.09861351530   -0.01747138743    0.01396408712
 ROW  26     -0.27529290202   -0.22024867538   -0.13528183638    0.00239367715
 ROW  27      0.00000000000   -0.00000000000    0.00000000000    0.00000000000
 ROW  28     -0.15018953509    0.09480503110   -0.24543577552   -0.00144060971
 ROW  29      0.03065731112    0.16203244968   -0.00602166490    0.01400713836
 ROW  30      0.00000000000    0.00000000000   -0.00000000000    0.00000000000
 ROW  31     -0.04401940817    0.05367708907    0.02166377148   -0.08423609074
 ROW  32      0.06726252428   -0.03060564110    0.09279767633   -0.11485053132
 ROW  33      0.00000000000    0.00000000000    0.00000000000    0.00000000000

                 COLUMN  25       COLUMN  26       COLUMN  27       COLUMN  28
 ROW   1      0.03539280834    0.10261846475    0.05014100038   -0.08442911034
 ROW   2      0.14337048141   -0.00349614990    0.04849535061    0.06667232417
 ROW   3     -0.00000000000   -0.00000000000   -0.00000000000    0.00000000000
 ROW   4     -0.07756222405    0.00973392331   -0.09547170884   -0.06032966807
 ROW   5     -0.04230658702   -0.07205402515   -0.14063248899    0.02063599625
 ROW   6      0.00000000000    0.00000000000    0.00000000000    0.00000000000
 ROW   7     -0.02824346973   -0.09808300200    0.07421782583    0.15034023064
 ROW   8      0.09375666901   -0.00245310846    0.05999557227   -0.04301590354
 ROW   9     -0.00000000000    0.00000000000   -0.00000000000   -0.00000000000
 ROW  10      0.09150890184    0.03698343400   -0.00278864440    0.07550951161
 ROW  11     -0.11825976185    0.05045132872    0.11106880794   -0.09172594001
 ROW  12      0.00000000000   -0.00000000000   -0.00000000000    0.00000000000
 ROW  13      0.07516733371    0.01373975823    0.00081269752   -0.07212612391
 ROW  14     -0.07557554210    0.10577427216   -0.10631394722    0.08535191830
 ROW  15      0.00000000000   -0.00000000000    0.00000000000   -0.00000000000
 ROW  16     -0.00660327664   -0.13352233186   -0.05053537455   -0.12467507181
 ROW  17      0.08684585219   -0.00481099905   -0.03952746959    0.02742167164
 ROW  18     -0.00000000000    0.00000000000    0.00000000000    0.00000000000
 ROW  19      0.18562047078    0.50086728442   -0.04931133947   -0.21412065369
 ROW  20      0.07659452544   -0.09691853942    0.09044333278    0.00955499654
 ROW  21     -0.00000000000   -0.00000000000   -0.00000000000    0.00000000000
 ROW  22     -0.01801753395    0.10272888527    0.08518919350    0.02421806839
 ROW  23      0.15452675621   -0.00863769145    0.00663569888    0.06588007585
 ROW  24     -0.00000000000   -0.00000000000    0.00000000000   -0.00000000000
 ROW  25      0.02047020414    0.10244797147   -0.06083051158   -0.05633689199
 ROW  26      0.14169287555   -0.05608623719    0.01839678529   -0.06190861001
 ROW  27     -0.00000000000   -0.00000000000   -0.00000000000   -0.00000000000
 ROW  28      0.02592284878    0.11131811003    0.00991894800    0.04839359471
 ROW  29      0.12501099890   -0.02249962884   -0.06600787795    0.04080200153
 ROW  30      0.00000000000   -0.00000000000    0.00000000000    0.00000000000
 ROW  31     -0.06903598741    0.05033572793    0.05462028853    0.05201996288
 ROW  32     -0.03912609097   -0.04588235156    0.09130975767   -0.01557556886
 ROW  33      0.00000000000    0.00000000000   -0.00000000000    0.00000000000

                 COLUMN  29       COLUMN  30       COLUMN  31       COLUMN  32
 ROW   1      0.07991130025    0.11667289731    0.40907182331   -0.26742114644
 ROW   2     -0.05654215109   -0.08375189719   -0.30049853391    0.20603995417
 ROW   3     -0.00000000000   -0.00000000000   -0.00000000000    0.00000000000
 ROW   4     -0.01746784489   -0.02428122885   -0.08208085789    0.04885412878
 ROW   5      0.00707662987    0.01299704571    0.05463446094   -0.04942640446
 ROW   6      0.00000000000    0.00000000000    0.00000000000    0.00000000000
 ROW   7      0.00789441389   -0.00897937647    0.01383890014   -0.00638335459
 ROW   8     -0.00186106728    0.00312866411   -0.00091277052   -0.00047897174
 ROW   9     -0.00000000000    0.00000000000   -0.00000000000    0.00000000000
 ROW  10      0.03343775530    0.03104214148    0.04941059724    0.08985870950
 ROW  11      0.02611798722    0.01659418695    0.00562777480    0.04699367143
 ROW  12     -0.00000000000   -0.00000000000   -0.00000000000   -0.00000000000
 ROW  13     -0.04966113322    0.10417084860   -0.02317460756   -0.00545336540
 ROW  14     -0.01572193181    0.03544828519   -0.00801523760   -0.00202509856
 ROW  15      0.00000000000   -0.00000000000    0.00000000000   -0.00000000000
 ROW  16     -0.00712380361   -0.00578256679   -0.00311980310   -0.00837687934
 ROW  17     -0.09928873290   -0.03829444035    0.05322076419    0.03568003037
 ROW  18      0.00000000000    0.00000000000   -0.00000000000   -0.00000000000
 ROW  19     -0.01054170429    0.01700577793   -0.01647530975    0.00679740223
 ROW  20     -0.00184257893    0.01359953979    0.01074088333   -0.00960852290
 ROW  21      0.00000000000   -0.00000000000   -0.00000000000    0.00000000000
 ROW  22     -0.20114377526   -0.16826310607   -0.22710692956   -0.45586451053
 ROW  23     -0.10196754668   -0.08181943658   -0.09764561126   -0.21869492184
 ROW  24      0.00000000000    0.00000000000    0.00000000000    0.00000000000
 ROW  25      0.25965507026   -0.52366522210    0.11152664953    0.02328542373
 ROW  26      0.09578178731   -0.19256504237    0.04114630388    0.00823111137
 ROW  27     -0.00000000000    0.00000000000   -0.00000000000    0.00000000000
 ROW  28      0.03400515948    0.01329702680   -0.01301269570   -0.00390578154
 ROW  29      0.51906159445    0.18852176678   -0.26252514116   -0.16642039359
 ROW  30     -0.00000000000   -0.00000000000    0.00000000000    0.00000000000
 ROW  31      0.00416940567   -0.00280904343   -0.00048556926   -0.00079290468
 ROW  32      0.00620434422   -0.00218307563   -0.00126418612   -0.00108099886
 ROW  33      0.00000000000   -0.00000000000   -0.00000000000   -0.00000000000

                 COLUMN  33
 ROW   1      0.00529061645
 ROW   2     -0.00187904300
 ROW   3     -0.00000000000
 ROW   4     -0.00425808042
 ROW   5     -0.00065072651
 ROW   6      0.00000000000
 ROW   7      0.01269613976
 ROW   8      0.08303268687
 ROW   9     -0.00000000000
 ROW  10      0.00010480882
 ROW  11     -0.00067305564
 ROW  12      0.00000000000
 ROW  13      0.00409999254
 ROW  14     -0.00164541337
 ROW  15     -0.00000000000
 ROW  16     -0.00002138819
 ROW  17     -0.00031264098
 ROW  18      0.00000000000
 ROW  19     -0.14421288806
 ROW  20     -0.94171765372
 ROW  21      0.00000000000
 ROW  22     -0.00028007081
 ROW  23      0.00034009679
 ROW  24     -0.00000000000
 ROW  25     -0.00586488795
 ROW  26     -0.00007402219
 ROW  27      0.00000000000
 ROW  28     -0.00000089876
 ROW  29      0.00046524045
 ROW  30     -0.00000000000
 ROW  31     -0.00031377172
 ROW  32     -0.00040076458
 ROW  33     -0.00000000000
  Performing F(IJK)/F(IKJ)/F(KJI) consistency check 
  Differences greater than 1 cm-1 will be printed.
  ===================================================================
  I    J    K    F(IJK)        F(IKJ)        F(KJI)        Difference
  ===================================================================
 Cubic force constants written to file cubic.
  ===================================================================
  Largest absolute difference is    0.14380 cm-1.
 
 
---------------------------------------------------------------------------
          Quartic centrifugal distortion parameters 
                                CM-1                MHz
---------------------------------------------------------------------------
    1    1    1    1   -0.1256879221E-06       -0.0037680291
    1    1    1    2   -0.3612118936E-08       -0.0001082886
    1    1    2    1   -0.3612118936E-08       -0.0001082886
    1    1    2    2    0.3597123094E-07        0.0010783904
    1    1    3    3   -0.2020507885E-07       -0.0006057330
    1    2    1    1   -0.3612118936E-08       -0.0001082886
    1    2    1    2   -0.8327217571E-07       -0.0024964370
    1    2    2    1   -0.8327217571E-07       -0.0024964370
    1    2    2    2   -0.2799132160E-08       -0.0000839159
    1    2    3    3   -0.1592773452E-08       -0.0000477501
    2    1    1    1   -0.3612118936E-08       -0.0001082886
    2    1    1    2   -0.8327217571E-07       -0.0024964370
    2    1    2    1   -0.8327217571E-07       -0.0024964370
    2    1    2    2   -0.2799132160E-08       -0.0000839159
    2    1    3    3   -0.1592773452E-08       -0.0000477501
    2    2    1    1    0.3597123094E-07        0.0010783904
    2    2    1    2   -0.2799132160E-08       -0.0000839159
    2    2    2    1   -0.2799132160E-08       -0.0000839159
    2    2    2    2   -0.1140486238E-06       -0.0034190917
    2    2    3    3   -0.2161432249E-07       -0.0006479811
    3    3    1    1   -0.2020507885E-07       -0.0006057330
    3    3    1    2   -0.1592773452E-08       -0.0000477501
    3    3    2    1   -0.1592773452E-08       -0.0000477501
    3    3    2    2   -0.2161432249E-07       -0.0006479811
    3    3    3    3   -0.1048242777E-07       -0.0003142553
---------------------------------------------------------------------------
------------------------------------------------------------
        Parameter                (MHz)                 (CM-1)
------------------------------------------------------------
 
           R6                -.380841E-04           -.127035E-08
           R5                -.109771E-03           -.366156E-08
           SI                            0.123467E+01
 
  Kivelson-Wilson centrifugal distortion parameters 
 
           DJ                0.390500E-03           0.130257E-07
           DK                0.202453E-03           0.675311E-08
           DJK               0.349054E-03           0.116432E-07
 
  A-reduced centrifugal distortion parameters (Ir representation) 
 
           DELJ              0.466668E-03           0.155664E-07
           DELK              0.583295E-03           0.194566E-07
           DELJK             -.107956E-03           -.360101E-08
           delJ              0.194052E-03           0.647289E-08
           delK              0.407626E-03           0.135970E-07
 
  S-reduced centrifugal distortion parameters (Ir representation) 
 
           DJ                0.301593E-03           0.100601E-07
           DK                -.242083E-03           -.807501E-08
           DJK               0.882497E-03           0.294369E-07
           D1                -.194052E-03           -.647289E-08
           D2                -.825377E-04           -.275316E-08
------------------------------------------------------------
  Centrifugal corrections for various types of 
 rotational constants (MHz and cm-1) ...
   Bx''-Bx         0.0015722091        0.0000000524
   By''-By         0.0015510850        0.0000000517
   Bz''-Bz         0.0000849141        0.0000000028
   Bx''-Bx'         0.0003239905        0.0000000108
   By''-By'         0.0003028665        0.0000000101
   Bz''-Bz'         0.0019572418        0.0000000653
   Bx'-Bx         0.0012482185        0.0000000416
   By'-By         0.0012482185        0.0000000416
   Bz'-Bz        -0.0018723278       -0.0000000625
   BxSR-Bx         0.0014642496        0.0000000488
   BySR-By         0.0007836576        0.0000000261
   BzSR-Bz        -0.0014587225       -0.0000000487
   BxSR-Bx''        -0.0001079595       -0.0000000036
   BySR-By''        -0.0007674274       -0.0000000256
   BzSR-Bz''        -0.0015436365       -0.0000000515
   BxSR-Bx'        -0.0002160311       -0.0000000072
   BySR-By'        -0.0004645609       -0.0000000155
   BzSR-Bz'         0.0004136053        0.0000000138
   BxAR-Bx         0.0006388723        0.0000000213
   ByAR-By         0.0019290615        0.0000000643
   BzAR-Bz        -0.0019438245       -0.0000000648
---------------------------------------------------------------------------
 
 *****************************************
     THE MOLECULE IS AN ASYMMETRIC TOP
 *****************************************
 
 
---------------------------------------------------------------------------
         Sextic centrifugal distortion parameters
          Watson A reduction. I^r representation 
              CM-1*10^6                     kHz
---------------------------------------------------------------------------
   HJ        0.0000000047               0.0000001418
   HJK        0.0000000005               0.0000000163
   HKJ       -0.0000000238              -0.0000007136
   HK        0.0000000290               0.0000008689
   hJ        0.0000000024               0.0000000706
   hJK        0.0000000049               0.0000001455
   hK        0.0000000213               0.0000006396
---------------------------------------------------------------------------
         Sextic centrifugal distortion parameters
          Watson S reduction. I^r representation 
              CM-1*10^6                     kHz
---------------------------------------------------------------------------
   HJ       -0.0000000009              -0.0000000258
   HJK        0.0000000151               0.0000004531
   HKJ        0.0000000115               0.0000003446
   HK       -0.0000000153              -0.0000004585
   h1        0.0000000014               0.0000000418
   h2        0.0000000028               0.0000000838
   h3        0.0000000010               0.0000000288
---------------------------------------------------------------------------
---------------------------------------------------------------------------
             Geometrical properties evaluated at     0.00 K 
  Mean and mean-square displacements in normal coordinates (amu**0.5 bohr)
         Coordinate              <q>            <q**2>
---------------------------------------------------------------------------
              1              0.0000000000     0.0000000000
              2              0.0000000000     0.0000000000
              3              0.0000000000     0.0000000000
              4              0.0000000000     0.0000000000
              5              0.0000000000     0.0000000000
              6              0.0000000000     0.0000000000
              7              0.0000000000     0.5000000659
              8              0.0000000000     0.5000000659
              9             -0.0000000000     0.5000000659
             10             -0.0022790129     0.5000000659
             11              0.0034881919     0.5000000659
             12              0.0000000000     0.5000000659
             13             -0.0000000000     0.5000000659
             14              0.0000000000     0.5000000659
             15             -0.0000000000     0.5000000659
             16             -0.0104405768     0.5000000659
             17             -0.0004626777     0.5000000659
             18             -0.0626040145     0.5000000659
             19             -0.0000000000     0.5000000659
             20              0.1943633332     0.5000000659
             21             -0.1453383898     0.5000000659
             22             -0.1213226211     0.5000000659
             23              0.0059202973     0.5000000659
             24              0.0011912862     0.5000000659
             25              0.0072761292     0.5000000659
             26             -0.0041429313     0.5000000659
             27              0.0044408410     0.5000000659
             28             -0.0111551496     0.5000000659
             29             -0.0093754421     0.5000000659
             30             -0.0389948209     0.5000000659
             31              0.0092653655     0.5000000659
             32              0.0432532809     0.5000000659
             33             -0.0342703732     0.5000000659
---------------------------------------------------------------------------
------------------------------------------------------
   ATOM              INTERNUCLEAR DISTANCE
  I    J            Re           Rg           Ra
------------------------------------------------------
  2    1         1.0819050    1.0970918    1.0855162
  3    1         2.1561982    2.1701550    2.1638510
  3    2         1.3916426    1.3994298    1.3969351
  4    1         2.1561982    2.1698644    2.1635917
  4    2         1.3916426    1.3992269    1.3967855
  4    3         2.3906676    2.4013240    2.4000841
  5    1         3.3846822    3.4004971    3.3969600
  5    2         2.3938263    2.4038685    2.4027351
  5    3         1.3936337    1.4016863    1.3992710
  5    4         2.7186620    2.7297308    2.7290354
  6    1         3.3846822    3.4003127    3.3968188
  6    2         2.3938263    2.4038447    2.4027576
  6    3         2.7186620    2.7301044    2.7294219
  6    4         1.3936337    1.4014372    1.3990661
  6    5         2.2792411    2.2890611    2.2878433
  7    1         2.5080635    2.5272689    2.5173757
  7    2         2.1612674    2.1783676    2.1696560
  7    3         1.0812548    1.1018543    1.0854071
  7    4         3.3845477    3.4031117    3.3977347
  7    5         2.1505638    2.1680245    2.1593542
  7    6         3.7988884    3.8181493    3.8138030
  8    1         2.5080635    2.5244263    2.5163897
  8    2         2.1612674    2.1749388    2.1687366
  8    3         3.3845477    3.4006057    3.3969608
  8    4         1.0812548    1.0963933    1.0846704
  8    5         3.7988884    3.8154652    3.8126824
  8    6         2.1505638    2.1646391    2.1584528
  8    7         4.3025852    4.3245299    4.3184581
  9    1         4.2918416    4.3126634    4.3081215
  9    2         3.3817517    3.3982986    3.3948336
  9    3         2.1525632    2.1676688    2.1614223
  9    4         3.8018753    3.8192594    3.8165571
  9    5         1.0835302    1.0990426    1.0878518
  9    6         3.2460793    3.2620480    3.2583067
  9    7         2.4810339    2.5018016    2.4916650
  9    8         4.8816294    4.9032636    4.8997248
 10    1         4.2918416    4.3123257    4.3078671
 10    2         3.3817517    3.3982169    3.3948355
 10    3         3.8018753    3.8196317    3.8169826
 10    4         2.1525632    2.1674918    2.1613121
 10    5         3.2460793    3.2621100    3.2584053
 10    6         1.0835302    1.0990455    1.0878872
 10    7         4.8816294    4.9056127    4.9008857
 10    8         2.4810339    2.4992589    2.4910132
 10    9         4.1079434    4.1282348    4.1232823
 11    1         3.8902253    3.9061280    3.9035366
 11    2         2.8083203    2.8186018    2.8180203
 11    3         2.4126182    2.4227506    2.4215529
 11    4         2.4126182    2.4224002    2.4212189
 11    5         1.3390964    1.3461607    1.3437476
 11    6         1.3390964    1.3461663    1.3437458
 11    7         3.3753245    3.3934191    3.3881341
 11    8         3.3753245    3.3906737    3.3871152
 11    9         2.0575793    2.0713936    2.0651173
 11   10         2.0575793    2.0714977    2.0652461
------------------------------------------------------
  nmode is                     27
  DIPOLE MOMENT OF ISOTOPOLOGUE 
  (only correct if inertial frame is unchanged) 
                             Vibrationally averaged dipole moment
--------------------------------------------------------------------------------
                              a.u.                         Debye
                     x         y         z              x         y         z
--------------------------------------------------------------------------------
MU_e           -0.68498   0.50913   0.00000       -1.74094   1.29399   0.00000
delta <MU> (1) -0.00021   0.00001  -0.00000       -0.00054   0.00003  -0.00000
delta <MU> (2)  0.01436  -0.01472  -0.00000        0.03649  -0.03741  -0.00000
<MU>           -0.67084   0.49442  -0.00000       -1.70499   1.25661  -0.00000
 
Equilibrium dipole moment:    0.85347 a.u. (   2.16917 D)
Zero-point dipole moment:     0.83335 a.u. (   2.11803 D)
--------------------------------------------------------------------------------
********************************************************************************
     PARAMETERS RELEVANT TO ROTATIONAL SPECTROSCOPY
********************************************************************************
 
 
  ----------------------------------------------------------------------------
                                     VIB-ROT CONSTANT / (cm-1)
                                  ------------------------------
     AXIS        MODE       CORIOLIS     QUADRATIC     ANHARMONIC    TOTAL
  ----------------------------------------------------------------------------
       1           7       0.0002905     -0.0000000   -0.0001482    0.0001423
       1           8       0.0002855     -0.0000000   -0.0001439    0.0001416
       1           9       0.0003123     -0.0000000   -0.0001023    0.0002101
       1          10       0.0003590     -0.0000773   -0.0000083    0.0002734
       1          11       0.0004830     -0.0000793    0.0000273    0.0004310
       1          12      -0.0006064     -0.0000000   -0.0000141   -0.0006205
       1          13       0.0002146     -0.0000000   -0.0000661    0.0001485
       1          14       0.0003017     -0.0000000   -0.0000354    0.0002662
       1          15       0.0009770      0.0000000   -0.0000305    0.0009465
       1          16      -0.0010292     -0.0000069   -0.0000257   -0.0010617
       1          17      -0.0002830     -0.0000324    0.0000432   -0.0002722
       1          18      -0.0000435     -0.0000212    0.0000730    0.0000083
       1          19       0.0000654     -0.0000000   -0.0000088    0.0000566
       1          20      -0.0000946     -0.0000473    0.0001736    0.0000317
       1          21      -0.0001512     -0.0000407    0.0001103   -0.0000815
       1          22      -0.0001149     -0.0000239    0.0000839   -0.0000549
       1          23      -0.0000518     -0.0000061    0.0001928    0.0001350
       1          24      -0.0001249     -0.0000007    0.0005483    0.0004227
       1          25      -0.0001320     -0.0000003    0.0001300   -0.0000023
       1          26      -0.0000504     -0.0000010    0.0002732    0.0002219
       1          27      -0.0001185     -0.0000030    0.0004337    0.0003123
       1          28      -0.0000407     -0.0000016    0.0003123    0.0002700
       1          29      -0.0000663     -0.0000011    0.0002471    0.0001798
       1          30      -0.0000197     -0.0000001    0.0001184    0.0000986
       1          31      -0.0000368     -0.0000007    0.0001812    0.0001437
       1          32      -0.0000281     -0.0000002    0.0001811    0.0001528
       1          33      -0.0000639     -0.0000006    0.0001577    0.0000932
       2           7       0.0002544     -0.0000000   -0.0001713    0.0000831
       2           8       0.0002452     -0.0000000   -0.0001471    0.0000981
       2           9       0.0003714     -0.0000000   -0.0000779    0.0002935
       2          10       0.0001447     -0.0000766   -0.0000024    0.0000658
       2          11      -0.0000085     -0.0000807    0.0000106   -0.0000787
       2          12      -0.0000316      0.0000000   -0.0000722   -0.0001038
       2          13       0.0001851     -0.0000000   -0.0000206    0.0001645
       2          14       0.0001078     -0.0000000   -0.0000387    0.0000691
       2          15       0.0006550     -0.0000000   -0.0000303    0.0006247
       2          16      -0.0004215     -0.0000104    0.0000935   -0.0003384
       2          17      -0.0001589     -0.0000266    0.0000434   -0.0001421
       2          18      -0.0002187     -0.0000352    0.0000470   -0.0002070
       2          19       0.0003158     -0.0000000    0.0000018    0.0003175
       2          20      -0.0001392     -0.0000425    0.0001326   -0.0000491
       2          21      -0.0001337     -0.0000218    0.0000918   -0.0000637
       2          22      -0.0000971     -0.0000129    0.0000578   -0.0000522
       2          23      -0.0002177     -0.0000067    0.0000201   -0.0002043
       2          24      -0.0000934     -0.0000005    0.0005137    0.0004197
       2          25      -0.0000678     -0.0000001    0.0003314    0.0002635
       2          26      -0.0001403     -0.0000009    0.0001186   -0.0000226
       2          27      -0.0000380     -0.0000026    0.0003213    0.0002808
       2          28      -0.0001132     -0.0000016    0.0003996    0.0002848
       2          29      -0.0000228     -0.0000006    0.0001059    0.0000824
       2          30      -0.0000653     -0.0000004    0.0002269    0.0001612
       2          31      -0.0000481     -0.0000006    0.0001986    0.0001499
       2          32      -0.0000540     -0.0000009    0.0002223    0.0001674
       2          33      -0.0000014     -0.0000000    0.0001016    0.0001003
       3           7       0.0000000     -0.0000000   -0.0000802   -0.0000802
       3           8       0.0000000     -0.0000000   -0.0000729   -0.0000729
       3           9       0.0000000     -0.0000000   -0.0000447   -0.0000447
       3          10       0.0001571     -0.0000001   -0.0000026    0.0001544
       3          11      -0.0000527     -0.0000001    0.0000092   -0.0000435
       3          12      -0.0000000     -0.0000000   -0.0000224   -0.0000224
       3          13       0.0000000     -0.0000000   -0.0000211   -0.0000211
       3          14       0.0000000     -0.0000000   -0.0000186   -0.0000186
       3          15       0.0000000     -0.0000000   -0.0000152   -0.0000152
       3          16       0.0000656     -0.0000001    0.0000186    0.0000841
       3          17       0.0000532     -0.0000000    0.0000217    0.0000748
       3          18      -0.0000586     -0.0000022    0.0000297   -0.0000312
       3          19      -0.0000000     -0.0000000   -0.0000016   -0.0000016
       3          20       0.0001655     -0.0000218    0.0000761    0.0002197
       3          21      -0.0000872     -0.0000122    0.0000503   -0.0000491
       3          22       0.0000182     -0.0000079    0.0000351    0.0000454
       3          23       0.0000224     -0.0000000    0.0000509    0.0000732
       3          24      -0.0000954     -0.0000000    0.0002652    0.0001698
       3          25       0.0000487     -0.0000000    0.0001182    0.0001669
       3          26      -0.0000730     -0.0000000    0.0000959    0.0000229
       3          27       0.0009806     -0.0000000    0.0001873    0.0011679
       3          28      -0.0009937     -0.0000000    0.0001793   -0.0008144
       3          29      -0.0000244     -0.0000000    0.0000864    0.0000619
       3          30      -0.0000248     -0.0000001    0.0000879    0.0000630
       3          31      -0.0000254     -0.0000000    0.0000953    0.0000699
       3          32      -0.0000318     -0.0000002    0.0001015    0.0000694
       3          33      -0.0000179     -0.0000001    0.0000641    0.0000461
  ----------------------------------------------------------------------------
 
 
  ----------------------------------------------------------------------------
   Be, B0 AND B-B0 SHIFTS FOR SINGLY EXCITED VIBRATIONAL STATES (CM-1)
   ------------------------------------------------------------
  VIBRATION            X AXIS               Y AXIS                 Z AXIS
  ----------------------------------------------------------------------------
    Be                    0.17844936           0.16881986           0.08675055
    B0                    0.17715293           0.16763766           0.08611327
    Be-B0                 0.00129643           0.00118220           0.00063728
    B'                    0.17715297           0.16763770           0.08611321
    Be-B'                 0.00129639           0.00118216           0.00063734
    B''                   0.17715298           0.16763771           0.08611328
    Be-B''                0.00129637           0.00118215           0.00063727
    B^A                   0.17715295           0.16763772           0.08611321
    Be-B^A                0.00129641           0.00118213           0.00063734
    B^S                   0.17715298           0.16763768           0.08611322
    Be-B^S                0.00129638           0.00118217           0.00063732
     7                   -0.00014235          -0.00008308           0.00008024
     8                   -0.00014157          -0.00009809           0.00007286
     9                   -0.00021006          -0.00029351           0.00004474
    10                   -0.00027336          -0.00006579          -0.00015436
    11                   -0.00043103           0.00007868           0.00004352
    12                    0.00062050           0.00010380           0.00002239
    13                   -0.00014851          -0.00016451           0.00002105
    14                   -0.00026621          -0.00006913           0.00001859
    15                   -0.00094649          -0.00062472           0.00001521
    16                    0.00106172           0.00033839          -0.00008413
    17                    0.00027224           0.00014208          -0.00007485
    18                   -0.00000828           0.00020695           0.00003116
    19                   -0.00005655          -0.00031753           0.00000161
    20                   -0.00003175           0.00004914          -0.00021967
    21                    0.00008154           0.00006374           0.00004914
    22                    0.00005495           0.00005218          -0.00004544
    23                   -0.00013498           0.00020431          -0.00007321
    24                   -0.00042270          -0.00041975          -0.00016980
    25                    0.00000232          -0.00026353          -0.00016691
    26                   -0.00022188           0.00002259          -0.00002289
    27                   -0.00031229          -0.00028077          -0.00116792
    28                   -0.00026999          -0.00028479           0.00081437
    29                   -0.00017980          -0.00008239          -0.00006192
    30                   -0.00009858          -0.00016117          -0.00006298
    31                   -0.00014369          -0.00014987          -0.00006985
    32                   -0.00015282          -0.00016738          -0.00006941
    33                   -0.00009321          -0.00010025          -0.00004611
  ----------------------------------------------------------------------------
  ----------------------------------------------------------------------------
   Be, B0 AND B-B0 SHIFTS FOR SINGLY EXCITED VIBRATIONAL STATES (MHz)
  VIBRATION            X AXIS               Y AXIS                 Z AXIS
  ----------------------------------------------------------------------------
    Be                 5349.77712054        5061.09199404        2600.71602636
    B0                 5310.91120682        5025.65056721        2581.61096551
    Be-B0                38.86591372          35.44142683          19.10506085
    B'                 5310.91245504        5025.65181542        2581.60909318
    Be-B'                38.86466550          35.44017861          19.10693318
    B''                5310.91277903        5025.65211829        2581.61105043
    Be-B''               38.86434151          35.43987575          19.10497594
    B^A                5310.91184570        5025.65249627        2581.60902169
    Be-B^A               38.86527485          35.43949777          19.10700468
    B^S                5310.91267107        5025.65135086        2581.60950679
    Be-B^S               38.86444947          35.44064317          19.10651958
     7                   -4.26742090          -2.49069655           2.40561465
     8                   -4.24429271          -2.94076548           2.18417942
     9                   -6.29738003          -8.79913579           1.34122551
    10                   -8.19526977          -1.97224886          -4.62753081
    11                  -12.92201368           2.35877882           1.30475269
    12                   18.60201201           3.11190768           0.67126905
    13                   -4.45217681          -4.93175548           0.63120112
    14                   -7.98081195          -2.07240020           0.55735540
    15                  -28.37502839         -18.72870039           0.45596484
    16                   31.82953682          10.14459070          -2.52204854
    17                    8.16141835           4.25941484          -2.24386489
    18                   -0.24825374           6.20428647           0.93417380
    19                   -1.69545757          -9.51927853           0.04826628
    20                   -0.95177190           1.47313346          -6.58539452
    21                    2.44457641           1.91102284           1.47306215
    22                    1.64724333           1.56421446          -1.36219688
    23                   -4.04673359           6.12503610          -2.19474004
    24                  -12.67236605         -12.58372852          -5.09053960
    25                    0.06966459          -7.90042056          -5.00391205
    26                   -6.65179781           0.67717833          -0.68613414
    27                   -9.36221206          -8.41717722         -35.01341067
    28                   -8.09418162          -8.53771690          24.41412483
    29                   -5.39029786          -2.47000877          -1.85616762
    30                   -2.95541193          -4.83178410          -1.88805108
    31                   -4.30764489          -4.49311055          -2.09414886
    32                   -4.58134732          -5.01802101          -2.08086569
    33                   -2.79440839          -3.00546848          -1.38230606
  ----------------------------------------------------------------------------
