# Supplementary material for: Precise Semi-Experimental Equilibrium (r e SE) Structure of Pyridine from 32 Isotopologues: Accurate Assessment of the Effect of Nitrogen-Atom Substitution in Aromatic Rings
Source: J Phys Chem A. 2025 Nov 7;129(46):10737–50. doi: 10.1021/acs.jpca.5c07184 (PMC12641475; doi:10.1021/acs.jpca.5c07184)
Supplement: Supplementary file 2 [file jp5c07184_si_002.zip › Supplementary Information/Computational Files/isomass/ISOMASS32_1H4-C5D4N.out]

 @GETMEM-I,  Allocated   91552 MB of main memory.
  analysis of anharmonic force field for a different isotopomer
  masses of atoms
   1.00782503500000        12.0000000000000        12.0000000000000     
   12.0000000000000        12.0000000000000        12.0000000000000     
   2.01410177900000        2.01410177900000        2.01410177900000     
   2.01410177900000        14.0030740020000     
  rotation matrix to com frame 

                 COLUMN   1       COLUMN   2       COLUMN   3
 ROW   1      1.00000000000    0.00000000000    0.00000000000
 ROW   2      0.00000000000    1.00000000000    0.00000000000
 ROW   3      0.00000000000    0.00000000000    1.00000000000
********************************************************************************
        PARAMETERS RELEVANT TO MOLECULAR STRUCTURE 
********************************************************************************

                 COLUMN   1       COLUMN   2       COLUMN   3       COLUMN   4
 ROW   1      0.00484686474    0.09635541261    0.05225488422    0.17913286470
 ROW   2     -0.10888532542    0.01024807358   -0.00879735726   -0.00000000132
 ROW   3     -0.01260652233   -0.05146884520    0.09607530466    0.00000000001
 ROW   4      0.00484686481    0.09635541266    0.05225488427    0.10150700910
 ROW   5     -0.10888532542    0.01024807353   -0.00879735726   -0.00000000079
 ROW   6     -0.01260652233   -0.05146884520    0.09607530466    0.00000000001
 ROW   7      0.00484686486    0.09635541269    0.05225488430    0.05037601697
 ROW   8     -0.10888532543    0.01024807357   -0.00879735727   -0.00000000070
 ROW   9     -0.01260652240   -0.05146884525    0.09607530461    0.08576444837
 ROW  10      0.00484686486    0.09635541269    0.05225488430    0.05037601697
 ROW  11     -0.10888532542    0.01024807343   -0.00879735725   -0.00000000018
 ROW  12     -0.01260652225   -0.05146884514    0.09607530471   -0.08576444834
 ROW  13      0.00484686495    0.09635541276    0.05225488436   -0.04953641204
 ROW  14     -0.10888532543    0.01024807350   -0.00879735727   -0.00000000001
 ROW  15     -0.01260652240   -0.05146884525    0.09607530461    0.08176705290
 ROW  16      0.00484686495    0.09635541276    0.05225488436   -0.04953641204
 ROW  17     -0.10888532542    0.01024807337   -0.00879735725    0.00000000049
 ROW  18     -0.01260652225   -0.05146884514    0.09607530471   -0.08176705288
 ROW  19      0.00484686483    0.09635541267    0.05225488428    0.08662576581
 ROW  20     -0.10888532543    0.01024807364   -0.00879735727   -0.00000000116
 ROW  21     -0.01260652247   -0.05146884530    0.09607530457    0.15435390484
 ROW  22      0.00484686483    0.09635541267    0.05225488428    0.08662576581
 ROW  23     -0.10888532541    0.01024807341   -0.00879735725   -0.00000000022
 ROW  24     -0.01260652218   -0.05146884510    0.09607530476   -0.15435390482
 ROW  25      0.00484686499    0.09635541278    0.05225488439   -0.09124984315
 ROW  26     -0.10888532543    0.01024807352   -0.00879735727    0.00000000008
 ROW  27     -0.01260652246   -0.05146884530    0.09607530457    0.14737113708
 ROW  28      0.00484686499    0.09635541278    0.05225488439   -0.09124984315
 ROW  29     -0.10888532542    0.01024807330   -0.00879735724    0.00000000097
 ROW  30     -0.01260652219   -0.05146884510    0.09607530475   -0.14737113705
 ROW  31      0.00484686500    0.09635541279    0.05225488439   -0.09998822257
 ROW  32     -0.10888532542    0.01024807340   -0.00879735726    0.00000000058
 ROW  33     -0.01260652233   -0.05146884520    0.09607530466    0.00000000001

                 COLUMN   5       COLUMN   6       COLUMN   7       COLUMN   8
 ROW   1      0.00000000080    0.00000000034   -0.00000000000   -0.00000000000
 ROW   2      0.25867736334   -0.00000000113   -0.00000000000    0.29840974027
 ROW   3      0.00000000002    0.00000000003    0.00000000000    0.00000000000
 ROW   4      0.00000000044    0.00000000017    0.00000000000   -0.00000000000
 ROW   5      0.14658166686   -0.00000000064   -0.00000000000    0.14445981387
 ROW   6      0.00000000002    0.00000000003    0.00000000000    0.00000000000
 ROW   7      0.00000000020    0.00000000006    0.00000000000    0.00000000000
 ROW   8      0.07274577679    0.11888235503    0.09845607570   -0.06322498081
 ROW   9      0.00000000043    0.00000000022   -0.00000000000   -0.00000000000
 ROW  10      0.00000000020    0.00000000006    0.00000000000   -0.00000000000
 ROW  11      0.07274577576   -0.11888235568   -0.09845607570   -0.06322498081
 ROW  12     -0.00000000038   -0.00000000015   -0.00000000000    0.00000000000
 ROW  13     -0.00000000028   -0.00000000016    0.00000000000    0.00000000000
 ROW  14     -0.07153327619    0.11334131919   -0.09278371595   -0.04538813213
 ROW  15      0.00000000041    0.00000000021   -0.00000000000   -0.00000000000
 ROW  16     -0.00000000028   -0.00000000016    0.00000000000    0.00000000000
 ROW  17     -0.07153327716   -0.11334131859    0.09278371595   -0.04538813213
 ROW  18     -0.00000000036   -0.00000000014   -0.00000000000    0.00000000000
 ROW  19      0.00000000037    0.00000000014    0.00000000000    0.00000000000
 ROW  20      0.12509229389    0.21395746782    0.23980365528   -0.19263600123
 ROW  21      0.00000000075    0.00000000037   -0.00000000000   -0.00000000000
 ROW  22      0.00000000037    0.00000000014    0.00000000000    0.00000000000
 ROW  23      0.12509229204   -0.21395746892   -0.23980365528   -0.19263600123
 ROW  24     -0.00000000070   -0.00000000030    0.00000000000    0.00000000000
 ROW  25     -0.00000000047   -0.00000000025    0.00000000000    0.00000000000
 ROW  26     -0.13176973099    0.20427820047   -0.28582895980   -0.15087619097
 ROW  27      0.00000000072    0.00000000036    0.00000000000   -0.00000000000
 ROW  28     -0.00000000047   -0.00000000025    0.00000000000   -0.00000000000
 ROW  29     -0.13176973276   -0.20427819935    0.28582895980   -0.15087619097
 ROW  30     -0.00000000067   -0.00000000029    0.00000000000    0.00000000000
 ROW  31     -0.00000000051   -0.00000000027    0.00000000000    0.00000000000
 ROW  32     -0.14438854158    0.00000000061   -0.00000000000    0.13969712448
 ROW  33      0.00000000002    0.00000000003   -0.00000000000    0.00000000000

                 COLUMN   9       COLUMN  10       COLUMN  11       COLUMN  12
 ROW   1      0.00000000000    0.00000000000    0.11841650281   -0.00000000000
 ROW   2      0.36606626148   -0.00000000000    0.00000000000    0.05717267268
 ROW   3      0.00000000000    0.14193619601    0.00000000000   -0.00000000000
 ROW   4     -0.00000000000    0.00000000000   -0.05392061415    0.00000000000
 ROW   5      0.02293332747   -0.00000000000    0.00000000000    0.09182224147
 ROW   6      0.00000000000    0.14230725531    0.00000000000   -0.00000000000
 ROW   7      0.00000000000    0.08684289491   -0.08784045995    0.00000000000
 ROW   8     -0.08976724985    0.00000000000   -0.00000000000   -0.02093594185
 ROW   9      0.00000000000    0.01139545725    0.09398324343   -0.00000000000
 ROW  10     -0.00000000000   -0.08684289491   -0.08784045995    0.00000000000
 ROW  11     -0.08976724985    0.00000000000   -0.00000000000   -0.02093594185
 ROW  12     -0.00000000000    0.01139545725   -0.09398324343    0.00000000000
 ROW  13      0.00000000000    0.07713353385    0.08634220938   -0.00000000000
 ROW  14     -0.04374973398    0.00000000000    0.00000000000    0.03883696191
 ROW  15      0.00000000000   -0.00584761667    0.09022113243   -0.00000000000
 ROW  16     -0.00000000000   -0.07713353385    0.08634220938   -0.00000000000
 ROW  17     -0.04374973398   -0.00000000000    0.00000000000    0.03883696191
 ROW  18     -0.00000000000   -0.00584761667   -0.09022113243    0.00000000000
 ROW  19     -0.00000000000    0.01241922595   -0.14096963428    0.00000000000
 ROW  20      0.27788116512   -0.00000000000   -0.00000000000   -0.29219918459
 ROW  21     -0.00000000000   -0.13512418075    0.00434803873    0.00000000000
 ROW  22     -0.00000000000   -0.01241922595   -0.14096963428    0.00000000000
 ROW  23      0.27788116512   -0.00000000000   -0.00000000000   -0.29219918459
 ROW  24     -0.00000000000   -0.13512418075   -0.00434803873   -0.00000000000
 ROW  25     -0.00000000000   -0.00311363527    0.10991394917   -0.00000000000
 ROW  26      0.27286059478   -0.00000000000    0.00000000000    0.28621103996
 ROW  27      0.00000000000    0.12602014566    0.06470014037   -0.00000000000
 ROW  28      0.00000000000    0.00311363527    0.10991394917   -0.00000000000
 ROW  29      0.27286059478   -0.00000000000    0.00000000000    0.28621103996
 ROW  30      0.00000000000    0.12602014566   -0.06470014037    0.00000000000
 ROW  31      0.00000000000   -0.00000000000    0.04918640639   -0.00000000000
 ROW  32      0.02440728534   -0.00000000000   -0.00000000000   -0.11176045804
 ROW  33     -0.00000000000   -0.13905583749   -0.00000000000    0.00000000000

                 COLUMN  13       COLUMN  14       COLUMN  15       COLUMN  16
 ROW   1      0.00000000000   -0.00000000000    0.00000000000    0.00255166310
 ROW   2      0.00000000000    0.14265019746    0.00000000000   -0.00000000000
 ROW   3     -0.00000000000    0.00000000000   -0.00000000000    0.00000000000
 ROW   4      0.00000000000    0.00000000000   -0.00000000000    0.00907525292
 ROW   5     -0.00000000000    0.03534216005    0.00000000000   -0.00000000000
 ROW   6     -0.00000000000    0.00000000000   -0.00000000000    0.00000000000
 ROW   7     -0.00000000000    0.00000000000   -0.00000000000    0.03747545167
 ROW   8      0.10433326219   -0.09935810115    0.08339438718    0.00000000000
 ROW   9     -0.00000000000   -0.00000000000    0.00000000000   -0.03447024088
 ROW  10      0.00000000000    0.00000000000   -0.00000000000    0.03747545167
 ROW  11     -0.10433326219   -0.09935810115   -0.08339438718   -0.00000000000
 ROW  12     -0.00000000000    0.00000000000   -0.00000000000    0.03447024088
 ROW  13     -0.00000000000    0.00000000000   -0.00000000000    0.01565228987
 ROW  14      0.06103930125    0.13683070848   -0.12839703211   -0.00000000000
 ROW  15     -0.00000000000    0.00000000000   -0.00000000000    0.03306900772
 ROW  16     -0.00000000000   -0.00000000000   -0.00000000000    0.01565228987
 ROW  17     -0.06103930125    0.13683070848    0.12839703211    0.00000000000
 ROW  18      0.00000000000   -0.00000000000    0.00000000000   -0.03306900772
 ROW  19     -0.00000000000   -0.00000000000    0.00000000000   -0.12611559216
 ROW  20     -0.34967107392    0.09877345361   -0.15065247449   -0.00000000000
 ROW  21      0.00000000000   -0.00000000000    0.00000000000   -0.35673752023
 ROW  22      0.00000000000   -0.00000000000    0.00000000000   -0.12611559216
 ROW  23      0.34967107392    0.09877345361    0.15065247449    0.00000000000
 ROW  24     -0.00000000000    0.00000000000   -0.00000000000    0.35673752023
 ROW  25      0.00000000000   -0.00000000000    0.00000000000   -0.12169717241
 ROW  26     -0.19729726054   -0.19762051464    0.29307956792    0.00000000000
 ROW  27     -0.00000000000    0.00000000000   -0.00000000000    0.25284542687
 ROW  28      0.00000000000   -0.00000000000    0.00000000000   -0.12169717241
 ROW  29      0.19729726054   -0.19762051464   -0.29307956792   -0.00000000000
 ROW  30      0.00000000000   -0.00000000000    0.00000000000   -0.25284542687
 ROW  31     -0.00000000000   -0.00000000000    0.00000000000   -0.02772964008
 ROW  32      0.00000000000   -0.07634315534   -0.00000000000    0.00000000000
 ROW  33      0.00000000000    0.00000000000   -0.00000000000    0.00000000000

                 COLUMN  17       COLUMN  18       COLUMN  19       COLUMN  20
 ROW   1     -0.00000000000    0.00000000000    0.00000000000   -0.00000000000
 ROW   2     -0.00000000000   -0.00000000000    0.81646349437   -0.00000000000
 ROW   3      0.03591623799    0.10503104011    0.00000000000    0.03353914955
 ROW   4     -0.00000000000    0.00000000000   -0.00000000000   -0.00000000000
 ROW   5     -0.00000000000    0.00000000000   -0.13687129004   -0.00000000000
 ROW   6      0.03362412904    0.10125392686    0.00000000000    0.02520325755
 ROW   7     -0.04199941919    0.00467705362   -0.00000000000   -0.12965566459
 ROW   8      0.00000000000   -0.00000000000    0.04438901703    0.00000000000
 ROW   9     -0.01172073595    0.02615399117    0.00000000000    0.07148462815
 ROW  10      0.04199941919   -0.00467705362   -0.00000000000    0.12965566459
 ROW  11     -0.00000000000    0.00000000000    0.04438901703   -0.00000000000
 ROW  12     -0.01172073595    0.02615399117   -0.00000000000    0.07148462815
 ROW  13      0.01477458681    0.01616869207    0.00000000000   -0.02824322372
 ROW  14     -0.00000000000    0.00000000000    0.01749720678   -0.00000000000
 ROW  15      0.01797519539   -0.03375689298   -0.00000000000   -0.00975686333
 ROW  16     -0.01477458681   -0.01616869207   -0.00000000000    0.02824322372
 ROW  17      0.00000000000   -0.00000000000    0.01749720678    0.00000000000
 ROW  18      0.01797519539   -0.03375689298    0.00000000000   -0.00975686333
 ROW  19     -0.23944587238    0.03402783454    0.00000000000   -0.16828383062
 ROW  20     -0.00000000000    0.00000000000   -0.10535643074   -0.00000000000
 ROW  21     -0.37665405874    0.08921927039    0.00000000000    0.05591692154
 ROW  22      0.23944587238   -0.03402783454    0.00000000000    0.16828383062
 ROW  23      0.00000000000   -0.00000000000   -0.10535643074    0.00000000000
 ROW  24     -0.37665405874    0.08921927039   -0.00000000000    0.05591692154
 ROW  25      0.06377209933    0.23311809902    0.00000000000   -0.04984934594
 ROW  26      0.00000000000   -0.00000000000   -0.02570544976    0.00000000000
 ROW  27     -0.05611053892   -0.37273714953   -0.00000000000    0.00740290377
 ROW  28     -0.06377209933   -0.23311809902    0.00000000000    0.04984934594
 ROW  29     -0.00000000000    0.00000000000   -0.02570544976   -0.00000000000
 ROW  30     -0.05611053892   -0.37273714953    0.00000000000    0.00740290377
 ROW  31      0.00000000000   -0.00000000000    0.00000000000    0.00000000000
 ROW  32      0.00000000000   -0.00000000000   -0.00983514815    0.00000000000
 ROW  33      0.08237262997    0.00025975288   -0.00000000000   -0.14802265461

                 COLUMN  21       COLUMN  22       COLUMN  23       COLUMN  24
 ROW   1      0.38386647749    0.00000000000    0.60650651472    0.17465034953
 ROW   2     -0.00000000000    0.00000000000   -0.00000000000    0.00000000000
 ROW   3     -0.00000000000    0.14144439214    0.00000000000   -0.00000000000
 ROW   4      0.09898933721    0.00000000000    0.06131072673   -0.08596222500
 ROW   5      0.00000000000   -0.00000000000    0.00000000000    0.00000000000
 ROW   6     -0.00000000000    0.13584843650    0.00000000000   -0.00000000000
 ROW   7      0.00350404098    0.02286742161   -0.05916575379    0.03903135420
 ROW   8     -0.00000000000   -0.00000000000   -0.00000000000    0.00000000000
 ROW   9      0.03822839279   -0.01532418142   -0.00708630505    0.08914421979
 ROW  10      0.00350404098   -0.02286742161   -0.05916575379    0.03903135420
 ROW  11      0.00000000000   -0.00000000000    0.00000000000   -0.00000000000
 ROW  12     -0.03822839279   -0.01532418142    0.00708630505   -0.08914421979
 ROW  13     -0.04506654424   -0.13138230869   -0.02646400366    0.07003364359
 ROW  14     -0.00000000000    0.00000000000    0.00000000000   -0.00000000000
 ROW  15      0.00271463342   -0.07371457450   -0.06754145693   -0.12248858424
 ROW  16     -0.04506654424    0.13138230869   -0.02646400366    0.07003364359
 ROW  17      0.00000000000    0.00000000000   -0.00000000000    0.00000000000
 ROW  18     -0.00271463342   -0.07371457450    0.06754145693    0.12248858424
 ROW  19     -0.13110160294    0.00917007731   -0.04224598219   -0.02003814165
 ROW  20      0.00000000000    0.00000000000   -0.00000000000    0.00000000000
 ROW  21     -0.20739077370   -0.03292223081    0.05975975227   -0.01386450585
 ROW  22     -0.13110160294   -0.00917007731   -0.04224598219   -0.02003814165
 ROW  23     -0.00000000000    0.00000000000   -0.00000000000   -0.00000000000
 ROW  24      0.20739077370   -0.03292223081   -0.05975975227    0.01386450585
 ROW  25      0.12916195509   -0.20438424400   -0.16865860132   -0.04179008817
 ROW  26     -0.00000000000   -0.00000000000   -0.00000000000   -0.00000000000
 ROW  27     -0.28042393288   -0.01374483411    0.12527033770    0.02544539943
 ROW  28      0.12916195509    0.20438424400   -0.16865860132   -0.04179008817
 ROW  29     -0.00000000000   -0.00000000000   -0.00000000000    0.00000000000
 ROW  30      0.28042393288   -0.01374483411   -0.12527033770   -0.02544539943
 ROW  31     -0.04066456537   -0.00000000000    0.11123983220   -0.10804581524
 ROW  32      0.00000000000    0.00000000000   -0.00000000000    0.00000000000
 ROW  33     -0.00000000000    0.03943292318    0.00000000000   -0.00000000000

                 COLUMN  25       COLUMN  26       COLUMN  27       COLUMN  28
 ROW   1     -0.00000000000    0.56762896161    0.00000000000    0.25606527204
 ROW   2      0.00000000000    0.00000000000    0.00000000000    0.00000000000
 ROW   3      0.10530101563    0.00000000000    0.08612045708   -0.00000000000
 ROW   4      0.00000000000   -0.06611583539   -0.00000000000   -0.17976106833
 ROW   5     -0.00000000000    0.00000000000   -0.00000000000    0.00000000000
 ROW   6      0.08881747963    0.00000000000    0.07498515818   -0.00000000000
 ROW   7     -0.08364529249   -0.01060848962   -0.04359750372    0.08234397598
 ROW   8      0.00000000000    0.00000000000   -0.00000000000    0.00000000000
 ROW   9     -0.06502738531   -0.10782662224   -0.13163484858    0.03847858047
 ROW  10      0.08364529249   -0.01060848962    0.04359750372    0.08234397598
 ROW  11     -0.00000000000   -0.00000000000   -0.00000000000   -0.00000000000
 ROW  12     -0.06502738531    0.10782662224   -0.13163484858   -0.03847858047
 ROW  13      0.09864222492    0.04500977939   -0.04451082462   -0.06955451982
 ROW  14     -0.00000000000   -0.00000000000    0.00000000000   -0.00000000000
 ROW  15     -0.07774583947    0.04452333839    0.11809400630    0.04063929554
 ROW  16     -0.09864222492    0.04500977939    0.04451082462   -0.06955451982
 ROW  17      0.00000000000   -0.00000000000    0.00000000000   -0.00000000000
 ROW  18     -0.07774583947   -0.04452333839    0.11809400630   -0.04063929554
 ROW  19     -0.00409843117    0.10271893202    0.06197916659    0.07928827152
 ROW  20      0.00000000000    0.00000000000   -0.00000000000    0.00000000000
 ROW  21      0.13719626056    0.05085783967    0.03165939244   -0.06047939669
 ROW  22      0.00409843117    0.10271893202   -0.06197916659    0.07928827152
 ROW  23      0.00000000000    0.00000000000   -0.00000000000    0.00000000000
 ROW  24      0.13719626056   -0.05085783967    0.03165939244    0.06047939669
 ROW  25     -0.01899569175    0.10430556740    0.07196656217   -0.02934128386
 ROW  26      0.00000000000    0.00000000000    0.00000000000   -0.00000000000
 ROW  27      0.13409062596    0.01016308214   -0.00864763742   -0.05093602275
 ROW  28      0.01899569175    0.10430556740   -0.07196656217   -0.02934128386
 ROW  29     -0.00000000000    0.00000000000   -0.00000000000    0.00000000000
 ROW  30      0.13409062596   -0.01016308214   -0.00864763742    0.05093602275
 ROW  31      0.00000000000   -0.10270947884    0.00000000000    0.09932963625
 ROW  32      0.00000000000   -0.00000000000   -0.00000000000   -0.00000000000
 ROW  33      0.08296919932    0.00000000000   -0.05386903400    0.00000000000

                 COLUMN  29       COLUMN  30       COLUMN  31       COLUMN  32
 ROW   1      0.00744382815   -0.00000000000    0.02336420650    0.00000000000
 ROW   2      0.00000000000   -0.00000000000   -0.00000000000   -0.00000000000
 ROW   3      0.00000000000    0.00912630251   -0.00000000000    0.01797877556
 ROW   4     -0.00639146232    0.00000000000   -0.01810642503   -0.00000000000
 ROW   5     -0.00000000000    0.00000000000   -0.00000000000   -0.00000000000
 ROW   6     -0.00000000000    0.00109423696   -0.00000000000    0.00250865955
 ROW   7      0.02797720808   -0.03717625814    0.07251228291   -0.06862347567
 ROW   8      0.00000000000   -0.00000000000    0.00000000000    0.00000000000
 ROW   9     -0.00443488537    0.00946403843   -0.04129056830    0.04104603215
 ROW  10      0.02797720808    0.03717625814    0.07251228291    0.06862347567
 ROW  11      0.00000000000   -0.00000000000    0.00000000000    0.00000000000
 ROW  12      0.00443488537    0.00946403843    0.04129056830    0.04104603215
 ROW  13     -0.06777961540    0.06781512487    0.01950827456   -0.02946003017
 ROW  14     -0.00000000000    0.00000000000   -0.00000000000    0.00000000000
 ROW  15     -0.04452453244    0.04164440515    0.02363088695   -0.02961569458
 ROW  16     -0.06777961540   -0.06781512487    0.01950827456    0.02946003017
 ROW  17      0.00000000000   -0.00000000000    0.00000000000   -0.00000000000
 ROW  18      0.04452453244    0.04164440515   -0.02363088695   -0.02961569458
 ROW  19     -0.13201159309    0.17816345609   -0.37321687392    0.35435622269
 ROW  20     -0.00000000000   -0.00000000000   -0.00000000000   -0.00000000000
 ROW  21      0.06400466003   -0.08767389752    0.20007165800   -0.19078900941
 ROW  22     -0.13201159309   -0.17816345609   -0.37321687392   -0.35435622269
 ROW  23     -0.00000000000   -0.00000000000    0.00000000000   -0.00000000000
 ROW  24     -0.06400466003   -0.08767389752   -0.20007165800   -0.19078900941
 ROW  25      0.35850735175   -0.33838827870   -0.11768749883    0.15976354984
 ROW  26      0.00000000000    0.00000000000   -0.00000000000    0.00000000000
 ROW  27      0.23211363449   -0.21859709529   -0.08283861001    0.11029525481
 ROW  28      0.35850735175    0.33838827870   -0.11768749883   -0.15976354984
 ROW  29     -0.00000000000    0.00000000000    0.00000000000    0.00000000000
 ROW  30     -0.23211363449   -0.21859709529    0.08283861001    0.11029525481
 ROW  31      0.00800411582   -0.00000000000   -0.00266374156   -0.00000000000
 ROW  32     -0.00000000000    0.00000000000    0.00000000000    0.00000000000
 ROW  33      0.00000000000   -0.00108614027   -0.00000000000    0.00012095574

                 COLUMN  33
 ROW   1     -0.00000000000
 ROW   2     -0.00000000000
 ROW   3      0.95272606634
 ROW   4      0.00000000000
 ROW   5      0.00000000000
 ROW   6     -0.08397497728
 ROW   7      0.00413630584
 ROW   8      0.00000000000
 ROW   9      0.00120463299
 ROW  10     -0.00413630584
 ROW  11      0.00000000000
 ROW  12      0.00120463299
 ROW  13     -0.00030379980
 ROW  14      0.00000000000
 ROW  15      0.00064449656
 ROW  16      0.00030379980
 ROW  17     -0.00000000000
 ROW  18      0.00064449656
 ROW  19     -0.00555527032
 ROW  20      0.00000000000
 ROW  21      0.00119227235
 ROW  22      0.00555527032
 ROW  23      0.00000000000
 ROW  24      0.00119227235
 ROW  25      0.00027931456
 ROW  26     -0.00000000000
 ROW  27     -0.00044954069
 ROW  28     -0.00027931456
 ROW  29      0.00000000000
 ROW  30     -0.00044954069
 ROW  31      0.00000000000
 ROW  32      0.00000000000
 ROW  33      0.00001053786
  Performing F(IJK)/F(IKJ)/F(KJI) consistency check 
  Differences greater than 1 cm-1 will be printed.
  ===================================================================
  I    J    K    F(IJK)        F(IKJ)        F(KJI)        Difference
  ===================================================================
 Cubic force constants written to file cubic.
  ===================================================================
  Largest absolute difference is    0.21613 cm-1.
 
 
---------------------------------------------------------------------------
          Quartic centrifugal distortion parameters 
                                CM-1                MHz
---------------------------------------------------------------------------
    1    1    1    1   -0.1413685071E-06       -0.0042381212
    1    1    2    2   -0.2221646921E-07       -0.0006660330
    1    1    3    3    0.3800202298E-07        0.0011392720
    1    3    1    3   -0.8119124044E-07       -0.0024340522
    1    3    3    1   -0.8119124044E-07       -0.0024340522
    2    2    1    1   -0.2221646921E-07       -0.0006660330
    2    2    2    2   -0.1047219377E-07       -0.0003139485
    2    2    3    3   -0.1979971528E-07       -0.0005935805
    3    1    1    3   -0.8119124044E-07       -0.0024340522
    3    1    3    1   -0.8119124044E-07       -0.0024340522
    3    3    1    1    0.3800202298E-07        0.0011392720
    3    3    2    2   -0.1979971528E-07       -0.0005935805
    3    3    3    3   -0.1053603235E-06       -0.0031586230
---------------------------------------------------------------------------
------------------------------------------------------------
        Parameter                (MHz)                 (CM-1)
------------------------------------------------------------
 
           R6                -.357095E-04           -.119114E-08
           R5                -.102529E-03           -.342000E-08
           SI                            0.135573E+01
 
  Kivelson-Wilson centrifugal distortion parameters 
 
           DJ                0.362652E-03           0.120968E-07
           DK                0.323466E-03           0.107897E-07
           DJK               0.373412E-03           0.124557E-07
 
  A-reduced centrifugal distortion parameters (Ir representation) 
 
           DELJ              0.434071E-03           0.144791E-07
           DELK              0.680562E-03           0.227011E-07
           DELJK             -.551029E-04           -.183803E-08
           delJ              0.177792E-03           0.593051E-08
           delK              0.398707E-03           0.132994E-07
 
  S-reduced centrifugal distortion parameters (Ir representation) 
 
           DJ                0.287026E-03           0.957415E-08
           DK                -.546658E-04           -.182346E-08
           DJK               0.827170E-03           0.275914E-07
           D1                -.177792E-03           -.593051E-08
           D2                -.735228E-04           -.245246E-08
------------------------------------------------------------
  Centrifugal corrections for various types of 
 rotational constants (MHz and cm-1) ...
   Bx''-Bx         0.0015138163        0.0000000505
   By''-By         0.0000388770        0.0000000013
   Bz''-Bz         0.0015500426        0.0000000517
   Bx''-Bx'         0.0002967903        0.0000000099
   By''-By'         0.0018644162        0.0000000622
   Bz''-Bz'         0.0003330165        0.0000000111
   Bx'-Bx         0.0012170261        0.0000000406
   By'-By        -0.0018255391       -0.0000000609
   Bz'-Bz         0.0012170261        0.0000000406
   BxSR-Bx         0.0013809010        0.0000000461
   BySR-By        -0.0014238383       -0.0000000475
   BzSR-Bz         0.0007984959        0.0000000266
   BxSR-Bx''        -0.0001329153       -0.0000000044
   BySR-By''        -0.0014627154       -0.0000000488
   BzSR-Bz''        -0.0007515467       -0.0000000251
   BxSR-Bx'        -0.0001638749       -0.0000000055
   BySR-By'         0.0004017008        0.0000000134
   BzSR-Bz'        -0.0004185302       -0.0000000140
   BxAR-Bx         0.0006456735        0.0000000215
   ByAR-By        -0.0019271622       -0.0000000643
   BzAR-Bz         0.0018900018        0.0000000630
---------------------------------------------------------------------------
 
 *****************************************
     THE MOLECULE IS AN ASYMMETRIC TOP
 *****************************************
 
 
---------------------------------------------------------------------------
         Sextic centrifugal distortion parameters
          Watson A reduction. I^r representation 
              CM-1*10^6                     kHz
---------------------------------------------------------------------------
   HJ        0.0000000045               0.0000001349
   HJK       -0.0000000030              -0.0000000890
   HKJ       -0.0000000152              -0.0000004545
   HK        0.0000000271               0.0000008122
   hJ        0.0000000022               0.0000000672
   hJK        0.0000000033               0.0000001004
   hK        0.0000000239               0.0000007160
---------------------------------------------------------------------------
         Sextic centrifugal distortion parameters
          Watson S reduction. I^r representation 
              CM-1*10^6                     kHz
---------------------------------------------------------------------------
   HJ        0.0000000003               0.0000000082
   HJK        0.0000000039               0.0000001165
   HKJ        0.0000000254               0.0000007603
   HK       -0.0000000161              -0.0000004815
   h1        0.0000000014               0.0000000416
   h2        0.0000000021               0.0000000633
   h3        0.0000000009               0.0000000256
---------------------------------------------------------------------------
---------------------------------------------------------------------------
             Geometrical properties evaluated at     0.00 K 
  Mean and mean-square displacements in normal coordinates (amu**0.5 bohr)
         Coordinate              <q>            <q**2>
---------------------------------------------------------------------------
              1              0.0000000000     0.0000000000
              2              0.0000000000     0.0000000000
              3              0.0000000000     0.0000000000
              4              0.0000000000     0.0000000000
              5              0.0000000000     0.0000000000
              6              0.0000000000     0.0000000000
              7             -0.0000000000     0.5000000659
              8              0.0000000000     0.5000000659
              9             -0.0000000000     0.5000000659
             10              0.0065318463     0.5000000659
             11             -0.0000000000     0.5000000659
             12             -0.0000000000     0.5000000659
             13              0.0000000000     0.5000000659
             14              0.0000000000     0.5000000659
             15             -0.0000000000     0.5000000659
             16              0.0000000000     0.5000000659
             17              0.0086376831     0.5000000659
             18             -0.0554199742     0.5000000659
             19             -0.0000000000     0.5000000659
             20             -0.2245215909     0.5000000659
             21              0.0000000000     0.5000000659
             22             -0.1542660993     0.5000000659
             23             -0.0000000000     0.5000000659
             24              0.0000000000     0.5000000659
             25             -0.0093563536     0.5000000659
             26              0.0000000000     0.5000000659
             27              0.0084362480     0.5000000659
             28             -0.0000000000     0.5000000659
             29             -0.0000000000     0.5000000659
             30             -0.0297503959     0.5000000659
             31             -0.0000000000     0.5000000659
             32              0.0502696511     0.5000000659
             33             -0.0370046195     0.5000000659
---------------------------------------------------------------------------
------------------------------------------------------
   ATOM              INTERNUCLEAR DISTANCE
  I    J            Re           Rg           Ra
------------------------------------------------------
  2    1         1.0819050    1.1025800    1.0863297
  3    1         2.1561982    2.1733956    2.1646139
  3    2         1.3916426    1.3994130    1.3969142
  4    1         2.1561982    2.1733956    2.1646139
  4    2         1.3916426    1.3994130    1.3969142
  4    3         2.3906676    2.4010065    2.3997800
  5    1         3.3846822    3.4031684    3.3979080
  5    2         2.3938263    2.4041091    2.4029660
  5    3         1.3936337    1.4014674    1.3991112
  5    4         2.7186620    2.7296738    2.7289823
  6    1         3.3846822    3.4031684    3.3979080
  6    2         2.3938263    2.4041091    2.4029660
  6    3         2.7186620    2.7296738    2.7289823
  6    4         1.3936337    1.4014674    1.3991112
  6    5         2.2792411    2.2889013    2.2876398
  7    1         2.5080635    2.5273122    2.5174251
  7    2         2.1612674    2.1751716    2.1689308
  7    3         1.0812548    1.0963835    1.0846536
  7    4         3.3845477    3.4004273    3.3967873
  7    5         2.1505638    2.1644987    2.1583357
  7    6         3.7988884    3.8153811    3.8125987
  8    1         2.5080635    2.5273122    2.5174251
  8    2         2.1612674    2.1751716    2.1689308
  8    3         3.3845477    3.4004273    3.3967873
  8    4         1.0812548    1.0963835    1.0846536
  8    5         3.7988884    3.8153811    3.8125987
  8    6         2.1505638    2.1644987    2.1583357
  8    7         4.3025852    4.3224844    4.3177670
  9    1         4.2918416    4.3146898    4.3088181
  9    2         3.3817517    3.3983985    3.3949351
  9    3         2.1525632    2.1674052    2.1612112
  9    4         3.8018753    3.8192219    3.8165221
  9    5         1.0835302    1.0990535    1.0878631
  9    6         3.2460793    3.2620200    3.2582305
  9    7         2.4810339    2.4988567    2.4906282
  9    8         4.8816294    4.9031993    4.8996599
 10    1         4.2918416    4.3146898    4.3088181
 10    2         3.3817517    3.3983985    3.3949351
 10    3         3.8018753    3.8192219    3.8165221
 10    4         2.1525632    2.1674052    2.1612112
 10    5         3.2460793    3.2620200    3.2582305
 10    6         1.0835302    1.0990535    1.0878631
 10    7         4.8816294    4.9031993    4.8996599
 10    8         2.4810339    2.4988567    2.4906282
 10    9         4.1079434    4.1283444    4.1232977
 11    1         3.8902253    3.9089082    3.9048071
 11    2         2.8083203    2.8190388    2.8184774
 11    3         2.4126182    2.4225255    2.4213947
 11    4         2.4126182    2.4225255    2.4213947
 11    5         1.3390964    1.3461587    1.3437401
 11    6         1.3390964    1.3461587    1.3437401
 11    7         3.3753245    3.3906383    3.3871261
 11    8         3.3753245    3.3906383    3.3871261
 11    9         2.0575793    2.0715156    2.0652093
 11   10         2.0575793    2.0715156    2.0652093
------------------------------------------------------
  nmode is                     27
  DIPOLE MOMENT OF ISOTOPOLOGUE 
  (only correct if inertial frame is unchanged) 
                             Vibrationally averaged dipole moment
--------------------------------------------------------------------------------
                              a.u.                         Debye
                     x         y         z              x         y         z
--------------------------------------------------------------------------------
MU_e            0.00000   0.00000  -0.85347        0.00000   0.00000  -2.16917
delta <MU> (1) -0.00000  -0.00000  -0.00028       -0.00000  -0.00000  -0.00071
delta <MU> (2) -0.00000  -0.00000   0.02189       -0.00000  -0.00000   0.05563
<MU>           -0.00000  -0.00000  -0.83186       -0.00000  -0.00000  -2.11425
 
Equilibrium dipole moment:    0.85347 a.u. (   2.16917 D)
Zero-point dipole moment:     0.83186 a.u. (   2.11425 D)
--------------------------------------------------------------------------------
********************************************************************************
     PARAMETERS RELEVANT TO ROTATIONAL SPECTROSCOPY
********************************************************************************
 
 
  ----------------------------------------------------------------------------
                                     VIB-ROT CONSTANT / (cm-1)
                                  ------------------------------
     AXIS        MODE       CORIOLIS     QUADRATIC     ANHARMONIC    TOTAL
  ----------------------------------------------------------------------------
       1           7       0.0003132     -0.0000000   -0.0002437    0.0000695
       1           8       0.0002997      0.0000000   -0.0000753    0.0002243
       1           9       0.0002645      0.0000000   -0.0001319    0.0001326
       1          10       0.0011149     -0.0000717    0.0000029    0.0010462
       1          11       0.0002158     -0.0001005    0.0000076    0.0001229
       1          12      -0.0008973      0.0000000    0.0000071   -0.0008902
       1          13       0.0001056     -0.0000000   -0.0000180    0.0000876
       1          14       0.0003050      0.0000000   -0.0000495    0.0002555
       1          15       0.0019552      0.0000000   -0.0000059    0.0019494
       1          16      -0.0019726     -0.0000027    0.0000777   -0.0018977
       1          17      -0.0002990     -0.0000225   -0.0000371   -0.0003587
       1          18      -0.0002220     -0.0000655    0.0000557   -0.0002318
       1          19       0.0001225      0.0000000   -0.0000048    0.0001177
       1          20      -0.0000648     -0.0000540    0.0001810    0.0000623
       1          21      -0.0001902     -0.0000169    0.0000618   -0.0001453
       1          22      -0.0001174     -0.0000156    0.0000683   -0.0000647
       1          23      -0.0000657     -0.0000004    0.0002162    0.0001501
       1          24      -0.0001421     -0.0000008    0.0006659    0.0005230
       1          25      -0.0001163     -0.0000002    0.0001064   -0.0000100
       1          26      -0.0000652     -0.0000025    0.0003388    0.0002710
       1          27      -0.0001498     -0.0000027    0.0005023    0.0003498
       1          28      -0.0000137     -0.0000020    0.0003005    0.0002849
       1          29      -0.0000260     -0.0000011    0.0001053    0.0000782
       1          30      -0.0000248     -0.0000000    0.0001066    0.0000818
       1          31      -0.0000229     -0.0000002    0.0001583    0.0001352
       1          32      -0.0000243     -0.0000000    0.0001549    0.0001305
       1          33      -0.0000678     -0.0000006    0.0001587    0.0000902
       2           7       0.0000000     -0.0000000   -0.0000785   -0.0000785
       2           8       0.0000000     -0.0000000   -0.0000722   -0.0000722
       2           9       0.0000000     -0.0000000   -0.0000480   -0.0000480
       2          10       0.0001600     -0.0000000   -0.0000048    0.0001552
       2          11      -0.0000555      0.0000000    0.0000132   -0.0000424
       2          12      -0.0000000     -0.0000000   -0.0000192   -0.0000192
       2          13      -0.0000000     -0.0000000   -0.0000263   -0.0000263
       2          14       0.0000000     -0.0000000   -0.0000168   -0.0000168
       2          15       0.0000000     -0.0000000   -0.0000144   -0.0000144
       2          16       0.0008578      0.0000000    0.0000171    0.0008749
       2          17      -0.0007916     -0.0000001    0.0000203   -0.0007714
       2          18       0.0000190     -0.0000016    0.0000286    0.0000460
       2          19       0.0000000     -0.0000000   -0.0000021   -0.0000021
       2          20       0.0000318     -0.0000307    0.0000933    0.0000944
       2          21      -0.0000068      0.0000000    0.0000221    0.0000152
       2          22       0.0000616     -0.0000121    0.0000481    0.0000976
       2          23      -0.0000093      0.0000000    0.0000675    0.0000583
       2          24      -0.0000808      0.0000000    0.0002588    0.0001780
       2          25       0.0003094     -0.0000000    0.0001215    0.0004309
       2          26      -0.0003307      0.0000000    0.0000878   -0.0002429
       2          27       0.0098979     -0.0000000    0.0001897    0.0100876
       2          28      -0.0099122      0.0000000    0.0001726   -0.0097395
       2          29      -0.0000251      0.0000000    0.0000864    0.0000613
       2          30      -0.0000223     -0.0000000    0.0000873    0.0000649
       2          31      -0.0000294      0.0000000    0.0000997    0.0000703
       2          32      -0.0000295     -0.0000003    0.0000993    0.0000695
       2          33      -0.0000181     -0.0000001    0.0000619    0.0000437
       3           7       0.0002463      0.0000000   -0.0000829    0.0001634
       3           8       0.0002144     -0.0000000   -0.0002025    0.0000120
       3           9       0.0002077     -0.0000000   -0.0000654    0.0001423
       3          10       0.0001069     -0.0000615   -0.0000202    0.0000252
       3          11       0.0015843     -0.0000926    0.0000423    0.0015340
       3          12      -0.0013754     -0.0000000   -0.0000768   -0.0014523
       3          13       0.0000456      0.0000000   -0.0000817   -0.0000361
       3          14       0.0001148     -0.0000000   -0.0000199    0.0000950
       3          15       0.0002890      0.0000000   -0.0000481    0.0002410
       3          16      -0.0000695     -0.0000025   -0.0000030   -0.0000750
       3          17      -0.0001589     -0.0000109    0.0001066   -0.0000633
       3          18      -0.0000929     -0.0000142    0.0000585   -0.0000486
       3          19       0.0003131     -0.0000000   -0.0000037    0.0003094
       3          20      -0.0000395     -0.0000683    0.0001908    0.0000830
       3          21      -0.0001871     -0.0000155    0.0000290   -0.0001737
       3          22      -0.0000872     -0.0000331    0.0001196   -0.0000008
       3          23      -0.0001923     -0.0000004    0.0000658   -0.0001269
       3          24      -0.0001064     -0.0000007    0.0003900    0.0002829
       3          25      -0.0000721     -0.0000000    0.0003582    0.0002861
       3          26      -0.0001323     -0.0000023    0.0000365   -0.0000981
       3          27      -0.0000155     -0.0000018    0.0002739    0.0002566
       3          28      -0.0001346     -0.0000018    0.0003821    0.0002457
       3          29      -0.0000577     -0.0000010    0.0002296    0.0001709
       3          30      -0.0000604     -0.0000002    0.0002318    0.0001713
       3          31      -0.0000586     -0.0000002    0.0002337    0.0001749
       3          32      -0.0000565     -0.0000018    0.0002351    0.0001768
       3          33      -0.0000000     -0.0000000    0.0000936    0.0000936
  ----------------------------------------------------------------------------
 
 
  ----------------------------------------------------------------------------
   Be, B0 AND B-B0 SHIFTS FOR SINGLY EXCITED VIBRATIONAL STATES (CM-1)
   ------------------------------------------------------------
  VIBRATION            X AXIS               Y AXIS                 Z AXIS
  ----------------------------------------------------------------------------
    Be                    0.18096729           0.08678260           0.16674486
    B0                    0.17968518           0.08614551           0.16555023
    Be-B0                 0.00128212           0.00063709           0.00119464
    B'                    0.17968522           0.08614545           0.16555027
    Be-B'                 0.00128208           0.00063716           0.00119460
    B''                   0.17968523           0.08614551           0.16555028
    Be-B''                0.00128207           0.00063709           0.00119458
    B^A                   0.17968520           0.08614544           0.16555029
    Be-B^A                0.00128209           0.00063716           0.00119457
    B^S                   0.17968522           0.08614546           0.16555025
    Be-B^S                0.00128207           0.00063714           0.00119461
     7                   -0.00006951           0.00007849          -0.00016337
     8                   -0.00022431           0.00007217          -0.00001199
     9                   -0.00013260           0.00004803          -0.00014228
    10                   -0.00104616          -0.00015523          -0.00002525
    11                   -0.00012285           0.00004236          -0.00153396
    12                    0.00089023           0.00001919           0.00145226
    13                   -0.00008762           0.00002628           0.00003614
    14                   -0.00025549           0.00001677          -0.00009495
    15                   -0.00194936           0.00001437          -0.00024097
    16                    0.00189766          -0.00087486           0.00007502
    17                    0.00035867           0.00077144           0.00006326
    18                    0.00023184          -0.00004599           0.00004860
    19                   -0.00011769           0.00000212          -0.00030936
    20                   -0.00006227          -0.00009441          -0.00008295
    21                    0.00014528          -0.00001522           0.00017367
    22                    0.00006475          -0.00009764           0.00000075
    23                   -0.00015012          -0.00005827           0.00012687
    24                   -0.00052303          -0.00017800          -0.00028291
    25                    0.00000999          -0.00043091          -0.00028613
    26                   -0.00027105           0.00024289           0.00009807
    27                   -0.00034977          -0.01008756          -0.00025665
    28                   -0.00028488           0.00973955          -0.00024568
    29                   -0.00007819          -0.00006130          -0.00017087
    30                   -0.00008178          -0.00006494          -0.00017127
    31                   -0.00013523          -0.00007033          -0.00017490
    32                   -0.00013054          -0.00006946          -0.00017681
    33                   -0.00009018          -0.00004370          -0.00009361
  ----------------------------------------------------------------------------
  ----------------------------------------------------------------------------
   Be, B0 AND B-B0 SHIFTS FOR SINGLY EXCITED VIBRATIONAL STATES (MHz)
  VIBRATION            X AXIS               Y AXIS                 Z AXIS
  ----------------------------------------------------------------------------
    Be                 5425.26292700        2601.67701173        4998.88519892
    B0                 5386.82606602        2582.57739010        4963.07090540
    Be-B0                38.43686098          19.09962163          35.81429353
    B'                 5386.82728305        2582.57556456        4963.07212242
    Be-B'                38.43564396          19.10144717          35.81307650
    B''                5386.82757984        2582.57742898        4963.07245544
    Be-B''               38.43534717          19.09958275          35.81274348
    B^A                5386.82671169        2582.57546294        4963.07279540
    Be-B^A               38.43621531          19.10154879          35.81240353
    B^S                5386.82744692        2582.57596626        4963.07170389
    Be-B^S               38.43548008          19.10104547          35.81349503
     7                   -2.08400273           2.35319583          -4.89773255
     8                   -6.72468712           2.16348415          -0.35944696
     9                   -3.97531683           1.43992918          -4.26556980
    10                  -31.36321128          -4.65382055          -0.75691355
    11                   -3.68300136           1.26983262         -45.98709578
    12                   26.68828980           0.57519648          43.53756583
    13                   -2.62688498           0.78776815           1.08353177
    14                   -7.65942203           0.50280024          -2.84665408
    15                  -58.44023553           0.43077953          -7.22404172
    16                   56.89041001         -26.22778303           2.24909426
    17                   10.75271853          23.12712390           1.89644604
    18                    6.95040474          -1.37872157           1.45704215
    19                   -3.52837245           0.06349907          -9.27438331
    20                   -1.86695000          -2.83042783          -2.48684971
    21                    4.35551088          -0.45638713           5.20661352
    22                    1.94113411          -2.92710392           0.02258052
    23                   -4.50058657          -1.74691048           3.80334233
    24                  -15.68001624          -5.33642657          -8.48153325
    25                    0.29950076         -12.91829579          -8.57802018
    26                   -8.12574606           7.28151951           2.94010168
    27                  -10.48581616        -302.41730595          -7.69417225
    28                   -8.54062998         291.98430995          -7.36537062
    29                   -2.34411523          -1.83765640          -5.12245489
    30                   -2.45155995          -1.94700027          -5.13456250
    31                   -4.05397496          -2.10832471          -5.24328075
    32                   -3.91356532          -2.08233645          -5.30050222
    33                   -2.70359606          -1.31018121          -2.80632099
  ----------------------------------------------------------------------------
