# Supplementary material for: Precise Semi-Experimental Equilibrium (r e SE) Structure of Pyridine from 32 Isotopologues: Accurate Assessment of the Effect of Nitrogen-Atom Substitution in Aromatic Rings
Source: J Phys Chem A. 2025 Nov 7;129(46):10737–50. doi: 10.1021/acs.jpca.5c07184 (PMC12641475; doi:10.1021/acs.jpca.5c07184)
Supplement: Supplementary file 2 [file jp5c07184_si_002.zip › Supplementary Information/Computational Files/isomass/ISOMASS36_D345.out]

 @GETMEM-I,  Allocated   91552 MB of main memory.
  analysis of anharmonic force field for a different isotopomer
  masses of atoms
   2.01410177900000        12.0000000000000        12.0000000000000     
   12.0000000000000        12.0000000000000        12.0000000000000     
   2.01410177900000        2.01410177900000        1.00782503500000     
   1.00782503500000        14.0030740020000     
  rotation matrix to com frame 

                 COLUMN   1       COLUMN   2       COLUMN   3
 ROW   1      1.00000000000    0.00000000000    0.00000000000
 ROW   2      0.00000000000    1.00000000000    0.00000000000
 ROW   3      0.00000000000    0.00000000000    1.00000000000
********************************************************************************
        PARAMETERS RELEVANT TO MOLECULAR STRUCTURE 
********************************************************************************

                 COLUMN   1       COLUMN   2       COLUMN   3       COLUMN   4
 ROW   1      0.10639164104    0.00424799648    0.02913461083    0.17736015511
 ROW   2     -0.02392595897    0.07613444909    0.07627022007    0.00000000027
 ROW   3     -0.01715865676   -0.07982200516    0.07429724313   -0.00000000009
 ROW   4      0.10639164112    0.00424799655    0.02913461083    0.09855152244
 ROW   5     -0.02392595906    0.07613444916    0.07627022005    0.00000000017
 ROW   6     -0.01715865676   -0.07982200516    0.07429724313   -0.00000000009
 ROW   7      0.10639164118    0.00424799660    0.02913461083    0.04664146856
 ROW   8     -0.02392595911    0.07613444923    0.07627022000    0.00000000028
 ROW   9     -0.01715865686   -0.07982200524    0.07429724313    0.08707120216
 ROW  10      0.10639164118    0.00424799660    0.02913461083    0.04664146856
 ROW  11     -0.02392595912    0.07613444919    0.07627022006   -0.00000000007
 ROW  12     -0.01715865667   -0.07982200508    0.07429724313   -0.08707120235
 ROW  13      0.10639164129    0.00424799670    0.02913461083   -0.05479327613
 ROW  14     -0.02392595922    0.07613444933    0.07627021997    0.00000000015
 ROW  15     -0.01715865685   -0.07982200524    0.07429724313    0.08301289787
 ROW  16      0.10639164129    0.00424799670    0.02913461083   -0.05479327613
 ROW  17     -0.02392595923    0.07613444929    0.07627022003   -0.00000000019
 ROW  18     -0.01715865667   -0.07982200508    0.07429724313   -0.08301289806
 ROW  19      0.10639164114    0.00424799657    0.02913461083    0.08344353779
 ROW  20     -0.02392595907    0.07613444921    0.07627021999    0.00000000047
 ROW  21     -0.01715865693   -0.07982200531    0.07429724313    0.15670572420
 ROW  22      0.10639164114    0.00424799657    0.02913461083    0.08344353779
 ROW  23     -0.02392595908    0.07613444914    0.07627022010   -0.00000000016
 ROW  24     -0.01715865659   -0.07982200501    0.07429724313   -0.15670572438
 ROW  25      0.10639164133    0.00424799674    0.02913461083   -0.09714226248
 ROW  26     -0.02392595926    0.07613444938    0.07627021993    0.00000000023
 ROW  27     -0.01715865692   -0.07982200530    0.07429724313    0.14961654073
 ROW  28      0.10639164133    0.00424799674    0.02913461083   -0.09714226248
 ROW  29     -0.02392595927    0.07613444931    0.07627022004   -0.00000000038
 ROW  30     -0.01715865660   -0.07982200502    0.07429724313   -0.14961654092
 ROW  31      0.10639164134    0.00424799675    0.02913461083   -0.10601379592
 ROW  32     -0.02392595928    0.07613444935    0.07627021998   -0.00000000009
 ROW  33     -0.01715865676   -0.07982200516    0.07429724313   -0.00000000009

                 COLUMN   5       COLUMN   6       COLUMN   7       COLUMN   8
 ROW   1      0.00000000024    0.00000000025    0.00000000000    0.00000000000
 ROW   2     -0.24869052505   -0.00000000013    0.00000000000    0.34850890007
 ROW   3      0.00000000006   -0.00000000003    0.00000000000    0.00000000000
 ROW   4      0.00000000017    0.00000000013    0.00000000000    0.00000000000
 ROW   5     -0.13818691369   -0.00000000008    0.00000000000    0.11774686197
 ROW   6      0.00000000006   -0.00000000003   -0.00000000000    0.00000000000
 ROW   7      0.00000000013    0.00000000006    0.00000000000    0.00000000000
 ROW   8     -0.06539975094   -0.12421262163    0.09041779172   -0.08101033562
 ROW   9      0.00000000014    0.00000000009   -0.00000000000    0.00000000000
 ROW  10      0.00000000013    0.00000000006    0.00000000000    0.00000000000
 ROW  11     -0.06539975106    0.12421262154   -0.09041779172   -0.08101033562
 ROW  12     -0.00000000002   -0.00000000016    0.00000000000    0.00000000000
 ROW  13      0.00000000004   -0.00000000008    0.00000000000    0.00000000000
 ROW  14      0.07682998887   -0.11842309452   -0.12373471060   -0.04695429108
 ROW  15      0.00000000013    0.00000000008   -0.00000000000    0.00000000000
 ROW  16      0.00000000004   -0.00000000008    0.00000000000    0.00000000000
 ROW  17      0.07682998875    0.11842309458    0.12373471060   -0.04695429108
 ROW  18     -0.00000000002   -0.00000000015    0.00000000000    0.00000000000
 ROW  19      0.00000000016    0.00000000011    0.00000000000   -0.00000000000
 ROW  20     -0.11700276371   -0.22355057720    0.24191672557   -0.17267344140
 ROW  21      0.00000000020    0.00000000019   -0.00000000000   -0.00000000000
 ROW  22      0.00000000016    0.00000000011    0.00000000000   -0.00000000000
 ROW  23     -0.11700276393    0.22355057706   -0.24191672557   -0.17267344140
 ROW  24     -0.00000000008   -0.00000000025   -0.00000000000    0.00000000000
 ROW  25     -0.00000000000   -0.00000000014    0.00000000000    0.00000000000
 ROW  26      0.13621081352   -0.21343714659   -0.31546899471   -0.09239917046
 ROW  27      0.00000000019    0.00000000018   -0.00000000000    0.00000000000
 ROW  28     -0.00000000000   -0.00000000014    0.00000000000   -0.00000000000
 ROW  29      0.13621081331    0.21343714671    0.31546899471   -0.09239917046
 ROW  30     -0.00000000008   -0.00000000024    0.00000000000    0.00000000000
 ROW  31     -0.00000000001   -0.00000000015    0.00000000000    0.00000000000
 ROW  32      0.14865042456    0.00000000007    0.00000000000    0.13126149778
 ROW  33      0.00000000006   -0.00000000003   -0.00000000000    0.00000000000

                 COLUMN   9       COLUMN  10       COLUMN  11       COLUMN  12
 ROW   1     -0.00000000000    0.00000000000    0.18457592510    0.00000000000
 ROW   2      0.31616080293   -0.00000000000    0.00000000000    0.27252102304
 ROW   3      0.00000000000    0.15605394543   -0.00000000000   -0.00000000000
 ROW   4      0.00000000000   -0.00000000000   -0.05298696962   -0.00000000000
 ROW   5     -0.08490333273    0.00000000000   -0.00000000000    0.00662101466
 ROW   6      0.00000000000    0.15060269388   -0.00000000000   -0.00000000000
 ROW   7      0.00000000000    0.08615987032   -0.09090862269   -0.00000000000
 ROW   8     -0.06581545746    0.00000000000   -0.00000000000   -0.04686054688
 ROW   9     -0.00000000000    0.01316111930    0.09063875785    0.00000000000
 ROW  10      0.00000000000   -0.08615987032   -0.09090862269   -0.00000000000
 ROW  11     -0.06581545746    0.00000000000    0.00000000000   -0.04686054688
 ROW  12      0.00000000000    0.01316111930   -0.09063875785   -0.00000000000
 ROW  13      0.00000000000    0.07611463744    0.08587007515    0.00000000000
 ROW  14     -0.00910688185    0.00000000000   -0.00000000000    0.10805575709
 ROW  15     -0.00000000000   -0.00754192093    0.08277557472   -0.00000000000
 ROW  16     -0.00000000000   -0.07611463744    0.08587007515    0.00000000000
 ROW  17     -0.00910688185   -0.00000000000    0.00000000000    0.10805575709
 ROW  18      0.00000000000   -0.00754192093   -0.08277557472   -0.00000000000
 ROW  19      0.00000000000    0.01063140898   -0.14930868337    0.00000000000
 ROW  20      0.36302228305   -0.00000000000    0.00000000000   -0.18018945848
 ROW  21      0.00000000000   -0.13489287484   -0.00839974463    0.00000000000
 ROW  22      0.00000000000   -0.01063140898   -0.14930868337   -0.00000000000
 ROW  23      0.36302228305   -0.00000000000    0.00000000000   -0.18018945848
 ROW  24     -0.00000000000   -0.13489287484    0.00839974463    0.00000000000
 ROW  25      0.00000000000    0.00844584130    0.10713040969    0.00000000000
 ROW  26      0.18168112914   -0.00000000000    0.00000000000    0.25583630693
 ROW  27     -0.00000000000    0.10022954007    0.05054320358   -0.00000000000
 ROW  28     -0.00000000000   -0.00844584130    0.10713040969    0.00000000000
 ROW  29      0.18168112914   -0.00000000000   -0.00000000000    0.25583630693
 ROW  30      0.00000000000    0.10022954007   -0.05054320358    0.00000000000
 ROW  31     -0.00000000000    0.00000000000    0.05502523438    0.00000000000
 ROW  32      0.02511326211   -0.00000000000   -0.00000000000   -0.13474605292
 ROW  33     -0.00000000000   -0.13675949562    0.00000000000   -0.00000000000

                 COLUMN  13       COLUMN  14       COLUMN  15       COLUMN  16
 ROW   1     -0.00000000000   -0.00000000000   -0.00000000000    0.48042751445
 ROW   2     -0.00000000000    0.35392304868   -0.00000000000    0.00000000000
 ROW   3     -0.00000000000    0.00000000000    0.02728134554    0.00000000000
 ROW   4     -0.00000000000   -0.00000000000   -0.00000000000    0.04608180542
 ROW   5     -0.00000000000   -0.17556509578    0.00000000000   -0.00000000000
 ROW   6     -0.00000000000    0.00000000000    0.02312178373    0.00000000000
 ROW   7     -0.00000000000   -0.00000000000   -0.04474706599    0.01182002422
 ROW   8      0.12889603976    0.09945519648   -0.00000000000    0.00000000000
 ROW   9      0.00000000000    0.00000000000   -0.01544439038   -0.03275498237
 ROW  10      0.00000000000    0.00000000000    0.04474706599    0.01182002422
 ROW  11     -0.12889603976    0.09945519648   -0.00000000000    0.00000000000
 ROW  12     -0.00000000000   -0.00000000000   -0.01544439038    0.03275498237
 ROW  13     -0.00000000000    0.00000000000    0.00805804524   -0.03223196641
 ROW  14      0.00542598204   -0.01985743579    0.00000000000    0.00000000000
 ROW  15      0.00000000000    0.00000000000    0.01856306599   -0.01995683749
 ROW  16     -0.00000000000    0.00000000000   -0.00805804524   -0.03223196641
 ROW  17     -0.00542598204   -0.01985743579    0.00000000000    0.00000000000
 ROW  18     -0.00000000000   -0.00000000000    0.01856306599    0.01995683749
 ROW  19     -0.00000000000   -0.00000000000   -0.24357866971   -0.12722672199
 ROW  20     -0.37056508849   -0.14208382195    0.00000000000   -0.00000000000
 ROW  21     -0.00000000000   -0.00000000000   -0.38284138530   -0.29990199522
 ROW  22      0.00000000000    0.00000000000    0.24357866971   -0.12722672199
 ROW  23      0.37056508849   -0.14208382195    0.00000000000   -0.00000000000
 ROW  24     -0.00000000000   -0.00000000000   -0.38284138530    0.29990199522
 ROW  25      0.00000000000    0.00000000000    0.02868707657   -0.05614076789
 ROW  26     -0.15335903735   -0.14296963076   -0.00000000000   -0.00000000000
 ROW  27     -0.00000000000    0.00000000000   -0.01504715440    0.01530148933
 ROW  28      0.00000000000   -0.00000000000   -0.02868707657   -0.05614076789
 ROW  29      0.15335903735   -0.14296963076    0.00000000000   -0.00000000000
 ROW  30      0.00000000000   -0.00000000000   -0.01504715440   -0.01530148933
 ROW  31      0.00000000000   -0.00000000000    0.00000000000   -0.02892719750
 ROW  32      0.00000000000    0.02457440090   -0.00000000000   -0.00000000000
 ROW  33      0.00000000000    0.00000000000    0.08321285756    0.00000000000

                 COLUMN  17       COLUMN  18       COLUMN  19       COLUMN  20
 ROW   1      0.38036479765    0.00000000000   -0.00000000000   -0.00000000000
 ROW   2      0.00000000000    0.03899833374    0.00000000000   -0.00000000000
 ROW   3      0.00000000000   -0.00000000000    0.04461668516    0.00000000000
 ROW   4     -0.00378612989   -0.00000000000    0.00000000000   -0.00000000000
 ROW   5     -0.00000000000   -0.01057439270   -0.00000000000    0.00000000000
 ROW   6      0.00000000000   -0.00000000000    0.03113254655    0.00000000000
 ROW   7     -0.05177774564   -0.00000000000   -0.13206446375   -0.00000000000
 ROW   8      0.00000000000   -0.04713693900   -0.00000000000    0.03805686772
 ROW   9     -0.00235526847    0.00000000000    0.07122963219    0.00000000000
 ROW  10     -0.05177774564   -0.00000000000    0.13206446375    0.00000000000
 ROW  11      0.00000000000   -0.04713693900    0.00000000000   -0.03805686772
 ROW  12      0.00235526847   -0.00000000000    0.07122963219    0.00000000000
 ROW  13     -0.02752075354   -0.00000000000   -0.02538554264   -0.00000000000
 ROW  14     -0.00000000000    0.09601959169    0.00000000000   -0.11091851719
 ROW  15     -0.08191809869   -0.00000000000   -0.01485652097   -0.00000000000
 ROW  16     -0.02752075354   -0.00000000000    0.02538554264    0.00000000000
 ROW  17     -0.00000000000    0.09601959169   -0.00000000000    0.11091851719
 ROW  18      0.08191809869    0.00000000000   -0.01485652097   -0.00000000000
 ROW  19      0.08790763967    0.00000000000   -0.16382362071   -0.00000000000
 ROW  20     -0.00000000000    0.09009201700    0.00000000000   -0.04932111021
 ROW  21      0.27821532052    0.00000000000    0.06973470396   -0.00000000000
 ROW  22      0.08790763967    0.00000000000    0.16382362071    0.00000000000
 ROW  23     -0.00000000000    0.09009201700   -0.00000000000    0.04932111021
 ROW  24     -0.27821532052   -0.00000000000    0.06973470396   -0.00000000000
 ROW  25      0.04429026389    0.00000000000   -0.01692795053   -0.00000000000
 ROW  26      0.00000000000   -0.58132628676   -0.00000000000    0.57229604564
 ROW  27     -0.19776288576   -0.00000000000   -0.03694021426   -0.00000000000
 ROW  28      0.04429026389    0.00000000000    0.01692795053   -0.00000000000
 ROW  29      0.00000000000   -0.58132628676    0.00000000000   -0.57229604564
 ROW  30      0.19776288576    0.00000000000   -0.03694021426   -0.00000000000
 ROW  31      0.05278273776    0.00000000000   -0.00000000000   -0.00000000000
 ROW  32      0.00000000000   -0.02256620070   -0.00000000000    0.00000000000
 ROW  33     -0.00000000000   -0.00000000000   -0.14445791044   -0.00000000000

                 COLUMN  21       COLUMN  22       COLUMN  23       COLUMN  24
 ROW   1     -0.00000000000    0.00000000000    0.05595032641    0.17846469066
 ROW   2      0.00000000000    0.00000000000    0.00000000000    0.00000000000
 ROW   3      0.18331419363    0.04497600876    0.00000000000   -0.00000000000
 ROW   4      0.00000000000   -0.00000000000   -0.11491003930   -0.11934204238
 ROW   5     -0.00000000000   -0.00000000000    0.00000000000    0.00000000000
 ROW   6      0.15399117769    0.03219282124    0.00000000000   -0.00000000000
 ROW   7      0.00875759826   -0.03720648135    0.05292048799    0.00224059969
 ROW   8     -0.00000000000   -0.00000000000   -0.00000000000   -0.00000000000
 ROW   9     -0.01965864363   -0.00192963054    0.07228516365   -0.10453519654
 ROW  10     -0.00875759826    0.03720648135    0.05292048799    0.00224059969
 ROW  11      0.00000000000   -0.00000000000   -0.00000000000   -0.00000000000
 ROW  12     -0.01965864363   -0.00192963054   -0.07228516365    0.10453519654
 ROW  13     -0.10877823900    0.12076308558    0.07882543701    0.04309694780
 ROW  14      0.00000000000    0.00000000000   -0.00000000000    0.00000000000
 ROW  15     -0.09425928106   -0.03471809966   -0.09321669297    0.04517962238
 ROW  16      0.10877823900   -0.12076308558    0.07882543701    0.04309694780
 ROW  17     -0.00000000000    0.00000000000   -0.00000000000   -0.00000000000
 ROW  18     -0.09425928106   -0.03471809966    0.09321669297   -0.04517962238
 ROW  19      0.02437910068    0.00553858012    0.01168798103    0.12837938241
 ROW  20      0.00000000000    0.00000000000   -0.00000000000   -0.00000000000
 ROW  21      0.02327011219    0.09554545254   -0.01578836178    0.08574704573
 ROW  22     -0.02437910068   -0.00553858012    0.01168798103    0.12837938241
 ROW  23     -0.00000000000    0.00000000000    0.00000000000    0.00000000000
 ROW  24      0.02327011219    0.09554545254    0.01578836178   -0.08574704573
 ROW  25     -0.04851438090    0.33708463913    0.02173259791   -0.15138932412
 ROW  26     -0.00000000000   -0.00000000000    0.00000000000   -0.00000000000
 ROW  27     -0.20068492810   -0.36276189733   -0.01764217151    0.36128443849
 ROW  28      0.04851438090   -0.33708463913    0.02173259791   -0.15138932412
 ROW  29      0.00000000000   -0.00000000000   -0.00000000000    0.00000000000
 ROW  30     -0.20068492810   -0.36276189733    0.01764217151   -0.36128443849
 ROW  31      0.00000000000   -0.00000000000   -0.14186586882   -0.01624165275
 ROW  32     -0.00000000000   -0.00000000000   -0.00000000000    0.00000000000
 ROW  33      0.05910819705    0.05348610758   -0.00000000000    0.00000000000

                 COLUMN  25       COLUMN  26       COLUMN  27       COLUMN  28
 ROW   1      0.05952998894   -0.00000000000    0.06833077929   -0.00000000000
 ROW   2      0.00000000000   -0.00000000000    0.00000000000    0.00000000000
 ROW   3      0.00000000000    0.11001930736    0.00000000000    0.08615926535
 ROW   4     -0.01957880842   -0.00000000000   -0.16824854174    0.00000000000
 ROW   5      0.00000000000    0.00000000000    0.00000000000   -0.00000000000
 ROW   6      0.00000000000    0.06544938368    0.00000000000    0.04948164684
 ROW   7      0.00522080472   -0.07957088462    0.08579599975   -0.02946096164
 ROW   8     -0.00000000000    0.00000000000   -0.00000000000    0.00000000000
 ROW   9     -0.06661811299   -0.09374664261    0.05058552129   -0.11396406076
 ROW  10      0.00522080472    0.07957088462    0.08579599975    0.02946096164
 ROW  11     -0.00000000000   -0.00000000000    0.00000000000   -0.00000000000
 ROW  12      0.06661811299   -0.09374664261   -0.05058552129   -0.11396406076
 ROW  13      0.01840157132    0.06522566857   -0.08131015594   -0.04503116653
 ROW  14      0.00000000000   -0.00000000000   -0.00000000000   -0.00000000000
 ROW  15      0.08551508424   -0.02746906259    0.03952990495    0.12972736841
 ROW  16      0.01840157132   -0.06522566857   -0.08131015594    0.04503116653
 ROW  17      0.00000000000    0.00000000000   -0.00000000000    0.00000000000
 ROW  18     -0.08551508424   -0.02746906259   -0.03952990495    0.12972736841
 ROW  19      0.06897861697    0.00850528565    0.06852755576    0.06435863079
 ROW  20     -0.00000000000   -0.00000000000    0.00000000000   -0.00000000000
 ROW  21      0.00054599627    0.11156249902   -0.06746543938    0.01243252867
 ROW  22      0.06897861697   -0.00850528565    0.06852755576   -0.06435863079
 ROW  23      0.00000000000   -0.00000000000   -0.00000000000    0.00000000000
 ROW  24     -0.00054599627    0.11156249902    0.06746543938    0.01243252867
 ROW  25      0.33692340631   -0.18904371808    0.02021126401    0.15361536665
 ROW  26      0.00000000000    0.00000000000   -0.00000000000    0.00000000000
 ROW  27     -0.39073351173    0.37540057061   -0.11573330246   -0.15907121735
 ROW  28      0.33692340631    0.18904371808    0.02021126401   -0.15361536665
 ROW  29     -0.00000000000   -0.00000000000    0.00000000000   -0.00000000000
 ROW  30      0.39073351173    0.37540057061    0.11573330246   -0.15907121735
 ROW  31     -0.10061150703    0.00000000000    0.10404253562   -0.00000000000
 ROW  32     -0.00000000000    0.00000000000    0.00000000000   -0.00000000000
 ROW  33      0.00000000000    0.04971205578   -0.00000000000   -0.06249210145

                 COLUMN  29       COLUMN  30       COLUMN  31       COLUMN  32
 ROW   1      0.00000000000    0.01033493276    0.00000000000    0.00070928837
 ROW   2     -0.00000000000    0.00000000000    0.00000000000    0.00000000000
 ROW   3      0.48660911895   -0.00000000000    0.40654937598   -0.00000000000
 ROW   4     -0.00000000000   -0.01872848177   -0.00000000000   -0.00094558731
 ROW   5     -0.00000000000   -0.00000000000    0.00000000000   -0.00000000000
 ROW   6     -0.09272242991    0.00000000000   -0.08296436593    0.00000000000
 ROW   7     -0.04388996625    0.07762530133    0.06490076583    0.00081610659
 ROW   8     -0.00000000000   -0.00000000000    0.00000000000   -0.00000000000
 ROW   9      0.03472664202   -0.04041273172   -0.02477270797   -0.00293986287
 ROW  10      0.04388996625    0.07762530133   -0.06490076583    0.00081610659
 ROW  11      0.00000000000   -0.00000000000    0.00000000000   -0.00000000000
 ROW  12      0.03472664202    0.04041273172   -0.02477270797    0.00293986287
 ROW  13      0.00268886213   -0.00380032859   -0.00261142473    0.04767758012
 ROW  14      0.00000000000    0.00000000000   -0.00000000000    0.00000000000
 ROW  15     -0.00562346285    0.00790685800    0.00631793585    0.03385805464
 ROW  16     -0.00268886213   -0.00380032859    0.00261142473    0.04767758012
 ROW  17      0.00000000000   -0.00000000000    0.00000000000    0.00000000000
 ROW  18     -0.00562346285   -0.00790685800    0.00631793585   -0.03385805464
 ROW  19      0.25546600608   -0.39599724633   -0.30307672928   -0.00273840922
 ROW  20      0.00000000000    0.00000000000   -0.00000000000    0.00000000000
 ROW  21     -0.14150903770    0.21003298196    0.15532903873    0.00313735086
 ROW  22     -0.25546600608   -0.39599724633    0.30307672928   -0.00273840922
 ROW  23      0.00000000000    0.00000000000    0.00000000000    0.00000000000
 ROW  24     -0.14150903770   -0.21003298196    0.15532903873   -0.00313735086
 ROW  25     -0.01077349965    0.01544182846    0.01280010742   -0.56599424964
 ROW  26     -0.00000000000    0.00000000000    0.00000000000   -0.00000000000
 ROW  27      0.00293205726   -0.00529233633   -0.00413259112   -0.36728907700
 ROW  28      0.01077349965    0.01544182846   -0.01280010742   -0.56599424964
 ROW  29     -0.00000000000   -0.00000000000    0.00000000000    0.00000000000
 ROW  30      0.00293205726    0.00529233633   -0.00413259112    0.36728907700
 ROW  31     -0.00000000000   -0.00027429526    0.00000000000   -0.00014659593
 ROW  32      0.00000000000    0.00000000000    0.00000000000    0.00000000000
 ROW  33     -0.00012641693   -0.00000000000    0.00016339066    0.00000000000

                 COLUMN  33
 ROW   1      0.00000000000
 ROW   2      0.00000000000
 ROW   3      0.00001951439
 ROW   4     -0.00000000000
 ROW   5     -0.00000000000
 ROW   6     -0.00008049804
 ROW   7      0.00094374315
 ROW   8     -0.00000000000
 ROW   9     -0.00302604481
 ROW  10     -0.00094374315
 ROW  11     -0.00000000000
 ROW  12     -0.00302604481
 ROW  13      0.04950958826
 ROW  14      0.00000000000
 ROW  15      0.03336154134
 ROW  16     -0.04950958826
 ROW  17      0.00000000000
 ROW  18      0.03336154134
 ROW  19     -0.00317359635
 ROW  20     -0.00000000000
 ROW  21      0.00373034803
 ROW  22      0.00317359635
 ROW  23     -0.00000000000
 ROW  24      0.00373034803
 ROW  25     -0.56510371253
 ROW  26      0.00000000000
 ROW  27     -0.36629127843
 ROW  28      0.56510371253
 ROW  29     -0.00000000000
 ROW  30     -0.36629127843
 ROW  31      0.00000000000
 ROW  32     -0.00000000000
 ROW  33     -0.00027399731
  Performing F(IJK)/F(IKJ)/F(KJI) consistency check 
  Differences greater than 1 cm-1 will be printed.
  ===================================================================
  I    J    K    F(IJK)        F(IKJ)        F(KJI)        Difference
  ===================================================================
 Cubic force constants written to file cubic.
  ===================================================================
  Largest absolute difference is    0.13505 cm-1.
 
 
---------------------------------------------------------------------------
          Quartic centrifugal distortion parameters 
                                CM-1                MHz
---------------------------------------------------------------------------
    1    1    1    1   -0.1394630402E-06       -0.0041809968
    1    1    2    2   -0.2463876303E-07       -0.0007386515
    1    1    3    3    0.4737705024E-07        0.0014203282
    1    3    1    3   -0.8412485483E-07       -0.0025219997
    1    3    3    1   -0.8412485483E-07       -0.0025219997
    2    2    1    1   -0.2463876303E-07       -0.0007386515
    2    2    2    2   -0.1139634441E-07       -0.0003416538
    2    2    3    3   -0.2080078941E-07       -0.0006235920
    3    1    1    3   -0.8412485483E-07       -0.0025219997
    3    1    3    1   -0.8412485483E-07       -0.0025219997
    3    3    1    1    0.4737705024E-07        0.0014203282
    3    3    2    2   -0.2080078941E-07       -0.0006235920
    3    3    3    3   -0.1369071812E-06       -0.0041043740
---------------------------------------------------------------------------
------------------------------------------------------------
        Parameter                (MHz)                 (CM-1)
------------------------------------------------------------
 
           R6                -.475836E-04           -.158722E-08
           R5                -.675255E-04           -.225241E-08
           SI                            0.114279E+01
 
  Kivelson-Wilson centrifugal distortion parameters 
 
           DJ                0.470164E-03           0.156830E-07
           DK                0.434442E-03           0.144914E-07
           DJK               0.121487E-03           0.405238E-08
 
  A-reduced centrifugal distortion parameters (Ir representation) 
 
           DELJ              0.565331E-03           0.188574E-07
           DELK              0.910277E-03           0.303636E-07
           DELJK             -.449515E-03           -.149942E-07
           delJ              0.239959E-03           0.800417E-08
           delK              0.352563E-03           0.117602E-07
 
  S-reduced centrifugal distortion parameters (Ir representation) 
 
           DJ                0.411076E-03           0.137120E-07
           DK                0.139000E-03           0.463655E-08
           DJK               0.476017E-03           0.158782E-07
           D1                -.239959E-03           -.800417E-08
           D2                -.771277E-04           -.257270E-08
------------------------------------------------------------
  Centrifugal corrections for various types of 
 rotational constants (MHz and cm-1) ...
   Bx''-Bx         0.0015727958        0.0000000525
   By''-By        -0.0000796642       -0.0000000027
   Bz''-Bz         0.0016303256        0.0000000544
   Bx''-Bx'         0.0003117960        0.0000000104
   By''-By'         0.0018118356        0.0000000604
   Bz''-Bz'         0.0003693258        0.0000000123
   Bx'-Bx         0.0012609999        0.0000000421
   By'-By        -0.0018914998       -0.0000000631
   Bz'-Bz         0.0012609999        0.0000000421
   BxSR-Bx         0.0010630555        0.0000000355
   BySR-By        -0.0015492403       -0.0000000517
   BzSR-Bz         0.0012709402        0.0000000424
   BxSR-Bx''        -0.0005097404       -0.0000000170
   BySR-By''        -0.0014695761       -0.0000000490
   BzSR-Bz''        -0.0003593854       -0.0000000120
   BxSR-Bx'        -0.0001979444       -0.0000000066
   BySR-By'         0.0003422595        0.0000000114
   BzSR-Bz'        -0.0000099404       -0.0000000003
   BxAR-Bx         0.0020766918        0.0000000693
   ByAR-By        -0.0019458549       -0.0000000649
   BzAR-Bz         0.0004996630        0.0000000167
---------------------------------------------------------------------------
 
 *****************************************
     THE MOLECULE IS AN ASYMMETRIC TOP
 *****************************************
 
 
---------------------------------------------------------------------------
         Sextic centrifugal distortion parameters
          Watson A reduction. I^r representation 
              CM-1*10^6                     kHz
---------------------------------------------------------------------------
   HJ        0.0000000071               0.0000002128
   HJK       -0.0000000041              -0.0000001237
   HKJ       -0.0000000413              -0.0000012395
   HK        0.0000000526               0.0000015780
   hJ        0.0000000035               0.0000001061
   hJK        0.0000000046               0.0000001390
   hK        0.0000000179               0.0000005379
---------------------------------------------------------------------------
         Sextic centrifugal distortion parameters
          Watson S reduction. I^r representation 
              CM-1*10^6                     kHz
---------------------------------------------------------------------------
   HJ        0.0000000011               0.0000000320
   HJK        0.0000000209               0.0000006256
   HKJ       -0.0000000342              -0.0000010253
   HK        0.0000000265               0.0000007954
   h1        0.0000000029               0.0000000878
   h2        0.0000000030               0.0000000904
   h3        0.0000000006               0.0000000183
---------------------------------------------------------------------------
---------------------------------------------------------------------------
             Geometrical properties evaluated at     0.00 K 
  Mean and mean-square displacements in normal coordinates (amu**0.5 bohr)
         Coordinate              <q>            <q**2>
---------------------------------------------------------------------------
              1              0.0000000000     0.0000000000
              2              0.0000000000     0.0000000000
              3              0.0000000000     0.0000000000
              4              0.0000000000     0.0000000000
              5              0.0000000000     0.0000000000
              6              0.0000000000     0.0000000000
              7             -0.0000000000     0.5000000659
              8              0.0000000000     0.5000000659
              9             -0.0000000000     0.5000000659
             10              0.0001338255     0.5000000659
             11              0.0000000000     0.5000000659
             12              0.0000000000     0.5000000659
             13              0.0000000000     0.5000000659
             14              0.0000000000     0.5000000659
             15              0.0091599487     0.5000000659
             16              0.0000000000     0.5000000659
             17             -0.0000000000     0.5000000659
             18              0.0000000000     0.5000000659
             19             -0.2275358702     0.5000000659
             20             -0.0000000000     0.5000000659
             21             -0.1517949493     0.5000000659
             22              0.0432791921     0.5000000659
             23              0.0000000000     0.5000000659
             24             -0.0000000000     0.5000000659
             25              0.0000000000     0.5000000659
             26             -0.0059287782     0.5000000659
             27              0.0000000000     0.5000000659
             28              0.0158378807     0.5000000659
             29              0.0004290042     0.5000000659
             30             -0.0000000000     0.5000000659
             31             -0.0418956997     0.5000000659
             32              0.0000000000     0.5000000659
             33             -0.0663113693     0.5000000659
---------------------------------------------------------------------------
------------------------------------------------------
   ATOM              INTERNUCLEAR DISTANCE
  I    J            Re           Rg           Ra
------------------------------------------------------
  2    1         1.0819050    1.0971037    1.0855443
  3    1         2.1561982    2.1699388    2.1636885
  3    2         1.3916426    1.3992226    1.3968025
  4    1         2.1561982    2.1699388    2.1636885
  4    2         1.3916426    1.3992226    1.3968025
  4    3         2.3906676    2.4011201    2.3999939
  5    1         3.3846822    3.4005341    3.3970098
  5    2         2.3938263    2.4040011    2.4028606
  5    3         1.3936337    1.4016404    1.3992389
  5    4         2.7186620    2.7300443    2.7293709
  6    1         3.3846822    3.4005341    3.3970098
  6    2         2.3938263    2.4040011    2.4028606
  6    3         2.7186620    2.7300443    2.7293709
  6    4         1.3936337    1.4016404    1.3992389
  6    5         2.2792411    2.2894891    2.2881706
  7    1         2.5080635    2.5245481    2.5165574
  7    2         2.1612674    2.1749356    2.1687937
  7    3         1.0812548    1.0963772    1.0846943
  7    4         3.3845477    3.4003879    3.3968936
  7    5         2.1505638    2.1647905    2.1586573
  7    6         3.7988884    3.8157531    3.8130451
  8    1         2.5080635    2.5245481    2.5165574
  8    2         2.1612674    2.1749356    2.1687937
  8    3         3.3845477    3.4003879    3.3968936
  8    4         1.0812548    1.0963772    1.0846943
  8    5         3.7988884    3.8157531    3.8130451
  8    6         2.1505638    2.1647905    2.1586573
  8    7         4.3025852    4.3221734    4.3176461
  9    1         4.2918416    4.3147859    4.3089617
  9    2         3.3817517    3.4010293    3.3958957
  9    3         2.1525632    2.1709425    2.1622837
  9    4         3.8018753    3.8221946    3.8179907
  9    5         1.0835302    1.1046587    1.0889435
  9    6         3.2460793    3.2653326    3.2597598
  9    7         2.4810339    2.5017400    2.4916825
  9    8         4.8816294    4.9058565    4.9011902
 10    1         4.2918416    4.3147859    4.3089617
 10    2         3.3817517    3.4010293    3.3958957
 10    3         3.8018753    3.8221946    3.8179907
 10    4         2.1525632    2.1709425    2.1622837
 10    5         3.2460793    3.2653326    3.2597598
 10    6         1.0835302    1.1046587    1.0889435
 10    7         4.8816294    4.9058565    4.9011902
 10    8         2.4810339    2.5017400    2.4916825
 10    9         4.1079434    4.1334951    4.1256697
 11    1         3.8902253    3.9060558    3.9034941
 11    2         2.8083203    2.8185164    2.8179498
 11    3         2.4126182    2.4224736    2.4213348
 11    4         2.4126182    2.4224736    2.4213348
 11    5         1.3390964    1.3462830    1.3438273
 11    6         1.3390964    1.3462830    1.3438273
 11    7         3.3753245    3.3907646    3.3872987
 11    8         3.3753245    3.3907646    3.3872987
 11    9         2.0575793    2.0751278    2.0663442
 11   10         2.0575793    2.0751278    2.0663442
------------------------------------------------------
  nmode is                     27
  DIPOLE MOMENT OF ISOTOPOLOGUE 
  (only correct if inertial frame is unchanged) 
                             Vibrationally averaged dipole moment
--------------------------------------------------------------------------------
                              a.u.                         Debye
                     x         y         z              x         y         z
--------------------------------------------------------------------------------
MU_e            0.00000   0.00000  -0.85347        0.00000   0.00000  -2.16917
delta <MU> (1) -0.00000  -0.00000  -0.00029       -0.00000  -0.00000  -0.00073
delta <MU> (2) -0.00000  -0.00000   0.01568       -0.00000  -0.00000   0.03985
<MU>           -0.00000  -0.00000  -0.83808       -0.00000  -0.00000  -2.13005
 
Equilibrium dipole moment:    0.85347 a.u. (   2.16917 D)
Zero-point dipole moment:     0.83808 a.u. (   2.13005 D)
--------------------------------------------------------------------------------
********************************************************************************
     PARAMETERS RELEVANT TO ROTATIONAL SPECTROSCOPY
********************************************************************************
 
 
  ----------------------------------------------------------------------------
                                     VIB-ROT CONSTANT / (cm-1)
                                  ------------------------------
     AXIS        MODE       CORIOLIS     QUADRATIC     ANHARMONIC    TOTAL
  ----------------------------------------------------------------------------
       1           7       0.0002710     -0.0000000   -0.0002481    0.0000228
       1           8       0.0002741      0.0000000   -0.0001141    0.0001601
       1           9       0.0006787      0.0000000   -0.0000910    0.0005877
       1          10      -0.0001747     -0.0000973    0.0000069   -0.0002651
       1          11       0.0001301     -0.0000784   -0.0000059    0.0000458
       1          12      -0.0000547      0.0000000   -0.0000500   -0.0001048
       1          13       0.0002076     -0.0000000   -0.0000218    0.0001858
       1          14       0.0002702      0.0000000   -0.0000504    0.0002198
       1          15      -0.0003632     -0.0000281   -0.0000387   -0.0004300
       1          16      -0.0001283     -0.0000382    0.0000470   -0.0001196
       1          17      -0.0001941     -0.0000011    0.0001383   -0.0000570
       1          18       0.0001883      0.0000000    0.0000027    0.0001910
       1          19      -0.0000397     -0.0000589    0.0001859    0.0000874
       1          20       0.0002299     -0.0000000    0.0000353    0.0002652
       1          21      -0.0001384     -0.0000338    0.0001093   -0.0000629
       1          22      -0.0001183     -0.0000045    0.0000367   -0.0000861
       1          23      -0.0000850     -0.0000007    0.0005826    0.0004968
       1          24      -0.0001312     -0.0000004    0.0002525    0.0001210
       1          25      -0.0001620     -0.0000020    0.0002457    0.0000817
       1          26      -0.0001242     -0.0000010    0.0000907   -0.0000344
       1          27      -0.0000207     -0.0000027    0.0003157    0.0002923
       1          28      -0.0001474     -0.0000015    0.0004406    0.0002918
       1          29      -0.0000622     -0.0000006    0.0002323    0.0001695
       1          30      -0.0000187     -0.0000006    0.0001422    0.0001229
       1          31      -0.0000448     -0.0000006    0.0002047    0.0001593
       1          32      -0.0000195     -0.0000003    0.0000565    0.0000367
       1          33      -0.0000193     -0.0000001    0.0000590    0.0000396
       2           7       0.0000000     -0.0000000   -0.0000838   -0.0000838
       2           8       0.0000000     -0.0000000   -0.0000750   -0.0000750
       2           9       0.0000000     -0.0000000   -0.0000476   -0.0000476
       2          10       0.0001715     -0.0000003   -0.0000021    0.0001692
       2          11      -0.0000562      0.0000000    0.0000087   -0.0000475
       2          12       0.0000000     -0.0000000   -0.0000212   -0.0000212
       2          13      -0.0000000     -0.0000000   -0.0000267   -0.0000267
       2          14       0.0000000     -0.0000000   -0.0000212   -0.0000212
       2          15       0.0000914     -0.0000001    0.0000200    0.0001113
       2          16      -0.0000434      0.0000000    0.0000149   -0.0000284
       2          17       0.0000143      0.0000000    0.0000282    0.0000425
       2          18       0.0000000     -0.0000000   -0.0000020   -0.0000020
       2          19       0.0000214     -0.0000340    0.0000985    0.0000859
       2          20       0.0000000     -0.0000000    0.0000034    0.0000034
       2          21       0.0000724     -0.0000119    0.0000523    0.0001128
       2          22       0.0000748     -0.0000009    0.0000838    0.0001577
       2          23      -0.0001176      0.0000000    0.0002802    0.0001626
       2          24      -0.0000500      0.0000000    0.0000742    0.0000241
       2          25       0.0000480      0.0000000    0.0000806    0.0001286
       2          26      -0.0000545     -0.0000000    0.0000906    0.0000361
       2          27       0.0004665      0.0000000    0.0001928    0.0006594
       2          28      -0.0004885     -0.0000000    0.0001796   -0.0003089
       2          29      -0.0000210     -0.0000000    0.0000991    0.0000781
       2          30      -0.0000288      0.0000000    0.0001049    0.0000761
       2          31      -0.0000338     -0.0000003    0.0001080    0.0000739
       2          32      -0.0000200      0.0000000    0.0000508    0.0000308
       2          33      -0.0000197     -0.0000001    0.0000516    0.0000318
       3           7       0.0002746      0.0000000   -0.0000810    0.0001936
       3           8       0.0003101     -0.0000000   -0.0001885    0.0001216
       3           9       0.0002633     -0.0000000   -0.0000995    0.0001638
       3          10       0.0000740     -0.0000798   -0.0000160   -0.0000218
       3          11       0.0004476     -0.0000811    0.0000424    0.0004088
       3          12      -0.0003083     -0.0000000   -0.0000343   -0.0003426
       3          13       0.0001214      0.0000000   -0.0000872    0.0000341
       3          14       0.0006607     -0.0000000   -0.0000336    0.0006271
       3          15      -0.0000960     -0.0000239    0.0001241    0.0000042
       3          16      -0.0006074     -0.0000396    0.0000115   -0.0006355
       3          17      -0.0001786     -0.0000012   -0.0000312   -0.0002110
       3          18       0.0001640     -0.0000000   -0.0000112    0.0001528
       3          19      -0.0000155     -0.0000783    0.0002090    0.0001152
       3          20       0.0002658      0.0000000   -0.0000237    0.0002422
       3          21      -0.0001945     -0.0000153    0.0000996   -0.0001103
       3          22      -0.0000924     -0.0000242    0.0003076    0.0001910
       3          23      -0.0001508     -0.0000008    0.0005362    0.0003847
       3          24      -0.0001165     -0.0000004    0.0000366   -0.0000802
       3          25      -0.0000801     -0.0000020    0.0000707   -0.0000114
       3          26      -0.0000786     -0.0000022    0.0002782    0.0001974
       3          27      -0.0001470     -0.0000028    0.0004604    0.0003106
       3          28      -0.0000243     -0.0000010    0.0002715    0.0002462
       3          29      -0.0000286     -0.0000009    0.0001614    0.0001319
       3          30      -0.0000728     -0.0000006    0.0002820    0.0002086
       3          31      -0.0000439     -0.0000006    0.0002281    0.0001836
       3          32      -0.0000487     -0.0000003    0.0001498    0.0001009
       3          33      -0.0000489     -0.0000007    0.0001507    0.0001011
  ----------------------------------------------------------------------------
 
 
  ----------------------------------------------------------------------------
   Be, B0 AND B-B0 SHIFTS FOR SINGLY EXCITED VIBRATIONAL STATES (CM-1)
   ------------------------------------------------------------
  VIBRATION            X AXIS               Y AXIS                 Z AXIS
  ----------------------------------------------------------------------------
    Be                    0.17586294           0.08944728           0.18203253
    B0                    0.17465432           0.08878624           0.18067928
    Be-B0                 0.00120862           0.00066104           0.00135326
    B'                    0.17465436           0.08878617           0.18067932
    Be-B'                 0.00120858           0.00066111           0.00135321
    B''                   0.17465437           0.08878623           0.18067933
    Be-B''                0.00120857           0.00066105           0.00135320
    B^A                   0.17465439           0.08878617           0.18067929
    Be-B^A                0.00120855           0.00066111           0.00135324
    B^S                   0.17465435           0.08878618           0.18067932
    Be-B^S                0.00120859           0.00066110           0.00135321
     7                   -0.00002285           0.00008375          -0.00019363
     8                   -0.00016005           0.00007502          -0.00012157
     9                   -0.00058766           0.00004756          -0.00016383
    10                    0.00026506          -0.00016922           0.00002184
    11                   -0.00004584           0.00004751          -0.00040884
    12                    0.00010476           0.00002122           0.00034259
    13                   -0.00018577           0.00002671          -0.00003413
    14                   -0.00021980           0.00002117          -0.00062709
    15                    0.00042997          -0.00011135          -0.00000418
    16                    0.00011955           0.00002843           0.00063546
    17                    0.00005700          -0.00004253           0.00021102
    18                   -0.00019096           0.00000201          -0.00015277
    19                   -0.00008736          -0.00008591          -0.00011516
    20                   -0.00026515          -0.00000341          -0.00024217
    21                    0.00006292          -0.00011278           0.00011028
    22                    0.00008606          -0.00015768          -0.00019100
    23                   -0.00049678          -0.00016262          -0.00038466
    24                   -0.00012102          -0.00002414           0.00008023
    25                   -0.00008173          -0.00012861           0.00001139
    26                    0.00003438          -0.00003613          -0.00019740
    27                   -0.00029231          -0.00065937          -0.00031061
    28                   -0.00029178           0.00030893          -0.00024621
    29                   -0.00016945          -0.00007805          -0.00013188
    30                   -0.00012287          -0.00007611          -0.00020857
    31                   -0.00015928          -0.00007392          -0.00018361
    32                   -0.00003672          -0.00003077          -0.00010087
    33                   -0.00003957          -0.00003178          -0.00010114
  ----------------------------------------------------------------------------
  ----------------------------------------------------------------------------
   Be, B0 AND B-B0 SHIFTS FOR SINGLY EXCITED VIBRATIONAL STATES (MHz)
  VIBRATION            X AXIS               Y AXIS                 Z AXIS
  ----------------------------------------------------------------------------
    Be                 5272.23832375        2681.56198289        5457.19804156
    B0                 5236.00476248        2661.74439628        5416.62841693
    Be-B0                36.23356127          19.81758660          40.56962464
    B'                 5236.00602348        2661.74250478        5416.62967793
    Be-B'                36.23230027          19.81947810          40.56836364
    B''                5236.00633527        2661.74431662        5416.63004725
    Be-B''               36.23198848          19.81766627          40.56799431
    B^A                5236.00683917        2661.74245043        5416.62891659
    Be-B^A               36.23148458          19.81953246          40.56912497
    B^S                5236.00582553        2661.74284704        5416.62968787
    Be-B^S               36.23249822          19.81913584          40.56835370
     7                   -0.68500778           2.51079902          -5.80493701
     8                   -4.79823883           2.24902215          -3.64465927
     9                  -17.61755901           1.42568096          -4.91159078
    10                    7.94634319          -5.07306111           0.65462323
    11                   -1.37426293           1.42418054         -12.25661893
    12                    3.14064830           0.63606919          10.27054464
    13                   -5.56912327           0.80082261          -1.02320535
    14                   -6.58939683           0.63468982         -18.79955281
    15                   12.89020393          -3.33807801          -0.12532026
    16                    3.58412989           0.85224656          19.05059088
    17                    1.70880551          -1.27502139           6.32613787
    18                   -5.72476921           0.06036560          -4.57994392
    19                   -2.61902152          -2.57548944          -3.45249588
    20                   -7.94904511          -0.10213299          -7.25996264
    21                    1.88615021          -3.38107729           3.30597720
    22                    2.57993407          -4.72718633          -5.72590916
    23                  -14.89323374          -4.87521055         -11.53191791
    24                   -3.62805411          -0.72384622           2.40536629
    25                   -2.45014838          -3.85575784           0.34135106
    26                    1.03069983          -1.08329850          -5.91786251
    27                   -8.76315485         -19.76731505          -9.31191976
    28                   -8.74727653           9.26152984          -7.38112785
    29                   -5.08012938          -2.34001182          -3.95351460
    30                   -3.68354046          -2.28172732          -6.25277945
    31                   -4.77501361          -2.21605355          -5.50453245
    32                   -1.10080140          -0.92242703          -3.02393951
    33                   -1.18626053          -0.95288506          -3.03205040
  ----------------------------------------------------------------------------
