# Supplementary material for: Precise Semi-Experimental Equilibrium (r e SE) Structure of Pyridine from 32 Isotopologues: Accurate Assessment of the Effect of Nitrogen-Atom Substitution in Aromatic Rings
Source: J Phys Chem A. 2025 Nov 7;129(46):10737–50. doi: 10.1021/acs.jpca.5c07184 (PMC12641475; doi:10.1021/acs.jpca.5c07184)
Supplement: Supplementary file 2 [file jp5c07184_si_002.zip › Supplementary Information/Computational Files/isomass/ISOMASS37_D246.out]

 @GETMEM-I,  Allocated   91552 MB of main memory.
  analysis of anharmonic force field for a different isotopomer
  masses of atoms
   2.01410177900000        12.0000000000000        12.0000000000000     
   12.0000000000000        12.0000000000000        12.0000000000000     
   1.00782503500000        1.00782503500000        2.01410177900000     
   2.01410177900000        14.0030740020000     
  rotation matrix to com frame 

                 COLUMN   1       COLUMN   2       COLUMN   3
 ROW   1      1.00000000000    0.00000000000    0.00000000000
 ROW   2      0.00000000000    1.00000000000    0.00000000000
 ROW   3      0.00000000000    0.00000000000    1.00000000000
********************************************************************************
        PARAMETERS RELEVANT TO MOLECULAR STRUCTURE 
********************************************************************************

                 COLUMN   1       COLUMN   2       COLUMN   3       COLUMN   4
 ROW   1      0.03185303147    0.01815256135    0.10412454676    0.18188012744
 ROW   2     -0.08528491675    0.06865220525    0.01412126006    0.00000001032
 ROW   3      0.06243332149    0.08451870561   -0.03383372750   -0.00000000001
 ROW   4      0.03185303147    0.01815256135    0.10412454678    0.10303200343
 ROW   5     -0.08528491695    0.06865220519    0.01412125998    0.00000000585
 ROW   6      0.06243332149    0.08451870561   -0.03383372750   -0.00000000001
 ROW   7      0.03185303146    0.01815256135    0.10412454680    0.05109594042
 ROW   8     -0.08528491702    0.06865220527    0.01412125997    0.00000000373
 ROW   9      0.06243332149    0.08451870561   -0.03383372753    0.08711482937
 ROW  10      0.03185303146    0.01815256135    0.10412454680    0.05109594042
 ROW  11     -0.08528491713    0.06865220501    0.01412125989    0.00000000209
 ROW  12      0.06243332148    0.08451870562   -0.03383372747   -0.08711482940
 ROW  13      0.03185303146    0.01815256136    0.10412454683   -0.05038962835
 ROW  14     -0.08528491727    0.06865220518    0.01412125987   -0.00000000206
 ROW  15      0.06243332149    0.08451870561   -0.03383372753    0.08305449476
 ROW  16      0.03185303146    0.01815256136    0.10412454683   -0.05038962835
 ROW  17     -0.08528491738    0.06865220492    0.01412125979   -0.00000000362
 ROW  18      0.06243332148    0.08451870562   -0.03383372747   -0.08305449478
 ROW  19      0.03185303147    0.01815256135    0.10412454679    0.08791643602
 ROW  20     -0.08528491688    0.06865220541    0.01412126004    0.00000000647
 ROW  21      0.06243332150    0.08451870560   -0.03383372755    0.15678421653
 ROW  22      0.03185303147    0.01815256135    0.10412454679    0.08791643602
 ROW  23     -0.08528491709    0.06865220493    0.01412125989    0.00000000352
 ROW  24      0.06243332147    0.08451870562   -0.03383372744   -0.15678421656
 ROW  25      0.03185303145    0.01815256136    0.10412454685   -0.09275984770
 ROW  26     -0.08528491733    0.06865220524    0.01412125986   -0.00000000383
 ROW  27      0.06243332150    0.08451870561   -0.03383372755    0.14969153127
 ROW  28      0.03185303145    0.01815256136    0.10412454685   -0.09275984770
 ROW  29     -0.08528491753    0.06865220479    0.01412125972   -0.00000000665
 ROW  30      0.06243332148    0.08451870562   -0.03383372745   -0.14969153130
 ROW  31      0.03185303145    0.01815256136    0.10412454685   -0.10163581496
 ROW  32     -0.08528491745    0.06865220501    0.01412125978   -0.00000000574
 ROW  33      0.06243332149    0.08451870561   -0.03383372750   -0.00000000001

                 COLUMN   5       COLUMN   6       COLUMN   7       COLUMN   8
 ROW   1      0.00000000752    0.00000000127   -0.00000000000    0.00000000000
 ROW   2     -0.25406057720   -0.00000000061   -0.00000000000    0.33984701493
 ROW   3      0.00000000014    0.00000000011   -0.00000000000    0.00000000000
 ROW   4      0.00000000432    0.00000000075   -0.00000000000    0.00000000000
 ROW   5     -0.14392114168   -0.00000000033   -0.00000000000    0.10362596220
 ROW   6      0.00000000014    0.00000000011   -0.00000000000    0.00000000000
 ROW   7      0.00000000221    0.00000000040   -0.00000000000    0.00000000000
 ROW   8     -0.07137383727   -0.12476867334    0.12438358304   -0.09032073842
 ROW   9      0.00000000367    0.00000000068    0.00000000000    0.00000000000
 ROW  10      0.00000000221    0.00000000040   -0.00000000000    0.00000000000
 ROW  11     -0.07137383791    0.12476867305   -0.12438358304   -0.09032073842
 ROW  12     -0.00000000339   -0.00000000047    0.00000000000   -0.00000000000
 ROW  13     -0.00000000190   -0.00000000026   -0.00000000000   -0.00000000000
 ROW  14      0.07038717405   -0.11895332179   -0.08406549248   -0.04610871239
 ROW  15      0.00000000351    0.00000000065    0.00000000000    0.00000000000
 ROW  16     -0.00000000190   -0.00000000026   -0.00000000000   -0.00000000000
 ROW  17      0.07038717344    0.11895332222    0.08406549248   -0.04610871239
 ROW  18     -0.00000000323   -0.00000000044    0.00000000000    0.00000000000
 ROW  19      0.00000000371    0.00000000065   -0.00000000000    0.00000000000
 ROW  20     -0.12280673428   -0.22455124317    0.25327933001   -0.14944225187
 ROW  21      0.00000000650    0.00000000114    0.00000000000   -0.00000000000
 ROW  22      0.00000000371    0.00000000065   -0.00000000000    0.00000000000
 ROW  23     -0.12280673543    0.22455124262   -0.25327933001   -0.14944225187
 ROW  24     -0.00000000622   -0.00000000092    0.00000000000   -0.00000000000
 ROW  25     -0.00000000362   -0.00000000054   -0.00000000000   -0.00000000000
 ROW  26      0.12957235705   -0.21439288834   -0.28612387188   -0.10309467876
 ROW  27      0.00000000621    0.00000000109   -0.00000000000    0.00000000000
 ROW  28     -0.00000000362   -0.00000000054   -0.00000000000   -0.00000000000
 ROW  29      0.12957235596    0.21439288907    0.28612387188   -0.10309467876
 ROW  30     -0.00000000593   -0.00000000088    0.00000000000   -0.00000000000
 ROW  31     -0.00000000398   -0.00000000060   -0.00000000000   -0.00000000000
 ROW  32      0.14197090303    0.00000000040   -0.00000000000    0.14731182828
 ROW  33      0.00000000014    0.00000000011    0.00000000000   -0.00000000000

                 COLUMN   9       COLUMN  10       COLUMN  11       COLUMN  12
 ROW   1     -0.00000000000   -0.00000000000    0.15684913676    0.00000000000
 ROW   2      0.34920083455    0.00000000000    0.00000000000    0.28427376453
 ROW   3     -0.00000000000    0.14482037193    0.00000000000   -0.00000000000
 ROW   4     -0.00000000000   -0.00000000000   -0.06557488651   -0.00000000000
 ROW   5     -0.02580157055   -0.00000000000    0.00000000000   -0.17819289972
 ROW   6     -0.00000000000    0.13985155665    0.00000000000   -0.00000000000
 ROW   7     -0.00000000000    0.08719987421   -0.09946315583   -0.00000000000
 ROW   8     -0.05800682825   -0.00000000000   -0.00000000000    0.05348775834
 ROW   9     -0.00000000000    0.00816406988    0.08998914675    0.00000000000
 ROW  10      0.00000000000   -0.08719987421   -0.09946315583   -0.00000000000
 ROW  11     -0.05800682825   -0.00000000000   -0.00000000000    0.05348775834
 ROW  12      0.00000000000    0.00816406988   -0.08998914675   -0.00000000000
 ROW  13     -0.00000000000    0.07608179891    0.08239379165    0.00000000000
 ROW  14      0.00168019386   -0.00000000000    0.00000000000   -0.03102275448
 ROW  15      0.00000000000   -0.01331230046    0.08341719971    0.00000000000
 ROW  16      0.00000000000   -0.07608179891    0.08239379165    0.00000000000
 ROW  17      0.00168019386    0.00000000000   -0.00000000000   -0.03102275448
 ROW  18      0.00000000000   -0.01331230046   -0.08341719971   -0.00000000000
 ROW  19     -0.00000000000    0.02502712425   -0.14204888180   -0.00000000000
 ROW  20      0.16016006053    0.00000000000   -0.00000000000    0.32116269305
 ROW  21      0.00000000000   -0.10930506182    0.00918327076    0.00000000000
 ROW  22      0.00000000000   -0.02502712425   -0.14204888180   -0.00000000000
 ROW  23      0.16016006053    0.00000000000   -0.00000000000    0.32116269305
 ROW  24      0.00000000000   -0.10930506182   -0.00918327076    0.00000000000
 ROW  25     -0.00000000000   -0.00371901341    0.11342980068    0.00000000000
 ROW  26      0.37292460050    0.00000000000    0.00000000000   -0.14820508911
 ROW  27     -0.00000000000    0.11751991576    0.04582574863   -0.00000000000
 ROW  28     -0.00000000000    0.00371901341    0.11342980068    0.00000000000
 ROW  29      0.37292460050    0.00000000000    0.00000000000   -0.14820508911
 ROW  30     -0.00000000000    0.11751991576   -0.04582574863   -0.00000000000
 ROW  31      0.00000000000   -0.00000000000    0.05070713508    0.00000000000
 ROW  32     -0.06190860592   -0.00000000000   -0.00000000000    0.06971662590
 ROW  33      0.00000000000   -0.14992547362   -0.00000000000    0.00000000000

                 COLUMN  13       COLUMN  14       COLUMN  15       COLUMN  16
 ROW   1      0.00000000000    0.00000000000    0.55440577143   -0.00000000000
 ROW   2     -0.00000000000    0.25884774939   -0.00000000000    0.00000000000
 ROW   3      0.00000000000   -0.00000000000    0.00000000000    0.12458450526
 ROW   4      0.00000000000    0.00000000000    0.03821091156    0.00000000000
 ROW   5      0.00000000000   -0.03968908491    0.00000000000   -0.00000000000
 ROW   6      0.00000000000   -0.00000000000    0.00000000000    0.10915400993
 ROW   7      0.00000000000   -0.00000000000   -0.02922482308   -0.00796145724
 ROW   8      0.00380847466   -0.04362835966    0.00000000000    0.00000000000
 ROW   9      0.00000000000    0.00000000000   -0.00058521997    0.01319293800
 ROW  10      0.00000000000   -0.00000000000   -0.02922482308    0.00796145724
 ROW  11     -0.00380847466   -0.04362835966   -0.00000000000    0.00000000000
 ROW  12      0.00000000000   -0.00000000000    0.00058521997    0.01319293800
 ROW  13      0.00000000000   -0.00000000000   -0.04621282183    0.01450261181
 ROW  14      0.13486509494    0.14145266562   -0.00000000000    0.00000000000
 ROW  15      0.00000000000   -0.00000000000   -0.05667905160   -0.03208394787
 ROW  16     -0.00000000000   -0.00000000000   -0.04621282183   -0.01450261181
 ROW  17     -0.13486509494    0.14145266562   -0.00000000000   -0.00000000000
 ROW  18      0.00000000000    0.00000000000    0.05667905160   -0.03208394787
 ROW  19      0.00000000000    0.00000000000   -0.01842920450   -0.04001958548
 ROW  20     -0.24074903320   -0.15026006905   -0.00000000000   -0.00000000000
 ROW  21      0.00000000000    0.00000000000    0.02479571170   -0.04110826598
 ROW  22      0.00000000000    0.00000000000   -0.01842920450    0.04001958548
 ROW  23      0.24074903320   -0.15026006905    0.00000000000   -0.00000000000
 ROW  24     -0.00000000000   -0.00000000000   -0.02479571170   -0.04110826598
 ROW  25      0.00000000000    0.00000000000    0.05156216304    0.23072653113
 ROW  26     -0.33285642509   -0.19505918166    0.00000000000   -0.00000000000
 ROW  27     -0.00000000000   -0.00000000000   -0.22372226027   -0.37069933544
 ROW  28      0.00000000000    0.00000000000    0.05156216304   -0.23072653113
 ROW  29      0.33285642509   -0.19505918166   -0.00000000000    0.00000000000
 ROW  30      0.00000000000    0.00000000000    0.22372226027   -0.37069933544
 ROW  31     -0.00000000000    0.00000000000    0.00462661466   -0.00000000000
 ROW  32      0.00000000000   -0.09314027963    0.00000000000   -0.00000000000
 ROW  33     -0.00000000000    0.00000000000   -0.00000000000    0.03347282926

                 COLUMN  17       COLUMN  18       COLUMN  19       COLUMN  20
 ROW   1      0.00000000000   -0.00000000000    0.30102135884   -0.00000000000
 ROW   2      0.18578337539    0.00000000000   -0.00000000000   -0.00000000000
 ROW   3     -0.00000000000   -0.00000000000    0.00000000000    0.07264965186
 ROW   4     -0.00000000000    0.00000000000   -0.02760718874    0.00000000000
 ROW   5     -0.07551153510   -0.00000000000    0.00000000000    0.00000000000
 ROW   6     -0.00000000000   -0.00000000000    0.00000000000    0.05576688502
 ROW   7     -0.00000000000    0.00000000000   -0.00404787992   -0.10701209541
 ROW   8      0.08999659811    0.10302264142   -0.00000000000    0.00000000000
 ROW   9     -0.00000000000    0.00000000000   -0.07001645607    0.07115922944
 ROW  10     -0.00000000000    0.00000000000   -0.00404787992    0.10701209541
 ROW  11      0.08999659811   -0.10302264142   -0.00000000000   -0.00000000000
 ROW  12      0.00000000000   -0.00000000000    0.07001645607    0.07115922944
 ROW  13      0.00000000000   -0.00000000000    0.02026288460   -0.08256129778
 ROW  14     -0.03776447754   -0.04755179272    0.00000000000   -0.00000000000
 ROW  15     -0.00000000000    0.00000000000   -0.01324941568   -0.03466395746
 ROW  16      0.00000000000   -0.00000000000    0.02026288460    0.08256129778
 ROW  17     -0.03776447754    0.04755179272    0.00000000000    0.00000000000
 ROW  18     -0.00000000000   -0.00000000000    0.01324941568   -0.03466395746
 ROW  19     -0.00000000000    0.00000000000   -0.10145138043   -0.07676334540
 ROW  20     -0.54327020767   -0.56884451627    0.00000000000   -0.00000000000
 ROW  21     -0.00000000000    0.00000000000   -0.25715474311    0.14991196238
 ROW  22     -0.00000000000    0.00000000000   -0.10145138043    0.07676334540
 ROW  23     -0.54327020767    0.56884451627    0.00000000000    0.00000000000
 ROW  24      0.00000000000   -0.00000000000    0.25715474311    0.14991196238
 ROW  25     -0.00000000000    0.00000000000   -0.18401734674   -0.11046682056
 ROW  26      0.09777764668    0.09810728239   -0.00000000000   -0.00000000000
 ROW  27      0.00000000000   -0.00000000000    0.30719150368   -0.02666941644
 ROW  28     -0.00000000000    0.00000000000   -0.18401734674    0.11046682056
 ROW  29      0.09777764668   -0.09810728239   -0.00000000000   -0.00000000000
 ROW  30     -0.00000000000    0.00000000000   -0.30719150368   -0.02666941644
 ROW  31      0.00000000000   -0.00000000000    0.02010903541    0.00000000000
 ROW  32     -0.00146001737    0.00000000000   -0.00000000000   -0.00000000000
 ROW  33     -0.00000000000    0.00000000000   -0.00000000000   -0.13469565039

                 COLUMN  21       COLUMN  22       COLUMN  23       COLUMN  24
 ROW   1     -0.00000000000   -0.00000000000    0.00968941467    0.06602817636
 ROW   2     -0.00000000000    0.00000000000    0.00000000000    0.00000000000
 ROW   3      0.12101976922    0.07682867980    0.00000000000    0.00000000000
 ROW   4      0.00000000000   -0.00000000000    0.02104214275   -0.11955609023
 ROW   5      0.00000000000   -0.00000000000   -0.00000000000   -0.00000000000
 ROW   6      0.10531487525    0.05796534147    0.00000000000    0.00000000000
 ROW   7      0.06957234985   -0.09062253622    0.03480764001    0.05385358844
 ROW   8      0.00000000000    0.00000000000   -0.00000000000    0.00000000000
 ROW   9     -0.04675288527   -0.04088215286   -0.04161228726    0.06437837218
 ROW  10     -0.06957234985    0.09062253622    0.03480764001    0.05385358844
 ROW  11     -0.00000000000   -0.00000000000   -0.00000000000    0.00000000000
 ROW  12     -0.04675288527   -0.04088215286    0.04161228726   -0.06437837218
 ROW  13     -0.11083830741    0.02273686064    0.00472146931    0.08080041522
 ROW  14      0.00000000000   -0.00000000000    0.00000000000   -0.00000000000
 ROW  15     -0.06705540838   -0.00070448681    0.08298693370   -0.09244860783
 ROW  16      0.11083830741   -0.02273686064    0.00472146931    0.08080041522
 ROW  17     -0.00000000000    0.00000000000    0.00000000000    0.00000000000
 ROW  18     -0.06705540838   -0.00070448681   -0.08298693370    0.09244860783
 ROW  19      0.07582572407   -0.31567675818   -0.16524040192    0.01645688423
 ROW  20     -0.00000000000   -0.00000000000    0.00000000000    0.00000000000
 ROW  21     -0.02949600014   -0.45497730415   -0.43311803336   -0.01042036601
 ROW  22     -0.07582572407    0.31567675818   -0.16524040192    0.01645688423
 ROW  23      0.00000000000   -0.00000000000    0.00000000000    0.00000000000
 ROW  24     -0.02949600014   -0.45497730415    0.43311803336    0.01042036601
 ROW  25     -0.18808388050   -0.04217063176    0.15648983069    0.01054246003
 ROW  26     -0.00000000000    0.00000000000   -0.00000000000    0.00000000000
 ROW  27      0.01090112231    0.10296991858   -0.12373941816    0.00904505529
 ROW  28      0.18808388050    0.04217063176    0.15648983069    0.01054246003
 ROW  29      0.00000000000   -0.00000000000    0.00000000000   -0.00000000000
 ROW  30      0.01090112231    0.10296991858    0.12373941816   -0.00904505529
 ROW  31      0.00000000000    0.00000000000   -0.10840661621   -0.14322919147
 ROW  32     -0.00000000000   -0.00000000000   -0.00000000000    0.00000000000
 ROW  33      0.08851028617    0.04642164402    0.00000000000    0.00000000000

                 COLUMN  25       COLUMN  26       COLUMN  27       COLUMN  28
 ROW   1      0.13982138241    0.00000000000    0.06813418094    0.00000000000
 ROW   2     -0.00000000000    0.00000000000   -0.00000000000   -0.00000000000
 ROW   3     -0.00000000000    0.08762048159    0.00000000000    0.11319638645
 ROW   4     -0.10178979801   -0.00000000000   -0.16997939280    0.00000000000
 ROW   5     -0.00000000000    0.00000000000   -0.00000000000    0.00000000000
 ROW   6     -0.00000000000    0.05108642536   -0.00000000000    0.06313597540
 ROW   7      0.00707199965   -0.06997791758    0.09599135451   -0.04157437801
 ROW   8     -0.00000000000   -0.00000000000    0.00000000000   -0.00000000000
 ROW   9     -0.11055936782   -0.03222014602    0.04582949269   -0.13532670388
 ROW  10      0.00707199965    0.06997791758    0.09599135451    0.04157437801
 ROW  11      0.00000000000    0.00000000000    0.00000000000    0.00000000000
 ROW  12      0.11055936782   -0.03222014602   -0.04582949269   -0.13532670388
 ROW  13      0.02316817673    0.09695071276   -0.07451961998   -0.03447718230
 ROW  14     -0.00000000000    0.00000000000   -0.00000000000    0.00000000000
 ROW  15      0.06922002708   -0.09063846895    0.04129849646    0.10863903449
 ROW  16      0.02316817673   -0.09695071276   -0.07451961998    0.03447718230
 ROW  17     -0.00000000000   -0.00000000000    0.00000000000   -0.00000000000
 ROW  18     -0.06922002708   -0.09063846895   -0.04129849646    0.10863903449
 ROW  19      0.25061181703    0.11706040400    0.02516765398    0.11858295406
 ROW  20     -0.00000000000   -0.00000000000   -0.00000000000   -0.00000000000
 ROW  21      0.32411907400    0.33927694723   -0.10961487110    0.15886867577
 ROW  22      0.25061181703   -0.11706040400    0.02516765398   -0.11858295406
 ROW  23     -0.00000000000   -0.00000000000   -0.00000000000   -0.00000000000
 ROW  24     -0.32411907400    0.33927694723    0.10961487110    0.15886867577
 ROW  25      0.10022943657   -0.01959609957   -0.03447100725    0.07355177518
 ROW  26      0.00000000000   -0.00000000000    0.00000000000   -0.00000000000
 ROW  27      0.01185638546    0.11622271608   -0.05560045841    0.00239766872
 ROW  28      0.10022943657    0.01959609957   -0.03447100725   -0.07355177518
 ROW  29     -0.00000000000    0.00000000000    0.00000000000    0.00000000000
 ROW  30     -0.01185638546    0.11622271608    0.05560045841    0.00239766872
 ROW  31     -0.04961706634   -0.00000000000    0.10535750651   -0.00000000000
 ROW  32      0.00000000000   -0.00000000000   -0.00000000000    0.00000000000
 ROW  33     -0.00000000000    0.07191711807   -0.00000000000   -0.04820360428

                 COLUMN  29       COLUMN  30       COLUMN  31       COLUMN  32
 ROW   1      0.00045649021    0.00000000000   -0.00000000000   -0.00000000000
 ROW   2      0.00000000000   -0.00000000000   -0.00000000000   -0.00000000000
 ROW   3      0.00000000000    0.03764464717    0.63247687074    0.00759359177
 ROW   4     -0.00015811438   -0.00000000000    0.00000000000    0.00000000000
 ROW   5      0.00000000000   -0.00000000000    0.00000000000    0.00000000000
 ROW   6     -0.00000000000   -0.00724447817   -0.12428285928   -0.00428837519
 ROW   7     -0.00344831627   -0.00338235735    0.00829209216    0.05281649664
 ROW   8      0.00000000000    0.00000000000    0.00000000000    0.00000000000
 ROW   9     -0.00914801564   -0.00892651403    0.01154747589   -0.02747013989
 ROW  10     -0.00344831627    0.00338235735   -0.00829209216   -0.05281649664
 ROW  11     -0.00000000000   -0.00000000000    0.00000000000    0.00000000000
 ROW  12      0.00914801564   -0.00892651403    0.01154747589   -0.02747013989
 ROW  13      0.07046446932    0.07378527954   -0.00401183577    0.00097906725
 ROW  14     -0.00000000000   -0.00000000000   -0.00000000000    0.00000000000
 ROW  15      0.04983128934    0.05039155124   -0.00292516937    0.00314106706
 ROW  16      0.07046446932   -0.07378527954    0.00401183577   -0.00097906725
 ROW  17     -0.00000000000    0.00000000000   -0.00000000000    0.00000000000
 ROW  18     -0.04983128934    0.05039155124   -0.00292516937    0.00314106706
 ROW  19      0.01470040940    0.01703343951    0.00350204165   -0.59542296847
 ROW  20      0.00000000000    0.00000000000   -0.00000000000    0.00000000000
 ROW  21      0.00732377243    0.00748200208   -0.02210940371    0.31472758861
 ROW  22      0.01470040940   -0.01703343951   -0.00350204165    0.59542296848
 ROW  23      0.00000000000    0.00000000000   -0.00000000000   -0.00000000000
 ROW  24     -0.00732377243    0.00748200208   -0.02210940371    0.31472758861
 ROW  25     -0.37713702982   -0.37336473140    0.02100993935   -0.00277821023
 ROW  26     -0.00000000000    0.00000000000    0.00000000000   -0.00000000000
 ROW  27     -0.24635125984   -0.24433045924    0.01336754426   -0.00349423094
 ROW  28     -0.37713702982    0.37336473140   -0.02100993935    0.00277821023
 ROW  29     -0.00000000000   -0.00000000000    0.00000000000   -0.00000000000
 ROW  30      0.24635125984   -0.24433045924    0.01336754426   -0.00349423094
 ROW  31     -0.00841642873    0.00000000000    0.00000000000    0.00000000000
 ROW  32      0.00000000000    0.00000000000    0.00000000000    0.00000000000
 ROW  33      0.00000000000   -0.00106516460    0.00009310786   -0.00001722687

                 COLUMN  33
 ROW   1      0.00233179353
 ROW   2     -0.00000000000
 ROW   3      0.00000000000
 ROW   4     -0.00433341134
 ROW   5     -0.00000000000
 ROW   6     -0.00000000000
 ROW   7      0.05213827017
 ROW   8      0.00000000000
 ROW   9     -0.02816771865
 ROW  10      0.05213827017
 ROW  11     -0.00000000000
 ROW  12      0.02816771865
 ROW  13      0.00061187317
 ROW  14     -0.00000000000
 ROW  15      0.00290083481
 ROW  16      0.00061187317
 ROW  17      0.00000000000
 ROW  18     -0.00290083481
 ROW  19     -0.59511477060
 ROW  20      0.00000000000
 ROW  21      0.31604873286
 ROW  22     -0.59511477060
 ROW  23     -0.00000000000
 ROW  24     -0.31604873286
 ROW  25     -0.00225328535
 ROW  26     -0.00000000000
 ROW  27     -0.00310019493
 ROW  28     -0.00225328535
 ROW  29     -0.00000000000
 ROW  30      0.00310019493
 ROW  31     -0.00071978143
 ROW  32      0.00000000000
 ROW  33     -0.00000000000
  Performing F(IJK)/F(IKJ)/F(KJI) consistency check 
  Differences greater than 1 cm-1 will be printed.
  ===================================================================
  I    J    K    F(IJK)        F(IKJ)        F(KJI)        Difference
  ===================================================================
 Cubic force constants written to file cubic.
  ===================================================================
  Largest absolute difference is    0.15684 cm-1.
 
 
---------------------------------------------------------------------------
          Quartic centrifugal distortion parameters 
                                CM-1                MHz
---------------------------------------------------------------------------
    1    1    1    1   -0.1362836139E-06       -0.0040856800
    1    1    2    2   -0.2476287566E-07       -0.0007423723
    1    1    3    3    0.4642478862E-07        0.0013917801
    1    3    1    3   -0.8523596110E-07       -0.0025553098
    1    3    3    1   -0.8523596110E-07       -0.0025553098
    2    2    1    1   -0.2476287566E-07       -0.0007423723
    2    2    2    2   -0.1135518355E-07       -0.0003404198
    2    2    3    3   -0.2041205050E-07       -0.0006119379
    3    1    1    3   -0.8523596110E-07       -0.0025553098
    3    1    3    1   -0.8523596110E-07       -0.0025553098
    3    3    1    1    0.4642478862E-07        0.0013917801
    3    3    2    2   -0.2041205050E-07       -0.0006119379
    3    3    3    3   -0.1371984954E-06       -0.0041131074
---------------------------------------------------------------------------
------------------------------------------------------------
        Parameter                (MHz)                 (CM-1)
------------------------------------------------------------
 
           R6                -.459587E-04           -.153302E-08
           R5                -.771420E-04           -.257318E-08
           SI                            0.121041E+01
 
  Kivelson-Wilson centrifugal distortion parameters 
 
           DJ                0.461345E-03           0.153888E-07
           DK                0.406928E-03           0.135736E-07
           DJK               0.160004E-03           0.533716E-08
 
  A-reduced centrifugal distortion parameters (Ir representation) 
 
           DELJ              0.553262E-03           0.184548E-07
           DELK              0.866514E-03           0.289038E-07
           DELJK             -.391500E-03           -.130590E-07
           delJ              0.234079E-03           0.780803E-08
           delK              0.376800E-03           0.125687E-07
 
  S-reduced centrifugal distortion parameters (Ir representation) 
 
           DJ                0.397613E-03           0.132629E-07
           DK                0.882681E-04           0.294431E-08
           DJK               0.542395E-03           0.180924E-07
           D1                -.234079E-03           -.780803E-08
           D2                -.778246E-04           -.259595E-08
------------------------------------------------------------
  Centrifugal corrections for various types of 
 rotational constants (MHz and cm-1) ...
   Bx''-Bx         0.0015836239        0.0000000528
   By''-By        -0.0000570626       -0.0000000019
   Bz''-Bz         0.0016488411        0.0000000550
   Bx''-Bx'         0.0003059689        0.0000000102
   By''-By'         0.0018594198        0.0000000620
   Bz''-Bz'         0.0003711862        0.0000000124
   Bx'-Bx         0.0012776549        0.0000000426
   By'-By        -0.0019164824       -0.0000000639
   Bz'-Bz         0.0012776549        0.0000000426
   BxSR-Bx         0.0010254579        0.0000000342
   BySR-By        -0.0015515436       -0.0000000518
   BzSR-Bz         0.0013205624        0.0000000440
   BxSR-Bx''        -0.0005581659       -0.0000000186
   BySR-By''        -0.0014944810       -0.0000000499
   BzSR-Bz''        -0.0003282787       -0.0000000110
   BxSR-Bx'        -0.0002521970       -0.0000000084
   BySR-By'         0.0003649388        0.0000000122
   BzSR-Bz'        -0.0000429075       -0.0000000014
   BxAR-Bx         0.0020903564        0.0000000697
   ByAR-By        -0.0019938451       -0.0000000665
   BzAR-Bz         0.0005423161        0.0000000181
---------------------------------------------------------------------------
 
 *****************************************
     THE MOLECULE IS AN ASYMMETRIC TOP
 *****************************************
 
 
---------------------------------------------------------------------------
         Sextic centrifugal distortion parameters
          Watson A reduction. I^r representation 
              CM-1*10^6                     kHz
---------------------------------------------------------------------------
   HJ        0.0000000067               0.0000002021
   HJK       -0.0000000009              -0.0000000275
   HKJ       -0.0000000469              -0.0000014068
   HK        0.0000000555               0.0000016637
   hJ        0.0000000034               0.0000001008
   hJK        0.0000000059               0.0000001781
   hK        0.0000000179               0.0000005353
---------------------------------------------------------------------------
         Sextic centrifugal distortion parameters
          Watson S reduction. I^r representation 
              CM-1*10^6                     kHz
---------------------------------------------------------------------------
   HJ        0.0000000006               0.0000000190
   HJK        0.0000000239               0.0000007160
   HKJ       -0.0000000380              -0.0000011386
   HK        0.0000000279               0.0000008351
   h1        0.0000000027               0.0000000824
   h2        0.0000000031               0.0000000916
   h3        0.0000000006               0.0000000183
---------------------------------------------------------------------------
---------------------------------------------------------------------------
             Geometrical properties evaluated at     0.00 K 
  Mean and mean-square displacements in normal coordinates (amu**0.5 bohr)
         Coordinate              <q>            <q**2>
---------------------------------------------------------------------------
              1              0.0000000000     0.0000000000
              2              0.0000000000     0.0000000000
              3              0.0000000000     0.0000000000
              4              0.0000000000     0.0000000000
              5              0.0000000000     0.0000000000
              6              0.0000000000     0.0000000000
              7             -0.0000000000     0.5000000659
              8              0.0000000000     0.5000000659
              9             -0.0000000000     0.5000000659
             10              0.0006717097     0.5000000659
             11              0.0000000000     0.5000000659
             12             -0.0000000000     0.5000000659
             13              0.0000000000     0.5000000659
             14              0.0000000000     0.5000000659
             15              0.0000000000     0.5000000659
             16             -0.0552684941     0.5000000659
             17             -0.0000000000     0.5000000659
             18              0.0000000000     0.5000000659
             19             -0.0000000000     0.5000000659
             20             -0.2637540952     0.5000000659
             21             -0.0637407292     0.5000000659
             22             -0.0399721640     0.5000000659
             23              0.0000000000     0.5000000659
             24              0.0000000000     0.5000000659
             25             -0.0000000000     0.5000000659
             26             -0.0085396494     0.5000000659
             27             -0.0000000000     0.5000000659
             28              0.0125532984     0.5000000659
             29             -0.0000000000     0.5000000659
             30             -0.0495306958     0.5000000659
             31             -0.0225453835     0.5000000659
             32             -0.0485800237     0.5000000659
             33             -0.0000000000     0.5000000659
---------------------------------------------------------------------------
------------------------------------------------------
   ATOM              INTERNUCLEAR DISTANCE
  I    J            Re           Rg           Ra
------------------------------------------------------
  2    1         1.0819050    1.0970898    1.0855182
  3    1         2.1561982    2.1700242    2.1637447
  3    2         1.3916426    1.3994257    1.3969527
  4    1         2.1561982    2.1700242    2.1637447
  4    2         1.3916426    1.3994257    1.3969527
  4    3         2.3906676    2.4016432    2.4003891
  5    1         3.3846822    3.4004127    3.3969259
  5    2         2.3938263    2.4038750    2.4027880
  5    3         1.3936337    1.4016659    1.3992641
  5    4         2.7186620    2.7301251    2.7294559
  6    1         3.3846822    3.4004127    3.3969259
  6    2         2.3938263    2.4038750    2.4027880
  6    3         2.7186620    2.7301251    2.7294559
  6    4         1.3936337    1.4016659    1.3992641
  6    5         2.2792411    2.2891265    2.2879579
  7    1         2.5080635    2.5269779    2.5171171
  7    2         2.1612674    2.1783066    2.1696222
  7    3         1.0812548    1.1018599    1.0854182
  7    4         3.3845477    3.4033677    3.3979862
  7    5         2.1505638    2.1680481    2.1593798
  7    6         3.7988884    3.8181788    3.8138519
  8    1         2.5080635    2.5269779    2.5171171
  8    2         2.1612674    2.1783066    2.1696222
  8    3         3.3845477    3.4033677    3.3979862
  8    4         1.0812548    1.1018599    1.0854182
  8    5         3.7988884    3.8181788    3.8138519
  8    6         2.1505638    2.1680481    2.1593798
  8    7         4.3025852    4.3268076    4.3193737
  9    1         4.2918416    4.3125605    4.3081148
  9    2         3.3817517    3.3983163    3.3949442
  9    3         2.1525632    2.1676879    2.1614984
  9    4         3.8018753    3.8196390    3.8170169
  9    5         1.0835302    1.0990393    1.0878920
  9    6         3.2460793    3.2620889    3.2584449
  9    7         2.4810339    2.5019032    2.4917944
  9    8         4.8816294    4.9056272    4.9009331
 10    1         4.2918416    4.3125605    4.3081148
 10    2         3.3817517    3.3983163    3.3949442
 10    3         3.8018753    3.8196390    3.8170169
 10    4         2.1525632    2.1676879    2.1614984
 10    5         3.2460793    3.2620889    3.2584449
 10    6         1.0835302    1.0990393    1.0878920
 10    7         4.8816294    4.9056272    4.9009331
 10    8         2.4810339    2.5019032    2.4917944
 10    9         4.1079434    4.1281516    4.1233078
 11    1         3.8902253    3.9060500    3.9034792
 11    2         2.8083203    2.8185295    2.8179610
 11    3         2.4126182    2.4226692    2.4214755
 11    4         2.4126182    2.4226692    2.4214755
 11    5         1.3390964    1.3461532    1.3437557
 11    6         1.3390964    1.3461532    1.3437557
 11    7         3.3753245    3.3933867    3.3881095
 11    8         3.3753245    3.3933867    3.3881095
 11    9         2.0575793    2.0713977    2.0651834
 11   10         2.0575793    2.0713977    2.0651834
------------------------------------------------------
  nmode is                     27
  DIPOLE MOMENT OF ISOTOPOLOGUE 
  (only correct if inertial frame is unchanged) 
                             Vibrationally averaged dipole moment
--------------------------------------------------------------------------------
                              a.u.                         Debye
                     x         y         z              x         y         z
--------------------------------------------------------------------------------
MU_e            0.00000   0.00000  -0.85347        0.00000   0.00000  -2.16917
delta <MU> (1) -0.00000  -0.00000  -0.00003       -0.00000  -0.00000  -0.00008
delta <MU> (2)  0.00000  -0.00000   0.02212        0.00000  -0.00000   0.05622
<MU>            0.00000  -0.00000  -0.83139        0.00000  -0.00000  -2.11303
 
Equilibrium dipole moment:    0.85347 a.u. (   2.16917 D)
Zero-point dipole moment:     0.83139 a.u. (   2.11303 D)
--------------------------------------------------------------------------------
********************************************************************************
     PARAMETERS RELEVANT TO ROTATIONAL SPECTROSCOPY
********************************************************************************
 
 
  ----------------------------------------------------------------------------
                                     VIB-ROT CONSTANT / (cm-1)
                                  ------------------------------
     AXIS        MODE       CORIOLIS     QUADRATIC     ANHARMONIC    TOTAL
  ----------------------------------------------------------------------------
       1           7       0.0002668     -0.0000000   -0.0002463    0.0000205
       1           8       0.0002568      0.0000000   -0.0001201    0.0001366
       1           9       0.0005997      0.0000000   -0.0000880    0.0005117
       1          10      -0.0001735     -0.0000977    0.0000059   -0.0002653
       1          11       0.0000473     -0.0000865   -0.0000005   -0.0000397
       1          12      -0.0000534      0.0000000   -0.0000200   -0.0000734
       1          13       0.0002530     -0.0000000    0.0000086    0.0002616
       1          14       0.0002091      0.0000000   -0.0000674    0.0001418
       1          15      -0.0000550     -0.0000257    0.0001355    0.0000548
       1          16      -0.0001512     -0.0000404    0.0000279   -0.0001636
       1          17       0.0001901      0.0000000   -0.0000076    0.0001825
       1          18       0.0004985     -0.0000000    0.0000029    0.0005014
       1          19      -0.0004662     -0.0000019    0.0000549   -0.0004132
       1          20      -0.0000233     -0.0000733    0.0002507    0.0001540
       1          21      -0.0001220     -0.0000014    0.0000056   -0.0001178
       1          22      -0.0002211     -0.0000059   -0.0000210   -0.0002479
       1          23      -0.0001764     -0.0000055    0.0001849    0.0000030
       1          24      -0.0000751     -0.0000007    0.0005509    0.0004751
       1          25      -0.0001540     -0.0000001    0.0002960    0.0001419
       1          26      -0.0001179     -0.0000016    0.0001003   -0.0000191
       1          27      -0.0000175     -0.0000028    0.0003299    0.0003096
       1          28      -0.0001433     -0.0000015    0.0004430    0.0002982
       1          29      -0.0000270     -0.0000007    0.0001084    0.0000807
       1          30      -0.0000271     -0.0000001    0.0001113    0.0000842
       1          31      -0.0000864     -0.0000011    0.0002989    0.0002114
       1          32      -0.0000137     -0.0000000    0.0001098    0.0000960
       1          33      -0.0000138     -0.0000002    0.0001103    0.0000963
       2           7       0.0000000     -0.0000000   -0.0000866   -0.0000866
       2           8       0.0000000     -0.0000000   -0.0000768   -0.0000768
       2           9       0.0000000     -0.0000000   -0.0000420   -0.0000420
       2          10       0.0001847     -0.0000003   -0.0000008    0.0001835
       2          11      -0.0000884      0.0000000    0.0000110   -0.0000774
       2          12      -0.0000000     -0.0000000   -0.0000236   -0.0000236
       2          13       0.0000000     -0.0000000   -0.0000174   -0.0000174
       2          14       0.0000000     -0.0000000   -0.0000204   -0.0000204
       2          15       0.0001039      0.0000000    0.0000249    0.0001288
       2          16      -0.0000680     -0.0000017    0.0000312   -0.0000385
       2          17       0.0000000     -0.0000000   -0.0000019   -0.0000019
       2          18       0.0000000     -0.0000000   -0.0000022   -0.0000022
       2          19       0.0001196      0.0000000    0.0000199    0.0001395
       2          20      -0.0000119     -0.0000418    0.0001269    0.0000732
       2          21       0.0000332     -0.0000024    0.0000225    0.0000533
       2          22       0.0000310     -0.0000008    0.0000569    0.0000871
       2          23      -0.0000167      0.0000000    0.0000631    0.0000463
       2          24      -0.0001060      0.0000000    0.0002785    0.0001725
       2          25       0.0000835      0.0000000    0.0000888    0.0001723
       2          26      -0.0000982     -0.0000000    0.0001060    0.0000078
       2          27       0.0008580      0.0000000    0.0001940    0.0010520
       2          28      -0.0008742     -0.0000000    0.0001806   -0.0006936
       2          29      -0.0000297      0.0000000    0.0000919    0.0000622
       2          30      -0.0000277     -0.0000002    0.0000931    0.0000651
       2          31      -0.0000284     -0.0000001    0.0001028    0.0000744
       2          32      -0.0000178     -0.0000001    0.0000678    0.0000500
       2          33      -0.0000205      0.0000000    0.0000676    0.0000472
       3           7       0.0002868      0.0000000   -0.0000922    0.0001946
       3           8       0.0003034     -0.0000000   -0.0001903    0.0001131
       3           9       0.0004329     -0.0000000   -0.0000794    0.0003536
       3          10       0.0000397     -0.0000809   -0.0000099   -0.0000512
       3          11      -0.0000855     -0.0000909    0.0000469   -0.0001295
       3          12       0.0002598     -0.0000000   -0.0000773    0.0001825
       3          13       0.0001824      0.0000000   -0.0000827    0.0000997
       3          14       0.0001417     -0.0000000   -0.0000114    0.0001304
       3          15      -0.0002004     -0.0000271   -0.0000451   -0.0002726
       3          16      -0.0000478     -0.0000089    0.0001003    0.0000437
       3          17       0.0001755     -0.0000000    0.0000004    0.0001758
       3          18       0.0001385      0.0000000   -0.0000124    0.0001261
       3          19      -0.0002813     -0.0000020    0.0000231   -0.0002601
       3          20      -0.0000360     -0.0000953    0.0002571    0.0001257
       3          21      -0.0001463     -0.0000110    0.0000886   -0.0000687
       3          22      -0.0000777     -0.0000272    0.0002626    0.0001576
       3          23      -0.0001011     -0.0000058    0.0000609   -0.0000460
       3          24      -0.0001625     -0.0000007    0.0005631    0.0003999
       3          25      -0.0000729     -0.0000001    0.0000463   -0.0000267
       3          26      -0.0000821     -0.0000015    0.0003351    0.0002515
       3          27      -0.0001523     -0.0000030    0.0004516    0.0002963
       3          28      -0.0000200     -0.0000014    0.0002704    0.0002491
       3          29      -0.0000671     -0.0000007    0.0002670    0.0001992
       3          30      -0.0000677     -0.0000011    0.0002686    0.0001999
       3          31      -0.0000003     -0.0000001    0.0001022    0.0001018
       3          32      -0.0000541     -0.0000008    0.0001642    0.0001093
       3          33      -0.0000541     -0.0000002    0.0001627    0.0001083
  ----------------------------------------------------------------------------
 
 
  ----------------------------------------------------------------------------
   Be, B0 AND B-B0 SHIFTS FOR SINGLY EXCITED VIBRATIONAL STATES (CM-1)
   ------------------------------------------------------------
  VIBRATION            X AXIS               Y AXIS                 Z AXIS
  ----------------------------------------------------------------------------
    Be                    0.17470571           0.08953694           0.18366607
    B0                    0.17349519           0.08886953           0.18228435
    Be-B0                 0.00121052           0.00066740           0.00138172
    B'                    0.17349523           0.08886947           0.18228439
    Be-B'                 0.00121048           0.00066747           0.00138168
    B''                   0.17349524           0.08886953           0.18228440
    Be-B''                0.00121047           0.00066741           0.00138166
    B^A                   0.17349526           0.08886947           0.18228437
    Be-B^A                0.00121045           0.00066747           0.00138170
    B^S                   0.17349522           0.08886948           0.18228439
    Be-B^S                0.00121049           0.00066746           0.00138168
     7                   -0.00002045           0.00008661          -0.00019465
     8                   -0.00013663           0.00007677          -0.00011312
     9                   -0.00051174           0.00004197          -0.00035355
    10                    0.00026531          -0.00018354           0.00005119
    11                    0.00003971           0.00007740           0.00012954
    12                    0.00007341           0.00002364          -0.00018253
    13                   -0.00026156           0.00001741          -0.00009969
    14                   -0.00014178           0.00002039          -0.00013037
    15                   -0.00005478          -0.00012880           0.00027256
    16                    0.00016364           0.00003852          -0.00004369
    17                   -0.00018255           0.00000190          -0.00017584
    18                   -0.00050139           0.00000218          -0.00012610
    19                    0.00041318          -0.00013947           0.00026011
    20                   -0.00015401          -0.00007318          -0.00012572
    21                    0.00011784          -0.00005332           0.00006867
    22                    0.00024795          -0.00008714          -0.00015762
    23                   -0.00000296          -0.00004631           0.00004600
    24                   -0.00047510          -0.00017254          -0.00039988
    25                   -0.00014194          -0.00017229           0.00002668
    26                    0.00001914          -0.00000779          -0.00025150
    27                   -0.00030955          -0.00105195          -0.00029629
    28                   -0.00029824           0.00069357          -0.00024906
    29                   -0.00008074          -0.00006224          -0.00019923
    30                   -0.00008416          -0.00006511          -0.00019986
    31                   -0.00021136          -0.00007436          -0.00010185
    32                   -0.00009598          -0.00004995          -0.00010930
    33                   -0.00009629          -0.00004717          -0.00010832
  ----------------------------------------------------------------------------
  ----------------------------------------------------------------------------
   Be, B0 AND B-B0 SHIFTS FOR SINGLY EXCITED VIBRATIONAL STATES (MHz)
  VIBRATION            X AXIS               Y AXIS                 Z AXIS
  ----------------------------------------------------------------------------
    Be                 5237.54546062        2684.24980384        5506.17016792
    B0                 5201.25487817        2664.24154850        5464.74727130
    Be-B0                36.29058245          20.00825533          41.42289662
    B'                 5201.25615583        2664.23963202        5464.74854896
    Be-B'                36.28930479          20.01017182          41.42161896
    B''                5201.25646179        2664.24149144        5464.74892014
    Be-B''               36.28899882          20.00831240          41.42124778
    B^A                5201.25696853        2664.23955466        5464.74781362
    Be-B^A               36.28849209          20.01024918          41.42235430
    B^S                5201.25590363        2664.23999696        5464.74859186
    Be-B^S               36.28955699          20.00980688          41.42157605
     7                   -0.61311252           2.59636109          -5.83544443
     8                   -4.09615523           2.30164373          -3.39137454
     9                  -15.34162520           1.25816326         -10.59930517
    10                    7.95386308          -5.50247804           1.53471800
    11                    1.19036257           2.32050689           3.88358463
    12                    2.20069778           0.70866020          -5.47210431
    13                   -7.84136748           0.52189542          -2.98860158
    14                   -4.25033221           0.61134986          -3.90842971
    15                   -1.64219528          -3.86136567           8.17121340
    16                    4.90592498           1.15470381          -1.30991126
    17                   -5.47260297           0.05708125          -5.27159662
    18                  -15.03140304           0.06540021          -3.78036345
    19                   12.38677770          -4.18135292           7.79790815
    20                   -4.61724665          -2.19400189          -3.76914001
    21                    3.53261058          -1.59849033           2.05858421
    22                    7.43334017          -2.61246136          -4.72540568
    23                   -0.08878429          -1.38825012           1.37905264
    24                  -14.24323045          -5.17253379         -11.98808581
    25                   -4.25535849          -5.16507604           0.79981879
    26                    0.57386521          -0.23356281          -7.53972761
    27                   -9.28011600         -31.53670269          -8.88267853
    28                   -8.94095407          20.79267000          -7.46662349
    29                   -2.42043868          -1.86590346          -5.97287332
    30                   -2.52307638          -1.95197375          -5.99177924
    31                   -6.33646711          -2.22911767          -3.05333722
    32                   -2.87751117          -1.49755301          -3.27667453
    33                   -2.88662974          -1.41412284          -3.24721653
  ----------------------------------------------------------------------------
