# Supplementary material for: Precise Semi-Experimental Equilibrium (r e SE) Structure of Pyridine from 32 Isotopologues: Accurate Assessment of the Effect of Nitrogen-Atom Substitution in Aromatic Rings
Source: J Phys Chem A. 2025 Nov 7;129(46):10737–50. doi: 10.1021/acs.jpca.5c07184 (PMC12641475; doi:10.1021/acs.jpca.5c07184)
Supplement: Supplementary file 2 [file jp5c07184_si_002.zip › Supplementary Information/Computational Files/isomass/ISOMASS38_15N_13C4.out]

 @GETMEM-I,  Allocated   91552 MB of main memory.
  analysis of anharmonic force field for a different isotopomer
  masses of atoms
   1.00782503500000        13.0033548260000        12.0000000000000     
   12.0000000000000        12.0000000000000        12.0000000000000     
   1.00782503500000        1.00782503500000        1.00782503500000     
   1.00782503500000        15.0001089700000     
  rotation matrix to com frame 

                 COLUMN   1       COLUMN   2       COLUMN   3
 ROW   1      1.00000000000    0.00000000000    0.00000000000
 ROW   2      0.00000000000    1.00000000000    0.00000000000
 ROW   3      0.00000000000    0.00000000000    1.00000000000
********************************************************************************
        PARAMETERS RELEVANT TO MOLECULAR STRUCTURE 
********************************************************************************

                 COLUMN   1       COLUMN   2       COLUMN   3       COLUMN   4
 ROW   1      0.01411116576    0.10784596272    0.02256799595    0.00000001566
 ROW   2      0.10996607779   -0.01520853230    0.00391834744    0.26164464436
 ROW   3      0.00689404804    0.02184353410   -0.10869463332    0.00000000004
 ROW   4      0.01411116582    0.10784596288    0.02256799589    0.00000000886
 ROW   5      0.10996607784   -0.01520853231    0.00391834740    0.14817351854
 ROW   6      0.00689404804    0.02184353410   -0.10869463332    0.00000000004
 ROW   7      0.01411116586    0.10784596299    0.02256799584    0.00000000439
 ROW   8      0.10996607783   -0.01520853241    0.00391834737    0.07343163683
 ROW   9      0.00689404797    0.02184353392   -0.10869463324    0.00000000754
 ROW  10      0.01411116586    0.10784596299    0.02256799584    0.00000000439
 ROW  11      0.10996607792   -0.01520853223    0.00391834739    0.07343163700
 ROW  12      0.00689404811    0.02184353427   -0.10869463339   -0.00000000747
 ROW  13      0.01411116594    0.10784596319    0.02256799575   -0.00000000436
 ROW  14      0.10996607789   -0.01520853241    0.00391834732   -0.07261774197
 ROW  15      0.00689404797    0.02184353393   -0.10869463324    0.00000000719
 ROW  16      0.01411116594    0.10784596319    0.02256799575   -0.00000000436
 ROW  17      0.10996607798   -0.01520853224    0.00391834735   -0.07261774181
 ROW  18      0.00689404810    0.02184353427   -0.10869463339   -0.00000000712
 ROW  19      0.01411116583    0.10784596291    0.02256799587    0.00000000756
 ROW  20      0.10996607777   -0.01520853247    0.00391834737    0.12642041783
 ROW  21      0.00689404791    0.02184353378   -0.10869463318    0.00000001355
 ROW  22      0.01411116583    0.10784596291    0.02256799587    0.00000000756
 ROW  23      0.10996607794   -0.01520853216    0.00391834742    0.12642041814
 ROW  24      0.00689404816    0.02184353442   -0.10869463345   -0.00000001347
 ROW  25      0.01411116598    0.10784596328    0.02256799571   -0.00000000801
 ROW  26      0.10996607789   -0.01520853248    0.00391834729   -0.13359327433
 ROW  27      0.00689404792    0.02184353379   -0.10869463319    0.00000001293
 ROW  28      0.01411116598    0.10784596328    0.02256799571   -0.00000000801
 ROW  29      0.10996607805   -0.01520853218    0.00391834734   -0.13359327403
 ROW  30      0.00689404816    0.02184353440   -0.10869463345   -0.00000001286
 ROW  31      0.01411116598    0.10784596330    0.02256799571   -0.00000000877
 ROW  32      0.10996607797   -0.01520853233    0.00391834731   -0.14636696129
 ROW  33      0.00689404804    0.02184353410   -0.10869463332    0.00000000004

                 COLUMN   5       COLUMN   6       COLUMN   7       COLUMN   8
 ROW   1      0.18901130606    0.00000000010    0.00000000000    0.00000000000
 ROW   2     -0.00000002163   -0.00000000020    0.00000000000    0.33193036797
 ROW   3      0.00000000014   -0.00000000001   -0.00000000000   -0.00000000000
 ROW   4      0.10703998286    0.00000000002    0.00000000000    0.00000000000
 ROW   5     -0.00000001223   -0.00000000013    0.00000000000    0.13748648381
 ROW   6      0.00000000014   -0.00000000001   -0.00000000000   -0.00000000000
 ROW   7      0.05304669633   -0.00000000003    0.00000000000    0.00000000000
 ROW   8     -0.00000000591   -0.13097357887    0.11904127508   -0.08751359814
 ROW   9      0.09056550763    0.00000000008    0.00000000000    0.00000000000
 ROW  10      0.05304669633   -0.00000000003    0.00000000000    0.00000000000
 ROW  11     -0.00000000616    0.13097357871   -0.11904127508   -0.08751359814
 ROW  12     -0.09056550735   -0.00000000009   -0.00000000000   -0.00000000000
 ROW  13     -0.05245878890   -0.00000000013   -0.00000000000    0.00000000000
 ROW  14      0.00000000619   -0.12486896872   -0.11699826712   -0.06366823502
 ROW  15      0.08634433965    0.00000000008   -0.00000000000    0.00000000000
 ROW  16     -0.05245878890   -0.00000000013   -0.00000000000    0.00000000000
 ROW  17      0.00000000595    0.12486896875    0.11699826712   -0.06366823502
 ROW  18     -0.08634433937   -0.00000000009   -0.00000000000   -0.00000000000
 ROW  19      0.09132567942    0.00000000001    0.00000000000   -0.00000000000
 ROW  20     -0.00000001020   -0.23571846623    0.25295363183   -0.15571173141
 ROW  21      0.16299455163    0.00000000015    0.00000000000    0.00000000000
 ROW  22      0.09132567942    0.00000000001   -0.00000000000    0.00000000000
 ROW  23     -0.00000001065    0.23571846600   -0.25295363183   -0.15571173141
 ROW  24     -0.16299455135   -0.00000000016   -0.00000000000   -0.00000000000
 ROW  25     -0.09650730965   -0.00000000017   -0.00000000000    0.00000000000
 ROW  26      0.00000001134   -0.22505473396   -0.31688323417   -0.12074630233
 ROW  27      0.15562089607    0.00000000014   -0.00000000000    0.00000000000
 ROW  28     -0.09650730965   -0.00000000017   -0.00000000000    0.00000000000
 ROW  29      0.00000001091    0.22505473408    0.31688323417   -0.12074630233
 ROW  30     -0.15562089579   -0.00000000016   -0.00000000000   -0.00000000000
 ROW  31     -0.10573487270   -0.00000000018   -0.00000000000    0.00000000000
 ROW  32      0.00000001218    0.00000000007    0.00000000000    0.13755189296
 ROW  33      0.00000000014   -0.00000000001   -0.00000000000   -0.00000000000

                 COLUMN   9       COLUMN  10       COLUMN  11       COLUMN  12
 ROW   1      0.00000000000    0.11672608379    0.00000000000    0.00000000000
 ROW   2      0.00000000000   -0.00000000000    0.40624346510    0.28247461058
 ROW   3      0.14832546975   -0.00000000000   -0.00000000000   -0.00000000000
 ROW   4     -0.00000000000   -0.06087589158   -0.00000000000   -0.00000000000
 ROW   5     -0.00000000000    0.00000000000    0.03454170831   -0.10225552242
 ROW   6      0.14876134379   -0.00000000000   -0.00000000000   -0.00000000000
 ROW   7      0.08621419600   -0.09308938700   -0.00000000000   -0.00000000000
 ROW   8      0.00000000000    0.00000000000   -0.10132296087    0.03497148932
 ROW   9      0.01496845825    0.09726464496    0.00000000000    0.00000000000
 ROW  10     -0.08621419600   -0.09308938700   -0.00000000000   -0.00000000000
 ROW  11      0.00000000000    0.00000000000   -0.10132296087    0.03497148932
 ROW  12      0.01496845825   -0.09726464496   -0.00000000000   -0.00000000000
 ROW  13      0.07555723617    0.08902322727    0.00000000000    0.00000000000
 ROW  14     -0.00000000000    0.00000000000    0.06217025443   -0.09179658737
 ROW  15     -0.00966838385    0.09122487048    0.00000000000    0.00000000000
 ROW  16     -0.07555723617    0.08902322727    0.00000000000    0.00000000000
 ROW  17     -0.00000000000    0.00000000000    0.06217025443   -0.09179658737
 ROW  18     -0.00966838385   -0.09122487048   -0.00000000000   -0.00000000000
 ROW  19      0.02429059544   -0.13364100766   -0.00000000000   -0.00000000000
 ROW  20      0.00000000000   -0.00000000000    0.20928977775    0.45746388464
 ROW  21     -0.10169586429    0.02022764084   -0.00000000000    0.00000000000
 ROW  22     -0.02429059544   -0.13364100766   -0.00000000000   -0.00000000000
 ROW  23      0.00000000000   -0.00000000000    0.20928977775    0.45746388464
 ROW  24     -0.10169586429   -0.02022764084    0.00000000000    0.00000000000
 ROW  25      0.00680051955    0.11037653954   -0.00000000000    0.00000000000
 ROW  26      0.00000000000   -0.00000000000    0.38972181084    0.07571409273
 ROW  27      0.09983781401    0.05930016517    0.00000000000    0.00000000000
 ROW  28     -0.00680051955    0.11037653954    0.00000000000    0.00000000000
 ROW  29      0.00000000000   -0.00000000000    0.38972181084    0.07571409273
 ROW  30      0.09983781401   -0.05930016517   -0.00000000000   -0.00000000000
 ROW  31     -0.00000000000    0.05456175092    0.00000000000    0.00000000000
 ROW  32     -0.00000000000   -0.00000000000   -0.07508700249    0.08893815272
 ROW  33     -0.14715488203    0.00000000000    0.00000000000    0.00000000000

                 COLUMN  13       COLUMN  14       COLUMN  15       COLUMN  16
 ROW   1      0.00000000000   -0.00000000000    0.00000000000   -0.00000000000
 ROW   2     -0.00000000000    0.50727228167    0.00000000000    0.54690951187
 ROW   3      0.00000000000    0.00000000000    0.01408425656   -0.00000000000
 ROW   4     -0.00000000000    0.00000000000   -0.00000000000   -0.00000000000
 ROW   5      0.00000000000   -0.07623344635   -0.00000000000   -0.07902692692
 ROW   6      0.00000000000    0.00000000000    0.01995079063   -0.00000000000
 ROW   7     -0.00000000000   -0.00000000000    0.11937152348   -0.00000000000
 ROW   8      0.08195546008   -0.01587329306    0.00000000000    0.06734486933
 ROW   9      0.00000000000    0.00000000000   -0.08480996489    0.00000000000
 ROW  10     -0.00000000000    0.00000000000   -0.11937152348    0.00000000000
 ROW  11     -0.08195546008   -0.01587329306    0.00000000000    0.06734486933
 ROW  12     -0.00000000000    0.00000000000   -0.08480996489    0.00000000000
 ROW  13     -0.00000000000   -0.00000000000    0.02949330011   -0.00000000000
 ROW  14      0.04512521784    0.08392606144   -0.00000000000   -0.02579063984
 ROW  15     -0.00000000000   -0.00000000000   -0.00945961863    0.00000000000
 ROW  16     -0.00000000000   -0.00000000000   -0.02949330011    0.00000000000
 ROW  17     -0.04512521784    0.08392606144   -0.00000000000   -0.02579063984
 ROW  18     -0.00000000000    0.00000000000   -0.00945961863    0.00000000000
 ROW  19      0.00000000000   -0.00000000000    0.07801154780   -0.00000000000
 ROW  20     -0.56035618585    0.05657799066   -0.00000000000   -0.43275156610
 ROW  21      0.00000000000    0.00000000000   -0.17740737659    0.00000000000
 ROW  22      0.00000000000    0.00000000000   -0.07801154780    0.00000000000
 ROW  23      0.56035618585    0.05657799066   -0.00000000000   -0.43275156610
 ROW  24     -0.00000000000   -0.00000000000   -0.17740737659    0.00000000000
 ROW  25      0.00000000000    0.00000000000    0.03880992040   -0.00000000000
 ROW  26     -0.27910309908   -0.48703048773    0.00000000000    0.23777600189
 ROW  27     -0.00000000000   -0.00000000000   -0.01673529089   -0.00000000000
 ROW  28      0.00000000000    0.00000000000   -0.03880992040    0.00000000000
 ROW  29      0.27910309908   -0.48703048773    0.00000000000    0.23777600189
 ROW  30      0.00000000000    0.00000000000   -0.01673529089    0.00000000000
 ROW  31      0.00000000000   -0.00000000000   -0.00000000000    0.00000000000
 ROW  32     -0.00000000000   -0.01903826089   -0.00000000000   -0.00852479969
 ROW  33      0.00000000000   -0.00000000000    0.15867698124   -0.00000000000

                 COLUMN  17       COLUMN  18       COLUMN  19       COLUMN  20
 ROW   1      0.00000000000    0.00000000000    0.41226265571    0.00000000000
 ROW   2      0.00000000000   -0.00000000000   -0.00000000000    0.00000000000
 ROW   3     -0.00000000000    0.17790873043   -0.00000000000    0.02413545272
 ROW   4     -0.00000000000    0.00000000000    0.06929722916    0.00000000000
 ROW   5     -0.00000000000    0.00000000000    0.00000000000    0.00000000000
 ROW   6     -0.00000000000    0.16834724704   -0.00000000000    0.01825776297
 ROW   7      0.00000000000   -0.04039321865   -0.05767529228   -0.09532303182
 ROW   8      0.06020851862    0.00000000000   -0.00000000000    0.00000000000
 ROW   9     -0.00000000000   -0.00692399859    0.05318709520   -0.01577312255
 ROW  10     -0.00000000000    0.04039321865   -0.05767529228    0.09532303182
 ROW  11     -0.06020851862   -0.00000000000   -0.00000000000    0.00000000000
 ROW  12     -0.00000000000   -0.00692399859   -0.05318709520   -0.01577312255
 ROW  13      0.00000000000   -0.09708369171   -0.05114202568    0.09766223356
 ROW  14     -0.10173262760   -0.00000000000   -0.00000000000    0.00000000000
 ROW  15      0.00000000000   -0.09023071448   -0.07974478410    0.02357195083
 ROW  16     -0.00000000000    0.09708369171   -0.05114202568   -0.09766223356
 ROW  17      0.10173262760    0.00000000000    0.00000000000   -0.00000000000
 ROW  18      0.00000000000   -0.09023071448    0.07974478410    0.02357195083
 ROW  19      0.00000000000   -0.08821118775    0.04968195007   -0.29174202666
 ROW  20     -0.25014010122   -0.00000000000    0.00000000000   -0.00000000000
 ROW  21     -0.00000000000   -0.07552426419    0.27181730162   -0.38185930223
 ROW  22     -0.00000000000    0.08821118775    0.04968195007    0.29174202666
 ROW  23      0.25014010122    0.00000000000   -0.00000000000   -0.00000000000
 ROW  24     -0.00000000000   -0.07552426419   -0.27181730162   -0.38185930223
 ROW  25     -0.00000000000   -0.02884273550    0.07587420421    0.15006186984
 ROW  26      0.51687010269    0.00000000000    0.00000000000    0.00000000000
 ROW  27      0.00000000000   -0.21056094547   -0.28633889078   -0.05321544983
 ROW  28     -0.00000000000    0.02884273550    0.07587420421   -0.15006186984
 ROW  29     -0.51687010269   -0.00000000000    0.00000000000    0.00000000000
 ROW  30      0.00000000000   -0.21056094547    0.28633889078   -0.05321544983
 ROW  31      0.00000000000    0.00000000000    0.06946304706    0.00000000000
 ROW  32     -0.00000000000    0.00000000000   -0.00000000000   -0.00000000000
 ROW  33      0.00000000000    0.03599846694   -0.00000000000    0.02853646549

                 COLUMN  21       COLUMN  22       COLUMN  23       COLUMN  24
 ROW   1      0.59518128372   -0.00000000000    0.30267976924    0.33549194376
 ROW   2      0.00000000000    0.00000000000    0.00000000000    0.00000000000
 ROW   3     -0.00000000000    0.00695026198   -0.00000000000    0.00000000000
 ROW   4      0.08166256445    0.00000000000   -0.06999448030   -0.07670111272
 ROW   5     -0.00000000000   -0.00000000000   -0.00000000000   -0.00000000000
 ROW   6      0.00000000000    0.00559678016   -0.00000000000    0.00000000000
 ROW   7     -0.02972372847   -0.00203061926    0.04092122062   -0.00573277266
 ROW   8      0.00000000000    0.00000000000   -0.00000000000   -0.00000000000
 ROW   9     -0.05098729894    0.03306333986    0.06724555381   -0.02375203748
 ROW  10     -0.02972372847    0.00203061926    0.04092122062   -0.00573277266
 ROW  11      0.00000000000   -0.00000000000    0.00000000000    0.00000000000
 ROW  12      0.05098729894    0.03306333986   -0.06724555381    0.02375203748
 ROW  13     -0.02481887056    0.08278226748    0.07279321776    0.01520747560
 ROW  14      0.00000000000   -0.00000000000    0.00000000000    0.00000000000
 ROW  15      0.02327186124   -0.04093706956   -0.09770075465   -0.04315101954
 ROW  16     -0.02481887056   -0.08278226748    0.07279321776    0.01520747560
 ROW  17     -0.00000000000    0.00000000000   -0.00000000000    0.00000000000
 ROW  18     -0.02327186124   -0.04093706956    0.09770075465    0.04315101954
 ROW  19     -0.21690226886    0.13981909516   -0.06811500166    0.12513345120
 ROW  20     -0.00000000000   -0.00000000000   -0.00000000000   -0.00000000000
 ROW  21     -0.40328960062    0.30137792438   -0.13908374680    0.22287041030
 ROW  22     -0.21690226886   -0.13981909516   -0.06811500166    0.12513345120
 ROW  23     -0.00000000000    0.00000000000    0.00000000000   -0.00000000000
 ROW  24      0.40328960062    0.30137792438    0.13908374680   -0.22287041030
 ROW  25     -0.05916575557    0.32090750970    0.03525555246   -0.29837603252
 ROW  26      0.00000000000    0.00000000000   -0.00000000000   -0.00000000000
 ROW  27      0.07846268804   -0.40563933950   -0.05379726858    0.44195000870
 ROW  28     -0.05916575557   -0.32090750970    0.03525555246   -0.29837603252
 ROW  29      0.00000000000   -0.00000000000   -0.00000000000    0.00000000000
 ROW  30     -0.07846268804   -0.40563933950    0.05379726858   -0.44195000870
 ROW  31      0.01358343531    0.00000000000   -0.13718557378    0.05207016538
 ROW  32      0.00000000000    0.00000000000    0.00000000000   -0.00000000000
 ROW  33      0.00000000000    0.02128934368    0.00000000000    0.00000000000

                 COLUMN  25       COLUMN  26       COLUMN  27       COLUMN  28
 ROW   1      0.37824881590   -0.00000000000    0.24305549960   -0.00000000000
 ROW   2     -0.00000000000   -0.00000000000   -0.00000000000   -0.00000000000
 ROW   3      0.00000000000    0.07004184721    0.00000000000    0.07347529795
 ROW   4     -0.04553532880    0.00000000000   -0.15829573779    0.00000000000
 ROW   5      0.00000000000    0.00000000000    0.00000000000    0.00000000000
 ROW   6      0.00000000000    0.05589794648    0.00000000000    0.06515046222
 ROW   7     -0.01042909159   -0.07274449026    0.09541097252   -0.03431960790
 ROW   8     -0.00000000000   -0.00000000000   -0.00000000000    0.00000000000
 ROW   9     -0.10734237495   -0.05713670711    0.03418779713   -0.12841965150
 ROW  10     -0.01042909159    0.07274449026    0.09541097252    0.03431960790
 ROW  11     -0.00000000000    0.00000000000    0.00000000000    0.00000000000
 ROW  12      0.10734237495   -0.05713670711   -0.03418779713   -0.12841965150
 ROW  13      0.03911463385    0.07645215808   -0.07799570772   -0.03118550653
 ROW  14     -0.00000000000    0.00000000000   -0.00000000000   -0.00000000000
 ROW  15      0.06623314836   -0.06048069902    0.04522555273    0.11831147411
 ROW  16      0.03911463385   -0.07645215808   -0.07799570772    0.03118550653
 ROW  17      0.00000000000   -0.00000000000    0.00000000000   -0.00000000000
 ROW  18     -0.06623314836   -0.06048069902   -0.04522555273    0.11831147411
 ROW  19      0.17989815442    0.09989682953    0.03362435079    0.11088282213
 ROW  20      0.00000000000   -0.00000000000    0.00000000000    0.00000000000
 ROW  21      0.22873198281    0.28686200677   -0.10685534448    0.13483902134
 ROW  22      0.17989815442   -0.09989682953    0.03362435079   -0.11088282213
 ROW  23      0.00000000000   -0.00000000000    0.00000000000    0.00000000000
 ROW  24     -0.22873198281    0.28686200677    0.10685534448    0.13483902134
 ROW  25      0.20021062778   -0.17786142478    0.04708704797    0.13087746700
 ROW  26      0.00000000000   -0.00000000000    0.00000000000   -0.00000000000
 ROW  27     -0.16229276808    0.33961918331   -0.14423958904   -0.11108145925
 ROW  28      0.20021062778    0.17786142478    0.04708704797   -0.13087746700
 ROW  29     -0.00000000000    0.00000000000   -0.00000000000    0.00000000000
 ROW  30      0.16229276808    0.33961918331    0.14423958904   -0.11108145925
 ROW  31     -0.08291379075    0.00000000000    0.08218379874    0.00000000000
 ROW  32     -0.00000000000   -0.00000000000   -0.00000000000    0.00000000000
 ROW  33      0.00000000000    0.05083963955    0.00000000000   -0.04843401457

                 COLUMN  29       COLUMN  30       COLUMN  31       COLUMN  32
 ROW   1      0.00019816483   -0.00000000000    0.00000000000    0.00519138622
 ROW   2      0.00000000000   -0.00000000000   -0.00000000000   -0.00000000000
 ROW   3      0.00000000000    0.29032353765    0.82633303248    0.00000000000
 ROW   4      0.00017296309   -0.00000000000   -0.00000000000   -0.00405002392
 ROW   5      0.00000000000    0.00000000000    0.00000000000   -0.00000000000
 ROW   6     -0.00000000000   -0.02244255251   -0.06591238116   -0.00000000000
 ROW   7     -0.01228379016   -0.01872465049   -0.01247564558    0.05067176778
 ROW   8     -0.00000000000   -0.00000000000   -0.00000000000   -0.00000000000
 ROW   9      0.00416128839    0.00839398878    0.01013396751   -0.02794533173
 ROW  10     -0.01228379016    0.01872465049    0.01247564558    0.05067176778
 ROW  11     -0.00000000000    0.00000000000    0.00000000000    0.00000000000
 ROW  12     -0.00416128839    0.00839398878    0.01013396751    0.02794533173
 ROW  13      0.04635375416    0.04327869869   -0.02107642209    0.01126309928
 ROW  14      0.00000000000    0.00000000000    0.00000000000    0.00000000000
 ROW  15      0.03226118145    0.02840331942   -0.01417185115    0.01039818511
 ROW  16      0.04635375416   -0.04327869869    0.02107642209    0.01126309928
 ROW  17     -0.00000000000   -0.00000000000   -0.00000000000    0.00000000000
 ROW  18     -0.03226118145    0.02840331942   -0.01417185115   -0.01039818511
 ROW  19      0.14354022557    0.22480375285    0.16791648912   -0.57763977254
 ROW  20      0.00000000000   -0.00000000000    0.00000000000   -0.00000000000
 ROW  21     -0.07265868023   -0.11592453756   -0.09350507176    0.30754374462
 ROW  22      0.14354022557   -0.22480375285   -0.16791648912   -0.57763977254
 ROW  23      0.00000000000   -0.00000000000    0.00000000000   -0.00000000000
 ROW  24      0.07265868023   -0.11592453756   -0.09350507176   -0.30754374462
 ROW  25     -0.55066424608   -0.49679839054    0.23592821402   -0.13122780999
 ROW  26      0.00000000000   -0.00000000000   -0.00000000000    0.00000000000
 ROW  27     -0.35640474112   -0.32096575763    0.15270857110   -0.08862751461
 ROW  28     -0.55066424608    0.49679839054   -0.23592821402   -0.13122780999
 ROW  29      0.00000000000    0.00000000000    0.00000000000    0.00000000000
 ROW  30      0.35640474112   -0.32096575763    0.15270857110    0.08862751461
 ROW  31      0.00003277367   -0.00000000000   -0.00000000000   -0.00067839026
 ROW  32      0.00000000000   -0.00000000000    0.00000000000    0.00000000000
 ROW  33     -0.00000000000   -0.00021895166    0.00012390790    0.00000000000

                 COLUMN  33
 ROW   1     -0.00000000000
 ROW   2     -0.00000000000
 ROW   3      0.38470359872
 ROW   4      0.00000000000
 ROW   5     -0.00000000000
 ROW   6     -0.03336659432
 ROW   7      0.04781372099
 ROW   8     -0.00000000000
 ROW   9     -0.02431884988
 ROW  10     -0.04781372099
 ROW  11      0.00000000000
 ROW  12     -0.02431884988
 ROW  13      0.01171014468
 ROW  14      0.00000000000
 ROW  15      0.01040871266
 ROW  16     -0.01171014468
 ROW  17     -0.00000000000
 ROW  18      0.01040871266
 ROW  19     -0.52534842840
 ROW  20      0.00000000000
 ROW  21      0.27741859917
 ROW  22      0.52534842840
 ROW  23      0.00000000000
 ROW  24      0.27741859917
 ROW  25     -0.13038000091
 ROW  26     -0.00000000000
 ROW  27     -0.08832176968
 ROW  28      0.13038000091
 ROW  29     -0.00000000000
 ROW  30     -0.08832176968
 ROW  31      0.00000000000
 ROW  32      0.00000000000
 ROW  33     -0.00007639925
  Performing F(IJK)/F(IKJ)/F(KJI) consistency check 
  Differences greater than 1 cm-1 will be printed.
  ===================================================================
  I    J    K    F(IJK)        F(IKJ)        F(KJI)        Difference
  ===================================================================
 Cubic force constants written to file cubic.
  ===================================================================
  Largest absolute difference is    0.15302 cm-1.
 
 
---------------------------------------------------------------------------
          Quartic centrifugal distortion parameters 
                                CM-1                MHz
---------------------------------------------------------------------------
    1    1    1    1   -0.1728952855E-06       -0.0051832703
    1    1    2    2   -0.3201948148E-07       -0.0009599199
    1    1    3    3    0.6589811281E-07        0.0019755757
    1    3    1    3   -0.1073306749E-06       -0.0032176927
    1    3    3    1   -0.1073306749E-06       -0.0032176927
    2    2    1    1   -0.3201948148E-07       -0.0009599199
    2    2    2    2   -0.1415928046E-07       -0.0004244845
    2    2    3    3   -0.2379169196E-07       -0.0007132570
    3    1    1    3   -0.1073306749E-06       -0.0032176927
    3    1    3    1   -0.1073306749E-06       -0.0032176927
    3    3    1    1    0.6589811281E-07        0.0019755757
    3    3    2    2   -0.2379169196E-07       -0.0007132570
    3    3    3    3   -0.1825635077E-06       -0.0054731163
---------------------------------------------------------------------------
------------------------------------------------------------
        Parameter                (MHz)                 (CM-1)
------------------------------------------------------------
 
           R6                -.576237E-04           -.192212E-08
           R5                -.854475E-04           -.285022E-08
           SI                            0.138240E+01
 
  Kivelson-Wilson centrifugal distortion parameters 
 
           DJ                0.585722E-03           0.195376E-07
           DK                0.660734E-03           0.220397E-07
           DJK               0.121823E-03           0.406357E-08
 
  A-reduced centrifugal distortion parameters (Ir representation) 
 
           DELJ              0.700969E-03           0.233818E-07
           DELK              0.123697E-02           0.412609E-07
           DELJK             -.569661E-03           -.190019E-07
           delJ              0.297424E-03           0.992100E-08
           delK              0.489530E-03           0.163290E-07
 
  S-reduced centrifugal distortion parameters (Ir representation) 
 
           DJ                0.523911E-03           0.174758E-07
           DK                0.351679E-03           0.117307E-07
           DJK               0.492690E-03           0.164344E-07
           D1                -.297424E-03           -.992100E-08
           D2                -.885292E-04           -.295302E-08
------------------------------------------------------------
  Centrifugal corrections for various types of 
 rotational constants (MHz and cm-1) ...
   Bx''-Bx         0.0019654748        0.0000000656
   By''-By        -0.0001833647       -0.0000000061
   Bz''-Bz         0.0020888063        0.0000000697
   Bx''-Bx'         0.0003566285        0.0000000119
   By''-By'         0.0022299048        0.0000000744
   Bz''-Bz'         0.0004799600        0.0000000160
   Bx'-Bx         0.0016088463        0.0000000537
   By'-By        -0.0024132695       -0.0000000805
   Bz'-Bz         0.0016088463        0.0000000537
   BxSR-Bx         0.0013739288        0.0000000458
   BySR-By        -0.0019646072       -0.0000000655
   BzSR-Bz         0.0015721601        0.0000000524
   BxSR-Bx''        -0.0005915461       -0.0000000197
   BySR-By''        -0.0017812425       -0.0000000594
   BzSR-Bz''        -0.0005166462       -0.0000000172
   BxSR-Bx'        -0.0002349176       -0.0000000078
   BySR-By'         0.0004486623        0.0000000150
   BzSR-Bz'         0.0000366863        0.0000000012
   BxAR-Bx         0.0027071056        0.0000000903
   ByAR-By        -0.0025895500       -0.0000000864
   BzAR-Bz         0.0006868676        0.0000000229
---------------------------------------------------------------------------
 
 *****************************************
     THE MOLECULE IS AN ASYMMETRIC TOP
 *****************************************
 
 
---------------------------------------------------------------------------
         Sextic centrifugal distortion parameters
          Watson A reduction. I^r representation 
              CM-1*10^6                     kHz
---------------------------------------------------------------------------
   HJ        0.0000000108               0.0000003225
   HJK       -0.0000000029              -0.0000000855
   HKJ       -0.0000000777              -0.0000023289
   HK        0.0000000937               0.0000028097
   hJ        0.0000000054               0.0000001608
   hJK        0.0000000092               0.0000002766
   hK        0.0000000301               0.0000009018
---------------------------------------------------------------------------
         Sextic centrifugal distortion parameters
          Watson S reduction. I^r representation 
              CM-1*10^6                     kHz
---------------------------------------------------------------------------
   HJ        0.0000000023               0.0000000697
   HJK        0.0000000300               0.0000009000
   HKJ       -0.0000000608              -0.0000018215
   HK        0.0000000524               0.0000015697
   h1        0.0000000046               0.0000001368
   h2        0.0000000042               0.0000001264
   h3        0.0000000008               0.0000000240
---------------------------------------------------------------------------
---------------------------------------------------------------------------
             Geometrical properties evaluated at     0.00 K 
  Mean and mean-square displacements in normal coordinates (amu**0.5 bohr)
         Coordinate              <q>            <q**2>
---------------------------------------------------------------------------
              1              0.0000000000     0.0000000000
              2              0.0000000000     0.0000000000
              3              0.0000000000     0.0000000000
              4              0.0000000000     0.0000000000
              5              0.0000000000     0.0000000000
              6              0.0000000000     0.0000000000
              7              0.0000000000     0.5000000659
              8             -0.0000000000     0.5000000659
              9             -0.0090410637     0.5000000659
             10             -0.0000000000     0.5000000659
             11              0.0000000000     0.5000000659
             12             -0.0000000000     0.5000000659
             13              0.0000000000     0.5000000659
             14             -0.0000000000     0.5000000659
             15              0.1928577085     0.5000000659
             16             -0.0000000000     0.5000000659
             17              0.0000000000     0.5000000659
             18             -0.1972078298     0.5000000659
             19             -0.0000000000     0.5000000659
             20              0.0193381310     0.5000000659
             21              0.0000000000     0.5000000659
             22              0.0272058443     0.5000000659
             23              0.0000000000     0.5000000659
             24             -0.0000000000     0.5000000659
             25              0.0000000000     0.5000000659
             26             -0.0116512320     0.5000000659
             27             -0.0000000000     0.5000000659
             28              0.0192877553     0.5000000659
             29             -0.0000000000     0.5000000659
             30             -0.0515581105     0.5000000659
             31              0.0097368987     0.5000000659
             32             -0.0000000000     0.5000000659
             33             -0.0724654667     0.5000000659
---------------------------------------------------------------------------
------------------------------------------------------
   ATOM              INTERNUCLEAR DISTANCE
  I    J            Re           Rg           Ra
------------------------------------------------------
  2    1         1.0819050    1.1025247    1.0863000
  3    1         2.1561982    2.1732498    2.1645287
  3    2         1.3916426    1.3994719    1.3970704
  4    1         2.1561982    2.1732498    2.1645287
  4    2         1.3916426    1.3994719    1.3970704
  4    3         2.3906676    2.4016643    2.4005268
  5    1         3.3846822    3.4032028    3.3979988
  5    2         2.3938263    2.4041917    2.4031248
  5    3         1.3936337    1.4018484    1.3994553
  5    4         2.7186620    2.7303405    2.7297327
  6    1         3.3846822    3.4032028    3.3979988
  6    2         2.3938263    2.4041917    2.4031248
  6    3         2.7186620    2.7303405    2.7297327
  6    4         1.3936337    1.4018484    1.3994553
  6    5         2.2792411    2.2894375    2.2882333
  7    1         2.5080635    2.5292420    2.5176977
  7    2         2.1612674    2.1783010    2.1697526
  7    3         1.0812548    1.1018428    1.0854415
  7    4         3.3845477    3.4033746    3.3981632
  7    5         2.1505638    2.1681018    2.1595060
  7    6         3.7988884    3.8183566    3.8141490
  8    1         2.5080635    2.5292420    2.5176977
  8    2         2.1612674    2.1783010    2.1697526
  8    3         3.3845477    3.4033746    3.3981632
  8    4         1.0812548    1.1018428    1.0854415
  8    5         3.7988884    3.8183566    3.8141490
  8    6         2.1505638    2.1681018    2.1595060
  8    7         4.3025852    4.3268088    4.3196060
  9    1         4.2918416    4.3170668    4.3100067
  9    2         3.3817517    3.4012389    3.3962405
  9    3         2.1525632    2.1710820    2.1625059
  9    4         3.8018753    3.8224693    3.8184035
  9    5         1.0835302    1.1046514    1.0889974
  9    6         3.2460793    3.2652131    3.2598165
  9    7         2.4810339    2.5041652    2.4923283
  9    8         4.8816294    4.9080970    4.9023419
 10    1         4.2918416    4.3170668    4.3100067
 10    2         3.3817517    3.4012389    3.3962405
 10    3         3.8018753    3.8224693    3.8184035
 10    4         2.1525632    2.1710820    2.1625059
 10    5         3.2460793    3.2652131    3.2598165
 10    6         1.0835302    1.1046514    1.0889974
 10    7         4.8816294    4.9080970    4.9023419
 10    8         2.4810339    2.5041652    2.4923283
 10    9         4.1079434    4.1332562    4.1256670
 11    1         3.8902253    3.9084311    3.9044134
 11    2         2.8083203    2.8185679    2.8181134
 11    3         2.4126182    2.4226016    2.4215426
 11    4         2.4126182    2.4226016    2.4215426
 11    5         1.3390964    1.3461383    1.3437910
 11    6         1.3390964    1.3461383    1.3437910
 11    7         3.3753245    3.3932840    3.3881824
 11    8         3.3753245    3.3932840    3.3881824
 11    9         2.0575793    2.0749700    2.0663267
 11   10         2.0575793    2.0749700    2.0663267
------------------------------------------------------
  nmode is                     27
  DIPOLE MOMENT OF ISOTOPOLOGUE 
  (only correct if inertial frame is unchanged) 
                             Vibrationally averaged dipole moment
--------------------------------------------------------------------------------
                              a.u.                         Debye
                     x         y         z              x         y         z
--------------------------------------------------------------------------------
MU_e            0.00000   0.00000  -0.85347        0.00000   0.00000  -2.16917
delta <MU> (1) -0.00000   0.00000   0.00008       -0.00000   0.00000   0.00021
delta <MU> (2)  0.00000  -0.00000   0.02260        0.00000  -0.00000   0.05743
<MU>            0.00000  -0.00000  -0.83079        0.00000  -0.00000  -2.11152
 
Equilibrium dipole moment:    0.85347 a.u. (   2.16917 D)
Zero-point dipole moment:     0.83079 a.u. (   2.11152 D)
--------------------------------------------------------------------------------
********************************************************************************
     PARAMETERS RELEVANT TO ROTATIONAL SPECTROSCOPY
********************************************************************************
 
 
  ----------------------------------------------------------------------------
                                     VIB-ROT CONSTANT / (cm-1)
                                  ------------------------------
     AXIS        MODE       CORIOLIS     QUADRATIC     ANHARMONIC    TOTAL
  ----------------------------------------------------------------------------
       1           7       0.0002696     -0.0000000   -0.0002911   -0.0000216
       1           8       0.0002874      0.0000000   -0.0001199    0.0001675
       1           9       0.0002481     -0.0001423    0.0000077    0.0001134
       1          10       0.0000333     -0.0001189    0.0000127   -0.0000730
       1          11       0.0000998      0.0000000   -0.0000934    0.0000065
       1          12       0.0000581      0.0000000   -0.0000310    0.0000270
       1          13       0.0002338     -0.0000000    0.0000306    0.0002644
       1          14       0.0001971      0.0000000   -0.0000052    0.0001919
       1          15      -0.0000868     -0.0000479    0.0001748    0.0000401
       1          16       0.0002807      0.0000000    0.0000249    0.0003056
       1          17       0.0003489     -0.0000000    0.0000209    0.0003698
       1          18      -0.0001554     -0.0000452    0.0001514   -0.0000491
       1          19      -0.0001761     -0.0000010    0.0003635    0.0001864
       1          20      -0.0001864     -0.0000057   -0.0000307   -0.0002228
       1          21      -0.0001259     -0.0000109    0.0001777    0.0000410
       1          22      -0.0002083     -0.0000132    0.0000397   -0.0001818
       1          23      -0.0001194     -0.0000049    0.0005877    0.0004635
       1          24      -0.0001713     -0.0000016    0.0000480   -0.0001248
       1          25      -0.0001459     -0.0000015    0.0003469    0.0001996
       1          26      -0.0001365     -0.0000000    0.0000579   -0.0000786
       1          27      -0.0000270     -0.0000021    0.0003184    0.0002892
       1          28      -0.0001674     -0.0000017    0.0004717    0.0003026
       1          29      -0.0000209     -0.0000005    0.0000644    0.0000430
       1          30      -0.0000251     -0.0000002    0.0000779    0.0000526
       1          31      -0.0000589     -0.0000003    0.0001293    0.0000701
       1          32      -0.0000162     -0.0000002    0.0001221    0.0001057
       1          33      -0.0000244     -0.0000003    0.0001272    0.0001025
       2           7       0.0000000     -0.0000000   -0.0001003   -0.0001003
       2           8       0.0000000     -0.0000000   -0.0000877   -0.0000877
       2           9       0.0002401     -0.0000011    0.0000020    0.0002411
       2          10      -0.0001632      0.0000000    0.0000185   -0.0001447
       2          11      -0.0000000     -0.0000000   -0.0000335   -0.0000335
       2          12      -0.0000000     -0.0000000   -0.0000245   -0.0000245
       2          13       0.0000000     -0.0000000   -0.0000061   -0.0000061
       2          14       0.0000000     -0.0000000   -0.0000018   -0.0000018
       2          15       0.0000935     -0.0000282    0.0000960    0.0001614
       2          16       0.0000000     -0.0000000    0.0000088    0.0000088
       2          17      -0.0000000     -0.0000000    0.0000061    0.0000061
       2          18       0.0001441     -0.0000245    0.0000890    0.0002087
       2          19       0.0005557      0.0000000    0.0000947    0.0006504
       2          20      -0.0005098     -0.0000003    0.0000633   -0.0004468
       2          21      -0.0000902      0.0000000    0.0000833   -0.0000069
       2          22       0.0000261     -0.0000006    0.0000698    0.0000954
       2          23      -0.0001451      0.0000000    0.0002731    0.0001280
       2          24       0.0000225      0.0000000    0.0000358    0.0000583
       2          25       0.0000537      0.0000000    0.0001076    0.0001614
       2          26      -0.0000601     -0.0000000    0.0000853    0.0000252
       2          27       0.0003474      0.0000000    0.0001911    0.0005385
       2          28      -0.0003741     -0.0000000    0.0001977   -0.0001765
       2          29      -0.0000226      0.0000000    0.0000585    0.0000359
       2          30      -0.0000229     -0.0000001    0.0000610    0.0000380
       2          31      -0.0000222     -0.0000000    0.0000669    0.0000448
       2          32      -0.0000229      0.0000000    0.0000770    0.0000541
       2          33      -0.0000229     -0.0000003    0.0000774    0.0000542
       3           7       0.0003222      0.0000000   -0.0000917    0.0002304
       3           8       0.0003181     -0.0000000   -0.0002408    0.0000774
       3           9       0.0000283     -0.0001088   -0.0000002   -0.0000807
       3          10       0.0004580     -0.0001298    0.0000658    0.0003940
       3          11      -0.0001583     -0.0000000   -0.0000355   -0.0001938
       3          12       0.0001570     -0.0000000   -0.0000703    0.0000867
       3          13       0.0001867      0.0000000   -0.0000630    0.0001238
       3          14       0.0002795     -0.0000000   -0.0000018    0.0002777
       3          15       0.0002540     -0.0000665    0.0002119    0.0003993
       3          16       0.0003627     -0.0000000    0.0000090    0.0003717
       3          17       0.0000559      0.0000000    0.0000018    0.0000577
       3          18      -0.0001999     -0.0000534    0.0002091   -0.0000442
       3          19      -0.0001692     -0.0000011   -0.0000190   -0.0001893
       3          20      -0.0001992     -0.0000014    0.0003133    0.0001128
       3          21      -0.0002690     -0.0000118    0.0001526   -0.0001282
       3          22      -0.0000645     -0.0000408    0.0002582    0.0001528
       3          23      -0.0002367     -0.0000053    0.0004945    0.0002525
       3          24      -0.0001600     -0.0000017    0.0000995   -0.0000622
       3          25      -0.0001096     -0.0000017    0.0000576   -0.0000537
       3          26      -0.0001055     -0.0000002    0.0003041    0.0001984
       3          27      -0.0001941     -0.0000023    0.0004568    0.0002605
       3          28      -0.0000247     -0.0000012    0.0003026    0.0002767
       3          29      -0.0000613     -0.0000005    0.0001794    0.0001176
       3          30      -0.0000570     -0.0000002    0.0001740    0.0001167
       3          31      -0.0000152     -0.0000005    0.0001386    0.0001228
       3          32      -0.0000647     -0.0000002    0.0001914    0.0001265
       3          33      -0.0000539     -0.0000012    0.0001872    0.0001321
  ----------------------------------------------------------------------------
 
 
  ----------------------------------------------------------------------------
   Be, B0 AND B-B0 SHIFTS FOR SINGLY EXCITED VIBRATIONAL STATES (CM-1)
   ------------------------------------------------------------
  VIBRATION            X AXIS               Y AXIS                 Z AXIS
  ----------------------------------------------------------------------------
    Be                    0.18543556           0.09677067           0.20238814
    B0                    0.18414024           0.09602998           0.20082015
    Be-B0                 0.00129532           0.00074069           0.00156799
    B'                    0.18414029           0.09602990           0.20082020
    Be-B'                 0.00129527           0.00074077           0.00156793
    B''                   0.18414030           0.09602997           0.20082022
    Be-B''                0.00129525           0.00074069           0.00156792
    B^A                   0.18414033           0.09602989           0.20082017
    Be-B^A                0.00129523           0.00074077           0.00156796
    B^S                   0.18414028           0.09602991           0.20082020
    Be-B^S                0.00129527           0.00074075           0.00156793
     7                    0.00002155           0.00010025          -0.00023044
     8                   -0.00016751           0.00008769          -0.00007737
     9                   -0.00011345          -0.00024109           0.00008075
    10                    0.00007296           0.00014468          -0.00039396
    11                   -0.00000645           0.00003354           0.00019379
    12                   -0.00002700           0.00002453          -0.00008673
    13                   -0.00026444           0.00000605          -0.00012376
    14                   -0.00019188           0.00000185          -0.00027769
    15                   -0.00004007          -0.00016139          -0.00039929
    16                   -0.00030561          -0.00000882          -0.00037167
    17                   -0.00036977          -0.00000609          -0.00005768
    18                    0.00004914          -0.00020869           0.00004421
    19                   -0.00018644          -0.00065035           0.00018927
    20                    0.00022284           0.00044685          -0.00011281
    21                   -0.00004099           0.00000688           0.00012817
    22                    0.00018180          -0.00009536          -0.00015280
    23                   -0.00046350          -0.00012802          -0.00025252
    24                    0.00012480          -0.00005832           0.00006223
    25                   -0.00019956          -0.00016138           0.00005373
    26                    0.00007861          -0.00002518          -0.00019842
    27                   -0.00028925          -0.00053849          -0.00026047
    28                   -0.00030259           0.00017648          -0.00027670
    29                   -0.00004304          -0.00003594          -0.00011759
    30                   -0.00005256          -0.00003796          -0.00011674
    31                   -0.00007010          -0.00004476          -0.00012284
    32                   -0.00010569          -0.00005412          -0.00012650
    33                   -0.00010246          -0.00005423          -0.00013214
  ----------------------------------------------------------------------------
  ----------------------------------------------------------------------------
   Be, B0 AND B-B0 SHIFTS FOR SINGLY EXCITED VIBRATIONAL STATES (MHz)
  VIBRATION            X AXIS               Y AXIS                 Z AXIS
  ----------------------------------------------------------------------------
    Be                 5559.21816890        2901.11155943        6067.44365849
    B0                 5520.38548317        2878.90632790        6020.43664387
    Be-B0                38.83268573          22.20523153          47.00701462
    B'                 5520.38709202        2878.90391463        6020.43825272
    Be-B'                38.83107688          22.20764480          47.00540577
    B''                5520.38744865        2878.90614454        6020.43873268
    Be-B''               38.83072025          22.20541489          47.00492581
    B^A                5520.38819028        2878.90373835        6020.43733074
    Be-B^A               38.82997862          22.20782108          47.00632775
    B^S                5520.38685710        2878.90436330        6020.43821603
    Be-B^S               38.83131180          22.20719614          47.00544246
     7                    0.64612783           3.00555088          -6.90830296
     8                   -5.02169144           2.62881493          -2.31956193
     9                   -3.40107724          -7.22770429           2.42068251
    10                    2.18717166           4.33753652         -11.81055166
    11                   -0.19351370           1.00543283           5.80980005
    12                   -0.80950561           0.73537600          -2.60003024
    13                   -7.92769920           0.18143771          -3.71038037
    14                   -5.75228301           0.05543828          -8.32497083
    15                   -1.20122735          -4.83838864         -11.97035033
    16                   -9.16188736          -0.26447916         -11.14236886
    17                  -11.08552778          -0.18262712          -1.72930093
    18                    1.47322853          -6.25641084           1.32538369
    19                   -5.58927544         -19.49713169           5.67404825
    20                    6.68056615          13.39622046          -3.38198815
    21                   -1.22880785           0.20632542           3.84234652
    22                    5.45017096          -2.85887800          -4.58096268
    23                  -13.89525846          -3.83787456          -7.57021279
    24                    3.74150475          -1.74833068           1.86569773
    25                   -5.98256430          -4.83797767           1.61080210
    26                    2.35670350          -0.75478182          -5.94859182
    27                   -8.67142626         -16.14345284          -7.80880859
    28                   -9.07136863           5.29080740          -8.29521195
    29                   -1.29031110          -1.07735205          -3.52538953
    30                   -1.57565110          -1.13793140          -3.49966035
    31                   -2.10162013          -1.34191643          -3.68257084
    32                   -3.16846832          -1.62245435          -3.79222848
    33                   -3.07168055          -1.62571195          -3.96134680
  ----------------------------------------------------------------------------
