# Supplementary material for: Precise Semi-Experimental Equilibrium (r e SE) Structure of Pyridine from 32 Isotopologues: Accurate Assessment of the Effect of Nitrogen-Atom Substitution in Aromatic Rings
Source: J Phys Chem A. 2025 Nov 7;129(46):10737–50. doi: 10.1021/acs.jpca.5c07184 (PMC12641475; doi:10.1021/acs.jpca.5c07184)
Supplement: Supplementary file 2 [file jp5c07184_si_002.zip › Supplementary Information/Computational Files/isomass/ISOMASS39_15N_13C3.out]

 @GETMEM-I,  Allocated   91552 MB of main memory.
  analysis of anharmonic force field for a different isotopomer
  masses of atoms
   1.00782503500000        12.0000000000000        13.0033548260000     
   12.0000000000000        12.0000000000000        12.0000000000000     
   1.00782503500000        1.00782503500000        1.00782503500000     
   1.00782503500000        15.0001089700000     
  rotation matrix to com frame 

                 COLUMN   1       COLUMN   2       COLUMN   3
 ROW   1      0.17332829164   -0.00000000000   -0.98486410398
 ROW   2      0.98486410398   -0.00000000000    0.17332829164
 ROW   3     -0.00000000000    1.00000000000   -0.00000000000
********************************************************************************
        PARAMETERS RELEVANT TO MOLECULAR STRUCTURE 
********************************************************************************

                 COLUMN   1       COLUMN   2       COLUMN   3       COLUMN   4
 ROW   1      0.07823122018   -0.06003312558   -0.05113796250    0.03399103106
 ROW   2      0.07852178430    0.05262294081    0.05834677905    0.18666869842
 ROW   3     -0.00730730606   -0.07724015218    0.07949687647   -0.00000001447
 ROW   4      0.07823122020   -0.06003312557   -0.05113796250    0.01977895166
 ROW   5      0.07852178441    0.05262294088    0.05834677905    0.10591461791
 ROW   6     -0.00730730607   -0.07724015219    0.07949687644   -0.00000000825
 ROW   7      0.07823122034   -0.06003312549   -0.05113796251   -0.07880297644
 ROW   8      0.07852178447    0.05262294091    0.05834677905    0.06842524115
 ROW   9     -0.00730730607   -0.07724015227    0.07949687648   -0.00000000418
 ROW  10      0.07823122009   -0.06003312564   -0.05113796250    0.09963831161
 ROW  11      0.07852178451    0.05262294093    0.05834677905    0.03702098474
 ROW  12     -0.00730730606   -0.07724015212    0.07949687636   -0.00000000413
 ROW  13      0.07823122036   -0.06003312548   -0.05113796251   -0.09293689107
 ROW  14      0.07852178461    0.05262294100    0.05834677904   -0.03624538697
 ROW  15     -0.00730730608   -0.07724015228    0.07949687644    0.00000000383
 ROW  16      0.07823122012   -0.06003312562   -0.05113796250    0.07718742555
 ROW  17      0.07852178466    0.05262294102    0.05834677904   -0.06618592145
 ROW  18     -0.00730730607   -0.07724015213    0.07949687633    0.00000000387
 ROW  19      0.07823122044   -0.06003312544   -0.05113796251   -0.14351971564
 ROW  20      0.07852178439    0.05262294087    0.05834677905    0.11869344622
 ROW  21     -0.00730730608   -0.07724015233    0.07949687655   -0.00000000710
 ROW  22      0.07823121998   -0.06003312571   -0.05113796249    0.17762857017
 ROW  23      0.07852178447    0.05262294091    0.05834677905    0.06217388759
 ROW  24     -0.00730730606   -0.07724015205    0.07949687633   -0.00000000701
 ROW  25      0.07823122047   -0.06003312541   -0.05113796251   -0.16882179078
 ROW  26      0.07852178466    0.05262294102    0.05834677904   -0.06762872634
 ROW  27     -0.00730730608   -0.07724015234    0.07949687647    0.00000000715
 ROW  28      0.07823122004   -0.06003312567   -0.05113796250    0.13779817640
 ROW  29      0.07852178474    0.05262294107    0.05834677904   -0.12159141506
 ROW  30     -0.00730730606   -0.07724015208    0.07949687626    0.00000000723
 ROW  31      0.07823122026   -0.06003312554   -0.05113796250   -0.01711166890
 ROW  32      0.07852178471    0.05262294105    0.05834677904   -0.10370060845
 ROW  33     -0.00730730607   -0.07724015221    0.07949687636    0.00000000789

                 COLUMN   5       COLUMN   6       COLUMN   7       COLUMN   8
 ROW   1      0.00000000186    0.00000000011    0.00000000000   -0.00000000000
 ROW   2      0.00000001011    0.00000000056   -0.00000000000    0.00000000000
 ROW   3      0.26407068301    0.01993309994    0.02651546051    0.34708554324
 ROW   4      0.00000000109    0.00000000007    0.00000000000   -0.00000000000
 ROW   5      0.00000000572    0.00000000031    0.00000000000   -0.00000000000
 ROW   6      0.14990970281    0.01201257138    0.01218408912    0.14397004376
 ROW   7     -0.00000000426   -0.00000000023    0.00000000000   -0.00000000000
 ROW   8      0.00000000369    0.00000000020    0.00000000000   -0.00000000000
 ROW   9      0.08243648815   -0.12285535227   -0.11978821854   -0.07350430624
 ROW  10      0.00000000542    0.00000000031   -0.00000000000   -0.00000000000
 ROW  11      0.00000000199    0.00000000010    0.00000000000   -0.00000000000
 ROW  12      0.06699038002    0.13644620232    0.11241572555   -0.09276522559
 ROW  13     -0.00000000503   -0.00000000027    0.00000000000   -0.00000000000
 ROW  14     -0.00000000199   -0.00000000012   -0.00000000000    0.00000000000
 ROW  15     -0.06486078595   -0.12700694277    0.11518980756   -0.07057700718
 ROW  16      0.00000000420    0.00000000024   -0.00000000000    0.00000000000
 ROW  17     -0.00000000361   -0.00000000021   -0.00000000000    0.00000000000
 ROW  18     -0.07958695048    0.12020868700   -0.12057784261   -0.05622573021
 ROW  19     -0.00000000777   -0.00000000043   -0.00000000000   -0.00000000000
 ROW  20      0.00000000642    0.00000000035    0.00000000000   -0.00000000000
 ROW  21      0.14192386006   -0.22284360892   -0.25112690854   -0.12660245656
 ROW  22      0.00000000965    0.00000000055    0.00000000000   -0.00000000000
 ROW  23      0.00000000335    0.00000000018    0.00000000000   -0.00000000000
 ROW  24      0.11412487492    0.24383191964    0.23957393631   -0.16967930774
 ROW  25     -0.00000000914   -0.00000000050    0.00000000000   -0.00000000000
 ROW  26     -0.00000000369   -0.00000000021   -0.00000000000    0.00000000000
 ROW  27     -0.12029942402   -0.23043706797    0.31118786260   -0.14291447185
 ROW  28      0.00000000749    0.00000000043   -0.00000000000    0.00000000000
 ROW  29     -0.00000000662   -0.00000000038   -0.00000000000    0.00000000000
 ROW  30     -0.14684078687    0.21512637037   -0.32361946492   -0.10172802698
 ROW  31     -0.00000000091   -0.00000000004   -0.00000000000   -0.00000000000
 ROW  32     -0.00000000565   -0.00000000032    0.00000000000    0.00000000000
 ROW  33     -0.14642145914   -0.00854697714    0.00830371727    0.13722121118

                 COLUMN   9       COLUMN  10       COLUMN  11       COLUMN  12
 ROW   1      0.14726719366    0.01516905007    0.00000000000   -0.00000000000
 ROW   2     -0.01858696869    0.11497297895    0.00000000000    0.00000000000
 ROW   3     -0.00000000000   -0.00000000000    0.40938094229    0.25821896126
 ROW   4      0.14630845512   -0.01513096894    0.00000000000   -0.00000000000
 ROW   5     -0.02547324221   -0.05782748737   -0.00000000000    0.00000000000
 ROW   6     -0.00000000000   -0.00000000000    0.03672824931   -0.10788505121
 ROW   7     -0.00252339365   -0.11155425519   -0.00000000000    0.00000000000
 ROW   8     -0.09152415233   -0.07371032736   -0.00000000000   -0.00000000000
 ROW   9      0.00000000000    0.00000000000   -0.09596404292    0.03303501256
 ROW  10      0.03536945858    0.07738637983    0.00000000000   -0.00000000000
 ROW  11      0.08161955120   -0.10970956318   -0.00000000000    0.00000000000
 ROW  12      0.00000000000    0.00000000000   -0.10019620012    0.03403828445
 ROW  13     -0.02303057083   -0.06973457651   -0.00000000000   -0.00000000000
 ROW  14     -0.07026715657    0.10556702174    0.00000000000    0.00000000000
 ROW  15     -0.00000000000    0.00000000000    0.06284890534   -0.09266777373
 ROW  16      0.01057093514    0.10391158046    0.00000000000    0.00000000000
 ROW  17      0.07994871732    0.06874085443    0.00000000000    0.00000000000
 ROW  18      0.00000000000   -0.00000000000    0.06347677222   -0.09288761908
 ROW  19     -0.10520242077   -0.03832214015   -0.00000000000    0.00000000000
 ROW  20     -0.01144790169   -0.13015086242   -0.00000000000   -0.00000000000
 ROW  21     -0.00000000000   -0.00000000000    0.23185960581    0.45347681678
 ROW  22     -0.09162224443    0.00036436630   -0.00000000000   -0.00000000000
 ROW  23      0.04059058168   -0.13437854350   -0.00000000000   -0.00000000000
 ROW  24     -0.00000000000   -0.00000000000    0.19982577872    0.46690512904
 ROW  25      0.09997836628   -0.03715099007   -0.00000000000   -0.00000000000
 ROW  26     -0.02023742925    0.11988801042    0.00000000000    0.00000000000
 ROW  27     -0.00000000000   -0.00000000000    0.38375633917    0.08263619492
 ROW  28      0.10773399926    0.07094822848    0.00000000000    0.00000000000
 ROW  29     -0.00772742946    0.10003575221    0.00000000000    0.00000000000
 ROW  30     -0.00000000000   -0.00000000000    0.38688627838    0.08221188050
 ROW  31     -0.14381223623    0.01881959181    0.00000000000    0.00000000000
 ROW  32      0.02784859540    0.05375385424    0.00000000000    0.00000000000
 ROW  33      0.00000000000    0.00000000000   -0.07538337527    0.08861925002

                 COLUMN  13       COLUMN  14       COLUMN  15       COLUMN  16
 ROW   1     -0.00000000000   -0.00000000000    0.00464844673    0.00000000000
 ROW   2     -0.00000000000    0.00000000000    0.01576389635   -0.00000000000
 ROW   3      0.01382297548    0.45183869922   -0.00000000000    0.44103172202
 ROW   4      0.00000000000   -0.00000000000    0.00970827111    0.00000000000
 ROW   5      0.00000000000    0.00000000000    0.00689570776   -0.00000000000
 ROW   6      0.00004563970   -0.07589738449    0.00000000000   -0.06916227885
 ROW   7      0.00000000000   -0.00000000000   -0.10206022552   -0.00000000000
 ROW   8     -0.00000000000   -0.00000000000   -0.10570704085   -0.00000000000
 ROW   9      0.07697914989   -0.01921501236   -0.00000000000    0.07954018099
 ROW  10      0.00000000000   -0.00000000000   -0.05862471113    0.00000000000
 ROW  11      0.00000000000    0.00000000000    0.13678774224   -0.00000000000
 ROW  12     -0.08314642723   -0.02102511455   -0.00000000000    0.00920901129
 ROW  13     -0.00000000000    0.00000000000   -0.00012903389   -0.00000000000
 ROW  14     -0.00000000000   -0.00000000000   -0.03313280170    0.00000000000
 ROW  15      0.04302861306    0.08622372051   -0.00000000000   -0.08295124787
 ROW  16     -0.00000000000   -0.00000000000   -0.00752468454   -0.00000000000
 ROW  17     -0.00000000000    0.00000000000    0.02587634967   -0.00000000000
 ROW  18     -0.04329765808    0.08250391581    0.00000000000    0.05738471648
 ROW  19      0.00000000000   -0.00000000000   -0.17916005172   -0.00000000000
 ROW  20     -0.00000000000    0.00000000000   -0.05413660041    0.00000000000
 ROW  21     -0.58015216709    0.10039036114    0.00000000000   -0.46345826757
 ROW  22      0.00000000000    0.00000000000   -0.11758632088    0.00000000000
 ROW  23      0.00000000000    0.00000000000    0.12491451890   -0.00000000000
 ROW  24      0.55571491720    0.10537089839    0.00000000000   -0.15316700245
 ROW  25     -0.00000000000    0.00000000000    0.01052039708    0.00000000000
 ROW  26     -0.00000000000    0.00000000000   -0.03359518108    0.00000000000
 ROW  27     -0.25181168626   -0.51747352533    0.00000000000    0.50009064245
 ROW  28     -0.00000000000   -0.00000000000   -0.01325917763   -0.00000000000
 ROW  29      0.00000000000    0.00000000000    0.03628204520    0.00000000000
 ROW  30      0.28296769787   -0.49670569954   -0.00000000000   -0.21858102579
 ROW  31     -0.00000000000    0.00000000000    0.15353962068    0.00000000000
 ROW  32     -0.00000000000    0.00000000000   -0.02350014344    0.00000000000
 ROW  33     -0.00141676882   -0.01682871190    0.00000000000   -0.00765304270

                 COLUMN  17       COLUMN  18       COLUMN  19       COLUMN  20
 ROW   1      0.00000000000   -0.18532228020    0.06925396151    0.03427998586
 ROW   2     -0.00000000000    0.04426178629    0.38737932728    0.02645861465
 ROW   3      0.39429225079    0.00000000000   -0.00000000000   -0.00000000000
 ROW   4      0.00000000000   -0.17611184957    0.01250279023    0.02313695799
 ROW   5     -0.00000000000    0.03424531354    0.06530082889   -0.00283396851
 ROW   6     -0.06300088331   -0.00000000000    0.00000000000    0.00000000000
 ROW   7     -0.00000000000    0.00278527750   -0.05469758017   -0.01471067241
 ROW   8     -0.00000000000   -0.03003921194   -0.04236977666    0.08561227620
 ROW   9      0.00081920175    0.00000000000   -0.00000000000   -0.00000000000
 ROW  10     -0.00000000000    0.01328815886    0.05214894632   -0.02633503375
 ROW  11      0.00000000000    0.02542409553   -0.06088007339   -0.09101751580
 ROW  12      0.08948804148    0.00000000000    0.00000000000   -0.00000000000
 ROW  13     -0.00000000000    0.07390749462    0.07287953564    0.01586448725
 ROW  14      0.00000000000   -0.10983419532   -0.04678830589   -0.10785604985
 ROW  15      0.06084775356   -0.00000000000    0.00000000000    0.00000000000
 ROW  16     -0.00000000000    0.10369058335   -0.09603514179    0.02812788950
 ROW  17      0.00000000000    0.07590001133   -0.05017823951    0.09061718453
 ROW  18     -0.08875574791   -0.00000000000   -0.00000000000   -0.00000000000
 ROW  19      0.00000000000    0.07113545580   -0.22011133874   -0.36617077332
 ROW  20     -0.00000000000   -0.09561357746    0.07860989579    0.35976042418
 ROW  21     -0.10076477411   -0.00000000000    0.00000000000   -0.00000000000
 ROW  22     -0.00000000000    0.11119110879    0.34451083469   -0.39061945851
 ROW  23      0.00000000000    0.06723882684    0.02546640227   -0.21175291801
 ROW  24     -0.46895450912   -0.00000000000   -0.00000000000    0.00000000000
 ROW  25     -0.00000000000    0.20494282092    0.30001251357   -0.03501516951
 ROW  26     -0.00000000000   -0.06315821709    0.04387722793   -0.13296781163
 ROW  27     -0.24430433836    0.00000000000   -0.00000000000   -0.00000000000
 ROW  28     -0.00000000000    0.20446040249   -0.26900433772   -0.05741312723
 ROW  29     -0.00000000000   -0.00693549766    0.10168465630    0.17233687774
 ROW  30      0.51572481771    0.00000000000    0.00000000000    0.00000000000
 ROW  31      0.00000000000   -0.04153958220   -0.00087473633    0.03487120977
 ROW  32     -0.00000000000    0.00909451252    0.06796594124    0.00028859364
 ROW  33     -0.00602308531   -0.00000000000    0.00000000000    0.00000000000

                 COLUMN  21       COLUMN  22       COLUMN  23       COLUMN  24
 ROW   1      0.10988849333   -0.00173969209    0.04777091767    0.05271306836
 ROW   2      0.62583913544    0.02800007650    0.25314240842    0.30849794510
 ROW   3      0.00000000000   -0.00000000000   -0.00000000000   -0.00000000000
 ROW   4      0.01417587046   -0.00628090420   -0.00923896124   -0.01476573286
 ROW   5      0.08250284593   -0.00534467073   -0.06897362576   -0.07604406488
 ROW   6     -0.00000000000    0.00000000000    0.00000000000    0.00000000000
 ROW   7      0.04361408372   -0.03811909920   -0.05821794651    0.01953270008
 ROW   8     -0.03469750447    0.01046647483    0.04978180540   -0.01259890786
 ROW   9      0.00000000000   -0.00000000000   -0.00000000000   -0.00000000000
 ROW  10     -0.05318539536   -0.02510265281    0.07665871847   -0.02064347824
 ROW  11     -0.02214181426    0.01015805268    0.02718776078   -0.00418946876
 ROW  12     -0.00000000000   -0.00000000000   -0.00000000000   -0.00000000000
 ROW  13     -0.02636619424    0.06696164078    0.10412323426    0.05193731967
 ROW  14     -0.02462067646    0.07868567217    0.04637533104    0.01428900658
 ROW  15      0.00000000000    0.00000000000    0.00000000000   -0.00000000000
 ROW  16      0.01446957647    0.01810383453   -0.08459142512   -0.04505236876
 ROW  17     -0.02655961584   -0.07990054947    0.09672628310    0.03012836457
 ROW  18      0.00000000000   -0.00000000000   -0.00000000000    0.00000000000
 ROW  19      0.33075271477   -0.24029362201    0.18230336582   -0.20712215117
 ROW  20     -0.25879181683    0.16777467022   -0.13745008780    0.16342647793
 ROW  21     -0.00000000000    0.00000000000    0.00000000000    0.00000000000
 ROW  22     -0.42585735018   -0.34063130934   -0.11832389756    0.23675643665
 ROW  23     -0.14343819935   -0.09171366139   -0.03587402447    0.07890628311
 ROW  24     -0.00000000000    0.00000000000    0.00000000000    0.00000000000
 ROW  25     -0.09094281999    0.45924209446    0.02336474642   -0.49516722107
 ROW  26     -0.05077814375    0.24550770640    0.00332389221   -0.21718918242
 ROW  27     -0.00000000000   -0.00000000000    0.00000000000   -0.00000000000
 ROW  28      0.05144025605    0.34077329786   -0.08190908391    0.38808729320
 ROW  29     -0.05960546775   -0.38307782989    0.08408397763   -0.37262689313
 ROW  30     -0.00000000000    0.00000000000   -0.00000000000    0.00000000000
 ROW  31      0.00457706253   -0.02450371487   -0.02266733989    0.00754838515
 ROW  32      0.01512679601   -0.00970060248   -0.13544262846    0.04219385684
 ROW  33     -0.00000000000   -0.00000000000    0.00000000000   -0.00000000000

                 COLUMN  25       COLUMN  26       COLUMN  27       COLUMN  28
 ROW   1      0.04944696957    0.08765921681    0.07055717888   -0.05908205317
 ROW   2      0.35723624956    0.04184381586    0.24635533473    0.09715670608
 ROW   3     -0.00000000000   -0.00000000000   -0.00000000000   -0.00000000000
 ROW   4     -0.01807041118    0.06002059081   -0.00460316178   -0.07636384896
 ROW   5     -0.03807697242   -0.02522749497   -0.16575882058   -0.05590128869
 ROW   6      0.00000000000    0.00000000000    0.00000000000   -0.00000000000
 ROW   7      0.10508198866   -0.03354934293   -0.04846782475    0.09145948894
 ROW   8     -0.04268414319    0.07706619636    0.09666434260   -0.00980254917
 ROW   9      0.00000000000   -0.00000000000    0.00000000000    0.00000000000
 ROW  10     -0.09153496009   -0.08183498697   -0.01048972140    0.14548322545
 ROW  11      0.01003469994   -0.05535072179    0.08138487421    0.04526876742
 ROW  12     -0.00000000000   -0.00000000000   -0.00000000000   -0.00000000000
 ROW  13     -0.05041299608   -0.07964343798   -0.00219154595   -0.13080104276
 ROW  14      0.06330425761   -0.06264578998   -0.04880350884   -0.03715095075
 ROW  15     -0.00000000000    0.00000000000   -0.00000000000   -0.00000000000
 ROW  16      0.06364876904   -0.03427849447    0.07859830738   -0.09340937439
 ROW  17      0.03122050234    0.08056734736   -0.09854591163    0.01626353145
 ROW  18     -0.00000000000   -0.00000000000    0.00000000000   -0.00000000000
 ROW  19     -0.24687277564    0.25013106239    0.10598144328   -0.06194835588
 ROW  20      0.24230257569   -0.13220185555   -0.01369725671    0.11879313177
 ROW  21     -0.00000000000    0.00000000000   -0.00000000000   -0.00000000000
 ROW  22      0.21855799431    0.32881177460   -0.01680391383   -0.18104969786
 ROW  23      0.12151761156    0.07061801649    0.09455273692   -0.06052944954
 ROW  24      0.00000000000    0.00000000000    0.00000000000    0.00000000000
 ROW  25      0.16063274468    0.37782127020    0.05247654610    0.17869336905
 ROW  26      0.16483473503    0.12806872863   -0.02691818626    0.10502722205
 ROW  27      0.00000000000   -0.00000000000    0.00000000000    0.00000000000
 ROW  28     -0.13834133998    0.28279279472   -0.16776739559    0.03834229864
 ROW  29      0.23174094613   -0.20647583739    0.13999727959   -0.11980099880
 ROW  30      0.00000000000    0.00000000000    0.00000000000   -0.00000000000
 ROW  31     -0.01691631636    0.04849886916   -0.01002085052    0.05050111420
 ROW  32     -0.09127469817   -0.01008819653    0.07199844123    0.02426369945
 ROW  33      0.00000000000    0.00000000000   -0.00000000000    0.00000000000

                 COLUMN  29       COLUMN  30       COLUMN  31       COLUMN  32
 ROW   1      0.07808608044    0.16476019404    0.66870847905   -0.35918947377
 ROW   2     -0.01371647000   -0.02877217000   -0.11683557455    0.06778998180
 ROW   3      0.00000000000    0.00000000000    0.00000000000   -0.00000000000
 ROW   4     -0.00641485908   -0.01349689748   -0.05750038337    0.03142904977
 ROW   5      0.00080174282    0.00233276176    0.00940191418   -0.00936589807
 ROW   6     -0.00000000000   -0.00000000000   -0.00000000000    0.00000000000
 ROW   7      0.01301780583    0.00968393695    0.02588906950    0.03429263004
 ROW   8      0.02027644316    0.01346021636    0.02857851855    0.04428198241
 ROW   9      0.00000000000   -0.00000000000    0.00000000000    0.00000000000
 ROW  10     -0.00022420126    0.00469083532    0.00851294479   -0.01543567744
 ROW  11      0.00494560489   -0.02211287969   -0.01797833469    0.04092927339
 ROW  12     -0.00000000000    0.00000000000    0.00000000000   -0.00000000000
 ROW  13      0.02871417604    0.01006566363   -0.01345852491   -0.00990889656
 ROW  14     -0.06357496074   -0.02520165336    0.02794959871    0.01627211336
 ROW  15      0.00000000000    0.00000000000   -0.00000000000    0.00000000000
 ROW  16     -0.02342974426    0.04913716681   -0.01385672249    0.01031831956
 ROW  17     -0.02285646061    0.05135611710   -0.01424371912    0.00831857090
 ROW  18      0.00000000000   -0.00000000000   -0.00000000000   -0.00000000000
 ROW  19     -0.19257766354   -0.13144453237   -0.30089716354   -0.41854579412
 ROW  20     -0.25348994458   -0.17169074446   -0.38000455011   -0.53748066644
 ROW  21     -0.00000000000    0.00000000000    0.00000000000   -0.00000000000
 ROW  22      0.01745592826   -0.08168546854   -0.07534167568    0.15723094139
 ROW  23     -0.05902646419    0.26584918919    0.22231500597   -0.47731105391
 ROW  24     -0.00000000000    0.00000000000    0.00000000000   -0.00000000000
 ROW  25     -0.31485438427   -0.11885412174    0.13310246296    0.08080312058
 ROW  26      0.74537956531    0.28272038579   -0.31085632350   -0.18232050014
 ROW  27      0.00000000000   -0.00000000000   -0.00000000000   -0.00000000000
 ROW  28      0.26119827318   -0.55480693856    0.14713814619   -0.09713007145
 ROW  29      0.28087400135   -0.59791579168    0.15778528179   -0.10160795829
 ROW  30     -0.00000000000    0.00000000000    0.00000000000    0.00000000000
 ROW  31     -0.00007657753   -0.00020027212    0.00011971567   -0.00006255127
 ROW  32     -0.00006341792    0.00001625169   -0.00014853296   -0.00060671397
 ROW  33     -0.00000000000    0.00000000000    0.00000000000    0.00000000000

                 COLUMN  33
 ROW   1      0.52088135117
 ROW   2     -0.08969357312
 ROW   3      0.00000000000
 ROW   4     -0.04820506636
 ROW   5      0.00678528142
 ROW   6     -0.00000000000
 ROW   7     -0.01240176926
 ROW   8     -0.01869677071
 ROW   9     -0.00000000000
 ROW  10     -0.01883816908
 ROW  11      0.06227851847
 ROW  12     -0.00000000000
 ROW  13      0.00406714764
 ROW  14     -0.00677631949
 ROW  15      0.00000000000
 ROW  16      0.01381949336
 ROW  17      0.01048647329
 ROW  18      0.00000000000
 ROW  19      0.15854494031
 ROW  20      0.20694183382
 ROW  21     -0.00000000000
 ROW  22      0.22074631735
 ROW  23     -0.68589136817
 ROW  24      0.00000000000
 ROW  25     -0.03196518855
 ROW  26      0.07114056425
 ROW  27     -0.00000000000
 ROW  28     -0.12120146084
 ROW  29     -0.12456748117
 ROW  30      0.00000000000
 ROW  31     -0.00011383703
 ROW  32     -0.00021526221
 ROW  33     -0.00000000000
  Performing F(IJK)/F(IKJ)/F(KJI) consistency check 
  Differences greater than 1 cm-1 will be printed.
  ===================================================================
  I    J    K    F(IJK)        F(IKJ)        F(KJI)        Difference
  ===================================================================
 Cubic force constants written to file cubic.
  ===================================================================
  Largest absolute difference is    0.14331 cm-1.
 
 
---------------------------------------------------------------------------
          Quartic centrifugal distortion parameters 
                                CM-1                MHz
---------------------------------------------------------------------------
    1    1    1    1   -0.1764409645E-06       -0.0052895670
    1    1    1    2    0.3604657011E-08        0.0001080649
    1    1    2    1    0.3604657011E-08        0.0001080649
    1    1    2    2    0.6275084159E-07        0.0018812229
    1    1    3    3   -0.2502413343E-07       -0.0007502046
    1    2    1    1    0.3604657011E-08        0.0001080649
    1    2    1    2   -0.1105760642E-06       -0.0033149870
    1    2    2    1   -0.1105760642E-06       -0.0033149870
    1    2    2    2   -0.5229528979E-08       -0.0001567773
    1    2    3    3   -0.5329244008E-09       -0.0000159767
    2    1    1    1    0.3604657011E-08        0.0001080649
    2    1    1    2   -0.1105760642E-06       -0.0033149870
    2    1    2    1   -0.1105760642E-06       -0.0033149870
    2    1    2    2   -0.5229528979E-08       -0.0001567773
    2    1    3    3   -0.5329244008E-09       -0.0000159767
    2    2    1    1    0.6275084159E-07        0.0018812229
    2    2    1    2   -0.5229528979E-08       -0.0001567773
    2    2    2    1   -0.5229528979E-08       -0.0001567773
    2    2    2    2   -0.1731613759E-06       -0.0051912474
    2    2    3    3   -0.3099997506E-07       -0.0009293559
    3    3    1    1   -0.2502413343E-07       -0.0007502046
    3    3    1    2   -0.5329244008E-09       -0.0000159767
    3    3    2    1   -0.5329244008E-09       -0.0000159767
    3    3    2    2   -0.3099997506E-07       -0.0009293559
    3    3    3    3   -0.1410297667E-07       -0.0004227966
---------------------------------------------------------------------------
------------------------------------------------------------
        Parameter                (MHz)                 (CM-1)
------------------------------------------------------------
 
           R6                -.586771E-04           -.195726E-08
           R5                -.100895E-03           -.336550E-08
           SI                            0.124256E+01
 
  Kivelson-Wilson centrifugal distortion parameters 
 
           DJ                0.584401E-03           0.194935E-07
           DK                0.532054E-03           0.177474E-07
           DJK               0.205936E-03           0.686929E-08
 
  A-reduced centrifugal distortion parameters (Ir representation) 
 
           DELJ              0.701756E-03           0.234080E-07
           DELK              0.111882E-02           0.373200E-07
           DELJK             -.498189E-03           -.166178E-07
           delJ              0.298028E-03           0.994115E-08
           delK              0.493430E-03           0.164590E-07
 
  S-reduced centrifugal distortion parameters (Ir representation) 
 
           DJ                0.503202E-03           0.167850E-07
           DK                0.126058E-03           0.420485E-08
           DJK               0.693131E-03           0.231204E-07
           D1                -.298028E-03           -.994115E-08
           D2                -.992767E-04           -.331151E-08
------------------------------------------------------------
  Centrifugal corrections for various types of 
 rotational constants (MHz and cm-1) ...
   Bx''-Bx         0.0021221714        0.0000000708
   By''-By         0.0020325958        0.0000000678
   Bz''-Bz        -0.0001118647       -0.0000000037
   Bx''-Bx'         0.0004646779        0.0000000155
   By''-By'         0.0003751023        0.0000000125
   Bz''-Bz'         0.0023743756        0.0000000792
   Bx'-Bx         0.0016574935        0.0000000553
   By'-By         0.0016574935        0.0000000553
   Bz'-Bz        -0.0024862403       -0.0000000829
   BxSR-Bx         0.0017114271        0.0000000571
   BySR-By         0.0013262231        0.0000000442
   BzSR-Bz        -0.0020103501       -0.0000000671
   BxSR-Bx''        -0.0004107443       -0.0000000137
   BySR-By''        -0.0007063727       -0.0000000236
   BzSR-Bz''        -0.0018984854       -0.0000000633
   BxSR-Bx'        -0.0000539336       -0.0000000018
   BySR-By'        -0.0003312704       -0.0000000110
   BzSR-Bz'         0.0004758901        0.0000000159
   BxAR-Bx         0.0007186604        0.0000000240
   ByAR-By         0.0027101893        0.0000000904
   BzAR-Bz        -0.0026001030       -0.0000000867
---------------------------------------------------------------------------
 
 *****************************************
     THE MOLECULE IS AN ASYMMETRIC TOP
 *****************************************
 
 
---------------------------------------------------------------------------
         Sextic centrifugal distortion parameters
          Watson A reduction. I^r representation 
              CM-1*10^6                     kHz
---------------------------------------------------------------------------
   HJ        0.0000000103               0.0000003091
   HJK       -0.0000000011              -0.0000000315
   HKJ       -0.0000000718              -0.0000021535
   HK        0.0000000845               0.0000025325
   hJ        0.0000000051               0.0000001541
   hJK        0.0000000093               0.0000002801
   hK        0.0000000292               0.0000008753
---------------------------------------------------------------------------
         Sextic centrifugal distortion parameters
          Watson S reduction. I^r representation 
              CM-1*10^6                     kHz
---------------------------------------------------------------------------
   HJ        0.0000000009               0.0000000261
   HJK        0.0000000361               0.0000010813
   HKJ       -0.0000000540              -0.0000016176
   HK        0.0000000389               0.0000011668
   h1        0.0000000042               0.0000001247
   h2        0.0000000047               0.0000001415
   h3        0.0000000010               0.0000000294
---------------------------------------------------------------------------
---------------------------------------------------------------------------
             Geometrical properties evaluated at     0.00 K 
  Mean and mean-square displacements in normal coordinates (amu**0.5 bohr)
         Coordinate              <q>            <q**2>
---------------------------------------------------------------------------
              1              0.0000000000     0.0000000000
              2              0.0000000000     0.0000000000
              3              0.0000000000     0.0000000000
              4              0.0000000000     0.0000000000
              5              0.0000000000     0.0000000000
              6              0.0000000000     0.0000000000
              7              0.0000000000     0.5000000659
              8             -0.0000000000     0.5000000659
              9              0.0015069325     0.5000000659
             10             -0.0057946193     0.5000000659
             11              0.0000000000     0.5000000659
             12             -0.0000000000     0.5000000659
             13              0.0000000000     0.5000000659
             14             -0.0000000000     0.5000000659
             15             -0.2036627729     0.5000000659
             16              0.0000000000     0.5000000659
             17             -0.0000000000     0.5000000659
             18             -0.1844638030     0.5000000659
             19              0.0206037444     0.5000000659
             20             -0.0256393224     0.5000000659
             21             -0.0000590745     0.5000000659
             22              0.0277646377     0.5000000659
             23             -0.0029587566     0.5000000659
             24             -0.0000335588     0.5000000659
             25             -0.0015176409     0.5000000659
             26              0.0118851387     0.5000000659
             27             -0.0093388718     0.5000000659
             28              0.0139816415     0.5000000659
             29              0.0149306089     0.5000000659
             30              0.0441250139     0.5000000659
             31             -0.0269973520     0.5000000659
             32             -0.0233179794     0.5000000659
             33              0.0674676888     0.5000000659
---------------------------------------------------------------------------
------------------------------------------------------
   ATOM              INTERNUCLEAR DISTANCE
  I    J            Re           Rg           Ra
------------------------------------------------------
  2    1         1.0819050    1.1025843    1.0863317
  3    1         2.1561982    2.1732564    2.1645626
  3    2         1.3916426    1.3994724    1.3970719
  4    1         2.1561982    2.1733614    2.1646110
  4    2         1.3916426    1.3995909    1.3971246
  4    3         2.3906676    2.4016523    2.4005592
  5    1         3.3846822    3.4032080    3.3979917
  5    2         2.3938263    2.4042037    2.4030936
  5    3         1.3936337    1.4017224    1.3993946
  5    4         2.7186620    2.7303459    2.7297381
  6    1         3.3846822    3.4032907    3.3980581
  6    2         2.3938263    2.4042691    2.4031469
  6    3         2.7186620    2.7302912    2.7297142
  6    4         1.3936337    1.4018523    1.3994598
  6    5         2.2792411    2.2894369    2.2882203
  7    1         2.5080635    2.5292429    2.5176988
  7    2         2.1612674    2.1782964    2.1697204
  7    3         1.0812548    1.1017832    1.0854082
  7    4         3.3845477    3.4033701    3.3981682
  7    5         2.1505638    2.1679845    2.1594129
  7    6         3.7988884    3.8183018    3.8140964
  8    1         2.5080635    2.5293775    2.5177996
  8    2         2.1612674    2.1784103    2.1698166
  8    3         3.3845477    3.4033790    3.3982056
  8    4         1.0812548    1.1018437    1.0854449
  8    5         3.7988884    3.8183619    3.8141581
  8    6         2.1505638    2.1681101    2.1595247
  8    7         4.3025852    4.3268206    4.3196283
  9    1         4.2918416    4.3170585    4.3099880
  9    2         3.3817517    3.4012369    3.3962041
  9    3         2.1525632    2.1709691    2.1624445
  9    4         3.8018753    3.8224753    3.8184057
  9    5         1.0835302    1.1046503    1.0889944
  9    6         3.2460793    3.2652090    3.2597948
  9    7         2.4810339    2.5040279    2.4922259
  9    8         4.8816294    4.9081034    4.9023476
 10    1         4.2918416    4.3171696    4.3100689
 10    2         3.3817517    3.4013170    3.3962597
 10    3         3.8018753    3.8224285    3.8183730
 10    4         2.1525632    2.1710840    2.1624952
 10    5         3.2460793    3.2652132    3.2597916
 10    6         1.0835302    1.1046523    1.0889859
 10    7         4.8816294    4.9080432    4.9022768
 10    8         2.4810339    2.5041735    2.4923389
 10    9         4.1079434    4.1332504    4.1256312
 11    1         3.8902253    3.9084770    3.9044538
 11    2         2.8083203    2.8186052    2.8181221
 11    3         2.4126182    2.4225113    2.4215099
 11    4         2.4126182    2.4226059    2.4215590
 11    5         1.3390964    1.3461391    1.3437929
 11    6         1.3390964    1.3461363    1.3437889
 11    7         3.3753245    3.3931864    3.3881107
 11    8         3.3753245    3.3932909    3.3882048
 11    9         2.0575793    2.0749666    2.0663113
 11   10         2.0575793    2.0749688    2.0663070
------------------------------------------------------
  nmode is                     27
  DIPOLE MOMENT OF ISOTOPOLOGUE 
  (only correct if inertial frame is unchanged) 
                             Vibrationally averaged dipole moment
--------------------------------------------------------------------------------
                              a.u.                         Debye
                     x         y         z              x         y         z
--------------------------------------------------------------------------------
MU_e            0.84055  -0.14793   0.00000        2.13633  -0.37598   0.00000
delta <MU> (1) -0.00007   0.00001   0.00000       -0.00017   0.00002   0.00000
delta <MU> (2) -0.02224   0.00398  -0.00000       -0.05653   0.01010  -0.00000
<MU>            0.81824  -0.14395  -0.00000        2.07963  -0.36586  -0.00000
 
Equilibrium dipole moment:    0.85347 a.u. (   2.16917 D)
Zero-point dipole moment:     0.83081 a.u. (   2.11157 D)
--------------------------------------------------------------------------------
********************************************************************************
     PARAMETERS RELEVANT TO ROTATIONAL SPECTROSCOPY
********************************************************************************
 
 
  ----------------------------------------------------------------------------
                                     VIB-ROT CONSTANT / (cm-1)
                                  ------------------------------
     AXIS        MODE       CORIOLIS     QUADRATIC     ANHARMONIC    TOTAL
  ----------------------------------------------------------------------------
       1           7       0.0003149     -0.0000000   -0.0000994    0.0002155
       1           8       0.0003086     -0.0000000   -0.0002316    0.0000769
       1           9       0.0000334     -0.0001142    0.0000014   -0.0000794
       1          10       0.0004209     -0.0001265    0.0000611    0.0003555
       1          11      -0.0001366     -0.0000000   -0.0000346   -0.0001713
       1          12       0.0001491     -0.0000000   -0.0000696    0.0000795
       1          13       0.0001840     -0.0000000   -0.0000536    0.0001304
       1          14       0.0002539     -0.0000000   -0.0000048    0.0002490
       1          15       0.0000265     -0.0000730    0.0002073    0.0001608
       1          16       0.0003018     -0.0000000    0.0000062    0.0003080
       1          17       0.0002924      0.0000000    0.0000066    0.0002990
       1          18      -0.0001449     -0.0000415    0.0001934    0.0000071
       1          19      -0.0001501     -0.0000008    0.0000080   -0.0001429
       1          20      -0.0001983     -0.0000009    0.0002905    0.0000913
       1          21      -0.0002743     -0.0000120    0.0001415   -0.0001448
       1          22      -0.0000643     -0.0000381    0.0002486    0.0001463
       1          23      -0.0002194     -0.0000057    0.0004934    0.0002683
       1          24      -0.0001521     -0.0000015    0.0000977   -0.0000559
       1          25      -0.0001202     -0.0000020    0.0000837   -0.0000384
       1          26      -0.0000966     -0.0000002    0.0002953    0.0001986
       1          27      -0.0001849     -0.0000019    0.0004450    0.0002582
       1          28      -0.0000307     -0.0000015    0.0003090    0.0002768
       1          29      -0.0000646     -0.0000006    0.0001822    0.0001170
       1          30      -0.0000500     -0.0000001    0.0001569    0.0001067
       1          31      -0.0000288     -0.0000009    0.0001486    0.0001190
       1          32      -0.0000507     -0.0000001    0.0001715    0.0001207
       1          33      -0.0000483     -0.0000008    0.0001770    0.0001278
       2           7       0.0002803     -0.0000000   -0.0002848   -0.0000045
       2           8       0.0002924     -0.0000000   -0.0001268    0.0001656
       2           9       0.0002569     -0.0001362    0.0000075    0.0001282
       2          10       0.0000408     -0.0001236    0.0000157   -0.0000671
       2          11       0.0000883     -0.0000000   -0.0000906   -0.0000024
       2          12       0.0000691     -0.0000000   -0.0000332    0.0000359
       2          13       0.0002397     -0.0000000    0.0000288    0.0002686
       2          14       0.0002138     -0.0000000   -0.0000057    0.0002081
       2          15      -0.0000859     -0.0000560    0.0001934    0.0000516
       2          16       0.0003116     -0.0000000    0.0000226    0.0003342
       2          17       0.0003318     -0.0000000    0.0000190    0.0003508
       2          18      -0.0001644     -0.0000415    0.0001411   -0.0000647
       2          19      -0.0001922     -0.0000020    0.0003395    0.0001453
       2          20      -0.0001924     -0.0000069    0.0000020   -0.0001973
       2          21      -0.0001209     -0.0000111    0.0001775    0.0000456
       2          22      -0.0002128     -0.0000147    0.0000619   -0.0001656
       2          23      -0.0001290     -0.0000047    0.0005908    0.0004571
       2          24      -0.0001835     -0.0000014    0.0000484   -0.0001364
       2          25      -0.0001363     -0.0000018    0.0003330    0.0001950
       2          26      -0.0001460     -0.0000000    0.0000640   -0.0000821
       2          27      -0.0000303     -0.0000020    0.0003172    0.0002849
       2          28      -0.0001671     -0.0000017    0.0004675    0.0002987
       2          29      -0.0000170     -0.0000004    0.0000627    0.0000452
       2          30      -0.0000305     -0.0000002    0.0000883    0.0000575
       2          31      -0.0000481     -0.0000002    0.0001331    0.0000848
       2          32      -0.0000276     -0.0000003    0.0001264    0.0000985
       2          33      -0.0000288     -0.0000004    0.0001346    0.0001054
       3           7       0.0000000     -0.0000000   -0.0000988   -0.0000988
       3           8       0.0000000     -0.0000000   -0.0000882   -0.0000882
       3           9       0.0002744     -0.0000005    0.0000023    0.0002762
       3          10      -0.0001974     -0.0000001    0.0000186   -0.0001789
       3          11      -0.0000000     -0.0000000   -0.0000321   -0.0000321
       3          12       0.0000000     -0.0000000   -0.0000252   -0.0000252
       3          13       0.0000000     -0.0000000   -0.0000050   -0.0000050
       3          14       0.0000000     -0.0000000   -0.0000026   -0.0000026
       3          15       0.0000739     -0.0000319    0.0001001    0.0001420
       3          16       0.0000000     -0.0000000    0.0000074    0.0000074
       3          17       0.0000000     -0.0000000    0.0000066    0.0000066
       3          18       0.0001880     -0.0000207    0.0000830    0.0002502
       3          19       0.0007422     -0.0000003    0.0000917    0.0008336
       3          20      -0.0007189     -0.0000005    0.0000691   -0.0006503
       3          21      -0.0000877     -0.0000000    0.0000803   -0.0000074
       3          22       0.0000202     -0.0000006    0.0000750    0.0000947
       3          23      -0.0001432     -0.0000000    0.0002727    0.0001295
       3          24       0.0000225     -0.0000000    0.0000359    0.0000584
       3          25       0.0000460     -0.0000000    0.0001078    0.0001538
       3          26      -0.0000478     -0.0000000    0.0000866    0.0000388
       3          27       0.0008436     -0.0000000    0.0001889    0.0010325
       3          28      -0.0008751     -0.0000000    0.0001965   -0.0006786
       3          29      -0.0000226     -0.0000000    0.0000596    0.0000369
       3          30      -0.0000229     -0.0000001    0.0000603    0.0000374
       3          31      -0.0000220     -0.0000000    0.0000703    0.0000483
       3          32      -0.0000230     -0.0000000    0.0000739    0.0000509
       3          33      -0.0000231     -0.0000003    0.0000774    0.0000540
  ----------------------------------------------------------------------------
 
 
  ----------------------------------------------------------------------------
   Be, B0 AND B-B0 SHIFTS FOR SINGLY EXCITED VIBRATIONAL STATES (CM-1)
   ------------------------------------------------------------
  VIBRATION            X AXIS               Y AXIS                 Z AXIS
  ----------------------------------------------------------------------------
    Be                    0.19935752           0.18826749           0.09682693
    B0                    0.19781768           0.18694701           0.09608491
    Be-B0                 0.00153983           0.00132048           0.00074202
    B'                    0.19781774           0.18694707           0.09608483
    Be-B'                 0.00153978           0.00132042           0.00074210
    B''                   0.19781775           0.18694708           0.09608491
    Be-B''                0.00153976           0.00132041           0.00074202
    B^A                   0.19781771           0.18694710           0.09608483
    Be-B^A                0.00153981           0.00132039           0.00074210
    B^S                   0.19781774           0.18694705           0.09608485
    Be-B^S                0.00153978           0.00132043           0.00074208
     7                   -0.00021550           0.00000447           0.00009876
     8                   -0.00007693          -0.00016563           0.00008818
     9                    0.00007942          -0.00012819          -0.00027619
    10                   -0.00035552           0.00006712           0.00017890
    11                    0.00017126           0.00000238           0.00003215
    12                   -0.00007947          -0.00003588           0.00002520
    13                   -0.00013037          -0.00026855           0.00000502
    14                   -0.00024904          -0.00020811           0.00000265
    15                   -0.00016081          -0.00005160          -0.00014203
    16                   -0.00030800          -0.00033423          -0.00000744
    17                   -0.00029903          -0.00035079          -0.00000658
    18                   -0.00000709           0.00006473          -0.00025021
    19                    0.00014288          -0.00014535          -0.00083361
    20                   -0.00009127           0.00019734           0.00065030
    21                    0.00014477          -0.00004557           0.00000740
    22                   -0.00014626           0.00016563          -0.00009466
    23                   -0.00026828          -0.00045708          -0.00012947
    24                    0.00005587           0.00013642          -0.00005841
    25                    0.00003843          -0.00019500          -0.00015383
    26                   -0.00019856           0.00008206          -0.00003879
    27                   -0.00025817          -0.00028489          -0.00103251
    28                   -0.00027676          -0.00029873           0.00067855
    29                   -0.00011701          -0.00004524          -0.00003691
    30                   -0.00010668          -0.00005753          -0.00003738
    31                   -0.00011897          -0.00008482          -0.00004825
    32                   -0.00012074          -0.00009849          -0.00005087
    33                   -0.00012785          -0.00010545          -0.00005401
  ----------------------------------------------------------------------------
  ----------------------------------------------------------------------------
   Be, B0 AND B-B0 SHIFTS FOR SINGLY EXCITED VIBRATIONAL STATES (MHz)
  VIBRATION            X AXIS               Y AXIS                 Z AXIS
  ----------------------------------------------------------------------------
    Be                 5976.58797278        5644.11730251        2902.79830596
    B0                 5930.42491647        5604.53038341        2880.55323780
    Be-B0                46.16305631          39.58691910          22.24506815
    B'                 5930.42657397        5604.53204091        2880.55075156
    Be-B'                46.16139881          39.58526161          22.24755439
    B''                5930.42703864        5604.53241601        2880.55312594
    Be-B''               46.16093414          39.58488650          22.24518002
    B^A                5930.42563513        5604.53309360        2880.55063770
    Be-B^A               46.16233765          39.58420891          22.24766826
    B^S                5930.42662790        5604.53170964        2880.55122745
    Be-B^S               46.16134488          39.58559288          22.24707850
     7                   -6.46064505           0.13413437           2.96086462
     8                   -2.30639379          -4.96545061           2.64365998
     9                    2.38106899          -3.84305808          -8.27991615
    10                  -10.65812993           2.01223883           5.36323683
    11                    5.13410896           0.07135867           0.96372833
    12                   -2.38255229          -1.07573209           0.75559262
    13                   -3.90852955          -8.05096972           0.15063875
    14                   -7.46589605          -6.23883609           0.07939528
    15                   -4.82100710          -1.54701494          -4.25780689
    16                   -9.23364242         -10.02007666          -0.22304048
    17                   -8.96469123         -10.51629757          -0.19714834
    18                   -0.21251727           1.94064981          -7.50112902
    19                    4.28354734          -4.35743190         -24.99090407
    20                   -2.73610509           5.91617640          19.49538300
    21                    4.34002999          -1.36600565           0.22175622
    22                   -4.38467169           4.96554934          -2.83792696
    23                   -8.04272109         -13.70304339          -3.88155292
    24                    1.67490509           4.08983109          -1.75102936
    25                    1.15216489          -5.84590269          -4.61178403
    26                   -5.95269223           2.46020569          -1.16279280
    27                   -7.73965526          -8.54073939         -30.95378967
    28                   -8.29696161          -8.95576438          20.34250665
    29                   -3.50781638          -1.35622788          -1.10661354
    30                   -3.19832506          -1.72484253          -1.12050487
    31                   -3.56657432          -2.54286028          -1.44650050
    32                   -3.61964941          -2.95252633          -1.52514313
    33                   -3.83276106          -3.16120221          -1.61931588
  ----------------------------------------------------------------------------
