# Supplementary material for: Precise Semi-Experimental Equilibrium (r e SE) Structure of Pyridine from 32 Isotopologues: Accurate Assessment of the Effect of Nitrogen-Atom Substitution in Aromatic Rings
Source: J Phys Chem A. 2025 Nov 7;129(46):10737–50. doi: 10.1021/acs.jpca.5c07184 (PMC12641475; doi:10.1021/acs.jpca.5c07184)
Supplement: Supplementary file 2 [file jp5c07184_si_002.zip › Supplementary Information/Computational Files/isomass/ISOMASS40_15N_13C2.out]

 @GETMEM-I,  Allocated   91552 MB of main memory.
  analysis of anharmonic force field for a different isotopomer
  masses of atoms
   1.00782503500000        12.0000000000000        12.0000000000000     
   12.0000000000000        13.0033548260000        12.0000000000000     
   1.00782503500000        1.00782503500000        1.00782503500000     
   1.00782503500000        15.0001089700000     
  rotation matrix to com frame 

                 COLUMN   1       COLUMN   2       COLUMN   3
 ROW   1      0.15455807679    0.00000000000    0.98798370477
 ROW   2      0.98798370477    0.00000000000   -0.15455807679
 ROW   3     -0.00000000000    1.00000000000   -0.00000000000
********************************************************************************
        PARAMETERS RELEVANT TO MOLECULAR STRUCTURE 
********************************************************************************

                 COLUMN   1       COLUMN   2       COLUMN   3       COLUMN   4
 ROW   1      0.10678510523   -0.00906830449   -0.02922153907    0.02848597660
 ROW   2      0.02023167931    0.10051419810    0.04274068695    0.18901351240
 ROW   3      0.02295237762   -0.04640962180    0.09827780292   -0.00000002219
 ROW   4      0.10678510523   -0.00906830449   -0.02922153908    0.01580609799
 ROW   5      0.02023167931    0.10051419814    0.04274068688    0.10795975112
 ROW   6      0.02295237769   -0.04640962186    0.09827780290   -0.00000001271
 ROW   7      0.10678510523   -0.00906830452   -0.02922153901    0.09700579620
 ROW   8      0.02023167931    0.10051419817    0.04274068682    0.04056156508
 ROW   9      0.02295237770   -0.04640962185    0.09827780282   -0.00000000579
 ROW  10      0.10678510523   -0.00906830444   -0.02922153917   -0.08209769219
 ROW  11      0.02023167931    0.10051419816    0.04274068684    0.06858013566
 ROW  12      0.02295237777   -0.04640962194    0.09827780296   -0.00000000716
 ROW  13      0.10678510523   -0.00906830451   -0.02922153903    0.07651157799
 ROW  14      0.02023167931    0.10051419822    0.04274068673   -0.06310996373
 ROW  15      0.02295237779   -0.04640962193    0.09827780279    0.00000000637
 ROW  16      0.10678510523   -0.00906830444   -0.02922153918   -0.09424407645
 ROW  17      0.02023167931    0.10051419820    0.04274068675   -0.03639731010
 ROW  18      0.02295237786   -0.04640962202    0.09827780293    0.00000000507
 ROW  19      0.10678510523   -0.00906830456   -0.02922153895    0.17454534264
 ROW  20      0.02023167931    0.10051419816    0.04274068684    0.06720825033
 ROW  21      0.02295237763   -0.04640962179    0.09827780277   -0.00000000967
 ROW  22      0.10678510523   -0.00906830441   -0.02922153922   -0.14779473423
 ROW  23      0.02023167931    0.10051419814    0.04274068689    0.11763444886
 ROW  24      0.02295237777   -0.04640962195    0.09827780303   -0.00000001213
 ROW  25      0.10678510523   -0.00906830454   -0.02922153898    0.13819894946
 ROW  26      0.02023167931    0.10051419824    0.04274068669   -0.11738158389
 ROW  27      0.02295237780   -0.04640962193    0.09827780273    0.00000001199
 ROW  28      0.10678510523   -0.00906830440   -0.02922153924   -0.16955889471
 ROW  29      0.02023167931    0.10051419822    0.04274068673   -0.06923659861
 ROW  30      0.02295237793   -0.04640962209    0.09827780297    0.00000000964
 ROW  31      0.10678510523   -0.00906830447   -0.02922153911   -0.01710735420
 ROW  32      0.02023167931    0.10051419823    0.04274068670   -0.10243336399
 ROW  33      0.02295237787   -0.04640962201    0.09827780285    0.00000001188

                 COLUMN   5       COLUMN   6       COLUMN   7       COLUMN   8
 ROW   1      0.00000000244    0.00000000000    0.00000000000   -0.00000000000
 ROW   2      0.00000001564    0.00000000017    0.00000000000   -0.00000000000
 ROW   3      0.26628233129   -0.01496058961    0.01444125124    0.34377836704
 ROW   4      0.00000000139   -0.00000000001   -0.00000000000   -0.00000000000
 ROW   5      0.00000000891    0.00000000010   -0.00000000000    0.00000000000
 ROW   6      0.15202889312   -0.00788195235    0.00642592501    0.14207829188
 ROW   7      0.00000000812    0.00000000006    0.00000000000   -0.00000000000
 ROW   8      0.00000000332    0.00000000004   -0.00000000000    0.00000000000
 ROW   9      0.06987165518   -0.13301438892    0.11737598506   -0.08895560198
 ROW  10     -0.00000000674   -0.00000000009   -0.00000000000    0.00000000000
 ROW  11      0.00000000564    0.00000000007   -0.00000000000    0.00000000000
 ROW  12      0.08367178814    0.12657568563   -0.12263608958   -0.07809598174
 ROW  13      0.00000000642    0.00000000004    0.00000000000   -0.00000000000
 ROW  14     -0.00000000528   -0.00000000004   -0.00000000000    0.00000000000
 ROW  15     -0.07686304065   -0.11785375871   -0.11610091749   -0.05681746286
 ROW  16     -0.00000000775   -0.00000000010   -0.00000000000    0.00000000000
 ROW  17     -0.00000000307   -0.00000000002   -0.00000000000   -0.00000000000
 ROW  18     -0.06370611675    0.12963697230    0.11286996336   -0.07083465043
 ROW  19      0.00000001456    0.00000000013    0.00000000000   -0.00000000000
 ROW  20      0.00000000553    0.00000000007   -0.00000000000    0.00000000000
 ROW  21      0.11770750082   -0.24012233339    0.24856708348   -0.16200519616
 ROW  22     -0.00000001219   -0.00000000015   -0.00000000000    0.00000000000
 ROW  23      0.00000000971    0.00000000011   -0.00000000000    0.00000000000
 ROW  24      0.14254415889    0.22707245837   -0.26038546399   -0.13843828309
 ROW  25      0.00000001154    0.00000000009    0.00000000000   -0.00000000000
 ROW  26     -0.00000000979   -0.00000000009   -0.00000000000    0.00000000000
 ROW  27     -0.14353703784   -0.21333420507   -0.31269334398   -0.10301003808
 ROW  28     -0.00000001400   -0.00000000017   -0.00000000000    0.00000000000
 ROW  29     -0.00000000579   -0.00000000005   -0.00000000000   -0.00000000000
 ROW  30     -0.11982395676    0.23272506131    0.30670268031   -0.14172567244
 ROW  31     -0.00000000135   -0.00000000004   -0.00000000000   -0.00000000000
 ROW  32     -0.00000000855   -0.00000000008   -0.00000000000    0.00000000000
 ROW  33     -0.14454225519    0.01049228997    0.00964434097    0.13943163562

                 COLUMN   9       COLUMN  10       COLUMN  11       COLUMN  12
 ROW   1      0.14726885519    0.00864407082   -0.00000000000   -0.00000000000
 ROW   2     -0.02007433587    0.11026646917   -0.00000000000   -0.00000000000
 ROW   3      0.00000000000    0.00000000000    0.41396560706    0.25732766486
 ROW   4      0.14657498255   -0.01804576840   -0.00000000000    0.00000000000
 ROW   5     -0.02561048505   -0.06074299777    0.00000000000    0.00000000000
 ROW   6      0.00000000000   -0.00000000000    0.03829524073   -0.10656492800
 ROW   7      0.03348459444    0.07646116644   -0.00000000000   -0.00000000000
 ROW   8      0.07946148630   -0.11157213650    0.00000000000    0.00000000000
 ROW   9     -0.00000000000   -0.00000000000   -0.10229827372    0.03332811802
 ROW  10     -0.00023340485   -0.11006265589    0.00000000000    0.00000000000
 ROW  11     -0.09205806923   -0.07547090822    0.00000000000    0.00000000000
 ROW  12     -0.00000000000   -0.00000000000   -0.10269610522    0.03390686233
 ROW  13      0.00897477069    0.10302317580   -0.00000000000   -0.00000000000
 ROW  14      0.07955594005    0.07103493363   -0.00000000000   -0.00000000000
 ROW  15      0.00000000000    0.00000000000    0.06118170280   -0.08798156786
 ROW  16     -0.02139950671   -0.07538632805    0.00000000000    0.00000000000
 ROW  17     -0.07375727554    0.10137522229   -0.00000000000   -0.00000000000
 ROW  18     -0.00000000000   -0.00000000000    0.06371397151   -0.09078290594
 ROW  19     -0.09431577068   -0.00297525209    0.00000000000    0.00000000000
 ROW  20      0.03545997599   -0.13858455023    0.00000000000    0.00000000000
 ROW  21      0.00000000000    0.00000000000    0.20020719116    0.46643901388
 ROW  22     -0.10451240300   -0.03580832806    0.00000000000    0.00000000000
 ROW  23     -0.01406814579   -0.13084520835    0.00000000000    0.00000000000
 ROW  24      0.00000000000    0.00000000000    0.20087645822    0.46348346049
 ROW  25      0.10831526160    0.07030505181   -0.00000000000   -0.00000000000
 ROW  26     -0.00696126668    0.10058182267   -0.00000000000   -0.00000000000
 ROW  27      0.00000000000    0.00000000000    0.37051265159    0.11490187553
 ROW  28      0.09995800619   -0.04458258688   -0.00000000000   -0.00000000000
 ROW  29     -0.02173492543    0.11573592275   -0.00000000000   -0.00000000000
 ROW  30      0.00000000000    0.00000000000    0.38963469330    0.08389477382
 ROW  31     -0.14504976988    0.01261375692    0.00000000000   -0.00000000000
 ROW  32      0.02244456644    0.05170867127   -0.00000000000   -0.00000000000
 ROW  33     -0.00000000000    0.00000000000   -0.07648397503    0.08723384194

                 COLUMN  13       COLUMN  14       COLUMN  15       COLUMN  16
 ROW   1     -0.00000000000    0.00000000000   -0.00247896472    0.00000000000
 ROW   2      0.00000000000    0.00000000000    0.00497931652   -0.00000000000
 ROW   3      0.01171774014    0.45067743994    0.00000000000    0.15496280645
 ROW   4     -0.00000000000    0.00000000000   -0.00920873068    0.00000000000
 ROW   5      0.00000000000    0.00000000000    0.00239019810   -0.00000000000
 ROW   6     -0.00301007697   -0.07662179715   -0.00000000000   -0.02398285188
 ROW   7     -0.00000000000    0.00000000000    0.06491934829   -0.00000000000
 ROW   8      0.00000000000   -0.00000000000   -0.13205800873    0.00000000000
 ROW   9      0.08063988231   -0.02829179239    0.00000000000    0.07052475837
 ROW  10      0.00000000000    0.00000000000    0.10084620339   -0.00000000000
 ROW  11     -0.00000000000    0.00000000000    0.10458041499   -0.00000000000
 ROW  12     -0.08086250200   -0.01262454172   -0.00000000000   -0.04981576873
 ROW  13      0.00000000000   -0.00000000000   -0.00205786523    0.00000000000
 ROW  14      0.00000000000   -0.00000000000   -0.03787397743    0.00000000000
 ROW  15      0.04483773664    0.08414704979   -0.00000000000   -0.08650882636
 ROW  16      0.00000000000    0.00000000000    0.00930036939   -0.00000000000
 ROW  17     -0.00000000000   -0.00000000000    0.03656303828   -0.00000000000
 ROW  18     -0.04604927859    0.07455879599    0.00000000000    0.10384409711
 ROW  19     -0.00000000000    0.00000000000    0.16290226218   -0.00000000000
 ROW  20      0.00000000000   -0.00000000000   -0.10612580058    0.00000000000
 ROW  21     -0.54619145855    0.14882362299   -0.00000000000   -0.33198605089
 ROW  22      0.00000000000   -0.00000000000    0.18465865923   -0.00000000000
 ROW  23     -0.00000000000    0.00000000000    0.05098140769   -0.00000000000
 ROW  24      0.56291369214    0.06876742281    0.00000000000    0.17781304992
 ROW  25      0.00000000000   -0.00000000000   -0.00329361571    0.00000000000
 ROW  26      0.00000000000    0.00000000000   -0.04233450303    0.00000000000
 ROW  27     -0.30822141895   -0.55064610443    0.00000000000    0.49762582605
 ROW  28     -0.00000000000    0.00000000000    0.01567955180   -0.00000000000
 ROW  29     -0.00000000000   -0.00000000000    0.04420139864   -0.00000000000
 ROW  30      0.27442525865   -0.46553584278   -0.00000000000   -0.50777516399
 ROW  31      0.00000000000   -0.00000000000   -0.15491835621    0.00000000000
 ROW  32     -0.00000000000    0.00000000000    0.02689694935   -0.00000000000
 ROW  33      0.00091604687   -0.01518695809   -0.00000000000   -0.00483363706

                 COLUMN  17       COLUMN  18       COLUMN  19       COLUMN  20
 ROW   1     -0.00000000000    0.19064570233    0.01829370169    0.05717900511
 ROW   2     -0.00000000000    0.05437566555    0.39618416423    0.04290392880
 ROW   3      0.57055090252    0.00000000000    0.00000000000   -0.00000000000
 ROW   4     -0.00000000000    0.17050264476   -0.02986397691    0.04281896971
 ROW   5     -0.00000000000   -0.01446789193    0.06823385252    0.00054193991
 ROW   6     -0.09118087632   -0.00000000000   -0.00000000000    0.00000000000
 ROW   7      0.00000000000    0.00730918528    0.05433684321   -0.02199609928
 ROW   8     -0.00000000000   -0.02349456903   -0.04323489802   -0.10452417882
 ROW   9      0.05363196231    0.00000000000    0.00000000000   -0.00000000000
 ROW  10      0.00000000000   -0.01945018794   -0.06315952836   -0.00769270483
 ROW  11      0.00000000000    0.00256678494   -0.06115219745    0.09587392281
 ROW  12      0.07718340193   -0.00000000000    0.00000000000    0.00000000000
 ROW  13      0.00000000000   -0.11828567531   -0.06591115169    0.00727772710
 ROW  14      0.00000000000   -0.09318862558   -0.02518258593    0.07686755325
 ROW  15     -0.00027303237    0.00000000000   -0.00000000000    0.00000000000
 ROW  16      0.00000000000   -0.05962983601    0.08620349948    0.00898921717
 ROW  17     -0.00000000000    0.10910998452   -0.07193799795   -0.09282106136
 ROW  18     -0.04010734460   -0.00000000000   -0.00000000000   -0.00000000000
 ROW  19      0.00000000000    0.00715084615    0.34670693277   -0.36975501232
 ROW  20     -0.00000000000   -0.03461073221    0.05256820633   -0.22942186604
 ROW  21     -0.36333850482   -0.00000000000   -0.00000000000    0.00000000000
 ROW  22      0.00000000000   -0.08206567853   -0.21472207166   -0.36745916741
 ROW  23     -0.00000000000    0.05882041640    0.04022998788    0.36840918766
 ROW  24     -0.46115453950    0.00000000000   -0.00000000000    0.00000000000
 ROW  25      0.00000000000   -0.23628852356   -0.20827448805   -0.10263269633
 ROW  26     -0.00000000000    0.00199622383    0.09754141319    0.17437269339
 ROW  27      0.09523059293    0.00000000000    0.00000000000   -0.00000000000
 ROW  28      0.00000000000   -0.12411528251    0.33797173572   -0.06824338906
 ROW  29      0.00000000000    0.08783492804    0.03239926049   -0.12936342273
 ROW  30      0.29749471665    0.00000000000    0.00000000000    0.00000000000
 ROW  31     -0.00000000000    0.03999413907    0.00031315856    0.03316657302
 ROW  32      0.00000000000    0.01049717011    0.06671863962   -0.00113729612
 ROW  33     -0.00870957233   -0.00000000000    0.00000000000   -0.00000000000

                 COLUMN  21       COLUMN  22       COLUMN  23       COLUMN  24
 ROW   1      0.09701641444    0.02623154454    0.03190149623    0.04381152361
 ROW   2      0.62093642783    0.11873464986    0.23608018173    0.28432017364
 ROW   3     -0.00000000000    0.00000000000   -0.00000000000    0.00000000000
 ROW   4      0.01258503897    0.00231983417   -0.01418305189   -0.01178657652
 ROW   5      0.08113572312   -0.02461119799   -0.06254002678   -0.07056187588
 ROW   6     -0.00000000000    0.00000000000    0.00000000000    0.00000000000
 ROW   7     -0.05425912575    0.05903766700    0.05672518063   -0.02082587196
 ROW   8     -0.02029748755    0.00157809093    0.02717852518   -0.00818164708
 ROW   9     -0.00000000000   -0.00000000000   -0.00000000000    0.00000000000
 ROW  10      0.04230688901    0.01054708812   -0.06754657875    0.01951850116
 ROW  11     -0.03417550332    0.01346169751    0.04604088433   -0.01234176257
 ROW  12      0.00000000000    0.00000000000    0.00000000000    0.00000000000
 ROW  13      0.01725486843   -0.06271698137   -0.06595204913   -0.04372847629
 ROW  14     -0.02961774744    0.11112187191    0.04839023583    0.02548814838
 ROW  15     -0.00000000000   -0.00000000000    0.00000000000    0.00000000000
 ROW  16     -0.02162672951   -0.01054924459    0.11812479617    0.04655239776
 ROW  17     -0.02373031817   -0.04293248168    0.08385513702    0.00973891444
 ROW  18      0.00000000000    0.00000000000   -0.00000000000   -0.00000000000
 ROW  19     -0.43493597652    0.24908798457   -0.25697141705    0.23364587036
 ROW  20     -0.15203008190    0.06632991745   -0.08090921291    0.07871013809
 ROW  21      0.00000000000    0.00000000000    0.00000000000   -0.00000000000
 ROW  22      0.33986193167    0.32540263668    0.01640892534   -0.19591768522
 ROW  23     -0.25757822412   -0.22148589764   -0.01675644875    0.14833532033
 ROW  24     -0.00000000000   -0.00000000000    0.00000000000   -0.00000000000
 ROW  25      0.06479989454   -0.31674968157    0.11785255871    0.42283045166
 ROW  26     -0.07058236426    0.33518306787   -0.12623474272   -0.39170177018
 ROW  27      0.00000000000    0.00000000000   -0.00000000000   -0.00000000000
 ROW  28     -0.06955392638   -0.39329197276    0.23186741889   -0.48261462357
 ROW  29     -0.04412186152   -0.21811367487    0.12763995932   -0.22612690964
 ROW  30     -0.00000000000   -0.00000000000    0.00000000000    0.00000000000
 ROW  31      0.00202595957    0.01262937114   -0.02680040738    0.00967924390
 ROW  32      0.01683728627   -0.05974553738   -0.12696997591    0.05013437850
 ROW  33      0.00000000000   -0.00000000000    0.00000000000   -0.00000000000

                 COLUMN  25       COLUMN  26       COLUMN  27       COLUMN  28
 ROW   1      0.06228522064   -0.06530565628    0.07517557204   -0.06506699693
 ROW   2      0.37881525069    0.03340465546    0.23465226769    0.11043834024
 ROW   3     -0.00000000000   -0.00000000000   -0.00000000000   -0.00000000000
 ROW   4     -0.00444279054   -0.05649569480    0.00650023717   -0.08006048623
 ROW   5     -0.04633253267   -0.00544987810   -0.16915736384   -0.05535859703
 ROW   6      0.00000000000    0.00000000000    0.00000000000    0.00000000000
 ROW   7     -0.11216358993    0.06173018247   -0.01174473991    0.13977668136
 ROW   8      0.00303690287    0.06736360148    0.07211575145    0.05023280561
 ROW   9     -0.00000000000   -0.00000000000   -0.00000000000   -0.00000000000
 ROW  10      0.10186648644    0.03049654537   -0.06602819256    0.11173855629
 ROW  11     -0.03050511513   -0.06806837619    0.11921873024   -0.01777391690
 ROW  12      0.00000000000    0.00000000000   -0.00000000000   -0.00000000000
 ROW  13      0.06351758692    0.05170212673    0.06011378786   -0.07749506538
 ROW  14      0.02884641930   -0.08161267427   -0.07504390099    0.01006069516
 ROW  15     -0.00000000000    0.00000000000    0.00000000000    0.00000000000
 ROW  16     -0.04854229055    0.08410887035   -0.00785994358   -0.13151946992
 ROW  17      0.05621360934    0.06158750486   -0.06076207251   -0.03278666560
 ROW  18     -0.00000000000   -0.00000000000    0.00000000000    0.00000000000
 ROW  19      0.27286668768   -0.28395181310    0.00873044205   -0.18308434388
 ROW  20      0.14671488365   -0.04185495506    0.09206962013   -0.05957277441
 ROW  21      0.00000000000   -0.00000000000    0.00000000000    0.00000000000
 ROW  22     -0.21220101060   -0.24811208311    0.15351762592   -0.08827755567
 ROW  23      0.21738061111    0.12972786982   -0.03222625898    0.14302292855
 ROW  24      0.00000000000   -0.00000000000    0.00000000000    0.00000000000
 ROW  25     -0.11921366682   -0.31607663720   -0.12267180126    0.02274521735
 ROW  26      0.20464620792    0.24390496079    0.09766702098   -0.08983392478
 ROW  27     -0.00000000000    0.00000000000   -0.00000000000    0.00000000000
 ROW  28      0.15662534565   -0.38389025155    0.09362506314    0.16308992768
 ROW  29      0.15936624596   -0.14442835793   -0.01856116033    0.11163987752
 ROW  30      0.00000000000    0.00000000000   -0.00000000000    0.00000000000
 ROW  31     -0.01521141781   -0.05352573084   -0.00280642664    0.04534931102
 ROW  32     -0.08530868097    0.01157076628    0.07082061843    0.02133527396
 ROW  33      0.00000000000   -0.00000000000    0.00000000000    0.00000000000

                 COLUMN  29       COLUMN  30       COLUMN  31       COLUMN  32
 ROW   1      0.05252783243   -0.11956272491   -0.76974375581    0.02908705134
 ROW   2     -0.00774019118    0.01880002696    0.12052319310    0.00077713554
 ROW   3     -0.00000000000    0.00000000000    0.00000000000   -0.00000000000
 ROW   4     -0.00415072219    0.00981928952    0.06637054294   -0.00323679402
 ROW   5      0.00059596612   -0.00139190518   -0.01048137427   -0.00399336868
 ROW   6      0.00000000000   -0.00000000000   -0.00000000000    0.00000000000
 ROW   7      0.00269108134   -0.00191515666   -0.01257486009   -0.02003542391
 ROW   8     -0.01562724698    0.00556743501    0.02818204305    0.05606473903
 ROW   9      0.00000000000   -0.00000000000   -0.00000000000   -0.00000000000
 ROW  10      0.00072717080   -0.01145135124   -0.01855427306    0.03486213610
 ROW  11      0.00042933099   -0.01976416466   -0.01981109594    0.04481733961
 ROW  12      0.00000000000    0.00000000000    0.00000000000   -0.00000000000
 ROW  13      0.05069985058   -0.00319412044    0.00899156959    0.00902620676
 ROW  14      0.05405443338   -0.00483212868    0.00903405352    0.00653731056
 ROW  15     -0.00000000000    0.00000000000   -0.00000000000   -0.00000000000
 ROW  16     -0.00404088066   -0.03316103987    0.00903782926   -0.00846046539
 ROW  17      0.00611373546    0.07077529421   -0.01811940406    0.01277427952
 ROW  18     -0.00000000000   -0.00000000000    0.00000000000   -0.00000000000
 ROW  19     -0.06137103382    0.02254063015    0.12171317689    0.22044305162
 ROW  20      0.19112905352   -0.06726400255   -0.34296004456   -0.63631267036
 ROW  21     -0.00000000000   -0.00000000000    0.00000000000   -0.00000000000
 ROW  22     -0.00468245504    0.16497448281    0.19425956990   -0.38614887102
 ROW  23     -0.00625051039    0.22792682419    0.25350442901   -0.51357013401
 ROW  24      0.00000000000   -0.00000000000   -0.00000000000    0.00000000000
 ROW  25     -0.62003662282    0.04203922863   -0.09796283246   -0.08305947587
 ROW  26     -0.69388883909    0.04761842725   -0.10836259002   -0.08820492081
 ROW  27      0.00000000000   -0.00000000000    0.00000000000    0.00000000000
 ROW  28      0.03771397352    0.36560347903   -0.09037173572    0.06716683898
 ROW  29     -0.08362022857   -0.82141370691    0.20103043767   -0.14329305216
 ROW  30      0.00000000000    0.00000000000   -0.00000000000    0.00000000000
 ROW  31     -0.00009847253    0.00018111444   -0.00007609029   -0.00008130545
 ROW  32      0.00026921360   -0.00002819483    0.00003875384   -0.00063705730
 ROW  33     -0.00000000000   -0.00000000000   -0.00000000000    0.00000000000

                 COLUMN  33
 ROW   1     -0.52525565151
 ROW   2      0.08232770201
 ROW   3      0.00000000000
 ROW   4      0.04854589457
 ROW   5     -0.00773297094
 ROW   6     -0.00000000000
 ROW   7      0.01393053660
 ROW   8     -0.04578958102
 ROW   9      0.00000000000
 ROW  10      0.02925290867
 ROW  11      0.04170468839
 ROW  12     -0.00000000000
 ROW  13     -0.00774395983
 ROW  14     -0.00574877739
 ROW  15      0.00000000000
 ROW  16     -0.00764521096
 ROW  17      0.01134813084
 ROW  18     -0.00000000000
 ROW  19     -0.16973473226
 ROW  20      0.49792641332
 ROW  21     -0.00000000000
 ROW  22     -0.33436666006
 ROW  23     -0.44951601019
 ROW  24      0.00000000000
 ROW  25      0.06908816864
 ROW  26      0.07273960678
 ROW  27      0.00000000000
 ROW  28      0.05835247841
 ROW  29     -0.12293302395
 ROW  30     -0.00000000000
 ROW  31      0.00004412201
 ROW  32     -0.00005231749
 ROW  33      0.00000000000
  Performing F(IJK)/F(IKJ)/F(KJI) consistency check 
  Differences greater than 1 cm-1 will be printed.
  ===================================================================
  I    J    K    F(IJK)        F(IKJ)        F(KJI)        Difference
  ===================================================================
 Cubic force constants written to file cubic.
  ===================================================================
  Largest absolute difference is    0.16434 cm-1.
 
 
---------------------------------------------------------------------------
          Quartic centrifugal distortion parameters 
                                CM-1                MHz
---------------------------------------------------------------------------
    1    1    1    1   -0.1766094813E-06       -0.0052946191
    1    1    1    2    0.3207710425E-08        0.0000961647
    1    1    2    1    0.3207710425E-08        0.0000961647
    1    1    2    2    0.6312931954E-07        0.0018925694
    1    1    3    3   -0.2495438736E-07       -0.0007481137
    1    2    1    1    0.3207710425E-08        0.0000961647
    1    2    1    2   -0.1104078307E-06       -0.0033099435
    1    2    2    1   -0.1104078307E-06       -0.0033099435
    1    2    2    2   -0.4779820758E-08       -0.0001432954
    1    2    3    3   -0.5079305891E-09       -0.0000152274
    2    1    1    1    0.3207710425E-08        0.0000961647
    2    1    1    2   -0.1104078307E-06       -0.0033099435
    2    1    2    1   -0.1104078307E-06       -0.0033099435
    2    1    2    2   -0.4779820758E-08       -0.0001432954
    2    1    3    3   -0.5079305891E-09       -0.0000152274
    2    2    1    1    0.6312931954E-07        0.0018925694
    2    2    1    2   -0.4779820758E-08       -0.0001432954
    2    2    2    1   -0.4779820758E-08       -0.0001432954
    2    2    2    2   -0.1737013819E-06       -0.0052074364
    2    2    3    3   -0.3106305653E-07       -0.0009312470
    3    3    1    1   -0.2495438736E-07       -0.0007481137
    3    3    1    2   -0.5079305891E-09       -0.0000152274
    3    3    2    1   -0.5079305891E-09       -0.0000152274
    3    3    2    2   -0.3106305653E-07       -0.0009312470
    3    3    3    3   -0.1410351548E-07       -0.0004228128
---------------------------------------------------------------------------
------------------------------------------------------------
        Parameter                (MHz)                 (CM-1)
------------------------------------------------------------
 
           R6                -.588712E-04           -.196373E-08
           R5                -.991808E-04           -.330831E-08
           SI                            0.124328E+01
 
  Kivelson-Wilson centrifugal distortion parameters 
 
           DJ                0.586039E-03           0.195482E-07
           DK                0.540836E-03           0.180403E-07
           DJK               0.196780E-03           0.656388E-08
 
  A-reduced centrifugal distortion parameters (Ir representation) 
 
           DELJ              0.703781E-03           0.234756E-07
           DELK              0.112955E-02           0.376776E-07
           DELJK             -.509674E-03           -.170009E-07
           delJ              0.299039E-03           0.997487E-08
           delK              0.491134E-03           0.163825E-07
 
  S-reduced centrifugal distortion parameters (Ir representation) 
 
           DJ                0.506265E-03           0.168872E-07
           DK                0.141967E-03           0.473550E-08
           DJK               0.675423E-03           0.225297E-07
           D1                -.299039E-03           -.997487E-08
           D2                -.987581E-04           -.329421E-08
------------------------------------------------------------
  Centrifugal corrections for various types of 
 rotational constants (MHz and cm-1) ...
   Bx''-Bx         0.0021205953        0.0000000707
   By''-By         0.0020290286        0.0000000677
   Bz''-Bz        -0.0001187988       -0.0000000040
   Bx''-Bx'         0.0004656235        0.0000000155
   By''-By'         0.0003740569        0.0000000125
   Bz''-Bz'         0.0023636588        0.0000000788
   Bx'-Bx         0.0016549717        0.0000000552
   By'-By         0.0016549717        0.0000000552
   Bz'-Bz        -0.0024824576       -0.0000000828
   BxSR-Bx         0.0017006136        0.0000000567
   BySR-By         0.0013341859        0.0000000445
   BzSR-Bz        -0.0020097975       -0.0000000670
   BxSR-Bx''        -0.0004199816       -0.0000000140
   BySR-By''        -0.0006948427       -0.0000000232
   BzSR-Bz''        -0.0018909987       -0.0000000631
   BxSR-Bx'        -0.0000456419       -0.0000000015
   BySR-By'        -0.0003207859       -0.0000000107
   BzSR-Bz'         0.0004726602        0.0000000158
   BxAR-Bx         0.0007130330        0.0000000238
   ByAR-By         0.0027114857        0.0000000904
   BzAR-Bz        -0.0025970327       -0.0000000866
---------------------------------------------------------------------------
 
 *****************************************
     THE MOLECULE IS AN ASYMMETRIC TOP
 *****************************************
 
 
---------------------------------------------------------------------------
         Sextic centrifugal distortion parameters
          Watson A reduction. I^r representation 
              CM-1*10^6                     kHz
---------------------------------------------------------------------------
   HJ        0.0000000104               0.0000003110
   HJK       -0.0000000009              -0.0000000279
   HKJ       -0.0000000736              -0.0000022068
   HK        0.0000000862               0.0000025856
   hJ        0.0000000052               0.0000001551
   hJK        0.0000000095               0.0000002838
   hK        0.0000000287               0.0000008597
---------------------------------------------------------------------------
         Sextic centrifugal distortion parameters
          Watson S reduction. I^r representation 
              CM-1*10^6                     kHz
---------------------------------------------------------------------------
   HJ        0.0000000010               0.0000000287
   HJK        0.0000000367               0.0000010993
   HKJ       -0.0000000577              -0.0000017290
   HK        0.0000000421               0.0000012630
   h1        0.0000000042               0.0000001266
   h2        0.0000000047               0.0000001412
   h3        0.0000000010               0.0000000285
---------------------------------------------------------------------------
---------------------------------------------------------------------------
             Geometrical properties evaluated at     0.00 K 
  Mean and mean-square displacements in normal coordinates (amu**0.5 bohr)
         Coordinate              <q>            <q**2>
---------------------------------------------------------------------------
              1              0.0000000000     0.0000000000
              2              0.0000000000     0.0000000000
              3              0.0000000000     0.0000000000
              4              0.0000000000     0.0000000000
              5              0.0000000000     0.0000000000
              6              0.0000000000     0.0000000000
              7             -0.0000000000     0.5000000659
              8             -0.0000000000     0.5000000659
              9             -0.0018974971     0.5000000659
             10              0.0052211414     0.5000000659
             11              0.0000000000     0.5000000659
             12             -0.0000000000     0.5000000659
             13              0.0000000000     0.5000000659
             14             -0.0000000000     0.5000000659
             15             -0.2053831403     0.5000000659
             16              0.0000000000     0.5000000659
             17             -0.0000000000     0.5000000659
             18             -0.1809143928     0.5000000659
             19              0.0404340329     0.5000000659
             20             -0.0094652009     0.5000000659
             21              0.0008888022     0.5000000659
             22              0.0200115189     0.5000000659
             23             -0.0108350773     0.5000000659
             24             -0.0005096509     0.5000000659
             25             -0.0026850187     0.5000000659
             26              0.0174392151     0.5000000659
             27              0.0062331710     0.5000000659
             28             -0.0132430163     0.5000000659
             29             -0.0361629427     0.5000000659
             30              0.0397098631     0.5000000659
             31             -0.0125718316     0.5000000659
             32             -0.0004348302     0.5000000659
             33              0.0704983208     0.5000000659
---------------------------------------------------------------------------
------------------------------------------------------
   ATOM              INTERNUCLEAR DISTANCE
  I    J            Re           Rg           Ra
------------------------------------------------------
  2    1         1.0819050    1.1025854    1.0863359
  3    1         2.1561982    2.1733612    2.1646208
  3    2         1.3916426    1.3995867    1.3971213
  4    1         2.1561982    2.1733706    2.1646323
  4    2         1.3916426    1.3995971    1.3971314
  4    3         2.3906676    2.4017306    2.4005815
  5    1         3.3846822    3.4032152    3.3980352
  5    2         2.3938263    2.4041950    2.4031272
  5    3         1.3936337    1.4017326    1.3994005
  5    4         2.7186620    2.7303035    2.7297250
  6    1         3.3846822    3.4032919    3.3980769
  6    2         2.3938263    2.4042683    2.4031588
  6    3         2.7186620    2.7303237    2.7297168
  6    4         1.3936337    1.4018462    1.3994534
  6    5         2.2792411    2.2893470    2.2881875
  7    1         2.5080635    2.5293752    2.5178002
  7    2         2.1612674    2.1784039    2.1698031
  7    3         1.0812548    1.1018424    1.0854403
  7    4         3.3845477    3.4034574    3.3982306
  7    5         2.1505638    2.1679923    2.1594452
  7    6         3.7988884    3.8183374    3.8141302
  8    1         2.5080635    2.5293898    2.5178153
  8    2         2.1612674    2.1784166    2.1698100
  8    3         3.3845477    3.4034580    3.3982248
  8    4         1.0812548    1.1018445    1.0854339
  8    5         3.7988884    3.8183264    3.8141330
  8    6         2.1505638    2.1681060    2.1595036
  8    7         4.3025852    4.3269236    4.3196942
  9    1         4.2918416    4.3170486    4.3099925
  9    2         3.3817517    3.4012167    3.3961979
  9    3         2.1525632    2.1709491    2.1623955
  9    4         3.8018753    3.8224235    3.8183627
  9    5         1.0835302    1.1045901    1.0889640
  9    6         3.2460793    3.2651250    3.2597443
  9    7         2.4810339    2.5039932    2.4921883
  9    8         4.8816294    4.9080517    4.9022927
 10    1         4.2918416    4.3171766    4.3101055
 10    2         3.3817517    3.4013188    3.3962878
 10    3         3.8018753    3.8224509    3.8183890
 10    4         2.1525632    2.1710801    2.1625094
 10    5         3.2460793    3.2651156    3.2597602
 10    6         1.0835302    1.1046508    1.0889999
 10    7         4.8816294    4.9080752    4.9023232
 10    8         2.4810339    2.5041727    2.4923373
 10    9         4.1079434    4.1331494    4.1255813
 11    1         3.8902253    3.9084671    3.9044492
 11    2         2.8083203    2.8185960    2.8181133
 11    3         2.4126182    2.4225073    2.4214607
 11    4         2.4126182    2.4225993    2.4215413
 11    5         1.3390964    1.3459982    1.3437155
 11    6         1.3390964    1.3461389    1.3437927
 11    7         3.3753245    3.3931678    3.3880811
 11    8         3.3753245    3.3932865    3.3881785
 11    9         2.0575793    2.0748581    2.0662355
 11   10         2.0575793    2.0749700    2.0663281
------------------------------------------------------
  nmode is                     27
  DIPOLE MOMENT OF ISOTOPOLOGUE 
  (only correct if inertial frame is unchanged) 
                             Vibrationally averaged dipole moment
--------------------------------------------------------------------------------
                              a.u.                         Debye
                     x         y         z              x         y         z
--------------------------------------------------------------------------------
MU_e           -0.84322   0.13191   0.00000       -2.14310   0.33526   0.00000
delta <MU> (1)  0.00010  -0.00005   0.00000        0.00025  -0.00012   0.00000
delta <MU> (2)  0.02238  -0.00344  -0.00000        0.05687  -0.00875  -0.00000
<MU>           -0.82074   0.12842  -0.00000       -2.08598   0.32639  -0.00000
 
Equilibrium dipole moment:    0.85347 a.u. (   2.16917 D)
Zero-point dipole moment:     0.83073 a.u. (   2.11136 D)
--------------------------------------------------------------------------------
********************************************************************************
     PARAMETERS RELEVANT TO ROTATIONAL SPECTROSCOPY
********************************************************************************
 
 
  ----------------------------------------------------------------------------
                                     VIB-ROT CONSTANT / (cm-1)
                                  ------------------------------
     AXIS        MODE       CORIOLIS     QUADRATIC     ANHARMONIC    TOTAL
  ----------------------------------------------------------------------------
       1           7       0.0003155     -0.0000000   -0.0000971    0.0002183
       1           8       0.0003078     -0.0000000   -0.0002342    0.0000736
       1           9       0.0000333     -0.0001134    0.0000008   -0.0000793
       1          10       0.0004289     -0.0001274    0.0000626    0.0003640
       1          11      -0.0001395     -0.0000000   -0.0000359   -0.0001754
       1          12       0.0001486     -0.0000000   -0.0000686    0.0000800
       1          13       0.0001816     -0.0000000   -0.0000602    0.0001214
       1          14       0.0002582     -0.0000000   -0.0000020    0.0002561
       1          15       0.0008716     -0.0000723    0.0002259    0.0010252
       1          16      -0.0005801      0.0000000    0.0000064   -0.0005737
       1          17       0.0003644     -0.0000000    0.0000089    0.0003734
       1          18      -0.0001956     -0.0000372    0.0001343   -0.0000985
       1          19      -0.0001493     -0.0000039    0.0000258   -0.0001273
       1          20      -0.0001866     -0.0000035    0.0003153    0.0001252
       1          21      -0.0002735     -0.0000118    0.0001373   -0.0001480
       1          22      -0.0001070     -0.0000339    0.0003022    0.0001613
       1          23      -0.0001856     -0.0000093    0.0004531    0.0002582
       1          24      -0.0001490     -0.0000018    0.0000995   -0.0000513
       1          25      -0.0001125     -0.0000017    0.0000729   -0.0000414
       1          26      -0.0001010     -0.0000002    0.0002872    0.0001859
       1          27      -0.0001841     -0.0000020    0.0004604    0.0002743
       1          28      -0.0000313     -0.0000014    0.0003010    0.0002683
       1          29      -0.0000482     -0.0000004    0.0001442    0.0000956
       1          30      -0.0000680     -0.0000005    0.0001894    0.0001210
       1          31      -0.0000219     -0.0000007    0.0001418    0.0001193
       1          32      -0.0000625     -0.0000002    0.0001861    0.0001234
       1          33      -0.0000428     -0.0000008    0.0001746    0.0001310
       2           7       0.0002809     -0.0000000   -0.0002876   -0.0000067
       2           8       0.0002934     -0.0000000   -0.0001253    0.0001680
       2           9       0.0002623     -0.0001367    0.0000080    0.0001335
       2          10       0.0000397     -0.0001234    0.0000128   -0.0000708
       2          11       0.0000855     -0.0000000   -0.0000934   -0.0000080
       2          12       0.0000685     -0.0000000   -0.0000328    0.0000357
       2          13       0.0002363     -0.0000000    0.0000290    0.0002653
       2          14       0.0002094     -0.0000000   -0.0000022    0.0002072
       2          15      -0.0000802     -0.0000572    0.0001973    0.0000598
       2          16       0.0003487     -0.0000000    0.0000203    0.0003690
       2          17       0.0003063      0.0000000    0.0000199    0.0003261
       2          18      -0.0001729     -0.0000446    0.0001738   -0.0000437
       2          19      -0.0001878     -0.0000014    0.0003238    0.0001346
       2          20      -0.0001871     -0.0000020   -0.0000164   -0.0002054
       2          21      -0.0001249     -0.0000110    0.0001734    0.0000375
       2          22      -0.0001935     -0.0000140    0.0001318   -0.0000757
       2          23      -0.0001536     -0.0000067    0.0005242    0.0003638
       2          24      -0.0001832     -0.0000017    0.0000474   -0.0001375
       2          25      -0.0001433     -0.0000017    0.0003349    0.0001898
       2          26      -0.0001452     -0.0000001    0.0000728   -0.0000725
       2          27      -0.0000290     -0.0000020    0.0003104    0.0002793
       2          28      -0.0001660     -0.0000016    0.0004665    0.0002989
       2          29      -0.0000320     -0.0000004    0.0000807    0.0000483
       2          30      -0.0000144     -0.0000002    0.0000579    0.0000433
       2          31      -0.0000546     -0.0000003    0.0001445    0.0000896
       2          32      -0.0000171     -0.0000002    0.0001246    0.0001073
       2          33      -0.0000337     -0.0000005    0.0001390    0.0001049
       3           7       0.0000000     -0.0000000   -0.0000990   -0.0000990
       3           8       0.0000000     -0.0000000   -0.0000884   -0.0000884
       3           9       0.0002730     -0.0000005    0.0000023    0.0002748
       3          10      -0.0001957     -0.0000000    0.0000181   -0.0001776
       3          11      -0.0000000     -0.0000000   -0.0000332   -0.0000332
       3          12      -0.0000000     -0.0000000   -0.0000248   -0.0000248
       3          13       0.0000000     -0.0000000   -0.0000065   -0.0000065
       3          14       0.0000000     -0.0000000   -0.0000011   -0.0000011
       3          15       0.0000781     -0.0000321    0.0001055    0.0001514
       3          16       0.0000000     -0.0000000    0.0000069    0.0000069
       3          17       0.0000000     -0.0000000    0.0000074    0.0000074
       3          18       0.0001502     -0.0000205    0.0000777    0.0002074
       3          19       0.0007681     -0.0000009    0.0000918    0.0008590
       3          20      -0.0007150     -0.0000000    0.0000700   -0.0006450
       3          21      -0.0000843     -0.0000000    0.0000782   -0.0000060
       3          22      -0.0000110     -0.0000004    0.0001062    0.0000947
       3          23      -0.0001123     -0.0000001    0.0002455    0.0001332
       3          24       0.0000224     -0.0000000    0.0000360    0.0000585
       3          25       0.0000584     -0.0000000    0.0001058    0.0001642
       3          26      -0.0000659     -0.0000000    0.0000870    0.0000211
       3          27       0.0008626     -0.0000000    0.0001907    0.0010533
       3          28      -0.0008877     -0.0000000    0.0001944   -0.0006933
       3          29      -0.0000231     -0.0000000    0.0000554    0.0000322
       3          30      -0.0000229     -0.0000001    0.0000600    0.0000371
       3          31      -0.0000219     -0.0000000    0.0000717    0.0000497
       3          32      -0.0000228     -0.0000000    0.0000769    0.0000541
       3          33      -0.0000232     -0.0000003    0.0000780    0.0000545
  ----------------------------------------------------------------------------
 
 
  ----------------------------------------------------------------------------
   Be, B0 AND B-B0 SHIFTS FOR SINGLY EXCITED VIBRATIONAL STATES (CM-1)
   ------------------------------------------------------------
  VIBRATION            X AXIS               Y AXIS                 Z AXIS
  ----------------------------------------------------------------------------
    Be                    0.19958990           0.18845699           0.09693187
    B0                    0.19804962           0.18713605           0.09618961
    Be-B0                 0.00154028           0.00132094           0.00074227
    B'                    0.19804967           0.18713611           0.09618952
    Be-B'                 0.00154023           0.00132088           0.00074235
    B''                   0.19804969           0.18713612           0.09618960
    Be-B''                0.00154021           0.00132087           0.00074227
    B^A                   0.19804964           0.18713614           0.09618952
    Be-B^A                0.00154026           0.00132085           0.00074235
    B^S                   0.19804967           0.18713610           0.09618954
    Be-B^S                0.00154023           0.00132089           0.00074234
     7                   -0.00021833           0.00000674           0.00009900
     8                   -0.00007363          -0.00016803           0.00008840
     9                    0.00007930          -0.00013351          -0.00027481
    10                   -0.00036403           0.00007082           0.00017756
    11                    0.00017538           0.00000796           0.00003319
    12                   -0.00008000          -0.00003566           0.00002485
    13                   -0.00012143          -0.00026533           0.00000652
    14                   -0.00025613          -0.00020722           0.00000106
    15                   -0.00102516          -0.00005984          -0.00015145
    16                    0.00057367          -0.00036902          -0.00000689
    17                   -0.00037339          -0.00032614          -0.00000736
    18                    0.00009848           0.00004370          -0.00020737
    19                    0.00012734          -0.00013463          -0.00085899
    20                   -0.00012520           0.00020542           0.00064502
    21                    0.00014805          -0.00003750           0.00000604
    22                   -0.00016127           0.00007569          -0.00009475
    23                   -0.00025820          -0.00036381          -0.00013320
    24                    0.00005130           0.00013748          -0.00005847
    25                    0.00004138          -0.00018984          -0.00016421
    26                   -0.00018592           0.00007250          -0.00002107
    27                   -0.00027432          -0.00027929          -0.00105329
    28                   -0.00026825          -0.00029894           0.00069332
    29                   -0.00009559          -0.00004830          -0.00003225
    30                   -0.00012096          -0.00004326          -0.00003707
    31                   -0.00011927          -0.00008965          -0.00004973
    32                   -0.00012341          -0.00010731          -0.00005406
    33                   -0.00013098          -0.00010488          -0.00005450
  ----------------------------------------------------------------------------
  ----------------------------------------------------------------------------
   Be, B0 AND B-B0 SHIFTS FOR SINGLY EXCITED VIBRATIONAL STATES (MHz)
  VIBRATION            X AXIS               Y AXIS                 Z AXIS
  ----------------------------------------------------------------------------
    Be                 5983.55466752        5649.79850456        2905.94446094
    B0                 5937.37816220        5610.19777196        2883.69181738
    Be-B0                46.17650532          39.60073261          22.25264355
    B'                 5937.37981717        5610.19942693        2883.68933492
    Be-B'                46.17485035          39.59907764          22.25512601
    B''                5937.38028280        5610.19980099        2883.69169858
    Be-B''               46.17438472          39.59870358          22.25276235
    B^A                5937.37887523        5610.20048344        2883.68922035
    Be-B^A               46.17579229          39.59802112          22.25524059
    B^S                5937.37986282        5610.19910614        2883.68980758
    Be-B^S               46.17480471          39.59939842          22.25465335
     7                   -6.54533223           0.20195901           2.96781794
     8                   -2.20743300          -5.03753419           2.65005560
     9                    2.37731840          -4.00252624          -8.23863251
    10                  -10.91326194           2.12311369           5.32299352
    11                    5.25790288           0.23857438           0.99486161
    12                   -2.39842438          -1.06904775           0.74485960
    13                   -3.64025401          -7.95441214           0.19540052
    14                   -7.67871504          -6.21222013           0.03191878
    15                  -30.73346636          -1.79397792          -4.54030496
    16                   17.19820515         -11.06297072          -0.20666666
    17                  -11.19391710          -9.77746123          -0.22073288
    18                    2.95236978           1.31014419          -6.21676479
    19                    3.81741477          -4.03620211         -25.75189680
    20                   -3.75342931           6.15831855          19.33711649
    21                    4.43836667          -1.12421600           0.18093806
    22                   -4.83463793           2.26916765          -2.84049600
    23                   -7.74061397         -10.90686671          -3.99327539
    24                    1.53800065           4.12143730          -1.75295627
    25                    1.24047029          -5.69133131          -4.92278353
    26                   -5.57371228           2.17350806          -0.63169075
    27                   -8.22386837          -8.37288356         -31.57669565
    28                   -8.04205652          -8.96200341          20.78528362
    29                   -2.86584247          -1.44801812          -0.96679867
    30                   -3.62615748          -1.29699647          -1.11144675
    31                   -3.57571026          -2.68751473          -1.49091728
    32                   -3.69962442          -3.21720218          -1.62053680
    33                   -3.92660219          -3.14430310          -1.63393717
  ----------------------------------------------------------------------------
