# Supplementary material for: Precise Semi-Experimental Equilibrium (r e SE) Structure of Pyridine from 32 Isotopologues: Accurate Assessment of the Effect of Nitrogen-Atom Substitution in Aromatic Rings
Source: J Phys Chem A. 2025 Nov 7;129(46):10737–50. doi: 10.1021/acs.jpca.5c07184 (PMC12641475; doi:10.1021/acs.jpca.5c07184)
Supplement: Supplementary file 2 [file jp5c07184_si_002.zip › Supplementary Information/Computational Files/isomass/ISOMASS41_D23.out]

 @GETMEM-I,  Allocated   91552 MB of main memory.
  analysis of anharmonic force field for a different isotopomer
  masses of atoms
   1.00782503500000        12.0000000000000        12.0000000000000     
   12.0000000000000        12.0000000000000        12.0000000000000     
   2.01410177900000        1.00782503500000        2.01410177900000     
   1.00782503500000        14.0030740020000     
  rotation matrix to com frame 

                 COLUMN   1       COLUMN   2       COLUMN   3
 ROW   1      0.99995415674    0.00000000000    0.00957519841
 ROW   2      0.00957519841   -0.00000000000   -0.99995415674
 ROW   3     -0.00000000000    1.00000000000   -0.00000000000
********************************************************************************
        PARAMETERS RELEVANT TO MOLECULAR STRUCTURE 
********************************************************************************

                 COLUMN   1       COLUMN   2       COLUMN   3       COLUMN   4
 ROW   1      0.01603495727    0.00652299756    0.10971631646    0.18494195624
 ROW   2      0.10957303585    0.00772754200   -0.01647344493    0.00564063175
 ROW   3     -0.00860054848    0.11061227337   -0.00531930171    0.00000000134
 ROW   4      0.01603495732    0.00652299760    0.10971631651    0.10475702109
 ROW   5      0.10957303585    0.00772754200   -0.01647344493    0.00487280985
 ROW   6     -0.00860054849    0.11061227348   -0.00531930163    0.00000000078
 ROW   7      0.01603495735    0.00652299762    0.10971631654    0.05278872646
 ROW   8      0.10957303590    0.00772754204   -0.01647344488   -0.08422477385
 ROW   9     -0.00860054851    0.11061227354   -0.00531930165    0.00000000021
 ROW  10      0.01603495735    0.00652299762    0.10971631654    0.05109207829
 ROW  11      0.10957303580    0.00772754195   -0.01647344498    0.09295888469
 ROW  12     -0.00860054850    0.11061227356   -0.00531930152    0.00000000063
 ROW  13      0.01603495741    0.00652299767    0.10971631660   -0.05045703710
 ROW  14      0.10957303590    0.00772754204   -0.01647344488   -0.08108386229
 ROW  15     -0.00860054853    0.11061227368   -0.00531930155   -0.00000000050
 ROW  16      0.01603495741    0.00652299767    0.10971631660   -0.05207460321
 ROW  17      0.10957303580    0.00772754196   -0.01647344498    0.08784144258
 ROW  18     -0.00860054852    0.11061227370   -0.00531930143   -0.00000000010
 ROW  19      0.01603495733    0.00652299760    0.10971631652    0.09091195516
 ROW  20      0.10957303594    0.00772754208   -0.01647344483   -0.15471685045
 ROW  21     -0.00860054851    0.11061227348   -0.00531930173    0.00000000030
 ROW  22      0.01603495733    0.00652299761    0.10971631652    0.08785841385
 ROW  23      0.10957303575    0.00772754192   -0.01647344502    0.16416805166
 ROW  24     -0.00860054849    0.11061227351   -0.00531930151    0.00000000106
 ROW  25      0.01603495744    0.00652299769    0.10971631663   -0.09289671755
 ROW  26      0.10957303594    0.00772754207   -0.01647344484   -0.14926330653
 ROW  27     -0.00860054855    0.11061227373   -0.00531930156   -0.00000000096
 ROW  28      0.01603495744    0.00652299770    0.10971631663   -0.09581209214
 ROW  29      0.10957303576    0.00772754192   -0.01647344502    0.15519566553
 ROW  30     -0.00860054853    0.11061227376   -0.00531930135   -0.00000000024
 ROW  31      0.01603495744    0.00652299770    0.10971631663   -0.10338086650
 ROW  32      0.10957303585    0.00772754200   -0.01647344493    0.00287975687
 ROW  33     -0.00860054854    0.11061227376   -0.00531930144   -0.00000000066

                 COLUMN   5       COLUMN   6       COLUMN   7       COLUMN   8
 ROW   1      0.00000000083    0.00000000037   -0.00000000000   -0.00000000000
 ROW   2      0.00000000005    0.00000000001   -0.00000000000   -0.00000000000
 ROW   3     -0.26301251283   -0.00472248301    0.02516035315    0.32452996384
 ROW   4      0.00000000044    0.00000000023    0.00000000000    0.00000000000
 ROW   5      0.00000000004    0.00000000001    0.00000000000   -0.00000000000
 ROW   6     -0.14900767489   -0.00503513375    0.01531551076    0.14432385669
 ROW   7      0.00000000019    0.00000000014    0.00000000000    0.00000000000
 ROW   8     -0.00000000039   -0.00000000014    0.00000000000    0.00000000000
 ROW   9     -0.07359759242    0.11939768826   -0.10296105967   -0.06256813927
 ROW  10      0.00000000018    0.00000000014    0.00000000000   -0.00000000000
 ROW  11      0.00000000048    0.00000000015   -0.00000000000   -0.00000000000
 ROW  12     -0.07423091828   -0.12987979299    0.11029260820   -0.08872914752
 ROW  13     -0.00000000032   -0.00000000003   -0.00000000000    0.00000000000
 ROW  14     -0.00000000038   -0.00000000014    0.00000000000    0.00000000000
 ROW  15      0.07312399407    0.11318593769    0.09626328820   -0.04429030817
 ROW  16     -0.00000000033   -0.00000000003   -0.00000000000   -0.00000000000
 ROW  17      0.00000000045    0.00000000015   -0.00000000000   -0.00000000000
 ROW  18      0.07252013531   -0.12447285921   -0.10840142922   -0.06398254595
 ROW  19      0.00000000037    0.00000000021    0.00000000000   -0.00000000000
 ROW  20     -0.00000000074   -0.00000000026   -0.00000000000    0.00000000000
 ROW  21     -0.12658239779    0.21922244280   -0.25790749393   -0.17309558354
 ROW  22      0.00000000036    0.00000000020    0.00000000000   -0.00000000000
 ROW  23      0.00000000082    0.00000000027    0.00000000000    0.00000000000
 ROW  24     -0.12772217612   -0.22941243511    0.23379029123   -0.17588603727
 ROW  25     -0.00000000053   -0.00000000010    0.00000000000    0.00000000000
 ROW  26     -0.00000000071   -0.00000000025    0.00000000000    0.00000000000
 ROW  27      0.13462861578    0.20835807118    0.31233672192   -0.13482569523
 ROW  28     -0.00000000054   -0.00000000011   -0.00000000000   -0.00000000000
 ROW  29      0.00000000078    0.00000000026   -0.00000000000   -0.00000000000
 ROW  30      0.13354020813   -0.21998090353   -0.28613185414   -0.13616849011
 ROW  31     -0.00000000058   -0.00000000012   -0.00000000000    0.00000000000
 ROW  32      0.00000000003    0.00000000000   -0.00000000000    0.00000000000
 ROW  33      0.14691815531   -0.00584667764   -0.01487809894    0.14215215520

                 COLUMN   9       COLUMN  10       COLUMN  11       COLUMN  12
 ROW   1      0.00248671762    0.00000000000    0.11787323363    0.00000000000
 ROW   2     -0.14547469005    0.00000000000    0.00528028406    0.00000000000
 ROW   3      0.00000000000    0.33711102660   -0.00000000000    0.09132904206
 ROW   4     -0.00015852023   -0.00000000000   -0.05696717232    0.00000000000
 ROW   5     -0.14578646241    0.00000000000    0.00371981362    0.00000000000
 ROW   6      0.00000000000    0.00522925651   -0.00000000000    0.08967357644
 ROW   7      0.08810035510   -0.00000000000   -0.09501959427   -0.00000000000
 ROW   8     -0.01183423368   -0.00000000000   -0.09538084853   -0.00000000000
 ROW   9     -0.00000000000   -0.11871894431    0.00000000000    0.00330803653
 ROW  10     -0.08819017398    0.00000000000   -0.08615184459   -0.00000000000
 ROW  11     -0.01391523876    0.00000000000    0.09531409827    0.00000000000
 ROW  12     -0.00000000000   -0.03201482635    0.00000000000   -0.10389820355
 ROW  13      0.08015999755   -0.00000000000    0.08925697594    0.00000000000
 ROW  14      0.00473635058   -0.00000000000   -0.09004963259   -0.00000000000
 ROW  15     -0.00000000000   -0.06730242654    0.00000000000    0.02441356333
 ROW  16     -0.07556730686    0.00000000000    0.08627095203   -0.00000000000
 ROW  17      0.01015583435    0.00000000000    0.09080361394    0.00000000000
 ROW  18     -0.00000000000    0.01032503987   -0.00000000000    0.10500419598
 ROW  19      0.00763114971   -0.00000000000   -0.15262372969   -0.00000000000
 ROW  20      0.14282011374   -0.00000000000   -0.00087270847    0.00000000000
 ROW  21      0.00000000000    0.41203468900   -0.00000000000   -0.30651109315
 ROW  22     -0.02877216742    0.00000000000   -0.12527881734   -0.00000000000
 ROW  23      0.10095362569   -0.00000000000    0.01907981242    0.00000000000
 ROW  24      0.00000000000    0.19381640333   -0.00000000000   -0.16745540205
 ROW  25     -0.00270716948    0.00000000000    0.11817302767    0.00000000000
 ROW  26     -0.13455892654    0.00000000000   -0.05597715040   -0.00000000000
 ROW  27      0.00000000000    0.33184214618   -0.00000000000    0.27227149797
 ROW  28     -0.00648344752    0.00000000000    0.10432220914    0.00000000000
 ROW  29     -0.09771625867    0.00000000000    0.06455013955   -0.00000000000
 ROW  30      0.00000000000    0.20899099910   -0.00000000000    0.28839595050
 ROW  31     -0.00207270928    0.00000000000    0.05163440664   -0.00000000000
 ROW  32      0.14328542875   -0.00000000000   -0.00199878228   -0.00000000000
 ROW  33     -0.00000000000    0.01327071728   -0.00000000000   -0.11190275810

                 COLUMN  13       COLUMN  14       COLUMN  15       COLUMN  16
 ROW   1     -0.00000000000    0.00000000000    0.02712565577    0.14779341233
 ROW   2      0.00000000000   -0.00000000000    0.00859916929   -0.09444751019
 ROW   3      0.13567952940    0.33830516513    0.00000000000   -0.00000000000
 ROW   4     -0.00000000000   -0.00000000000    0.01821173170    0.04865986058
 ROW   5      0.00000000000   -0.00000000000    0.00900441812   -0.09120916974
 ROW   6      0.02533485704   -0.06338596116   -0.00000000000    0.00000000000
 ROW   7      0.00000000000   -0.00000000000    0.00303616127   -0.01841351086
 ROW   8      0.00000000000   -0.00000000000    0.03941408174   -0.03400893490
 ROW   9     -0.12454038912    0.07794086065    0.00000000000   -0.00000000000
 ROW  10      0.00000000000   -0.00000000000    0.05929562663    0.01637371003
 ROW  11     -0.00000000000    0.00000000000   -0.00254285728    0.02938122808
 ROW  12     -0.04061699999   -0.06997976028    0.00000000000    0.00000000000
 ROW  13      0.00000000000   -0.00000000000    0.00685322829   -0.01142008030
 ROW  14     -0.00000000000    0.00000000000   -0.04395168904    0.02351650492
 ROW  15      0.18634019164    0.02655094452   -0.00000000000    0.00000000000
 ROW  16      0.00000000000    0.00000000000    0.00329456654   -0.05051035941
 ROW  17     -0.00000000000    0.00000000000    0.00775919419    0.01185523596
 ROW  18      0.04017013239   -0.05949648023   -0.00000000000   -0.00000000000
 ROW  19     -0.00000000000    0.00000000000   -0.26170966868   -0.12375663748
 ROW  20      0.00000000000   -0.00000000000    0.53508790704    0.14452803898
 ROW  21      0.15839728928   -0.17006201287   -0.00000000000    0.00000000000
 ROW  22     -0.00000000000   -0.00000000000    0.05754275460    0.10362946532
 ROW  23     -0.00000000000   -0.00000000000   -0.00939264940    0.19568879631
 ROW  24      0.04136090258    0.67121436017    0.00000000000   -0.00000000000
 ROW  25     -0.00000000000   -0.00000000000   -0.10129014841    0.26813576580
 ROW  26     -0.00000000000    0.00000000000   -0.22057607808    0.47514370135
 ROW  27     -0.33494039762   -0.09510654701    0.00000000000   -0.00000000000
 ROW  28      0.00000000000    0.00000000000   -0.04948836735   -0.07663367046
 ROW  29     -0.00000000000    0.00000000000    0.08975451158    0.05089934107
 ROW  30      0.00298249312    0.34440038898    0.00000000000    0.00000000000
 ROW  31      0.00000000000    0.00000000000   -0.02803902371   -0.02022603311
 ROW  32      0.00000000000   -0.00000000000   -0.05993782235   -0.04826307847
 ROW  33     -0.06185137103    0.01642545353    0.00000000000   -0.00000000000

                 COLUMN  17       COLUMN  18       COLUMN  19       COLUMN  20
 ROW   1      0.00000000000   -0.00000000000    0.03027208304    0.05352908552
 ROW   2      0.00000000000   -0.00000000000   -0.03425220474    0.14852809824
 ROW   3      0.64683207742    0.36264564351   -0.00000000000   -0.00000000000
 ROW   4      0.00000000000   -0.00000000000    0.01279008771    0.01450000607
 ROW   5      0.00000000000   -0.00000000000   -0.02585193541    0.14210637722
 ROW   6     -0.10811825422   -0.05731951040    0.00000000000    0.00000000000
 ROW   7     -0.00000000000   -0.00000000000   -0.12583272953   -0.02930025629
 ROW   8     -0.00000000000   -0.00000000000   -0.07313285426   -0.01856479299
 ROW   9      0.03341229345    0.00110903536    0.00000000000   -0.00000000000
 ROW  10      0.00000000000    0.00000000000    0.13888941597    0.02038665970
 ROW  11     -0.00000000000   -0.00000000000   -0.07754164765   -0.00182761871
 ROW  12      0.01012383969    0.10055096963   -0.00000000000    0.00000000000
 ROW  13      0.00000000000   -0.00000000000   -0.03276393006    0.11291791491
 ROW  14     -0.00000000000    0.00000000000    0.01243055596   -0.06850082542
 ROW  15     -0.00890521256    0.03125708894   -0.00000000000   -0.00000000000
 ROW  16     -0.00000000000    0.00000000000    0.02948302160   -0.14129489266
 ROW  17     -0.00000000000    0.00000000000    0.00671938648   -0.09899035548
 ROW  18      0.09926192475   -0.09088348072    0.00000000000   -0.00000000000
 ROW  19     -0.00000000000   -0.00000000000   -0.17612279575   -0.03565270512
 ROW  20      0.00000000000   -0.00000000000   -0.03843677635   -0.00269918726
 ROW  21     -0.06767284944   -0.03591546695    0.00000000000    0.00000000000
 ROW  22      0.00000000000    0.00000000000    0.13622822852    0.06135483784
 ROW  23      0.00000000000   -0.00000000000   -0.10184229879    0.09456064029
 ROW  24     -0.12814354553   -0.53953243051    0.00000000000    0.00000000000
 ROW  25      0.00000000000   -0.00000000000   -0.04816579875    0.18230355580
 ROW  26      0.00000000000   -0.00000000000    0.00697449533   -0.00713668449
 ROW  27      0.01934326297   -0.03219142136    0.00000000000    0.00000000000
 ROW  28     -0.00000000000    0.00000000000    0.02240345247   -0.09585329592
 ROW  29     -0.00000000000    0.00000000000    0.02631644548   -0.18314249706
 ROW  30     -0.52199564295    0.54342530680   -0.00000000000    0.00000000000
 ROW  31     -0.00000000000   -0.00000000000   -0.00067358593   -0.00293238918
 ROW  32      0.00000000000    0.00000000000    0.14729074841    0.03632928801
 ROW  33     -0.01489825719   -0.00348507231    0.00000000000    0.00000000000

                 COLUMN  21       COLUMN  22       COLUMN  23       COLUMN  24
 ROW   1      0.59196085259    0.33115426711    0.06900451075    0.40912045246
 ROW   2      0.01681095451    0.05087926276   -0.03453280721   -0.03469995690
 ROW   3      0.00000000000    0.00000000000   -0.00000000000   -0.00000000000
 ROW   4      0.08152208815    0.04908857336    0.06046164730   -0.06894894358
 ROW   5      0.01038925300    0.04305805006   -0.03008730070   -0.03386385222
 ROW   6     -0.00000000000   -0.00000000000   -0.00000000000    0.00000000000
 ROW   7     -0.03627354622    0.04566423717   -0.07821686615   -0.02251524857
 ROW   8     -0.01499714677   -0.00433228031    0.09694016987   -0.00927847114
 ROW   9      0.00000000000   -0.00000000000    0.00000000000    0.00000000000
 ROW  10     -0.06657669312   -0.04487979402   -0.02179879898    0.03623205396
 ROW  11      0.04100402887   -0.06645817967   -0.07696883375    0.02400403919
 ROW  12      0.00000000000    0.00000000000   -0.00000000000    0.00000000000
 ROW  13     -0.07629724014   -0.01810496801   -0.00581924712    0.11092012372
 ROW  14      0.05817006131   -0.03867011449   -0.04295047518    0.12832573419
 ROW  15     -0.00000000000    0.00000000000    0.00000000000   -0.00000000000
 ROW  16     -0.00156025973   -0.00354078662   -0.10034944552   -0.00700024934
 ROW  17     -0.07674451350    0.03532820817    0.09222911342   -0.05178803839
 ROW  18     -0.00000000000    0.00000000000    0.00000000000   -0.00000000000
 ROW  19     -0.07550307834    0.01553766575    0.02082661183    0.01185327161
 ROW  20      0.02929424410    0.07671053984   -0.10261629276   -0.09472849852
 ROW  21     -0.00000000000    0.00000000000    0.00000000000   -0.00000000000
 ROW  22     -0.03356612195   -0.35999120851    0.05359746601   -0.01880744627
 ROW  23      0.12048379561   -0.67251467689    0.06450306275   -0.08635633084
 ROW  24     -0.00000000000   -0.00000000000    0.00000000000   -0.00000000000
 ROW  25     -0.17754622705    0.09067351459   -0.01546340652   -0.04267547823
 ROW  26     -0.06038188653    0.12697448529   -0.08399862032   -0.11733786384
 ROW  27      0.00000000000   -0.00000000000    0.00000000000    0.00000000000
 ROW  28      0.15113476860   -0.05665683590   -0.22239003217   -0.30579673943
 ROW  29     -0.31553756124    0.11735387848    0.28783829021    0.38966838129
 ROW  30      0.00000000000   -0.00000000000    0.00000000000    0.00000000000
 ROW  31      0.07032836336   -0.03331300689    0.13128827174   -0.04337271820
 ROW  32      0.00202748685    0.03362668651   -0.02959250692   -0.03801905884
 ROW  33      0.00000000000   -0.00000000000   -0.00000000000   -0.00000000000

                 COLUMN  25       COLUMN  26       COLUMN  27       COLUMN  28
 ROW   1      0.44041275045    0.13358078021    0.22436251407    0.10329938051
 ROW   2     -0.01652137505    0.07680715098   -0.03197060333    0.07761801435
 ROW   3     -0.00000000000   -0.00000000000   -0.00000000000   -0.00000000000
 ROW   4     -0.05531259871   -0.05060289017   -0.16368091031   -0.06025637304
 ROW   5     -0.01843436086    0.06090706595   -0.02999469988    0.06650870911
 ROW   6      0.00000000000    0.00000000000    0.00000000000    0.00000000000
 ROW   7     -0.02794292400    0.06690486108    0.05805035817    0.06080641356
 ROW   8      0.12986291999   -0.04239875077    0.00541856623   -0.11925368787
 ROW   9      0.00000000000   -0.00000000000    0.00000000000   -0.00000000000
 ROW  10      0.01018916582   -0.06338475818    0.10842951742   -0.00356074385
 ROW  11     -0.07711492177   -0.06579745750    0.08267983527   -0.12236083075
 ROW  12     -0.00000000000    0.00000000000   -0.00000000000   -0.00000000000
 ROW  13      0.02697175743   -0.06967392711   -0.07045175031    0.02120974835
 ROW  14     -0.07051845065   -0.05626906673   -0.06711373907    0.09003368625
 ROW  15     -0.00000000000    0.00000000000    0.00000000000   -0.00000000000
 ROW  16      0.05612620643    0.07544462486   -0.07090273621   -0.05531864151
 ROW  17      0.04162728546   -0.06612053140    0.00563541655    0.13452138782
 ROW  18     -0.00000000000   -0.00000000000    0.00000000000    0.00000000000
 ROW  19      0.09931498927    0.02789865855    0.08777001940   -0.02707538319
 ROW  20     -0.05181452619    0.08593093037    0.04072735851    0.04172878098
 ROW  21      0.00000000000    0.00000000000   -0.00000000000   -0.00000000000
 ROW  22      0.17171549526    0.15154197261   -0.00516505827    0.12946237558
 ROW  23      0.21012357590    0.36337661322   -0.15908377407    0.11366348329
 ROW  24      0.00000000000   -0.00000000000   -0.00000000000   -0.00000000000
 ROW  25      0.10818933791    0.00097878854   -0.00684521380   -0.06621912522
 ROW  26     -0.00697760694    0.08050119910    0.04262599001    0.00504773386
 ROW  27     -0.00000000000   -0.00000000000    0.00000000000   -0.00000000000
 ROW  28      0.22667269980   -0.25578389329   -0.00393338067    0.15487302072
 ROW  29     -0.19967769204    0.44311193859   -0.10005833378   -0.16111118775
 ROW  30     -0.00000000000   -0.00000000000   -0.00000000000   -0.00000000000
 ROW  31     -0.09881249718    0.02913749650    0.09160323909    0.01732989205
 ROW  32      0.00424668940    0.05789629581    0.01185482570   -0.05127518643
 ROW  33      0.00000000000    0.00000000000   -0.00000000000   -0.00000000000

                 COLUMN  29       COLUMN  30       COLUMN  31       COLUMN  32
 ROW   1      0.00618801478    0.01607384373    0.00098832148    0.00980374383
 ROW   2      0.00569178674    0.01325737250   -0.09481706313   -0.82057682074
 ROW   3     -0.00000000000   -0.00000000000   -0.00000000000   -0.00000000000
 ROW   4     -0.00526870870   -0.01255132143   -0.00039119584   -0.00230225081
 ROW   5      0.00061922306    0.00169802695    0.00777719732    0.07136705963
 ROW   6      0.00000000000    0.00000000000    0.00000000000    0.00000000000
 ROW   7      0.04562367065    0.09964602271    0.00037742512    0.00336259021
 ROW   8      0.00999114145    0.05933028963    0.00009748276   -0.00081032062
 ROW   9     -0.00000000000   -0.00000000000    0.00000000000   -0.00000000000
 ROW  10     -0.00034284547   -0.00004728426    0.02098743430    0.03141324217
 ROW  11     -0.00017770871    0.00044012536   -0.00778026441   -0.02001801043
 ROW  12      0.00000000000   -0.00000000000   -0.00000000000   -0.00000000000
 ROW  13     -0.09686488881    0.03449147162    0.00134129829   -0.00071212763
 ROW  14      0.06032913696   -0.03711511045    0.00018609899   -0.00053236194
 ROW  15      0.00000000000   -0.00000000000   -0.00000000000   -0.00000000000
 ROW  16      0.00224409598   -0.00102939373   -0.06502566950    0.01580739974
 ROW  17      0.00039953778   -0.00043426902   -0.04485393717    0.01206899862
 ROW  18     -0.00000000000    0.00000000000    0.00000000000   -0.00000000000
 ROW  19     -0.21644870646   -0.51378098516   -0.00086425178   -0.00471528398
 ROW  20     -0.10831013933   -0.28228700512   -0.00069057909   -0.00118635203
 ROW  21      0.00000000000    0.00000000000   -0.00000000000   -0.00000000000
 ROW  22      0.00157763093    0.00001362233   -0.24693532410   -0.38552939254
 ROW  23      0.00118647568    0.00007173349    0.12273748930    0.20409912713
 ROW  24      0.00000000000    0.00000000000    0.00000000000    0.00000000000
 ROW  25      0.49755836478   -0.19580895550   -0.00074016088    0.00061168002
 ROW  26     -0.31513143154    0.13362485048    0.00039547931    0.00016969081
 ROW  27     -0.00000000000    0.00000000000    0.00000000000    0.00000000000
 ROW  28      0.00433402242   -0.00260444893    0.75852215619   -0.17895877445
 ROW  29      0.00218245981   -0.00127817996    0.50082981860   -0.11974446953
 ROW  30      0.00000000000   -0.00000000000   -0.00000000000    0.00000000000
 ROW  31      0.00549352984   -0.00217924288   -0.00005899634   -0.00025253883
 ROW  32     -0.00072935185    0.00001762010    0.00018479494   -0.00006238607
 ROW  33      0.00000000000    0.00000000000   -0.00000000000    0.00000000000

                 COLUMN  33
 ROW   1     -0.00137221736
 ROW   2      0.47478003591
 ROW   3      0.00000000000
 ROW   4     -0.00226473167
 ROW   5     -0.04357119298
 ROW   6     -0.00000000000
 ROW   7     -0.00241960736
 ROW   8      0.00095165659
 ROW   9      0.00000000000
 ROW  10      0.06436551626
 ROW  11     -0.03234841501
 ROW  12     -0.00000000000
 ROW  13     -0.00035724592
 ROW  14      0.00041136472
 ROW  15     -0.00000000000
 ROW  16      0.01370411000
 ROW  17      0.01303956986
 ROW  18     -0.00000000000
 ROW  19      0.00281195678
 ROW  20      0.00031763565
 ROW  21     -0.00000000000
 ROW  22     -0.71167850559
 ROW  23      0.36761582352
 ROW  24      0.00000000000
 ROW  25      0.00033769408
 ROW  26     -0.00052452770
 ROW  27      0.00000000000
 ROW  28     -0.15667253454
 ROW  29     -0.10874484943
 ROW  30      0.00000000000
 ROW  31     -0.00043928502
 ROW  32     -0.00005505587
 ROW  33     -0.00000000000
  Performing F(IJK)/F(IKJ)/F(KJI) consistency check 
  Differences greater than 1 cm-1 will be printed.
  ===================================================================
  I    J    K    F(IJK)        F(IKJ)        F(KJI)        Difference
  ===================================================================
 Cubic force constants written to file cubic.
  ===================================================================
  Largest absolute difference is    0.12463 cm-1.
 
 
---------------------------------------------------------------------------
          Quartic centrifugal distortion parameters 
                                CM-1                MHz
---------------------------------------------------------------------------
    1    1    1    1   -0.1606233294E-06       -0.0048153663
    1    1    1    2   -0.4070615600E-09       -0.0000122034
    1    1    2    1   -0.4070615600E-09       -0.0000122034
    1    1    2    2    0.5003597439E-07        0.0015000408
    1    1    3    3   -0.2654071308E-07       -0.0007956706
    1    2    1    1   -0.4070615600E-09       -0.0000122034
    1    2    1    2   -0.9576217761E-07       -0.0028708779
    1    2    2    1   -0.9576217761E-07       -0.0028708779
    1    2    2    2    0.4723847824E-09        0.0000141617
    1    2    3    3    0.2096319515E-10        0.0000006285
    2    1    1    1   -0.4070615600E-09       -0.0000122034
    2    1    1    2   -0.9576217761E-07       -0.0028708779
    2    1    2    1   -0.9576217761E-07       -0.0028708779
    2    1    2    2    0.4723847824E-09        0.0000141617
    2    1    3    3    0.2096319515E-10        0.0000006285
    2    2    1    1    0.5003597439E-07        0.0015000408
    2    2    1    2    0.4723847824E-09        0.0000141617
    2    2    2    1    0.4723847824E-09        0.0000141617
    2    2    2    2   -0.1376002225E-06       -0.0041251509
    2    2    3    3   -0.2288145685E-07       -0.0006859688
    3    3    1    1   -0.2654071308E-07       -0.0007956706
    3    3    1    2    0.2096319515E-10        0.0000006285
    3    3    2    1    0.2096319515E-10        0.0000006285
    3    3    2    2   -0.2288145685E-07       -0.0006859688
    3    3    3    3   -0.1233764544E-07       -0.0003698733
---------------------------------------------------------------------------
------------------------------------------------------------
        Parameter                (MHz)                 (CM-1)
------------------------------------------------------------
 
           R6                -.487982E-04           -.162773E-08
           R5                -.980253E-04           -.326977E-08
           SI                            0.108605E+01
 
  Kivelson-Wilson centrifugal distortion parameters 
 
           DJ                0.464282E-03           0.154868E-07
           DK                0.408777E-03           0.136353E-07
           DJK               0.330783E-03           0.110337E-07
 
  A-reduced centrifugal distortion parameters (Ir representation) 
 
           DELJ              0.561878E-03           0.187422E-07
           DELK              0.896759E-03           0.299127E-07
           DELJK             -.254795E-03           -.849906E-08
           delJ              0.234705E-03           0.782891E-08
           delK              0.408040E-03           0.136107E-07
 
  S-reduced centrifugal distortion parameters (Ir representation) 
 
           DJ                0.374023E-03           0.124761E-07
           DK                -.425171E-04           -.141822E-08
           DJK               0.872336E-03           0.290980E-07
           D1                -.234705E-03           -.782891E-08
           D2                -.939276E-04           -.313309E-08
------------------------------------------------------------
  Centrifugal corrections for various types of 
 rotational constants (MHz and cm-1) ...
   Bx''-Bx         0.0017784233        0.0000000593
   By''-By         0.0018332742        0.0000000612
   Bz''-Bz        -0.0000323009       -0.0000000011
   Bx''-Bx'         0.0003429844        0.0000000114
   By''-By'         0.0003978353        0.0000000133
   Bz''-Bz'         0.0021208575        0.0000000707
   Bx'-Bx         0.0014354389        0.0000000479
   By'-By         0.0014354389        0.0000000479
   Bz'-Bz        -0.0021531584       -0.0000000718
   BxSR-Bx         0.0015939434        0.0000000532
   BySR-By         0.0010580129        0.0000000353
   BzSR-Bz        -0.0017463816       -0.0000000583
   BxSR-Bx''        -0.0001844799       -0.0000000062
   BySR-By''        -0.0007752613       -0.0000000259
   BzSR-Bz''        -0.0017140807       -0.0000000572
   BxSR-Bx'        -0.0001585045       -0.0000000053
   BySR-By'        -0.0003774260       -0.0000000126
   BzSR-Bz'         0.0004067768        0.0000000136
   BxAR-Bx         0.0006546673        0.0000000218
   ByAR-By         0.0022498025        0.0000000750
   BzAR-Bz        -0.0021867503       -0.0000000729
---------------------------------------------------------------------------
 
 *****************************************
     THE MOLECULE IS AN ASYMMETRIC TOP
 *****************************************
 
 
---------------------------------------------------------------------------
         Sextic centrifugal distortion parameters
          Watson A reduction. I^r representation 
              CM-1*10^6                     kHz
---------------------------------------------------------------------------
   HJ        0.0000000072               0.0000002168
   HJK       -0.0000000129              -0.0000003856
   HKJ       -0.0000000063              -0.0000001893
   HK        0.0000000292               0.0000008764
   hJ        0.0000000036               0.0000001081
   hJK        0.0000000010               0.0000000287
   hK        0.0000000311               0.0000009313
---------------------------------------------------------------------------
         Sextic centrifugal distortion parameters
          Watson S reduction. I^r representation 
              CM-1*10^6                     kHz
---------------------------------------------------------------------------
   HJ        0.0000000005               0.0000000164
   HJK        0.0000000039               0.0000001166
   HKJ        0.0000000381               0.0000011426
   HK       -0.0000000253              -0.0000007573
   h1        0.0000000023               0.0000000678
   h2        0.0000000033               0.0000001002
   h3        0.0000000013               0.0000000403
---------------------------------------------------------------------------
---------------------------------------------------------------------------
             Geometrical properties evaluated at     0.00 K 
  Mean and mean-square displacements in normal coordinates (amu**0.5 bohr)
         Coordinate              <q>            <q**2>
---------------------------------------------------------------------------
              1              0.0000000000     0.0000000000
              2              0.0000000000     0.0000000000
              3              0.0000000000     0.0000000000
              4              0.0000000000     0.0000000000
              5              0.0000000000     0.0000000000
              6              0.0000000000     0.0000000000
              7             -0.0000000000     0.5000000659
              8              0.0000000000     0.5000000659
              9              0.0037257713     0.5000000659
             10             -0.0000000000     0.5000000659
             11              0.0003367741     0.5000000659
             12              0.0000000000     0.5000000659
             13              0.0000000000     0.5000000659
             14             -0.0000000000     0.5000000659
             15              0.0237243845     0.5000000659
             16             -0.0312067275     0.5000000659
             17              0.0000000000     0.5000000659
             18             -0.0000000000     0.5000000659
             19             -0.2265632440     0.5000000659
             20              0.1559128093     0.5000000659
             21             -0.0053234148     0.5000000659
             22              0.0208021253     0.5000000659
             23              0.0033544851     0.5000000659
             24              0.0056082033     0.5000000659
             25             -0.0081051151     0.5000000659
             26              0.0103367625     0.5000000659
             27              0.0007613993     0.5000000659
             28             -0.0129420643     0.5000000659
             29              0.0233060435     0.5000000659
             30             -0.0345230419     0.5000000659
             31             -0.0386422239     0.5000000659
             32             -0.0057930841     0.5000000659
             33              0.0557275455     0.5000000659
---------------------------------------------------------------------------
------------------------------------------------------
   ATOM              INTERNUCLEAR DISTANCE
  I    J            Re           Rg           Ra
------------------------------------------------------
  2    1         1.0819050    1.1025827    1.0863370
  3    1         2.1561982    2.1732811    2.1645198
  3    2         1.3916426    1.3994040    1.3969417
  4    1         2.1561982    2.1734775    2.1647313
  4    2         1.3916426    1.3996069    1.3971093
  4    3         2.3906676    2.4013829    2.4001968
  5    1         3.3846822    3.4030403    3.3978382
  5    2         2.3938263    2.4040465    2.4029577
  5    3         1.3936337    1.4014340    1.3991153
  5    4         2.7186620    2.7300814    2.7294311
  6    1         3.3846822    3.4034454    3.3981931
  6    2         2.3938263    2.4043706    2.4032166
  6    3         2.7186620    2.7300155    2.7293639
  6    4         1.3936337    1.4018898    1.3994675
  6    5         2.2792411    2.2892128    2.2879767
  7    1         2.5080635    2.5270796    2.5172518
  7    2         2.1612674    2.1751265    2.1689756
  7    3         1.0812548    1.0963852    1.0847075
  7    4         3.3845477    3.4007300    3.3971916
  7    5         2.1505638    2.1645277    2.1584398
  7    6         3.7988884    3.8157176    3.8130381
  8    1         2.5080635    2.5295930    2.5179750
  8    2         2.1612674    2.1784517    2.1697683
  8    3         3.3845477    3.4031711    3.3978540
  8    4         1.0812548    1.1018431    1.0853924
  8    5         3.7988884    3.8181016    3.8137943
  8    6         2.1505638    2.1680703    2.1594137
  8    7         4.3025852    4.3246968    4.3187408
  9    1         4.2918416    4.3145997    4.3088370
  9    2         3.3817517    3.3983827    3.3950247
  9    3         2.1525632    2.1674492    2.1613257
  9    4         3.8018753    3.8196113    3.8170106
  9    5         1.0835302    1.0990497    1.0879060
  9    6         3.2460793    3.2622305    3.2585197
  9    7         2.4810339    2.4990326    2.4908829
  9    8         4.8816294    4.9055661    4.9008951
 10    1         4.2918416    4.3172696    4.3101149
 10    2         3.3817517    3.4013620    3.3962389
 10    3         3.8018753    3.8221628    3.8180015
 10    4         2.1525632    2.1710404    2.1624091
 10    5         3.2460793    3.2650893    3.2596133
 10    6         1.0835302    1.1046576    1.0889610
 10    7         4.8816294    4.9058141    4.9011976
 10    8         2.4810339    2.5039727    2.4920810
 10    9         4.1079434    4.1308397    4.1245294
 11    1         3.8902253    3.9087545    3.9046937
 11    2         2.8083203    2.8188883    2.8183567
 11    3         2.4126182    2.4224460    2.4213698
 11    4         2.4126182    2.4227863    2.4216459
 11    5         1.3390964    1.3461587    1.3437679
 11    6         1.3390964    1.3462483    1.3438233
 11    7         3.3753245    3.3906126    3.3872081
 11    8         3.3753245    3.3934017    3.3881774
 11    9         2.0575793    2.0714767    2.0652424
 11   10         2.0575793    2.0750927    2.0663434
------------------------------------------------------
  nmode is                     27
  DIPOLE MOMENT OF ISOTOPOLOGUE 
  (only correct if inertial frame is unchanged) 
                             Vibrationally averaged dipole moment
--------------------------------------------------------------------------------
                              a.u.                         Debye
                     x         y         z              x         y         z
--------------------------------------------------------------------------------
MU_e           -0.00817   0.85343   0.00000       -0.02077   2.16907   0.00000
delta <MU> (1)  0.00019   0.00012  -0.00000        0.00048   0.00031  -0.00000
delta <MU> (2)  0.00656  -0.02224  -0.00000        0.01666  -0.05652  -0.00000
<MU>           -0.00143   0.83131  -0.00000       -0.00363   2.11285  -0.00000
 
Equilibrium dipole moment:    0.85347 a.u. (   2.16917 D)
Zero-point dipole moment:     0.83132 a.u. (   2.11285 D)
--------------------------------------------------------------------------------
********************************************************************************
     PARAMETERS RELEVANT TO ROTATIONAL SPECTROSCOPY
********************************************************************************
 
 
  ----------------------------------------------------------------------------
                                     VIB-ROT CONSTANT / (cm-1)
                                  ------------------------------
     AXIS        MODE       CORIOLIS     QUADRATIC     ANHARMONIC    TOTAL
  ----------------------------------------------------------------------------
       1           7       0.0003173     -0.0000000   -0.0002672    0.0000501
       1           8       0.0003021     -0.0000000   -0.0001002    0.0002019
       1           9       0.0004805     -0.0000993    0.0000055    0.0003868
       1          10       0.0003784     -0.0000000   -0.0001057    0.0002728
       1          11      -0.0000579     -0.0001116    0.0000085   -0.0001611
       1          12      -0.0002486     -0.0000000   -0.0000187   -0.0002672
       1          13       0.0004966     -0.0000000   -0.0000380    0.0004586
       1          14       0.0003001     -0.0000000    0.0000001    0.0003003
       1          15      -0.0006019     -0.0000411    0.0000428   -0.0006001
       1          16      -0.0002528     -0.0000131    0.0000288   -0.0002370
       1          17       0.0001935     -0.0000000    0.0000027    0.0001961
       1          18       0.0004370     -0.0000000    0.0000176    0.0004545
       1          19      -0.0001795     -0.0000612    0.0002002   -0.0000404
       1          20      -0.0001579     -0.0000301    0.0001096   -0.0000783
       1          21      -0.0000747     -0.0000073    0.0002730    0.0001910
       1          22      -0.0002360     -0.0000120    0.0000627   -0.0001852
       1          23      -0.0001068     -0.0000021    0.0004824    0.0003735
       1          24      -0.0001725     -0.0000021    0.0002553    0.0000807
       1          25      -0.0001119     -0.0000028    0.0003584    0.0002437
       1          26      -0.0001380     -0.0000004    0.0000728   -0.0000656
       1          27      -0.0000337     -0.0000022    0.0003323    0.0002964
       1          28      -0.0001528     -0.0000020    0.0004676    0.0003128
       1          29      -0.0000265     -0.0000007    0.0001108    0.0000836
       1          30      -0.0000258     -0.0000001    0.0001697    0.0001438
       1          31      -0.0000221     -0.0000003    0.0000704    0.0000480
       1          32      -0.0000590     -0.0000004    0.0001510    0.0000917
       1          33      -0.0000294     -0.0000004    0.0001323    0.0001025
       2           7       0.0002826     -0.0000000   -0.0000895    0.0001931
       2           8       0.0002585     -0.0000000   -0.0002210    0.0000375
       2           9       0.0003196     -0.0000831   -0.0000131    0.0002234
       2          10      -0.0000459     -0.0000000   -0.0000799   -0.0001258
       2          11       0.0003206     -0.0001093    0.0000522    0.0002635
       2          12      -0.0001104     -0.0000000   -0.0000722   -0.0001825
       2          13       0.0001662     -0.0000000   -0.0000353    0.0001309
       2          14       0.0001847     -0.0000000   -0.0000562    0.0001284
       2          15      -0.0001084     -0.0000174    0.0000450   -0.0000808
       2          16      -0.0001248     -0.0000050    0.0001043   -0.0000255
       2          17       0.0003025     -0.0000000   -0.0000061    0.0002964
       2          18       0.0011933      0.0000000    0.0000085    0.0012019
       2          19      -0.0009780     -0.0000784    0.0002177   -0.0008387
       2          20      -0.0001560     -0.0000248    0.0001067   -0.0000742
       2          21      -0.0002186     -0.0000106    0.0000422   -0.0001869
       2          22      -0.0001215     -0.0000187    0.0001539    0.0000136
       2          23      -0.0001124     -0.0000027    0.0004407    0.0003256
       2          24      -0.0001722     -0.0000033    0.0002384    0.0000629
       2          25      -0.0001138     -0.0000033    0.0000705   -0.0000466
       2          26      -0.0000926     -0.0000005    0.0002691    0.0001760
       2          27      -0.0001453     -0.0000022    0.0004149    0.0002674
       2          28      -0.0000342     -0.0000014    0.0002916    0.0002560
       2          29      -0.0000719     -0.0000008    0.0002749    0.0002022
       2          30      -0.0000690     -0.0000012    0.0002758    0.0002056
       2          31      -0.0000497     -0.0000004    0.0001476    0.0000976
       2          32      -0.0000135     -0.0000002    0.0001189    0.0001052
       2          33      -0.0000402     -0.0000004    0.0001514    0.0001107
       3           7       0.0000000     -0.0000000   -0.0000883   -0.0000883
       3           8       0.0000000     -0.0000000   -0.0000809   -0.0000809
       3           9       0.0002126     -0.0000000   -0.0000020    0.0002106
       3          10       0.0000000     -0.0000000   -0.0000463   -0.0000463
       3          11      -0.0001087     -0.0000000    0.0000154   -0.0000933
       3          12      -0.0000000     -0.0000000   -0.0000230   -0.0000230
       3          13       0.0000000     -0.0000000   -0.0000183   -0.0000183
       3          14       0.0000000     -0.0000000   -0.0000143   -0.0000143
       3          15       0.0000158     -0.0000006    0.0000220    0.0000372
       3          16       0.0000620     -0.0000005    0.0000337    0.0000951
       3          17       0.0000000     -0.0000000   -0.0000009   -0.0000009
       3          18       0.0000000     -0.0000000    0.0000065    0.0000065
       3          19       0.0000406     -0.0000348    0.0001046    0.0001104
       3          20       0.0000981     -0.0000136    0.0000541    0.0001385
       3          21       0.0000411     -0.0000001    0.0000776    0.0001186
       3          22      -0.0000648     -0.0000002    0.0000546   -0.0000104
       3          23      -0.0001010     -0.0000000    0.0002306    0.0001296
       3          24      -0.0000115     -0.0000000    0.0001234    0.0001119
       3          25       0.0000556     -0.0000000    0.0001057    0.0001613
       3          26      -0.0000692     -0.0000000    0.0000865    0.0000173
       3          27       0.0013962     -0.0000000    0.0001873    0.0015835
       3          28      -0.0014167     -0.0000000    0.0001889   -0.0012278
       3          29      -0.0000270     -0.0000000    0.0000973    0.0000702
       3          30      -0.0000335     -0.0000002    0.0001120    0.0000782
       3          31      -0.0000209     -0.0000000    0.0000549    0.0000340
       3          32      -0.0000203     -0.0000000    0.0000673    0.0000470
       3          33      -0.0000211     -0.0000002    0.0000710    0.0000498
  ----------------------------------------------------------------------------
 
 
  ----------------------------------------------------------------------------
   Be, B0 AND B-B0 SHIFTS FOR SINGLY EXCITED VIBRATIONAL STATES (CM-1)
   ------------------------------------------------------------
  VIBRATION            X AXIS               Y AXIS                 Z AXIS
  ----------------------------------------------------------------------------
    Be                    0.18718580           0.18328450           0.09260730
    B0                    0.18585885           0.18191613           0.09190927
    Be-B0                 0.00132695           0.00136837           0.00069803
    B'                    0.18585890           0.18191618           0.09190920
    Be-B'                 0.00132690           0.00136832           0.00069811
    B''                   0.18585891           0.18191619           0.09190927
    Be-B''                0.00132689           0.00136831           0.00069804
    B^A                   0.18585887           0.18191620           0.09190919
    Be-B^A                0.00132693           0.00136829           0.00069811
    B^S                   0.18585890           0.18191616           0.09190921
    Be-B^S                0.00132689           0.00136833           0.00069809
     7                   -0.00005009          -0.00019310           0.00008826
     8                   -0.00020190          -0.00003750           0.00008095
     9                   -0.00038677          -0.00022344          -0.00021055
    10                   -0.00027276           0.00012584           0.00004626
    11                    0.00016106          -0.00026353           0.00009329
    12                    0.00026724           0.00018254           0.00002299
    13                   -0.00045859          -0.00013090           0.00001832
    14                   -0.00030027          -0.00012843           0.00001432
    15                    0.00060012           0.00008085          -0.00003716
    16                    0.00023700           0.00002549          -0.00009513
    17                   -0.00019612          -0.00029636           0.00000092
    18                   -0.00045452          -0.00120185          -0.00000647
    19                    0.00004040           0.00083869          -0.00011038
    20                    0.00007835           0.00007420          -0.00013854
    21                   -0.00019104           0.00018691          -0.00011859
    22                    0.00018521          -0.00001359           0.00001035
    23                   -0.00037353          -0.00032558          -0.00012957
    24                   -0.00008070          -0.00006293          -0.00011185
    25                   -0.00024374           0.00004664          -0.00016126
    26                    0.00006558          -0.00017601          -0.00001727
    27                   -0.00029635          -0.00026744          -0.00158346
    28                   -0.00031285          -0.00025600           0.00122777
    29                   -0.00008361          -0.00020220          -0.00007024
    30                   -0.00014381          -0.00020557          -0.00007825
    31                   -0.00004798          -0.00009756          -0.00003400
    32                   -0.00009169          -0.00010517          -0.00004700
    33                   -0.00010254          -0.00011072          -0.00004978
  ----------------------------------------------------------------------------
  ----------------------------------------------------------------------------
   Be, B0 AND B-B0 SHIFTS FOR SINGLY EXCITED VIBRATIONAL STATES (MHz)
  VIBRATION            X AXIS               Y AXIS                 Z AXIS
  ----------------------------------------------------------------------------
    Be                 5611.68899115        5494.73097238        2776.29707937
    B0                 5571.90809154        5453.70829844        2755.37052650
    Be-B0                39.78089961          41.02267394          20.92655287
    B'                 5571.90952698        5453.70973388        2755.36837334
    Be-B'                39.77946417          41.02123850          20.92870603
    B''                5571.90986997        5453.71013171        2755.37049420
    Be-B''               39.77912119          41.02084066          20.92658517
    B^A                5571.90874621        5453.71054824        2755.36833975
    Be-B^A               39.78024495          41.02042413          20.92873962
    B^S                5571.90968549        5453.70935645        2755.36878012
    Be-B^S               39.77930567          41.02161592          20.92829925
     7                   -1.50165984          -5.78885053           2.64599641
     8                   -6.05273042          -1.12409693           2.42667170
     9                  -11.59517620          -6.69842665          -6.31223141
    10                   -8.17725092           3.77250948           1.38687283
    11                    4.82848649          -7.90055375           2.79667050
    12                    8.01152365           5.47242023           0.68917965
    13                  -13.74814215          -3.92426914           0.54924341
    14                   -9.00178842          -3.85026037           0.42941759
    15                   17.99107008           2.42368471          -1.11414575
    16                    7.10521313           0.76422200          -2.85186763
    17                   -5.87943465          -8.88463971           0.02749005
    18                  -13.62601891         -36.03057973          -0.19393611
    19                    1.21110534          25.14315392          -3.30920819
    20                    2.34873500           2.22434185          -4.15325729
    21                   -5.72728138           5.60350412          -3.55520999
    22                    5.55245522          -0.40754274           0.31037346
    23                  -11.19810587          -9.76078007          -3.88438812
    24                   -2.41927251          -1.88654273          -3.35319778
    25                   -7.30711056           1.39818428          -4.83448499
    26                    1.96617892          -5.27659211          -0.51761271
    27                   -8.88435044          -8.01771818         -47.47100447
    28                   -9.37896626          -7.67460507          36.80769553
    29                   -2.50651509          -6.06195123          -2.10577022
    30                   -4.31142318          -6.16291007          -2.34573006
    31                   -1.43833330          -2.92486008          -1.01916326
    32                   -2.74884471          -3.15291721          -1.40908151
    33                   -3.07416224          -3.31927216          -1.49242736
  ----------------------------------------------------------------------------
