# Supplementary material for: Precise Semi-Experimental Equilibrium (r e SE) Structure of Pyridine from 32 Isotopologues: Accurate Assessment of the Effect of Nitrogen-Atom Substitution in Aromatic Rings
Source: J Phys Chem A. 2025 Nov 7;129(46):10737–50. doi: 10.1021/acs.jpca.5c07184 (PMC12641475; doi:10.1021/acs.jpca.5c07184)
Supplement: Supplementary file 2 [file jp5c07184_si_002.zip › Supplementary Information/Computational Files/isomass/ISOMASS43_D25.out]

 @GETMEM-I,  Allocated   91552 MB of main memory.
  analysis of anharmonic force field for a different isotopomer
  masses of atoms
   1.00782503500000        12.0000000000000        12.0000000000000     
   12.0000000000000        12.0000000000000        12.0000000000000     
   1.00782503500000        2.01410177900000        2.01410177900000     
   1.00782503500000        14.0030740020000     
  rotation matrix to com frame 

                 COLUMN   1       COLUMN   2       COLUMN   3
 ROW   1      0.77451792262    0.00000000000    0.63255196430
 ROW   2      0.63255196430    0.00000000000   -0.77451792262
 ROW   3     -0.00000000000    1.00000000000   -0.00000000000
********************************************************************************
        PARAMETERS RELEVANT TO MOLECULAR STRUCTURE 
********************************************************************************

                 COLUMN   1       COLUMN   2       COLUMN   3       COLUMN   4
 ROW   1      0.08156278651    0.04425925940   -0.06104071819    0.14324592038
 ROW   2      0.04172208449    0.04840704214    0.09084803488    0.11687397524
 ROW   3     -0.06280222109    0.08963936464   -0.01892101385   -0.00000000567
 ROW   4      0.08156278652    0.04425925938   -0.06104071826    0.08117603766
 ROW   5      0.04172208449    0.04840704212    0.09084803483    0.06618124740
 ROW   6     -0.06280222117    0.08963936469   -0.01892101384   -0.00000000322
 ROW   7      0.08156278652    0.04425925939   -0.06104071824    0.09629907893
 ROW   8      0.04172208450    0.04840704208    0.09084803472   -0.03578681785
 ROW   9     -0.06280222117    0.08963936481   -0.01892101386   -0.00000000049
 ROW  10      0.08156278653    0.04425925934   -0.06104071835   -0.01571601594
 ROW  11      0.04172208449    0.04840704214    0.09084803486    0.10136823225
 ROW  12     -0.06280222129    0.08963936466   -0.01892101379   -0.00000000272
 ROW  13      0.08156278652    0.04425925935   -0.06104071832    0.01379832875
 ROW  14      0.04172208450    0.04840704206    0.09084803466   -0.09783721992
 ROW  15     -0.06280222129    0.08963936488   -0.01892101384    0.00000000261
 ROW  16      0.08156278653    0.04425925931   -0.06104071843   -0.09299585472
 ROW  17      0.04172208449    0.04840704211    0.09084803479    0.03292516961
 ROW  18     -0.06280222140    0.08963936473   -0.01892101378    0.00000000048
 ROW  19      0.08156278651    0.04425925941   -0.06104071817    0.17007607065
 ROW  20      0.04172208450    0.04840704207    0.09084803469   -0.06695864751
 ROW  21     -0.06280222108    0.08963936484   -0.01892101390   -0.00000000074
 ROW  22      0.08156278653    0.04425925934   -0.06104071837   -0.03152220599
 ROW  23      0.04172208448    0.04840704217    0.09084803494    0.17988509144
 ROW  24     -0.06280222130    0.08963936457   -0.01892101378   -0.00000000476
 ROW  25      0.08156278652    0.04425925936   -0.06104071831    0.02328617551
 ROW  26      0.04172208451    0.04840704203    0.09084803458   -0.17753496433
 ROW  27     -0.06280222129    0.08963936497   -0.01892101386    0.00000000478
 ROW  28      0.08156278654    0.04425925928   -0.06104071851   -0.16919206243
 ROW  29      0.04172208449    0.04840704212    0.09084803482    0.05814189088
 ROW  30     -0.06280222150    0.08963936470   -0.01892101374    0.00000000094
 ROW  31      0.08156278653    0.04425925932   -0.06104071842   -0.07994019303
 ROW  32      0.04172208450    0.04840704207    0.09084803469   -0.06540303306
 ROW  33     -0.06280222140    0.08963936484   -0.01892101380    0.00000000314

                 COLUMN   5       COLUMN   6       COLUMN   7       COLUMN   8
 ROW   1      0.00000000339    0.00000000019   -0.00000000000    0.00000000000
 ROW   2      0.00000000278    0.00000000021   -0.00000000000   -0.00000000000
 ROW   3      0.22737332316    0.13305532910    0.05595643766    0.32693123454
 ROW   4      0.00000000192    0.00000000007   -0.00000000000    0.00000000000
 ROW   5      0.00000000158    0.00000000011   -0.00000000000   -0.00000000000
 ROW   6      0.12878657400    0.07542709980    0.03678071010    0.14023731325
 ROW   7      0.00000000228    0.00000000010   -0.00000000000   -0.00000000000
 ROW   8     -0.00000000083   -0.00000000009    0.00000000000    0.00000000000
 ROW   9      0.00721831033    0.14856342621    0.09463711504   -0.11486316089
 ROW  10     -0.00000000037   -0.00000000013    0.00000000000    0.00000000000
 ROW  11      0.00000000242    0.00000000018   -0.00000000000   -0.00000000000
 ROW  12      0.12047937147   -0.07362708613   -0.10614367785   -0.04154867294
 ROW  13      0.00000000033   -0.00000000007   -0.00000000000    0.00000000000
 ROW  14     -0.00000000230   -0.00000000022    0.00000000000    0.00000000000
 ROW  15     -0.11703377982    0.06921169279   -0.09917690823   -0.02499521281
 ROW  16     -0.00000000220   -0.00000000028    0.00000000000    0.00000000000
 ROW  17      0.00000000080    0.00000000005   -0.00000000000   -0.00000000000
 ROW  18     -0.00905174734   -0.14262264009    0.09508167899   -0.08777201478
 ROW  19      0.00000000402    0.00000000025   -0.00000000000   -0.00000000000
 ROW  20     -0.00000000157   -0.00000000015    0.00000000000    0.00000000000
 ROW  21      0.00796664281    0.26432206183    0.17578698401   -0.22617716937
 ROW  22     -0.00000000075   -0.00000000016    0.00000000000   -0.00000000000
 ROW  23      0.00000000427    0.00000000034   -0.00000000000   -0.00000000000
 ROW  24      0.21180723823   -0.13556327102   -0.29430801914   -0.09462064197
 ROW  25      0.00000000055   -0.00000000005   -0.00000000000    0.00000000000
 ROW  26     -0.00000000418   -0.00000000038    0.00000000000   -0.00000000000
 ROW  27     -0.21332946992    0.12322449645   -0.33729589168   -0.03666175051
 ROW  28     -0.00000000401   -0.00000000043    0.00000000000    0.00000000000
 ROW  29      0.00000000139    0.00000000010   -0.00000000000   -0.00000000000
 ROW  30     -0.01871045484   -0.25857031774    0.23401015461   -0.20539969519
 ROW  31     -0.00000000189   -0.00000000026    0.00000000000    0.00000000000
 ROW  32     -0.00000000153   -0.00000000015   -0.00000000000    0.00000000000
 ROW  33     -0.12711804928   -0.07416025975    0.03917492897    0.13691147842

                 COLUMN   9       COLUMN  10       COLUMN  11       COLUMN  12
 ROW   1     -0.08900952910    0.00000000000    0.08233826587    0.00000000000
 ROW   2      0.11546426481    0.00000000000    0.08632661465    0.00000000000
 ROW   3      0.00000000000    0.35224664449   -0.00000000000    0.11052662008
 ROW   4     -0.08544881908   -0.00000000000   -0.05304808535   -0.00000000000
 ROW   5      0.11875096872   -0.00000000000   -0.02449807709   -0.00000000000
 ROW   6      0.00000000000   -0.00546635777   -0.00000000000    0.07732098873
 ROW   7     -0.07198329398    0.00000000000   -0.01418954925   -0.00000000000
 ROW   8     -0.03898793669   -0.00000000000   -0.13128395521   -0.00000000000
 ROW   9     -0.00000000000   -0.01497750510    0.00000000000   -0.08180938967
 ROW  10      0.06828892786   -0.00000000000   -0.12898313097   -0.00000000000
 ROW  11      0.06950804381    0.00000000000    0.02109298290    0.00000000000
 ROW  12     -0.00000000000   -0.13334433476    0.00000000000    0.00405977132
 ROW  13     -0.06354242646    0.00000000000    0.12201412280    0.00000000000
 ROW  14     -0.05905799990   -0.00000000000   -0.01808324154   -0.00000000000
 ROW  15      0.00000000000   -0.05884051073    0.00000000000   -0.01255885125
 ROW  16      0.05997731022    0.00000000000    0.01436046415   -0.00000000000
 ROW  17      0.03644484379    0.00000000000    0.12775628075    0.00000000000
 ROW  18     -0.00000000000    0.01011002497   -0.00000000000    0.09592733433
 ROW  19      0.06118352020   -0.00000000000   -0.08167316086   -0.00000000000
 ROW  20     -0.09526471319   -0.00000000000   -0.10236324470   -0.00000000000
 ROW  21      0.00000000000    0.30300430934   -0.00000000000   -0.01941781512
 ROW  22      0.10131349594   -0.00000000000   -0.10987299891   -0.00000000000
 ROW  23     -0.07911482320   -0.00000000000   -0.10215998104   -0.00000000000
 ROW  24      0.00000000000    0.39213783758   -0.00000000000   -0.35407692531
 ROW  25     -0.08445060736    0.00000000000    0.12247509786    0.00000000000
 ROW  26      0.08660126911    0.00000000000    0.03269662622    0.00000000000
 ROW  27      0.00000000000    0.23024718705   -0.00000000000    0.38936863772
 ROW  28     -0.07164146942    0.00000000000    0.03907879791    0.00000000000
 ROW  29      0.08081145698    0.00000000000    0.12035025702    0.00000000000
 ROW  30      0.00000000000    0.32138738864   -0.00000000000    0.18722469247
 ROW  31      0.08418022058    0.00000000000    0.04661243189    0.00000000000
 ROW  32     -0.11688682955    0.00000000000    0.02392106933    0.00000000000
 ROW  33     -0.00000000000    0.01373961485    0.00000000000   -0.09618393854

                 COLUMN  13       COLUMN  14       COLUMN  15       COLUMN  16
 ROW   1     -0.00000000000   -0.01053492317   -0.00000000000    0.18511118076
 ROW   2     -0.00000000000    0.04614882725   -0.00000000000    0.06046815201
 ROW   3      0.01717354714   -0.00000000000    0.44636864119   -0.00000000000
 ROW   4      0.00000000000   -0.01401672578   -0.00000000000    0.08498712168
 ROW   5     -0.00000000000    0.04089120308   -0.00000000000   -0.01789655279
 ROW   6      0.06576280493    0.00000000000   -0.06820561075    0.00000000000
 ROW   7     -0.00000000000    0.03047163125   -0.00000000000    0.04655136013
 ROW   8      0.00000000000    0.04589435166   -0.00000000000   -0.04092036135
 ROW   9     -0.04237811938    0.00000000000   -0.10195258274   -0.00000000000
 ROW  10      0.00000000000    0.02174953995    0.00000000000   -0.00896222953
 ROW  11     -0.00000000000   -0.01662745898   -0.00000000000   -0.00306333248
 ROW  12     -0.11622375591    0.00000000000    0.05680945834   -0.00000000000
 ROW  13      0.00000000000    0.00476860422    0.00000000000   -0.05228120098
 ROW  14      0.00000000000   -0.01543867754   -0.00000000000    0.00367765099
 ROW  15      0.16814573833   -0.00000000000    0.09573874533   -0.00000000000
 ROW  16      0.00000000000   -0.00453701709    0.00000000000   -0.03957382066
 ROW  17     -0.00000000000    0.03926790272    0.00000000000    0.01188100548
 ROW  18      0.05865095342    0.00000000000    0.00215406196    0.00000000000
 ROW  19     -0.00000000000    0.04157315481   -0.00000000000    0.15697625641
 ROW  20      0.00000000000    0.04375124563    0.00000000000   -0.09147510001
 ROW  21     -0.33578831152   -0.00000000000    0.58965667496    0.00000000000
 ROW  22      0.00000000000    0.13213352296    0.00000000000    0.04369796591
 ROW  23      0.00000000000   -0.55658944384   -0.00000000000   -0.26511850112
 ROW  24      0.13662432104   -0.00000000000   -0.12094685284    0.00000000000
 ROW  25     -0.00000000000    0.03802715774    0.00000000000   -0.11872802663
 ROW  26     -0.00000000000   -0.29770297267   -0.00000000000    0.51809142363
 ROW  27     -0.23955270438    0.00000000000   -0.20809809222   -0.00000000000
 ROW  28      0.00000000000   -0.04279245372   -0.00000000000   -0.07050661114
 ROW  29     -0.00000000000    0.05187182441    0.00000000000    0.02185991868
 ROW  30      0.11865103017   -0.00000000000   -0.02698067378   -0.00000000000
 ROW  31     -0.00000000000   -0.05656665963   -0.00000000000   -0.03508105037
 ROW  32      0.00000000000    0.03212885664    0.00000000000    0.00396801971
 ROW  33     -0.08559940189   -0.00000000000   -0.01205016188   -0.00000000000

                 COLUMN  17       COLUMN  18       COLUMN  19       COLUMN  20
 ROW   1      0.00000000000    0.00000000000    0.01669680078   -0.03026647252
 ROW   2      0.00000000000   -0.00000000000    0.04843007825    0.18408124372
 ROW   3      0.16612294890    0.66109781167    0.00000000000    0.00000000000
 ROW   4      0.00000000000    0.00000000000    0.00217586957   -0.08030415239
 ROW   5     -0.00000000000   -0.00000000000    0.02583051331    0.13341186690
 ROW   6     -0.02722916660   -0.10942963246    0.00000000000   -0.00000000000
 ROW   7      0.00000000000    0.00000000000    0.06121715454    0.00992610240
 ROW   8     -0.00000000000    0.00000000000    0.14704016473   -0.03413333823
 ROW   9      0.03117142819    0.08151119564   -0.00000000000    0.00000000000
 ROW  10      0.00000000000   -0.00000000000   -0.14533605313    0.00125035151
 ROW  11      0.00000000000   -0.00000000000   -0.02536810457   -0.00566571064
 ROW  12      0.05929001004    0.00438405096    0.00000000000   -0.00000000000
 ROW  13     -0.00000000000   -0.00000000000    0.01457673052    0.11397500124
 ROW  14      0.00000000000   -0.00000000000    0.01227705399    0.01085047324
 ROW  15      0.02806524039   -0.01419595592    0.00000000000    0.00000000000
 ROW  16     -0.00000000000    0.00000000000   -0.01920507353   -0.04005801372
 ROW  17      0.00000000000    0.00000000000   -0.02905104243   -0.16016070309
 ROW  18     -0.13327306748    0.05760068648   -0.00000000000    0.00000000000
 ROW  19      0.00000000000   -0.00000000000    0.06369000249    0.11810341298
 ROW  20     -0.00000000000    0.00000000000    0.15505148490   -0.07303797315
 ROW  21     -0.24599108487   -0.46342477759   -0.00000000000   -0.00000000000
 ROW  22      0.00000000000   -0.00000000000   -0.15914643650   -0.00441846176
 ROW  23     -0.00000000000   -0.00000000000   -0.09793914576   -0.02994842072
 ROW  24     -0.10739568369   -0.03716429433   -0.00000000000   -0.00000000000
 ROW  25     -0.00000000000   -0.00000000000    0.01826066380    0.12352645290
 ROW  26      0.00000000000   -0.00000000000    0.04116076988    0.13178258466
 ROW  27     -0.03337650547    0.04392663200   -0.00000000000   -0.00000000000
 ROW  28     -0.00000000000    0.00000000000   -0.01320382982    0.07718502852
 ROW  29      0.00000000000    0.00000000000   -0.03637801121   -0.20718761378
 ROW  30      0.77146385502   -0.25968146126    0.00000000000   -0.00000000000
 ROW  31     -0.00000000000    0.00000000000    0.08961647044   -0.03311275488
 ROW  32      0.00000000000   -0.00000000000   -0.11588860669    0.04000273419
 ROW  33      0.00644349250   -0.01353777944   -0.00000000000   -0.00000000000

                 COLUMN  21       COLUMN  22       COLUMN  23       COLUMN  24
 ROW   1      0.17317006717    0.53016962264    0.13168622174    0.17109216602
 ROW   2      0.18024636615    0.39340497106    0.09839217050    0.11031202805
 ROW   3      0.00000000000   -0.00000000000    0.00000000000    0.00000000000
 ROW   4      0.00970731438    0.08173784643   -0.05698750409   -0.02326212136
 ROW   5      0.04228793836    0.03202979702   -0.05452359375   -0.04354821751
 ROW   6     -0.00000000000   -0.00000000000    0.00000000000   -0.00000000000
 ROW   7      0.03018309726   -0.08354053005    0.07515079420   -0.01349064620
 ROW   8     -0.03850157472   -0.01971651179   -0.03350501395   -0.03231536491
 ROW   9     -0.00000000000    0.00000000000   -0.00000000000    0.00000000000
 ROW  10     -0.07567303108   -0.00101592840   -0.01825630065    0.00685264053
 ROW  11     -0.02903094475    0.00167392603    0.10580707395   -0.00262547493
 ROW  12      0.00000000000   -0.00000000000   -0.00000000000   -0.00000000000
 ROW  13     -0.11914486646   -0.02152619082   -0.01116604821   -0.00918891733
 ROW  14     -0.01308959927    0.00651052980    0.11953989905    0.13020105224
 ROW  15      0.00000000000   -0.00000000000   -0.00000000000   -0.00000000000
 ROW  16      0.08477906971   -0.02458799534    0.12326449999   -0.02461165484
 ROW  17     -0.01630908650   -0.04799922701   -0.03777317706   -0.04257676426
 ROW  18     -0.00000000000    0.00000000000    0.00000000000    0.00000000000
 ROW  19      0.39746141976   -0.51325012637   -0.16807021860    0.35878709608
 ROW  20     -0.19858970373    0.15556030816    0.06798749947   -0.19467308051
 ROW  21      0.00000000000    0.00000000000    0.00000000000   -0.00000000000
 ROW  22     -0.10783294105    0.00600507182    0.01037397577    0.00675401589
 ROW  23      0.03599941761   -0.04164052451   -0.03404149604    0.00270870701
 ROW  24     -0.00000000000    0.00000000000   -0.00000000000    0.00000000000
 ROW  25     -0.12820438607   -0.01690640637   -0.00660784479    0.01920892943
 ROW  26     -0.15932221178   -0.08720570260   -0.01234140684   -0.13262047777
 ROW  27     -0.00000000000    0.00000000000    0.00000000000    0.00000000000
 ROW  28      0.36946431210   -0.00843187416    0.11860348117   -0.63395243101
 ROW  29     -0.11008686894   -0.05511828705   -0.04531115473    0.15015116530
 ROW  30      0.00000000000   -0.00000000000   -0.00000000000   -0.00000000000
 ROW  31      0.02640363917    0.04289029232   -0.10244275796    0.05834461212
 ROW  32      0.07380801092    0.00655683777   -0.08734783892    0.00612207278
 ROW  33     -0.00000000000   -0.00000000000    0.00000000000   -0.00000000000

                 COLUMN  25       COLUMN  26       COLUMN  27       COLUMN  28
 ROW   1      0.33444837533    0.18336824499    0.20528711375   -0.01178470902
 ROW   2      0.34225452092    0.06328125142    0.13960581806    0.09487220917
 ROW   3     -0.00000000000   -0.00000000000   -0.00000000000   -0.00000000000
 ROW   4     -0.07778944849    0.01740022889   -0.12163879942   -0.07609549843
 ROW   5     -0.00623180897   -0.05611525046   -0.12419845417    0.02866670455
 ROW   6      0.00000000000   -0.00000000000    0.00000000000    0.00000000000
 ROW   7     -0.00063892259   -0.11440011169    0.05698784681    0.13460859943
 ROW   8      0.07320016623    0.03817710514    0.05537392857   -0.06653835225
 ROW   9      0.00000000000    0.00000000000   -0.00000000000   -0.00000000000
 ROW  10      0.03962886164    0.03836833513    0.02406730154    0.05649427358
 ROW  11     -0.13913925756    0.02679255142    0.11362159331   -0.09385727387
 ROW  12     -0.00000000000   -0.00000000000   -0.00000000000   -0.00000000000
 ROW  13      0.03501014310    0.04629513057   -0.01424093961   -0.04591487490
 ROW  14     -0.05546810941    0.06417652288   -0.10476744657    0.08579268398
 ROW  15      0.00000000000   -0.00000000000    0.00000000000   -0.00000000000
 ROW  16      0.06911973924   -0.08877247158   -0.05162887338   -0.12408957907
 ROW  17      0.06745208565    0.04312624973   -0.03574268749    0.06407927313
 ROW  18     -0.00000000000    0.00000000000   -0.00000000000    0.00000000000
 ROW  19      0.11726053825    0.36365970045    0.03536273455   -0.18215833684
 ROW  20      0.03817198721   -0.16457135491    0.07806492369    0.06613990374
 ROW  21     -0.00000000000   -0.00000000000   -0.00000000000    0.00000000000
 ROW  22     -0.00772225743    0.08233162133    0.08838439342    0.05685441830
 ROW  23      0.14461413103   -0.02114457499   -0.01545558980    0.05715124394
 ROW  24      0.00000000000    0.00000000000    0.00000000000   -0.00000000000
 ROW  25      0.03561887164    0.08981515576   -0.03528533187   -0.06695781895
 ROW  26      0.09314474451   -0.03495318224    0.03610076888   -0.03930844883
 ROW  27     -0.00000000000   -0.00000000000    0.00000000000    0.00000000000
 ROW  28     -0.12779201959    0.48337250536    0.03790388657    0.20576580368
 ROW  29      0.14144173550   -0.13792352405   -0.06598346764   -0.03128368270
 ROW  30     -0.00000000000   -0.00000000000    0.00000000000   -0.00000000000
 ROW  31     -0.08331046812   -0.01227429322    0.06354042168    0.04773230209
 ROW  32     -0.02017980955   -0.07425612899    0.06813511604   -0.02745091481
 ROW  33      0.00000000000   -0.00000000000    0.00000000000   -0.00000000000

                 COLUMN  29       COLUMN  30       COLUMN  31       COLUMN  32
 ROW   1      0.00166871734    0.02248103119   -0.00500284603   -0.50146901741
 ROW   2     -0.00004640107   -0.00000194730    0.00801472594    0.61723569092
 ROW   3      0.00000000000   -0.00000000000    0.00000000000    0.00000000000
 ROW   4     -0.00033746171   -0.00931323208   -0.00007526005    0.04225204797
 ROW   5     -0.00040359320   -0.01005896905   -0.00112063511   -0.05452138665
 ROW   6      0.00000000000    0.00000000000    0.00000000000   -0.00000000000
 ROW   7     -0.01239172021    0.00042054647    0.00088638789    0.01500513387
 ROW   8      0.00698975195   -0.00056662244    0.00211377012    0.04226593920
 ROW   9      0.00000000000    0.00000000000   -0.00000000000   -0.00000000000
 ROW  10      0.00320598422    0.12174120979    0.00365873897    0.00194469461
 ROW  11      0.00115063106    0.02485950128   -0.00246436778    0.00267871905
 ROW  12     -0.00000000000   -0.00000000000   -0.00000000000   -0.00000000000
 ROW  13      0.12388275669   -0.00360313963   -0.00094747691    0.00191116566
 ROW  14      0.00961939116   -0.00007570733   -0.00118312028   -0.00087437774
 ROW  15     -0.00000000000   -0.00000000000    0.00000000000   -0.00000000000
 ROW  16     -0.00189395233   -0.01139052545    0.02314505719   -0.00113598731
 ROW  17     -0.00181020863    0.00560492924    0.08024844095   -0.00175336202
 ROW  18      0.00000000000    0.00000000000   -0.00000000000    0.00000000000
 ROW  19      0.02449022850    0.00015350933   -0.01073518364   -0.20219983256
 ROW  20      0.00527759823   -0.00014895586   -0.02425501871   -0.48733018074
 ROW  21     -0.00000000000    0.00000000000    0.00000000000    0.00000000000
 ROW  22     -0.01645180586   -0.62135335882   -0.00636995039   -0.00425225843
 ROW  23     -0.00404073633   -0.12430956928    0.00110278800   -0.00199981461
 ROW  24     -0.00000000000    0.00000000000    0.00000000000    0.00000000000
 ROW  25     -0.63074914518    0.01661941803    0.00082860897   -0.00323663427
 ROW  26     -0.06699096408    0.00167732962    0.00025870169    0.00032788962
 ROW  27      0.00000000000    0.00000000000    0.00000000000    0.00000000000
 ROW  28     -0.00171733804    0.02236359193   -0.29120753241    0.00776955935
 ROW  29     -0.00484841780    0.00882424207   -0.90728306451    0.02110610782
 ROW  30      0.00000000000    0.00000000000    0.00000000000   -0.00000000000
 ROW  31     -0.00504828848   -0.00011517810    0.00003562663   -0.00023541535
 ROW  32     -0.00313305268    0.00007819880   -0.00022289918   -0.00016940882
 ROW  33     -0.00000000000    0.00000000000    0.00000000000    0.00000000000

                 COLUMN  33
 ROW   1      0.33415197289
 ROW   2     -0.40454143033
 ROW   3     -0.00000000000
 ROW   4     -0.03227203918
 ROW   5      0.03552951134
 ROW   6      0.00000000000
 ROW   7      0.02904638772
 ROW   8      0.06485123703
 ROW   9     -0.00000000000
 ROW  10     -0.00141625490
 ROW  11     -0.00242332628
 ROW  12      0.00000000000
 ROW  13      0.00304561437
 ROW  14     -0.00249320141
 ROW  15     -0.00000000000
 ROW  16     -0.00011333624
 ROW  17     -0.00174873157
 ROW  18     -0.00000000000
 ROW  19     -0.30947765932
 ROW  20     -0.73002111088
 ROW  21      0.00000000000
 ROW  22      0.00263565569
 ROW  23      0.00169692843
 ROW  24     -0.00000000000
 ROW  25     -0.00473216749
 ROW  26      0.00140585090
 ROW  27      0.00000000000
 ROW  28      0.00444537984
 ROW  29      0.01607631804
 ROW  30     -0.00000000000
 ROW  31     -0.00032917266
 ROW  32     -0.00025685543
 ROW  33      0.00000000000
  Performing F(IJK)/F(IKJ)/F(KJI) consistency check 
  Differences greater than 1 cm-1 will be printed.
  ===================================================================
  I    J    K    F(IJK)        F(IKJ)        F(KJI)        Difference
  ===================================================================
 Cubic force constants written to file cubic.
  ===================================================================
  Largest absolute difference is    0.14680 cm-1.
 
 
---------------------------------------------------------------------------
          Quartic centrifugal distortion parameters 
                                CM-1                MHz
---------------------------------------------------------------------------
    1    1    1    1   -0.1706266583E-06       -0.0051152585
    1    1    1    2   -0.8859195266E-08       -0.0002655920
    1    1    2    1   -0.8859195266E-08       -0.0002655920
    1    1    2    2    0.4821442231E-07        0.0014454320
    1    1    3    3   -0.2428455358E-07       -0.0007280326
    1    2    1    1   -0.8859195266E-08       -0.0002655920
    1    2    1    2   -0.9782244760E-07       -0.0029326432
    1    2    2    1   -0.9782244760E-07       -0.0029326432
    1    2    2    2    0.5207146590E-09        0.0000156106
    1    2    3    3   -0.1816462075E-08       -0.0000544562
    2    1    1    1   -0.8859195266E-08       -0.0002655920
    2    1    1    2   -0.9782244760E-07       -0.0029326432
    2    1    2    1   -0.9782244760E-07       -0.0029326432
    2    1    2    2    0.5207146590E-09        0.0000156106
    2    1    3    3   -0.1816462075E-08       -0.0000544562
    2    2    1    1    0.4821442231E-07        0.0014454320
    2    2    1    2    0.5207146590E-09        0.0000156106
    2    2    2    1    0.5207146590E-09        0.0000156106
    2    2    2    2   -0.1268906062E-06       -0.0038040847
    2    2    3    3   -0.2487697426E-07       -0.0007457929
    3    3    1    1   -0.2428455358E-07       -0.0007280326
    3    3    1    2   -0.1816462075E-08       -0.0000544562
    3    3    2    1   -0.1816462075E-08       -0.0000544562
    3    3    2    2   -0.2487697426E-07       -0.0007457929
    3    3    3    3   -0.1235013427E-07       -0.0003702477
---------------------------------------------------------------------------
------------------------------------------------------------
        Parameter                (MHz)                 (CM-1)
------------------------------------------------------------
 
           R6                -.419179E-04           -.139823E-08
           R5                -.123431E-03           -.411723E-08
           SI                            0.153009E+01
 
  Kivelson-Wilson centrifugal distortion parameters 
 
           DJ                0.437956E-03           0.146086E-07
           DK                0.429799E-03           0.143365E-07
           DJK               0.411060E-03           0.137115E-07
 
  A-reduced centrifugal distortion parameters (Ir representation) 
 
           DELJ              0.521792E-03           0.174051E-07
           DELK              0.848978E-03           0.283188E-07
           DELJK             -.919547E-04           -.306728E-08
           delJ              0.214615E-03           0.715878E-08
           delK              0.503415E-03           0.167921E-07
 
  S-reduced centrifugal distortion parameters (Ir representation) 
 
           DJ                0.357286E-03           0.119178E-07
           DK                0.264509E-04           0.882306E-09
           DJK               0.895078E-03           0.298566E-07
           D1                -.214615E-03           -.715878E-08
           D2                -.822527E-04           -.274365E-08
------------------------------------------------------------
  Centrifugal corrections for various types of 
 rotational constants (MHz and cm-1) ...
   Bx''-Bx         0.0018392181        0.0000000613
   By''-By         0.0018303379        0.0000000611
   Bz''-Bz         0.0000104448        0.0000000003
   Bx''-Bx'         0.0003728965        0.0000000124
   By''-By'         0.0003640163        0.0000000121
   Bz''-Bz'         0.0022099272        0.0000000737
   Bx'-Bx         0.0014663216        0.0000000489
   By'-By         0.0014663216        0.0000000489
   Bz'-Bz        -0.0021994824       -0.0000000734
   BxSR-Bx         0.0016181619        0.0000000540
   BySR-By         0.0009789283        0.0000000327
   BzSR-Bz        -0.0016994240       -0.0000000567
   BxSR-Bx''        -0.0002210562       -0.0000000074
   BySR-By''        -0.0008514096       -0.0000000284
   BzSR-Bz''        -0.0017098688       -0.0000000570
   BxSR-Bx'        -0.0001518403       -0.0000000051
   BySR-By'        -0.0004873933       -0.0000000163
   BzSR-Bz'         0.0005000584        0.0000000167
   BxAR-Bx         0.0007956350        0.0000000265
   ByAR-By         0.0023147695        0.0000000772
   BzAR-Bz        -0.0023772437       -0.0000000793
---------------------------------------------------------------------------
 
 *****************************************
     THE MOLECULE IS AN ASYMMETRIC TOP
 *****************************************
 
 
---------------------------------------------------------------------------
         Sextic centrifugal distortion parameters
          Watson A reduction. I^r representation 
              CM-1*10^6                     kHz
---------------------------------------------------------------------------
   HJ        0.0000000054               0.0000001634
   HJK        0.0000000113               0.0000003386
   HKJ       -0.0000000652              -0.0000019552
   HK        0.0000000687               0.0000020587
   hJ        0.0000000027               0.0000000813
   hJK        0.0000000110               0.0000003306
   hK        0.0000000256               0.0000007674
---------------------------------------------------------------------------
         Sextic centrifugal distortion parameters
          Watson S reduction. I^r representation 
              CM-1*10^6                     kHz
---------------------------------------------------------------------------
   HJ       -0.0000000009              -0.0000000279
   HJK        0.0000000308               0.0000009219
   HKJ       -0.0000000344              -0.0000010302
   HK        0.0000000247               0.0000007417
   h1        0.0000000019               0.0000000583
   h2        0.0000000032               0.0000000956
   h3        0.0000000008               0.0000000231
---------------------------------------------------------------------------
---------------------------------------------------------------------------
             Geometrical properties evaluated at     0.00 K 
  Mean and mean-square displacements in normal coordinates (amu**0.5 bohr)
         Coordinate              <q>            <q**2>
---------------------------------------------------------------------------
              1              0.0000000000     0.0000000000
              2              0.0000000000     0.0000000000
              3              0.0000000000     0.0000000000
              4              0.0000000000     0.0000000000
              5              0.0000000000     0.0000000000
              6              0.0000000000     0.0000000000
              7             -0.0000000000     0.5000000659
              8              0.0000000000     0.5000000659
              9             -0.0040531235     0.5000000659
             10              0.0000000000     0.5000000659
             11              0.0081654996     0.5000000659
             12             -0.0000000000     0.5000000659
             13              0.0000000000     0.5000000659
             14             -0.0044078553     0.5000000659
             15             -0.0000000000     0.5000000659
             16             -0.0680924657     0.5000000659
             17             -0.0000000000     0.5000000659
             18              0.0000000000     0.5000000659
             19              0.2177382571     0.5000000659
             20              0.1549463850     0.5000000659
             21             -0.0373779442     0.5000000659
             22             -0.0116026326     0.5000000659
             23             -0.0038207616     0.5000000659
             24              0.0079926915     0.5000000659
             25              0.0056078165     0.5000000659
             26             -0.0102429624     0.5000000659
             27              0.0052331303     0.5000000659
             28             -0.0114002352     0.5000000659
             29             -0.0330332728     0.5000000659
             30              0.0228191377     0.5000000659
             31              0.0468881179     0.5000000659
             32              0.0106351533     0.5000000659
             33             -0.0494824582     0.5000000659
---------------------------------------------------------------------------
------------------------------------------------------
   ATOM              INTERNUCLEAR DISTANCE
  I    J            Re           Rg           Ra
------------------------------------------------------
  2    1         1.0819050    1.1025827    1.0863381
  3    1         2.1561982    2.1735630    2.1647796
  3    2         1.3916426    1.3996035    1.3970884
  4    1         2.1561982    2.1731937    2.1644742
  4    2         1.3916426    1.3994072    1.3969652
  4    3         2.3906676    2.4013850    2.4002005
  5    1         3.3846822    3.4032250    3.3979806
  5    2         2.3938263    2.4040710    2.4029332
  5    3         1.3936337    1.4016847    1.3993222
  5    4         2.7186620    2.7297131    2.7290458
  6    1         3.3846822    3.4032588    3.3980560
  6    2         2.3938263    2.4043445    2.4032449
  6    3         2.7186620    2.7303877    2.7297576
  6    4         1.3936337    1.4016404    1.3992641
  6    5         2.2792411    2.2892150    2.2879807
  7    1         2.5080635    2.5298741    2.5182342
  7    2         2.1612674    2.1785458    2.1698843
  7    3         1.0812548    1.1018464    1.0854344
  7    4         3.3845477    3.4032353    3.3979602
  7    5         2.1505638    2.1679150    2.1593355
  7    6         3.7988884    3.8183985    3.8141558
  8    1         2.5080635    2.5267939    2.5169966
  8    2         2.1612674    2.1750313    2.1688651
  8    3         3.3845477    3.4006698    3.3970953
  8    4         1.0812548    1.0963822    1.0846687
  8    5         3.7988884    3.8154257    3.8126883
  8    6         2.1505638    2.1646905    2.1585245
  8    7         4.3025852    4.3246986    4.3187466
  9    1         4.2918416    4.3149388    4.3090905
  9    2         3.3817517    3.3984659    3.3950179
  9    3         2.1525632    2.1676297    2.1614351
  9    4         3.8018753    3.8192443    3.8165834
  9    5         1.0835302    1.0990468    1.0878676
  9    6         3.2460793    3.2621710    3.2584214
  9    7         2.4810339    2.5015812    2.4915314
  9    8         4.8816294    4.9032261    4.8997457
 10    1         4.2918416    4.3169324    4.3098701
 10    2         3.3817517    3.4012796    3.3962526
 10    3         3.8018753    3.8225339    3.8184396
 10    4         2.1525632    2.1708663    2.1623059
 10    5         3.2460793    3.2651526    3.2597212
 10    6         1.0835302    1.1046608    1.0890019
 10    7         4.8816294    4.9081573    4.9023613
 10    8         2.4810339    2.5014629    2.4914416
 10    9         4.1079434    4.1308411    4.1245347
 11    1         3.8902253    3.9087506    3.9046943
 11    2         2.8083203    2.8188843    2.8183561
 11    3         2.4126182    2.4227924    2.4217078
 11    4         2.4126182    2.4224371    2.4213099
 11    5         1.3390964    1.3461510    1.3437729
 11    6         1.3390964    1.3462551    1.3438200
 11    7         3.3753245    3.3933525    3.3882227
 11    8         3.3753245    3.3906627    3.3871689
 11    9         2.0575793    2.0713717    2.0651144
 11   10         2.0575793    2.0751966    2.0664763
------------------------------------------------------
  nmode is                     27
  DIPOLE MOMENT OF ISOTOPOLOGUE 
  (only correct if inertial frame is unchanged) 
                             Vibrationally averaged dipole moment
--------------------------------------------------------------------------------
                              a.u.                         Debye
                     x         y         z              x         y         z
--------------------------------------------------------------------------------
MU_e           -0.53987   0.66103   0.00000       -1.37211   1.68006   0.00000
delta <MU> (1) -0.00010   0.00007   0.00000       -0.00026   0.00017   0.00000
delta <MU> (2)  0.01398  -0.01738  -0.00000        0.03552  -0.04418  -0.00000
<MU>           -0.52599   0.64371  -0.00000       -1.33686   1.63605  -0.00000
 
Equilibrium dipole moment:    0.85347 a.u. (   2.16917 D)
Zero-point dipole moment:     0.83129 a.u. (   2.11278 D)
--------------------------------------------------------------------------------
********************************************************************************
     PARAMETERS RELEVANT TO ROTATIONAL SPECTROSCOPY
********************************************************************************
 
 
  ----------------------------------------------------------------------------
                                     VIB-ROT CONSTANT / (cm-1)
                                  ------------------------------
     AXIS        MODE       CORIOLIS     QUADRATIC     ANHARMONIC    TOTAL
  ----------------------------------------------------------------------------
       1           7       0.0003600     -0.0000000   -0.0001958    0.0001643
       1           8       0.0003156     -0.0000000   -0.0001419    0.0001737
       1           9       0.0006258     -0.0001052   -0.0000024    0.0005182
       1          10       0.0003206     -0.0000000   -0.0001147    0.0002059
       1          11       0.0010854     -0.0001090    0.0000303    0.0010067
       1          12      -0.0013541     -0.0000000    0.0000195   -0.0013346
       1          13       0.0002873     -0.0000000   -0.0000599    0.0002273
       1          14      -0.0002727     -0.0000055   -0.0000570   -0.0003352
       1          15       0.0001322     -0.0000000   -0.0000153    0.0001168
       1          16      -0.0002669     -0.0000352    0.0000083   -0.0002939
       1          17       0.0001494     -0.0000000   -0.0000021    0.0001473
       1          18       0.0002467     -0.0000000    0.0000051    0.0002518
       1          19      -0.0001588     -0.0000853    0.0002285   -0.0000156
       1          20      -0.0001795     -0.0000390    0.0001622   -0.0000563
       1          21      -0.0000909     -0.0000030    0.0003387    0.0002448
       1          22      -0.0000961     -0.0000103    0.0000952   -0.0000113
       1          23      -0.0001480     -0.0000028    0.0006381    0.0004872
       1          24      -0.0001137     -0.0000061    0.0002054    0.0000856
       1          25      -0.0001414     -0.0000020    0.0001493    0.0000059
       1          26      -0.0000634     -0.0000004    0.0002588    0.0001951
       1          27      -0.0001262     -0.0000029    0.0004645    0.0003354
       1          28      -0.0000682     -0.0000018    0.0003631    0.0002931
       1          29      -0.0000012     -0.0000001    0.0000642    0.0000630
       1          30      -0.0000043     -0.0000001    0.0001284    0.0001240
       1          31      -0.0000736     -0.0000007    0.0001717    0.0000974
       1          32      -0.0000556     -0.0000003    0.0001612    0.0001053
       1          33      -0.0000599     -0.0000009    0.0001698    0.0001091
       2           7       0.0002509     -0.0000000   -0.0001586    0.0000924
       2           8       0.0002374     -0.0000000   -0.0001831    0.0000544
       2           9       0.0001411     -0.0000882   -0.0000016    0.0000513
       2          10       0.0002668     -0.0000000   -0.0000703    0.0001965
       2          11       0.0000262     -0.0001077    0.0000299   -0.0000516
       2          12       0.0000309     -0.0000000   -0.0001016   -0.0000707
       2          13       0.0000245     -0.0000000   -0.0000299   -0.0000054
       2          14      -0.0000203     -0.0000063    0.0001228    0.0000961
       2          15       0.0002079     -0.0000000   -0.0000165    0.0001914
       2          16      -0.0000077     -0.0000420    0.0001096    0.0000599
       2          17       0.0002563     -0.0000000    0.0000068    0.0002631
       2          18       0.0003071     -0.0000000    0.0000034    0.0003105
       2          19      -0.0000620     -0.0000501    0.0001714    0.0000593
       2          20      -0.0000953     -0.0000195    0.0000739   -0.0000410
       2          21      -0.0001785     -0.0000028    0.0000156   -0.0001657
       2          22      -0.0002405     -0.0000108    0.0001556   -0.0000957
       2          23      -0.0001290     -0.0000026    0.0004792    0.0003475
       2          24      -0.0001675     -0.0000067    0.0000663   -0.0001079
       2          25      -0.0000940     -0.0000011    0.0002552    0.0001602
       2          26      -0.0001531     -0.0000007    0.0001028   -0.0000510
       2          27      -0.0000599     -0.0000022    0.0003133    0.0002512
       2          28      -0.0001106     -0.0000014    0.0003904    0.0002784
       2          29      -0.0000872     -0.0000011    0.0002990    0.0002107
       2          30      -0.0000824     -0.0000012    0.0002927    0.0002092
       2          31      -0.0000059     -0.0000001    0.0000609    0.0000550
       2          32      -0.0000198     -0.0000003    0.0001153    0.0000951
       2          33      -0.0000149     -0.0000000    0.0001227    0.0001078
       3           7       0.0000000     -0.0000000   -0.0000878   -0.0000878
       3           8       0.0000000     -0.0000000   -0.0000827   -0.0000827
       3           9       0.0002222     -0.0000000   -0.0000010    0.0002212
       3          10      -0.0000000     -0.0000000   -0.0000451   -0.0000451
       3          11      -0.0001277     -0.0000004    0.0000151   -0.0001130
       3          12      -0.0000000     -0.0000000   -0.0000241   -0.0000241
       3          13       0.0000000     -0.0000000   -0.0000217   -0.0000217
       3          14       0.0000606     -0.0000001    0.0000218    0.0000823
       3          15       0.0000000     -0.0000000   -0.0000080   -0.0000080
       3          16       0.0000077     -0.0000029    0.0000325    0.0000373
       3          17       0.0000000     -0.0000000    0.0000014    0.0000014
       3          18       0.0000000     -0.0000000    0.0000021    0.0000021
       3          19       0.0000352     -0.0000320    0.0000986    0.0001017
       3          20       0.0001343     -0.0000135    0.0000566    0.0001774
       3          21       0.0000431     -0.0000009    0.0000794    0.0001216
       3          22      -0.0000953     -0.0000001    0.0000647   -0.0000306
       3          23      -0.0001038     -0.0000000    0.0002756    0.0001718
       3          24       0.0000111     -0.0000001    0.0000641    0.0000752
       3          25       0.0000269     -0.0000000    0.0001046    0.0001315
       3          26      -0.0000437     -0.0000000    0.0000861    0.0000424
       3          27       0.0013394     -0.0000000    0.0001907    0.0015300
       3          28      -0.0013599     -0.0000000    0.0001898   -0.0011701
       3          29      -0.0000307     -0.0000001    0.0000980    0.0000672
       3          30      -0.0000299     -0.0000001    0.0001105    0.0000805
       3          31      -0.0000212     -0.0000001    0.0000551    0.0000338
       3          32      -0.0000201     -0.0000000    0.0000680    0.0000479
       3          33      -0.0000208     -0.0000001    0.0000720    0.0000510
  ----------------------------------------------------------------------------
 
 
  ----------------------------------------------------------------------------
   Be, B0 AND B-B0 SHIFTS FOR SINGLY EXCITED VIBRATIONAL STATES (CM-1)
   ------------------------------------------------------------
  VIBRATION            X AXIS               Y AXIS                 Z AXIS
  ----------------------------------------------------------------------------
    Be                    0.19652822           0.17473185           0.09249511
    B0                    0.19507262           0.17348144           0.09179855
    Be-B0                 0.00145560           0.00125042           0.00069656
    B'                    0.19507267           0.17348148           0.09179848
    Be-B'                 0.00145555           0.00125037           0.00069663
    B''                   0.19507268           0.17348150           0.09179855
    Be-B''                0.00145554           0.00125036           0.00069656
    B^A                   0.19507264           0.17348151           0.09179847
    Be-B^A                0.00145557           0.00125034           0.00069664
    B^S                   0.19507267           0.17348147           0.09179849
    Be-B^S                0.00145555           0.00125039           0.00069661
     7                   -0.00016425          -0.00009238           0.00008780
     8                   -0.00017369          -0.00005437           0.00008274
     9                   -0.00051822          -0.00005133          -0.00022115
    10                   -0.00020587          -0.00019649           0.00004513
    11                   -0.00100671           0.00005162           0.00011300
    12                    0.00133455           0.00007071           0.00002414
    13                   -0.00022732           0.00000544           0.00002166
    14                    0.00033516          -0.00009614          -0.00008228
    15                   -0.00011681          -0.00019142           0.00000802
    16                    0.00029386          -0.00005991          -0.00003734
    17                   -0.00014733          -0.00026307          -0.00000143
    18                   -0.00025182          -0.00031049          -0.00000207
    19                    0.00001558          -0.00005927          -0.00010175
    20                    0.00005629           0.00004099          -0.00017744
    21                   -0.00024475           0.00016567          -0.00012160
    22                    0.00001125           0.00009575           0.00003064
    23                   -0.00048721          -0.00034747          -0.00017175
    24                   -0.00008558           0.00010792          -0.00007515
    25                   -0.00000594          -0.00016017          -0.00013149
    26                   -0.00019510           0.00005098          -0.00004239
    27                   -0.00033539          -0.00025118          -0.00153004
    28                   -0.00029314          -0.00027845           0.00117007
    29                   -0.00006296          -0.00021072          -0.00006717
    30                   -0.00012402          -0.00020920          -0.00008051
    31                   -0.00009735          -0.00005497          -0.00003382
    32                   -0.00010529          -0.00009512          -0.00004789
    33                   -0.00010911          -0.00010776          -0.00005104
  ----------------------------------------------------------------------------
  ----------------------------------------------------------------------------
   Be, B0 AND B-B0 SHIFTS FOR SINGLY EXCITED VIBRATIONAL STATES (MHz)
  VIBRATION            X AXIS               Y AXIS                 Z AXIS
  ----------------------------------------------------------------------------
    Be                 5891.76772630        5238.32919282        2772.93352450
    B0                 5848.12994070        5200.84261324        2752.05129903
    Be-B0                43.63778560          37.48657958          20.88222548
    B'                 5848.13140702        5200.84407956        2752.04909954
    Be-B'                43.63631927          37.48511326          20.88442496
    B''                5848.13177992        5200.84444358        2752.05130947
    Be-B''               43.63594638          37.48474925          20.88221503
    B^A                5848.13073634        5200.84492801        2752.04892178
    Be-B^A               43.63698996          37.48426481          20.88460272
    B^S                5848.13155886        5200.84359217        2752.04959960
    Be-B^S               43.63616743          37.48560066          20.88392490
     7                   -4.92422830          -2.76939206           2.63226025
     8                   -5.20711393          -1.62993439           2.48042405
     9                  -15.53597475          -1.53879714          -6.62995462
    10                   -6.17184852          -5.89059739           1.35296637
    11                  -30.18054388           1.54749963           3.38760359
    12                   40.00888648           2.11970020           0.72361776
    13                   -6.81502833           0.16304990           0.64927666
    14                   10.04771470          -2.88219710          -2.46659119
    15                   -3.50199127          -5.73876729           0.24036043
    16                    8.80969787          -1.79596553          -1.11952199
    17                   -4.41693526          -7.88677345          -0.04277007
    18                   -7.54932138          -9.30832510          -0.06198692
    19                    0.46719573          -1.77701401          -3.05027990
    20                    1.68748670           1.22875013          -5.31953168
    21                   -7.33752555           4.96667707          -3.64543777
    22                    0.33735749           2.87045824           0.91849374
    23                  -14.60611168         -10.41683809          -5.14900397
    24                   -2.56573661           3.23547230          -2.25294225
    25                   -0.17808606          -4.80176856          -3.94189017
    26                   -5.84894761           1.52828739          -1.27069926
    27                  -10.05466902          -7.53004955         -45.86955178
    28                   -8.78803012          -8.34757196          35.07777774
    29                   -1.88764294          -6.31716820          -2.01384137
    30                   -3.71811648          -6.27169386          -2.41370171
    31                   -2.91854041          -1.64800184          -1.01382884
    32                   -3.15662322          -2.85169151          -1.43567186
    33                   -3.27089485          -3.23050698          -1.53002618
  ----------------------------------------------------------------------------
