# Supplementary material for: Precise Semi-Experimental Equilibrium (r e SE) Structure of Pyridine from 32 Isotopologues: Accurate Assessment of the Effect of Nitrogen-Atom Substitution in Aromatic Rings
Source: J Phys Chem A. 2025 Nov 7;129(46):10737–50. doi: 10.1021/acs.jpca.5c07184 (PMC12641475; doi:10.1021/acs.jpca.5c07184)
Supplement: Supplementary file 2 [file jp5c07184_si_002.zip › Supplementary Information/Computational Files/isomass/ISOMASS44_D26.out]

 @GETMEM-I,  Allocated   91552 MB of main memory.
  analysis of anharmonic force field for a different isotopomer
  masses of atoms
   1.00782503500000        12.0000000000000        12.0000000000000     
   12.0000000000000        12.0000000000000        12.0000000000000     
   1.00782503500000        1.00782503500000        2.01410177900000     
   2.01410177900000        14.0030740020000     
  rotation matrix to com frame 

                 COLUMN   1       COLUMN   2       COLUMN   3
 ROW   1      1.00000000000    0.00000000000    0.00000000000
 ROW   2      0.00000000000    1.00000000000    0.00000000000
 ROW   3      0.00000000000    0.00000000000    1.00000000000
********************************************************************************
        PARAMETERS RELEVANT TO MOLECULAR STRUCTURE 
********************************************************************************

                 COLUMN   1       COLUMN   2       COLUMN   3       COLUMN   4
 ROW   1      0.03771467092    0.07519118377    0.07253433032    0.18732164233
 ROW   2     -0.05505742443   -0.05123393046    0.08173801996    0.00000000293
 ROW   3     -0.08878976911    0.06370800413   -0.01987477269    0.00000000003
 ROW   4      0.03771467082    0.07519118361    0.07253433019    0.10711035101
 ROW   5     -0.05505742447   -0.05123393044    0.08173801983    0.00000000169
 ROW   6     -0.08878976911    0.06370800413   -0.01987477269    0.00000000003
 ROW   7      0.03771467075    0.07519118351    0.07253433011    0.05427637338
 ROW   8     -0.05505742442   -0.05123393038    0.08173801978    0.00000000103
 ROW   9     -0.08878976900    0.06370800430   -0.01987477255    0.08862094669
 ROW  10      0.03771467075    0.07519118351    0.07253433011    0.05427637338
 ROW  11     -0.05505742457   -0.05123393049    0.08173801971    0.00000000072
 ROW  12     -0.08878976923    0.06370800396   -0.01987477283   -0.08862094663
 ROW  13      0.03771467061    0.07519118332    0.07253432995   -0.04896376969
 ROW  14     -0.05505742448   -0.05123393036    0.08173801961   -0.00000000057
 ROW  15     -0.08878976900    0.06370800429   -0.01987477256    0.08449041435
 ROW  16      0.03771467061    0.07519118332    0.07253432995   -0.04896376969
 ROW  17     -0.05505742462   -0.05123393046    0.08173801954   -0.00000000086
 ROW  18     -0.08878976923    0.06370800397   -0.01987477283   -0.08449041429
 ROW  19      0.03771467080    0.07519118358    0.07253433017    0.09173345523
 ROW  20     -0.05505742434   -0.05123393034    0.08173801987    0.00000000173
 ROW  21     -0.08878976890    0.06370800443   -0.01987477244    0.15949484164
 ROW  22      0.03771467080    0.07519118358    0.07253433017    0.09173345523
 ROW  23     -0.05505742461   -0.05123393054    0.08173801974    0.00000000118
 ROW  24     -0.08878976933    0.06370800383   -0.01987477295   -0.15949484158
 ROW  25      0.03771467055    0.07519118324    0.07253432988   -0.09206652365
 ROW  26     -0.05505742444   -0.05123393030    0.08173801957   -0.00000000112
 ROW  27     -0.08878976891    0.06370800442   -0.01987477245    0.15227953224
 ROW  28      0.03771467055    0.07519118324    0.07253432988   -0.09206652365
 ROW  29     -0.05505742470   -0.05123393049    0.08173801944   -0.00000000164
 ROW  30     -0.08878976932    0.06370800384   -0.01987477294   -0.15227953218
 ROW  31      0.03771467054    0.07519118322    0.07253432986   -0.10109594605
 ROW  32     -0.05505742458   -0.05123393040    0.08173801949   -0.00000000152
 ROW  33     -0.08878976911    0.06370800413   -0.01987477269    0.00000000003

                 COLUMN   5       COLUMN   6       COLUMN   7       COLUMN   8
 ROW   1      0.00000000212    0.00000000031    0.00000000000   -0.00000000000
 ROW   2     -0.26611291401    0.00000000160    0.00000000000    0.31370352826
 ROW   3     -0.00000000006   -0.00000000003    0.00000000000   -0.00000000000
 ROW   4      0.00000000125    0.00000000021    0.00000000000   -0.00000000000
 ROW   5     -0.15216330315    0.00000000090    0.00000000000    0.13506822554
 ROW   6     -0.00000000006   -0.00000000003   -0.00000000000   -0.00000000000
 ROW   7      0.00000000067    0.00000000014    0.00000000000   -0.00000000000
 ROW   8     -0.07710625075   -0.12476867275    0.12438358304   -0.07922843214
 ROW   9      0.00000000090    0.00000000008    0.00000000000   -0.00000000000
 ROW  10      0.00000000067    0.00000000014    0.00000000000    0.00000000000
 ROW  11     -0.07710624922    0.12476867363   -0.12438358304   -0.07922843214
 ROW  12     -0.00000000103   -0.00000000014   -0.00000000000    0.00000000000
 ROW  13     -0.00000000044    0.00000000002    0.00000000000   -0.00000000000
 ROW  14      0.06955898967   -0.11895332246   -0.08406549248   -0.05220516804
 ROW  15      0.00000000085    0.00000000007   -0.00000000000   -0.00000000000
 ROW  16     -0.00000000044    0.00000000002   -0.00000000000    0.00000000000
 ROW  17      0.06955899113    0.11895332155    0.08406549248   -0.05220516804
 ROW  18     -0.00000000098   -0.00000000014   -0.00000000000    0.00000000000
 ROW  19      0.00000000108    0.00000000019    0.00000000000    0.00000000000
 ROW  20     -0.13031846359   -0.22455124213    0.25327933001   -0.16086831463
 ROW  21      0.00000000166    0.00000000016   -0.00000000000   -0.00000000000
 ROW  22      0.00000000108    0.00000000019    0.00000000000   -0.00000000000
 ROW  23     -0.13031846084    0.22455124367   -0.25327933001   -0.16086831463
 ROW  24     -0.00000000179   -0.00000000023   -0.00000000000    0.00000000000
 ROW  25     -0.00000000091   -0.00000000003   -0.00000000000    0.00000000000
 ROW  26      0.13079168842   -0.21439288954   -0.28612387188   -0.14760926621
 ROW  27      0.00000000159    0.00000000016    0.00000000000   -0.00000000000
 ROW  28     -0.00000000091   -0.00000000003    0.00000000000    0.00000000000
 ROW  29      0.13079169105    0.21439288787    0.28612387188   -0.14760926621
 ROW  30     -0.00000000172   -0.00000000022   -0.00000000000    0.00000000000
 ROW  31     -0.00000000101   -0.00000000005    0.00000000000    0.00000000000
 ROW  32      0.14361917952   -0.00000000091    0.00000000000    0.15255820466
 ROW  33     -0.00000000006   -0.00000000003   -0.00000000000    0.00000000000

                 COLUMN   9       COLUMN  10       COLUMN  11       COLUMN  12
 ROW   1      0.00000000000    0.00000000000    0.10661943195   -0.00000000000
 ROW   2      0.34939950018   -0.00000000000   -0.00000000000    0.17197370461
 ROW   3      0.00000000000    0.14000850563   -0.00000000000    0.00000000000
 ROW   4     -0.00000000000   -0.00000000000   -0.06381945622   -0.00000000000
 ROW   5      0.05619990319   -0.00000000000   -0.00000000000   -0.10952356456
 ROW   6      0.00000000000    0.14035271619   -0.00000000000    0.00000000000
 ROW   7      0.00000000000    0.08877521503   -0.09509267721    0.00000000000
 ROW   8     -0.07549244281    0.00000000000    0.00000000000    0.05298493797
 ROW   9      0.00000000000    0.01032768865    0.09405514946   -0.00000000000
 ROW  10     -0.00000000000   -0.08877521503   -0.09509267721   -0.00000000000
 ROW  11     -0.07549244281    0.00000000000    0.00000000000    0.05298493797
 ROW  12      0.00000000000    0.01032768865   -0.09405514946    0.00000000000
 ROW  13      0.00000000000    0.07778598615    0.08594200769    0.00000000000
 ROW  14     -0.01938382547    0.00000000000   -0.00000000000   -0.10501520167
 ROW  15     -0.00000000000   -0.01053277213    0.09011445809   -0.00000000000
 ROW  16     -0.00000000000   -0.07778598615    0.08594200769   -0.00000000000
 ROW  17     -0.01938382547    0.00000000000   -0.00000000000   -0.10501520167
 ROW  18     -0.00000000000   -0.01053277213   -0.09011445809    0.00000000000
 ROW  19      0.00000000000    0.02639002522   -0.13595600575    0.00000000000
 ROW  20      0.12695843460   -0.00000000000   -0.00000000000    0.40381389422
 ROW  21     -0.00000000000   -0.10777805377    0.01631158728   -0.00000000000
 ROW  22     -0.00000000000   -0.02639002522   -0.13595600575   -0.00000000000
 ROW  23      0.12695843460   -0.00000000000   -0.00000000000    0.40381389422
 ROW  24     -0.00000000000   -0.10777805377   -0.01631158728   -0.00000000000
 ROW  25     -0.00000000000   -0.00459218247    0.11342918819   -0.00000000000
 ROW  26      0.39694148562   -0.00000000000   -0.00000000000    0.01416983099
 ROW  27      0.00000000000    0.12476925873    0.05904957213    0.00000000000
 ROW  28      0.00000000000    0.00459218247    0.11342918819    0.00000000000
 ROW  29      0.39694148562   -0.00000000000   -0.00000000000    0.01416983099
 ROW  30      0.00000000000    0.12476925873   -0.05904957213    0.00000000000
 ROW  31      0.00000000000   -0.00000000000    0.04964050632    0.00000000000
 ROW  32     -0.04315958376    0.00000000000    0.00000000000    0.10845213207
 ROW  33     -0.00000000000   -0.15037896665    0.00000000000   -0.00000000000

                 COLUMN  13       COLUMN  14       COLUMN  15       COLUMN  16
 ROW   1      0.00000000000   -0.00000000000    0.00000000000    0.18881724920
 ROW   2      0.00000000000    0.44366260457   -0.00000000000   -0.00000000000
 ROW   3     -0.00000000000   -0.00000000000    0.11139161207   -0.00000000000
 ROW   4      0.00000000000   -0.00000000000    0.00000000000    0.05405687324
 ROW   5     -0.00000000000   -0.04667113011    0.00000000000    0.00000000000
 ROW   6     -0.00000000000   -0.00000000000    0.10731873078   -0.00000000000
 ROW   7     -0.00000000000   -0.00000000000   -0.00269968667   -0.02116600803
 ROW   8      0.00380847466   -0.07083694191    0.00000000000   -0.00000000000
 ROW   9     -0.00000000000    0.00000000000    0.01604551312    0.05975744650
 ROW  10      0.00000000000   -0.00000000000    0.00269968667   -0.02116600803
 ROW  11     -0.00380847466   -0.07083694191   -0.00000000000    0.00000000000
 ROW  12     -0.00000000000    0.00000000000    0.01604551312   -0.05975744650
 ROW  13     -0.00000000000    0.00000000000    0.02449037732   -0.04331478968
 ROW  14      0.13486509494    0.10173820193   -0.00000000000    0.00000000000
 ROW  15      0.00000000000    0.00000000000   -0.02661715158   -0.02346411276
 ROW  16      0.00000000000    0.00000000000   -0.02449037732   -0.04331478968
 ROW  17     -0.13486509494    0.10173820193   -0.00000000000   -0.00000000000
 ROW  18     -0.00000000000   -0.00000000000   -0.02661715158    0.02346411276
 ROW  19     -0.00000000000   -0.00000000000   -0.03615390628    0.05251226476
 ROW  20     -0.24074903320    0.33874262241   -0.00000000000    0.00000000000
 ROW  21      0.00000000000   -0.00000000000   -0.04202548481    0.20543107476
 ROW  22     -0.00000000000   -0.00000000000    0.03615390628    0.05251226476
 ROW  23      0.24074903320    0.33874262241    0.00000000000   -0.00000000000
 ROW  24     -0.00000000000    0.00000000000   -0.04202548481   -0.20543107476
 ROW  25     -0.00000000000   -0.00000000000    0.24540136784    0.17340315246
 ROW  26     -0.33285642509   -0.19689380294   -0.00000000000   -0.00000000000
 ROW  27      0.00000000000    0.00000000000   -0.36943079982   -0.37348767583
 ROW  28      0.00000000000   -0.00000000000   -0.24540136784    0.17340315246
 ROW  29      0.33285642509   -0.19689380294    0.00000000000    0.00000000000
 ROW  30      0.00000000000   -0.00000000000   -0.36943079982    0.37348767583
 ROW  31      0.00000000000    0.00000000000   -0.00000000000   -0.00684047162
 ROW  32      0.00000000000   -0.03701824556    0.00000000000   -0.00000000000
 ROW  33      0.00000000000    0.00000000000    0.03045634352   -0.00000000000

                 COLUMN  17       COLUMN  18       COLUMN  19       COLUMN  20
 ROW   1      0.00000000000    0.00000000000    0.00000000000    0.00000000000
 ROW   2      0.00000000000    0.67983889422    0.00000000000    0.00000000000
 ROW   3     -0.00000000000    0.00000000000    0.05402134263    0.12544830370
 ROW   4      0.00000000000    0.00000000000    0.00000000000   -0.00000000000
 ROW   5     -0.00000000000   -0.11075587006   -0.00000000000   -0.00000000000
 ROW   6     -0.00000000000    0.00000000000    0.04540824088    0.12259973220
 ROW   7     -0.00000000000   -0.00000000000   -0.11315447197    0.06195323819
 ROW   8      0.10302264142    0.05985335427   -0.00000000000   -0.00000000000
 ROW   9      0.00000000000    0.00000000000    0.07985473491   -0.02894153982
 ROW  10     -0.00000000000    0.00000000000    0.11315447197   -0.06195323819
 ROW  11     -0.10302264142    0.05985335427    0.00000000000   -0.00000000000
 ROW  12     -0.00000000000   -0.00000000000    0.07985473491   -0.02894153982
 ROW  13     -0.00000000000   -0.00000000000   -0.06485750140   -0.12146387454
 ROW  14     -0.04755179272    0.00330264731    0.00000000000    0.00000000000
 ROW  15     -0.00000000000   -0.00000000000   -0.02516884701   -0.07257907243
 ROW  16     -0.00000000000   -0.00000000000    0.06485750140    0.12146387454
 ROW  17      0.04755179272    0.00330264731    0.00000000000    0.00000000000
 ROW  18      0.00000000000    0.00000000000   -0.02516884701   -0.07257907243
 ROW  19      0.00000000000    0.00000000000   -0.08310600531    0.07998613290
 ROW  20     -0.56884451627   -0.38339057777    0.00000000000    0.00000000000
 ROW  21      0.00000000000    0.00000000000    0.15730097728    0.01360785208
 ROW  22      0.00000000000    0.00000000000    0.08310600531   -0.07998613290
 ROW  23      0.56884451627   -0.38339057777   -0.00000000000   -0.00000000000
 ROW  24     -0.00000000000   -0.00000000000    0.15730097728    0.01360785208
 ROW  25      0.00000000000    0.00000000000   -0.07315848322   -0.18551983151
 ROW  26      0.09810728239    0.02206403365   -0.00000000000   -0.00000000000
 ROW  27     -0.00000000000   -0.00000000000   -0.04152427070   -0.02103070331
 ROW  28      0.00000000000    0.00000000000    0.07315848322    0.18551983151
 ROW  29     -0.09810728239    0.02206403365   -0.00000000000   -0.00000000000
 ROW  30      0.00000000000    0.00000000000   -0.04152427070   -0.02103070331
 ROW  31     -0.00000000000   -0.00000000000    0.00000000000    0.00000000000
 ROW  32     -0.00000000000   -0.01342058384   -0.00000000000   -0.00000000000
 ROW  33     -0.00000000000    0.00000000000   -0.14722480024    0.06399703751

                 COLUMN  21       COLUMN  22       COLUMN  23       COLUMN  24
 ROW   1     -0.00000000000    0.74005334781    0.06276074149    0.25604032173
 ROW   2     -0.00000000000    0.00000000000    0.00000000000   -0.00000000000
 ROW   3      0.08342146398    0.00000000000    0.00000000000   -0.00000000000
 ROW   4     -0.00000000000    0.08479890129    0.03175418040   -0.08314253425
 ROW   5     -0.00000000000   -0.00000000000    0.00000000000    0.00000000000
 ROW   6      0.07453760036    0.00000000000    0.00000000000   -0.00000000000
 ROW   7     -0.08706913980   -0.05311599659    0.02942790207    0.04051523722
 ROW   8     -0.00000000000    0.00000000000   -0.00000000000   -0.00000000000
 ROW   9     -0.03886532257   -0.01610925744   -0.04314218955    0.07477635827
 ROW  10      0.08706913980   -0.05311599659    0.02942790207    0.04051523722
 ROW  11     -0.00000000000   -0.00000000000   -0.00000000000    0.00000000000
 ROW  12     -0.03886532257    0.01610925744    0.04314218955   -0.07477635827
 ROW  13      0.01340501306   -0.03200111688    0.00028960997    0.07326391193
 ROW  14      0.00000000000   -0.00000000000   -0.00000000000    0.00000000000
 ROW  15     -0.00659578160   -0.03731566740    0.08210144883   -0.10884661725
 ROW  16     -0.01340501306   -0.03200111688    0.00028960997    0.07326391193
 ROW  17      0.00000000000    0.00000000000    0.00000000000   -0.00000000000
 ROW  18     -0.00659578160    0.03731566740   -0.08210144883    0.10884661725
 ROW  19     -0.31596439682   -0.14128261341   -0.17851968133   -0.05468185071
 ROW  20      0.00000000000   -0.00000000000    0.00000000000   -0.00000000000
 ROW  21     -0.45882202193   -0.17218472698   -0.44845687755   -0.10388721579
 ROW  22      0.31596439682   -0.14128261341   -0.17851968133   -0.05468185071
 ROW  23      0.00000000000    0.00000000000    0.00000000000   -0.00000000000
 ROW  24     -0.45882202193    0.17218472698    0.44845687755    0.10388721579
 ROW  25     -0.05206567713   -0.10679287418    0.14854905400   -0.01687304183
 ROW  26     -0.00000000000    0.00000000000    0.00000000000   -0.00000000000
 ROW  27      0.09320770216    0.05739258754   -0.12103566990    0.01222685541
 ROW  28      0.05206567713   -0.10679287418    0.14854905400   -0.01687304183
 ROW  29     -0.00000000000   -0.00000000000    0.00000000000    0.00000000000
 ROW  30      0.09320770216   -0.05739258754    0.12103566990   -0.01222685541
 ROW  31     -0.00000000000    0.07100864864   -0.09969774636   -0.12946053782
 ROW  32      0.00000000000   -0.00000000000   -0.00000000000    0.00000000000
 ROW  33      0.04726862823    0.00000000000    0.00000000000    0.00000000000

                 COLUMN  25       COLUMN  26       COLUMN  27       COLUMN  28
 ROW   1     -0.00000000000    0.46494817763    0.25379346850   -0.00000000000
 ROW   2     -0.00000000000    0.00000000000    0.00000000000    0.00000000000
 ROW   3      0.07463652770    0.00000000000    0.00000000000    0.09334328502
 ROW   4      0.00000000000   -0.07259303496   -0.17924148905    0.00000000000
 ROW   5     -0.00000000000    0.00000000000    0.00000000000    0.00000000000
 ROW   6      0.06018471484    0.00000000000    0.00000000000    0.08034277336
 ROW   7     -0.06893891289   -0.01123406658    0.09331117211   -0.04468159107
 ROW   8      0.00000000000   -0.00000000000    0.00000000000   -0.00000000000
 ROW   9     -0.02728454403   -0.10848899247    0.03217668424   -0.13653435907
 ROW  10      0.06893891289   -0.01123406658    0.09331117211    0.04468159107
 ROW  11      0.00000000000   -0.00000000000    0.00000000000   -0.00000000000
 ROW  12     -0.02728454403    0.10848899247   -0.03217668424   -0.13653435907
 ROW  13      0.09690743024    0.03918201966   -0.06911875574   -0.03200600033
 ROW  14     -0.00000000000    0.00000000000   -0.00000000000    0.00000000000
 ROW  15     -0.09590458679    0.03973182444    0.04249534142    0.10396762800
 ROW  16     -0.09690743024    0.03918201966   -0.06911875574    0.03200600033
 ROW  17     -0.00000000000    0.00000000000   -0.00000000000    0.00000000000
 ROW  18     -0.09590458679   -0.03973182444   -0.04249534142    0.10396762800
 ROW  19      0.10891247743    0.20710194695    0.04542533120    0.11932126106
 ROW  20      0.00000000000   -0.00000000000   -0.00000000000   -0.00000000000
 ROW  21      0.32825153525    0.28242774905   -0.08336743089    0.16719623238
 ROW  22     -0.10891247743    0.20710194695    0.04542533120   -0.11932126106
 ROW  23      0.00000000000   -0.00000000000    0.00000000000   -0.00000000000
 ROW  24      0.32825153525   -0.28242774905    0.08336743089    0.16719623238
 ROW  25     -0.02384464268    0.08848499515   -0.02605861140    0.07148744186
 ROW  26      0.00000000000   -0.00000000000   -0.00000000000    0.00000000000
 ROW  27      0.11445281458    0.02406039217   -0.05204756308    0.00506343638
 ROW  28      0.02384464268    0.08848499515   -0.02605861140   -0.07148744186
 ROW  29      0.00000000000   -0.00000000000    0.00000000000   -0.00000000000
 ROW  30      0.11445281458   -0.02406039217    0.05204756308    0.00506343638
 ROW  31      0.00000000000   -0.07441948059    0.09482976975   -0.00000000000
 ROW  32      0.00000000000    0.00000000000   -0.00000000000   -0.00000000000
 ROW  33      0.07401392976    0.00000000000   -0.00000000000   -0.04527513629

                 COLUMN  29       COLUMN  30       COLUMN  31       COLUMN  32
 ROW   1      0.00109512994   -0.00000000000    0.00000000000    0.00506755686
 ROW   2      0.00000000000   -0.00000000000    0.00000000000   -0.00000000000
 ROW   3      0.00000000000    0.00104519816    0.76372776901    0.00000000000
 ROW   4     -0.00018043360    0.00000000000   -0.00000000000   -0.00437523096
 ROW   5      0.00000000000    0.00000000000   -0.00000000000    0.00000000000
 ROW   6     -0.00000000000    0.00007390434   -0.06555355191   -0.00000000000
 ROW   7     -0.00344440072   -0.00387294510   -0.02919312686    0.05214352636
 ROW   8     -0.00000000000   -0.00000000000   -0.00000000000   -0.00000000000
 ROW   9     -0.00915591415   -0.00960444718    0.01796625979   -0.02818473377
 ROW  10     -0.00344440072    0.00387294510    0.02919312686    0.05214352636
 ROW  11     -0.00000000000    0.00000000000   -0.00000000000   -0.00000000000
 ROW  12      0.00915591415   -0.00960444718    0.01796625979    0.02818473377
 ROW  13      0.07046217127    0.07389220233   -0.00085447536    0.00060827607
 ROW  14      0.00000000000   -0.00000000000   -0.00000000000   -0.00000000000
 ROW  15      0.04983247730    0.05047924044   -0.00143782362    0.00290097949
 ROW  16      0.07046217127   -0.07389220233    0.00085447536    0.00060827607
 ROW  17     -0.00000000000   -0.00000000000    0.00000000000   -0.00000000000
 ROW  18     -0.04983247730    0.05047924044   -0.00143782362   -0.00290097949
 ROW  19      0.01471599644    0.01682107908    0.35766427167   -0.59509034996
 ROW  20     -0.00000000000   -0.00000000000    0.00000000000    0.00000000000
 ROW  21      0.00732578416    0.00878455480   -0.19217701593    0.31605114715
 ROW  22      0.01471599644   -0.01682107908   -0.35766427167   -0.59509034996
 ROW  23     -0.00000000000   -0.00000000000    0.00000000000   -0.00000000000
 ROW  24     -0.00732578416    0.00878455480   -0.19217701593   -0.31605114715
 ROW  25     -0.37713557697   -0.37395075215    0.00197941395   -0.00225237112
 ROW  26      0.00000000000    0.00000000000    0.00000000000   -0.00000000000
 ROW  27     -0.24635367104   -0.24469200728    0.00182948762   -0.00310587473
 ROW  28     -0.37713557697    0.37395075215   -0.00197941395   -0.00225237112
 ROW  29     -0.00000000000    0.00000000000   -0.00000000000   -0.00000000000
 ROW  30      0.24635367104   -0.24469200728    0.00182948762    0.00310587473
 ROW  31     -0.00841589608    0.00000000000    0.00000000000   -0.00071989783
 ROW  32     -0.00000000000    0.00000000000   -0.00000000000   -0.00000000000
 ROW  33      0.00000000000   -0.00106923961    0.00001772871    0.00000000000

                 COLUMN  33
 ROW   1     -0.00000000000
 ROW   2     -0.00000000000
 ROW   3      0.56983191175
 ROW   4      0.00000000000
 ROW   5      0.00000000000
 ROW   6     -0.05250626279
 ROW   7      0.04403305066
 ROW   8      0.00000000000
 ROW   9     -0.02095694118
 ROW  10     -0.04403305066
 ROW  11      0.00000000000
 ROW  12     -0.02095694118
 ROW  13      0.00058649559
 ROW  14     -0.00000000000
 ROW  15      0.00283543658
 ROW  16     -0.00058649559
 ROW  17     -0.00000000000
 ROW  18      0.00283543658
 ROW  19     -0.47609900374
 ROW  20     -0.00000000000
 ROW  21      0.24947750876
 ROW  22      0.47609900374
 ROW  23     -0.00000000000
 ROW  24      0.24947750876
 ROW  25     -0.00199728861
 ROW  26      0.00000000000
 ROW  27     -0.00299235957
 ROW  28      0.00199728861
 ROW  29      0.00000000000
 ROW  30     -0.00299235957
 ROW  31      0.00000000000
 ROW  32     -0.00000000000
 ROW  33     -0.00000750744
  Performing F(IJK)/F(IKJ)/F(KJI) consistency check 
  Differences greater than 1 cm-1 will be printed.
  ===================================================================
  I    J    K    F(IJK)        F(IKJ)        F(KJI)        Difference
  ===================================================================
 Cubic force constants written to file cubic.
  ===================================================================
  Largest absolute difference is    0.16162 cm-1.
 
 
---------------------------------------------------------------------------
          Quartic centrifugal distortion parameters 
                                CM-1                MHz
---------------------------------------------------------------------------
    1    1    1    1   -0.1594702432E-06       -0.0047807976
    1    1    2    2   -0.2653826572E-07       -0.0007955972
    1    1    3    3    0.4956277010E-07        0.0014858545
    1    3    1    3   -0.9636010073E-07       -0.0028888031
    1    3    3    1   -0.9636010073E-07       -0.0028888031
    2    2    1    1   -0.2653826572E-07       -0.0007955972
    2    2    2    2   -0.1230634367E-07       -0.0003689349
    2    2    3    3   -0.2275129356E-07       -0.0006820666
    3    1    1    3   -0.9636010073E-07       -0.0028888031
    3    1    3    1   -0.9636010073E-07       -0.0028888031
    3    3    1    1    0.4956277010E-07        0.0014858545
    3    3    2    2   -0.2275129356E-07       -0.0006820666
    3    3    3    3   -0.1371984954E-06       -0.0041131074
---------------------------------------------------------------------------
------------------------------------------------------------
        Parameter                (MHz)                 (CM-1)
------------------------------------------------------------
 
           R6                -.487173E-04           -.162504E-08
           R5                -.101504E-03           -.338582E-08
           SI                            0.107333E+01
 
  Kivelson-Wilson centrifugal distortion parameters 
 
           DJ                0.462821E-03           0.154380E-07
           DK                0.386183E-03           0.128817E-07
           DJK               0.346196E-03           0.115479E-07
 
  A-reduced centrifugal distortion parameters (Ir representation) 
 
           DELJ              0.560255E-03           0.186881E-07
           DELK              0.873356E-03           0.291320E-07
           DELJK             -.238412E-03           -.795257E-08
           delJ              0.234011E-03           0.780576E-08
           delK              0.412167E-03           0.137484E-07
 
  S-reduced centrifugal distortion parameters (Ir representation) 
 
           DJ                0.368251E-03           0.122835E-07
           DK                -.866656E-04           -.289085E-08
           DJK               0.913614E-03           0.304749E-07
           D1                -.234011E-03           -.780576E-08
           D2                -.960022E-04           -.320229E-08
------------------------------------------------------------
  Centrifugal corrections for various types of 
 rotational constants (MHz and cm-1) ...
   Bx''-Bx         0.0017854349        0.0000000596
   By''-By        -0.0000207264       -0.0000000007
   Bz''-Bz         0.0018422002        0.0000000614
   Bx''-Bx'         0.0003410333        0.0000000114
   By''-By'         0.0021458759        0.0000000716
   Bz''-Bz'         0.0003977986        0.0000000133
   Bx'-Bx         0.0014444016        0.0000000482
   By'-By        -0.0021666024       -0.0000000723
   Bz'-Bz         0.0014444016        0.0000000482
   BxSR-Bx         0.0016249460        0.0000000542
   BySR-By        -0.0017548553       -0.0000000585
   BzSR-Bz         0.0010441144        0.0000000348
   BxSR-Bx''        -0.0001604889       -0.0000000054
   BySR-By''        -0.0017341289       -0.0000000578
   BzSR-Bz''        -0.0007980857       -0.0000000266
   BxSR-Bx'        -0.0001805444       -0.0000000060
   BySR-By'         0.0004117471        0.0000000137
   BzSR-Bz'        -0.0004002871       -0.0000000134
   BxAR-Bx         0.0006649243        0.0000000222
   ByAR-By        -0.0021951811       -0.0000000732
   BzAR-Bz         0.0022524576        0.0000000751
---------------------------------------------------------------------------
 
 *****************************************
     THE MOLECULE IS AN ASYMMETRIC TOP
 *****************************************
 
 
---------------------------------------------------------------------------
         Sextic centrifugal distortion parameters
          Watson A reduction. I^r representation 
              CM-1*10^6                     kHz
---------------------------------------------------------------------------
   HJ        0.0000000072               0.0000002161
   HJK       -0.0000000125              -0.0000003761
   HKJ       -0.0000000060              -0.0000001786
   HK        0.0000000282               0.0000008460
   hJ        0.0000000036               0.0000001077
   hJK        0.0000000011               0.0000000329
   hK        0.0000000311               0.0000009325
---------------------------------------------------------------------------
         Sextic centrifugal distortion parameters
          Watson S reduction. I^r representation 
              CM-1*10^6                     kHz
---------------------------------------------------------------------------
   HJ        0.0000000003               0.0000000097
   HJK        0.0000000048               0.0000001447
   HKJ        0.0000000394               0.0000011816
   HK       -0.0000000276              -0.0000008286
   h1        0.0000000022               0.0000000659
   h2        0.0000000034               0.0000001032
   h3        0.0000000014               0.0000000418
---------------------------------------------------------------------------
---------------------------------------------------------------------------
             Geometrical properties evaluated at     0.00 K 
  Mean and mean-square displacements in normal coordinates (amu**0.5 bohr)
         Coordinate              <q>            <q**2>
---------------------------------------------------------------------------
              1              0.0000000000     0.0000000000
              2              0.0000000000     0.0000000000
              3              0.0000000000     0.0000000000
              4              0.0000000000     0.0000000000
              5              0.0000000000     0.0000000000
              6              0.0000000000     0.0000000000
              7             -0.0000000000     0.5000000659
              8              0.0000000000     0.5000000659
              9              0.0000000000     0.5000000659
             10              0.0039274837     0.5000000659
             11              0.0000000000     0.5000000659
             12             -0.0000000000     0.5000000659
             13              0.0000000000     0.5000000659
             14              0.0000000000     0.5000000659
             15             -0.0396299568     0.5000000659
             16              0.0000000000     0.5000000659
             17             -0.0000000000     0.5000000659
             18              0.0000000000     0.5000000659
             19             -0.2527477674     0.5000000659
             20             -0.1004169579     0.5000000659
             21             -0.0544656062     0.5000000659
             22              0.0000000000     0.5000000659
             23              0.0000000000     0.5000000659
             24              0.0000000000     0.5000000659
             25             -0.0118780447     0.5000000659
             26             -0.0000000000     0.5000000659
             27              0.0000000000     0.5000000659
             28              0.0104186937     0.5000000659
             29             -0.0000000000     0.5000000659
             30             -0.0483611568     0.5000000659
             31             -0.0001516666     0.5000000659
             32             -0.0000000000     0.5000000659
             33             -0.0599840962     0.5000000659
---------------------------------------------------------------------------
------------------------------------------------------
   ATOM              INTERNUCLEAR DISTANCE
  I    J            Re           Rg           Ra
------------------------------------------------------
  2    1         1.0819050    1.1025755    1.0863196
  3    1         2.1561982    2.1734177    2.1646485
  3    2         1.3916426    1.3996062    1.3970995
  4    1         2.1561982    2.1734177    2.1646485
  4    2         1.3916426    1.3996062    1.3970995
  4    3         2.3906676    2.4016468    2.4003932
  5    1         3.3846822    3.4031780    3.3979695
  5    2         2.3938263    2.4041441    2.4030509
  5    3         1.3936337    1.4016758    1.3993053
  5    4         2.7186620    2.7300909    2.7294403
  6    1         3.3846822    3.4031780    3.3979695
  6    2         2.3938263    2.4041441    2.4030509
  6    3         2.7186620    2.7300909    2.7294403
  6    4         1.3936337    1.4016758    1.3993053
  6    5         2.2792411    2.2890344    2.2878705
  7    1         2.5080635    2.5295294    2.5178883
  7    2         2.1612674    2.1784716    2.1697825
  7    3         1.0812548    1.1018555    1.0854078
  7    4         3.3845477    3.4034423    3.3980643
  7    5         2.1505638    2.1679318    2.1592851
  7    6         3.7988884    3.8181240    3.8138158
  8    1         2.5080635    2.5295294    2.5178883
  8    2         2.1612674    2.1784716    2.1697825
  8    3         3.3845477    3.4034423    3.3980643
  8    4         1.0812548    1.1018555    1.0854078
  8    5         3.7988884    3.8181240    3.8138158
  8    6         2.1505638    2.1679318    2.1592851
  8    7         4.3025852    4.3270189    4.3195969
  9    1         4.2918416    4.3148148    4.3090514
  9    2         3.3817517    3.3985144    3.3951584
  9    3         2.1525632    2.1676212    2.1614792
  9    4         3.8018753    3.8196108    3.8170206
  9    5         1.0835302    1.0990439    1.0879089
  9    6         3.2460793    3.2620414    3.2584090
  9    7         2.4810339    2.5016050    2.4915403
  9    8         4.8816294    4.9055762    4.9009151
 10    1         4.2918416    4.3148148    4.3090514
 10    2         3.3817517    3.3985144    3.3951584
 10    3         3.8018753    3.8196108    3.8170206
 10    4         2.1525632    2.1676212    2.1614792
 10    5         3.2460793    3.2620414    3.2584090
 10    6         1.0835302    1.0990439    1.0879089
 10    7         4.8816294    4.9055762    4.9009151
 10    8         2.4810339    2.5016050    2.4915403
 10    9         4.1079434    4.1281779    4.1233469
 11    1         3.8902253    3.9087446    3.9046795
 11    2         2.8083203    2.8188900    2.8183599
 11    3         2.4126182    2.4227123    2.4215770
 11    4         2.4126182    2.4227123    2.4215770
 11    5         1.3390964    1.3461381    1.3437586
 11    6         1.3390964    1.3461381    1.3437586
 11    7         3.3753245    3.3933169    3.3880930
 11    8         3.3753245    3.3933169    3.3880930
 11    9         2.0575793    2.0714194    2.0652114
 11   10         2.0575793    2.0714194    2.0652114
------------------------------------------------------
  nmode is                     27
  DIPOLE MOMENT OF ISOTOPOLOGUE 
  (only correct if inertial frame is unchanged) 
                             Vibrationally averaged dipole moment
--------------------------------------------------------------------------------
                              a.u.                         Debye
                     x         y         z              x         y         z
--------------------------------------------------------------------------------
MU_e            0.00000   0.00000  -0.85347        0.00000   0.00000  -2.16917
delta <MU> (1)  0.00000  -0.00000   0.00001        0.00000  -0.00000   0.00003
delta <MU> (2)  0.00000  -0.00000   0.02553        0.00000  -0.00000   0.06490
<MU>            0.00000  -0.00000  -0.82793        0.00000  -0.00000  -2.10425
 
Equilibrium dipole moment:    0.85347 a.u. (   2.16917 D)
Zero-point dipole moment:     0.82793 a.u. (   2.10425 D)
--------------------------------------------------------------------------------
********************************************************************************
     PARAMETERS RELEVANT TO ROTATIONAL SPECTROSCOPY
********************************************************************************
 
 
  ----------------------------------------------------------------------------
                                     VIB-ROT CONSTANT / (cm-1)
                                  ------------------------------
     AXIS        MODE       CORIOLIS     QUADRATIC     ANHARMONIC    TOTAL
  ----------------------------------------------------------------------------
       1           7       0.0003055     -0.0000000   -0.0002719    0.0000335
       1           8       0.0003014      0.0000000   -0.0001002    0.0002012
       1           9       0.0953610      0.0000000   -0.0000910    0.0952700
       1          10      -0.0949483     -0.0001019    0.0000048   -0.0950454
       1          11       0.0000572     -0.0001153    0.0000114   -0.0000468
       1          12       0.0000343      0.0000000   -0.0000311    0.0000032
       1          13       0.0002899     -0.0000000    0.0000062    0.0002960
       1          14       0.0002589      0.0000000   -0.0000363    0.0002226
       1          15      -0.0002593     -0.0000412    0.0000202   -0.0002803
       1          16       0.0006044     -0.0000032    0.0001307    0.0007320
       1          17      -0.0005971     -0.0000000    0.0000050   -0.0005921
       1          18       0.0002870      0.0000000    0.0000118    0.0002988
       1          19      -0.0000378     -0.0000875    0.0002742    0.0001488
       1          20      -0.0001804     -0.0000091    0.0000317   -0.0001578
       1          21      -0.0002698     -0.0000053   -0.0000309   -0.0003060
       1          22      -0.0000407     -0.0000061    0.0002160    0.0001692
       1          23      -0.0002087     -0.0000072    0.0001983   -0.0000175
       1          24      -0.0001335     -0.0000025    0.0006204    0.0004844
       1          25      -0.0001376     -0.0000020    0.0001253   -0.0000142
       1          26      -0.0001240     -0.0000006    0.0002840    0.0001594
       1          27      -0.0000140     -0.0000024    0.0003342    0.0003178
       1          28      -0.0001636     -0.0000019    0.0004719    0.0003064
       1          29      -0.0000309     -0.0000008    0.0001218    0.0000901
       1          30      -0.0000308     -0.0000001    0.0001244    0.0000935
       1          31      -0.0000534     -0.0000003    0.0001465    0.0000928
       1          32      -0.0000158     -0.0000003    0.0001212    0.0001051
       1          33      -0.0000349     -0.0000004    0.0001392    0.0001038
       2           7       0.0000000     -0.0000000   -0.0000902   -0.0000902
       2           8       0.0000000     -0.0000000   -0.0000814   -0.0000814
       2           9       0.0000000     -0.0000000   -0.0000408   -0.0000408
       2          10       0.0002222     -0.0000001   -0.0000012    0.0002209
       2          11      -0.0001299      0.0000000    0.0000163   -0.0001136
       2          12       0.0000000     -0.0000000   -0.0000225   -0.0000225
       2          13      -0.0000000     -0.0000000   -0.0000195   -0.0000195
       2          14       0.0000000     -0.0000000   -0.0000122   -0.0000122
       2          15       0.0001771     -0.0000007    0.0000319    0.0002083
       2          16      -0.0000833      0.0000000    0.0000318   -0.0000515
       2          17      -0.0000000     -0.0000000   -0.0000019   -0.0000019
       2          18       0.0000000     -0.0000000    0.0000049    0.0000049
       2          19       0.0000290     -0.0000415    0.0001269    0.0001144
       2          20       0.0001095     -0.0000062    0.0000324    0.0001358
       2          21       0.0000629     -0.0000014    0.0000610    0.0001225
       2          22      -0.0000986      0.0000000    0.0000717   -0.0000269
       2          23      -0.0000164      0.0000000    0.0000650    0.0000486
       2          24      -0.0000903      0.0000000    0.0002700    0.0001797
       2          25       0.0022746     -0.0000000    0.0001189    0.0023935
       2          26      -0.0022888      0.0000000    0.0000817   -0.0022071
       2          27       0.0018514      0.0000000    0.0001887    0.0020401
       2          28      -0.0018691     -0.0000000    0.0001877   -0.0016815
       2          29      -0.0000318      0.0000000    0.0000979    0.0000661
       2          30      -0.0000299     -0.0000002    0.0000991    0.0000690
       2          31      -0.0000200     -0.0000000    0.0000670    0.0000471
       2          32      -0.0000203      0.0000000    0.0000711    0.0000508
       2          33      -0.0000212     -0.0000002    0.0000720    0.0000506
       3           7       0.0002868      0.0000000   -0.0000922    0.0001946
       3           8       0.0002551     -0.0000000   -0.0002232    0.0000318
       3           9       0.0003740     -0.0000000   -0.0000727    0.0003013
       3          10       0.0000432     -0.0000833   -0.0000093   -0.0000493
       3          11      -0.0000211     -0.0001133    0.0000530   -0.0000814
       3          12       0.0000913     -0.0000000   -0.0000583    0.0000330
       3          13       0.0001711      0.0000000   -0.0000827    0.0000884
       3          14       0.0001797     -0.0000000   -0.0000130    0.0001667
       3          15      -0.0000221     -0.0000148    0.0001060    0.0000692
       3          16      -0.0001247     -0.0000031   -0.0000010   -0.0001288
       3          17       0.0001189      0.0000000   -0.0000124    0.0001065
       3          18       0.0003568     -0.0000000    0.0000079    0.0003646
       3          19      -0.0000461     -0.0000789    0.0002342    0.0001093
       3          20      -0.0001455     -0.0000160    0.0000969   -0.0000645
       3          21      -0.0000689     -0.0000307    0.0002694    0.0001697
       3          22      -0.0003053     -0.0000060    0.0000733   -0.0002381
       3          23      -0.0001001     -0.0000070    0.0000641   -0.0000430
       3          24      -0.0001730     -0.0000025    0.0004622    0.0002868
       3          25      -0.0000800     -0.0000014    0.0003463    0.0002650
       3          26      -0.0001126     -0.0000006    0.0000470   -0.0000662
       3          27      -0.0001646     -0.0000023    0.0004191    0.0002522
       3          28      -0.0000200     -0.0000015    0.0002822    0.0002608
       3          29      -0.0000670     -0.0000008    0.0002670    0.0001992
       3          30      -0.0000679     -0.0000012    0.0002695    0.0002005
       3          31      -0.0000193     -0.0000003    0.0001220    0.0001023
       3          32      -0.0000541     -0.0000003    0.0001627    0.0001083
       3          33      -0.0000348     -0.0000004    0.0001486    0.0001134
  ----------------------------------------------------------------------------
 
 
  ----------------------------------------------------------------------------
   Be, B0 AND B-B0 SHIFTS FOR SINGLY EXCITED VIBRATIONAL STATES (CM-1)
   ------------------------------------------------------------
  VIBRATION            X AXIS               Y AXIS                 Z AXIS
  ----------------------------------------------------------------------------
    Be                    0.18700273           0.09265969           0.18366607
    B0                    0.18566845           0.09195821           0.18228997
    Be-B0                 0.00133427           0.00070148           0.00137609
    B'                    0.18566850           0.09195814           0.18229002
    Be-B'                 0.00133423           0.00070155           0.00137605
    B''                   0.18566851           0.09195821           0.18229003
    Be-B''                0.00133422           0.00070148           0.00137603
    B^A                   0.18566847           0.09195814           0.18229005
    Be-B^A                0.00133425           0.00070155           0.00137602
    B^S                   0.18566851           0.09195815           0.18229001
    Be-B^S                0.00133422           0.00070154           0.00137606
     7                   -0.00003355           0.00009023          -0.00019461
     8                   -0.00020123           0.00008141          -0.00003185
     9                   -0.09526997           0.00004085          -0.00030125
    10                    0.09504537          -0.00022094           0.00004928
    11                    0.00004676           0.00011361           0.00008142
    12                   -0.00000319           0.00002248          -0.00003300
    13                   -0.00029604           0.00001953          -0.00008836
    14                   -0.00022263           0.00001223          -0.00016666
    15                    0.00028033          -0.00020830          -0.00006918
    16                   -0.00073202           0.00005150           0.00012879
    17                    0.00059212           0.00000195          -0.00010647
    18                   -0.00029878          -0.00000489          -0.00036463
    19                   -0.00014882          -0.00011442          -0.00010928
    20                    0.00015776          -0.00013580           0.00006455
    21                    0.00030598          -0.00012246          -0.00016971
    22                   -0.00016919           0.00002688           0.00023805
    23                    0.00001752          -0.00004862           0.00004302
    24                   -0.00048435          -0.00017968          -0.00028680
    25                    0.00001421          -0.00239349          -0.00026499
    26                   -0.00015938           0.00220710           0.00006617
    27                   -0.00031783          -0.00204009          -0.00025221
    28                   -0.00030639           0.00168146          -0.00026077
    29                   -0.00009007          -0.00006606          -0.00019923
    30                   -0.00009348          -0.00006899          -0.00020049
    31                   -0.00009279          -0.00004706          -0.00010234
    32                   -0.00010508          -0.00005081          -0.00010828
    33                   -0.00010381          -0.00005058          -0.00011337
  ----------------------------------------------------------------------------
  ----------------------------------------------------------------------------
   Be, B0 AND B-B0 SHIFTS FOR SINGLY EXCITED VIBRATIONAL STATES (MHz)
  VIBRATION            X AXIS               Y AXIS                 Z AXIS
  ----------------------------------------------------------------------------
    Be                 5606.20069357        2777.86760351        5506.17016792
    B0                 5566.20014075        2756.83777963        5464.91592318
    Be-B0                40.00055282          21.02982388          41.25424474
    B'                 5566.20158515        2756.83561303        5464.91736758
    Be-B'                39.99910842          21.03199048          41.25280034
    B''                5566.20192619        2756.83775890        5464.91776538
    Be-B''               39.99876738          21.02984461          41.25240254
    B^A                5566.20080568        2756.83558445        5464.91817564
    Be-B^A               39.99988789          21.03201906          41.25199228
    B^S                5566.20176570        2756.83602477        5464.91696730
    Be-B^S               39.99892787          21.03157874          41.25320062
     7                   -1.00578502           2.70498395          -5.83439662
     8                   -6.03268312           2.44071282          -0.95476505
     9                -2856.12178063           1.22461176          -9.03139253
    10                 2849.38865328          -6.62366375           1.47749585
    11                    1.40185293           3.40600197           2.44084748
    12                   -0.09554776           0.67402505          -0.98935421
    13                   -8.87517159           0.58558166          -2.64886797
    14                   -6.67428169           0.36657211          -4.99626514
    15                    8.40420347          -6.24478012          -2.07391178
    16                  -21.94544459           1.54394963           3.86106701
    17                   17.75133044           0.05834209          -3.19198679
    18                   -8.95716662          -0.14655100         -10.93141408
    19                   -4.46150651          -3.43011111          -3.27616785
    20                    4.72941852          -4.07132346           1.93501556
    21                    9.17297430          -3.67120815          -5.08767155
    22                   -5.07213082           0.80594587           7.13663661
    23                    0.52522286          -1.45746791           1.28966786
    24                  -14.52054005          -5.38655453          -8.59795851
    25                    0.42591696         -71.75501227          -7.94414680
    26                   -4.77814921          66.16719794           1.98368332
    27                   -9.52817987         -61.16050575          -7.56100043
    28                   -9.18536817          50.40878204          -7.81776087
    29                   -2.70029660          -1.98040616          -5.97263356
    30                   -2.80258502          -2.06838396          -6.01043103
    31                   -2.78166734          -1.41074499          -3.06794800
    32                   -3.15026483          -1.52336464          -3.24609456
    33                   -3.11212894          -1.51627687          -3.39873584
  ----------------------------------------------------------------------------
