# Supplementary material for: Precise Semi-Experimental Equilibrium (r e SE) Structure of Pyridine from 32 Isotopologues: Accurate Assessment of the Effect of Nitrogen-Atom Substitution in Aromatic Rings
Source: J Phys Chem A. 2025 Nov 7;129(46):10737–50. doi: 10.1021/acs.jpca.5c07184 (PMC12641475; doi:10.1021/acs.jpca.5c07184)
Supplement: Supplementary file 2 [file jp5c07184_si_002.zip › Supplementary Information/Computational Files/isomass/ISOMASS45_D34.out]

 @GETMEM-I,  Allocated   91552 MB of main memory.
  analysis of anharmonic force field for a different isotopomer
  masses of atoms
   2.01410177900000        12.0000000000000        12.0000000000000     
   12.0000000000000        12.0000000000000        12.0000000000000     
   2.01410177900000        1.00782503500000        1.00782503500000     
   1.00782503500000        14.0030740020000     
  rotation matrix to com frame 

                 COLUMN   1       COLUMN   2       COLUMN   3
 ROW   1      0.31855834538    0.00000000000   -0.94790325487
 ROW   2      0.94790325487    0.00000000000    0.31855834538
 ROW   3     -0.00000000000    1.00000000000   -0.00000000000
********************************************************************************
        PARAMETERS RELEVANT TO MOLECULAR STRUCTURE 
********************************************************************************

                 COLUMN   1       COLUMN   2       COLUMN   3       COLUMN   4
 ROW   1     -0.01094716610    0.01485539253    0.10952997921    0.00000000111
 ROW   2      0.00828865488    0.10986628301   -0.01407258078    0.00000000307
 ROW   3     -0.11022158223    0.00678650450   -0.01193673340    0.24792903967
 ROW   4     -0.01094716610    0.01485539254    0.10952997921    0.00000000065
 ROW   5      0.00828865488    0.10986628302   -0.01407258078    0.00000000169
 ROW   6     -0.11022158232    0.00678650445   -0.01193673339    0.13822381266
 ROW   7     -0.01094716611    0.01485539256    0.10952997921   -0.00000000118
 ROW   8      0.00828865487    0.10986628303   -0.01407258078    0.00000000130
 ROW   9     -0.11022158243    0.00678650428   -0.01193673345    0.08416824634
 ROW  10     -0.01094716610    0.01485539252    0.10952997921    0.00000000187
 ROW  11      0.00828865487    0.10986628304   -0.01407258078    0.00000000027
 ROW  12     -0.11022158232    0.00678650455   -0.01193673331    0.04775681452
 ROW  13     -0.01094716611    0.01485539256    0.10952997921   -0.00000000171
 ROW  14      0.00828865487    0.10986628305   -0.01407258078   -0.00000000050
 ROW  15     -0.11022158254    0.00678650423   -0.01193673343   -0.05788245943
 ROW  16     -0.01094716610    0.01485539253    0.10952997921    0.00000000120
 ROW  17      0.00828865486    0.10986628306   -0.01407258078   -0.00000000148
 ROW  18     -0.11022158244    0.00678650448   -0.01193673329   -0.09259674870
 ROW  19     -0.01094716611    0.01485539257    0.10952997921   -0.00000000219
 ROW  20      0.00828865488    0.10986628301   -0.01407258078    0.00000000235
 ROW  21     -0.11022158243    0.00678650420   -0.01193673351    0.14995828829
 ROW  22     -0.01094716610    0.01485539251    0.10952997921    0.00000000330
 ROW  23      0.00828865487    0.10986628304   -0.01407258078    0.00000000051
 ROW  24     -0.11022158223    0.00678650467   -0.01193673326    0.08442710887
 ROW  25     -0.01094716612    0.01485539258    0.10952997921   -0.00000000312
 ROW  26      0.00828865487    0.10986628305   -0.01407258078   -0.00000000085
 ROW  27     -0.11022158263    0.00678650410   -0.01193673348   -0.10290815830
 ROW  28     -0.01094716610    0.01485539252    0.10952997921    0.00000000211
 ROW  29      0.00828865486    0.10986628307   -0.01407258078   -0.00000000261
 ROW  30     -0.11022158244    0.00678650455   -0.01193673323   -0.16547465690
 ROW  31     -0.01094716611    0.01485539255    0.10952997921   -0.00000000056
 ROW  32      0.00828865486    0.10986628306   -0.01407258078   -0.00000000189
 ROW  33     -0.11022158255    0.00678650432   -0.01193673335   -0.14654113713

                 COLUMN   5       COLUMN   6       COLUMN   7       COLUMN   8
 ROW   1      0.05963903058    0.00000000003    0.00000000000    0.00000000000
 ROW   2      0.17125451143    0.00000000016   -0.00000000000    0.00000000000
 ROW   3     -0.00000000457    0.04564681003    0.13367327623    0.32987736981
 ROW   4      0.03412083006   -0.00000000001    0.00000000000    0.00000000000
 ROW   5      0.09532247065    0.00000000004    0.00000000000    0.00000000000
 ROW   6     -0.00000000255    0.02672788331    0.05207875513    0.09848261744
 ROW   7     -0.06658063947   -0.00000000017    0.00000000000   -0.00000000000
 ROW   8      0.07350080238    0.00000000000    0.00000000000   -0.00000000000
 ROW   9     -0.00000000134   -0.11197690029   -0.11662607968   -0.03635035488
 ROW  10      0.10120539136    0.00000000009    0.00000000000   -0.00000000000
 ROW  11      0.01711357112   -0.00000000009    0.00000000000    0.00000000000
 ROW  12     -0.00000000108    0.14050938078    0.06501522879   -0.13433850252
 ROW  13     -0.09551499200   -0.00000000022    0.00000000000   -0.00000000000
 ROW  14     -0.02554554875   -0.00000000016    0.00000000000   -0.00000000000
 ROW  15      0.00000000127   -0.13044339346    0.09479444862   -0.09208999058
 ROW  16      0.06445069666    0.00000000003   -0.00000000000   -0.00000000000
 ROW  17     -0.07930462466   -0.00000000024   -0.00000000000    0.00000000000
 ROW  18      0.00000000152    0.11027459374   -0.12804337904   -0.00112778482
 ROW  19     -0.12175693893   -0.00000000026    0.00000000000   -0.00000000000
 ROW  20      0.13150718690    0.00000000009    0.00000000000    0.00000000000
 ROW  21     -0.00000000239   -0.20410398900   -0.30502913839   -0.03591304241
 ROW  22      0.18021464791    0.00000000022    0.00000000000   -0.00000000000
 ROW  23      0.03002469634   -0.00000000007    0.00000000000   -0.00000000000
 ROW  24     -0.00000000192    0.25030589720    0.14640380076   -0.23544772614
 ROW  25     -0.17340011706   -0.00000000034    0.00000000000    0.00000000000
 ROW  26     -0.04478252493   -0.00000000019    0.00000000000    0.00000000000
 ROW  27      0.00000000225   -0.23717706568    0.24922035881   -0.20270142627
 ROW  28      0.11491065803    0.00000000011   -0.00000000000    0.00000000000
 ROW  29     -0.14167406128   -0.00000000034    0.00000000000    0.00000000000
 ROW  30      0.00000000270    0.19667548820   -0.32910096112    0.04679421068
 ROW  31     -0.03211732953   -0.00000000012    0.00000000000   -0.00000000000
 ROW  32     -0.10177600627   -0.00000000028    0.00000000000    0.00000000000
 ROW  33      0.00000000271   -0.02238050902    0.04795066541    0.12764564532

                 COLUMN   9       COLUMN  10       COLUMN  11       COLUMN  12
 ROW   1     -0.14544408279   -0.00000000000    0.05289622916   -0.00000000000
 ROW   2      0.05446999470   -0.00000000000    0.17069267641   -0.00000000000
 ROW   3      0.00000000000    0.35285365184    0.00000000000    0.23003291571
 ROW   4     -0.14083302922   -0.00000000000   -0.02208721402    0.00000000000
 ROW   5      0.05085995305    0.00000000000   -0.05353966299    0.00000000000
 ROW   6      0.00000000000   -0.09278120906   -0.00000000000    0.01410860382
 ROW   7      0.01721771057    0.00000000000   -0.11739501559    0.00000000000
 ROW   8      0.08955104729    0.00000000000   -0.06233611190    0.00000000000
 ROW   9     -0.00000000000   -0.10442598194   -0.00000000000    0.00829919788
 ROW  10     -0.03907017922   -0.00000000000    0.05582062021   -0.00000000000
 ROW  11     -0.07555792455    0.00000000000   -0.11614456479    0.00000000000
 ROW  12     -0.00000000000   -0.00249639486   -0.00000000000   -0.09652202468
 ROW  13      0.03163910145    0.00000000000   -0.05068988121    0.00000000000
 ROW  14      0.06716872376   -0.00000000000    0.10940295818   -0.00000000000
 ROW  15     -0.00000000000    0.01468774805    0.00000000000    0.10152776290
 ROW  16     -0.01449517243   -0.00000000000    0.10509325588   -0.00000000000
 ROW  17     -0.07858459889   -0.00000000000    0.05356109825    0.00000000000
 ROW  18      0.00000000000    0.00402629940    0.00000000000    0.09927425912
 ROW  19      0.13222190586    0.00000000000   -0.03361373696    0.00000000000
 ROW  20     -0.02753216515    0.00000000000   -0.15892448632    0.00000000000
 ROW  21     -0.00000000000    0.39666782800    0.00000000000   -0.32095759650
 ROW  22      0.09602803521    0.00000000000   -0.02961443150   -0.00000000000
 ROW  23     -0.05327203381    0.00000000000   -0.12992319602    0.00000000000
 ROW  24     -0.00000000000    0.28964252499    0.00000000000   -0.04866444675
 ROW  25     -0.09837079511    0.00000000000   -0.01211191767   -0.00000000000
 ROW  26      0.03579931847   -0.00000000000    0.11957304772   -0.00000000000
 ROW  27     -0.00000000000    0.28186720737    0.00000000000    0.16525609780
 ROW  28     -0.09298155146   -0.00000000000    0.07917142975    0.00000000000
 ROW  29      0.01719698463   -0.00000000000    0.08681826933   -0.00000000000
 ROW  30     -0.00000000000    0.17291784094    0.00000000000    0.28564066043
 ROW  31      0.13348496648   -0.00000000000    0.01960454007   -0.00000000000
 ROW  32     -0.04964795943   -0.00000000000    0.05198191337   -0.00000000000
 ROW  33      0.00000000000   -0.00628367958   -0.00000000000   -0.12443709290

                 COLUMN  13       COLUMN  14       COLUMN  15       COLUMN  16
 ROW   1     -0.00000000000    0.09919501405   -0.00000000000    0.17278907180
 ROW   2     -0.00000000000    0.34683100256   -0.00000000000    0.46775536505
 ROW   3      0.26261849785    0.00000000000    0.21562813124   -0.00000000000
 ROW   4     -0.00000000000   -0.00095258039    0.00000000000    0.01481211030
 ROW   5     -0.00000000000    0.04118565522   -0.00000000000    0.00418263810
 ROW   6     -0.15323945573   -0.00000000000   -0.07973658139    0.00000000000
 ROW   7     -0.00000000000    0.03177475328    0.00000000000   -0.00469608690
 ROW   8      0.00000000000   -0.02351175651    0.00000000000   -0.02739104372
 ROW   9      0.14855564329    0.00000000000   -0.02198306157   -0.00000000000
 ROW  10      0.00000000000   -0.00184310158    0.00000000000   -0.04298491767
 ROW  11     -0.00000000000    0.04118336260    0.00000000000   -0.04498754039
 ROW  12      0.02548007057    0.00000000000    0.08479362694   -0.00000000000
 ROW  13      0.00000000000   -0.00402057201    0.00000000000    0.06326943088
 ROW  14      0.00000000000   -0.02001840894   -0.00000000000   -0.06102138699
 ROW  15     -0.03539522035   -0.00000000000    0.03150267192    0.00000000000
 ROW  16      0.00000000000   -0.03472310893    0.00000000000   -0.07053195124
 ROW  17     -0.00000000000   -0.02083569731    0.00000000000   -0.00379199813
 ROW  18     -0.05385761096    0.00000000000    0.07696924195    0.00000000000
 ROW  19     -0.00000000000    0.37890365467   -0.00000000000   -0.23020422389
 ROW  20      0.00000000000   -0.38894620282    0.00000000000    0.20350926549
 ROW  21     -0.23535705048   -0.00000000000    0.04215225582    0.00000000000
 ROW  22      0.00000000000    0.01443674050   -0.00000000000   -0.08888620186
 ROW  23     -0.00000000000    0.04447686703   -0.00000000000   -0.05542080577
 ROW  24      0.28148305463   -0.00000000000   -0.62564579388    0.00000000000
 ROW  25      0.00000000000   -0.01622910686    0.00000000000    0.13684057408
 ROW  26      0.00000000000   -0.02434922626   -0.00000000000   -0.04444312205
 ROW  27     -0.18348825389    0.00000000000   -0.16975151768   -0.00000000000
 ROW  28     -0.00000000000    0.00416980650    0.00000000000   -0.14159598846
 ROW  29      0.00000000000   -0.06997897495   -0.00000000000    0.08132494391
 ROW  30      0.00385325125   -0.00000000000   -0.46648984959   -0.00000000000
 ROW  31      0.00000000000   -0.06056956546    0.00000000000    0.04938853430
 ROW  32      0.00000000000   -0.00578245450    0.00000000000    0.01876736059
 ROW  33      0.04741291318    0.00000000000   -0.02470780615   -0.00000000000

                 COLUMN  17       COLUMN  18       COLUMN  19       COLUMN  20
 ROW   1      0.00000000000    0.05029456339   -0.00000000000    0.17921913431
 ROW   2      0.00000000000    0.00469565262   -0.00000000000   -0.05475876900
 ROW   3      0.02035851343    0.00000000000    0.02495111298   -0.00000000000
 ROW   4     -0.00000000000    0.02735112962   -0.00000000000    0.14919461729
 ROW   5     -0.00000000000   -0.01928798864    0.00000000000   -0.04977304631
 ROW   6     -0.00777652274   -0.00000000000   -0.00752569631    0.00000000000
 ROW   7     -0.00000000000    0.10676126164   -0.00000000000   -0.01594787413
 ROW   8     -0.00000000000    0.09827059456   -0.00000000000    0.00751436444
 ROW   9      0.04472166339   -0.00000000000   -0.03039999149    0.00000000000
 ROW  10     -0.00000000000    0.02618380117   -0.00000000000   -0.02774538472
 ROW  11      0.00000000000   -0.16118511365    0.00000000000    0.01938373317
 ROW  12      0.06505477711    0.00000000000    0.07283220988   -0.00000000000
 ROW  13      0.00000000000   -0.00309418063   -0.00000000000   -0.06353100235
 ROW  14     -0.00000000000    0.03595538241   -0.00000000000    0.12909349287
 ROW  15     -0.11738072511    0.00000000000    0.08134181457   -0.00000000000
 ROW  16      0.00000000000   -0.02316098689    0.00000000000   -0.10867450609
 ROW  17      0.00000000000   -0.02484676394    0.00000000000   -0.06520748130
 ROW  18     -0.03321707346   -0.00000000000   -0.11859637896    0.00000000000
 ROW  19     -0.00000000000    0.09570752701   -0.00000000000    0.03047294441
 ROW  20      0.00000000000    0.15033539030   -0.00000000000   -0.02914886851
 ROW  21     -0.08526122588    0.00000000000    0.02975022302    0.00000000000
 ROW  22     -0.00000000000    0.03484427851   -0.00000000000   -0.10997447208
 ROW  23     -0.00000000000   -0.16927235479    0.00000000000   -0.00100124465
 ROW  24     -0.40368948651   -0.00000000000   -0.33668398566    0.00000000000
 ROW  25      0.00000000000   -0.02091955665   -0.00000000000   -0.21884885545
 ROW  26      0.00000000000    0.03685612250   -0.00000000000    0.09707692020
 ROW  27      0.70463866314   -0.00000000000   -0.37960349462    0.00000000000
 ROW  28      0.00000000000   -0.05089132021    0.00000000000   -0.17537073080
 ROW  29      0.00000000000    0.00150247455   -0.00000000000    0.00828041114
 ROW  30      0.25208030104    0.00000000000    0.64083918318   -0.00000000000
 ROW  31      0.00000000000   -0.13320643062    0.00000000000    0.06328953239
 ROW  32      0.00000000000    0.04804777395   -0.00000000000   -0.03058663469
 ROW  33      0.01117885156   -0.00000000000   -0.00042553998   -0.00000000000

                 COLUMN  21       COLUMN  22       COLUMN  23       COLUMN  24
 ROW   1      0.04077628515   -0.01107601902    0.02023714565    0.01882155591
 ROW   2      0.06309062797    0.06673341850    0.06108618062    0.13406263259
 ROW   3     -0.00000000000   -0.00000000000   -0.00000000000   -0.00000000000
 ROW   4      0.00627363375   -0.02972687843   -0.03817320699   -0.04901067971
 ROW   5     -0.02155896607   -0.01860383371   -0.11326959427   -0.09359372788
 ROW   6      0.00000000000    0.00000000000    0.00000000000    0.00000000000
 ROW   7      0.04982721750    0.02266472229   -0.04768230211    0.09533823346
 ROW   8      0.05566608031   -0.03270963812    0.07108660092   -0.06148213076
 ROW   9     -0.00000000000    0.00000000000   -0.00000000000    0.00000000000
 ROW  10     -0.07912104713   -0.04187760688    0.07850690400   -0.03966493774
 ROW  11     -0.00418245117    0.04688604834    0.03208544177    0.03937823303
 ROW  12     -0.00000000000   -0.00000000000   -0.00000000000   -0.00000000000
 ROW  13     -0.05076497034    0.04592834002    0.11321640666   -0.02617902586
 ROW  14     -0.04048423488    0.10574126039    0.04952373899    0.03382471294
 ROW  15      0.00000000000   -0.00000000000   -0.00000000000   -0.00000000000
 ROW  16      0.09117282379    0.02903694151   -0.06006292212    0.02038059028
 ROW  17      0.06882429242   -0.10251456479    0.10398709223    0.02816112813
 ROW  18     -0.00000000000    0.00000000000   -0.00000000000   -0.00000000000
 ROW  19      0.07853971109   -0.08042792288    0.01541420495   -0.05563399203
 ROW  20      0.05004164327    0.07758897033    0.01269747425    0.11660520540
 ROW  21      0.00000000000    0.00000000000   -0.00000000000   -0.00000000000
 ROW  22     -0.66246332432   -0.23556289261   -0.02002711977    0.45616802613
 ROW  23     -0.09599825204    0.01940067792    0.01800347053    0.12855842590
 ROW  24      0.00000000000    0.00000000000   -0.00000000000    0.00000000000
 ROW  25     -0.28582836460    0.30044771459    0.01542852031   -0.54174843067
 ROW  26     -0.09931149825    0.17672180771    0.01788749420   -0.09038341246
 ROW  27     -0.00000000000    0.00000000000    0.00000000000   -0.00000000000
 ROW  28      0.16098179944    0.35397415888    0.01662399784    0.14179365110
 ROW  29     -0.00952246748   -0.50983860861   -0.00266359164   -0.11421963451
 ROW  30     -0.00000000000    0.00000000000   -0.00000000000    0.00000000000
 ROW  31      0.02460203851   -0.03928741196   -0.04524602952    0.00050851054
 ROW  32     -0.05146023786    0.00284935416   -0.13590262569    0.01544736170
 ROW  33      0.00000000000    0.00000000000    0.00000000000    0.00000000000

                 COLUMN  25       COLUMN  26       COLUMN  27       COLUMN  28
 ROW   1      0.00111003206    0.10247281407    0.01426217965    0.08947684595
 ROW   2      0.06899823984   -0.00083997244    0.06567771709   -0.02486904044
 ROW   3     -0.00000000000   -0.00000000000   -0.00000000000    0.00000000000
 ROW   4     -0.01981734552    0.04102637448   -0.05569266273    0.04884379976
 ROW   5     -0.01929062691   -0.05222026515   -0.15577675211   -0.01948649586
 ROW   6      0.00000000000    0.00000000000    0.00000000000    0.00000000000
 ROW   7      0.08165505388   -0.03041915017   -0.02055734628   -0.09635533480
 ROW   8     -0.04086515879    0.08935723339    0.09163424974    0.06422096525
 ROW   9      0.00000000000   -0.00000000000   -0.00000000000   -0.00000000000
 ROW  10     -0.04566484043   -0.10686596122    0.07795600358   -0.13078530755
 ROW  11      0.04279777227   -0.03439065394    0.08111693518    0.01219819983
 ROW  12      0.00000000000    0.00000000000   -0.00000000000    0.00000000000
 ROW  13     -0.07067212198   -0.07960506953   -0.05423574313    0.13067922799
 ROW  14      0.05563418065   -0.04784483770   -0.05940356239    0.00140124609
 ROW  15     -0.00000000000    0.00000000000    0.00000000000   -0.00000000000
 ROW  16      0.08444124975   -0.00263200347    0.01691960385    0.10942041139
 ROW  17     -0.01465295006    0.07383890348   -0.09862469769   -0.07476117412
 ROW  18     -0.00000000000   -0.00000000000    0.00000000000    0.00000000000
 ROW  19     -0.00014189851    0.10157746205    0.07785506964   -0.00551280148
 ROW  20      0.07778120879   -0.00757857419    0.04215625558   -0.06321374225
 ROW  21     -0.00000000000   -0.00000000000    0.00000000000    0.00000000000
 ROW  22      0.07189777308    0.38326510263   -0.11865630588    0.15056000067
 ROW  23      0.07378961681    0.04232749546    0.06003290027    0.06525544478
 ROW  24     -0.00000000000   -0.00000000000   -0.00000000000   -0.00000000000
 ROW  25      0.37802149353    0.40892243768    0.09197697874   -0.17912112809
 ROW  26      0.18061569356    0.07487047870   -0.02110612247   -0.08776001953
 ROW  27     -0.00000000000   -0.00000000000   -0.00000000000    0.00000000000
 ROW  28     -0.29036462845    0.25057743685   -0.12450606318   -0.08338199367
 ROW  29      0.46975404954   -0.23213802827    0.08053311448    0.18592995330
 ROW  30     -0.00000000000   -0.00000000000   -0.00000000000   -0.00000000000
 ROW  31     -0.03728160164    0.04856412564    0.02814786540   -0.05698224638
 ROW  32     -0.09347471038   -0.01514590919    0.09676894236    0.01498461032
 ROW  33      0.00000000000   -0.00000000000   -0.00000000000    0.00000000000

                 COLUMN  29       COLUMN  30       COLUMN  31       COLUMN  32
 ROW   1      0.47394026209   -0.36931934659   -0.00122634232    0.00090133150
 ROW   2     -0.15445292566    0.13013704336    0.00065360091    0.00023972973
 ROW   3      0.00000000000   -0.00000000000   -0.00000000000   -0.00000000000
 ROW   4     -0.09364360375    0.07178473541    0.00067151210   -0.00060924419
 ROW   5      0.02271755944   -0.03502547144   -0.00032066411   -0.00064999774
 ROW   6      0.00000000000    0.00000000000   -0.00000000000    0.00000000000
 ROW   7      0.06150891886    0.06587075344    0.00157614017    0.00411453300
 ROW   8      0.04445978876    0.07427575858    0.00002750063   -0.00021390200
 ROW   9     -0.00000000000   -0.00000000000    0.00000000000    0.00000000000
 ROW  10      0.01057264897   -0.00767639525    0.00009630424   -0.00054643524
 ROW  11      0.00307704233   -0.00286508324   -0.01813610864    0.01077304095
 ROW  12     -0.00000000000    0.00000000000    0.00000000000   -0.00000000000
 ROW  13     -0.00810960973   -0.00973108841   -0.00980249585   -0.02098975258
 ROW  14     -0.00106503856   -0.00089393361    0.03067206265    0.07413022248
 ROW  15      0.00000000000   -0.00000000000   -0.00000000000   -0.00000000000
 ROW  16     -0.00025402279   -0.00028216557    0.05864942165   -0.02443401881
 ROW  17      0.00017412920   -0.00004617433    0.04423654052   -0.01996623903
 ROW  18     -0.00000000000    0.00000000000   -0.00000000000    0.00000000000
 ROW  19     -0.29128076285   -0.35611001062   -0.00180077307   -0.00569118518
 ROW  20     -0.26863269275   -0.34405678137   -0.00087187562   -0.00224230873
 ROW  21      0.00000000000    0.00000000000    0.00000000000    0.00000000000
 ROW  22     -0.01471104682    0.01211534427   -0.03189206737    0.01879433880
 ROW  23      0.00870230889   -0.00698288054    0.22069797179   -0.12876813289
 ROW  24     -0.00000000000    0.00000000000    0.00000000000    0.00000000000
 ROW  25      0.00845283444    0.01139206463    0.09373550493    0.21742824462
 ROW  26      0.01204342217    0.01499678815   -0.36436968202   -0.84786595558
 ROW  27     -0.00000000000    0.00000000000    0.00000000000    0.00000000000
 ROW  28     -0.00107033621    0.00027424725   -0.66399878627    0.27624715420
 ROW  29     -0.00035817044   -0.00072583784   -0.52867560665    0.22052180682
 ROW  30      0.00000000000   -0.00000000000    0.00000000000   -0.00000000000
 ROW  31     -0.00010004276   -0.00017633735   -0.00009472448    0.00019613089
 ROW  32     -0.00005508586   -0.00013069458    0.00002114627   -0.00020104238
 ROW  33     -0.00000000000    0.00000000000    0.00000000000    0.00000000000

                 COLUMN  33
 ROW   1      0.00540993170
 ROW   2     -0.00003076996
 ROW   3     -0.00000000000
 ROW   4     -0.00374037097
 ROW   5     -0.00199384104
 ROW   6      0.00000000000
 ROW   7      0.00012986054
 ROW   8     -0.00059609551
 ROW   9      0.00000000000
 ROW  10     -0.01398093221
 ROW  11      0.08016578390
 ROW  12     -0.00000000000
 ROW  13      0.00065850539
 ROW  14     -0.00325160515
 ROW  15     -0.00000000000
 ROW  16      0.02117891933
 ROW  17      0.01239604613
 ROW  18     -0.00000000000
 ROW  19     -0.00004103835
 ROW  20      0.00034297003
 ROW  21     -0.00000000000
 ROW  22      0.15008165852
 ROW  23     -0.90477602406
 ROW  24      0.00000000000
 ROW  25     -0.00808946613
 ROW  26      0.03152666697
 ROW  27      0.00000000000
 ROW  28     -0.20002719807
 ROW  29     -0.15359649339
 ROW  30      0.00000000000
 ROW  31     -0.00023395942
 ROW  32     -0.00045642175
 ROW  33      0.00000000000
  Performing F(IJK)/F(IKJ)/F(KJI) consistency check 
  Differences greater than 1 cm-1 will be printed.
  ===================================================================
  I    J    K    F(IJK)        F(IKJ)        F(KJI)        Difference
  ===================================================================
 Cubic force constants written to file cubic.
  ===================================================================
  Largest absolute difference is    0.11133 cm-1.
 
 
---------------------------------------------------------------------------
          Quartic centrifugal distortion parameters 
                                CM-1                MHz
---------------------------------------------------------------------------
    1    1    1    1   -0.1559872317E-06       -0.0046763796
    1    1    1    2    0.4089587369E-08        0.0001226027
    1    1    2    1    0.4089587369E-08        0.0001226027
    1    1    2    2    0.4783732617E-07        0.0014341270
    1    1    3    3   -0.2244848023E-07       -0.0006729885
    1    2    1    1    0.4089587369E-08        0.0001226027
    1    2    1    2   -0.9812721936E-07       -0.0029417800
    1    2    2    1   -0.9812721936E-07       -0.0029417800
    1    2    2    2   -0.8163828615E-08       -0.0002447454
    1    2    3    3   -0.1299932121E-08       -0.0000389710
    2    1    1    1    0.4089587369E-08        0.0001226027
    2    1    1    2   -0.9812721936E-07       -0.0029417800
    2    1    2    1   -0.9812721936E-07       -0.0029417800
    2    1    2    2   -0.8163828615E-08       -0.0002447454
    2    1    3    3   -0.1299932121E-08       -0.0000389710
    2    2    1    1    0.4783732617E-07        0.0014341270
    2    2    1    2   -0.8163828615E-08       -0.0002447454
    2    2    2    1   -0.8163828615E-08       -0.0002447454
    2    2    2    2   -0.1373834266E-06       -0.0041186515
    2    2    3    3   -0.2665422042E-07       -0.0007990734
    3    3    1    1   -0.2244848023E-07       -0.0006729885
    3    3    1    2   -0.1299932121E-08       -0.0000389710
    3    3    2    1   -0.1299932121E-08       -0.0000389710
    3    3    2    2   -0.2665422042E-07       -0.0007990734
    3    3    3    3   -0.1239702733E-07       -0.0003716535
---------------------------------------------------------------------------
------------------------------------------------------------
        Parameter                (MHz)                 (CM-1)
------------------------------------------------------------
 
           R6                -.451900E-04           -.150738E-08
           R5                -.118934E-03           -.396721E-08
           SI                            0.140030E+01
 
  Kivelson-Wilson centrifugal distortion parameters 
 
           DJ                0.470908E-03           0.157078E-07
           DK                0.359398E-03           0.119882E-07
           DJK               0.338789E-03           0.113008E-07
 
  A-reduced centrifugal distortion parameters (Ir representation) 
 
           DELJ              0.561288E-03           0.187226E-07
           DELK              0.811297E-03           0.270620E-07
           DELJK             -.203491E-03           -.678772E-08
           delJ              0.234187E-03           0.781165E-08
           delK              0.490986E-03           0.163775E-07
 
  S-reduced centrifugal distortion parameters (Ir representation) 
 
           DJ                0.385973E-03           0.128747E-07
           DK                -.652761E-04           -.217738E-08
           DJK               0.848398E-03           0.282995E-07
           D1                -.234187E-03           -.781165E-08
           D2                -.876573E-04           -.292393E-08
------------------------------------------------------------
  Centrifugal corrections for various types of 
 rotational constants (MHz and cm-1) ...
   Bx''-Bx         0.0018704267        0.0000000624
   By''-By         0.0018073843        0.0000000603
   Bz''-Bz         0.0000183815        0.0000000006
   Bx''-Bx'         0.0003995367        0.0000000133
   By''-By'         0.0003364943        0.0000000112
   Bz''-Bz'         0.0022247165        0.0000000742
   Bx'-Bx         0.0014708900        0.0000000491
   By'-By         0.0014708900        0.0000000491
   Bz'-Bz        -0.0022063350       -0.0000000736
   BxSR-Bx         0.0016244239        0.0000000542
   BySR-By         0.0010060440        0.0000000336
   BzSR-Bz        -0.0017197082       -0.0000000574
   BxSR-Bx''        -0.0002460028       -0.0000000082
   BySR-By''        -0.0008013403       -0.0000000267
   BzSR-Bz''        -0.0017380898       -0.0000000580
   BxSR-Bx'        -0.0001535339       -0.0000000051
   BySR-By'        -0.0004648460       -0.0000000155
   BzSR-Bz'         0.0004866268        0.0000000162
   BxAR-Bx         0.0007478505        0.0000000249
   ByAR-By         0.0023386458        0.0000000780
   BzAR-Bz        -0.0023510513       -0.0000000784
---------------------------------------------------------------------------
 
 *****************************************
     THE MOLECULE IS AN ASYMMETRIC TOP
 *****************************************
 
 
---------------------------------------------------------------------------
         Sextic centrifugal distortion parameters
          Watson A reduction. I^r representation 
              CM-1*10^6                     kHz
---------------------------------------------------------------------------
   HJ        0.0000000066               0.0000001979
   HJK        0.0000000041               0.0000001227
   HKJ       -0.0000000492              -0.0000014743
   HK        0.0000000542               0.0000016247
   hJ        0.0000000033               0.0000000986
   hJK        0.0000000085               0.0000002546
   hK        0.0000000279               0.0000008378
---------------------------------------------------------------------------
         Sextic centrifugal distortion parameters
          Watson S reduction. I^r representation 
              CM-1*10^6                     kHz
---------------------------------------------------------------------------
   HJ       -0.0000000004              -0.0000000125
   HJK        0.0000000245               0.0000007334
   HKJ       -0.0000000118              -0.0000003541
   HK        0.0000000035               0.0000001041
   h1        0.0000000023               0.0000000695
   h2        0.0000000035               0.0000001052
   h3        0.0000000010               0.0000000291
---------------------------------------------------------------------------
---------------------------------------------------------------------------
             Geometrical properties evaluated at     0.00 K 
  Mean and mean-square displacements in normal coordinates (amu**0.5 bohr)
         Coordinate              <q>            <q**2>
---------------------------------------------------------------------------
              1              0.0000000000     0.0000000000
              2              0.0000000000     0.0000000000
              3              0.0000000000     0.0000000000
              4              0.0000000000     0.0000000000
              5              0.0000000000     0.0000000000
              6              0.0000000000     0.0000000000
              7              0.0000000000     0.5000000659
              8              0.0000000000     0.5000000659
              9             -0.0013815074     0.5000000659
             10             -0.0000000000     0.5000000659
             11             -0.0037315147     0.5000000659
             12             -0.0000000000     0.5000000659
             13              0.0000000000     0.5000000659
             14              0.0118416829     0.5000000659
             15             -0.0000000000     0.5000000659
             16             -0.0110305680     0.5000000659
             17             -0.0000000000     0.5000000659
             18              0.2311661221     0.5000000659
             19             -0.0000000000     0.5000000659
             20              0.1447158755     0.5000000659
             21             -0.0398202601     0.5000000659
             22              0.0317659301     0.5000000659
             23             -0.0003868210     0.5000000659
             24             -0.0090286261     0.5000000659
             25             -0.0031128985     0.5000000659
             26              0.0064277072     0.5000000659
             27             -0.0030023750     0.5000000659
             28             -0.0167677263     0.5000000659
             29              0.0062611697     0.5000000659
             30             -0.0342390556     0.5000000659
             31              0.0148487409     0.5000000659
             32             -0.0560267948     0.5000000659
             33              0.0467765643     0.5000000659
---------------------------------------------------------------------------
------------------------------------------------------
   ATOM              INTERNUCLEAR DISTANCE
  I    J            Re           Rg           Ra
------------------------------------------------------
  2    1         1.0819050    1.0971016    1.0855468
  3    1         2.1561982    2.1698070    2.1635886
  3    2         1.3916426    1.3992175    1.3968264
  4    1         2.1561982    2.1701004    2.1638439
  4    2         1.3916426    1.3994223    1.3969725
  4    3         2.3906676    2.4014379    2.4003077
  5    1         3.3846822    3.4004508    3.3969820
  5    2         2.3938263    2.4040087    2.4029198
  5    3         1.3936337    1.4016208    1.3992331
  5    4         2.7186620    2.7304381    2.7298004
  6    1         3.3846822    3.4006342    3.3971177
  6    2         2.3938263    2.4040312    2.4028912
  6    3         2.7186620    2.7300634    2.7294075
  6    4         1.3936337    1.4018662    1.3994374
  6    5         2.2792411    2.2895527    2.2882894
  7    1         2.5080635    2.5242535    2.5163128
  7    2         2.1612674    2.1748725    2.1687734
  7    3         1.0812548    1.0963828    1.0847113
  7    4         3.3845477    3.4006408    3.3971605
  7    5         2.1505638    2.1648145    2.1586863
  7    6         3.7988884    3.8157808    3.8131025
  8    1         2.5080635    2.5271017    2.5172872
  8    2         2.1612674    2.1783042    2.1696812
  8    3         3.3845477    3.4031461    3.3979263
  8    4         1.0812548    1.1018439    1.0854402
  8    5         3.7988884    3.8184655    3.8142216
  8    6         2.1505638    2.1681921    2.1595845
  8    7         4.3025852    4.3244352    4.3185764
  9    1         4.2918416    4.3146832    4.3089611
  9    2         3.3817517    3.4010477    3.3960124
  9    3         2.1525632    2.1709616    2.1623597
  9    4         3.8018753    3.8225743    3.8184599
  9    5         1.0835302    1.1046556    1.0889841
  9    6         3.2460793    3.2653726    3.2599038
  9    7         2.4810339    2.5018401    2.4918103
  9    8         4.8816294    4.9082170    4.9024060
 10    1         4.2918416    4.3150191    4.3092078
 10    2         3.3817517    3.4011278    3.3960018
 10    3         3.8018753    3.8222002    3.8180240
 10    4         2.1525632    2.1711320    2.1624668
 10    5         3.2460793    3.2653092    3.2597987
 10    6         1.0835302    1.1046523    1.0889447
 10    7         4.8816294    4.9058688    4.9012424
 10    8         2.4810339    2.5043470    2.4924628
 10    9         4.1079434    4.1334096    4.1256965
 11    1         3.8902253    3.9059805    3.9034415
 11    2         2.8083203    2.8184467    2.8178948
 11    3         2.4126182    2.4223933    2.4212593
 11    4         2.4126182    2.4227436    2.4215982
 11    5         1.3390964    1.3462745    1.3438365
 11    6         1.3390964    1.3462713    1.3438415
 11    7         3.3753245    3.3907333    3.3872797
 11    8         3.3753245    3.3934771    3.3882983
 11    9         2.0575793    2.0751312    2.0664130
 11   10         2.0575793    2.0750293    2.0662802
------------------------------------------------------
  nmode is                     27
  DIPOLE MOMENT OF ISOTOPOLOGUE 
  (only correct if inertial frame is unchanged) 
                             Vibrationally averaged dipole moment
--------------------------------------------------------------------------------
                              a.u.                         Debye
                     x         y         z              x         y         z
--------------------------------------------------------------------------------
MU_e            0.80901  -0.27188   0.00000        2.05616  -0.69101   0.00000
delta <MU> (1)  0.00017   0.00006  -0.00000        0.00044   0.00016  -0.00000
delta <MU> (2) -0.01554   0.00866  -0.00000       -0.03949   0.02201  -0.00000
<MU>            0.79364  -0.26316  -0.00000        2.01710  -0.66883  -0.00000
 
Equilibrium dipole moment:    0.85347 a.u. (   2.16917 D)
Zero-point dipole moment:     0.83613 a.u. (   2.12510 D)
--------------------------------------------------------------------------------
********************************************************************************
     PARAMETERS RELEVANT TO ROTATIONAL SPECTROSCOPY
********************************************************************************
 
 
  ----------------------------------------------------------------------------
                                     VIB-ROT CONSTANT / (cm-1)
                                  ------------------------------
     AXIS        MODE       CORIOLIS     QUADRATIC     ANHARMONIC    TOTAL
  ----------------------------------------------------------------------------
       1           7       0.0003199     -0.0000000   -0.0001440    0.0001759
       1           8       0.0003396     -0.0000000   -0.0001468    0.0001928
       1           9       0.0005249     -0.0000992   -0.0000069    0.0004188
       1          10      -0.0000597     -0.0000000   -0.0001022   -0.0001619
       1          11       0.0004353     -0.0000894    0.0000445    0.0003904
       1          12      -0.0003948      0.0000000   -0.0000290   -0.0004238
       1          13       0.0004433     -0.0000000   -0.0000639    0.0003794
       1          14      -0.0003667     -0.0000361    0.0000420   -0.0003608
       1          15       0.0005199     -0.0000000   -0.0000181    0.0005018
       1          16      -0.0006364     -0.0000151   -0.0000354   -0.0006870
       1          17       0.0001389     -0.0000000   -0.0000222    0.0001166
       1          18       0.0004585     -0.0000910    0.0002425    0.0006101
       1          19      -0.0001540     -0.0000000    0.0000003   -0.0001538
       1          20      -0.0002292     -0.0000190    0.0001268   -0.0001214
       1          21      -0.0000697     -0.0000041    0.0002319    0.0001580
       1          22      -0.0001303     -0.0000254    0.0002064    0.0000507
       1          23      -0.0001723     -0.0000009    0.0005976    0.0004244
       1          24      -0.0000780     -0.0000049    0.0001196    0.0000367
       1          25      -0.0001185     -0.0000024    0.0000884   -0.0000324
       1          26      -0.0000774     -0.0000007    0.0002818    0.0002036
       1          27      -0.0001529     -0.0000032    0.0004741    0.0003180
       1          28      -0.0000372     -0.0000011    0.0003073    0.0002690
       1          29      -0.0000228     -0.0000008    0.0001585    0.0001349
       1          30      -0.0000380     -0.0000002    0.0002200    0.0001818
       1          31      -0.0000399     -0.0000003    0.0001339    0.0000937
       1          32      -0.0000680     -0.0000006    0.0001843    0.0001156
       1          33      -0.0000711     -0.0000009    0.0001849    0.0001129
       2           7       0.0002670     -0.0000000   -0.0002002    0.0000668
       2           8       0.0002531     -0.0000000   -0.0001799    0.0000732
       2           9       0.0004786     -0.0001097    0.0000064    0.0003753
       2          10       0.0000405     -0.0000000   -0.0000875   -0.0000470
       2          11      -0.0000505     -0.0000860   -0.0000003   -0.0001368
       2          12       0.0000290     -0.0000000   -0.0000612   -0.0000322
       2          13       0.0001378     -0.0000000   -0.0000315    0.0001063
       2          14      -0.0000948     -0.0000383    0.0000347   -0.0000984
       2          15       0.0002289     -0.0000000   -0.0000231    0.0002059
       2          16      -0.0001423     -0.0000130    0.0001317   -0.0000236
       2          17       0.0002427     -0.0000000    0.0000237    0.0002664
       2          18       0.0000047     -0.0000566    0.0001869    0.0001350
       2          19       0.0002412     -0.0000000    0.0000200    0.0002612
       2          20      -0.0001594     -0.0000284    0.0000946   -0.0000931
       2          21      -0.0002617     -0.0000039    0.0000554   -0.0002102
       2          22      -0.0001121     -0.0000087    0.0001250    0.0000043
       2          23      -0.0000918     -0.0000008    0.0005673    0.0004747
       2          24      -0.0001841     -0.0000038    0.0001138   -0.0000741
       2          25      -0.0001361     -0.0000017    0.0002650    0.0001273
       2          26      -0.0001382     -0.0000002    0.0000688   -0.0000695
       2          27      -0.0000335     -0.0000027    0.0003323    0.0002960
       2          28      -0.0001409     -0.0000013    0.0004242    0.0002820
       2          29      -0.0000704     -0.0000008    0.0002575    0.0001864
       2          30      -0.0000553     -0.0000010    0.0002304    0.0001740
       2          31      -0.0000326     -0.0000004    0.0000855    0.0000526
       2          32      -0.0000090     -0.0000000    0.0000472    0.0000381
       2          33      -0.0000047     -0.0000000    0.0001055    0.0001008
       3           7       0.0000000     -0.0000000   -0.0000875   -0.0000875
       3           8       0.0000000     -0.0000000   -0.0000826   -0.0000826
       3           9       0.0002024     -0.0000005    0.0000002    0.0002021
       3          10      -0.0000000     -0.0000000   -0.0000472   -0.0000472
       3          11      -0.0000943     -0.0000001    0.0000101   -0.0000843
       3          12      -0.0000000     -0.0000000   -0.0000233   -0.0000233
       3          13      -0.0000000     -0.0000000   -0.0000231   -0.0000231
       3          14       0.0000113     -0.0000001    0.0000191    0.0000302
       3          15       0.0000000     -0.0000000   -0.0000104   -0.0000104
       3          16       0.0000461     -0.0000001    0.0000279    0.0000739
       3          17       0.0000000     -0.0000000    0.0000014    0.0000014
       3          18       0.0000308     -0.0000358    0.0001063    0.0001013
       3          19       0.0000000     -0.0000000    0.0000055    0.0000055
       3          20       0.0000900     -0.0000119    0.0000547    0.0001329
       3          21       0.0000375     -0.0000007    0.0000679    0.0001047
       3          22      -0.0000199     -0.0000006    0.0000812    0.0000607
       3          23      -0.0001274     -0.0000000    0.0002912    0.0001638
       3          24       0.0000037     -0.0000000    0.0000583    0.0000620
       3          25       0.0000321     -0.0000000    0.0000926    0.0001247
       3          26      -0.0000410     -0.0000000    0.0000830    0.0000420
       3          27       0.0005696     -0.0000000    0.0001988    0.0007684
       3          28      -0.0005913     -0.0000000    0.0001859   -0.0004054
       3          29      -0.0000250     -0.0000000    0.0001065    0.0000815
       3          30      -0.0000346     -0.0000002    0.0001131    0.0000782
       3          31      -0.0000210     -0.0000000    0.0000539    0.0000329
       3          32      -0.0000211     -0.0000001    0.0000549    0.0000337
       3          33      -0.0000207     -0.0000001    0.0000709    0.0000502
  ----------------------------------------------------------------------------
 
 
  ----------------------------------------------------------------------------
   Be, B0 AND B-B0 SHIFTS FOR SINGLY EXCITED VIBRATIONAL STATES (CM-1)
   ------------------------------------------------------------
  VIBRATION            X AXIS               Y AXIS                 Z AXIS
  ----------------------------------------------------------------------------
    Be                    0.19365652           0.17677235           0.09241482
    B0                    0.19218429           0.17555162           0.09172179
    Be-B0                 0.00147223           0.00122073           0.00069303
    B'                    0.19218434           0.17555167           0.09172172
    Be-B'                 0.00147218           0.00122068           0.00069310
    B''                   0.19218435           0.17555168           0.09172179
    Be-B''                0.00147217           0.00122067           0.00069303
    B^A                   0.19218432           0.17555170           0.09172172
    Be-B^A                0.00147220           0.00122065           0.00069311
    B^S                   0.19218435           0.17555165           0.09172174
    Be-B^S                0.00147217           0.00122070           0.00069308
     7                   -0.00017593          -0.00006679           0.00008751
     8                   -0.00019283          -0.00007321           0.00008258
     9                   -0.00041877          -0.00037530          -0.00020212
    10                    0.00016189           0.00004700           0.00004718
    11                   -0.00039041           0.00013678           0.00008435
    12                    0.00042375           0.00003218           0.00002333
    13                   -0.00037943          -0.00010633           0.00002314
    14                    0.00036078           0.00009836          -0.00003023
    15                   -0.00050180          -0.00020589           0.00001043
    16                    0.00068697           0.00002359          -0.00007392
    17                   -0.00011665          -0.00026642          -0.00000141
    18                   -0.00061013          -0.00013500          -0.00010126
    19                    0.00015377          -0.00026119          -0.00000553
    20                    0.00012139           0.00009314          -0.00013291
    21                   -0.00015800           0.00021018          -0.00010465
    22                   -0.00005072          -0.00000429          -0.00006067
    23                   -0.00042441          -0.00047474          -0.00016378
    24                   -0.00003670           0.00007409          -0.00006202
    25                    0.00003242          -0.00012727          -0.00012469
    26                   -0.00020362           0.00006954          -0.00004199
    27                   -0.00031802          -0.00029599          -0.00076838
    28                   -0.00026901          -0.00028197           0.00040541
    29                   -0.00013494          -0.00018640          -0.00008145
    30                   -0.00018179          -0.00017403          -0.00007825
    31                   -0.00009372          -0.00005257          -0.00003286
    32                   -0.00011563          -0.00003812          -0.00003369
    33                   -0.00011292          -0.00010081          -0.00005016
  ----------------------------------------------------------------------------
  ----------------------------------------------------------------------------
   Be, B0 AND B-B0 SHIFTS FOR SINGLY EXCITED VIBRATIONAL STATES (MHz)
  VIBRATION            X AXIS               Y AXIS                 Z AXIS
  ----------------------------------------------------------------------------
    Be                 5805.67637317        5299.50170734        2770.52665241
    B0                 5761.54009763        5262.90515880        2749.75021370
    Be-B0                44.13627554          36.59654854          20.77643871
    B'                 5761.54156852        5262.90662969        2749.74800737
    Be-B'                44.13480465          36.59507765          20.77864505
    B''                5761.54196805        5262.90696618        2749.75023208
    Be-B''               44.13440512          36.59474115          20.77642033
    B^A                5761.54084548        5262.90749745        2749.74786265
    Be-B^A               44.13552769          36.59420989          20.77878976
    B^S                5761.54172205        5262.90616484        2749.74849399
    Be-B^S               44.13465112          36.59554249          20.77815842
     7                   -5.27424098          -2.00229612           2.62334271
     8                   -5.78084826          -2.19467381           2.47582683
     9                  -12.55439897         -11.25132712          -6.05952862
    10                    4.85325483           1.40888060           1.41453149
    11                  -11.70422063           4.10043735           2.52872970
    12                   12.70379656           0.96476524           0.69936729
    13                  -11.37489502          -3.18760413           0.69373381
    14                   10.81595761           2.94864835          -0.90636156
    15                  -15.04354048          -6.17255561           0.31256949
    16                   20.59472449           0.70727838          -2.21604112
    17                   -3.49696711          -7.98699671          -0.04233702
    18                  -18.29109165          -4.04732651          -3.03556365
    19                    4.60979938          -7.83022463          -0.16587420
    20                    3.63926618           2.79239031          -3.98468262
    21                   -4.73661371           6.30112886          -3.13733134
    22                   -1.52059399          -0.12854925          -1.81884609
    23                  -12.72342968         -14.23230354          -4.90990789
    24                   -1.10035381           2.22130298          -1.85919956
    25                    0.97202699          -3.81549112          -3.73797564
    26                   -6.10448584           2.08480509          -1.25886471
    27                   -9.53407740          -8.87353760         -23.03557484
    28                   -8.06477275          -8.45316423          12.15393483
    29                   -4.04549206          -5.58813172          -2.44186826
    30                   -5.44991758          -5.21725407          -2.34579164
    31                   -2.80961911          -1.57609485          -0.98524800
    32                   -3.46655530          -1.14288506          -1.01014930
    33                   -3.38526277          -3.02231815          -1.50376751
  ----------------------------------------------------------------------------
