# Supplementary material for: Precise Semi-Experimental Equilibrium (r e SE) Structure of Pyridine from 32 Isotopologues: Accurate Assessment of the Effect of Nitrogen-Atom Substitution in Aromatic Rings
Source: J Phys Chem A. 2025 Nov 7;129(46):10737–50. doi: 10.1021/acs.jpca.5c07184 (PMC12641475; doi:10.1021/acs.jpca.5c07184)
Supplement: Supplementary file 2 [file jp5c07184_si_002.zip › Supplementary Information/Computational Files/isomass/ISOMASS46_D35.out]

 @GETMEM-I,  Allocated   91552 MB of main memory.
  analysis of anharmonic force field for a different isotopomer
  masses of atoms
   1.00782503500000        12.0000000000000        12.0000000000000     
   12.0000000000000        12.0000000000000        12.0000000000000     
   2.01410177900000        2.01410177900000        1.00782503500000     
   1.00782503500000        14.0030740020000     
  rotation matrix to com frame 

                 COLUMN   1       COLUMN   2       COLUMN   3
 ROW   1      1.00000000000    0.00000000000    0.00000000000
 ROW   2      0.00000000000    1.00000000000    0.00000000000
 ROW   3      0.00000000000    0.00000000000    1.00000000000
********************************************************************************
        PARAMETERS RELEVANT TO MOLECULAR STRUCTURE 
********************************************************************************

                 COLUMN   1       COLUMN   2       COLUMN   3       COLUMN   4
 ROW   1      0.04525521677    0.09148524810    0.04381499960    0.18251028538
 ROW   2     -0.01901471085    0.05477842409   -0.09473702823    0.00000000282
 ROW   3     -0.09963807304    0.03109844207    0.03798000501    0.00000000001
 ROW   4      0.04525521678    0.09148524814    0.04381499961    0.10240770325
 ROW   5     -0.01901471089    0.05477842407   -0.09473702820    0.00000000159
 ROW   6     -0.09963807304    0.03109844207    0.03798000501    0.00000000001
 ROW   7      0.04525521679    0.09148524817    0.04381499962    0.04964532776
 ROW   8     -0.01901471088    0.05477842414   -0.09473702821   -0.00000000045
 ROW   9     -0.09963807305    0.03109844202    0.03798000500    0.08850084410
 ROW  10      0.04525521679    0.09148524817    0.04381499962    0.04964532776
 ROW  11     -0.01901471095    0.05477842398   -0.09473702815    0.00000000200
 ROW  12     -0.09963807303    0.03109844212    0.03798000502   -0.08850084408
 ROW  13      0.04525521681    0.09148524823    0.04381499964   -0.05345490023
 ROW  14     -0.01901471093    0.05477842411   -0.09473702818   -0.00000000197
 ROW  15     -0.09963807305    0.03109844202    0.03798000500    0.08437590635
 ROW  16      0.04525521681    0.09148524823    0.04381499964   -0.05345490023
 ROW  17     -0.01901471100    0.05477842396   -0.09473702812    0.00000000036
 ROW  18     -0.09963807303    0.03109844212    0.03798000502   -0.08437590633
 ROW  19      0.04525521679    0.09148524815    0.04381499962    0.08705166046
 ROW  20     -0.01901471084    0.05477842421   -0.09473702825   -0.00000000085
 ROW  21     -0.09963807306    0.03109844198    0.03798000498    0.15927871469
 ROW  22      0.04525521679    0.09148524815    0.04381499962    0.08705166046
 ROW  23     -0.01901471095    0.05477842392   -0.09473702814    0.00000000355
 ROW  24     -0.09963807302    0.03109844216    0.03798000503   -0.15927871467
 ROW  25      0.04525521681    0.09148524826    0.04381499964   -0.09649922508
 ROW  26     -0.01901471093    0.05477842416   -0.09473702818   -0.00000000357
 ROW  27     -0.09963807306    0.03109844198    0.03798000499    0.15207313097
 ROW  28      0.04525521681    0.09148524826    0.04381499964   -0.09649922508
 ROW  29     -0.01901471104    0.05477842389   -0.09473702808    0.00000000064
 ROW  30     -0.09963807302    0.03109844216    0.03798000503   -0.15207313095
 ROW  31      0.04525521681    0.09148524826    0.04381499965   -0.10551642216
 ROW  32     -0.01901471099    0.05477842402   -0.09473702813   -0.00000000160
 ROW  33     -0.09963807304    0.03109844207    0.03798000501    0.00000000001

                 COLUMN   5       COLUMN   6       COLUMN   7       COLUMN   8
 ROW   1      0.00000000198    0.00000000174   -0.00000000000   -0.00000000000
 ROW   2     -0.26010550728    0.00000000139   -0.00000000000    0.33049227364
 ROW   3     -0.00000000004    0.00000000002   -0.00000000000   -0.00000000000
 ROW   4      0.00000000112    0.00000000095   -0.00000000000   -0.00000000000
 ROW   5     -0.14594704228    0.00000000075   -0.00000000000    0.15330918041
 ROW   6     -0.00000000004    0.00000000002    0.00000000000   -0.00000000000
 ROW   7      0.00000000055    0.00000000043    0.00000000000    0.00000000000
 ROW   8     -0.07075244090    0.12421262192    0.09041779172   -0.06987289651
 ROW   9      0.00000000091    0.00000000089   -0.00000000000   -0.00000000000
 ROW  10      0.00000000055    0.00000000043   -0.00000000000    0.00000000000
 ROW  11     -0.07075244228   -0.12421262125   -0.09041779172   -0.06987289651
 ROW  12     -0.00000000099   -0.00000000086    0.00000000000    0.00000000000
 ROW  13     -0.00000000056   -0.00000000059    0.00000000000    0.00000000000
 ROW  14      0.07618160990    0.11842309407   -0.12373471060   -0.05461343554
 ROW  15      0.00000000087    0.00000000085   -0.00000000000    0.00000000000
 ROW  16     -0.00000000056   -0.00000000059    0.00000000000    0.00000000000
 ROW  17      0.07618160858   -0.11842309502    0.12373471060   -0.05461343554
 ROW  18     -0.00000000095   -0.00000000082    0.00000000000   -0.00000000000
 ROW  19      0.00000000096    0.00000000080   -0.00000000000    0.00000000000
 ROW  20     -0.12406224171    0.22355057776    0.24191672557   -0.19043765372
 ROW  21      0.00000000168    0.00000000159   -0.00000000000   -0.00000000000
 ROW  22      0.00000000096    0.00000000080   -0.00000000000    0.00000000000
 ROW  23     -0.12406224418   -0.22355057650   -0.24191672557   -0.19043765372
 ROW  24     -0.00000000175   -0.00000000155    0.00000000000   -0.00000000000
 ROW  25     -0.00000000102   -0.00000000101    0.00000000000    0.00000000000
 ROW  26      0.13752648123    0.21343714584   -0.31546899471   -0.12629950261
 ROW  27      0.00000000160    0.00000000151   -0.00000000000   -0.00000000000
 ROW  28     -0.00000000102   -0.00000000101    0.00000000000    0.00000000000
 ROW  29      0.13752647887   -0.21343714746    0.31546899471   -0.12629950261
 ROW  30     -0.00000000168   -0.00000000148    0.00000000000   -0.00000000000
 ROW  31     -0.00000000112   -0.00000000110    0.00000000000    0.00000000000
 ROW  32      0.15037755545   -0.00000000089   -0.00000000000    0.13115553430
 ROW  33     -0.00000000004    0.00000000002   -0.00000000000   -0.00000000000

                 COLUMN   9       COLUMN  10       COLUMN  11       COLUMN  12
 ROW   1      0.00000000000    0.00000000000    0.12750812830   -0.00000000000
 ROW   2      0.29219686077   -0.00000000000   -0.00000000000    0.00000000000
 ROW   3      0.00000000000    0.15196207740   -0.00000000000    0.00000000000
 ROW   4     -0.00000000000   -0.00000000000   -0.05148781792   -0.00000000000
 ROW   5     -0.03039389354    0.00000000000    0.00000000000    0.00000000000
 ROW   6      0.00000000000    0.15218374930   -0.00000000000    0.00000000000
 ROW   7      0.00000000000    0.08810618538   -0.08713155082   -0.00000000000
 ROW   8     -0.07257471825    0.00000000000    0.00000000000    0.12889603976
 ROW   9      0.00000000000    0.01571456041    0.09650801989    0.00000000000
 ROW  10     -0.00000000000   -0.08810618538   -0.08713155082   -0.00000000000
 ROW  11     -0.07257471825    0.00000000000    0.00000000000   -0.12889603976
 ROW  12      0.00000000000    0.01571456041   -0.09650801989   -0.00000000000
 ROW  13      0.00000000000    0.07817038388    0.09019186465    0.00000000000
 ROW  14     -0.04079867291    0.00000000000   -0.00000000000    0.00542598204
 ROW  15     -0.00000000000   -0.00455033171    0.09056482668    0.00000000000
 ROW  16     -0.00000000000   -0.07817038388    0.09019186465    0.00000000000
 ROW  17     -0.04079867291    0.00000000000    0.00000000000   -0.00542598204
 ROW  18     -0.00000000000   -0.00455033171   -0.09056482668   -0.00000000000
 ROW  19      0.00000000000    0.01189894226   -0.14124585424   -0.00000000000
 ROW  20      0.39960719031   -0.00000000000   -0.00000000000   -0.37056508849
 ROW  21     -0.00000000000   -0.13405238801    0.00564693942    0.00000000000
 ROW  22     -0.00000000000   -0.01189894226   -0.14124585424    0.00000000000
 ROW  23      0.39960719031   -0.00000000000   -0.00000000000    0.37056508849
 ROW  24     -0.00000000000   -0.13405238801   -0.00564693942   -0.00000000000
 ROW  25      0.00000000000    0.00873013152    0.10971891035    0.00000000000
 ROW  26      0.12525949320   -0.00000000000   -0.00000000000   -0.15335903735
 ROW  27      0.00000000000    0.10614756034    0.06131752980   -0.00000000000
 ROW  28     -0.00000000000   -0.00873013152    0.10971891035    0.00000000000
 ROW  29      0.12525949320   -0.00000000000   -0.00000000000    0.15335903735
 ROW  30      0.00000000000    0.10614756034   -0.06131752980   -0.00000000000
 ROW  31      0.00000000000    0.00000000000    0.05453891927    0.00000000000
 ROW  32      0.06634446028   -0.00000000000   -0.00000000000   -0.00000000000
 ROW  33     -0.00000000000   -0.13720299536    0.00000000000    0.00000000000

                 COLUMN  13       COLUMN  14       COLUMN  15       COLUMN  16
 ROW   1      0.00000000000    0.00000000000    0.09249644592    0.00000000000
 ROW   2      0.25105061909   -0.00000000000   -0.00000000000    0.39023736736
 ROW   3     -0.00000000000    0.02529942197   -0.00000000000   -0.00000000000
 ROW   4      0.00000000000    0.00000000000    0.03977381709    0.00000000000
 ROW   5      0.07844202943    0.00000000000    0.00000000000   -0.07127839740
 ROW   6     -0.00000000000    0.02325910574   -0.00000000000   -0.00000000000
 ROW   7     -0.00000000000   -0.04358518513    0.04245398073    0.00000000000
 ROW   8     -0.09524078914   -0.00000000000   -0.00000000000    0.06998501287
 ROW   9      0.00000000000   -0.01488179840   -0.01603703992   -0.00000000000
 ROW  10     -0.00000000000    0.04358518513    0.04245398073   -0.00000000000
 ROW  11     -0.09524078914    0.00000000000   -0.00000000000    0.06998501287
 ROW  12     -0.00000000000   -0.01488179840    0.01603703992   -0.00000000000
 ROW  13     -0.00000000000    0.00953397766   -0.00180327487    0.00000000000
 ROW  14      0.09728085507    0.00000000000    0.00000000000   -0.07605488470
 ROW  15      0.00000000000    0.01968685268    0.04607659802    0.00000000000
 ROW  16     -0.00000000000   -0.00953397766   -0.00180327487   -0.00000000000
 ROW  17      0.09728085507   -0.00000000000    0.00000000000   -0.07605488470
 ROW  18     -0.00000000000    0.01968685268   -0.04607659802    0.00000000000
 ROW  19     -0.00000000000   -0.24334680931   -0.15857515917   -0.00000000000
 ROW  20     -0.05323555923    0.00000000000    0.00000000000   -0.14123967930
 ROW  21      0.00000000000   -0.38435417728   -0.40917758229   -0.00000000000
 ROW  22      0.00000000000    0.24334680931   -0.15857515917   -0.00000000000
 ROW  23     -0.05323555923   -0.00000000000    0.00000000000   -0.14123967930
 ROW  24     -0.00000000000   -0.38435417728    0.40917758229    0.00000000000
 ROW  25     -0.00000000000    0.02902178677   -0.06694402224   -0.00000000000
 ROW  26      0.31995336479   -0.00000000000   -0.00000000000    0.46989738350
 ROW  27     -0.00000000000   -0.01201951997    0.14870683142    0.00000000000
 ROW  28     -0.00000000000   -0.02902178677   -0.06694402224   -0.00000000000
 ROW  29      0.31995336479   -0.00000000000   -0.00000000000    0.46989738350
 ROW  30      0.00000000000   -0.01201951997   -0.14870683142    0.00000000000
 ROW  31     -0.00000000000   -0.00000000000   -0.05516033379   -0.00000000000
 ROW  32     -0.11952742571   -0.00000000000   -0.00000000000    0.01639070029
 ROW  33      0.00000000000    0.08230735967   -0.00000000000    0.00000000000

                 COLUMN  17       COLUMN  18       COLUMN  19       COLUMN  20
 ROW   1     -0.00000000000   -0.00000000000    0.00000000000    0.00000000000
 ROW   2      0.70875083191   -0.00000000000   -0.00000000000   -0.00000000000
 ROW   3      0.00000000000    0.03299631455   -0.00000000000    0.17518891158
 ROW   4     -0.00000000000   -0.00000000000    0.00000000000    0.00000000000
 ROW   5     -0.11846602558    0.00000000000    0.00000000000    0.00000000000
 ROW   6      0.00000000000    0.02458630711   -0.00000000000    0.16679558248
 ROW   7     -0.00000000000   -0.13148942062    0.00000000000    0.00654051086
 ROW   8      0.01433170802    0.00000000000    0.03805686772    0.00000000000
 ROW   9      0.00000000000    0.07311663925   -0.00000000000   -0.01015619982
 ROW  10      0.00000000000    0.13148942062   -0.00000000000   -0.00654051086
 ROW  11      0.01433170802   -0.00000000000   -0.03805686772    0.00000000000
 ROW  12      0.00000000000    0.07311663925   -0.00000000000   -0.01015619982
 ROW  13     -0.00000000000   -0.01927084814   -0.00000000000   -0.11237197968
 ROW  14      0.06025462889   -0.00000000000   -0.11091851719   -0.00000000000
 ROW  15     -0.00000000000   -0.00932987435   -0.00000000000   -0.09410884746
 ROW  16      0.00000000000    0.01927084814   -0.00000000000    0.11237197968
 ROW  17      0.06025462889    0.00000000000    0.11091851719   -0.00000000000
 ROW  18     -0.00000000000   -0.00932987435    0.00000000000   -0.09410884746
 ROW  19     -0.00000000000   -0.16590782238    0.00000000000    0.01073097218
 ROW  20     -0.04225827109   -0.00000000000   -0.04932111021   -0.00000000000
 ROW  21      0.00000000000    0.06582176669   -0.00000000000    0.01478529688
 ROW  22      0.00000000000    0.16590782238   -0.00000000000   -0.01073097218
 ROW  23     -0.04225827109   -0.00000000000    0.04932111021   -0.00000000000
 ROW  24      0.00000000000    0.06582176669   -0.00000000000    0.01478529688
 ROW  25      0.00000000000   -0.01479087592    0.00000000000   -0.05579667405
 ROW  26     -0.33174052592    0.00000000000    0.57229604564    0.00000000000
 ROW  27     -0.00000000000   -0.02458713052   -0.00000000000   -0.19596394322
 ROW  28      0.00000000000    0.01479087592   -0.00000000000    0.05579667405
 ROW  29     -0.33174052592   -0.00000000000   -0.57229604564    0.00000000000
 ROW  30     -0.00000000000   -0.02458713052    0.00000000000   -0.19596394322
 ROW  31     -0.00000000000    0.00000000000    0.00000000000    0.00000000000
 ROW  32     -0.01741609582    0.00000000000    0.00000000000    0.00000000000
 ROW  33     -0.00000000000   -0.14816439434    0.00000000000    0.04711043619

                 COLUMN  21       COLUMN  22       COLUMN  23       COLUMN  24
 ROW   1      0.66816840507    0.00000000000    0.02199904758    0.56257430686
 ROW   2     -0.00000000000   -0.00000000000   -0.00000000000   -0.00000000000
 ROW   3     -0.00000000000    0.04527178023   -0.00000000000   -0.00000000000
 ROW   4      0.10864728528    0.00000000000   -0.07583164099   -0.08360642896
 ROW   5      0.00000000000   -0.00000000000   -0.00000000000   -0.00000000000
 ROW   6     -0.00000000000    0.03963853014   -0.00000000000   -0.00000000000
 ROW   7     -0.04508105766   -0.03611285345    0.04929397184   -0.01023347491
 ROW   8     -0.00000000000    0.00000000000    0.00000000000    0.00000000000
 ROW   9      0.02989035760   -0.00004936653    0.09863992634   -0.05567036927
 ROW  10     -0.04508105766    0.03611285345    0.04929397184   -0.01023347491
 ROW  11     -0.00000000000    0.00000000000    0.00000000000    0.00000000000
 ROW  12     -0.02989035760   -0.00004936653   -0.09863992634    0.05567036927
 ROW  13     -0.05198213966    0.11742718467    0.06342538911    0.04824426614
 ROW  14      0.00000000000   -0.00000000000   -0.00000000000   -0.00000000000
 ROW  15     -0.06569783870   -0.03763649679   -0.10355468483   -0.03189895018
 ROW  16     -0.05198213966   -0.11742718467    0.06342538911    0.04824426614
 ROW  17     -0.00000000000   -0.00000000000   -0.00000000000    0.00000000000
 ROW  18      0.06569783870   -0.03763649679    0.10355468483    0.03189895018
 ROW  19     -0.09749084118    0.00435128691   -0.02581016003    0.06384753167
 ROW  20     -0.00000000000    0.00000000000    0.00000000000   -0.00000000000
 ROW  21     -0.03479193794    0.09398381963   -0.03917076489    0.06502609345
 ROW  22     -0.09749084118   -0.00435128691   -0.02581016003    0.06384753167
 ROW  23      0.00000000000    0.00000000000   -0.00000000000   -0.00000000000
 ROW  24      0.03479193794    0.09398381963    0.03917076489   -0.06502609345
 ROW  25      0.03716351420    0.33695747068    0.06115064011   -0.22067440454
 ROW  26     -0.00000000000   -0.00000000000    0.00000000000    0.00000000000
 ROW  27     -0.21332883124   -0.37127297023   -0.11667360732    0.38735124293
 ROW  28      0.03716351420   -0.33695747068    0.06115064011   -0.22067440454
 ROW  29      0.00000000000    0.00000000000    0.00000000000   -0.00000000000
 ROW  30      0.21332883124   -0.37127297023    0.11667360732   -0.38735124293
 ROW  31      0.04785783317    0.00000000000   -0.13116733335   -0.02059167779
 ROW  32      0.00000000000    0.00000000000    0.00000000000   -0.00000000000
 ROW  33     -0.00000000000    0.05376981912   -0.00000000000   -0.00000000000

                 COLUMN  25       COLUMN  26       COLUMN  27       COLUMN  28
 ROW   1      0.30929624716    0.00000000000    0.24915541388    0.00000000000
 ROW   2      0.00000000000   -0.00000000000    0.00000000000    0.00000000000
 ROW   3     -0.00000000000    0.09460695397   -0.00000000000    0.07275574107
 ROW   4     -0.02553033251   -0.00000000000   -0.17524242144   -0.00000000000
 ROW   5      0.00000000000   -0.00000000000    0.00000000000   -0.00000000000
 ROW   6     -0.00000000000    0.07826128383   -0.00000000000    0.06414881137
 ROW   7     -0.00622997201   -0.07869152675    0.08264669735   -0.03282567719
 ROW   8     -0.00000000000    0.00000000000    0.00000000000   -0.00000000000
 ROW   9     -0.08578374856   -0.08885815190    0.03908690636   -0.11753167514
 ROW  10     -0.00622997201    0.07869152675    0.08264669735    0.03282567719
 ROW  11     -0.00000000000    0.00000000000   -0.00000000000   -0.00000000000
 ROW  12      0.08578374856   -0.08885815190   -0.03908690636   -0.11753167514
 ROW  13      0.03594291090    0.06605299482   -0.07551093854   -0.04300154459
 ROW  14      0.00000000000    0.00000000000   -0.00000000000    0.00000000000
 ROW  15      0.07273832319   -0.03520015288    0.04080389365    0.12703587540
 ROW  16      0.03594291090   -0.06605299482   -0.07551093854    0.04300154459
 ROW  17      0.00000000000    0.00000000000   -0.00000000000    0.00000000000
 ROW  18     -0.07273832319   -0.03520015288   -0.04080389365    0.12703587540
 ROW  19      0.07864043802    0.00460798176    0.07894093114    0.06352183413
 ROW  20     -0.00000000000    0.00000000000    0.00000000000    0.00000000000
 ROW  21      0.01971926341    0.11170032645   -0.06297820423    0.01737625748
 ROW  22      0.07864043802   -0.00460798176    0.07894093114   -0.06352183413
 ROW  23      0.00000000000   -0.00000000000    0.00000000000   -0.00000000000
 ROW  24     -0.01971926341    0.11170032645    0.06297820423    0.01737625748
 ROW  25      0.28768541615   -0.19245649066    0.02792466006    0.14719419244
 ROW  26      0.00000000000    0.00000000000   -0.00000000000    0.00000000000
 ROW  27     -0.29937122756    0.37319602323   -0.11575528336   -0.14848592939
 ROW  28      0.28768541615    0.19245649066    0.02792466006   -0.14719419244
 ROW  29      0.00000000000   -0.00000000000   -0.00000000000   -0.00000000000
 ROW  30      0.29937122756    0.37319602323    0.11575528336   -0.14848592939
 ROW  31     -0.11534009358   -0.00000000000    0.09328446735    0.00000000000
 ROW  32     -0.00000000000    0.00000000000    0.00000000000    0.00000000000
 ROW  33     -0.00000000000    0.05289784295    0.00000000000   -0.06012330065

                 COLUMN  29       COLUMN  30       COLUMN  31       COLUMN  32
 ROW   1     -0.00000000000    0.02463048849    0.00154454770   -0.00000000000
 ROW   2      0.00000000000    0.00000000000   -0.00000000000    0.00000000000
 ROW   3      0.02013725038    0.00000000000   -0.00000000000    0.00132935882
 ROW   4      0.00000000000   -0.01919311270   -0.00095874959    0.00000000000
 ROW   5     -0.00000000000    0.00000000000   -0.00000000000   -0.00000000000
 ROW   6      0.00268302806    0.00000000000    0.00000000000   -0.00004029386
 ROW   7     -0.07797434381    0.07767586540    0.00081876098   -0.00093769653
 ROW   8     -0.00000000000   -0.00000000000   -0.00000000000   -0.00000000000
 ROW   9      0.04112953617   -0.04056488080   -0.00294564567    0.00302785583
 ROW  10      0.07797434381    0.07767586540    0.00081876098    0.00093769653
 ROW  11     -0.00000000000    0.00000000000   -0.00000000000   -0.00000000000
 ROW  12      0.04112953617    0.04056488080    0.00294564567    0.00302785583
 ROW  13      0.00370861600   -0.00384952761    0.04767631469   -0.04950999743
 ROW  14     -0.00000000000    0.00000000000    0.00000000000   -0.00000000000
 ROW  15     -0.00839377404    0.00792568946    0.03385812525   -0.03336058353
 ROW  16     -0.00370861600   -0.00384952761    0.04767631469    0.04950999743
 ROW  17      0.00000000000    0.00000000000   -0.00000000000    0.00000000000
 ROW  18     -0.00839377404   -0.00792568946   -0.03385812525   -0.03336058353
 ROW  19      0.39640089193   -0.39568571259   -0.00274004416    0.00316539384
 ROW  20     -0.00000000000    0.00000000000   -0.00000000000    0.00000000000
 ROW  21     -0.20984709979    0.20996081094    0.00314043852   -0.00372858984
 ROW  22     -0.39640089193   -0.39568571259   -0.00274004416   -0.00316539384
 ROW  23      0.00000000000    0.00000000000    0.00000000000    0.00000000000
 ROW  24     -0.20984709979   -0.20996081094   -0.00314043852   -0.00372858984
 ROW  25     -0.01668688366    0.01552561222   -0.56599225146    0.56510434521
 ROW  26     -0.00000000000   -0.00000000000   -0.00000000000    0.00000000000
 ROW  27      0.00503680006   -0.00540217344   -0.36729219263    0.36628970068
 ROW  28      0.01668688366    0.01552561222   -0.56599225146   -0.56510434521
 ROW  29     -0.00000000000   -0.00000000000    0.00000000000   -0.00000000000
 ROW  30      0.00503680006    0.00540217344    0.36729219263    0.36628970068
 ROW  31      0.00000000000   -0.00026634035   -0.00014665908   -0.00000000000
 ROW  32     -0.00000000000   -0.00000000000   -0.00000000000   -0.00000000000
 ROW  33     -0.00021388485   -0.00000000000   -0.00000000000    0.00027400328

                 COLUMN  33
 ROW   1      0.00000000000
 ROW   2      0.00000000000
 ROW   3      0.95272517145
 ROW   4     -0.00000000000
 ROW   5     -0.00000000000
 ROW   6     -0.08397350529
 ROW   7      0.00414187969
 ROW   8     -0.00000000000
 ROW   9      0.00120233559
 ROW  10     -0.00414187969
 ROW  11      0.00000000000
 ROW  12      0.00120233559
 ROW  13     -0.00025549041
 ROW  14      0.00000000000
 ROW  15      0.00068811798
 ROW  16      0.00025549041
 ROW  17      0.00000000000
 ROW  18      0.00068811798
 ROW  19     -0.00556131282
 ROW  20      0.00000000000
 ROW  21      0.00119595652
 ROW  22      0.00556131282
 ROW  23     -0.00000000000
 ROW  24      0.00119595652
 ROW  25      0.00003228254
 ROW  26     -0.00000000000
 ROW  27     -0.00137034937
 ROW  28     -0.00003228254
 ROW  29      0.00000000000
 ROW  30     -0.00137034937
 ROW  31     -0.00000000000
 ROW  32     -0.00000000000
 ROW  33      0.00000539074
  Performing F(IJK)/F(IKJ)/F(KJI) consistency check 
  Differences greater than 1 cm-1 will be printed.
  ===================================================================
  I    J    K    F(IJK)        F(IKJ)        F(KJI)        Difference
  ===================================================================
 Cubic force constants written to file cubic.
  ===================================================================
  Largest absolute difference is    0.15850 cm-1.
 
 
---------------------------------------------------------------------------
          Quartic centrifugal distortion parameters 
                                CM-1                MHz
---------------------------------------------------------------------------
    1    1    1    1   -0.1624040973E-06       -0.0048687524
    1    1    2    2   -0.2637430463E-07       -0.0007906818
    1    1    3    3    0.5042113115E-07        0.0015115875
    1    3    1    3   -0.9484882447E-07       -0.0028434962
    1    3    3    1   -0.9484882447E-07       -0.0028434962
    2    2    1    1   -0.2637430463E-07       -0.0007906818
    2    2    2    2   -0.1233599407E-07       -0.0003698238
    2    2    3    3   -0.2305952596E-07       -0.0006913072
    3    1    1    3   -0.9484882447E-07       -0.0028434962
    3    1    3    1   -0.9484882447E-07       -0.0028434962
    3    3    1    1    0.5042113115E-07        0.0015115875
    3    3    2    2   -0.2305952596E-07       -0.0006913072
    3    3    3    3   -0.1369071812E-06       -0.0041043740
---------------------------------------------------------------------------
------------------------------------------------------------
        Parameter                (MHz)                 (CM-1)
------------------------------------------------------------
 
           R6                -.483060E-04           -.161131E-08
           R5                -.948405E-04           -.316354E-08
           SI                            0.112622E+01
 
  Kivelson-Wilson centrifugal distortion parameters 
 
           DJ                0.462663E-03           0.154328E-07
           DK                0.438329E-03           0.146211E-07
           DJK               0.316196E-03           0.105472E-07
 
  A-reduced centrifugal distortion parameters (Ir representation) 
 
           DELJ              0.559275E-03           0.186554E-07
           DELK              0.921389E-03           0.307342E-07
           DELJK             -.263476E-03           -.878860E-08
           delJ              0.233409E-03           0.778570E-08
           delK              0.407294E-03           0.135859E-07
 
  S-reduced centrifugal distortion parameters (Ir representation) 
 
           DJ                0.378452E-03           0.126238E-07
           DK                0.172736E-04           0.576185E-09
           DJK               0.821463E-03           0.274011E-07
           D1                -.233409E-03           -.778570E-08
           D2                -.904115E-04           -.301580E-08
------------------------------------------------------------
  Centrifugal corrections for various types of 
 rotational constants (MHz and cm-1) ...
   Bx''-Bx         0.0017674017        0.0000000590
   By''-By        -0.0000449197       -0.0000000015
   Bz''-Bz         0.0018170890        0.0000000606
   Bx''-Bx'         0.0003456536        0.0000000115
   By''-By'         0.0020877025        0.0000000696
   Bz''-Bz'         0.0003953409        0.0000000132
   Bx'-Bx         0.0014217481        0.0000000474
   By'-By        -0.0021326222       -0.0000000711
   Bz'-Bz         0.0014217481        0.0000000474
   BxSR-Bx         0.0015529677        0.0000000518
   BySR-By        -0.0017284584       -0.0000000577
   BzSR-Bz         0.0010671878        0.0000000356
   BxSR-Bx''        -0.0002144340       -0.0000000072
   BySR-By''        -0.0016835387       -0.0000000562
   BzSR-Bz''        -0.0007499012       -0.0000000250
   BxSR-Bx'        -0.0001312196       -0.0000000044
   BySR-By'         0.0004041638        0.0000000135
   BzSR-Bz'        -0.0003545603       -0.0000000118
   BxAR-Bx         0.0006488523        0.0000000216
   ByAR-By        -0.0021814008       -0.0000000728
   BzAR-Bz         0.0022434226        0.0000000748
---------------------------------------------------------------------------
 
 *****************************************
     THE MOLECULE IS AN ASYMMETRIC TOP
 *****************************************
 
 
---------------------------------------------------------------------------
         Sextic centrifugal distortion parameters
          Watson A reduction. I^r representation 
              CM-1*10^6                     kHz
---------------------------------------------------------------------------
   HJ        0.0000000071               0.0000002142
   HJK       -0.0000000125              -0.0000003742
   HKJ       -0.0000000077              -0.0000002318
   HK        0.0000000308               0.0000009246
   hJ        0.0000000036               0.0000001067
   hJK        0.0000000011               0.0000000319
   hK        0.0000000312               0.0000009342
---------------------------------------------------------------------------
         Sextic centrifugal distortion parameters
          Watson S reduction. I^r representation 
              CM-1*10^6                     kHz
---------------------------------------------------------------------------
   HJ        0.0000000008               0.0000000239
   HJK        0.0000000028               0.0000000844
   HKJ        0.0000000365               0.0000010929
   HK       -0.0000000223              -0.0000006685
   h1        0.0000000023               0.0000000688
   h2        0.0000000032               0.0000000951
   h3        0.0000000013               0.0000000379
---------------------------------------------------------------------------
---------------------------------------------------------------------------
             Geometrical properties evaluated at     0.00 K 
  Mean and mean-square displacements in normal coordinates (amu**0.5 bohr)
         Coordinate              <q>            <q**2>
---------------------------------------------------------------------------
              1              0.0000000000     0.0000000000
              2              0.0000000000     0.0000000000
              3              0.0000000000     0.0000000000
              4              0.0000000000     0.0000000000
              5              0.0000000000     0.0000000000
              6              0.0000000000     0.0000000000
              7             -0.0000000000     0.5000000659
              8              0.0000000000     0.5000000659
              9              0.0000000000     0.5000000659
             10              0.0031966946     0.5000000659
             11              0.0000000000     0.5000000659
             12             -0.0000000000     0.5000000659
             13             -0.0000000000     0.5000000659
             14              0.0100085377     0.5000000659
             15              0.0000000000     0.5000000659
             16              0.0000000000     0.5000000659
             17             -0.0000000000     0.5000000659
             18             -0.2198286222     0.5000000659
             19              0.0000000000     0.5000000659
             20             -0.1646025634     0.5000000659
             21              0.0000000000     0.5000000659
             22              0.0382449035     0.5000000659
             23              0.0000000000     0.5000000659
             24              0.0000000000     0.5000000659
             25              0.0000000000     0.5000000659
             26             -0.0103457916     0.5000000659
             27              0.0000000000     0.5000000659
             28              0.0141444357     0.5000000659
             29              0.0313002801     0.5000000659
             30              0.0000000000     0.5000000659
             31              0.0000000000     0.5000000659
             32              0.0664090633     0.5000000659
             33             -0.0372707297     0.5000000659
---------------------------------------------------------------------------
------------------------------------------------------
   ATOM              INTERNUCLEAR DISTANCE
  I    J            Re           Rg           Ra
------------------------------------------------------
  2    1         1.0819050    1.1025899    1.0863555
  3    1         2.1561982    2.1733394    2.1646005
  3    2         1.3916426    1.3994045    1.3969488
  4    1         2.1561982    2.1733394    2.1646005
  4    2         1.3916426    1.3994045    1.3969488
  4    3         2.3906676    2.4011223    2.3999963
  5    1         3.3846822    3.4033059    3.3980611
  5    2         2.3938263    2.4042714    2.4031217
  5    3         1.3936337    1.4016498    1.3992784
  5    4         2.7186620    2.7300082    2.7293522
  6    1         3.3846822    3.4033059    3.3980611
  6    2         2.3938263    2.4042714    2.4031217
  6    3         2.7186620    2.7300082    2.7293522
  6    4         1.3936337    1.4016498    1.3992784
  6    5         2.2792411    2.2893945    2.2880800
  7    1         2.5080635    2.5271421    2.5173342
  7    2         2.1612674    2.1751067    2.1689580
  7    3         1.0812548    1.0963729    1.0846924
  7    4         3.3845477    3.4004639    3.3969767
  7    5         2.1505638    2.1646737    2.1585706
  7    6         3.7988884    3.8156986    3.8130145
  8    1         2.5080635    2.5271421    2.5173342
  8    2         2.1612674    2.1751067    2.1689580
  8    3         3.3845477    3.4004639    3.3969767
  8    4         1.0812548    1.0963729    1.0846924
  8    5         3.7988884    3.8156986    3.8130145
  8    6         2.1505638    2.1646737    2.1585706
  8    7         4.3025852    4.3223920    4.3178787
  9    1         4.2918416    4.3170551    4.3099002
  9    2         3.3817517    3.4012296    3.3961033
  9    3         2.1525632    2.1708751    2.1622574
  9    4         3.8018753    3.8221649    3.8179881
  9    5         1.0835302    1.1046635    1.0889571
  9    6         3.2460793    3.2652832    3.2597192
  9    7         2.4810339    2.5014402    2.4914289
  9    8         4.8816294    4.9058072    4.9011745
 10    1         4.2918416    4.3170551    4.3099002
 10    2         3.3817517    3.4012296    3.3961033
 10    3         3.8018753    3.8221649    3.8179881
 10    4         2.1525632    2.1708751    2.1622574
 10    5         3.2460793    3.2652832    3.2597192
 10    6         1.0835302    1.1046635    1.0889571
 10    7         4.8816294    4.9058072    4.9011745
 10    8         2.4810339    2.5014402    2.4914289
 10    9         4.1079434    4.1335204    4.1257045
 11    1         3.8902253    3.9087578    3.9047043
 11    2         2.8083203    2.8188798    2.8183487
 11    3         2.4126182    2.4225172    2.4214355
 11    4         2.4126182    2.4225172    2.4214355
 11    5         1.3390964    1.3462679    1.3438295
 11    6         1.3390964    1.3462679    1.3438295
 11    7         3.3753245    3.3906973    3.3872905
 11    8         3.3753245    3.3906973    3.3872905
 11    9         2.0575793    2.0751501    2.0663704
 11   10         2.0575793    2.0751501    2.0663704
------------------------------------------------------
  nmode is                     27
  DIPOLE MOMENT OF ISOTOPOLOGUE 
  (only correct if inertial frame is unchanged) 
                             Vibrationally averaged dipole moment
--------------------------------------------------------------------------------
                              a.u.                         Debye
                     x         y         z              x         y         z
--------------------------------------------------------------------------------
MU_e            0.00000   0.00000  -0.85347        0.00000   0.00000  -2.16917
delta <MU> (1) -0.00000  -0.00000  -0.00024       -0.00000  -0.00000  -0.00062
delta <MU> (2) -0.00000  -0.00000   0.01908       -0.00000  -0.00000   0.04848
<MU>           -0.00000  -0.00000  -0.83464       -0.00000  -0.00000  -2.12130
 
Equilibrium dipole moment:    0.85347 a.u. (   2.16917 D)
Zero-point dipole moment:     0.83464 a.u. (   2.12130 D)
--------------------------------------------------------------------------------
********************************************************************************
     PARAMETERS RELEVANT TO ROTATIONAL SPECTROSCOPY
********************************************************************************
 
 
  ----------------------------------------------------------------------------
                                     VIB-ROT CONSTANT / (cm-1)
                                  ------------------------------
     AXIS        MODE       CORIOLIS     QUADRATIC     ANHARMONIC    TOTAL
  ----------------------------------------------------------------------------
       1           7       0.0003087     -0.0000000   -0.0002735    0.0000351
       1           8       0.0003169      0.0000000   -0.0000949    0.0002220
       1           9       0.0343773      0.0000000   -0.0000903    0.0342869
       1          10      -0.0338519     -0.0001009    0.0000063   -0.0339465
       1          11       0.0001588     -0.0001086    0.0000075    0.0000577
       1          12       0.0002321     -0.0000000   -0.0000242    0.0002079
       1          13      -0.0000504      0.0000000   -0.0000596   -0.0001100
       1          14      -0.0002223     -0.0000357   -0.0000400   -0.0002979
       1          15      -0.0003627     -0.0000118    0.0000594   -0.0003152
       1          16       0.0001748      0.0000000    0.0000077    0.0001825
       1          17       0.0001777      0.0000000   -0.0000114    0.0001663
       1          18      -0.0000660     -0.0000641    0.0001906    0.0000605
       1          19       0.0002620     -0.0000000    0.0000370    0.0002989
       1          20      -0.0001626     -0.0000418    0.0001395   -0.0000649
       1          21      -0.0000466     -0.0000094    0.0002964    0.0002404
       1          22      -0.0001384     -0.0000061    0.0000482   -0.0000962
       1          23      -0.0001294     -0.0000012    0.0006970    0.0005664
       1          24      -0.0001319     -0.0000002    0.0001046   -0.0000274
       1          25      -0.0001369     -0.0000038    0.0003341    0.0001934
       1          26      -0.0001435     -0.0000010    0.0000833   -0.0000612
       1          27      -0.0000205     -0.0000021    0.0003094    0.0002868
       1          28      -0.0001671     -0.0000020    0.0004868    0.0003177
       1          29      -0.0000220     -0.0000000    0.0001532    0.0001312
       1          30      -0.0000214     -0.0000007    0.0001582    0.0001362
       1          31      -0.0000222     -0.0000003    0.0000637    0.0000412
       1          32      -0.0000220     -0.0000001    0.0000665    0.0000444
       1          33      -0.0000730     -0.0000007    0.0001677    0.0000940
       2           7       0.0000000     -0.0000000   -0.0000872   -0.0000872
       2           8       0.0000000     -0.0000000   -0.0000801   -0.0000801
       2           9       0.0000000     -0.0000000   -0.0000450   -0.0000450
       2          10       0.0002118     -0.0000000   -0.0000024    0.0002094
       2          11      -0.0001062      0.0000000    0.0000148   -0.0000914
       2          12      -0.0000000     -0.0000000   -0.0000283   -0.0000283
       2          13       0.0000000     -0.0000000   -0.0000246   -0.0000246
       2          14       0.0000618     -0.0000001    0.0000217    0.0000834
       2          15      -0.0000175      0.0000000    0.0000184    0.0000009
       2          16       0.0000000     -0.0000000   -0.0000022   -0.0000022
       2          17       0.0000000     -0.0000000   -0.0000032   -0.0000032
       2          18       0.0000356     -0.0000345    0.0000981    0.0000993
       2          19       0.0000000     -0.0000000    0.0000029    0.0000029
       2          20       0.0001305     -0.0000144    0.0000610    0.0001772
       2          21       0.0000209      0.0000000    0.0000768    0.0000976
       2          22      -0.0000288     -0.0000008    0.0000905    0.0000609
       2          23      -0.0001455      0.0000000    0.0002884    0.0001429
       2          24       0.0000195      0.0000000    0.0000379    0.0000574
       2          25       0.0000757      0.0000000    0.0000997    0.0001755
       2          26      -0.0000800     -0.0000000    0.0000959    0.0000158
       2          27       0.0009220      0.0000000    0.0001858    0.0011078
       2          28      -0.0009501     -0.0000000    0.0001910   -0.0007591
       2          29      -0.0000288     -0.0000002    0.0001103    0.0000813
       2          30      -0.0000308      0.0000000    0.0001110    0.0000802
       2          31      -0.0000213      0.0000000    0.0000541    0.0000327
       2          32      -0.0000210     -0.0000002    0.0000550    0.0000338
       2          33      -0.0000205     -0.0000001    0.0000692    0.0000485
       3           7       0.0002746      0.0000000   -0.0000810    0.0001936
       3           8       0.0002586     -0.0000000   -0.0002216    0.0000370
       3           9       0.0002149     -0.0000000   -0.0000896    0.0001253
       3          10       0.0000808     -0.0000831   -0.0000151   -0.0000173
       3          11       0.0002792     -0.0001053    0.0000505    0.0002244
       3          12       0.0001147      0.0000000   -0.0000872    0.0000274
       3          13      -0.0001036     -0.0000000   -0.0000394   -0.0001430
       3          14      -0.0000980     -0.0000227    0.0001219    0.0000012
       3          15      -0.0000360     -0.0000115    0.0000155   -0.0000320
       3          16       0.0001868      0.0000000   -0.0000159    0.0001709
       3          17       0.0002654     -0.0000000   -0.0000018    0.0002636
       3          18       0.0000101     -0.0000738    0.0002014    0.0001378
       3          19       0.0001959      0.0000000   -0.0000237    0.0001722
       3          20      -0.0001531     -0.0000187    0.0001057   -0.0000661
       3          21      -0.0002507     -0.0000091    0.0000190   -0.0002407
       3          22      -0.0000894     -0.0000233    0.0003056    0.0001929
       3          23      -0.0001076     -0.0000012    0.0004634    0.0003546
       3          24      -0.0001971     -0.0000002    0.0000485   -0.0001488
       3          25      -0.0000986     -0.0000036    0.0000727   -0.0000295
       3          26      -0.0000782     -0.0000021    0.0002937    0.0002133
       3          27      -0.0001564     -0.0000020    0.0004301    0.0002717
       3          28      -0.0000229     -0.0000012    0.0002832    0.0002591
       3          29      -0.0000725     -0.0000014    0.0002838    0.0002098
       3          30      -0.0000728     -0.0000007    0.0002817    0.0002082
       3          31      -0.0000487     -0.0000003    0.0001498    0.0001009
       3          32      -0.0000489     -0.0000007    0.0001507    0.0001011
       3          33      -0.0000000     -0.0000000    0.0001107    0.0001106
  ----------------------------------------------------------------------------
 
 
  ----------------------------------------------------------------------------
   Be, B0 AND B-B0 SHIFTS FOR SINGLY EXCITED VIBRATIONAL STATES (CM-1)
   ------------------------------------------------------------
  VIBRATION            X AXIS               Y AXIS                 Z AXIS
  ----------------------------------------------------------------------------
    Be                    0.18768884           0.09240871           0.18203253
    B0                    0.18636371           0.09171558           0.18068333
    Be-B0                 0.00132513           0.00069313           0.00134920
    B'                    0.18636375           0.09171551           0.18068338
    Be-B'                 0.00132509           0.00069320           0.00134916
    B''                   0.18636377           0.09171558           0.18068339
    Be-B''                0.00132507           0.00069313           0.00134914
    B^A                   0.18636373           0.09171551           0.18068340
    Be-B^A                0.00132511           0.00069320           0.00134913
    B^S                   0.18636376           0.09171552           0.18068337
    Be-B^S                0.00132508           0.00069319           0.00134917
     7                   -0.00003514           0.00008718          -0.00019363
     8                   -0.00022202           0.00008011          -0.00003703
     9                   -0.03428693           0.00004500          -0.00012531
    10                    0.03394654          -0.00020940           0.00001734
    11                   -0.00005766           0.00009138          -0.00022436
    12                   -0.00020794           0.00002834          -0.00002742
    13                    0.00011001           0.00002461           0.00014299
    14                    0.00029791          -0.00008341          -0.00000116
    15                    0.00031517          -0.00000091           0.00003200
    16                   -0.00018247           0.00000222          -0.00017089
    17                   -0.00016635           0.00000322          -0.00026363
    18                   -0.00006048          -0.00009927          -0.00013779
    19                   -0.00029894          -0.00000286          -0.00017223
    20                    0.00006489          -0.00017716           0.00006614
    21                   -0.00024038          -0.00009763           0.00024075
    22                    0.00009624          -0.00006087          -0.00019292
    23                   -0.00056640          -0.00014289          -0.00035463
    24                    0.00002741          -0.00005739           0.00014875
    25                   -0.00019336          -0.00017546           0.00002946
    26                    0.00006116          -0.00001585          -0.00021334
    27                   -0.00028682          -0.00110781          -0.00027170
    28                   -0.00031772           0.00075909          -0.00025909
    29                   -0.00013121          -0.00008127          -0.00020985
    30                   -0.00013619          -0.00008021          -0.00020822
    31                   -0.00004120          -0.00003273          -0.00010087
    32                   -0.00004439          -0.00003376          -0.00010114
    33                   -0.00009401          -0.00004855          -0.00011064
  ----------------------------------------------------------------------------
  ----------------------------------------------------------------------------
   Be, B0 AND B-B0 SHIFTS FOR SINGLY EXCITED VIBRATIONAL STATES (MHz)
  VIBRATION            X AXIS               Y AXIS                 Z AXIS
  ----------------------------------------------------------------------------
    Be                 5626.76988050        2770.34341746        5457.19804156
    B0                 5587.04338116        2749.56388024        5416.74994510
    Be-B0                39.72649934          20.77953722          40.44809646
    B'                 5587.04480291        2749.56174761        5416.75136685
    Be-B'                39.72507760          20.78166984          40.44667471
    B''                5587.04514856        2749.56383532        5416.75176219
    Be-B''               39.72473194          20.77958214          40.44627937
    B^A                5587.04403001        2749.56169884        5416.75218852
    Be-B^A               39.72585049          20.78171862          40.44585304
    B^S                5587.04493413        2749.56215178        5416.75101229
    Be-B^S               39.72494638          20.78126568          40.44702927
     7                   -1.05349349           2.61356205          -5.80485002
     8                   -6.65604663           2.40153448          -1.11014066
     9                -1027.89619589           1.34897721          -3.75655687
    10                 1017.69180833          -6.27776173           0.51994946
    11                   -1.72867932           2.73964618          -6.72615270
    12                   -6.23391764           0.84961046          -0.82217436
    13                    3.29815689           0.73775609           4.28661572
    14                    8.93100368          -2.50046247          -0.03492018
    15                    9.44860385          -0.02737311           0.95928141
    16                   -5.47042385           0.06656440          -5.12307128
    17                   -4.98700412           0.09658049          -7.90334490
    18                   -1.81323202          -2.97589008          -4.13078949
    19                   -8.96190409          -0.08581652          -5.16343083
    20                    1.94531753          -5.31099647           1.98277556
    21                   -7.20651892          -2.92682037           7.21745267
    22                    2.88521663          -1.82495356          -5.78363744
    23                  -16.98009670          -4.28372961         -10.63159147
    24                    0.82182332          -1.72044539           4.45946774
    25                   -5.79665276          -5.26009632           0.88329980
    26                    1.83354341          -0.47510559          -6.39577948
    27                   -8.59870354         -33.21122632          -8.14543247
    28                   -9.52510967          22.75704068          -7.76731740
    29                   -3.93344071          -2.43643865          -6.29101346
    30                   -4.08291163          -2.40449779          -6.24214015
    31                   -1.23501144          -0.98126474          -3.02387018
    32                   -1.33079136          -1.01200693          -3.03203903
    33                   -2.81833855          -1.45546084          -3.31678291
  ----------------------------------------------------------------------------
