# Supplementary material for: Precise Semi-Experimental Equilibrium (r e SE) Structure of Pyridine from 32 Isotopologues: Accurate Assessment of the Effect of Nitrogen-Atom Substitution in Aromatic Rings
Source: J Phys Chem A. 2025 Nov 7;129(46):10737–50. doi: 10.1021/acs.jpca.5c07184 (PMC12641475; doi:10.1021/acs.jpca.5c07184)
Supplement: Supplementary file 2 [file jp5c07184_si_002.zip › Supplementary Information/Computational Files/isomass/ISOMASS47_D256.out]

 @GETMEM-I,  Allocated   91552 MB of main memory.
  analysis of anharmonic force field for a different isotopomer
  masses of atoms
   1.00782503500000        12.0000000000000        12.0000000000000     
   12.0000000000000        12.0000000000000        12.0000000000000     
   1.00782503500000        2.01410177900000        2.01410177900000     
   2.01410177900000        14.0030740020000     
  rotation matrix to com frame 

                 COLUMN   1       COLUMN   2       COLUMN   3
 ROW   1      0.91251138082    0.00000000000    0.40905131693
 ROW   2      0.40905131693    0.00000000000   -0.91251138082
 ROW   3     -0.00000000000    1.00000000000   -0.00000000000
********************************************************************************
        PARAMETERS RELEVANT TO MOLECULAR STRUCTURE 
********************************************************************************

                 COLUMN   1       COLUMN   2       COLUMN   3       COLUMN   4
 ROW   1      0.10900399936    0.00288486490   -0.01720052394    0.16790518761
 ROW   2      0.01659347779    0.01636663547    0.10790200224    0.07315867221
 ROW   3      0.00537000610   -0.10913231950    0.01572743586   -0.00000000174
 ROW   4      0.10900399936    0.00288486491   -0.01720052395    0.09591266884
 ROW   5      0.01659347779    0.01636663548    0.10790200223    0.04088659843
 ROW   6      0.00537000608   -0.10913231947    0.01572743584   -0.00000000100
 ROW   7      0.10900399936    0.00288486491   -0.01720052395    0.08414787291
 ROW   8      0.01659347779    0.01636663550    0.10790200222   -0.05991102119
 ROW   9      0.00537000601   -0.10913231950    0.01572743582   -0.00000000048
 ROW  10      0.10900399936    0.00288486493   -0.01720052396    0.01283667059
 ROW  11      0.01659347779    0.01636663546    0.10790200224    0.09916995657
 ROW  12      0.00537000614   -0.10913231940    0.01572743585   -0.00000000055
 ROW  13      0.10900399936    0.00288486493   -0.01720052396   -0.01017574232
 ROW  14      0.01659347778    0.01636663550    0.10790200221   -0.09774118308
 ROW  15      0.00537000600   -0.10913231946    0.01572743580    0.00000000047
 ROW  16      0.10900399936    0.00288486495   -0.01720052397   -0.07816320283
 ROW  17      0.01659347779    0.01636663547    0.10790200223    0.05392518959
 ROW  18      0.00537000612   -0.10913231936    0.01572743583    0.00000000040
 ROW  19      0.10900399936    0.00288486490   -0.01720052394    0.14628223349
 ROW  20      0.01659347778    0.01636663551    0.10790200221   -0.10845247329
 ROW  21      0.00537000597   -0.10913231956    0.01572743581   -0.00000000080
 ROW  22      0.10900399936    0.00288486493   -0.01720052396    0.01794046914
 ROW  23      0.01659347779    0.01636663545    0.10790200225    0.17785227500
 ROW  24      0.00537000619   -0.10913231937    0.01572743587   -0.00000000092
 ROW  25      0.10900399936    0.00288486494   -0.01720052396   -0.02158785666
 ROW  26      0.01659347778    0.01636663552    0.10790200220   -0.17592624430
 ROW  27      0.00537000595   -0.10913231949    0.01572743578    0.00000000089
 ROW  28      0.10900399936    0.00288486496   -0.01720052398   -0.14412363160
 ROW  29      0.01659347779    0.01636663546    0.10790200224    0.09742647205
 ROW  30      0.00537000616   -0.10913231930    0.01572743583    0.00000000078
 ROW  31      0.10900399936    0.00288486495   -0.01720052397   -0.09095997651
 ROW  32      0.01659347779    0.01636663549    0.10790200222   -0.04288276710
 ROW  33      0.00537000605   -0.10913231939    0.01572743580    0.00000000092

                 COLUMN   5       COLUMN   6       COLUMN   7       COLUMN   8
 ROW   1      0.00000000099    0.00000000045   -0.00000000000    0.00000000000
 ROW   2      0.00000000042    0.00000000020   -0.00000000000    0.00000000000
 ROW   3      0.23514030139    0.11669273280    0.03505323399    0.30550394674
 ROW   4      0.00000000055    0.00000000028   -0.00000000000    0.00000000000
 ROW   5      0.00000000022    0.00000000012   -0.00000000000    0.00000000000
 ROW   6      0.13337028504    0.06747929688    0.02352352513    0.13768009823
 ROW   7      0.00000000048    0.00000000025   -0.00000000000   -0.00000000000
 ROW   8     -0.00000000039   -0.00000000012   -0.00000000000    0.00000000000
 ROW   9      0.01641678029    0.14616714335    0.10835871131   -0.09694117425
 ROW  10      0.00000000005    0.00000000008   -0.00000000000   -0.00000000000
 ROW  11      0.00000000058    0.00000000026   -0.00000000000   -0.00000000000
 ROW  12      0.11625477242   -0.07604100424   -0.10785544998   -0.04854478497
 ROW  13     -0.00000000009    0.00000000002   -0.00000000000   -0.00000000000
 ROW  14     -0.00000000062   -0.00000000022    0.00000000000    0.00000000000
 ROW  15     -0.11224533018    0.07764575602   -0.09102000193   -0.04148807555
 ROW  16     -0.00000000051   -0.00000000015    0.00000000000   -0.00000000000
 ROW  17      0.00000000030    0.00000000015    0.00000000000   -0.00000000000
 ROW  18     -0.01706073211   -0.13420544865    0.08559350446   -0.05707436396
 ROW  19      0.00000000086    0.00000000040   -0.00000000000   -0.00000000000
 ROW  20     -0.00000000069   -0.00000000024    0.00000000000    0.00000000000
 ROW  21      0.02401912094    0.25800327560    0.21232793069   -0.20354458556
 ROW  22      0.00000000008    0.00000000009   -0.00000000000   -0.00000000000
 ROW  23      0.00000000106    0.00000000045   -0.00000000000   -0.00000000000
 ROW  24      0.20370167201   -0.14191379211   -0.27572197955   -0.14144895551
 ROW  25     -0.00000000016   -0.00000000001   -0.00000000000   -0.00000000000
 ROW  26     -0.00000000110   -0.00000000041   -0.00000000000   -0.00000000000
 ROW  27     -0.20511773291    0.13618715549   -0.30178160144   -0.11070213321
 ROW  28     -0.00000000091   -0.00000000031    0.00000000000   -0.00000000000
 ROW  29      0.00000000057    0.00000000026    0.00000000000   -0.00000000000
 ROW  30     -0.03356389601   -0.24563816368    0.26413548780   -0.18550961491
 ROW  31     -0.00000000059   -0.00000000018    0.00000000000    0.00000000000
 ROW  32     -0.00000000029   -0.00000000008   -0.00000000000    0.00000000000
 ROW  33     -0.13079724255   -0.06026552818    0.01132857222    0.14676460402

                 COLUMN   9       COLUMN  10       COLUMN  11       COLUMN  12
 ROW   1     -0.00000000000   -0.05555036179    0.10137748680    0.00000000000
 ROW   2      0.00000000000    0.12948367008    0.05103539442    0.00000000000
 ROW   3      0.36415214022   -0.00000000000   -0.00000000000    0.01516428538
 ROW   4     -0.00000000000   -0.05455408256   -0.05513268047   -0.00000000000
 ROW   5      0.00000000000    0.13032751838   -0.01928556504   -0.00000000000
 ROW   6      0.04030730335   -0.00000000000    0.00000000000   -0.08034712117
 ROW   7     -0.00000000000   -0.08151744334   -0.04413740010   -0.00000000000
 ROW   8     -0.00000000000   -0.02311941636   -0.12183606156   -0.00000000000
 ROW   9     -0.05399650229    0.00000000000   -0.00000000000    0.07497898097
 ROW  10      0.00000000000    0.08000213925   -0.12240843217   -0.00000000000
 ROW  11      0.00000000000    0.04614118862    0.04897029094    0.00000000000
 ROW  12     -0.11052905648    0.00000000000    0.00000000000   -0.05072882196
 ROW  13     -0.00000000000   -0.06965511083    0.11319822193    0.00000000000
 ROW  14     -0.00000000000   -0.04083730317   -0.04832946387   -0.00000000000
 ROW  15     -0.02675907500    0.00000000000    0.00000000000   -0.01848891907
 ROW  16      0.00000000000    0.07114652591    0.04385142207    0.00000000000
 ROW  17      0.00000000000    0.02359327975    0.11855243588    0.00000000000
 ROW  18     -0.03565259771    0.00000000000    0.00000000000   -0.06584563289
 ROW  19      0.00000000000    0.02516977436   -0.10670845729   -0.00000000000
 ROW  20     -0.00000000000   -0.10646903522   -0.07253643876   -0.00000000000
 ROW  21      0.17065351959   -0.00000000000   -0.00000000000    0.15110512362
 ROW  22      0.00000000000    0.07244541483   -0.13547221277   -0.00000000000
 ROW  23     -0.00000000000   -0.11586373000   -0.06763635977   -0.00000000000
 ROW  24      0.24049179973   -0.00000000000   -0.00000000000    0.46705490335
 ROW  25     -0.00000000000   -0.05129097747    0.12519050949    0.00000000000
 ROW  26      0.00000000000    0.10699092913   -0.00983150434    0.00000000000
 ROW  27      0.31696310353   -0.00000000000    0.00000000000   -0.28028341202
 ROW  28     -0.00000000000   -0.06382969908    0.07504159107    0.00000000000
 ROW  29      0.00000000000    0.11613391298    0.10562741975    0.00000000000
 ROW  30      0.37993108272   -0.00000000000    0.00000000000   -0.09785692623
 ROW  31      0.00000000000    0.05509549517    0.04645309344    0.00000000000
 ROW  32     -0.00000000000   -0.13372011947    0.01628881225    0.00000000000
 ROW  33     -0.01338435954    0.00000000000   -0.00000000000    0.09558791966

                 COLUMN  13       COLUMN  14       COLUMN  15       COLUMN  16
 ROW   1      0.00000000000    0.00000000000   -0.00696432951   -0.00000000000
 ROW   2      0.00000000000   -0.00000000000    0.01946401216    0.00000000000
 ROW   3      0.07788052476    0.13299608074   -0.00000000000    0.44205826846
 ROW   4     -0.00000000000   -0.00000000000    0.00046945105   -0.00000000000
 ROW   5      0.00000000000   -0.00000000000    0.02144336519    0.00000000000
 ROW   6     -0.05710705147    0.02589925536    0.00000000000   -0.06838370661
 ROW   7      0.00000000000   -0.00000000000    0.04239054392   -0.00000000000
 ROW   8      0.00000000000   -0.00000000000    0.03992442870    0.00000000000
 ROW   9      0.02310279240   -0.04012601453    0.00000000000   -0.10065036343
 ROW  10     -0.00000000000   -0.00000000000    0.02151062748    0.00000000000
 ROW  11     -0.00000000000    0.00000000000   -0.03141621696    0.00000000000
 ROW  12      0.05586278130   -0.12523983446   -0.00000000000    0.06206222625
 ROW  13      0.00000000000    0.00000000000    0.00670348223    0.00000000000
 ROW  14     -0.00000000000   -0.00000000000   -0.00894538843   -0.00000000000
 ROW  15     -0.17416175609    0.04103288173    0.00000000000    0.09700273392
 ROW  16      0.00000000000   -0.00000000000    0.00347205564    0.00000000000
 ROW  17      0.00000000000    0.00000000000    0.04081157728    0.00000000000
 ROW  18      0.04070630515    0.18602864809    0.00000000000   -0.00903641350
 ROW  19      0.00000000000    0.00000000000    0.03311384705    0.00000000000
 ROW  20      0.00000000000   -0.00000000000    0.04987629793    0.00000000000
 ROW  21      0.41280457244    0.03546971797   -0.00000000000    0.58073194855
 ROW  22     -0.00000000000   -0.00000000000   -0.01076958892    0.00000000000
 ROW  23     -0.00000000000    0.00000000000   -0.57058162445   -0.00000000000
 ROW  24     -0.06528718334    0.15988397874    0.00000000000   -0.12871973228
 ROW  25      0.00000000000    0.00000000000   -0.03042554206   -0.00000000000
 ROW  26     -0.00000000000    0.00000000000   -0.26514689938   -0.00000000000
 ROW  27      0.30900883988   -0.00070692523   -0.00000000000   -0.21148538330
 ROW  28     -0.00000000000   -0.00000000000   -0.11600281628    0.00000000000
 ROW  29      0.00000000000    0.00000000000    0.12256518012   -0.00000000000
 ROW  30     -0.23014555480   -0.33377488102   -0.00000000000    0.01404890719
 ROW  31      0.00000000000    0.00000000000   -0.04315448144   -0.00000000000
 ROW  32      0.00000000000   -0.00000000000    0.04461073828    0.00000000000
 ROW  33      0.05836538237   -0.06207676176   -0.00000000000   -0.01041310689

                 COLUMN  17       COLUMN  18       COLUMN  19       COLUMN  20
 ROW   1     -0.01095701169    0.22826321434    0.00000000000    0.03015918282
 ROW   2      0.11432753280    0.08699998641    0.00000000000    0.05741288160
 ROW   3     -0.00000000000   -0.00000000000    0.68159705058   -0.00000000000
 ROW   4     -0.03240296340    0.06940033246    0.00000000000    0.00431837322
 ROW   5      0.10023336503    0.01601307676    0.00000000000    0.03624871251
 ROW   6      0.00000000000    0.00000000000   -0.11228699919    0.00000000000
 ROW   7     -0.00308078201    0.03714869857    0.00000000000    0.09490550385
 ROW   8      0.00436029088   -0.06169153766    0.00000000000    0.12272130173
 ROW   9      0.00000000000   -0.00000000000    0.08695937761   -0.00000000000
 ROW  10     -0.02072672505   -0.02903803542   -0.00000000000   -0.14487698732
 ROW  11      0.02482187886    0.01199466843    0.00000000000    0.01477360872
 ROW  12     -0.00000000000    0.00000000000    0.02032260362    0.00000000000
 ROW  13     -0.02140937851   -0.06644080081    0.00000000000    0.03097067087
 ROW  14     -0.03183639727    0.00394913213   -0.00000000000    0.00688229755
 ROW  15     -0.00000000000    0.00000000000   -0.00548351729    0.00000000000
 ROW  16      0.02602083948   -0.02489970562   -0.00000000000   -0.03296808449
 ROW  17     -0.02585872058   -0.00245520412   -0.00000000000   -0.03247560620
 ROW  18      0.00000000000   -0.00000000000    0.01758709450   -0.00000000000
 ROW  19      0.07576888887    0.20438306779    0.00000000000    0.09682584817
 ROW  20     -0.05488767525   -0.19623294252   -0.00000000000    0.13240541824
 ROW  21     -0.00000000000    0.00000000000   -0.51528906199    0.00000000000
 ROW  22     -0.02629495783   -0.05175353188   -0.00000000000   -0.17795446696
 ROW  23      0.02693632466   -0.25817720405   -0.00000000000   -0.05910269091
 ROW  24      0.00000000000   -0.00000000000   -0.06540804908    0.00000000000
 ROW  25     -0.06881863255   -0.01146129085    0.00000000000    0.04504725114
 ROW  26     -0.33357294565    0.43472439037    0.00000000000    0.03803448279
 ROW  27      0.00000000000   -0.00000000000    0.03359215927   -0.00000000000
 ROW  28      0.43447288224    0.18549961161    0.00000000000   -0.03990167458
 ROW  29     -0.29404607853   -0.14317298017   -0.00000000000   -0.04230225297
 ROW  30     -0.00000000000    0.00000000000   -0.01317367379    0.00000000000
 ROW  31     -0.00925761529   -0.03687559142   -0.00000000000    0.05655060357
 ROW  32      0.02065875780    0.03064663039   -0.00000000000   -0.13150490011
 ROW  33     -0.00000000000   -0.00000000000   -0.01158163595    0.00000000000

                 COLUMN  21       COLUMN  22       COLUMN  23       COLUMN  24
 ROW   1     -0.02575941565    0.61372326926    0.20426591329    0.19315216329
 ROW   2      0.13970449835    0.23273626277    0.13479984698    0.07749028370
 ROW   3     -0.00000000000   -0.00000000000   -0.00000000000   -0.00000000000
 ROW   4     -0.04820856520    0.08900837777   -0.00630915192   -0.07516029337
 ROW   5      0.12423014776    0.00222796734    0.03595947292   -0.04158708888
 ROW   6      0.00000000000   -0.00000000000   -0.00000000000    0.00000000000
 ROW   7     -0.02100025972   -0.08657550837    0.00170087155    0.06093853736
 ROW   8     -0.03367850907    0.00156782504   -0.04330058771   -0.05943019650
 ROW   9     -0.00000000000    0.00000000000   -0.00000000000   -0.00000000000
 ROW  10      0.03597923291   -0.00077604351   -0.06395088344    0.00589295844
 ROW  11     -0.00153822875    0.00474504144   -0.04545377209    0.10104860742
 ROW  12     -0.00000000000    0.00000000000    0.00000000000   -0.00000000000
 ROW  13      0.14582795730   -0.02563771718   -0.05349892259    0.02019605545
 ROW  14     -0.01762608544    0.01446405985    0.04880786193    0.14103625985
 ROW  15     -0.00000000000    0.00000000000    0.00000000000   -0.00000000000
 ROW  16     -0.09145285073   -0.02996935079    0.03796763720    0.10773640580
 ROW  17     -0.11922917507   -0.03128572685   -0.07171589919   -0.07840617327
 ROW  18     -0.00000000000    0.00000000000   -0.00000000000   -0.00000000000
 ROW  19     -0.03599982079   -0.45358375500    0.38606004677   -0.07023592673
 ROW  20     -0.01448891464    0.28021046204   -0.34804525494    0.04032273754
 ROW  21      0.00000000000    0.00000000000   -0.00000000000    0.00000000000
 ROW  22      0.03133055036   -0.00503219013   -0.07600894264   -0.00379925662
 ROW  23     -0.04065499594   -0.04274882319    0.08762882488   -0.02766571870
 ROW  24      0.00000000000   -0.00000000000   -0.00000000000    0.00000000000
 ROW  25      0.19091908386   -0.04921772135   -0.09877944099   -0.01966553612
 ROW  26      0.09345412476   -0.08910356613   -0.14450780986   -0.04187744945
 ROW  27     -0.00000000000   -0.00000000000   -0.00000000000    0.00000000000
 ROW  28     -0.15666096489   -0.03008527992   -0.24019136824   -0.03402369619
 ROW  29     -0.11080276458   -0.04201844512    0.09519060896   -0.00215545479
 ROW  30      0.00000000000   -0.00000000000    0.00000000000   -0.00000000000
 ROW  31     -0.02310963476    0.04683756955    0.08926265514   -0.10307267937
 ROW  32      0.04032914720   -0.00481301432    0.07471114130   -0.05186457570
 ROW  33      0.00000000000   -0.00000000000   -0.00000000000    0.00000000000

                 COLUMN  25       COLUMN  26       COLUMN  27       COLUMN  28
 ROW   1      0.32603547988    0.33725503580    0.23430359471    0.04138707614
 ROW   2      0.22615155986    0.09672339685    0.10102521771   -0.07999406299
 ROW   3     -0.00000000000   -0.00000000000   -0.00000000000   -0.00000000000
 ROW   4     -0.06172520054   -0.03583190026   -0.16179074770    0.03897996549
 ROW   5      0.03913773371   -0.06024790764   -0.07681379091   -0.06774760001
 ROW   6      0.00000000000    0.00000000000    0.00000000000   -0.00000000000
 ROW   7      0.03842655688   -0.08442589272    0.09349873407   -0.10727025363
 ROW   8      0.05988113967    0.06466732463    0.01849963284    0.11203255078
 ROW   9     -0.00000000000    0.00000000000   -0.00000000000    0.00000000000
 ROW  10     -0.01252065624    0.05047259268    0.05575458784   -0.01580899143
 ROW  11     -0.13846699986   -0.03636316408    0.07721993663    0.12570515573
 ROW  12      0.00000000000   -0.00000000000   -0.00000000000   -0.00000000000
 ROW  13      0.00430594965    0.06951886380   -0.04678351290    0.01821926906
 ROW  14     -0.09309528728    0.07475914110   -0.08118531580   -0.11069631462
 ROW  15      0.00000000000   -0.00000000000    0.00000000000    0.00000000000
 ROW  16      0.10356669759   -0.07880744517   -0.06793478121    0.08714720570
 ROW  17      0.02094503745    0.07162333494    0.00042552286   -0.08237183868
 ROW  18     -0.00000000000    0.00000000000    0.00000000000   -0.00000000000
 ROW  19     -0.00267605454    0.38562594844    0.01769668790    0.18687679040
 ROW  20      0.10963823288   -0.30050503298    0.09340762532   -0.11350653366
 ROW  21     -0.00000000000   -0.00000000000   -0.00000000000   -0.00000000000
 ROW  22      0.00598661750    0.08842782282    0.09025259631   -0.04450662100
 ROW  23      0.14587067478   -0.00251218114   -0.02447028202   -0.05120426716
 ROW  24     -0.00000000000   -0.00000000000   -0.00000000000    0.00000000000
 ROW  25      0.04805093219    0.07902076601   -0.04092061192    0.07571568312
 ROW  26      0.11503731130   -0.06971039483    0.04237532890    0.02622351743
 ROW  27     -0.00000000000    0.00000000000   -0.00000000000   -0.00000000000
 ROW  28      0.01912300086    0.09763346530   -0.01211294703   -0.06078664162
 ROW  29      0.11632497953   -0.02665769934   -0.05674109932   -0.01764017984
 ROW  30     -0.00000000000   -0.00000000000    0.00000000000    0.00000000000
 ROW  31     -0.09554207077   -0.02239182696    0.08556217840   -0.03039933417
 ROW  32      0.01720890491   -0.06918006535    0.04459832519    0.03983369631
 ROW  33      0.00000000000    0.00000000000   -0.00000000000    0.00000000000

                 COLUMN  29       COLUMN  30       COLUMN  31       COLUMN  32
 ROW   1      0.00586871207    0.00625858333    0.01992864873   -0.32334752611
 ROW   2     -0.00193461522   -0.00192438910   -0.00526785773    0.72636645209
 ROW   3     -0.00000000000   -0.00000000000   -0.00000000000    0.00000000000
 ROW   4     -0.00358135651   -0.00309419122   -0.01060430351    0.02657484749
 ROW   5     -0.00215566439   -0.00192866617   -0.00673337086   -0.06363529290
 ROW   6      0.00000000000    0.00000000000    0.00000000000   -0.00000000000
 ROW   7      0.00464667669   -0.00897730577    0.00091621760    0.02553491938
 ROW   8     -0.00487927161    0.00864013338   -0.00117886575    0.03695218101
 ROW   9     -0.00000000000    0.00000000000   -0.00000000000   -0.00000000000
 ROW  10      0.03625187106    0.03078204394    0.11453686950    0.00263674541
 ROW  11      0.00890252418    0.00429492469   -0.01235395664    0.00200141139
 ROW  12     -0.00000000000   -0.00000000000   -0.00000000000   -0.00000000000
 ROW  13     -0.05749436077    0.10726438231   -0.01082208924    0.00159069553
 ROW  14      0.01169724925   -0.01970066273    0.00177211118   -0.00136357634
 ROW  15      0.00000000000   -0.00000000000    0.00000000000   -0.00000000000
 ROW  16     -0.05435727470   -0.03118530287    0.01650820617   -0.00055240836
 ROW  17     -0.08399823270   -0.04408330022    0.04893644416    0.00024201370
 ROW  18      0.00000000000    0.00000000000   -0.00000000000    0.00000000000
 ROW  19     -0.01053682621    0.02266760670   -0.00192654634   -0.32259510752
 ROW  20      0.00035436029   -0.00125935888   -0.00002236266   -0.41845349173
 ROW  21     -0.00000000000   -0.00000000000    0.00000000000    0.00000000000
 ROW  22     -0.19321027240   -0.16090496214   -0.58069323281   -0.00475418417
 ROW  23      0.00601342920    0.00637594013    0.04167741875   -0.00076045742
 ROW  24      0.00000000000    0.00000000000    0.00000000000    0.00000000000
 ROW  25      0.30666640786   -0.54434807370    0.04856435684   -0.00302081127
 ROW  26     -0.04854043074    0.08661290074   -0.00786703145    0.00116169044
 ROW  27     -0.00000000000    0.00000000000   -0.00000000000    0.00000000000
 ROW  28      0.28434818191    0.14571638417   -0.12444312558    0.00049936711
 ROW  29      0.43880676305    0.22402670796   -0.20683951235   -0.00001839249
 ROW  30     -0.00000000000   -0.00000000000    0.00000000000   -0.00000000000
 ROW  31      0.00699129275   -0.00283254161   -0.00158243392   -0.00026898238
 ROW  32      0.00347392230   -0.00014011689   -0.00081971001   -0.00010385663
 ROW  33      0.00000000000    0.00000000000   -0.00000000000    0.00000000000

                 COLUMN  33
 ROW   1      0.21744973234
 ROW   2     -0.47791653106
 ROW   3     -0.00000000000
 ROW   4     -0.02193030697
 ROW   5      0.04273115883
 ROW   6      0.00000000000
 ROW   7      0.04492936291
 ROW   8      0.05504577135
 ROW   9     -0.00000000000
 ROW  10     -0.00195044644
 ROW  11     -0.00202393163
 ROW  12      0.00000000000
 ROW  13      0.00226980927
 ROW  14     -0.00321360478
 ROW  15      0.00000000000
 ROW  16      0.00015155592
 ROW  17     -0.00046631453
 ROW  18      0.00000000000
 ROW  19     -0.48886539405
 ROW  20     -0.62419936623
 ROW  21      0.00000000000
 ROW  22      0.00289467272
 ROW  23      0.00099577562
 ROW  24     -0.00000000000
 ROW  25     -0.00418679200
 ROW  26      0.00258877570
 ROW  27     -0.00000000000
 ROW  28     -0.00005187014
 ROW  29      0.00049089911
 ROW  30      0.00000000000
 ROW  31     -0.00038514872
 ROW  32     -0.00016748679
 ROW  33      0.00000000000
  Performing F(IJK)/F(IKJ)/F(KJI) consistency check 
  Differences greater than 1 cm-1 will be printed.
  ===================================================================
  I    J    K    F(IJK)        F(IKJ)        F(KJI)        Difference
  ===================================================================
 Cubic force constants written to file cubic.
  ===================================================================
  Largest absolute difference is    0.12628 cm-1.
 
 
---------------------------------------------------------------------------
          Quartic centrifugal distortion parameters 
                                CM-1                MHz
---------------------------------------------------------------------------
    1    1    1    1   -0.1538136530E-06       -0.0046112173
    1    1    1    2   -0.3277295474E-08       -0.0000982508
    1    1    2    1   -0.3277295474E-08       -0.0000982508
    1    1    2    2    0.4508905566E-07        0.0013517359
    1    1    3    3   -0.2347128459E-07       -0.0007036514
    1    2    1    1   -0.3277295474E-08       -0.0000982508
    1    2    1    2   -0.8673651726E-07       -0.0026002954
    1    2    2    1   -0.8673651726E-07       -0.0026002954
    1    2    2    2   -0.2145897312E-08       -0.0000643324
    1    2    3    3   -0.1336402221E-08       -0.0000400643
    2    1    1    1   -0.3277295474E-08       -0.0000982508
    2    1    1    2   -0.8673651726E-07       -0.0026002954
    2    1    2    1   -0.8673651726E-07       -0.0026002954
    2    1    2    2   -0.2145897312E-08       -0.0000643324
    2    1    3    3   -0.1336402221E-08       -0.0000400643
    2    2    1    1    0.4508905566E-07        0.0013517359
    2    2    1    2   -0.2145897312E-08       -0.0000643324
    2    2    2    1   -0.2145897312E-08       -0.0000643324
    2    2    2    2   -0.1204013130E-06       -0.0036095406
    2    2    3    3   -0.2197361022E-07       -0.0006587523
    3    3    1    1   -0.2347128459E-07       -0.0007036514
    3    3    1    2   -0.1336402221E-08       -0.0000400643
    3    3    2    1   -0.1336402221E-08       -0.0000400643
    3    3    2    2   -0.2197361022E-07       -0.0006587523
    3    3    3    3   -0.1134913923E-07       -0.0003402386
---------------------------------------------------------------------------
------------------------------------------------------------
        Parameter                (MHz)                 (CM-1)
------------------------------------------------------------
 
           R6                -.411293E-04           -.137193E-08
           R5                -.944095E-04           -.314916E-08
           SI                            0.132562E+01
 
  Kivelson-Wilson centrifugal distortion parameters 
 
           DJ                0.411464E-03           0.137250E-07
           DK                0.426142E-03           0.142146E-07
           DJK               0.315199E-03           0.105139E-07
 
  A-reduced centrifugal distortion parameters (Ir representation) 
 
           DELJ              0.493722E-03           0.164688E-07
           DELK              0.837434E-03           0.279338E-07
           DELJK             -.178353E-03           -.594920E-08
           delJ              0.204331E-03           0.681576E-08
           delK              0.406906E-03           0.135729E-07
 
  S-reduced centrifugal distortion parameters (Ir representation) 
 
           DJ                0.340244E-03           0.113493E-07
           DK                0.700447E-04           0.233644E-08
           DJK               0.742515E-03           0.247676E-07
           D1                -.204331E-03           -.681576E-08
           D2                -.767390E-04           -.255974E-08
------------------------------------------------------------
  Centrifugal corrections for various types of 
 rotational constants (MHz and cm-1) ...
   Bx''-Bx         0.0016295238        0.0000000544
   By''-By         0.0016519734        0.0000000551
   Bz''-Bz        -0.0000257941       -0.0000000009
   Bx''-Bx'         0.0003293761        0.0000000110
   By''-By'         0.0003518257        0.0000000117
   Bz''-Bz'         0.0019244274        0.0000000642
   Bx'-Bx         0.0013001477        0.0000000434
   By'-By         0.0013001477        0.0000000434
   Bz'-Bz        -0.0019502215       -0.0000000651
   BxSR-Bx         0.0014094688        0.0000000470
   BySR-By         0.0009445880        0.0000000315
   BzSR-Bz        -0.0015505050       -0.0000000517
   BxSR-Bx''        -0.0002200550       -0.0000000073
   BySR-By''        -0.0007073854       -0.0000000236
   BzSR-Bz''        -0.0015247109       -0.0000000509
   BxSR-Bx'        -0.0001093212       -0.0000000036
   BySR-By'        -0.0003555597       -0.0000000119
   BzSR-Bz'         0.0003997165        0.0000000133
   BxAR-Bx         0.0006420790        0.0000000214
   ByAR-By         0.0020653551        0.0000000689
   BzAR-Bz        -0.0020573603       -0.0000000686
---------------------------------------------------------------------------
 
 *****************************************
     THE MOLECULE IS AN ASYMMETRIC TOP
 *****************************************
 
 
---------------------------------------------------------------------------
         Sextic centrifugal distortion parameters
          Watson A reduction. I^r representation 
              CM-1*10^6                     kHz
---------------------------------------------------------------------------
   HJ        0.0000000050               0.0000001502
   HJK        0.0000000057               0.0000001715
   HKJ       -0.0000000487              -0.0000014611
   HK        0.0000000553               0.0000016567
   hJ        0.0000000025               0.0000000748
   hJK        0.0000000077               0.0000002312
   hK        0.0000000198               0.0000005929
---------------------------------------------------------------------------
         Sextic centrifugal distortion parameters
          Watson S reduction. I^r representation 
              CM-1*10^6                     kHz
---------------------------------------------------------------------------
   HJ       -0.0000000007              -0.0000000203
   HJK        0.0000000261               0.0000007817
   HKJ       -0.0000000313              -0.0000009375
   HK        0.0000000231               0.0000006934
   h1        0.0000000018               0.0000000554
   h2        0.0000000028               0.0000000853
   h3        0.0000000006               0.0000000195
---------------------------------------------------------------------------
---------------------------------------------------------------------------
             Geometrical properties evaluated at     0.00 K 
  Mean and mean-square displacements in normal coordinates (amu**0.5 bohr)
         Coordinate              <q>            <q**2>
---------------------------------------------------------------------------
              1              0.0000000000     0.0000000000
              2              0.0000000000     0.0000000000
              3              0.0000000000     0.0000000000
              4              0.0000000000     0.0000000000
              5              0.0000000000     0.0000000000
              6              0.0000000000     0.0000000000
              7             -0.0000000000     0.5000000659
              8              0.0000000000     0.5000000659
              9             -0.0000000000     0.5000000659
             10             -0.0054376884     0.5000000659
             11              0.0037421936     0.5000000659
             12             -0.0000000000     0.5000000659
             13              0.0000000000     0.5000000659
             14              0.0000000000     0.5000000659
             15             -0.0120915879     0.5000000659
             16             -0.0000000000     0.5000000659
             17              0.0441271022     0.5000000659
             18             -0.0443297878     0.5000000659
             19              0.0000000000     0.5000000659
             20              0.2310819104     0.5000000659
             21              0.1413424871     0.5000000659
             22             -0.0202701090     0.5000000659
             23              0.0066345223     0.5000000659
             24             -0.0023785811     0.5000000659
             25              0.0099265276     0.5000000659
             26             -0.0051048369     0.5000000659
             27              0.0033752522     0.5000000659
             28              0.0093348530     0.5000000659
             29             -0.0052287954     0.5000000659
             30             -0.0384468676     0.5000000659
             31              0.0370835414     0.5000000659
             32              0.0118083144     0.5000000659
             33             -0.0483503487     0.5000000659
---------------------------------------------------------------------------
------------------------------------------------------
   ATOM              INTERNUCLEAR DISTANCE
  I    J            Re           Rg           Ra
------------------------------------------------------
  2    1         1.0819050    1.1025778    1.0863243
  3    1         2.1561982    2.1735474    2.1647614
  3    2         1.3916426    1.3996090    1.3970807
  4    1         2.1561982    2.1732658    2.1645008
  4    2         1.3916426    1.3994103    1.3969334
  4    3         2.3906676    2.4013269    2.4000871
  5    1         3.3846822    3.4032663    3.3980098
  5    2         2.3938263    2.4041395    2.4029967
  5    3         1.3936337    1.4016975    1.3993110
  5    4         2.7186620    2.7296977    2.7290182
  6    1         3.3846822    3.4030800    3.3978671
  6    2         2.3938263    2.4041136    2.4030199
  6    3         2.7186620    2.7300675    2.7294042
  6    4         1.3936337    1.4014456    1.3991056
  6    5         2.2792411    2.2889680    2.2877543
  7    1         2.5080635    2.5298168    2.5181511
  7    2         2.1612674    2.1785304    2.1698141
  7    3         1.0812548    1.1018499    1.0853965
  7    4         3.3845477    3.4031860    3.3978115
  7    5         2.1505638    2.1679089    2.1592584
  7    6         3.7988884    3.8180917    3.8137644
  8    1         2.5080635    2.5270226    2.5171647
  8    2         2.1612674    2.1751121    2.1689025
  8    3         3.3845477    3.4006824    3.3970440
  8    4         1.0812548    1.0963890    1.0846674
  8    5         3.7988884    3.8154136    3.8126523
  8    6         2.1505638    2.1645215    2.1583646
  8    7         4.3025852    4.3247453    4.3186852
  9    1         4.2918416    4.3149220    4.3090609
  9    2         3.3817517    3.3984984    3.3950435
  9    3         2.1525632    2.1676035    2.1613989
  9    4         3.8018753    3.8192325    3.8165573
  9    5         1.0835302    1.0990473    1.0878667
  9    6         3.2460793    3.2620004    3.2582684
  9    7         2.4810339    2.5015041    2.4914064
  9    8         4.8816294    4.9032169    4.8997109
 10    1         4.2918416    4.3145826    4.3088077
 10    2         3.3817517    3.3984147    3.3950492
 10    3         3.8018753    3.8196008    3.8169844
 10    4         2.1525632    2.1674228    2.1612910
 10    5         3.2460793    3.2620611    3.2583683
 10    6         1.0835302    1.0990501    1.0879044
 10    7         4.8816294    4.9055590    4.9008656
 10    8         2.4810339    2.4989571    2.4907630
 10    9         4.1079434    4.1282611    4.1233202
 11    1         3.8902253    3.9088263    3.9047428
 11    2         2.8083203    2.8189643    2.8184185
 11    3         2.4126182    2.4227930    2.4216530
 11    4         2.4126182    2.4224451    2.4213188
 11    5         1.3390964    1.3461443    1.3437501
 11    6         1.3390964    1.3461527    1.3437477
 11    7         3.3753245    3.3933481    3.3881161
 11    8         3.3753245    3.3906079    3.3871049
 11    9         2.0575793    2.0714147    2.0651450
 11   10         2.0575793    2.0715204    2.0652736
------------------------------------------------------
  nmode is                     27
  DIPOLE MOMENT OF ISOTOPOLOGUE 
  (only correct if inertial frame is unchanged) 
                             Vibrationally averaged dipole moment
--------------------------------------------------------------------------------
                              a.u.                         Debye
                     x         y         z              x         y         z
--------------------------------------------------------------------------------
MU_e           -0.34911   0.77880   0.00000       -0.88730   1.97939   0.00000
delta <MU> (1) -0.00016   0.00007  -0.00000       -0.00041   0.00019  -0.00000
delta <MU> (2)  0.00673  -0.02296  -0.00000        0.01711  -0.05837  -0.00000
<MU>           -0.34254   0.75591  -0.00000       -0.87060   1.92121  -0.00000
 
Equilibrium dipole moment:    0.85347 a.u. (   2.16917 D)
Zero-point dipole moment:     0.82990 a.u. (   2.10927 D)
--------------------------------------------------------------------------------
********************************************************************************
     PARAMETERS RELEVANT TO ROTATIONAL SPECTROSCOPY
********************************************************************************
 
 
  ----------------------------------------------------------------------------
                                     VIB-ROT CONSTANT / (cm-1)
                                  ------------------------------
     AXIS        MODE       CORIOLIS     QUADRATIC     ANHARMONIC    TOTAL
  ----------------------------------------------------------------------------
       1           7       0.0003246     -0.0000000   -0.0002273    0.0000973
       1           8       0.0002986     -0.0000000   -0.0001096    0.0001889
       1           9       0.0010755     -0.0000000   -0.0001205    0.0009551
       1          10      -0.0001219     -0.0000859    0.0000004   -0.0002074
       1          11       0.0006204     -0.0001062    0.0000166    0.0005308
       1          12      -0.0009717     -0.0000000    0.0000193   -0.0009524
       1          13       0.0002718     -0.0000000   -0.0000334    0.0002384
       1          14       0.0004819      0.0000000   -0.0000394    0.0004425
       1          15      -0.0005205     -0.0000113   -0.0000247   -0.0005564
       1          16       0.0001426     -0.0000000   -0.0000114    0.0001312
       1          17      -0.0001783     -0.0000394    0.0000755   -0.0001422
       1          18      -0.0001756     -0.0000206    0.0000875   -0.0001087
       1          19       0.0001437     -0.0000000    0.0000076    0.0001513
       1          20      -0.0001110     -0.0000721    0.0002172    0.0000341
       1          21      -0.0001369     -0.0000214    0.0000749   -0.0000834
       1          22      -0.0000673     -0.0000072    0.0000934    0.0000189
       1          23      -0.0001332     -0.0000030    0.0002336    0.0000974
       1          24      -0.0001526     -0.0000013    0.0006485    0.0004946
       1          25      -0.0001126     -0.0000021    0.0001728    0.0000580
       1          26      -0.0000996     -0.0000011    0.0002587    0.0001580
       1          27      -0.0000497     -0.0000023    0.0003531    0.0003011
       1          28      -0.0001224     -0.0000022    0.0004457    0.0003211
       1          29      -0.0000479     -0.0000010    0.0001768    0.0001278
       1          30      -0.0000146     -0.0000001    0.0000897    0.0000751
       1          31      -0.0000122     -0.0000000    0.0001388    0.0001266
       1          32      -0.0000566     -0.0000003    0.0001505    0.0000935
       1          33      -0.0000477     -0.0000006    0.0001459    0.0000975
       2           7       0.0002578     -0.0000000   -0.0001156    0.0001423
       2           8       0.0002320     -0.0000000   -0.0001918    0.0000402
       2           9       0.0008571     -0.0000000   -0.0000638    0.0007933
       2          10      -0.0005213     -0.0000726   -0.0000115   -0.0006054
       2          11       0.0001306     -0.0001021    0.0000392    0.0000677
       2          12       0.0000089     -0.0000000   -0.0001053   -0.0000963
       2          13       0.0000772     -0.0000000   -0.0000447    0.0000326
       2          14       0.0002494     -0.0000000   -0.0000294    0.0002200
       2          15      -0.0000548     -0.0000082    0.0000969    0.0000338
       2          16       0.0002213     -0.0000000   -0.0000177    0.0002036
       2          17      -0.0001949     -0.0000154    0.0000488   -0.0001616
       2          18      -0.0000793     -0.0000183    0.0000416   -0.0000560
       2          19       0.0003251     -0.0000000    0.0000034    0.0003285
       2          20      -0.0000579     -0.0000643    0.0001957    0.0000735
       2          21      -0.0001039     -0.0000250    0.0001015   -0.0000274
       2          22      -0.0002527     -0.0000116    0.0001470   -0.0001173
       2          23      -0.0001482     -0.0000038    0.0000310   -0.0001210
       2          24      -0.0001217     -0.0000012    0.0004337    0.0003108
       2          25      -0.0000946     -0.0000013    0.0002765    0.0001807
       2          26      -0.0001122     -0.0000010    0.0001196    0.0000064
       2          27      -0.0001145     -0.0000020    0.0003669    0.0002504
       2          28      -0.0000506     -0.0000017    0.0003124    0.0002601
       2          29      -0.0000446     -0.0000008    0.0001885    0.0001431
       2          30      -0.0000743     -0.0000005    0.0002687    0.0001939
       2          31      -0.0000728     -0.0000013    0.0002722    0.0001982
       2          32      -0.0000137     -0.0000002    0.0001090    0.0000951
       2          33      -0.0000199     -0.0000001    0.0001261    0.0001062
       3           7       0.0000000     -0.0000000   -0.0000837   -0.0000837
       3           8       0.0000000     -0.0000000   -0.0000770   -0.0000770
       3           9       0.0000000     -0.0000000   -0.0000451   -0.0000451
       3          10       0.0001890     -0.0000000   -0.0000030    0.0001860
       3          11      -0.0000883     -0.0000001    0.0000144   -0.0000740
       3          12      -0.0000000     -0.0000000   -0.0000239   -0.0000239
       3          13       0.0000000     -0.0000000   -0.0000198   -0.0000198
       3          14       0.0000000     -0.0000000   -0.0000170   -0.0000170
       3          15       0.0000516     -0.0000002    0.0000204    0.0000718
       3          16       0.0000000     -0.0000000   -0.0000074   -0.0000074
       3          17       0.0000469     -0.0000010    0.0000306    0.0000766
       3          18      -0.0000076     -0.0000012    0.0000315    0.0000226
       3          19       0.0000000     -0.0000000    0.0000027    0.0000027
       3          20       0.0000218     -0.0000334    0.0001030    0.0000914
       3          21       0.0000860     -0.0000111    0.0000447    0.0001196
       3          22       0.0000173     -0.0000001    0.0000612    0.0000784
       3          23      -0.0000437     -0.0000000    0.0000624    0.0000187
       3          24      -0.0000869     -0.0000000    0.0002669    0.0001800
       3          25       0.0000688     -0.0000000    0.0001144    0.0001832
       3          26      -0.0000887     -0.0000000    0.0000921    0.0000034
       3          27       0.0036735     -0.0000000    0.0001805    0.0038540
       3          28      -0.0036891     -0.0000000    0.0001873   -0.0035018
       3          29      -0.0000272     -0.0000000    0.0000917    0.0000645
       3          30      -0.0000270     -0.0000001    0.0000931    0.0000660
       3          31      -0.0000315     -0.0000002    0.0001054    0.0000738
       3          32      -0.0000189     -0.0000000    0.0000642    0.0000453
       3          33      -0.0000196     -0.0000001    0.0000677    0.0000480
  ----------------------------------------------------------------------------
 
 
  ----------------------------------------------------------------------------
   Be, B0 AND B-B0 SHIFTS FOR SINGLY EXCITED VIBRATIONAL STATES (CM-1)
   ------------------------------------------------------------
  VIBRATION            X AXIS               Y AXIS                 Z AXIS
  ----------------------------------------------------------------------------
    Be                    0.18630895           0.17277452           0.08964334
    B0                    0.18496464           0.17152684           0.08897523
    Be-B0                 0.00134431           0.00124768           0.00066811
    B'                    0.18496468           0.17152688           0.08897516
    Be-B'                 0.00134427           0.00124764           0.00066817
    B''                   0.18496470           0.17152690           0.08897523
    Be-B''                0.00134426           0.00124763           0.00066811
    B^A                   0.18496466           0.17152691           0.08897516
    Be-B^A                0.00134429           0.00124761           0.00066817
    B^S                   0.18496469           0.17152687           0.08897518
    Be-B^S                0.00134426           0.00124765           0.00066816
     7                   -0.00009727          -0.00014225           0.00008373
     8                   -0.00018893          -0.00004018           0.00007701
     9                   -0.00095506          -0.00079327           0.00004507
    10                    0.00020739           0.00060536          -0.00018599
    11                   -0.00053080          -0.00006766           0.00007399
    12                    0.00095240           0.00009633           0.00002386
    13                   -0.00023842          -0.00003257           0.00001976
    14                   -0.00044245          -0.00022001           0.00001704
    15                    0.00055642          -0.00003382          -0.00007176
    16                   -0.00013117          -0.00020360           0.00000742
    17                    0.00014223           0.00016159          -0.00007656
    18                    0.00010874           0.00005603          -0.00002264
    19                   -0.00015129          -0.00032851          -0.00000267
    20                   -0.00003412          -0.00007352          -0.00009142
    21                    0.00008337           0.00002736          -0.00011960
    22                   -0.00001890           0.00011727          -0.00007841
    23                   -0.00009740           0.00012096          -0.00001868
    24                   -0.00049460          -0.00031084          -0.00017997
    25                   -0.00005804          -0.00018070          -0.00018319
    26                   -0.00015798          -0.00000641          -0.00000343
    27                   -0.00030114          -0.00025037          -0.00385400
    28                   -0.00032109          -0.00026015           0.00350183
    29                   -0.00012783          -0.00014307          -0.00006450
    30                   -0.00007508          -0.00019392          -0.00006601
    31                   -0.00012657          -0.00019817          -0.00007376
    32                   -0.00009349          -0.00009509          -0.00004532
    33                   -0.00009752          -0.00010616          -0.00004802
  ----------------------------------------------------------------------------
  ----------------------------------------------------------------------------
   Be, B0 AND B-B0 SHIFTS FOR SINGLY EXCITED VIBRATIONAL STATES (MHz)
  VIBRATION            X AXIS               Y AXIS                 Z AXIS
  ----------------------------------------------------------------------------
    Be                 5585.40187573        5179.64994155        2687.43959529
    B0                 5545.10045253        5142.24534183        2667.41027115
    Be-B0                40.30142320          37.40459972          20.02932414
    B'                 5545.10175268        5142.24664197        2667.40832093
    Be-B'                40.30012305          37.40329957          20.03127437
    B''                5545.10208206        5142.24699380        2667.41024536
    Be-B''               40.29979368          37.40294775          20.02934994
    B^A                5545.10109461        5142.24740718        2667.40821379
    Be-B^A               40.30078112          37.40253436          20.03138150
    B^S                5545.10186200        5142.24628642        2667.40872065
    Be-B^S               40.30001373          37.40365513          20.03087465
     7                   -2.91622437          -4.26461019           2.51029168
     8                   -5.66409998          -1.20460193           2.30862308
     9                  -28.63198568         -23.78149467           1.35112280
    10                    6.21749439          18.14819012          -5.57594091
    11                  -15.91295617          -2.02826218           2.21813751
    12                   28.55216243           2.88777385           0.71542782
    13                   -7.14752498          -0.97644098           0.59241578
    14                  -13.26442031          -6.59569574           0.51080792
    15                   16.68105598          -1.01385782          -2.15136304
    16                   -3.93238564          -6.10364486           0.22258206
    17                    4.26395245           4.84431192          -2.29507152
    18                    3.25979456           1.67988496          -0.67867652
    19                   -4.53568547          -9.84853434          -0.08004585
    20                   -1.02299023          -2.20421173          -2.74065742
    21                    2.49943363           0.82023337          -3.58561460
    22                   -0.56671051           3.51567640          -2.35073922
    23                   -2.91992513           3.62627562          -0.55988048
    24                  -14.82769579          -9.31884659          -5.39535853
    25                   -1.73999887          -5.41715358          -5.49195366
    26                   -4.73611996          -0.19207928          -0.10278462
    27                   -9.02802189          -7.50586853        -115.53998061
    28                   -9.62606601          -7.79905079         104.98215985
    29                   -3.83224711          -4.28927742          -1.93365703
    30                   -2.25095749          -5.81363099          -1.97901174
    31                   -3.79454391          -5.94091908          -2.21123898
    32                   -2.80262260          -2.85066291          -1.35856289
    33                   -2.92355774          -3.18270207          -1.43967918
  ----------------------------------------------------------------------------
