# Supplementary material for: Precise Semi-Experimental Equilibrium (r e SE) Structure of Pyridine from 32 Isotopologues: Accurate Assessment of the Effect of Nitrogen-Atom Substitution in Aromatic Rings
Source: J Phys Chem A. 2025 Nov 7;129(46):10737–50. doi: 10.1021/acs.jpca.5c07184 (PMC12641475; doi:10.1021/acs.jpca.5c07184)
Supplement: Supplementary file 2 [file jp5c07184_si_002.zip › Supplementary Information/Computational Files/magnetic/pyridine_magnetic_Iso06.out]

 --invoking executable--
/home/besselman/CFOUR_18/cfour18/bin/xjoda


   *************************************************************************
         <<<     CCCCCC     CCCCCC   |||     CCCCCC     CCCCCC   >>>
       <<<      CCC        CCC       |||    CCC        CCC         >>>
      <<<      CCC        CCC        |||   CCC        CCC            >>>
    <<<        CCC        CCC        |||   CCC        CCC              >>>
      <<<      CCC        CCC        |||   CCC        CCC            >>>
       <<<      CCC        CCC       |||    CCC        CCC         >>>
         <<<     CCCCCC     CCCCCC   |||     CCCCCC     CCCCCC   >>>
   *************************************************************************

     ****************************************************************
     * CFOUR Coupled-Cluster techniques for Computational Chemistry *
     ****************************************************************
 

   Department of Chemistry                Institut fuer Physikalische Chemie
   University of Texas at Austin          Universitaet Mainz
   Austin, TX  78712, USA                 D-55099 Mainz, Germany
 
                       Version 1.2
 
                     compute-0-8.local                                 
                     Thu Sep  9 19:17:35 CDT 2021                      
                     integer*8 version is running
 
********************************************************************************
*                          Input from ZMAT file                                *
********************************************************************************
Pyridine magnetic CCSD(T)/cc-pCVTZ                                              
H                                                                               
C 1 R1                                                                          
C 2 R2 1 A1                                                                     
C 2 R2 1 A1 3 D180                                                              
C 3 R3 2 A2 1 D180                                                              
C 4 R3 2 A2 1 D180                                                              
H 3 R4 2 A3 1 D0                                                                
H 4 R4 2 A3 1 D0                                                                
H 5 R5 3 A4 2 D180                                                              
H 6 R5 4 A4 2 D180                                                              
X 2 R 1 A90 3 D90                                                               
N 2 R6 11 A90 1 D180                                                            
                                                                                
R1   =        1.081904762198971                                                 
R2   =        1.391642347211452                                                 
A1   =      120.802524332313283                                                 
D180 =      180.000000000000000                                                 
R3   =        1.393633452730730                                                 
A2   =      118.511401186309413                                                 
R4   =        1.081254588369130                                                 
A3   =      121.340871313833205                                                 
D0   =        0.000000000000000                                                 
R5   =        1.083529930876981                                                 
A4   =      120.158542501934136                                                 
R    =        1.000000204657382                                                 
A90  =       90.000000000000000                                                 
D90  =       90.000000000000000                                                 
R6   =        2.808319720653174                                                 
                                                                                
*CFOUR(CALC=CCSD(T)                                                             
BASIS=cc-pCVTZ                                                                  
PROP=MAGNETIC                                                                   
ABCDTYPE=AOBASIS                                                                
CC_PROG=ECC                                                                     
SCF_CONV=10                                                                     
CC_CONV=9                                                                       
LINEQ_CONV=9                                                                    
LINEQ_MAXCYC=200                                                                
MULT=1                                                                          
FROZEN_CORE=OFF                                                                 
MEM_UNIT=GB                                                                     
MEM=192)                                                                        
                                                                                
%isotopes                                                                       
1                                                                               
12                                                                              
12                                                                              
12                                                                              
12                                                                              
12                                                                              
1                                                                               
1                                                                               
2                                                                               
1                                                                               
14                                                                              
                                                                                
********************************************************************************
    -------------------------------------------------------------------
                    CFOUR Control Parameters 
    -------------------------------------------------------------------
        External           Internal           Value            Units
          Name               Name
    -------------------------------------------------------------------
       ABCDTYPE             IABCDT         AOBASIS     [  2]    ***   
       ANHARMONIC           IANHAR         OFF         [  0]    ***   
       ANH_ALGORIT          IANALG         STANDARD    [  0]    ***   
       ANH_DERIVAT          IANDER         SECOND      [  1]    ***   
       ANH_MODE             ANHMOD         VIBRATION   [  0]    ***   
       ANH_POINTS           IANPOI              1               ***   
       ANH_STEPSIZ          ICUBST             50000          x 10-6  
       ANH_SYMMETR          IANHSM         ABELIAN     [  0]    ***   
       AO_LADDERS           IAOLAD         SINGLEPASS  [  1]    ***   
       AV_SCF               IAVSCF         OFF         [  0]    ***   
       BASIS                IBASIS         PCVTZ       [ 24]    ***   
       BFIELD               IBFIEL         OFF         [  0]    a.u.  
       BOTHVECTORS          BOTHVC         OFF         [  0]    ***   
       BOX_POTENT           IPIAB          OFF         [  0]    ***   
       BREIT                IBREIT         OFF         [  0]    ***   
       BRUCK_CONV           IBRTOL          10D-  4             ***   
       BRUECKNER            IBRKNR         OFF         [  0]    ***   
       BUFFERSIZE           IBUFFS              4096            ***   
       CACHE_RECS           ICHREC             10               ***   
       CALCLEVEL            ICLLVL         CCSD(T)     [ 22]    ***   
       CAS_GECCO            ICMRCC         OFF         [  0]    ***   
       CAS_GUESS            ICGUES         CANONICAL   [  0]    ***   
       CAS_INPUT            ICSINP         ORBITALS    [  0]    ***   
       CAS_ITMAX            ICITMX          10D- 50           cycles  
       CAS_JACDAV           ICJDAV         OFF         [  0]    ***   
       CAS_MICMAX           ICMIMN          10D- 10             ***   
       CAS_MICMIN           ICMIMX          10D-  2             ***   
       CAS_MICRO            ICSALG         ILU/JACOBI  [  0]    ***   
       CAS_MITMAX           ICMIMX          10D-100           cycles  
       CAS_MMAX             ICMMAX          10D- 50             ***   
       CAS_PRINT            ICPRT           10D-  0             ***   
       CCORBOPT             ICCORB         OFF         [  0]  x 0.01  
       CC_CONV              ICCCNV          10D-  9             ***   
       CC_EXPORDER          ICCEOR              5               ***   
       CC_EXTRAPOL          ICCEXT         DIIS        [  1]    ***   
       CC_GUESS             ICCGES         MP2         [  0]    ***   
       CC_MAXCYC            ICCCYC            100              cycles 
       CC_PROGRAM           ICCPRO         ECC         [  1]    ***   
       CHARGE               ICHRGE              0               ***   
       CHOLESKY             ICHOLE         OFF         [  0]    ***   
       CIS_CONV             ICISTL              5               ***   
       COMM_SIZE            IPSIZE            ***               ***   
       CONSTANT             ICONST         OLD         [  1]    ***   
       CONTINUUM            ICONTU         NONE        [  0]    ***   
       CONTRACTION          ICNTYP         GENERAL     [  1]    ***   
       COORDINATES          ICOORD         INTERNAL    [  0]    ***   
       CPHF_CONVER          ICPHFT          10D- 16             ***   
       CPHF_MAXCYC          ICPHFC             64              cycles 
       CUBIC                ICUBIC         OFF         [  0]    ***   
       CURVILINEAR          ICURVY         OFF         [  0]    ***   
       CV_ELEMENT           ICVELM              0               ***   
       CV_ORBITALS          ICVORB      NONE         
       CV_SEPARATE          ICVSEP         OFF         [  0]    ***   
       DBOC                 IDBOC          OFF         [  0]    ***   
       DCT                  IDCT           OFF         [  0]    ***   
       DERIV_LEV            IDRLVL         SECOND      [  2]    ***   
       DEVMEM_SIZE          IDVMEM         *********           MByte  
       DIAG_MRCC            IEOMST          10D-  0             ***   
       DIFF_TYPE            IDIFTY         RELAXED     [  0]    ***   
       DIRECT               IDIRCT         OFF         [  0]    ***   
       DROPMO               IDRPMO      NONE         
       ECP                  IECP           OFF         [  0]    ***   
       EIGENVECTOR          IVEC                1               ***   
       EL_ANHARM            IELANH         OFF         [  0]    ***   
       EOMFOLLOW            IEOMSR         ENERGY      [  0]    ***   
       EOMIP                IEOMIP         OFF         [  0]    ***   
       EOMLEVEL             HBARFM         SAME        [  0]    ***   
       EOM_MRCC             IMRCCE         NEW         [  1]    ***   
       EOM_NONIT            EOMNON         OFF         [  0]    ***   
       EOM_NSING            IEOMSI          10D-  0             ***   
       EOM_NSTATES          IMRCCD         DAVIDSON    [  0]    ***   
       EOM_NTRIP            IEOMTR          10D-  0             ***   
       EOM_ORDER            IEXORD         ENERGY      [  0]    ***   
       EOM_PROPSTA          IEOMST              0               ***   
       ESTATE_CONV          IEXTOL          10D-  5             ***   
       ESTATE_DIAG          IEXDIG         ITERATIVE   [  0]    ***   
       ESTATE_LOCK          IESLOC         ON          [  1]    ***   
       ESTATE_MAXC          IEXMXC             40               ***   
       ESTATE_PROP          IEXPRP         OFF         [  0]    ***   
       EVAL_HESS            IRECAL              0            # of cyc.
       EXCITATION           IEXCIT              0               ***   
       EXCITE               IEXCIT         NONE        [  0]    ***   
       EXTERN_POT           IEXPOT         OFF         [  0]    ***   
       FCGRADNEW            IFCGNW         OFF         [  0]    ***   
       FC_FIELD             IFINFC              0             x 10-6  
       FD_CALTYPE           IFDCAL         GRADONLY    [  0]    ***   
       FD_PROJECT           IFDPRJ         OFF         [  1]    ***   
       FD_STEPSIZE          IDISFD              0            10-4 bohr
       FD_USEGROUP          IFDGRP         FULL        [  0]    ***   
       FILE_RECSIZ          IFLREC              4096           words  
       FINITE_PERT          IFIPER              0             x 10-6  
       FIXGEOM              IFIXGM         OFF         [  0]    ***   
       FOCK                 IFOCK          AO          [  1]    ***   
       FREQ_ALGORI          IVIALG         STANDARD    [  0]    ***   
       FROZEN_CORE          IFROCO         OFF         [  0]    ***   
       FROZEN_VIRT          IFROVI         OFF         [  0]    ***   
       GAMMA_ABCD           IGABCD         DIRECT      [  1]    ***   
       GAMMA_ABCI           IGABCI         STORE       [  0]    ***   
       GENBAS_1             IGNBS1              0               ***   
       GENBAS_2             IGNBS2              0               ***   
       GENBAS_3             IGNBS3              0               ***   
       GENBAS_4             IGNBS4              0               ***   
       GEO_CONV             ICONTL              5              H/bohr 
       GEO_MAXCYC           IOPTCY             50               ***   
       GEO_MAXSTEP          IMXSTP            300            millibohr
       GEO_METHOD           INR            SINGLE_POINT[  5]    ***   
       GIAO                 IGIAO          ON          [  0]    ***   
       GIMIC                IGIMIC         OFF         [  0]    ***   
       GRID                 IGRID          OFF         [  0]    ***   
       GRID_ALGO            IGALGO         SERIAL      [  0]    ***   
       GUESS                IGUESS         MOREAD      [  0]    ***   
       HBAR                 IHBAR          OFF         [  0]    ***   
       HESS_TYPE            IHESTP         SCF         [  0]    ***   
       HF2_FILE             IHF2Fl         USE         [  1]    ***   
       HFSTABILITY          ISTABL         OFF         [  0]    ***   
       INCORE               INCORE         OFF         [  0]    ***   
       INPUT_MRCC           IMRCC          ON          [  1]    ***   
       INTEGRALS            INTTYP         VMOL        [  1]    ***   
       JODA_PRINT           IJPRNT              0               ***   
       KEYWORD_OUT          IDMPKW         NO          [  0]    ***   
       LINDEP_TOL           ILINDP              8               ***   
       LINEQ_CONV           IZTACN          10D-  9           cycles  
       LINEQ_EXPOR          ILMAXD              5               ***   
       LINEQ_MAXCY          ILMAXC            200               ***   
       LINEQ_TYPE           ILTYPE         DIIS        [  1]    ***   
       LOCK_ORBOCC          ILOCOC         OFF         [  0]    ***   
       MEMORY_SIZE          IMEMSZ         *********           words  
       MEM_UNIT             IMEMU          GB          [  3]    ***   
       MRCC                 IMRCCC         OFF         [  0]    ***   
       MULTIPLICTY          IMULTP              1               ***   
       NACOUPLING           IVCOUP         OFF         [  0]    ***   
       NEGEVAL              IDIE           ABORT       [  0]    ***   
       NEWNORM              INEWNO         OFF         [  0]    ***   
       NON-HF               INONHF         OFF         [  0]    ***   
       NTOP_TAMP            ITOPT2             15               ***   
       NUC_MODEL            INUCMO         POINT       [  0]    ***   
       OCCUPATION           IOCCU   ESTIMATED BY SCF 
       OPEN-SHELL           IOPEN          SPIN-ORBITAL[  0]    ***   
       OPTVIB               IOPTVB         OFF         [  0]    ***   
       ORBITALS             IORBTP         STANDARD    [  0]    ***   
       PARALLEL             IPARAL         ON          [  1]    ***   
       PARA_INT             IPINTS         ON          [  1]    ***   
       PARA_PRINT           IPPRIN              0               ***   
       PERT_ORB             IPTORB         CANONICAL   [  1]    ***   
       POINTS               IGRDFD              0               ***   
       PRINT                IPRNT               0               ***   
       PROPS                IPROPS         MAGNETIC    [  6]    ***   
       PROP_INTEGR          IINTYP         INTERNAL    [  0]    ***   
       PSI                  IPSI           OFF         [  0]    ***   
       QC_ALG               IQCALG         FLM         [  0]    ***   
       QC_LINALG            IQCLIN         TRIDIAG     [  2]    ***   
       QC_MAXCYC            IQCMAX            100             cycles  
       QC_MAXSCFCY          IQCMSC             20             cycles  
       QC_RTRUST            IQCRTR          10D-  0           x 10-3  
       QC_SKIPSCF           IQCSKI         OFF         [  0]    ***   
       QC_START             IQCSTA          10D-  3             ***   
       QRHFGUESS            IQGUES         OFF         [  0]    ***   
       QUARTIC              IQUART         OFF         [  0]    ***   
       RAMAN_INT            IRAMIN         OFF         [  0]    ***   
       RAMAN_ORB            IRAMRE         UNRELAXED   [  0]    ***   
       RDO                  IRDOFM         ON          [  1]    ***   
       REDUCE_REPR          REDREP         Ir          [  0]    ***   
       REFERENCE            IREFNC         RHF         [  0]    ***   
       RELATIVIST           IRELAT         OFF         [  0]    ***   
       RELAX_DENS           IRDENS         ON          [  1]    ***   
       RESET_FLAGS          IRESET         OFF         [  0]    ***   
       RESTART_CC           ICCRES         OFF         [  0]    ***   
       ROT_EVEC             ROTVEC              0               ***   
       SAVE_INTS            ISVINT         OFF         [  0]    ***   
       SCALE_ON             ISTCRT              0               ***   
       SCF_CONV             ISCFCV          10D- 10             ***   
       SCF_DAMPING          IDAMP               0             x 10-3  
       SCF_EXPORDE          IRPPOR             10               ***   
       SCF_EXPSTAR          IRPPLS              2               ***   
       SCF_EXTRAPO          IRPP           ON          [  1]    ***   
       SCF_MAXCYC           ISCFCY            150              cycles 
       SCF_NOSTOP           ISCFST         OFF         [  0]    ***   
       SCF_ORBITAL          ISCFOR         REAL        [  0]    ***   
       SCF_PRINT            ISCFPR              0               ***   
       SCF_PROG             ISCFPR         SCF         [  0]    ***   
       SD_FIELD             IFINSD              0             x 10-6  
       SOPERT               IPERSO         OFF         [  0]    ***   
       SPHERICAL            IDFGHI         ON          [  1]    ***   
       SPINORBIT            ISOCAL         OFF         [  0]    ***   
       SPINROTATIO          ISRCON         OFF         [  0]    ***   
       SPIN_FLIP            ISPFLP         OFF         [  0]    ***   
       SPIN_ORBIT           ISPORB         OFF         [  0]    ***   
       SPIN_SCAL            ISCSMP         OFF         [  0]    ***   
       STEEPSCALE           ISTPSC              1000          x 10-3  
       SUBGROUP             ISUBGP         DEFAULT     [  0]    ***   
       SUBGRPAXIS           ISBXYZ         X           [  0]    ***   
       SYMMETRY             ISYM           ON          [  0]    ***   
       SYM_CHECK            ISYMCK         OVERRIDE    [  1]    ***   
       T3_EXTRAPOL          IT3EXT         OFF         [  0]    ***   
       T4_EXTRAPOL          IT4EXP         OFF         [  0]    ***   
       TAMP_SUM             IEVERY              5               ***   
       TESTSUITE            ITESTS         OFF         [  0]    ***   
       THERMOCH             ITHERM         OFF         [  0]    ***   
       TOL_CHOLESK          ITOLCH          10D-  4             ***   
       TRANGRAD             IRESRM         OFF         [  0]    ***   
       TRANS_INV            ITRAIN         USE         [  0]    ***   
       TREAT_PERT           ITREAT         SEQUENTIAL  [  1]    ***   
       TRIP_ALGORI          ITRALG         NORMAL      [  0]    ***   
       UIJ_THRESHO          IUIJTH              1               ***   
       UNITS                IUNITS         ANGSTROM    [  0]    ***   
       UNOS                 IUNOS          OFF         [  0]    ***   
       UPDATE_HESS          IHUPDT         ON          [  1]    ***   
       VIBPHASE             ISETPH         STANDARD    [  0]    ***   
       VIBRATION            IVIB           NO          [  0]    ***   
       VIB_ALGORIT          IGEALG         STANDARD    [  0]    ***   
       VNATORB              IVNORB         OFF         [  0]    ***   
       VTRAN                IVTRAN         PARTIAL     [  2]    ***   
       X2CKEY               IX2CKE         MOLVDINT    [  0]    ***   
       XFIELD               IXEFLD              0             x 10-6  
       XFORM_TOL            IXFTOL          10D- 11             ***   
       YFIELD               IYEFLD              0             x 10-6  
       ZFIELD               IZEFLD              0             x 10-6  
       ZSCALE_EXP           IZEXPS         OFF         [  0]    ***   
    -------------------------------------------------------------------
  12 entries found in Z-matrix 
   Job Title : Pyridine magnetic CCSD(T)/cc-pCVTZ                                              
   There are 15 unique internal coordinates.
   Of these,  0 will be optimized.
   User supplied Z-matrix: 
--------------------------------------------------------------------------------
       SYMBOL    BOND      LENGTH    ANGLE     ANGLE     DIHED     ANGLE
                  TO      (ANGST)    WRT      (DEG)      WRT      (DEG)
--------------------------------------------------------------------------------
        H    
        C          1         R1   
        C          2         R2         1        A1   
        C          2         R2         1        A1         3        D180 
        C          3         R3         2        A2         1        D180 
        C          4         R3         2        A2         1        D180 
        H          3         R4         2        A3         1        D0   
        H          4         R4         2        A3         1        D0   
        H          5         R5         3        A4         2        D180 
        H          6         R5         4        A4         2        D180 
        X          2         R          1        A90        3        D90  
        N          2         R6        11        A90        1        D180 
                  *Initial values for internal coordinates* 
                      Name             Value
                        R1              1.0819047622
                        R2              1.3916423472
                        A1            120.8025243323
                        D180          180.0000000000
                        R3              1.3936334527
                        A2            118.5114011863
                        R4              1.0812545884
                        A3            121.3408713138
                        D0              0.0000000000
                        R5              1.0835299309
                        A4            120.1585425019
                        R               1.0000002047
                        A90            90.0000000000
                        D90            90.0000000000
                        R6              2.8083197207
--------------------------------------------------------------------------------
  read isotopes from ZMAT file 
Line Symbol    AtNr   At. Mass
  1  H          1     1.00783
  2  C          6    12.00000
  3  C          6    12.00000
  4  C          6    12.00000
  5  C          6    12.00000
  6  C          6    12.00000
  7  H          1     1.00783
  8  H          1     1.00783
  9  H          1     2.01410
 10  H          1     1.00783
 11  X          0     0.00000
 12  N          7    14.00307
                     1                     4                    30
  -1.00000000000000       0.858937336558408       0.554371025520823     
  -1.00000000000000       0.878722146281853       0.858937336558408     
  -1.00000000000000       0.878722146281853       0.858937336558408     
   1.00000000000000       0.854088019525807       0.858937336558408     
   1.00000000000000       0.854088019525807       0.858937336558408     
  -1.00000000000000       0.864638545737733       0.878722146281853     
  -1.00000000000000       0.864638545737733       0.878722146281853     
  6.123233995736764E-017   1.00000000000000       0.554371025520823     
  -1.00000000000000        1.00000000000000       0.734357110176670     
  R VECTOR before symmetry
  0.000000000000000E+000  0.000000000000000E+000  0.000000000000000E+000
   2.04450412196403       0.000000000000000E+000  0.000000000000000E+000
   2.62982345080967        2.10840179431943       0.000000000000000E+000
   2.62982345080967        2.10840179431943        3.14159265358979     
   2.63358609571489        2.06841415185301        3.14159265358979     
   2.63358609571489        2.06841415185301        3.14159265358979     
   2.04327547123473        2.11779772166513       0.000000000000000E+000
   2.04327547123473        2.11779772166513       0.000000000000000E+000
   2.04757524631542        2.09716219105630        3.14159265358979     
   2.04757524631542        2.09716219105630        3.14159265358979     
   1.88972690741414        1.57079632679490        1.57079632679490     
   5.30695625463229        1.57079632679490        3.14159265358979     
   Rotational constants (in cm-1): 
          0.0957490491             0.1858907534             0.1974542527
   Rotational constants (in MHz): 
       2870.4846789648          5572.8653675134          5919.5304063441
********************************************************************************
   The full molecular point group is Cs  .
   The largest Abelian subgroup of the full molecular point group is Cs  .
   The computational point group is Cs  .
********************************************************************************
  R VECTOR 
  0.000000000000000E+000  0.000000000000000E+000  0.000000000000000E+000
   2.04450412196403       0.000000000000000E+000  0.000000000000000E+000
   2.62982345080967        2.10840179431943       0.000000000000000E+000
   2.62982345080967        2.10840179431943        3.14159265358979     
   2.63358609571489        2.06841415185301        3.14159265358979     
   2.63358609571489        2.06841415185301        3.14159265358979     
   2.04327547123473        2.11779772166513       0.000000000000000E+000
   2.04327547123473        2.11779772166513       0.000000000000000E+000
   2.04757524631542        2.09716219105630        3.14159265358979     
   2.04757524631542        2.09716219105630        3.14159265358979     
   1.88972690741414        1.57079632679490        1.57079632679490     
   5.30695625463229        1.57079632679490        3.14159265358979     
--------------------------------------------------------------------------------
   Analysis of internal coordinates specified by Z-matrix 
--------------------------------------------------------------------------------
   *The nuclear repulsion energy is  206.202061598553229 a.u.
   *There are  19 degrees of freedom within the tot. symm. molecular subspace.
   *Z-matrix requests optimization of   0 coordinates.
   *The optimization is constrained.
   *The following  10 parameters can have non-zero 
    derivatives within the totally symmetric subspace:
             A3   [17]  A4   [23]  R1   [ 1]  R4   [16]  R5   [19]  R3   [10]
             R6   [28]  R2   [ 4]  A2   [ 8]  A1   [ 3]
   *The following   0 parameters are to be optimized:

   *The following coordinates must be varied in an  unconstrained optimization.
             A3   [17]  A4   [23]  R1   [ 1]  R4   [16]  R5   [19]  R3   [10]
             R6   [28]  R2   [ 4]  A2   [ 8]  A1   [ 3]
--------------------------------------------------------------------------------


 ----------------------------------------------------------------
         Coordinates used in calculation (QCOMP) 
 ----------------------------------------------------------------
 Z-matrix   Atomic            Coordinates (in bohr)
  Symbol    Number           X              Y              Z
 ----------------------------------------------------------------
     H         1        -3.71425046     2.95347434     0.00000000
     C         6        -2.12716893     1.66461077    -0.00000000
     C         6         0.34220636     2.56913112     0.00000000
     C         6        -2.50577426    -0.93781682    -0.00000000
     C         6         2.31856794     0.82850748     0.00000000
     C         6        -0.39667124    -2.51498523    -0.00000000
     H         1         0.73989679     4.57333095     0.00000000
     H         1        -4.38573382    -1.73827088    -0.00000000
     H         1         4.26066738     1.47720938     0.00000000
     H         1        -0.63308824    -4.54886610    -0.00000000
     X         0        -2.12716893     1.66461077     1.88972691
     N         7         1.99244726    -1.68091567     0.00000000
 ----------------------------------------------------------------
 
   Interatomic distance matrix (Angstroms) 
 
                 H             C             C             C             C    
                [ 1]        [ 2]        [ 3]        [ 4]        [ 5]
  H    [ 1]     0.00000
  C    [ 2]     1.08190     0.00000
  C    [ 3]     2.15620     1.39164     0.00000
  C    [ 4]     2.15620     1.39164     2.39067     0.00000
  C    [ 5]     3.38468     2.39383     1.39363     2.71866     0.00000
  C    [ 6]     3.38468     2.39383     2.71866     1.39363     2.27924
  H    [ 7]     2.50806     2.16127     1.08125     3.38455     2.15056
  H    [ 8]     2.50806     2.16127     3.38455     1.08125     3.79889
  H    [ 9]     4.29184     3.38175     2.15256     3.80188     1.08353
  H    [10]     4.29184     3.38175     3.80188     2.15256     3.24608
  X    [11]     1.47327     1.00000     1.71367     1.71367     2.59430
  N    [12]     3.89023     2.80832     2.41262     2.41262     1.33910
 
                 C             H             H             H             H    
                [ 6]        [ 7]        [ 8]        [ 9]        [10]
  C    [ 6]     0.00000
  H    [ 7]     3.79889     0.00000
  H    [ 8]     2.15056     4.30259     0.00000
  H    [ 9]     3.24608     2.48103     4.88163     0.00000
  H    [10]     1.08353     4.88163     2.48103     4.10794     0.00000
  X    [11]     2.59430     2.38140     2.38140     3.52651     3.52651
  N    [12]     1.33910     3.37532     3.37532     2.05758     2.05758
 
                 X             N    
                [11]        [12]
  X    [11]     0.00000
  N    [12]     2.98105     0.00000
   Rotational constants (order x, y, z, in cm-1): 
          0.1974542527             0.1858907534             0.0957490491
   Rotational constants (order x, y, z, in MHz): 
       5919.5304063441          5572.8653675134          2870.4846789648
  ECPDATA file not present.   Using default ECPDATA. 
  There are  328 basis functions.
 @CHECKOUT-I, Total execution time (CPU/WALL):         0.40/       0.47 seconds.
--executable xjoda finished with status     0 in        0.59 seconds (walltime).
 --invoking executable--
/home/besselman/CFOUR_18/cfour18/bin/xvmol
 SERIAL VERSION OF MOLECULE STARTED
********************************************************************************
                    INPUT FROM MOL FILE
********************************************************************************
INTGRL        1    0    1    0    0    0    0    0    0                         
         *** CFOUR Program System (Release V0.1) ***                            
Pyridine magnetic CCSD(T)/cc-pCVTZ                                              
   11    1 Z          0.10E-08              0    0                              
   9999.00      3.00                                                            
          1.00000000    1    3    1    1    1                                   
H #1  -3.714250463989069   2.953474343766418   0.000000000000000                
    5    3                                                                      
   33.8700000000000       6.068000000000000E-003  0.000000000000000E+000        
  0.000000000000000E+000                                                        
   5.09500000000000       4.530800000000000E-002  0.000000000000000E+000        
  0.000000000000000E+000                                                        
   1.15900000000000       0.202822000000000       0.000000000000000E+000        
  0.000000000000000E+000                                                        
  0.325800000000000       0.503903000000000        1.00000000000000             
  0.000000000000000E+000                                                        
  0.102700000000000       0.383421000000000       0.000000000000000E+000        
   1.00000000000000                                                             
    2    2                                                                      
   1.40700000000000        1.00000000000000       0.000000000000000E+000        
  0.388000000000000       0.000000000000000E+000   1.00000000000000             
    1    1                                                                      
   1.05700000000000        1.00000000000000                                     
          6.00000000    1    4    1    1    1    1                              
C #2  -2.127168929694040   1.664610771378851  -0.000000000000000                
   12    6                                                                      
   8236.00000000000       5.310000000000000E-004 -1.130000000000000E-004        
  0.000000000000000E+000  0.000000000000000E+000  0.000000000000000E+000        
  0.000000000000000E+000                                                        
   1235.00000000000       4.108000000000000E-003 -8.780000000000000E-004        
  0.000000000000000E+000  0.000000000000000E+000  0.000000000000000E+000        
  0.000000000000000E+000                                                        
   280.800000000000       2.108700000000000E-002 -4.540000000000000E-003        
  0.000000000000000E+000  0.000000000000000E+000  0.000000000000000E+000        
  0.000000000000000E+000                                                        
   79.2700000000000       8.185300000000000E-002 -1.813300000000000E-002        
  0.000000000000000E+000  0.000000000000000E+000  0.000000000000000E+000        
  0.000000000000000E+000                                                        
   25.5900000000000       0.234817000000000      -5.576000000000000E-002        
  0.000000000000000E+000  0.000000000000000E+000  0.000000000000000E+000        
  0.000000000000000E+000                                                        
   8.99700000000000       0.434401000000000      -0.126895000000000             
  0.000000000000000E+000  0.000000000000000E+000  0.000000000000000E+000        
  0.000000000000000E+000                                                        
   3.31900000000000       0.346129000000000      -0.170352000000000             
  0.000000000000000E+000  0.000000000000000E+000  0.000000000000000E+000        
  0.000000000000000E+000                                                        
  0.905900000000000       3.937800000000000E-002  0.140382000000000             
   1.00000000000000       0.000000000000000E+000  0.000000000000000E+000        
  0.000000000000000E+000                                                        
  0.364300000000000      -8.983000000000000E-003  0.598684000000000             
  0.000000000000000E+000  0.000000000000000E+000  0.000000000000000E+000        
  0.000000000000000E+000                                                        
  0.128500000000000       2.385000000000000E-003  0.395389000000000             
  0.000000000000000E+000   1.00000000000000       0.000000000000000E+000        
  0.000000000000000E+000                                                        
   4.29200000000000       0.000000000000000E+000  0.000000000000000E+000        
  0.000000000000000E+000  0.000000000000000E+000   1.00000000000000             
  0.000000000000000E+000                                                        
   11.8760000000000       0.000000000000000E+000  0.000000000000000E+000        
  0.000000000000000E+000  0.000000000000000E+000  0.000000000000000E+000        
   1.00000000000000                                                             
    7    5                                                                      
   18.7100000000000       1.403100000000000E-002  0.000000000000000E+000        
  0.000000000000000E+000  0.000000000000000E+000  0.000000000000000E+000        
   4.13300000000000       8.686600000000000E-002  0.000000000000000E+000        
  0.000000000000000E+000  0.000000000000000E+000  0.000000000000000E+000        
   1.20000000000000       0.290216000000000       0.000000000000000E+000        
  0.000000000000000E+000  0.000000000000000E+000  0.000000000000000E+000        
  0.382700000000000       0.501008000000000        1.00000000000000             
  0.000000000000000E+000  0.000000000000000E+000  0.000000000000000E+000        
  0.120900000000000       0.343406000000000       0.000000000000000E+000        
   1.00000000000000       0.000000000000000E+000  0.000000000000000E+000        
   8.77800000000000       0.000000000000000E+000  0.000000000000000E+000        
  0.000000000000000E+000   1.00000000000000       0.000000000000000E+000        
   33.1900000000000       0.000000000000000E+000  0.000000000000000E+000        
  0.000000000000000E+000  0.000000000000000E+000   1.00000000000000             
    3    3                                                                      
   1.09700000000000        1.00000000000000       0.000000000000000E+000        
  0.000000000000000E+000                                                        
  0.318000000000000       0.000000000000000E+000   1.00000000000000             
  0.000000000000000E+000                                                        
   14.8390000000000       0.000000000000000E+000  0.000000000000000E+000        
   1.00000000000000                                                             
    1    1                                                                      
  0.761000000000000        1.00000000000000                                     
          6.00000000    1    4    1    1    1    1                              
C #3   0.342206361745992   2.569131115237362   0.000000000000000                
   12    6                                                                      
   8236.00000000000       5.310000000000000E-004 -1.130000000000000E-004        
  0.000000000000000E+000  0.000000000000000E+000  0.000000000000000E+000        
  0.000000000000000E+000                                                        
   1235.00000000000       4.108000000000000E-003 -8.780000000000000E-004        
  0.000000000000000E+000  0.000000000000000E+000  0.000000000000000E+000        
  0.000000000000000E+000                                                        
   280.800000000000       2.108700000000000E-002 -4.540000000000000E-003        
  0.000000000000000E+000  0.000000000000000E+000  0.000000000000000E+000        
  0.000000000000000E+000                                                        
   79.2700000000000       8.185300000000000E-002 -1.813300000000000E-002        
  0.000000000000000E+000  0.000000000000000E+000  0.000000000000000E+000        
  0.000000000000000E+000                                                        
   25.5900000000000       0.234817000000000      -5.576000000000000E-002        
  0.000000000000000E+000  0.000000000000000E+000  0.000000000000000E+000        
  0.000000000000000E+000                                                        
   8.99700000000000       0.434401000000000      -0.126895000000000             
  0.000000000000000E+000  0.000000000000000E+000  0.000000000000000E+000        
  0.000000000000000E+000                                                        
   3.31900000000000       0.346129000000000      -0.170352000000000             
  0.000000000000000E+000  0.000000000000000E+000  0.000000000000000E+000        
  0.000000000000000E+000                                                        
  0.905900000000000       3.937800000000000E-002  0.140382000000000             
   1.00000000000000       0.000000000000000E+000  0.000000000000000E+000        
  0.000000000000000E+000                                                        
  0.364300000000000      -8.983000000000000E-003  0.598684000000000             
  0.000000000000000E+000  0.000000000000000E+000  0.000000000000000E+000        
  0.000000000000000E+000                                                        
  0.128500000000000       2.385000000000000E-003  0.395389000000000             
  0.000000000000000E+000   1.00000000000000       0.000000000000000E+000        
  0.000000000000000E+000                                                        
   4.29200000000000       0.000000000000000E+000  0.000000000000000E+000        
  0.000000000000000E+000  0.000000000000000E+000   1.00000000000000             
  0.000000000000000E+000                                                        
   11.8760000000000       0.000000000000000E+000  0.000000000000000E+000        
  0.000000000000000E+000  0.000000000000000E+000  0.000000000000000E+000        
   1.00000000000000                                                             
    7    5                                                                      
   18.7100000000000       1.403100000000000E-002  0.000000000000000E+000        
  0.000000000000000E+000  0.000000000000000E+000  0.000000000000000E+000        
   4.13300000000000       8.686600000000000E-002  0.000000000000000E+000        
  0.000000000000000E+000  0.000000000000000E+000  0.000000000000000E+000        
   1.20000000000000       0.290216000000000       0.000000000000000E+000        
  0.000000000000000E+000  0.000000000000000E+000  0.000000000000000E+000        
  0.382700000000000       0.501008000000000        1.00000000000000             
  0.000000000000000E+000  0.000000000000000E+000  0.000000000000000E+000        
  0.120900000000000       0.343406000000000       0.000000000000000E+000        
   1.00000000000000       0.000000000000000E+000  0.000000000000000E+000        
   8.77800000000000       0.000000000000000E+000  0.000000000000000E+000        
  0.000000000000000E+000   1.00000000000000       0.000000000000000E+000        
   33.1900000000000       0.000000000000000E+000  0.000000000000000E+000        
  0.000000000000000E+000  0.000000000000000E+000   1.00000000000000             
    3    3                                                                      
   1.09700000000000        1.00000000000000       0.000000000000000E+000        
  0.000000000000000E+000                                                        
  0.318000000000000       0.000000000000000E+000   1.00000000000000             
  0.000000000000000E+000                                                        
   14.8390000000000       0.000000000000000E+000  0.000000000000000E+000        
   1.00000000000000                                                             
    1    1                                                                      
  0.761000000000000        1.00000000000000                                     
          6.00000000    1    4    1    1    1    1                              
C #4  -2.505774256406025  -0.937816823966268  -0.000000000000000                
   12    6                                                                      
   8236.00000000000       5.310000000000000E-004 -1.130000000000000E-004        
  0.000000000000000E+000  0.000000000000000E+000  0.000000000000000E+000        
  0.000000000000000E+000                                                        
   1235.00000000000       4.108000000000000E-003 -8.780000000000000E-004        
  0.000000000000000E+000  0.000000000000000E+000  0.000000000000000E+000        
  0.000000000000000E+000                                                        
   280.800000000000       2.108700000000000E-002 -4.540000000000000E-003        
  0.000000000000000E+000  0.000000000000000E+000  0.000000000000000E+000        
  0.000000000000000E+000                                                        
   79.2700000000000       8.185300000000000E-002 -1.813300000000000E-002        
  0.000000000000000E+000  0.000000000000000E+000  0.000000000000000E+000        
  0.000000000000000E+000                                                        
   25.5900000000000       0.234817000000000      -5.576000000000000E-002        
  0.000000000000000E+000  0.000000000000000E+000  0.000000000000000E+000        
  0.000000000000000E+000                                                        
   8.99700000000000       0.434401000000000      -0.126895000000000             
  0.000000000000000E+000  0.000000000000000E+000  0.000000000000000E+000        
  0.000000000000000E+000                                                        
   3.31900000000000       0.346129000000000      -0.170352000000000             
  0.000000000000000E+000  0.000000000000000E+000  0.000000000000000E+000        
  0.000000000000000E+000                                                        
  0.905900000000000       3.937800000000000E-002  0.140382000000000             
   1.00000000000000       0.000000000000000E+000  0.000000000000000E+000        
  0.000000000000000E+000                                                        
  0.364300000000000      -8.983000000000000E-003  0.598684000000000             
  0.000000000000000E+000  0.000000000000000E+000  0.000000000000000E+000        
  0.000000000000000E+000                                                        
  0.128500000000000       2.385000000000000E-003  0.395389000000000             
  0.000000000000000E+000   1.00000000000000       0.000000000000000E+000        
  0.000000000000000E+000                                                        
   4.29200000000000       0.000000000000000E+000  0.000000000000000E+000        
  0.000000000000000E+000  0.000000000000000E+000   1.00000000000000             
  0.000000000000000E+000                                                        
   11.8760000000000       0.000000000000000E+000  0.000000000000000E+000        
  0.000000000000000E+000  0.000000000000000E+000  0.000000000000000E+000        
   1.00000000000000                                                             
    7    5                                                                      
   18.7100000000000       1.403100000000000E-002  0.000000000000000E+000        
  0.000000000000000E+000  0.000000000000000E+000  0.000000000000000E+000        
   4.13300000000000       8.686600000000000E-002  0.000000000000000E+000        
  0.000000000000000E+000  0.000000000000000E+000  0.000000000000000E+000        
   1.20000000000000       0.290216000000000       0.000000000000000E+000        
  0.000000000000000E+000  0.000000000000000E+000  0.000000000000000E+000        
  0.382700000000000       0.501008000000000        1.00000000000000             
  0.000000000000000E+000  0.000000000000000E+000  0.000000000000000E+000        
  0.120900000000000       0.343406000000000       0.000000000000000E+000        
   1.00000000000000       0.000000000000000E+000  0.000000000000000E+000        
   8.77800000000000       0.000000000000000E+000  0.000000000000000E+000        
  0.000000000000000E+000   1.00000000000000       0.000000000000000E+000        
   33.1900000000000       0.000000000000000E+000  0.000000000000000E+000        
  0.000000000000000E+000  0.000000000000000E+000   1.00000000000000             
    3    3                                                                      
   1.09700000000000        1.00000000000000       0.000000000000000E+000        
  0.000000000000000E+000                                                        
  0.318000000000000       0.000000000000000E+000   1.00000000000000             
  0.000000000000000E+000                                                        
   14.8390000000000       0.000000000000000E+000  0.000000000000000E+000        
   1.00000000000000                                                             
    1    1                                                                      
  0.761000000000000        1.00000000000000                                     
          6.00000000    1    4    1    1    1    1                              
C #5   2.318567937346419   0.828507478136850   0.000000000000000                
   12    6                                                                      
   8236.00000000000       5.310000000000000E-004 -1.130000000000000E-004        
  0.000000000000000E+000  0.000000000000000E+000  0.000000000000000E+000        
  0.000000000000000E+000                                                        
   1235.00000000000       4.108000000000000E-003 -8.780000000000000E-004        
  0.000000000000000E+000  0.000000000000000E+000  0.000000000000000E+000        
  0.000000000000000E+000                                                        
   280.800000000000       2.108700000000000E-002 -4.540000000000000E-003        
  0.000000000000000E+000  0.000000000000000E+000  0.000000000000000E+000        
  0.000000000000000E+000                                                        
   79.2700000000000       8.185300000000000E-002 -1.813300000000000E-002        
  0.000000000000000E+000  0.000000000000000E+000  0.000000000000000E+000        
  0.000000000000000E+000                                                        
   25.5900000000000       0.234817000000000      -5.576000000000000E-002        
  0.000000000000000E+000  0.000000000000000E+000  0.000000000000000E+000        
  0.000000000000000E+000                                                        
   8.99700000000000       0.434401000000000      -0.126895000000000             
  0.000000000000000E+000  0.000000000000000E+000  0.000000000000000E+000        
  0.000000000000000E+000                                                        
   3.31900000000000       0.346129000000000      -0.170352000000000             
  0.000000000000000E+000  0.000000000000000E+000  0.000000000000000E+000        
  0.000000000000000E+000                                                        
  0.905900000000000       3.937800000000000E-002  0.140382000000000             
   1.00000000000000       0.000000000000000E+000  0.000000000000000E+000        
  0.000000000000000E+000                                                        
  0.364300000000000      -8.983000000000000E-003  0.598684000000000             
  0.000000000000000E+000  0.000000000000000E+000  0.000000000000000E+000        
  0.000000000000000E+000                                                        
  0.128500000000000       2.385000000000000E-003  0.395389000000000             
  0.000000000000000E+000   1.00000000000000       0.000000000000000E+000        
  0.000000000000000E+000                                                        
   4.29200000000000       0.000000000000000E+000  0.000000000000000E+000        
  0.000000000000000E+000  0.000000000000000E+000   1.00000000000000             
  0.000000000000000E+000                                                        
   11.8760000000000       0.000000000000000E+000  0.000000000000000E+000        
  0.000000000000000E+000  0.000000000000000E+000  0.000000000000000E+000        
   1.00000000000000                                                             
    7    5                                                                      
   18.7100000000000       1.403100000000000E-002  0.000000000000000E+000        
  0.000000000000000E+000  0.000000000000000E+000  0.000000000000000E+000        
   4.13300000000000       8.686600000000000E-002  0.000000000000000E+000        
  0.000000000000000E+000  0.000000000000000E+000  0.000000000000000E+000        
   1.20000000000000       0.290216000000000       0.000000000000000E+000        
  0.000000000000000E+000  0.000000000000000E+000  0.000000000000000E+000        
  0.382700000000000       0.501008000000000        1.00000000000000             
  0.000000000000000E+000  0.000000000000000E+000  0.000000000000000E+000        
  0.120900000000000       0.343406000000000       0.000000000000000E+000        
   1.00000000000000       0.000000000000000E+000  0.000000000000000E+000        
   8.77800000000000       0.000000000000000E+000  0.000000000000000E+000        
  0.000000000000000E+000   1.00000000000000       0.000000000000000E+000        
   33.1900000000000       0.000000000000000E+000  0.000000000000000E+000        
  0.000000000000000E+000  0.000000000000000E+000   1.00000000000000             
    3    3                                                                      
   1.09700000000000        1.00000000000000       0.000000000000000E+000        
  0.000000000000000E+000                                                        
  0.318000000000000       0.000000000000000E+000   1.00000000000000             
  0.000000000000000E+000                                                        
   14.8390000000000       0.000000000000000E+000  0.000000000000000E+000        
   1.00000000000000                                                             
    1    1                                                                      
  0.761000000000000        1.00000000000000                                     
          6.00000000    1    4    1    1    1    1                              
C #6  -0.396671239481164  -2.514985232076596  -0.000000000000001                
   12    6                                                                      
   8236.00000000000       5.310000000000000E-004 -1.130000000000000E-004        
  0.000000000000000E+000  0.000000000000000E+000  0.000000000000000E+000        
  0.000000000000000E+000                                                        
   1235.00000000000       4.108000000000000E-003 -8.780000000000000E-004        
  0.000000000000000E+000  0.000000000000000E+000  0.000000000000000E+000        
  0.000000000000000E+000                                                        
   280.800000000000       2.108700000000000E-002 -4.540000000000000E-003        
  0.000000000000000E+000  0.000000000000000E+000  0.000000000000000E+000        
  0.000000000000000E+000                                                        
   79.2700000000000       8.185300000000000E-002 -1.813300000000000E-002        
  0.000000000000000E+000  0.000000000000000E+000  0.000000000000000E+000        
  0.000000000000000E+000                                                        
   25.5900000000000       0.234817000000000      -5.576000000000000E-002        
  0.000000000000000E+000  0.000000000000000E+000  0.000000000000000E+000        
  0.000000000000000E+000                                                        
   8.99700000000000       0.434401000000000      -0.126895000000000             
  0.000000000000000E+000  0.000000000000000E+000  0.000000000000000E+000        
  0.000000000000000E+000                                                        
   3.31900000000000       0.346129000000000      -0.170352000000000             
  0.000000000000000E+000  0.000000000000000E+000  0.000000000000000E+000        
  0.000000000000000E+000                                                        
  0.905900000000000       3.937800000000000E-002  0.140382000000000             
   1.00000000000000       0.000000000000000E+000  0.000000000000000E+000        
  0.000000000000000E+000                                                        
  0.364300000000000      -8.983000000000000E-003  0.598684000000000             
  0.000000000000000E+000  0.000000000000000E+000  0.000000000000000E+000        
  0.000000000000000E+000                                                        
  0.128500000000000       2.385000000000000E-003  0.395389000000000             
  0.000000000000000E+000   1.00000000000000       0.000000000000000E+000        
  0.000000000000000E+000                                                        
   4.29200000000000       0.000000000000000E+000  0.000000000000000E+000        
  0.000000000000000E+000  0.000000000000000E+000   1.00000000000000             
  0.000000000000000E+000                                                        
   11.8760000000000       0.000000000000000E+000  0.000000000000000E+000        
  0.000000000000000E+000  0.000000000000000E+000  0.000000000000000E+000        
   1.00000000000000                                                             
    7    5                                                                      
   18.7100000000000       1.403100000000000E-002  0.000000000000000E+000        
  0.000000000000000E+000  0.000000000000000E+000  0.000000000000000E+000        
   4.13300000000000       8.686600000000000E-002  0.000000000000000E+000        
  0.000000000000000E+000  0.000000000000000E+000  0.000000000000000E+000        
   1.20000000000000       0.290216000000000       0.000000000000000E+000        
  0.000000000000000E+000  0.000000000000000E+000  0.000000000000000E+000        
  0.382700000000000       0.501008000000000        1.00000000000000             
  0.000000000000000E+000  0.000000000000000E+000  0.000000000000000E+000        
  0.120900000000000       0.343406000000000       0.000000000000000E+000        
   1.00000000000000       0.000000000000000E+000  0.000000000000000E+000        
   8.77800000000000       0.000000000000000E+000  0.000000000000000E+000        
  0.000000000000000E+000   1.00000000000000       0.000000000000000E+000        
   33.1900000000000       0.000000000000000E+000  0.000000000000000E+000        
  0.000000000000000E+000  0.000000000000000E+000   1.00000000000000             
    3    3                                                                      
   1.09700000000000        1.00000000000000       0.000000000000000E+000        
  0.000000000000000E+000                                                        
  0.318000000000000       0.000000000000000E+000   1.00000000000000             
  0.000000000000000E+000                                                        
   14.8390000000000       0.000000000000000E+000  0.000000000000000E+000        
   1.00000000000000                                                             
    1    1                                                                      
  0.761000000000000        1.00000000000000                                     
          1.00000000    1    3    1    1    1                                   
H #7   0.739896785928587   4.573330950049996   0.000000000000001                
    5    3                                                                      
   33.8700000000000       6.068000000000000E-003  0.000000000000000E+000        
  0.000000000000000E+000                                                        
   5.09500000000000       4.530800000000000E-002  0.000000000000000E+000        
  0.000000000000000E+000                                                        
   1.15900000000000       0.202822000000000       0.000000000000000E+000        
  0.000000000000000E+000                                                        
  0.325800000000000       0.503903000000000        1.00000000000000             
  0.000000000000000E+000                                                        
  0.102700000000000       0.383421000000000       0.000000000000000E+000        
   1.00000000000000                                                             
    2    2                                                                      
   1.40700000000000        1.00000000000000       0.000000000000000E+000        
  0.388000000000000       0.000000000000000E+000   1.00000000000000             
    1    1                                                                      
   1.05700000000000        1.00000000000000                                     
          1.00000000    1    3    1    1    1                                   
H #8  -4.385733818196213  -1.738270880975895  -0.000000000000000                
    5    3                                                                      
   33.8700000000000       6.068000000000000E-003  0.000000000000000E+000        
  0.000000000000000E+000                                                        
   5.09500000000000       4.530800000000000E-002  0.000000000000000E+000        
  0.000000000000000E+000                                                        
   1.15900000000000       0.202822000000000       0.000000000000000E+000        
  0.000000000000000E+000                                                        
  0.325800000000000       0.503903000000000        1.00000000000000             
  0.000000000000000E+000                                                        
  0.102700000000000       0.383421000000000       0.000000000000000E+000        
   1.00000000000000                                                             
    2    2                                                                      
   1.40700000000000        1.00000000000000       0.000000000000000E+000        
  0.388000000000000       0.000000000000000E+000   1.00000000000000             
    1    1                                                                      
   1.05700000000000        1.00000000000000                                     
          1.00000000    1    3    1    1    1                                   
H #9   4.260667377237638   1.477209378009110   0.000000000000000                
    5    3                                                                      
   33.8700000000000       6.068000000000000E-003  0.000000000000000E+000        
  0.000000000000000E+000                                                        
   5.09500000000000       4.530800000000000E-002  0.000000000000000E+000        
  0.000000000000000E+000                                                        
   1.15900000000000       0.202822000000000       0.000000000000000E+000        
  0.000000000000000E+000                                                        
  0.325800000000000       0.503903000000000        1.00000000000000             
  0.000000000000000E+000                                                        
  0.102700000000000       0.383421000000000       0.000000000000000E+000        
   1.00000000000000                                                             
    2    2                                                                      
   1.40700000000000        1.00000000000000       0.000000000000000E+000        
  0.388000000000000       0.000000000000000E+000   1.00000000000000             
    1    1                                                                      
   1.05700000000000        1.00000000000000                                     
          1.00000000    1    3    1    1    1                                   
H #0  -0.633088238033704  -4.548866101773509  -0.000000000000000                
    5    3                                                                      
   33.8700000000000       6.068000000000000E-003  0.000000000000000E+000        
  0.000000000000000E+000                                                        
   5.09500000000000       4.530800000000000E-002  0.000000000000000E+000        
  0.000000000000000E+000                                                        
   1.15900000000000       0.202822000000000       0.000000000000000E+000        
  0.000000000000000E+000                                                        
  0.325800000000000       0.503903000000000        1.00000000000000             
  0.000000000000000E+000                                                        
  0.102700000000000       0.383421000000000       0.000000000000000E+000        
   1.00000000000000                                                             
    2    2                                                                      
   1.40700000000000        1.00000000000000       0.000000000000000E+000        
  0.388000000000000       0.000000000000000E+000   1.00000000000000             
    1    1                                                                      
   1.05700000000000        1.00000000000000                                     
          7.00000000    1    4    1    1    1    1                              
N #A   1.992447257211644  -1.680915668684866   0.000000000000000                
   12    6                                                                      
   11420.0000000000       5.230000000000000E-004 -1.150000000000000E-004        
  0.000000000000000E+000  0.000000000000000E+000  0.000000000000000E+000        
  0.000000000000000E+000                                                        
   1712.00000000000       4.045000000000000E-003 -8.950000000000000E-004        
  0.000000000000000E+000  0.000000000000000E+000  0.000000000000000E+000        
  0.000000000000000E+000                                                        
   389.300000000000       2.077500000000000E-002 -4.624000000000000E-003        
  0.000000000000000E+000  0.000000000000000E+000  0.000000000000000E+000        
  0.000000000000000E+000                                                        
   110.000000000000       8.072699999999999E-002 -1.852800000000000E-002        
  0.000000000000000E+000  0.000000000000000E+000  0.000000000000000E+000        
  0.000000000000000E+000                                                        
   35.5700000000000       0.233074000000000      -5.733900000000000E-002        
  0.000000000000000E+000  0.000000000000000E+000  0.000000000000000E+000        
  0.000000000000000E+000                                                        
   12.5400000000000       0.433501000000000      -0.132076000000000             
  0.000000000000000E+000  0.000000000000000E+000  0.000000000000000E+000        
  0.000000000000000E+000                                                        
   4.64400000000000       0.347472000000000      -0.172510000000000             
  0.000000000000000E+000  0.000000000000000E+000  0.000000000000000E+000        
  0.000000000000000E+000                                                        
   1.29300000000000       4.126200000000000E-002  0.151814000000000             
   1.00000000000000       0.000000000000000E+000  0.000000000000000E+000        
  0.000000000000000E+000                                                        
  0.511800000000000      -8.508000000000000E-003  0.599944000000000             
  0.000000000000000E+000  0.000000000000000E+000  0.000000000000000E+000        
  0.000000000000000E+000                                                        
  0.178700000000000       2.384000000000000E-003  0.387462000000000             
  0.000000000000000E+000   1.00000000000000       0.000000000000000E+000        
  0.000000000000000E+000                                                        
   5.95200000000000       0.000000000000000E+000  0.000000000000000E+000        
  0.000000000000000E+000  0.000000000000000E+000   1.00000000000000             
  0.000000000000000E+000                                                        
   16.2010000000000       0.000000000000000E+000  0.000000000000000E+000        
  0.000000000000000E+000  0.000000000000000E+000  0.000000000000000E+000        
   1.00000000000000                                                             
    7    5                                                                      
   26.6300000000000       1.467000000000000E-002  0.000000000000000E+000        
  0.000000000000000E+000  0.000000000000000E+000  0.000000000000000E+000        
   5.94800000000000       9.176400000000000E-002  0.000000000000000E+000        
  0.000000000000000E+000  0.000000000000000E+000  0.000000000000000E+000        
   1.74200000000000       0.298683000000000       0.000000000000000E+000        
  0.000000000000000E+000  0.000000000000000E+000  0.000000000000000E+000        
  0.555000000000000       0.498487000000000        1.00000000000000             
  0.000000000000000E+000  0.000000000000000E+000  0.000000000000000E+000        
  0.172500000000000       0.337023000000000       0.000000000000000E+000        
   1.00000000000000       0.000000000000000E+000  0.000000000000000E+000        
   11.8710000000000       0.000000000000000E+000  0.000000000000000E+000        
  0.000000000000000E+000   1.00000000000000       0.000000000000000E+000        
   44.8490000000000       0.000000000000000E+000  0.000000000000000E+000        
  0.000000000000000E+000  0.000000000000000E+000   1.00000000000000             
    3    3                                                                      
   1.65400000000000        1.00000000000000       0.000000000000000E+000        
  0.000000000000000E+000                                                        
  0.469000000000000       0.000000000000000E+000   1.00000000000000             
  0.000000000000000E+000                                                        
   14.2000000000000       0.000000000000000E+000  0.000000000000000E+000        
   1.00000000000000                                                             
    1    1                                                                      
   1.09300000000000        1.00000000000000                                     
FINISH                                                                          
 
********************************************************************************
 ONE- AND TWO-ELECTRON INTEGRALS OVER SYMMETRY-ADAPTED AOS ARE CALCULATED.

  SPHERICAL HARMONICS ARE USED.
  
  INTEGRALS LESS THAN  0.10E-13 ARE NEGLECTED.

  NUCLEAR REPULSION ENERGY :  206.2020615986 A.U.
  @MOLECU-I, ONE ELECTRON INTEGRALS (CPU/WALL):        0.46/       0.46 SECONDS.
  @TWOEL-I,  272094765 INTEGRALS OF SYMMETRY TYPE  I I I I
  @TWOEL-I,  208417782 INTEGRALS OF SYMMETRY TYPE  I J I J
  @TWOEL-I,  109924781 INTEGRALS OF SYMMETRY TYPE  I I J J
  @TWOEL-I, TOTAL NUMBER OF 2-E INTEGRALS  590437328.
  @MOLECU-I, TWO ELECTRON INTEGRALS (CPU/WALL):     1795.58/      75.93 SECONDS.
 @CHECKOUT-I, Total execution time (CPU/WALL):      1796.07/      76.42 seconds.

Running with 32 threads/proc

--executable xvmol finished with status     0 in       91.30 seconds (walltime).
 --invoking executable--
/home/besselman/CFOUR_18/cfour18/bin/xvmol2ja
 @GETMEM-I,  Allocated  183105 MB of main memory.
 @CHECKOUT-I, Total execution time (CPU/WALL):         1.90/       0.10 seconds.
--executable xvmol2ja finished with status     0 in        0.15 seconds (walltime).
 --invoking executable--
/home/besselman/CFOUR_18/cfour18/bin/xvscf
  -------------------------------------------------
  Self-Consistent-Field Program for HF calculations
  -------------------------------------------------
    Integrals from VMOL are used
  There are  328 functions in the AO basis.

  There are 2 irreducible representations.

       Irrep        # of functions
         1                224
         2                104


  Parameters for SCF calculation: 
        SCF reference function:  RHF  
  Maximum number of iterations:  150
     Full symmetry point group: Cs  
     Computational point group: Cs  
        Initial density matrix: MOREAD                 
     SCF convergence tolerance: 10**(-10)
  DIIS convergence acceleration:  ON
          Latest start for DIIS:   2
                     DIIS order:  10

 @GETMEM-I,  Allocated      40 MB of main memory.
   Smallest overlap matrix eigenvalues 
     Symmetry    Eigenvalue    
         1      .1148200735D-03              
         2      .1151216285D-01              
  @INITGES-I, Occupancies from core Hamiltonian:

          Alpha population by irrep:  18    3
           Beta population by irrep:  18    3


  --------------------------------------------------------------------
  Iteration         Total Energy            Largest Density Difference
  --------------------------------------------------------------------
       0           206.202061598553229              0.0000000000D+00
       1          -190.027550932079834              0.1293313229D+02
       2          -186.221611109584416              0.1337553331D+03
       3          -204.917578605664147              0.1327022356D+03
       4          -241.793417537166164              0.5884006023D+01
       5          -246.020139431216222              0.2243244840D+01
       6          -246.740462201508848              0.7338333747D+00
       7          -246.768932193424263              0.1511438870D+00
       8          -246.776305472981534              0.5062944532D-01
       9          -246.777521258111648              0.2241897756D-01
      10          -246.777613964458368              0.7618204764D-02
      11          -246.777659837619836              0.6213603977D-02
      12          -246.777675620040526              0.3606036157D-02
      13          -246.777678116545445              0.1912470737D-02
      14          -246.777678192641162              0.3438198719D-03
      15          -246.777678193828336              0.2773331838D-04
      16          -246.777678193866876              0.3511492788D-05
      17          -246.777678193866251              0.2023479053D-05
      18          -246.777678193869832              0.4373851485D-06
      19          -246.777678193871196              0.2754953279D-06
      20          -246.777678193867274              0.7637308619D-07
      21          -246.777678193869264              0.1814797268D-07
      22          -246.777678193868979              0.3599125220D-08
      23          -246.777678193870116              0.6605160863D-09
      24          -246.777678193873015              0.2066391364D-09
      25          -246.777678193870514              0.2148107317D-09
      26          -246.777678193871594              0.1470467914D-09
      27          -246.777678193874493              0.1093803936D-09
   final occupation vector 
    18  3
    18  3

  SCF has converged.

 Density matrix saved to file den.dat
 total electron number:   42.0000000000001     
     E(SCF)=      -246.777678193871026              0.7157997112D-10

  Eigenvector printing suppressed.


 
  ORBITAL EIGENVALUES (ALPHA)  (1H = 27.2113834 eV)

       MO #        E(hartree)               E(eV)           FULLSYM    COMPSYM
       ----   --------------------   --------------------   -------   ---------
    1     1         -15.5630605671        -423.4924079689     A'        A'  (1)
    2     2         -11.2727004434        -306.7457737187     A'        A'  (1)
    3     3         -11.2726823999        -306.7452827300     A'        A'  (1)
    4     4         -11.2583924780        -306.3564341870     A'        A'  (1)
    5     5         -11.2402437319        -305.8625816970     A'        A'  (1)
    6     6         -11.2401909154        -305.8611444877     A'        A'  (1)
    7     7          -1.2551910127         -34.1554838869     A'        A'  (1)
    8     8          -1.0882046452         -29.6115538169     A'        A'  (1)
    9     9          -1.0317226477         -28.0746005300     A'        A'  (1)
   10    10          -0.8576362523         -23.3374688794     A'        A'  (1)
   11    11          -0.8544631501         -23.2511243795     A'        A'  (1)
   12    12          -0.7203274232         -19.6011056870     A'        A'  (1)
   13    13          -0.6588568113         -17.9284052988     A'        A'  (1)
   14    14          -0.6531966166         -17.7743835703     A'        A'  (1)
   15    15          -0.5965952934         -16.2341832636     A'        A'  (1)
   16    16          -0.5755679459         -15.6620000482     A'        A'  (1)
   17   225          -0.5398967510         -14.6913374877     A''       A'' (2)
   18    17          -0.5186258667         -14.1125273000     A'        A'  (1)
   19    18          -0.4185056200         -11.3881168816     A'        A'  (1)
   20   226          -0.3827933991         -10.4163379469     A''       A'' (2)
   21   227          -0.3464593861          -9.4276391871     A''       A'' (2)
  +++++++++++++++++++++++++++++++++++++++++++++++++++++++++++++++++++++++++++++
   22   228           0.1072352175           2.9180186181     A''       A'' (2)
   23   229           0.1232197205           3.3529790558     A''       A'' (2)
   24    19           0.1438177229           3.9134791977     A'        A'  (1)
   25    20           0.1653008401           4.4980645363     A'        A'  (1)
   26    21           0.1777863076           4.8378113789     A'        A'  (1)
   27    22           0.2003480372           5.4517472542     A'        A'  (1)
   28    23           0.2121453323           5.7727679730     A'        A'  (1)
   29    24           0.2996551854           8.1540321382     A'        A'  (1)
   30   230           0.3175177421           8.6400970166     A''       A'' (2)
   31    25           0.3537004953           9.6246797867     A'        A'  (1)
   32    26           0.3618528121           9.8465156050     A'        A'  (1)
   33    27           0.3724529308          10.1349594983     A'        A'  (1)
   34    28           0.3958283337          10.7710365477     A'        A'  (1)
   35   231           0.4217453478          11.4762743553     A''       A'' (2)
   36    29           0.4358093901          11.8589764035     A'        A'  (1)
   37   232           0.4642372144          12.6325368286     A''       A'' (2)
   38   233           0.4840095666          13.1705698852     A''       A'' (2)
   39    30           0.4978446576          13.5470418505     A'        A'  (1)
   40    31           0.5014691658          13.6456697342     A'        A'  (1)
   41    32           0.5075460063          13.8110289698     A'        A'  (1)
   42    33           0.5568171232          15.1517642237     A'        A'  (1)
   43    34           0.5595314030          15.2256235327     A'        A'  (1)
   44   234           0.5657897025          15.3959205178     A''       A'' (2)
   45    35           0.5876329709          15.9903060684     A'        A'  (1)
   46    36           0.5919620915          16.1081074298     A'        A'  (1)
   47   235           0.6005427536          16.3415991157     A''       A'' (2)
   48    37           0.6179048331          16.8140453191     A'        A'  (1)
   49   236           0.6287022644          17.1078583599     A''       A'' (2)
   50    38           0.6326984820          17.2166009699     A'        A'  (1)
   51    39           0.6341090327          17.2549840067     A'        A'  (1)
   52    40           0.6804359172          18.5156026221     A'        A'  (1)
   53    41           0.6926264984          18.8473252017     A'        A'  (1)
   54    42           0.7089508268          19.2915327603     A'        A'  (1)
   55    43           0.7228174167          19.6688618552     A'        A'  (1)
   56    44           0.7766247328          21.1330333634     A'        A'  (1)
   57   237           0.8098626424          22.0374828638     A''       A'' (2)
   58    45           0.8345556339          22.7094133220     A'        A'  (1)
   59    46           0.8419740107          22.9112776177     A'        A'  (1)
   60   238           0.8493336384          23.1115432697     A''       A'' (2)
   61   239           0.8616303171          23.4461529082     A''       A'' (2)
   62   240           0.8859333913          24.1074731780     A''       A'' (2)
   63    47           0.9279405459          25.2505459669     A'        A'  (1)
   64    48           0.9315353487          25.3483655232     A'        A'  (1)
   65    49           0.9354885215          25.4559368252     A'        A'  (1)
   66   241           0.9767756228          26.5794159690     A''       A'' (2)
   67    50           0.9926091430          27.0102679567     A'        A'  (1)
   68   242           1.0214297112          27.7945154876     A''       A'' (2)
   69    51           1.0361823344          28.1959547733     A'        A'  (1)
   70    52           1.0373192817          28.2268926813     A'        A'  (1)
   71    53           1.0991248276          29.9087070877     A'        A'  (1)
   72   243           1.1340568851          30.8592566983     A''       A'' (2)
   73    54           1.1401059740          31.0238607749     A'        A'  (1)
   74   244           1.2061510660          32.8210390959     A''       A'' (2)
   75    55           1.2089618322          32.8975239307     A'        A'  (1)
   76    56           1.2331080931          33.5545770942     A'        A'  (1)
   77   245           1.2334646004          33.5642781529     A''       A'' (2)
   78    57           1.2493503812          33.9965522236     A'        A'  (1)
   79    58           1.3066389357          35.5554530461     A'        A'  (1)
   80   246           1.3238509487          36.0238157303     A''       A'' (2)
   81    59           1.3283436543          36.1460684640     A'        A'  (1)
   82   247           1.3311240674          36.2217273504     A''       A'' (2)
   83    60           1.3916581072          37.8689423167     A'        A'  (1)
   84    61           1.3946996812          37.9517077524     A'        A'  (1)
   85    62           1.4843869910          40.3922235272     A'        A'  (1)
   86   248           1.4872975751          40.4714245450     A''       A'' (2)
   87    63           1.4992138686          40.7956833761     A'        A'  (1)
   88    64           1.5046142827          40.9426361146     A'        A'  (1)
   89    65           1.5099431951          41.0876431931     A'        A'  (1)
   90    66           1.5438889178          42.0113532692     A'        A'  (1)
   91    67           1.5642892962          42.5664757878     A'        A'  (1)
   92    68           1.5656139398          42.6025211719     A'        A'  (1)
   93    69           1.5766579330          42.9030435061     A'        A'  (1)
   94   249           1.5849438084          43.1285136380     A''       A'' (2)
   95   250           1.6022322230          43.5989553161     A''       A'' (2)
   96   251           1.6197120506          44.0746056052     A''       A'' (2)
   97    70           1.6251376442          44.2222435141     A'        A'  (1)
   98    71           1.6504891513          44.9120930929     A'        A'  (1)
   99    72           1.7156732459          46.6858424830     A'        A'  (1)
  100    73           1.8202981304          49.5328303283     A'        A'  (1)
  101    74           1.8501279735          50.3445416255     A'        A'  (1)
  102   252           1.8690731373          50.8600657411     A''       A'' (2)
  103   253           2.0126123592          54.7659665424     A''       A'' (2)
  104    75           2.0489986702          55.7560884018     A'        A'  (1)
  105    76           2.0740207062          56.4369726147     A'        A'  (1)
  106    77           2.1088262915          57.3840807433     A'        A'  (1)
  107    78           2.1263993604          57.8622682582     A'        A'  (1)
  108    79           2.1663192532          58.9485437656     A'        A'  (1)
  109    80           2.2322043478          60.7413683359     A'        A'  (1)
  110   254           2.2776111565          61.9769504148     A''       A'' (2)
  111   255           2.3435223789          63.7704859585     A''       A'' (2)
  112   256           2.3887945384          65.0024040470     A''       A'' (2)
  113    81           2.4301246464          66.1270534626     A'        A'  (1)
  114    82           2.4571130991          66.8614465968     A'        A'  (1)
  115   257           2.4575885210          66.8743834853     A''       A'' (2)
  116    83           2.4941972631          67.8705580013     A'        A'  (1)
  117    84           2.5794212850          70.1896215375     A'        A'  (1)
  118   258           2.6339031366          71.6721480898     A''       A'' (2)
  119    85           2.6477767881          72.0496693375     A'        A'  (1)
  120   259           2.6762752745          72.8251525796     A''       A'' (2)
  121    86           2.7142775062          73.8592458755     A'        A'  (1)
  122    87           2.7250508626          74.1524038073     A'        A'  (1)
  123    88           2.7946502738          76.0463000684     A'        A'  (1)
  124   260           2.8015881494          76.2350892609     A''       A'' (2)
  125    89           2.8238405576          76.8406080732     A'        A'  (1)
  126    90           2.8968617596          78.8276159984     A'        A'  (1)
  127    91           2.8972765230          78.8389022836     A'        A'  (1)
  128   261           2.9247547849          79.5866238017     A''       A'' (2)
  129   262           2.9564120053          80.4480605637     A''       A'' (2)
  130   263           2.9853160532          81.2345796948     A''       A'' (2)
  131    92           3.0159599358          82.0684421330     A'        A'  (1)
  132    93           3.0186509982          82.1416696617     A'        A'  (1)
  133   264           3.0479954442          82.9401726326     A''       A'' (2)
  134    94           3.0872702656          84.0088948575     A'        A'  (1)
  135   265           3.0890926806          84.0584852894     A''       A'' (2)
  136    95           3.0923651162          84.1475327898     A'        A'  (1)
  137    96           3.1310364423          85.1998330703     A'        A'  (1)
  138   266           3.1664038965          86.1622304263     A''       A'' (2)
  139    97           3.1807186612          86.5517549786     A'        A'  (1)
  140    98           3.1933908346          86.8965823473     A'        A'  (1)
  141   267           3.2032119150          87.1638275309     A''       A'' (2)
  142   268           3.2370944998          88.0858195349     A''       A'' (2)
  143    99           3.2406462894          88.1824686447     A'        A'  (1)
  144   269           3.2474226197          88.3668619665     A''       A'' (2)
  145   100           3.2718258626          89.0309079663     A'        A'  (1)
  146   101           3.2970249909          89.7166111072     A'        A'  (1)
  147   102           3.3281771607          90.5643047428     A'        A'  (1)
  148   270           3.3304719406          90.6267488784     A''       A'' (2)
  149   103           3.3524539654          91.2249101832     A'        A'  (1)
  150   104           3.3737621118          91.8047343246     A'        A'  (1)
  151   105           3.3919038299          92.2983955722     A'        A'  (1)
  152   271           3.4149883932          92.9265584740     A''       A'' (2)
  153   106           3.4229755261          93.1438994082     A'        A'  (1)
  154   272           3.4306058226          93.3515303325     A''       A'' (2)
  155   107           3.4350014286          93.4711408545     A'        A'  (1)
  156   273           3.4462835632          93.7781433421     A''       A'' (2)
  157   274           3.4613382916          94.1878033299     A''       A'' (2)
  158   275           3.4975943738          95.1743814832     A''       A'' (2)
  159   108           3.5288210938          96.0241037343     A'        A'  (1)
  160   109           3.5498246767          96.5956402816     A'        A'  (1)
  161   110           3.5565099527          96.7775558888     A'        A'  (1)
  162   276           3.5759740689          97.3072014160     A''       A'' (2)
  163   111           3.5934354604          97.7823500348     A'        A'  (1)
  164   112           3.6030505054          98.0439887127     A'        A'  (1)
  165   277           3.6265675411          98.6839197870     A''       A'' (2)
  166   278           3.6941990508         100.5242667266     A''       A'' (2)
  167   113           3.6944542540         100.5312111599     A'        A'  (1)
  168   114           3.7151908952         101.0954838522     A'        A'  (1)
  169   279           3.7265858829         101.4055572337     A''       A'' (2)
  170   115           3.7455669538         101.9220584309     A'        A'  (1)
  171   116           3.7534272423         102.1359477551     A'        A'  (1)
  172   280           3.7967111331         103.3137623013     A''       A'' (2)
  173   117           3.7997787175         103.3972355181     A'        A'  (1)
  174   118           3.8294445336         104.2044834138     A'        A'  (1)
  175   119           3.9183201778         106.6229126407     A'        A'  (1)
  176   120           3.9350147097         107.0771939509     A'        A'  (1)
  177   121           3.9356141605         107.0935058367     A'        A'  (1)
  178   281           3.9479567697         107.4293653081     A''       A'' (2)
  179   282           4.0258042157         109.5477020066     A''       A'' (2)
  180   122           4.0452155286         110.0759106852     A'        A'  (1)
  181   283           4.0464695512         110.1100343747     A''       A'' (2)
  182   123           4.0580753216         110.4258434410     A'        A'  (1)
  183   284           4.1231031687         112.1953411218     A''       A'' (2)
  184   124           4.1337797767         112.4858663958     A'        A'  (1)
  185   285           4.1445723604         112.7795475289     A''       A'' (2)
  186   286           4.1692483401         113.4510150732     A''       A'' (2)
  187   125           4.1693113082         113.4527285211     A'        A'  (1)
  188   126           4.1737091965         113.5724011474     A'        A'  (1)
  189   127           4.1755883636         113.6235358814     A'        A'  (1)
  190   287           4.2096852515         114.5513593707     A''       A'' (2)
  191   288           4.2150564861         114.6975180948     A''       A'' (2)
  192   128           4.2204241815         114.8435805128     A'        A'  (1)
  193   129           4.2412496573         115.4102705197     A'        A'  (1)
  194   130           4.3041870289         117.1228834697     A'        A'  (1)
  195   131           4.3365643198         118.0039143448     A'        A'  (1)
  196   132           4.3425101463         118.1657085092     A'        A'  (1)
  197   289           4.4264126857         120.4488126761     A''       A'' (2)
  198   133           4.4391342883         120.7949850841     A'        A'  (1)
  199   290           4.4725960381         121.7055255873     A''       A'' (2)
  200   134           4.5541445953         123.9245746430     A'        A'  (1)
  201   135           4.5609810107         124.1106029633     A'        A'  (1)
  202   291           4.5726112932         124.4270790376     A''       A'' (2)
  203   292           4.5899061043         124.8976947740     A''       A'' (2)
  204   136           4.6502761853         126.5404481937     A'        A'  (1)
  205   137           4.6626145261         126.8761915165     A'        A'  (1)
  206   138           4.6650446220         126.9423177860     A'        A'  (1)
  207   139           4.7129582120         128.2461128548     A'        A'  (1)
  208   140           4.7606265151         129.5432333258     A'        A'  (1)
  209   293           4.7831441695         130.1559698527     A''       A'' (2)
  210   294           4.8573116873         132.1741706155     A''       A'' (2)
  211   295           4.8668760260         132.4344295035     A''       A'' (2)
  212   141           4.8820522238         132.8473948405     A'        A'  (1)
  213   142           4.9059032139         133.4964132769     A'        A'  (1)
  214   296           5.0047477466         136.1861097530     A''       A'' (2)
  215   143           5.0556296708         137.5706773016     A'        A'  (1)
  216   297           5.1143939336         139.1697341861     A''       A'' (2)
  217   144           5.1148878837         139.1831752517     A'        A'  (1)
  218   145           5.1359876877         139.7573301090     A'        A'  (1)
  219   298           5.2182426073         141.9956002628     A''       A'' (2)
  220   299           5.3068111421         144.4056726192     A''       A'' (2)
  221   146           5.3094146064         144.4765164846     A'        A'  (1)
  222   300           5.3118418792         144.5425659361     A''       A'' (2)
  223   147           5.3206459243         144.7821361805     A'        A'  (1)
  224   148           5.3848467671         146.5291299306     A'        A'  (1)
  225   149           5.4130630070         147.2969328505     A'        A'  (1)
  226   301           5.4570156944         148.4929462791     A''       A'' (2)
  227   150           5.4592542543         148.5538605924     A'        A'  (1)
  228   151           5.4692971594         148.8271419329     A'        A'  (1)
  229   302           5.6109770929         152.6824489224     A''       A'' (2)
  230   152           5.6266747626         153.1096042312     A'        A'  (1)
  231   153           5.6339297044         153.3070212339     A'        A'  (1)
  232   154           5.7421765525         156.2525677202     A'        A'  (1)
  233   303           5.7469142578         156.3814872350     A''       A'' (2)
  234   155           5.7636300458         156.8363469522     A'        A'  (1)
  235   304           5.8175818671         158.3044506467     A''       A'' (2)
  236   156           5.8183782416         158.3261210997     A'        A'  (1)
  237   157           5.8577054213         159.3962680632     A'        A'  (1)
  238   158           6.0131663772         163.6265757378     A'        A'  (1)
  239   159           6.0702660666         165.1803372791     A'        A'  (1)
  240   160           6.1469206435         167.2662143600     A'        A'  (1)
  241   161           6.1620724832         167.6785168792     A'        A'  (1)
  242   162           6.2556725710         170.2255047547     A'        A'  (1)
  243   163           6.3278101494         172.1884680570     A'        A'  (1)
  244   164           6.5120112638         177.2008352037     A'        A'  (1)
  245   165           6.6399900369         180.6833146653     A'        A'  (1)
  246   166           6.6590243863         181.2012656445     A'        A'  (1)
  247   167           6.8500475125         186.3992691719     A'        A'  (1)
  248   168           6.8739558498         187.0498481031     A'        A'  (1)
  249   169           7.3259363969         199.3488640607     A'        A'  (1)
  250   170           7.3282898098         199.4129036811     A'        A'  (1)
  251   305          15.2984028368         416.2907050009     A''       A'' (2)
  252   306          15.3730034384         418.3206905716     A''       A'' (2)
  253   307          15.4078475212         419.2688462678     A''       A'' (2)
  254   308          15.4807632330         421.2529836567     A''       A'' (2)
  255   309          15.6344666366         425.4354659041     A''       A'' (2)
  256   171          16.3597395763         445.1711459357     A'        A'  (1)
  257   172          16.4424299933         447.4212665745     A'        A'  (1)
  258   173          16.4540480089         447.7374088534     A'        A'  (1)
  259   174          16.5207529562         449.5525427468     A'        A'  (1)
  260   175          16.5593904461         450.6039222980     A'        A'  (1)
  261   176          16.5634750317         450.7150695237     A'        A'  (1)
  262   177          16.6375517498         452.7307995021     A'        A'  (1)
  263   178          16.6791902588         453.8638409346     A'        A'  (1)
  264   179          16.6892964126         454.1388433591     A'        A'  (1)
  265   180          16.7679203524         456.2783095288     A'        A'  (1)
  266   181          16.7687155622         456.2999482876     A'        A'  (1)
  267   182          16.8369587026         458.1569385473     A'        A'  (1)
  268   183          16.9222479485         460.4777769167     A'        A'  (1)
  269   184          17.0754488123         464.6465843581     A'        A'  (1)
  270   185          17.4802570436         475.6619763450     A'        A'  (1)
  271   310          20.9090458962         568.9640644103     A''       A'' (2)
  272   186          21.4144650612         582.7172190867     A'        A'  (1)
  273   187          22.4403063264         610.6317790601     A'        A'  (1)
  274   188          23.1530932915         630.0276984503     A'        A'  (1)
  275   311          39.2050346726        1066.8232296854     A''       A'' (2)
  276   312          39.2309842096        1067.5293524869     A''       A'' (2)
  277   189          39.2630851865        1068.4028644766     A'        A'  (1)
  278   190          39.4191825267        1072.6504890480     A'        A'  (1)
  279   191          39.4228376530        1072.7499500909     A'        A'  (1)
  280   313          41.4654415204        1128.3320270631     A''       A'' (2)
  281   192          41.4704438251        1128.4681466922     A'        A'  (1)
  282   314          41.4852749601        1128.8717223934     A''       A'' (2)
  283   315          41.5003122460        1129.2809077454     A''       A'' (2)
  284   316          41.5008604484        1129.2958250924     A''       A'' (2)
  285   193          41.5041386352        1129.3850290904     A'        A'  (1)
  286   317          41.5143122888        1129.6618682778     A''       A'' (2)
  287   194          41.5187885100        1129.7836724495     A'        A'  (1)
  288   195          41.5239009582        1129.9227892369     A'        A'  (1)
  289   318          41.5295467756        1130.0764197382     A''       A'' (2)
  290   319          41.5687698871        1131.1437348631     A''       A'' (2)
  291   320          41.5698991954        1131.1744649041     A''       A'' (2)
  292   321          41.5699894135        1131.1769198638     A''       A'' (2)
  293   322          41.5880202424        1131.6675636619     A''       A'' (2)
  294   196          41.6660650798        1133.7912716555     A'        A'  (1)
  295   197          41.7415902810        1135.8464168610     A'        A'  (1)
  296   198          41.7442358112        1135.9184053982     A'        A'  (1)
  297   199          41.7793419893        1136.8736930708     A'        A'  (1)
  298   200          41.8013428894        1137.4723679975     A'        A'  (1)
  299   201          41.8128188529        1137.7846448421     A'        A'  (1)
  300   202          41.8128504986        1137.7855059630     A'        A'  (1)
  301   203          41.9197748203        1140.6950646768     A'        A'  (1)
  302   204          41.9269410013        1140.8900663746     A'        A'  (1)
  303   205          41.9386167124        1141.2077786263     A'        A'  (1)
  304   206          41.9608431505        1141.8125907552     A'        A'  (1)
  305   323          80.9948344007        2203.9814922967     A''       A'' (2)
  306   324          81.0452136545        2205.3523814881     A''       A'' (2)
  307   325          81.0734578420        2206.1209449025     A''       A'' (2)
  308   326          81.1328130934        2207.7360834060     A''       A'' (2)
  309   327          81.2423893359        2210.7178045518     A''       A'' (2)
  310   207          81.7465882432        2224.4377543263     A'        A'  (1)
  311   208          81.8151089967        2226.3022988227     A'        A'  (1)
  312   209          81.8269938708        2226.6257026887     A'        A'  (1)
  313   210          81.8754925472        2227.9454187666     A'        A'  (1)
  314   211          81.8830885577        2228.1521167190     A'        A'  (1)
  315   212          81.9590581986        2230.2193557438     A'        A'  (1)
  316   213          81.9981949872        2231.2843219057     A'        A'  (1)
  317   214          82.0063009062        2231.5048951735     A'        A'  (1)
  318   215          82.0426080962        2232.4928640413     A'        A'  (1)
  319   216          82.1844704721        2236.3531355410     A'        A'  (1)
  320   217          85.5821543077        2328.8088130641     A'        A'  (1)
  321   218          86.0373136599        2341.1943287049     A'        A'  (1)
  322   219          86.2035549872        2345.7179851987     A'        A'  (1)
  323   220          86.6496211066        2357.8560613959     A'        A'  (1)
  324   221          87.3073010411        2375.7524422495     A'        A'  (1)
  325   328         109.0464310081        2967.3042425625     A''       A'' (2)
  326   222         109.4941156868        2979.4863619979     A'        A'  (1)
  327   223         110.1801731334        2998.1549342124     A'        A'  (1)
  328   224         116.9745301840        3183.0387888726     A'        A'  (1)


  VSCF finished.

 @CHECKOUT-I, Total execution time (CPU/WALL):       395.13/     188.64 seconds.
--executable xvscf finished with status     0 in      188.67 seconds (walltime).
 --invoking executable--
/home/besselman/CFOUR_18/cfour18/bin/xvtran
 @GETMEM-I,  Allocated  183105 MB of main memory.
  Partial RHF integral transformation
  Transformation of IIII integrals :
  1 pass through the AO integral file was required.
   272094765 AO integrals were read.
    91853503 MO integrals were written to HF2.
  Transformation of IIJJ integrals :
  1 pass through the AO integral file was required.
   109924781 AO integrals were read.
    27751097 MO integrals were written to HF2.
  Transformation of IJIJ integrals :
  1 pass through the AO integral file was required.
   208417782 AO integrals were read.
    54879792 MO integrals were written to HF2.
  Summary of active molecular orbitals: 
------------------------------------------------------------------------
 
  Index      Eigenvalue    Symmetry    Index      Eigenvalue    Symmetry
------------------------------------------------------------------------
     1       -15.5630606        1       165         6.2556726        1
     2       -11.2727004        1       166         6.3278101        1
     3       -11.2726824        1       167         6.5120113        1
     4       -11.2583925        1       168         6.6399900        1
     5       -11.2402437        1       169         6.6590244        1
     6       -11.2401909        1       170         6.8500475        1
     7        -1.2551910        1       171         6.8739558        1
     8        -1.0882046        1       172         7.3259364        1
     9        -1.0317226        1       173         7.3282898        1
    10        -0.8576363        1       174        16.3597396        1
    11        -0.8544632        1       175        16.4424300        1
    12        -0.7203274        1       176        16.4540480        1
    13        -0.6588568        1       177        16.5207530        1
    14        -0.6531966        1       178        16.5593904        1
    15        -0.5965953        1       179        16.5634750        1
    16        -0.5755679        1       180        16.6375517        1
    17        -0.5186259        1       181        16.6791903        1
    18        -0.4185056        1       182        16.6892964        1
    19        -0.5398968        2       183        16.7679204        1
    20        -0.3827934        2       184        16.7687156        1
    21        -0.3464594        2       185        16.8369587        1
    22         0.1438177        1       186        16.9222479        1
    23         0.1653008        1       187        17.0754488        1
    24         0.1777863        1       188        17.4802570        1
    25         0.2003480        1       189        21.4144651        1
    26         0.2121453        1       190        22.4403063        1
    27         0.2996552        1       191        23.1530933        1
    28         0.3537005        1       192        39.2630852        1
    29         0.3618528        1       193        39.4191825        1
    30         0.3724529        1       194        39.4228377        1
    31         0.3958283        1       195        41.4704438        1
    32         0.4358094        1       196        41.5041386        1
    33         0.4978447        1       197        41.5187885        1
    34         0.5014692        1       198        41.5239010        1
    35         0.5075460        1       199        41.6660651        1
    36         0.5568171        1       200        41.7415903        1
    37         0.5595314        1       201        41.7442358        1
    38         0.5876330        1       202        41.7793420        1
    39         0.5919621        1       203        41.8013429        1
    40         0.6179048        1       204        41.8128189        1
    41         0.6326985        1       205        41.8128505        1
    42         0.6341090        1       206        41.9197748        1
    43         0.6804359        1       207        41.9269410        1
    44         0.6926265        1       208        41.9386167        1
    45         0.7089508        1       209        41.9608432        1
    46         0.7228174        1       210        81.7465882        1
    47         0.7766247        1       211        81.8151090        1
    48         0.8345556        1       212        81.8269939        1
    49         0.8419740        1       213        81.8754925        1
    50         0.9279405        1       214        81.8830886        1
    51         0.9315353        1       215        81.9590582        1
    52         0.9354885        1       216        81.9981950        1
    53         0.9926091        1       217        82.0063009        1
    54         1.0361823        1       218        82.0426081        1
    55         1.0373193        1       219        82.1844705        1
    56         1.0991248        1       220        85.5821543        1
    57         1.1401060        1       221        86.0373137        1
    58         1.2089618        1       222        86.2035550        1
    59         1.2331081        1       223        86.6496211        1
    60         1.2493504        1       224        87.3073010        1
    61         1.3066389        1       225       109.4941157        1
    62         1.3283437        1       226       110.1801731        1
    63         1.3916581        1       227       116.9745302        1
    64         1.3946997        1       228         0.1072352        2
    65         1.4843870        1       229         0.1232197        2
    66         1.4992139        1       230         0.3175177        2
    67         1.5046143        1       231         0.4217453        2
    68         1.5099432        1       232         0.4642372        2
    69         1.5438889        1       233         0.4840096        2
    70         1.5642893        1       234         0.5657897        2
    71         1.5656139        1       235         0.6005428        2
    72         1.5766579        1       236         0.6287023        2
    73         1.6251376        1       237         0.8098626        2
    74         1.6504892        1       238         0.8493336        2
    75         1.7156732        1       239         0.8616303        2
    76         1.8202981        1       240         0.8859334        2
    77         1.8501280        1       241         0.9767756        2
    78         2.0489987        1       242         1.0214297        2
    79         2.0740207        1       243         1.1340569        2
    80         2.1088263        1       244         1.2061511        2
    81         2.1263994        1       245         1.2334646        2
    82         2.1663193        1       246         1.3238509        2
    83         2.2322043        1       247         1.3311241        2
    84         2.4301246        1       248         1.4872976        2
    85         2.4571131        1       249         1.5849438        2
    86         2.4941973        1       250         1.6022322        2
    87         2.5794213        1       251         1.6197121        2
    88         2.6477768        1       252         1.8690731        2
    89         2.7142775        1       253         2.0126124        2
    90         2.7250509        1       254         2.2776112        2
    91         2.7946503        1       255         2.3435224        2
    92         2.8238406        1       256         2.3887945        2
    93         2.8968618        1       257         2.4575885        2
    94         2.8972765        1       258         2.6339031        2
    95         3.0159599        1       259         2.6762753        2
    96         3.0186510        1       260         2.8015881        2
    97         3.0872703        1       261         2.9247548        2
    98         3.0923651        1       262         2.9564120        2
    99         3.1310364        1       263         2.9853161        2
   100         3.1807187        1       264         3.0479954        2
   101         3.1933908        1       265         3.0890927        2
   102         3.2406463        1       266         3.1664039        2
   103         3.2718259        1       267         3.2032119        2
   104         3.2970250        1       268         3.2370945        2
   105         3.3281772        1       269         3.2474226        2
   106         3.3524540        1       270         3.3304719        2
   107         3.3737621        1       271         3.4149884        2
   108         3.3919038        1       272         3.4306058        2
   109         3.4229755        1       273         3.4462836        2
   110         3.4350014        1       274         3.4613383        2
   111         3.5288211        1       275         3.4975944        2
   112         3.5498247        1       276         3.5759741        2
   113         3.5565100        1       277         3.6265675        2
   114         3.5934355        1       278         3.6941991        2
   115         3.6030505        1       279         3.7265859        2
   116         3.6944543        1       280         3.7967111        2
   117         3.7151909        1       281         3.9479568        2
   118         3.7455670        1       282         4.0258042        2
   119         3.7534272        1       283         4.0464696        2
   120         3.7997787        1       284         4.1231032        2
   121         3.8294445        1       285         4.1445724        2
   122         3.9183202        1       286         4.1692483        2
   123         3.9350147        1       287         4.2096853        2
   124         3.9356142        1       288         4.2150565        2
   125         4.0452155        1       289         4.4264127        2
   126         4.0580753        1       290         4.4725960        2
   127         4.1337798        1       291         4.5726113        2
   128         4.1693113        1       292         4.5899061        2
   129         4.1737092        1       293         4.7831442        2
   130         4.1755884        1       294         4.8573117        2
   131         4.2204242        1       295         4.8668760        2
   132         4.2412497        1       296         5.0047477        2
   133         4.3041870        1       297         5.1143939        2
   134         4.3365643        1       298         5.2182426        2
   135         4.3425101        1       299         5.3068111        2
   136         4.4391343        1       300         5.3118419        2
   137         4.5541446        1       301         5.4570157        2
   138         4.5609810        1       302         5.6109771        2
   139         4.6502762        1       303         5.7469143        2
   140         4.6626145        1       304         5.8175819        2
   141         4.6650446        1       305        15.2984028        2
   142         4.7129582        1       306        15.3730034        2
   143         4.7606265        1       307        15.4078475        2
   144         4.8820522        1       308        15.4807632        2
   145         4.9059032        1       309        15.6344666        2
   146         5.0556297        1       310        20.9090459        2
   147         5.1148879        1       311        39.2050347        2
   148         5.1359877        1       312        39.2309842        2
   149         5.3094146        1       313        41.4654415        2
   150         5.3206459        1       314        41.4852750        2
   151         5.3848468        1       315        41.5003122        2
   152         5.4130630        1       316        41.5008604        2
   153         5.4592543        1       317        41.5143123        2
   154         5.4692972        1       318        41.5295468        2
   155         5.6266748        1       319        41.5687699        2
   156         5.6339297        1       320        41.5698992        2
   157         5.7421766        1       321        41.5699894        2
   158         5.7636300        1       322        41.5880202        2
   159         5.8183782        1       323        80.9948344        2
   160         5.8577054        1       324        81.0452137        2
   161         6.0131664        1       325        81.0734578        2
   162         6.0702661        1       326        81.1328131        2
   163         6.1469206        1       327        81.2423893        2
   164         6.1620725        1       328       109.0464310        2
------------------------------------------------------------------------
 @CHECKOUT-I, Total execution time (CPU/WALL):       335.07/     158.03 seconds.
--executable xvtran finished with status     0 in      158.06 seconds (walltime).
 --invoking executable--
/home/besselman/CFOUR_18/cfour18/bin/xintprc
 @GETMEM-I,  Allocated  183105 MB of main memory.
  @GMOIAA-I, Processing MO integrals for spin case AA.
  @GMOIAA-I, Generation of integral list completed.
                      TYPE                NUMBER
                      ----               --------
                      PPPP                     0
                      PPPH             156819396
                      PPHH              11002001
                      PHPH               5806309
                      PHHH                839488
                      HHHH                 17198

                     TOTAL             174484392

  @FORMT2-I, Second-order MP correlation energies:
            ------------------------------------------------
            E(SCF)                  =   -246.777678193871 a.u.
            E2(AA)                  =     -0.139364674346 a.u.
            E2(AB)                  =     -1.000491157769 a.u.
            E2(TOT)                 =     -1.279220506461 a.u.
            Total MP2 energy        =   -248.056898700332 a.u.
            ------------------------------------------------
   Largest T2 amplitudes for spin case AB:
       _       _                 _       _                 _       _
   i   j   a   b             i   j   a   b             i   j   a   b
-----------------------------------------------------------------------------
[ 20  20 228 228]-0.06919 [ 21  21 229 229]-0.06627 [ 21  21 228 228]-0.05142
[ 20  20 229 229]-0.03960 [ 21  20 228 229] 0.03509 [ 20  21 229 228] 0.03509
[ 19  19 228 228]-0.03291 [ 19  19 229 229]-0.02695 [ 20  19 230 228]-0.02487
[ 19  20 228 230]-0.02487 [ 20  20 230 230]-0.02239 [ 21  19 230 229] 0.02076
[ 19  21 229 230] 0.02076 [ 21  21 234 229] 0.02074 [ 21  21 229 234] 0.02074
-----------------------------------------------------------------------------
   Norm of T2AB vector ( 22022217 symmetry allowed elements):  0.4955994198.
-----------------------------------------------------------------------------
 @CHECKOUT-I, Total execution time (CPU/WALL):        57.88/      13.72 seconds.
--executable xintprc finished with status     0 in       13.77 seconds (walltime).
 --invoking executable--
/home/besselman/CFOUR_18/cfour18/bin/xecc
 @GETMEM-I,  Allocated  183105 MB of main memory.
 CCSD(T) energy will be calculated.
 AO based algorithm is used. 
 Largest T2 amplitudes for spin case AB:
        _       _                 _       _                 _       _
    i   j   a   b             i   j   a   b             i   j   a   b
 -----------------------------------------------------------------------------
 [ 20  20 228 228]-0.06919 [ 21  21 229 229]-0.06627 [ 21  21 228 228]-0.05142
 [ 20  20 229 229]-0.03960 [ 21  20 228 229] 0.03509 [ 20  21 229 228] 0.03509
 [ 19  19 228 228]-0.03291 [ 19  19 229 229]-0.02695 [ 20  19 230 228]-0.02487
 [ 19  20 228 230]-0.02487 [ 20  20 230 230]-0.02239 [ 21  19 230 229] 0.02076
 [ 19  21 229 230] 0.02076 [ 21  21 234 229] 0.02074 [ 21  21 229 234] 0.02074
 -----------------------------------------------------------------------------
 Norm of T2AB vector ( 22022217 symmetry allowed elements):  0.4955994198.
 -----------------------------------------------------------------------------
 The total correlation energy is -1.279220506461 a.u.
 Resorts of amplitudes and integrals (CPU/WALL):       1.44/       0.71 seconds.
 Starting iterative solution of the CC equations.
 The DIIS procedure is used to accelerate convergence.
 5 expansion vectors are used in the DIIS extrapolation.
 Convergence criterium is 10**(-9).
 Maximum number of iterations is 100.
 >>>>>>>>>>>>>>>>>>>>>>>>>>>>>>>>>>>>>>>>>>>>>>>>>>>>>>>>>>>>>>>>>>>>>>>>>>>>>>>
 Iteration Nr.   1 started:
 Generation of Intermediates required (CPU/WALL):    178.76/       9.05 seconds.
 Transformation of t(ab,ij) amplitudes required   16.4 seconds.
 Contraction of t(mu nu,ij) with AO integrals required  693.6 seconds.
 Backtransformation of t(mu nu,ij) increments required   13.3 seconds.
 Construction of Hbar required (CPU/WALL):           889.22/     695.74 seconds.
 Amplitude changes are:
 -------------------------------------------------------------------
              Spin      RMS          Max.      Max. change for
  Amplitude   Case     Change       Change       i    j    a    b
 -------------------------------------------------------------------
     T1        AA    0.0000142862-0.0204542401   21       232
     T2        AB    0.0000000036 0.0166307056   21   21  228  228
 -------------------------------------------------------------------
 The total correlation energy is -1.271089694491 a.u.
 Convergence information after     1 iterations: 
 Largest element of residual vector : -0.20454240E-01.
 Largest element of DIIS residual   : -0.20454240E-01.
 Iteration Nr.   1 required (CPU/WALL):             1119.45/     707.03 seconds.
 >>>>>>>>>>>>>>>>>>>>>>>>>>>>>>>>>>>>>>>>>>>>>>>>>>>>>>>>>>>>>>>>>>>>>>>>>>>>>>>
 Iteration Nr.   2 started:
 Generation of Intermediates required (CPU/WALL):    193.25/      10.21 seconds.
 Transformation of t(ab,ij) amplitudes required   17.7 seconds.
 Contraction of t(mu nu,ij) with AO integrals required  692.2 seconds.
 Backtransformation of t(mu nu,ij) increments required   13.4 seconds.
 Construction of Hbar required (CPU/WALL):           875.25/     693.80 seconds.
 Amplitude changes are:
 -------------------------------------------------------------------
              Spin      RMS          Max.      Max. change for
  Amplitude   Case     Change       Change       i    j    a    b
 -------------------------------------------------------------------
     T1        AA    0.0000016905-0.0018277295   19       236
     T2        AB    0.0000000016-0.0113979624   20   20  228  228
 -------------------------------------------------------------------
 The total correlation energy is -1.304822501056 a.u.
 Convergence information after     2 iterations: 
 Largest element of residual vector : -0.11397962E-01.
 Largest element of DIIS residual   : -0.90373304E-02.
 Iteration Nr.   2 required (CPU/WALL):             1143.66/     707.85 seconds.
 >>>>>>>>>>>>>>>>>>>>>>>>>>>>>>>>>>>>>>>>>>>>>>>>>>>>>>>>>>>>>>>>>>>>>>>>>>>>>>>
 Iteration Nr.   3 started:
 Generation of Intermediates required (CPU/WALL):    181.30/      13.61 seconds.
 Transformation of t(ab,ij) amplitudes required   15.1 seconds.
 Contraction of t(mu nu,ij) with AO integrals required  690.6 seconds.
 Backtransformation of t(mu nu,ij) increments required   11.7 seconds.
 Construction of Hbar required (CPU/WALL):           866.51/     691.74 seconds.
 Amplitude changes are:
 -------------------------------------------------------------------
              Spin      RMS          Max.      Max. change for
  Amplitude   Case     Change       Change       i    j    a    b
 -------------------------------------------------------------------
     T1        AA    0.0000019132 0.0032738093   20       228
     T2        AB    0.0000000005-0.0029042011   21   21  229  229
 -------------------------------------------------------------------
 The total correlation energy is -1.302951698994 a.u.
 Convergence information after     3 iterations: 
 Largest element of residual vector :  0.32738093E-02.
 Largest element of DIIS residual   :  0.29753365E-02.
 Iteration Nr.   3 required (CPU/WALL):             1141.62/     709.54 seconds.
 >>>>>>>>>>>>>>>>>>>>>>>>>>>>>>>>>>>>>>>>>>>>>>>>>>>>>>>>>>>>>>>>>>>>>>>>>>>>>>>
 Iteration Nr.   4 started:
 Generation of Intermediates required (CPU/WALL):    176.94/      13.91 seconds.
 Transformation of t(ab,ij) amplitudes required   15.4 seconds.
 Contraction of t(mu nu,ij) with AO integrals required  691.4 seconds.
 Backtransformation of t(mu nu,ij) increments required   11.7 seconds.
 Construction of Hbar required (CPU/WALL):           867.75/     692.51 seconds.
 Amplitude changes are:
 -------------------------------------------------------------------
              Spin      RMS          Max.      Max. change for
  Amplitude   Case     Change       Change       i    j    a    b
 -------------------------------------------------------------------
     T1        AA    0.0000003680-0.0007845114   21       229
     T2        AB    0.0000000002-0.0013871578   20   20  228  228
 -------------------------------------------------------------------
 The total correlation energy is -1.306037564640 a.u.
 Convergence information after     4 iterations: 
 Largest element of residual vector : -0.13871578E-02.
 Largest element of DIIS residual   : -0.76367843E-03.
 Iteration Nr.   4 required (CPU/WALL):             1146.78/     710.10 seconds.
 >>>>>>>>>>>>>>>>>>>>>>>>>>>>>>>>>>>>>>>>>>>>>>>>>>>>>>>>>>>>>>>>>>>>>>>>>>>>>>>
 Iteration Nr.   5 started:
 Generation of Intermediates required (CPU/WALL):    176.65/      13.29 seconds.
 Transformation of t(ab,ij) amplitudes required   18.0 seconds.
 Contraction of t(mu nu,ij) with AO integrals required  691.2 seconds.
 Backtransformation of t(mu nu,ij) increments required   13.4 seconds.
 Construction of Hbar required (CPU/WALL):           872.72/     692.82 seconds.
 Amplitude changes are:
 -------------------------------------------------------------------
              Spin      RMS          Max.      Max. change for
  Amplitude   Case     Change       Change       i    j    a    b
 -------------------------------------------------------------------
     T1        AA    0.0000003385 0.0009373946   20       228
     T2        AB    0.0000000001-0.0005140971   21   21  229  229
 -------------------------------------------------------------------
 The total correlation energy is -1.306419847502 a.u.
 Convergence information after     5 iterations: 
 Largest element of residual vector :  0.93739464E-03.
 Largest element of DIIS residual   :  0.53542110E-03.
 Iteration Nr.   5 required (CPU/WALL):             1175.81/     710.52 seconds.
 Largest T1 amplitudes for spin case AA:
    i       a                 i       a                 i       a    
 -----------------------------------------------------------------------------
 [ 21     232    ]-0.02371 [ 20     233    ] 0.01815 [ 21     229    ]-0.01809
 [ 20     228    ] 0.01728 [ 19     231    ]-0.01256 [ 20     248    ] 0.01139
 [ 21     239    ]-0.01013 [ 20     231    ]-0.00956 [ 21     255    ] 0.00927
 [ 21     249    ]-0.00906 [ 20     237    ] 0.00888 [ 12      35    ]-0.00868
 [ 18      43    ]-0.00857 [ 18      34    ]-0.00807 [ 19     254    ]-0.00774
 -----------------------------------------------------------------------------
 Norm of T1AA vector (     4011 symmetry allowed elements):  0.0667168758.
 -----------------------------------------------------------------------------
 Largest T2 amplitudes for spin case AB:
        _       _                 _       _                 _       _
    i   j   a   b             i   j   a   b             i   j   a   b
 -----------------------------------------------------------------------------
 [ 21  21 229 229]-0.08089 [ 20  20 228 228]-0.08013 [ 21  20 228 229] 0.04476
 [ 20  21 229 228] 0.04476 [ 21  21 228 228]-0.03723 [ 20  19 230 228]-0.03387
 [ 19  20 228 230]-0.03387 [ 21  19 230 229] 0.03107 [ 19  21 229 230] 0.03107
 [ 19  19 228 228]-0.02876 [ 20  20 229 229]-0.02775 [ 21  21 234 229] 0.02574
 [ 21  21 229 234] 0.02574 [ 20  19 228 230]-0.02499 [ 19  20 230 228]-0.02499
 -----------------------------------------------------------------------------
 Norm of T2AB vector ( 22022217 symmetry allowed elements):  0.5325418896.
 -----------------------------------------------------------------------------
 >>>>>>>>>>>>>>>>>>>>>>>>>>>>>>>>>>>>>>>>>>>>>>>>>>>>>>>>>>>>>>>>>>>>>>>>>>>>>>>
 Iteration Nr.   6 started:
 Generation of Intermediates required (CPU/WALL):    173.11/      14.19 seconds.
 Transformation of t(ab,ij) amplitudes required   18.6 seconds.
 Contraction of t(mu nu,ij) with AO integrals required  692.2 seconds.
 Backtransformation of t(mu nu,ij) increments required   10.9 seconds.
 Construction of Hbar required (CPU/WALL):           879.15/     694.03 seconds.
 Amplitude changes are:
 -------------------------------------------------------------------
              Spin      RMS          Max.      Max. change for
  Amplitude   Case     Change       Change       i    j    a    b
 -------------------------------------------------------------------
     T1        AA    0.0000000801-0.0002487407   21       229
     T2        AB    0.0000000000-0.0000742432   20   20  228  228
 -------------------------------------------------------------------
 The total correlation energy is -1.306438738722 a.u.
 Convergence information after     6 iterations: 
 Largest element of residual vector : -0.24874071E-03.
 Largest element of DIIS residual   : -0.19043010E-03.
 Iteration Nr.   6 required (CPU/WALL):             1187.46/     713.39 seconds.
 >>>>>>>>>>>>>>>>>>>>>>>>>>>>>>>>>>>>>>>>>>>>>>>>>>>>>>>>>>>>>>>>>>>>>>>>>>>>>>>
 Iteration Nr.   7 started:
 Generation of Intermediates required (CPU/WALL):    172.08/      14.90 seconds.
 Transformation of t(ab,ij) amplitudes required   14.7 seconds.
 Contraction of t(mu nu,ij) with AO integrals required  693.4 seconds.
 Backtransformation of t(mu nu,ij) increments required   10.7 seconds.
 Construction of Hbar required (CPU/WALL):           870.28/     694.69 seconds.
 Amplitude changes are:
 -------------------------------------------------------------------
              Spin      RMS          Max.      Max. change for
  Amplitude   Case     Change       Change       i    j    a    b
 -------------------------------------------------------------------
     T1        AA    0.0000000526 0.0001682215   20       228
     T2        AB    0.0000000000 0.0000176700   18   18   22   22
 -------------------------------------------------------------------
 The total correlation energy is -1.306434017316 a.u.
 Convergence information after     7 iterations: 
 Largest element of residual vector :  0.16822147E-03.
 Largest element of DIIS residual   :  0.10196431E-03.
 Iteration Nr.   7 required (CPU/WALL):             1182.38/     715.63 seconds.
 >>>>>>>>>>>>>>>>>>>>>>>>>>>>>>>>>>>>>>>>>>>>>>>>>>>>>>>>>>>>>>>>>>>>>>>>>>>>>>>
 Iteration Nr.   8 started:
 Generation of Intermediates required (CPU/WALL):    172.25/      16.58 seconds.
 Transformation of t(ab,ij) amplitudes required   14.5 seconds.
 Contraction of t(mu nu,ij) with AO integrals required  691.5 seconds.
 Backtransformation of t(mu nu,ij) increments required   11.6 seconds.
 Construction of Hbar required (CPU/WALL):           867.34/     692.65 seconds.
 Amplitude changes are:
 -------------------------------------------------------------------
              Spin      RMS          Max.      Max. change for
  Amplitude   Case     Change       Change       i    j    a    b
 -------------------------------------------------------------------
     T1        AA    0.0000000219-0.0000645820   21       229
     T2        AB    0.0000000000-0.0000079583   21   21  228  228
 -------------------------------------------------------------------
 The total correlation energy is -1.306435714185 a.u.
 Convergence information after     8 iterations: 
 Largest element of residual vector : -0.64582025E-04.
 Largest element of DIIS residual   : -0.35755487E-04.
 Iteration Nr.   8 required (CPU/WALL):             1169.87/     714.42 seconds.
 >>>>>>>>>>>>>>>>>>>>>>>>>>>>>>>>>>>>>>>>>>>>>>>>>>>>>>>>>>>>>>>>>>>>>>>>>>>>>>>
 Iteration Nr.   9 started:
 Generation of Intermediates required (CPU/WALL):    187.63/      16.23 seconds.
 Transformation of t(ab,ij) amplitudes required   15.0 seconds.
 Contraction of t(mu nu,ij) with AO integrals required  691.4 seconds.
 Backtransformation of t(mu nu,ij) increments required   11.6 seconds.
 Construction of Hbar required (CPU/WALL):           865.40/     692.40 seconds.
 Amplitude changes are:
 -------------------------------------------------------------------
              Spin      RMS          Max.      Max. change for
  Amplitude   Case     Change       Change       i    j    a    b
 -------------------------------------------------------------------
     T1        AA    0.0000000081 0.0000275604   20       228
     T2        AB    0.0000000000 0.0000059052   21   21  229  229
 -------------------------------------------------------------------
 The total correlation energy is -1.306431771943 a.u.
 Convergence information after     9 iterations: 
 Largest element of residual vector :  0.27560353E-04.
 Largest element of DIIS residual   :  0.12615569E-04.
 Iteration Nr.   9 required (CPU/WALL):             1182.22/     713.85 seconds.
 >>>>>>>>>>>>>>>>>>>>>>>>>>>>>>>>>>>>>>>>>>>>>>>>>>>>>>>>>>>>>>>>>>>>>>>>>>>>>>>
 Iteration Nr.  10 started:
 Generation of Intermediates required (CPU/WALL):    191.86/      17.47 seconds.
 Transformation of t(ab,ij) amplitudes required   17.6 seconds.
 Contraction of t(mu nu,ij) with AO integrals required  692.9 seconds.
 Backtransformation of t(mu nu,ij) increments required   12.0 seconds.
 Construction of Hbar required (CPU/WALL):           873.71/     694.33 seconds.
 Amplitude changes are:
 -------------------------------------------------------------------
              Spin      RMS          Max.      Max. change for
  Amplitude   Case     Change       Change       i    j    a    b
 -------------------------------------------------------------------
     T1        AA    0.0000000030-0.0000089853   21       229
     T2        AB    0.0000000000-0.0000013692   21   21  228  228
 -------------------------------------------------------------------
 The total correlation energy is -1.306433995687 a.u.
 Convergence information after    10 iterations: 
 Largest element of residual vector : -0.89853427E-05.
 Largest element of DIIS residual   : -0.38113582E-05.
 Iteration Nr.  10 required (CPU/WALL):             1191.36/     716.08 seconds.
 Largest T1 amplitudes for spin case AA:
    i       a                 i       a                 i       a    
 -----------------------------------------------------------------------------
 [ 21     232    ]-0.02371 [ 21     229    ]-0.01872 [ 20     233    ] 0.01823
 [ 20     228    ] 0.01786 [ 19     231    ]-0.01255 [ 20     248    ] 0.01139
 [ 21     239    ]-0.01012 [ 20     231    ]-0.00953 [ 21     255    ] 0.00928
 [ 21     249    ]-0.00907 [ 20     237    ] 0.00884 [ 12      35    ]-0.00866
 [ 18      43    ]-0.00857 [ 18      34    ]-0.00805 [ 19     254    ]-0.00773
 -----------------------------------------------------------------------------
 Norm of T1AA vector (     4011 symmetry allowed elements):  0.0669923739.
 -----------------------------------------------------------------------------
 Largest T2 amplitudes for spin case AB:
        _       _                 _       _                 _       _
    i   j   a   b             i   j   a   b             i   j   a   b
 -----------------------------------------------------------------------------
 [ 21  21 229 229]-0.08106 [ 20  20 228 228]-0.08031 [ 21  20 228 229] 0.04490
 [ 20  21 229 228] 0.04490 [ 21  21 228 228]-0.03723 [ 20  19 230 228]-0.03394
 [ 19  20 228 230]-0.03394 [ 21  19 230 229] 0.03115 [ 19  21 229 230] 0.03115
 [ 19  19 228 228]-0.02873 [ 20  20 229 229]-0.02777 [ 21  21 234 229] 0.02578
 [ 21  21 229 234] 0.02578 [ 20  19 228 230]-0.02501 [ 19  20 230 228]-0.02501
 -----------------------------------------------------------------------------
 Norm of T2AB vector ( 22022217 symmetry allowed elements):  0.5325466635.
 -----------------------------------------------------------------------------
 >>>>>>>>>>>>>>>>>>>>>>>>>>>>>>>>>>>>>>>>>>>>>>>>>>>>>>>>>>>>>>>>>>>>>>>>>>>>>>>
 Iteration Nr.  11 started:
 Generation of Intermediates required (CPU/WALL):    171.15/      14.99 seconds.
 Transformation of t(ab,ij) amplitudes required   15.4 seconds.
 Contraction of t(mu nu,ij) with AO integrals required  691.6 seconds.
 Backtransformation of t(mu nu,ij) increments required   11.6 seconds.
 Construction of Hbar required (CPU/WALL):           863.13/     692.61 seconds.
 Amplitude changes are:
 -------------------------------------------------------------------
              Spin      RMS          Max.      Max. change for
  Amplitude   Case     Change       Change       i    j    a    b
 -------------------------------------------------------------------
     T1        AA    0.0000000008 0.0000020728   20       228
     T2        AB    0.0000000000-0.0000004555   18   18  228  228
 -------------------------------------------------------------------
 The total correlation energy is -1.306434218728 a.u.
 Convergence information after    11 iterations: 
 Largest element of residual vector :  0.20727743E-05.
 Largest element of DIIS residual   :  0.12463307E-05.
 Iteration Nr.  11 required (CPU/WALL):             1175.32/     713.33 seconds.
 >>>>>>>>>>>>>>>>>>>>>>>>>>>>>>>>>>>>>>>>>>>>>>>>>>>>>>>>>>>>>>>>>>>>>>>>>>>>>>>
 Iteration Nr.  12 started:
 Generation of Intermediates required (CPU/WALL):    180.59/      14.22 seconds.
 Transformation of t(ab,ij) amplitudes required   18.4 seconds.
 Contraction of t(mu nu,ij) with AO integrals required  691.3 seconds.
 Backtransformation of t(mu nu,ij) increments required   12.0 seconds.
 Construction of Hbar required (CPU/WALL):           872.43/     701.46 seconds.
 Amplitude changes are:
 -------------------------------------------------------------------
              Spin      RMS          Max.      Max. change for
  Amplitude   Case     Change       Change       i    j    a    b
 -------------------------------------------------------------------
     T1        AA    0.0000000003-0.0000009072   21       229
     T2        AB    0.0000000000-0.0000005593   21   21  229  229
 -------------------------------------------------------------------
 The total correlation energy is -1.306434626020 a.u.
 Convergence information after    12 iterations: 
 Largest element of residual vector : -0.90724727E-06.
 Largest element of DIIS residual   :  0.56642384E-06.
 Iteration Nr.  12 required (CPU/WALL):             1177.14/     719.88 seconds.
 >>>>>>>>>>>>>>>>>>>>>>>>>>>>>>>>>>>>>>>>>>>>>>>>>>>>>>>>>>>>>>>>>>>>>>>>>>>>>>>
 Iteration Nr.  13 started:
 Generation of Intermediates required (CPU/WALL):    168.01/       8.41 seconds.
 Transformation of t(ab,ij) amplitudes required   15.1 seconds.
 Contraction of t(mu nu,ij) with AO integrals required  691.3 seconds.
 Backtransformation of t(mu nu,ij) increments required   11.5 seconds.
 Construction of Hbar required (CPU/WALL):           866.69/     692.40 seconds.
 Amplitude changes are:
 -------------------------------------------------------------------
              Spin      RMS          Max.      Max. change for
  Amplitude   Case     Change       Change       i    j    a    b
 -------------------------------------------------------------------
     T1        AA    0.0000000001-0.0000002688   21       229
     T2        AB    0.0000000000-0.0000003156   21   21  229  229
 -------------------------------------------------------------------
 The total correlation energy is -1.306434808589 a.u.
 Convergence information after    13 iterations: 
 Largest element of residual vector : -0.31557779E-06.
 Largest element of DIIS residual   : -0.24245977E-06.
 Iteration Nr.  13 required (CPU/WALL):             1175.30/     706.41 seconds.
 >>>>>>>>>>>>>>>>>>>>>>>>>>>>>>>>>>>>>>>>>>>>>>>>>>>>>>>>>>>>>>>>>>>>>>>>>>>>>>>
 Iteration Nr.  14 started:
 Generation of Intermediates required (CPU/WALL):    178.10/      13.84 seconds.
 Transformation of t(ab,ij) amplitudes required   18.7 seconds.
 Contraction of t(mu nu,ij) with AO integrals required  691.1 seconds.
 Backtransformation of t(mu nu,ij) increments required   11.6 seconds.
 Construction of Hbar required (CPU/WALL):           865.15/     698.27 seconds.
 Amplitude changes are:
 -------------------------------------------------------------------
              Spin      RMS          Max.      Max. change for
  Amplitude   Case     Change       Change       i    j    a    b
 -------------------------------------------------------------------
     T1        AA    0.0000000001 0.0000001634   20       228
     T2        AB    0.0000000000-0.0000001272   21   21  229  229
 -------------------------------------------------------------------
 The total correlation energy is -1.306434870291 a.u.
 Convergence information after    14 iterations: 
 Largest element of residual vector :  0.16341339E-06.
 Largest element of DIIS residual   :  0.16864337E-06.
 Iteration Nr.  14 required (CPU/WALL):             1182.56/     717.26 seconds.
 >>>>>>>>>>>>>>>>>>>>>>>>>>>>>>>>>>>>>>>>>>>>>>>>>>>>>>>>>>>>>>>>>>>>>>>>>>>>>>>
 Iteration Nr.  15 started:
 Generation of Intermediates required (CPU/WALL):    185.48/      15.12 seconds.
 Transformation of t(ab,ij) amplitudes required   17.8 seconds.
 Contraction of t(mu nu,ij) with AO integrals required  691.6 seconds.
 Backtransformation of t(mu nu,ij) increments required   10.7 seconds.
 Construction of Hbar required (CPU/WALL):           871.04/     693.23 seconds.
 Amplitude changes are:
 -------------------------------------------------------------------
              Spin      RMS          Max.      Max. change for
  Amplitude   Case     Change       Change       i    j    a    b
 -------------------------------------------------------------------
     T1        AA    0.0000000000-0.0000001136   21       229
     T2        AB    0.0000000000-0.0000000425   21   21  229  229
 -------------------------------------------------------------------
 The total correlation energy is -1.306434887523 a.u.
 Convergence information after    15 iterations: 
 Largest element of residual vector : -0.11358421E-06.
 Largest element of DIIS residual   : -0.97679434E-07.
 Iteration Nr.  15 required (CPU/WALL):             1171.61/     712.32 seconds.
 Largest T1 amplitudes for spin case AA:
    i       a                 i       a                 i       a    
 -----------------------------------------------------------------------------
 [ 21     232    ]-0.02371 [ 21     229    ]-0.01873 [ 20     233    ] 0.01823
 [ 20     228    ] 0.01787 [ 19     231    ]-0.01255 [ 20     248    ] 0.01139
 [ 21     239    ]-0.01012 [ 20     231    ]-0.00953 [ 21     255    ] 0.00928
 [ 21     249    ]-0.00907 [ 20     237    ] 0.00884 [ 12      35    ]-0.00866
 [ 18      43    ]-0.00857 [ 18      34    ]-0.00805 [ 19     254    ]-0.00773
 -----------------------------------------------------------------------------
 Norm of T1AA vector (     4011 symmetry allowed elements):  0.0669972468.
 -----------------------------------------------------------------------------
 Largest T2 amplitudes for spin case AB:
        _       _                 _       _                 _       _
    i   j   a   b             i   j   a   b             i   j   a   b
 -----------------------------------------------------------------------------
 [ 21  21 229 229]-0.08106 [ 20  20 228 228]-0.08031 [ 21  20 228 229] 0.04491
 [ 20  21 229 228] 0.04491 [ 21  21 228 228]-0.03723 [ 20  19 230 228]-0.03394
 [ 19  20 228 230]-0.03394 [ 21  19 230 229] 0.03115 [ 19  21 229 230] 0.03115
 [ 19  19 228 228]-0.02873 [ 20  20 229 229]-0.02777 [ 21  21 234 229] 0.02578
 [ 21  21 229 234] 0.02578 [ 20  19 228 230]-0.02501 [ 19  20 230 228]-0.02501
 -----------------------------------------------------------------------------
 Norm of T2AB vector ( 22022217 symmetry allowed elements):  0.5325494956.
 -----------------------------------------------------------------------------
 >>>>>>>>>>>>>>>>>>>>>>>>>>>>>>>>>>>>>>>>>>>>>>>>>>>>>>>>>>>>>>>>>>>>>>>>>>>>>>>
 Iteration Nr.  16 started:
 Generation of Intermediates required (CPU/WALL):    167.85/      10.39 seconds.
 Transformation of t(ab,ij) amplitudes required   14.6 seconds.
 Contraction of t(mu nu,ij) with AO integrals required  692.7 seconds.
 Backtransformation of t(mu nu,ij) increments required   14.9 seconds.
 Construction of Hbar required (CPU/WALL):           884.66/     695.00 seconds.
 Amplitude changes are:
 -------------------------------------------------------------------
              Spin      RMS          Max.      Max. change for
  Amplitude   Case     Change       Change       i    j    a    b
 -------------------------------------------------------------------
     T1        AA    0.0000000000 0.0000000571   20       228
     T2        AB    0.0000000000-0.0000000073   18   18   24   24
 -------------------------------------------------------------------
 The total correlation energy is -1.306434890933 a.u.
 Convergence information after    16 iterations: 
 Largest element of residual vector :  0.57065338E-07.
 Largest element of DIIS residual   :  0.45550148E-07.
 Iteration Nr.  16 required (CPU/WALL):             1190.01/     710.48 seconds.
 >>>>>>>>>>>>>>>>>>>>>>>>>>>>>>>>>>>>>>>>>>>>>>>>>>>>>>>>>>>>>>>>>>>>>>>>>>>>>>>
 Iteration Nr.  17 started:
 Generation of Intermediates required (CPU/WALL):    176.72/      14.42 seconds.
 Transformation of t(ab,ij) amplitudes required   18.9 seconds.
 Contraction of t(mu nu,ij) with AO integrals required  691.8 seconds.
 Backtransformation of t(mu nu,ij) increments required   13.2 seconds.
 Construction of Hbar required (CPU/WALL):           891.90/     704.02 seconds.
 Amplitude changes are:
 -------------------------------------------------------------------
              Spin      RMS          Max.      Max. change for
  Amplitude   Case     Change       Change       i    j    a    b
 -------------------------------------------------------------------
     T1        AA    0.0000000000-0.0000000317   21       229
     T2        AB    0.0000000000 0.0000000044   21   21  229  229
 -------------------------------------------------------------------
 The total correlation energy is -1.306434890679 a.u.
 Convergence information after    17 iterations: 
 Largest element of residual vector : -0.31659290E-07.
 Largest element of DIIS residual   : -0.21312478E-07.
 Iteration Nr.  17 required (CPU/WALL):             1204.37/     723.23 seconds.
 >>>>>>>>>>>>>>>>>>>>>>>>>>>>>>>>>>>>>>>>>>>>>>>>>>>>>>>>>>>>>>>>>>>>>>>>>>>>>>>
 Iteration Nr.  18 started:
 Generation of Intermediates required (CPU/WALL):    173.93/      14.87 seconds.
 Transformation of t(ab,ij) amplitudes required   17.9 seconds.
 Contraction of t(mu nu,ij) with AO integrals required  692.1 seconds.
 Backtransformation of t(mu nu,ij) increments required   11.7 seconds.
 Construction of Hbar required (CPU/WALL):           873.50/     703.27 seconds.
 Amplitude changes are:
 -------------------------------------------------------------------
              Spin      RMS          Max.      Max. change for
  Amplitude   Case     Change       Change       i    j    a    b
 -------------------------------------------------------------------
     T1        AA    0.0000000000 0.0000000109   20       228
     T2        AB    0.0000000000 0.0000000029   21   21  229  229
 -------------------------------------------------------------------
 The total correlation energy is -1.306434890347 a.u.
 Convergence information after    18 iterations: 
 Largest element of residual vector :  0.10942659E-07.
 Largest element of DIIS residual   :  0.59329444E-08.
 Iteration Nr.  18 required (CPU/WALL):             1170.64/     722.89 seconds.
 >>>>>>>>>>>>>>>>>>>>>>>>>>>>>>>>>>>>>>>>>>>>>>>>>>>>>>>>>>>>>>>>>>>>>>>>>>>>>>>
 Iteration Nr.  19 started:
 Generation of Intermediates required (CPU/WALL):    172.75/      14.90 seconds.
 Transformation of t(ab,ij) amplitudes required   15.3 seconds.
 Contraction of t(mu nu,ij) with AO integrals required  691.2 seconds.
 Backtransformation of t(mu nu,ij) increments required   10.8 seconds.
 Construction of Hbar required (CPU/WALL):           860.58/     692.19 seconds.
 Amplitude changes are:
 -------------------------------------------------------------------
              Spin      RMS          Max.      Max. change for
  Amplitude   Case     Change       Change       i    j    a    b
 -------------------------------------------------------------------
     T1        AA    0.0000000000 0.0000000048   20       228
     T2        AB    0.0000000000-0.0000000009   19   19  228  228
 -------------------------------------------------------------------
 The total correlation energy is -1.306434890370 a.u.
 Convergence information after    19 iterations: 
 Largest element of residual vector :  0.47631053E-08.
 Largest element of DIIS residual   :  0.23584212E-08.
 Iteration Nr.  19 required (CPU/WALL):             1150.84/     711.46 seconds.
 >>>>>>>>>>>>>>>>>>>>>>>>>>>>>>>>>>>>>>>>>>>>>>>>>>>>>>>>>>>>>>>>>>>>>>>>>>>>>>>
 Iteration Nr.  20 started:
 Generation of Intermediates required (CPU/WALL):    160.18/      15.41 seconds.
 Transformation of t(ab,ij) amplitudes required   14.5 seconds.
 Contraction of t(mu nu,ij) with AO integrals required  691.4 seconds.
 Backtransformation of t(mu nu,ij) increments required   12.4 seconds.
 Construction of Hbar required (CPU/WALL):           864.32/     692.56 seconds.
 Amplitude changes are:
 -------------------------------------------------------------------
              Spin      RMS          Max.      Max. change for
  Amplitude   Case     Change       Change       i    j    a    b
 -------------------------------------------------------------------
     T1        AA    0.0000000000-0.0000000009   21       229
     T2        AB    0.0000000000 0.0000000005   21   20  228  229
 -------------------------------------------------------------------
 The total correlation energy is -1.306434890603 a.u.
 Convergence information after    20 iterations: 
 Largest element of residual vector : -0.87582422E-09.
 Largest element of DIIS residual   : -0.90426327E-09.
 Amplitude equations converged in    20 iterations.
 Iteration Nr.  20 required (CPU/WALL):             1139.19/     711.92 seconds.
 The total correlation energy is -1.306434890666 a.u.
 
 Summary of iterative solution of CC equations:
 -----------------------------------------------------------
                 Correlation           Total
  Iteration        Energy              Energy
 -----------------------------------------------------------
      0     -1.2792205064605988  -248.056898700332   DIIS 
      1     -1.2710896944914156  -248.048767888362   DIIS 
      2     -1.3048225010556784  -248.082500694927   DIIS 
      3     -1.3029516989941490  -248.080629892865   DIIS 
      4     -1.3060375646398832  -248.083715758511   DIIS 
      5     -1.3064198475018904  -248.084098041373   DIIS 
      6     -1.3064387387221696  -248.084116932593   DIIS 
      7     -1.3064340173155005  -248.084112211187   DIIS 
      8     -1.3064357141851701  -248.084113908056   DIIS 
      9     -1.3064317719425289  -248.084109965814   DIIS 
     10     -1.3064339956868993  -248.084112189558   DIIS 
     11     -1.3064342187281022  -248.084112412599   DIIS 
     12     -1.3064346260202859  -248.084112819891   DIIS 
     13     -1.3064348085886790  -248.084113002460   DIIS 
     14     -1.3064348702906414  -248.084113064162   DIIS 
     15     -1.3064348875227165  -248.084113081394   DIIS 
     16     -1.3064348909333183  -248.084113084804   DIIS 
     17     -1.3064348906793617  -248.084113084550   DIIS 
     18     -1.3064348903469645  -248.084113084218   DIIS 
     19     -1.3064348903700334  -248.084113084241   DIIS 
     20     -1.3064348906664585  -248.084113084537   DIIS 
 -----------------------------------------------------------
 A miracle come to pass. The CC iterations have converged.
 
 
 Non-iterative perturbative treatment of triple
 excitations using the CCSD(T) method:
 
 ... required                        (CPU/WALL):       4.15/    7568.21 seconds.
--------------------------------------------------------------------------------
  HF-SCF energy                           -246.777678193871
  MP2 correlation energy                    -1.279220506461
  MP2 energy                              -248.056898700332
  CCSD correlation energy                   -1.306434890666
  CCSD energy                             -248.084113084537
--------------------------------------------------------------------------------
  CCSD(T) energy                          -248.141147532406
--------------------------------------------------------------------------------
 @CHECKOUT-I, Total execution time (CPU/WALL):    201221.32/   21858.19 seconds.
--executable xecc finished with status     0 in    21858.24 seconds (walltime).
 --invoking executable--
/home/besselman/CFOUR_18/cfour18/bin/xlcc
 @GETMEM-I,  Allocated  183105 MB of main memory.
 Lambda equations are solved for CCSD(T)
 AO based algorithm is used. 
 The total correlation energy is -1.306791076457 a.u.
 Starting iterative solution of the Lambda equations.
 The DIIS procedure is used to accelerate convergence.
 5 expansion vectors are used in the DIIS extrapolation.
 Convergence criterium is 10**(-9).
 Maximum number of iterations is 100.
 The total correlation energy is -1.386641602565 a.u.
 Convergence information after     1 iterations: 
 Largest element of residual vector : -0.25741194E-01.
 Largest element of DIIS residual   : -0.25741194E-01.
 The total correlation energy is -1.367864738216 a.u.
 Convergence information after     2 iterations: 
 Largest element of residual vector :  0.53138052E-02.
 Largest element of DIIS residual   : -0.49988280E-02.
 The total correlation energy is -1.372652624647 a.u.
 Convergence information after     3 iterations: 
 Largest element of residual vector : -0.31759646E-02.
 Largest element of DIIS residual   : -0.15908803E-02.
 The total correlation energy is -1.372542103068 a.u.
 Convergence information after     4 iterations: 
 Largest element of residual vector :  0.10888779E-02.
 Largest element of DIIS residual   :  0.74631493E-03.
 The total correlation energy is -1.372594789836 a.u.
 Convergence information after     5 iterations: 
 Largest element of residual vector : -0.26335368E-03.
 Largest element of DIIS residual   : -0.22483676E-03.
 The total correlation energy is -1.372652967120 a.u.
 Convergence information after     6 iterations: 
 Largest element of residual vector :  0.21708007E-03.
 Largest element of DIIS residual   :  0.12552061E-03.
 The total correlation energy is -1.372659085395 a.u.
 Convergence information after     7 iterations: 
 Largest element of residual vector : -0.74581494E-04.
 Largest element of DIIS residual   : -0.54081872E-04.
 The total correlation energy is -1.372657426020 a.u.
 Convergence information after     8 iterations: 
 Largest element of residual vector :  0.41996697E-04.
 Largest element of DIIS residual   :  0.17613363E-04.
 The total correlation energy is -1.372659259823 a.u.
 Convergence information after     9 iterations: 
 Largest element of residual vector : -0.11539765E-04.
 Largest element of DIIS residual   : -0.59384086E-05.
 The total correlation energy is -1.372658273578 a.u.
 Convergence information after    10 iterations: 
 Largest element of residual vector :  0.41999602E-05.
 Largest element of DIIS residual   :  0.20842578E-05.
 The total correlation energy is -1.372658520244 a.u.
 Convergence information after    11 iterations: 
 Largest element of residual vector : -0.11855039E-05.
 Largest element of DIIS residual   : -0.58042317E-06.
 The total correlation energy is -1.372658517604 a.u.
 Convergence information after    12 iterations: 
 Largest element of residual vector :  0.40740544E-06.
 Largest element of DIIS residual   : -0.23325604E-06.
 The total correlation energy is -1.372658533499 a.u.
 Convergence information after    13 iterations: 
 Largest element of residual vector : -0.12577345E-06.
 Largest element of DIIS residual   : -0.11031596E-06.
 The total correlation energy is -1.372658546627 a.u.
 Convergence information after    14 iterations: 
 Largest element of residual vector :  0.85589264E-07.
 Largest element of DIIS residual   : -0.86268160E-07.
 The total correlation energy is -1.372658550986 a.u.
 Convergence information after    15 iterations: 
 Largest element of residual vector :  0.43285059E-07.
 Largest element of DIIS residual   :  0.36863939E-07.
 The total correlation energy is -1.372658552893 a.u.
 Convergence information after    16 iterations: 
 Largest element of residual vector :  0.28100781E-07.
 Largest element of DIIS residual   : -0.19357697E-07.
 The total correlation energy is -1.372658553280 a.u.
 Convergence information after    17 iterations: 
 Largest element of residual vector :  0.12885464E-07.
 Largest element of DIIS residual   :  0.80375170E-08.
 The total correlation energy is -1.372658553295 a.u.
 Convergence information after    18 iterations: 
 Largest element of residual vector : -0.49567010E-08.
 Largest element of DIIS residual   : -0.27165773E-08.
 The total correlation energy is -1.372658553222 a.u.
 Convergence information after    19 iterations: 
 Largest element of residual vector :  0.22792762E-08.
 Largest element of DIIS residual   :  0.92492088E-09.
 The total correlation energy is -1.372658553243 a.u.
 Convergence information after    20 iterations: 
 Largest element of residual vector : -0.34417670E-09.
 Largest element of DIIS residual   : -0.24433324E-09.
 Amplitude equations converged in    20 iterations.
 The total correlation energy is -1.372658553231 a.u.
 Summary of iterative solution of CC equations 
 -----------------------------------------------------------
                 Correlation           Total
  Iteration        Energy              Energy
 -----------------------------------------------------------
      0     -1.3067910764574504  -248.084469270328   DIIS 
      1     -1.3866416025645729  -248.164319796436   DIIS 
      2     -1.3678647382161015  -248.145542932087   DIIS 
      3     -1.3726526246470407  -248.150330818518   DIIS 
      4     -1.3725421030679399  -248.150220296939   DIIS 
      5     -1.3725947898361150  -248.150272983707   DIIS 
      6     -1.3726529671202596  -248.150331160991   DIIS 
      7     -1.3726590853951934  -248.150337279266   DIIS 
      8     -1.3726574260202349  -248.150335619891   DIIS 
      9     -1.3726592598230434  -248.150337453694   DIIS 
     10     -1.3726582735777086  -248.150336467449   DIIS 
     11     -1.3726585202436183  -248.150336714115   DIIS 
     12     -1.3726585176043531  -248.150336711475   DIIS 
     13     -1.3726585334988091  -248.150336727370   DIIS 
     14     -1.3726585466273171  -248.150336740498   DIIS 
     15     -1.3726585509858038  -248.150336744857   DIIS 
     16     -1.3726585528933226  -248.150336746764   DIIS 
     17     -1.3726585532800311  -248.150336747151   DIIS 
     18     -1.3726585532945696  -248.150336747166   DIIS 
     19     -1.3726585532223008  -248.150336747093   DIIS 
     20     -1.3726585532307360  -248.150336747102   DIIS 
 -----------------------------------------------------------
 A miracle come to pass. The CC iterations have converged.
 @CHECKOUT-I, Total execution time (CPU/WALL):     23978.83/   10528.40 seconds.
--executable xlcc finished with status     0 in    10529.55 seconds (walltime).
 --invoking executable--
/home/besselman/CFOUR_18/cfour18/bin/xdens
 @GETMEM-I,  Allocated  183105 MB of main memory.
  CCSD(T) density and intermediates are calculated.
  The perturbed orbitals are chosen canonical.
  Direct algorithm used for all contributions involving G(AB,CD).
  local is set to  F
  local is set to  F
  local is set to 4 F
  local is set to  F
  local is set to 5 F
  local is set to 6 F
  local is set to 7 F F
  local is set to 8 F                     0
  local is set to 9 F                     0
  local is set to 10 F
  local is set to 11 F
  local is set to 11a F
  local5 is set to  F
  local is set to  F
  W(abef) AB contribution =  0.3556721695 a.u.
  W(abef) AB contribution =  0.3810802747 a.u.
  local is set to 12 F
                     1                     1
                     2                     2
  processed              272094765  ao basis integrals from 
                 66430  buffers.
  processed              208417782  ao basis integrals from 
                 50884  buffers.
  processed              109924781  ao basis integrals from 
                 26838  buffers.
  The iterative expansion of D(ai) converged after  22 iterations.
  local is set to 12 F
  ----------------------------------------------------------------------
                 Natural orbital occupation numbers
  ----------------------------------------------------------------------
  1.99862  1.99817  1.99817  1.99817  1.99817  1.99817  1.97621  1.97167
  1.96987  1.96195  1.96177  1.95809  1.95443  1.95101  1.95030  1.94728
  1.94424  1.94141  1.93031  1.88941  1.88567  0.09577  0.08606  0.04561
  0.03501  0.03285  0.02978  0.02956  0.02774  0.02561  0.02296  0.02207
  0.02122  0.01989  0.01809  0.01457  0.01348  0.01304  0.01141  0.01138
  0.01066  0.01057  0.01014  0.00992  0.00952  0.00939  0.00900  0.00845
  0.00747  0.00727  0.00669  0.00636  0.00607  0.00532  0.00463  0.00463
  0.00422  0.00421  0.00406  0.00399  0.00378  0.00367  0.00344  0.00300
  0.00292  0.00264  0.00243  0.00233  0.00231  0.00220  0.00207  0.00199
  0.00188  0.00178  0.00170  0.00168  0.00165  0.00155  0.00149  0.00140
  0.00138  0.00136  0.00134  0.00124  0.00123  0.00115  0.00107  0.00107
  0.00101  0.00097  0.00094  0.00092  0.00092  0.00091  0.00091  0.00085
  0.00080  0.00079  0.00077  0.00071  0.00069  0.00068  0.00066  0.00064
  0.00063  0.00063  0.00059  0.00059  0.00057  0.00057  0.00057  0.00056
  0.00055  0.00055  0.00052  0.00050  0.00049  0.00048  0.00048  0.00046
  0.00046  0.00045  0.00045  0.00043  0.00041  0.00041  0.00041  0.00039
  0.00038  0.00037  0.00035  0.00035  0.00034  0.00034  0.00033  0.00032
  0.00032  0.00030  0.00029  0.00029  0.00028  0.00027  0.00027  0.00027
  0.00026  0.00026  0.00025  0.00024  0.00024  0.00023  0.00023  0.00022
  0.00022  0.00022  0.00022  0.00021  0.00021  0.00021  0.00021  0.00020
  0.00020  0.00020  0.00019  0.00018  0.00018  0.00018  0.00018  0.00018
  0.00018  0.00017  0.00017  0.00016  0.00016  0.00016  0.00016  0.00015
  0.00015  0.00014  0.00014  0.00014  0.00014  0.00013  0.00013  0.00013
  0.00012  0.00012  0.00012  0.00011  0.00010  0.00010  0.00010  0.00010
  0.00009  0.00009  0.00009  0.00009  0.00009  0.00008  0.00008  0.00008
  0.00008  0.00007  0.00007  0.00007  0.00007  0.00007  0.00007  0.00006
  0.00006  0.00006  0.00006  0.00006  0.00005  0.00005  0.00005  0.00005
  0.00005  0.00005  0.00005  0.00005  0.00005  0.00005  0.00005  0.00004
  0.00004  0.00004  0.00004  0.00004  0.00004  0.00004  0.00004  0.00004
  0.00003  0.00003  0.00003  0.00003  0.00003  0.00003  0.00003  0.00003
  0.00003  0.00003  0.00002  0.00002  0.00002  0.00002  0.00002  0.00002
  0.00002  0.00002  0.00002  0.00002  0.00002  0.00002  0.00002  0.00002
  0.00002  0.00002  0.00001  0.00001  0.00001  0.00001  0.00001  0.00001
  0.00001  0.00001  0.00001  0.00001  0.00001  0.00001  0.00001  0.00001
  0.00001  0.00001  0.00001  0.00001  0.00001  0.00001  0.00001  0.00001
  0.00001  0.00001  0.00001  0.00001  0.00001  0.00001  0.00001  0.00001
  0.00001  0.00001  0.00001  0.00001  0.00001  0.00001  0.00001  0.00001
  0.00001  0.00001  0.00001  0.00001  0.00001  0.00001  0.00001  0.00001
  0.00001  0.00001  0.00001  0.00001  0.00001  0.00001  0.00001  0.00001
  0.00001  0.00001  0.00001  0.00001  0.00001  0.00001  0.00001  0.00001
  0.00001  0.00001  0.00001  0.00001  0.00000  0.00000  0.00000  0.00000
  Trace of density matrix :  42.0000000000.
  ----------------------------------------------------------------------
  Density calculation successfully completed.
 @CHECKOUT-I, Total execution time (CPU/WALL):      2456.73/    1146.24 seconds.
--executable xdens finished with status     0 in     1146.49 seconds (walltime).
 --invoking executable--
/home/besselman/CFOUR_18/cfour18/bin/xvdint
 @GETMEM-I,  Allocated  183105 MB of main memory.
 One- and two-electron integral derivatives are calculated
 for RHF-CC/MBPT NMR chemical shifts and magnetizabilities.
 Gauge-including atomic orbitals (GIAOs) are used.
 Spherical gaussians are used.
 Derivatives with respect to Bx are calculated.

       HF-SCF contribution to diamagnetic part of shielding tensor
       -----------------------------------------------------------


           Symmetry 1
                              Bz

               H #1 z    22.62182032
               C #2 z   234.36713127
               C #3 z   240.40754581
               C #4 z   240.41818962
               C #5 z   229.62953210
               C #6 z   229.59348688
               H #7 z    22.86449779
               H #8 z    22.67826563
               H #9 z    21.33853997
               H #0 z    21.19093742
               N #A z   317.51743287

           Symmetry 2
                              Bx             By

               H #1 x    36.48667324    -8.29906875
               H #1 y    -8.29906875    33.00700719
               C #2 x   258.79216150     5.76397498
               C #2 y     5.76397499   261.20890350
               C #3 x   267.26682704     0.39069269
               C #3 y     0.06053741   258.59850780
               C #4 x   258.87282532    -1.69919754
               C #4 y    -1.36904226   266.99250952
               C #5 x   252.86949899    -5.44712619
               C #5 y    -8.26594328   263.02520972
               C #6 x   265.35146516    -5.64919946
               C #6 y    -2.83038237   250.54324356
               H #7 x    27.29783792     3.85105503
               H #7 y     3.46083747    43.56429952
               H #8 x    41.41114379     6.41957855
               H #8 y     6.80979610    29.45099365
               H #9 x    41.54191622     5.64928671
               H #9 y     5.39349836    27.69091375
               H #0 x    26.05646441     2.14709793
               H #0 y     2.40288628    43.17636556
               N #A x   328.57587561    15.35033650
               N #A y    15.35033649   335.01202480


                       Bx          By          Bz

      H #1    x   36.486673   -8.299069    0.000000
      H #1    y   -8.299069   33.007007    0.000000
      H #1    z    0.000000    0.000000   22.621820

      C #2    x  258.792161    5.763975    0.000000
      C #2    y    5.763975  261.208903    0.000000
      C #2    z    0.000000    0.000000  234.367131

      C #3    x  267.266827    0.390693    0.000000
      C #3    y    0.060537  258.598508    0.000000
      C #3    z    0.000000    0.000000  240.407546

      C #4    x  258.872825   -1.699198    0.000000
      C #4    y   -1.369042  266.992510    0.000000
      C #4    z    0.000000    0.000000  240.418190

      C #5    x  252.869499   -5.447126    0.000000
      C #5    y   -8.265943  263.025210    0.000000
      C #5    z    0.000000    0.000000  229.629532

      C #6    x  265.351465   -5.649199    0.000000
      C #6    y   -2.830382  250.543244    0.000000
      C #6    z    0.000000    0.000000  229.593487

      H #7    x   27.297838    3.851055    0.000000
      H #7    y    3.460837   43.564300    0.000000
      H #7    z    0.000000    0.000000   22.864498

      H #8    x   41.411144    6.419579    0.000000
      H #8    y    6.809796   29.450994    0.000000
      H #8    z    0.000000    0.000000   22.678266

      H #9    x   41.541916    5.649287    0.000000
      H #9    y    5.393498   27.690914    0.000000
      H #9    z    0.000000    0.000000   21.338540

      H #0    x   26.056464    2.147098    0.000000
      H #0    y    2.402886   43.176366    0.000000
      H #0    z    0.000000    0.000000   21.190937

      N #A    x  328.575876   15.350336    0.000000
      N #A    y   15.350336  335.012025    0.000000
      N #A    z    0.000000    0.000000  317.517433


                  Diamagnetic part of shielding tensors
                  -------------------------------------


           Symmetry 1
                              Bz

               H #1 z    21.60191214
               C #2 z   234.48658930
               C #3 z   241.72239329
               C #4 z   241.68820238
               C #5 z   232.88380385
               C #6 z   232.86865165
               H #7 z    21.94185284
               H #8 z    21.76828695
               H #9 z    20.57304172
               H #0 z    20.42863097
               N #A z   323.36655054

           Symmetry 2
                              Bx             By

               H #1 x    36.07644513    -8.57812752
               H #1 y    -8.57812752    32.47977424
               C #2 x   260.91305886     4.82341482
               C #2 y     4.82341482   262.93543911
               C #3 x   268.16469958     0.40504745
               C #3 y     0.14746111   260.83090610
               C #4 x   261.02870241    -1.34854330
               C #4 y    -1.09095697   267.96690325
               C #5 x   255.26891346    -5.71678133
               C #5 y    -7.19235788   265.09160592
               C #6 x   267.27043908    -4.67633455
               C #6 y    -3.20075800   253.09008030
               H #7 x    26.42390397     3.96125761
               H #7 y     3.53392172    43.14776596
               H #8 x    40.93854696     6.57679989
               H #8 y     7.00413578    28.63312297
               H #9 x    41.41608436     5.79151272
               H #9 y     5.49043135    27.00186326
               H #0 x    25.34309815     2.12085906
               H #0 y     2.42194042    43.07484947
               N #A x   330.44817617    16.04474038
               N #A y    16.04474037   337.17547774


                       Bx          By          Bz

      H #1    x   36.076445   -8.578128    0.000000
      H #1    y   -8.578128   32.479774    0.000000
      H #1    z    0.000000    0.000000   21.601912

      C #2    x  260.913059    4.823415    0.000000
      C #2    y    4.823415  262.935439    0.000000
      C #2    z    0.000000    0.000000  234.486589

      C #3    x  268.164700    0.405047    0.000000
      C #3    y    0.147461  260.830906    0.000000
      C #3    z    0.000000    0.000000  241.722393

      C #4    x  261.028702   -1.348543    0.000000
      C #4    y   -1.090957  267.966903    0.000000
      C #4    z    0.000000    0.000000  241.688202

      C #5    x  255.268913   -5.716781    0.000000
      C #5    y   -7.192358  265.091606    0.000000
      C #5    z    0.000000    0.000000  232.883804

      C #6    x  267.270439   -4.676335    0.000000
      C #6    y   -3.200758  253.090080    0.000000
      C #6    z    0.000000    0.000000  232.868652

      H #7    x   26.423904    3.961258    0.000000
      H #7    y    3.533922   43.147766    0.000000
      H #7    z    0.000000    0.000000   21.941853

      H #8    x   40.938547    6.576800    0.000000
      H #8    y    7.004136   28.633123    0.000000
      H #8    z    0.000000    0.000000   21.768287

      H #9    x   41.416084    5.791513    0.000000
      H #9    y    5.490431   27.001863    0.000000
      H #9    z    0.000000    0.000000   20.573042

      H #0    x   25.343098    2.120859    0.000000
      H #0    y    2.421940   43.074849    0.000000
      H #0    z    0.000000    0.000000   20.428631

      N #A    x  330.448176   16.044740    0.000000
      N #A    y   16.044740  337.175478    0.000000
      N #A    z    0.000000    0.000000  323.366551


    Reorthonormalization contribution to HF-SCF magnetizability tensor
    ------------------------------------------------------------------

                        Bx          By          Bz

            Bx     2.49412171 -0.33145680  0.00000000
            By    -0.33145680  2.35514720  0.00000000
            Bz     0.00000000  0.00000000 29.84213509


    1e expectation value contribution to HF-SCF magnetizability tensor
    ------------------------------------------------------------------

                        Bx          By          Bz

            Bx   -37.84979750 -1.23896506  0.00000000
            By    -1.23896506-38.36927562  0.00000000
            Bz     0.00000000  0.00000000************


       Reorthonormalization contribution to magnetizability tensor
       -----------------------------------------------------------

                        Bx          By          Bz

            Bx    -0.10096171 -0.41881714  0.00000000
            By    -0.41881714 -0.27656500  0.00000000
            Bz     0.00000000  0.00000000  4.26028203


       1e expectation value contribution to magnetizability tensor
       -----------------------------------------------------------

                        Bx          By          Bz

            Bx   -22.68274999  3.72528769  0.00000000
            By     3.72528769-21.12079678  0.00000000
            Bz     0.00000000  0.00000000************


 Evaluation of 1e integral derivatives required   14.06 seconds.
 Evaluation of 2el GIAO integrals
 Evaluation of 2e integral derivatives required33855.16 seconds.
 @CHECKOUT-I, Total execution time (CPU/WALL):     33869.30/    1626.99 seconds.
--executable xvdint finished with status     0 in     1627.02 seconds (walltime).
 --invoking executable--
/home/besselman/CFOUR_18/cfour18/bin/xcphf
 @GETMEM-I,  Allocated  183105 MB of main memory.
  relativistic F                     0
 Coupled-perturbed HF (CPHF) equations 
 are solved for RHF-CC/MBPT magnetizabilities and NMR shifts.
 There is 1 perturbation within irrep 1.
 CPHF converged after  20 iterations.
  Tolerances in treatment of perturbed canonical orbitals:
     Tol1:    0.00001000 Tol2:    1.00000000
   Perturbed canonical restriction dropped for orbital pair   2[1] ;   3[1]
  (U[ij] element of    -0.35150D+01 is above threshold)
   Perturbed canonical restriction dropped for orbital pair   3[1] ;   2[1]
  (U[ij] element of    -0.35139D+01 is above threshold)
   Perturbed canonical restriction dropped for orbital pair   5[1] ;   6[1]
  (U[ij] element of    -0.55878D+01 is above threshold)
   Perturbed canonical restriction dropped for orbital pair   6[1] ;   5[1]
  (U[ij] element of    -0.55900D+01 is above threshold)
   Perturbed canonical restriction dropped for orbital pair   7[1] ;   9[1]
  (U[ij] element of    -0.20023D+01 is above threshold)
   Perturbed canonical restriction dropped for orbital pair   9[1] ;   7[1]
  (U[ij] element of    -0.12525D+01 is above threshold)
   Perturbed canonical restriction dropped for orbital pair   8[1] ;   9[1]
  (U[ij] element of     0.14176D+02 is above threshold)
   Perturbed canonical restriction dropped for orbital pair   9[1] ;   8[1]
  (U[ij] element of     0.12296D+02 is above threshold)
   Perturbed canonical restriction dropped for orbital pair  10[1] ;  11[1]
  (U[ij] element of     0.49834D+03 is above threshold)
   Perturbed canonical restriction dropped for orbital pair  11[1] ;  10[1]
  (U[ij] element of     0.49520D+03 is above threshold)
   Perturbed canonical restriction dropped for orbital pair  10[1] ;  13[1]
  (U[ij] element of     0.14722D+01 is above threshold)
   Perturbed canonical restriction dropped for orbital pair  13[1] ;  10[1]
  (U[ij] element of     0.85210D+00 is above threshold)
   Perturbed canonical restriction dropped for orbital pair  12[1] ;  13[1]
  (U[ij] element of     0.87105D+01 is above threshold)
   Perturbed canonical restriction dropped for orbital pair  13[1] ;  12[1]
  (U[ij] element of     0.75995D+01 is above threshold)
   Perturbed canonical restriction dropped for orbital pair  13[1] ;  14[1]
  (U[ij] element of    -0.34819D+03 is above threshold)
   Perturbed canonical restriction dropped for orbital pair  14[1] ;  13[1]
  (U[ij] element of    -0.34530D+03 is above threshold)
   Perturbed canonical restriction dropped for orbital pair  14[1] ;  15[1]
  (U[ij] element of    -0.29640D+01 is above threshold)
   Perturbed canonical restriction dropped for orbital pair  15[1] ;  14[1]
  (U[ij] element of    -0.23485D+01 is above threshold)
   Perturbed canonical restriction dropped for orbital pair  13[1] ;  16[1]
  (U[ij] element of    -0.68907D+01 is above threshold)
   Perturbed canonical restriction dropped for orbital pair  16[1] ;  13[1]
  (U[ij] element of    -0.61755D+01 is above threshold)
   Perturbed canonical restriction dropped for orbital pair  15[1] ;  16[1]
  (U[ij] element of    -0.18870D+02 is above threshold)
   Perturbed canonical restriction dropped for orbital pair  16[1] ;  15[1]
  (U[ij] element of    -0.17707D+02 is above threshold)
   Perturbed canonical restriction dropped for orbital pair  10[1] ;  17[1]
  (U[ij] element of    -0.15277D+01 is above threshold)
   Perturbed canonical restriction dropped for orbital pair  17[1] ;  10[1]
  (U[ij] element of    -0.99296D+00 is above threshold)
   Perturbed canonical restriction dropped for orbital pair  14[1] ;  17[1]
  (U[ij] element of     0.33486D+01 is above threshold)
   Perturbed canonical restriction dropped for orbital pair  17[1] ;  14[1]
  (U[ij] element of     0.27774D+01 is above threshold)
   Perturbed canonical restriction dropped for orbital pair  16[1] ;  17[1]
  (U[ij] element of     0.14823D+02 is above threshold)
   Perturbed canonical restriction dropped for orbital pair  17[1] ;  16[1]
  (U[ij] element of     0.14060D+02 is above threshold)
   Perturbed canonical restriction dropped for orbital pair  11[1] ;  18[1]
  (U[ij] element of    -0.20493D+01 is above threshold)
   Perturbed canonical restriction dropped for orbital pair  18[1] ;  11[1]
  (U[ij] element of    -0.12838D+01 is above threshold)
   Perturbed canonical restriction dropped for orbital pair  13[1] ;  18[1]
  (U[ij] element of     0.40457D+01 is above threshold)
   Perturbed canonical restriction dropped for orbital pair  18[1] ;  13[1]
  (U[ij] element of     0.30477D+01 is above threshold)
   Perturbed canonical restriction dropped for orbital pair  15[1] ;  18[1]
  (U[ij] element of     0.15958D+01 is above threshold)
   Perturbed canonical restriction dropped for orbital pair  18[1] ;  15[1]
  (U[ij] element of     0.13593D+01 is above threshold)
   Perturbed canonical restriction dropped for orbital pair  17[1] ;  18[1]
  (U[ij] element of    -0.10290D+02 is above threshold)
   Perturbed canonical restriction dropped for orbital pair  18[1] ;  17[1]
  (U[ij] element of    -0.96536D+01 is above threshold)
   Perturbed canonical restriction dropped for orbital pair   2[2] ;   3[2]
  (U[ij] element of     0.27948D+02 is above threshold)
   Perturbed canonical restriction dropped for orbital pair   3[2] ;   2[2]
  (U[ij] element of     0.24881D+02 is above threshold)
 There are 2 perturbations within irrep 2.
 CPHF converged after  23 iterations.

       HF-SCF contribution to paramagnetic part of shielding tensor
       ------------------------------------------------------------

                        Bx          By          Bz

      H #1    x  -11.523139   10.445793    0.000000
      H #1    y   10.445793   -7.143386    0.000000
      H #1    z    0.000000    0.000000   -1.737568

      C #2    x -298.156664   48.033948    0.000000
      C #2    y   48.033948 -278.016802    0.000000
      C #2    z    0.000000    0.000000  -43.055199

      C #3    x -201.296812  -23.328037    0.000000
      C #3    y   -3.062986 -312.403440    0.000000
      C #3    z    0.000000    0.000000  -54.137226

      C #4    x -302.426165  -24.263941    0.000000
      C #4    y  -44.528992 -211.274088    0.000000
      C #4    z    0.000000    0.000000  -54.147870

      C #5    x -326.249832  -56.434364    0.000000
      C #5    y  -28.781082 -259.384358    0.000000
      C #5    z    0.000000    0.000000  -69.787047

      C #6    x -245.086723  -11.765889    0.000000
      C #6    y  -39.419171 -340.547466    0.000000
      C #6    z    0.000000    0.000000  -69.751001

      H #7    x    0.993131   -4.251358    0.000000
      H #7    y   -2.700393  -19.571376    0.000000
      H #7    z    0.000000    0.000000   -1.356017

      H #8    x  -17.309597   -6.537413    0.000000
      H #8    y   -8.088378   -1.268648    0.000000
      H #8    z    0.000000    0.000000   -1.169785

      H #9    x  -17.683602   -7.720442    0.000000
      H #9    y   -8.273244   -1.946003    0.000000
      H #9    z    0.000000    0.000000   -1.932706

      H #0    x    0.603242   -4.439554    0.000000
      H #0    y   -3.886753  -20.232848    0.000000
      H #0    z    0.000000    0.000000   -1.785103

      N #A    x -616.724720 -119.720915    0.000000
      N #A    y -119.720915 -666.921774    0.000000
      N #A    z    0.000000    0.000000  -11.134646


            Paramagnetic HF-SCF part of magnetizability tensor
            --------------------------------------------------

                         Bx          By          Bz

            Bx      4.41262638  0.65437311  0.00000000
            By      0.65437311  4.68699450  0.00000000
            Bz      0.00000000  0.00000000-51.51853024


                   Total HF-SCF magnetizability tensor
                   -----------------------------------

                         Bx          By          Bz

            Bx    -30.94304942 -0.91604875  0.00000000
            By     -0.91604875-31.32713393  0.00000000
            Bz      0.00000000  0.00000000************


           Total HF-SCF magnetizability :************


  Tolerances in treatment of perturbed canonical orbitals:
     Tol1:    0.00001000 Tol2:    1.00000000
   Perturbed canonical restriction dropped for orbital pair   9[1] ;   1[2]
  (U[ij] element of    -0.11600D+01 is above threshold)
   Perturbed canonical restriction dropped for orbital pair   1[2] ;   9[1]
  (U[ij] element of    -0.66641D+00 is above threshold)
   Perturbed canonical restriction dropped for orbital pair  14[1] ;   1[2]
  (U[ij] element of     0.11376D+01 is above threshold)
   Perturbed canonical restriction dropped for orbital pair   1[2] ;  14[1]
  (U[ij] element of     0.10785D+01 is above threshold)
   Perturbed canonical restriction dropped for orbital pair  15[1] ;   1[2]
  (U[ij] element of    -0.58809D+01 is above threshold)
   Perturbed canonical restriction dropped for orbital pair   1[2] ;  15[1]
  (U[ij] element of    -0.59925D+01 is above threshold)
   Perturbed canonical restriction dropped for orbital pair  16[1] ;   1[2]
  (U[ij] element of    -0.10122D+02 is above threshold)
   Perturbed canonical restriction dropped for orbital pair   1[2] ;  16[1]
  (U[ij] element of    -0.10181D+02 is above threshold)
   Perturbed canonical restriction dropped for orbital pair  18[1] ;   1[2]
  (U[ij] element of    -0.23617D+01 is above threshold)
   Perturbed canonical restriction dropped for orbital pair   1[2] ;  18[1]
  (U[ij] element of    -0.19190D+01 is above threshold)
   Perturbed canonical restriction dropped for orbital pair  10[1] ;   2[2]
  (U[ij] element of    -0.13331D+01 is above threshold)
   Perturbed canonical restriction dropped for orbital pair   2[2] ;  10[1]
  (U[ij] element of    -0.89186D+00 is above threshold)
   Perturbed canonical restriction dropped for orbital pair  11[1] ;   2[2]
  (U[ij] element of    -0.17445D+01 is above threshold)
   Perturbed canonical restriction dropped for orbital pair   2[2] ;  11[1]
  (U[ij] element of    -0.13290D+01 is above threshold)
   Perturbed canonical restriction dropped for orbital pair  12[1] ;   2[2]
  (U[ij] element of    -0.20168D+01 is above threshold)
   Perturbed canonical restriction dropped for orbital pair   2[2] ;  12[1]
  (U[ij] element of    -0.17446D+01 is above threshold)
   Perturbed canonical restriction dropped for orbital pair  18[1] ;   2[2]
  (U[ij] element of    -0.81383D+01 is above threshold)
   Perturbed canonical restriction dropped for orbital pair   2[2] ;  18[1]
  (U[ij] element of    -0.81448D+01 is above threshold)
   Perturbed canonical restriction dropped for orbital pair  10[1] ;   3[2]
  (U[ij] element of     0.14884D+01 is above threshold)
   Perturbed canonical restriction dropped for orbital pair   3[2] ;  10[1]
  (U[ij] element of     0.10354D+01 is above threshold)
   Perturbed canonical restriction dropped for orbital pair  11[1] ;   3[2]
  (U[ij] element of    -0.12790D+01 is above threshold)
   Perturbed canonical restriction dropped for orbital pair   3[2] ;  11[1]
  (U[ij] element of    -0.77685D+00 is above threshold)
   Perturbed canonical restriction dropped for orbital pair  12[1] ;   3[2]
  (U[ij] element of    -0.20190D+01 is above threshold)
   Perturbed canonical restriction dropped for orbital pair   3[2] ;  12[1]
  (U[ij] element of    -0.17174D+01 is above threshold)
  Tolerances in treatment of perturbed canonical orbitals:
     Tol1:    0.00001000 Tol2:    1.00000000
   Perturbed canonical restriction dropped for orbital pair  14[1] ;   1[2]
  (U[ij] element of     0.14009D+01 is above threshold)
   Perturbed canonical restriction dropped for orbital pair   1[2] ;  14[1]
  (U[ij] element of     0.13280D+01 is above threshold)
   Perturbed canonical restriction dropped for orbital pair  15[1] ;   1[2]
  (U[ij] element of     0.47759D+01 is above threshold)
   Perturbed canonical restriction dropped for orbital pair   1[2] ;  15[1]
  (U[ij] element of     0.48665D+01 is above threshold)
   Perturbed canonical restriction dropped for orbital pair  16[1] ;   1[2]
  (U[ij] element of    -0.12464D+02 is above threshold)
   Perturbed canonical restriction dropped for orbital pair   1[2] ;  16[1]
  (U[ij] element of    -0.12537D+02 is above threshold)
   Perturbed canonical restriction dropped for orbital pair  18[1] ;   1[2]
  (U[ij] element of    -0.29082D+01 is above threshold)
   Perturbed canonical restriction dropped for orbital pair   1[2] ;  18[1]
  (U[ij] element of    -0.23630D+01 is above threshold)
   Perturbed canonical restriction dropped for orbital pair  10[1] ;   2[2]
  (U[ij] element of    -0.16415D+01 is above threshold)
   Perturbed canonical restriction dropped for orbital pair   2[2] ;  10[1]
  (U[ij] element of    -0.10982D+01 is above threshold)
   Perturbed canonical restriction dropped for orbital pair  11[1] ;   2[2]
  (U[ij] element of     0.14167D+01 is above threshold)
   Perturbed canonical restriction dropped for orbital pair   2[2] ;  11[1]
  (U[ij] element of     0.10793D+01 is above threshold)
   Perturbed canonical restriction dropped for orbital pair  12[1] ;   2[2]
  (U[ij] element of    -0.24835D+01 is above threshold)
   Perturbed canonical restriction dropped for orbital pair   2[2] ;  12[1]
  (U[ij] element of    -0.21483D+01 is above threshold)
   Perturbed canonical restriction dropped for orbital pair  16[1] ;   2[2]
  (U[ij] element of     0.10820D+01 is above threshold)
   Perturbed canonical restriction dropped for orbital pair   2[2] ;  16[1]
  (U[ij] element of     0.10518D+01 is above threshold)
   Perturbed canonical restriction dropped for orbital pair  18[1] ;   2[2]
  (U[ij] element of    -0.10021D+02 is above threshold)
   Perturbed canonical restriction dropped for orbital pair   2[2] ;  18[1]
  (U[ij] element of    -0.10029D+02 is above threshold)
   Perturbed canonical restriction dropped for orbital pair  10[1] ;   3[2]
  (U[ij] element of    -0.12088D+01 is above threshold)
   Perturbed canonical restriction dropped for orbital pair   3[2] ;  10[1]
  (U[ij] element of    -0.84084D+00 is above threshold)
   Perturbed canonical restriction dropped for orbital pair  11[1] ;   3[2]
  (U[ij] element of    -0.15750D+01 is above threshold)
   Perturbed canonical restriction dropped for orbital pair   3[2] ;  11[1]
  (U[ij] element of    -0.95660D+00 is above threshold)
   Perturbed canonical restriction dropped for orbital pair  12[1] ;   3[2]
  (U[ij] element of     0.16396D+01 is above threshold)
   Perturbed canonical restriction dropped for orbital pair   3[2] ;  12[1]
  (U[ij] element of     0.13947D+01 is above threshold)
  There are                     86  special pairs.
 @CHECKOUT-I, Total execution time (CPU/WALL):        34.99/       2.13 seconds.
--executable xcphf finished with status     0 in        3.24 seconds (walltime).
 --invoking executable--
/home/besselman/CFOUR_18/cfour18/bin/xsdcc
 @GETMEM-I,  Allocated  183105 MB of main memory.
 Chemical shifts and magnetizabilities are calculated at the CCSD(T) level.
 Gauge-origin independence is ensured by using gauge-including AOs.
 G(ab,cd) and dG(ab,cd)/dx are not explicitly calculated.
 AO based algorithm is used.
 Perturbed canonical orbitals are used.
 Bx is a perturbation of irrep 2.
 CPHF coefficients for vrt-vrt block: U^x(a,b) = -1/2 S^x(a,b)
                     1                     1
                     2                     2
Total CPU time :       140.44
 processed   1072034436 ao basis integrals from     261792 buffers 
                     1                     1
                     2                     2
Total CPU time :        50.70
 processed    272094765 ao basis integrals from      66430 buffers 
Total CPU time :        60.68
 processed    208417782 ao basis integrals from      50884 buffers 
Total CPU time :        32.55
 processed    109924781 ao basis integrals from      26838 buffers 
                     2                     2
                     1                     1
Total CPU time :        50.68
 processed    272094765 ao basis integrals from      66430 buffers 
Total CPU time :        60.68
 processed    208417782 ao basis integrals from      50884 buffers 
Total CPU time :        32.55
 processed    109924781 ao basis integrals from      26838 buffers 
                     1                     1
                     2                     2
Total CPU time :        90.68
 processed    272094765 ao basis integrals from      66430 buffers 
Total CPU time :        50.99
 processed    208417782 ao basis integrals from      50884 buffers 
Total CPU time :        24.92
 processed    109924781 ao basis integrals from      26838 buffers 
 Transformation of GIAO integrals from AO to MO basis:
 RHF transformation
 Transformation of IIIJX integral derivatives.
 3 passes through the AO integral derivative file were needed.
1072034436 AO integral derivatives were read from file IIIJX.
 Transformation of first index required  435.4 seconds.
 Transformation of remaining indices required  377.4 seconds.
 355070544 MO integral derivatives were written to file DERINT.
 Formation of <ab||ci>^chi using AO integrals:
 Transformation of IIII integrals:
 1 pass through the AO integral file was needed.
 272094765 AO integrals were read from file IIII.
 Tranformation of first (perturbed) index required  24.5 seconds.
 Tranformation of remaining (unperturbed) indices required 103.5 seconds.
 Transformation of IIJJ integrals:
 1 pass through the AO integral file was needed.
 109924781 AO integrals were read from file IIJJ.
 Tranformation of first (perturbed) index required  19.7 seconds.
 Tranformation of remaining (unperturbed) indices required  72.1 seconds.
 Transformation of IJIJ integrals:
 1 pass through the AO integral file was needed.
 208417782 AO integrals were read from file IJIJ.
 Tranformation of first (perturbed) index required  63.2 seconds.
 Tranformation of remaining (unperturbed) indices required 153.3 seconds.
        MO basis integral derivatives are being calculated
             (Symmetry block 2, perturbation   1)
 First derivative of the wavefunction is calculated (Symmetry block 2, perturbation   1)
 Resorts of perturbed amplitudes and integrals required   5.2 seconds.
 Construction of <Phi|(dH_N/dx exp(T))c|0> required ***** seconds.
 Starting iterative solution of the perturbed CC equations.
 The DIIS procedure is used to accelerate convergence.
 Convergence criterion is 10**(-9).
 Maximum number of iterations is 200.
 lenvec is               19544028
 Convergence information after     1 iterations: 
 Largest element of residual vector :  0.22177937E+00.
 Largest element of DIIS residual   :  0.22177937E+00.
 lenvec is               19544028
 Convergence information after     2 iterations: 
 Largest element of residual vector : -0.46307931E-01.
 Largest element of DIIS residual   : -0.45667046E-01.
 lenvec is               19544028
 Convergence information after     3 iterations: 
 Largest element of residual vector :  0.55044695E-01.
 Largest element of DIIS residual   :  0.53594227E-01.
 lenvec is               19544028
 Convergence information after     4 iterations: 
 Largest element of residual vector :  0.27463953E-01.
 Largest element of DIIS residual   : -0.23138288E-01.
 lenvec is               19544028
 Convergence information after     5 iterations: 
 Largest element of residual vector :  0.23729210E-01.
 Largest element of DIIS residual   :  0.12944247E-01.
 lenvec is               19544028
 Convergence information after     6 iterations: 
 Largest element of residual vector :  0.11018475E-01.
 Largest element of DIIS residual   :  0.52218242E-02.
 lenvec is               19544028
 Convergence information after     7 iterations: 
 Largest element of residual vector :  0.68273926E-02.
 Largest element of DIIS residual   :  0.28574068E-02.
 lenvec is               19544028
 Convergence information after     8 iterations: 
 Largest element of residual vector :  0.26107325E-02.
 Largest element of DIIS residual   :  0.69672053E-03.
 lenvec is               19544028
 Convergence information after     9 iterations: 
 Largest element of residual vector :  0.95730495E-03.
 Largest element of DIIS residual   : -0.21075671E-03.
 lenvec is               19544028
 Convergence information after    10 iterations: 
 Largest element of residual vector :  0.17933640E-03.
 Largest element of DIIS residual   :  0.92223827E-04.
 lenvec is               19544028
 Convergence information after    11 iterations: 
 Largest element of residual vector :  0.66279263E-04.
 Largest element of DIIS residual   :  0.46896863E-04.
 lenvec is               19544028
 Convergence information after    12 iterations: 
 Largest element of residual vector :  0.31762247E-04.
 Largest element of DIIS residual   :  0.20544184E-04.
 lenvec is               19544028
 Convergence information after    13 iterations: 
 Largest element of residual vector :  0.14020849E-04.
 Largest element of DIIS residual   :  0.91618435E-05.
 lenvec is               19544028
 Convergence information after    14 iterations: 
 Largest element of residual vector :  0.60968525E-05.
 Largest element of DIIS residual   : -0.46932580E-05.
 lenvec is               19544028
 Convergence information after    15 iterations: 
 Largest element of residual vector : -0.52956617E-05.
 Largest element of DIIS residual   : -0.47304665E-05.
 lenvec is               19544028
 Convergence information after    16 iterations: 
 Largest element of residual vector : -0.33158145E-05.
 Largest element of DIIS residual   : -0.66799755E-06.
 lenvec is               19544028
 Convergence information after    17 iterations: 
 Largest element of residual vector : -0.14226548E-05.
 Largest element of DIIS residual   : -0.64429236E-06.
 lenvec is               19544028
 Convergence information after    18 iterations: 
 Largest element of residual vector : -0.47183599E-06.
 Largest element of DIIS residual   :  0.13886390E-06.
 lenvec is               19544028
 Convergence information after    19 iterations: 
 Largest element of residual vector : -0.16549368E-06.
 Largest element of DIIS residual   :  0.56009888E-07.
 lenvec is               19544028
 Convergence information after    20 iterations: 
 Largest element of residual vector : -0.45166959E-07.
 Largest element of DIIS residual   :  0.29400706E-07.
 lenvec is               19544028
 Convergence information after    21 iterations: 
 Largest element of residual vector : -0.23057794E-07.
 Largest element of DIIS residual   : -0.16975288E-07.
 lenvec is               19544028
 Convergence information after    22 iterations: 
 Largest element of residual vector : -0.10579997E-07.
 Largest element of DIIS residual   : -0.62043217E-08.
 lenvec is               19544028
 Convergence information after    23 iterations: 
 Largest element of residual vector : -0.58498476E-08.
 Largest element of DIIS residual   : -0.33961679E-08.
 lenvec is               19544028
 Convergence information after    24 iterations: 
 Largest element of residual vector : -0.26816931E-08.
 Largest element of DIIS residual   : -0.25243201E-08.
 lenvec is               19544028
 Convergence information after    25 iterations: 
 Largest element of residual vector : -0.12115224E-08.
 Largest element of DIIS residual   : -0.80872213E-09.
 Perturbed amplitude equations converged in    25 iterations.
  Dominant contributions to perturbed wavefunction:
   21   21  229   78     -0.6938883907 ABAB
   21   21   78  229     -0.6938883907 ABAB
   20   20  228   49      0.6130281887 ABAB
   20   20   49  228      0.6130281887 ABAB
   20   20  228   61     -0.5368926359 ABAB
   20   20   61  228     -0.5368926359 ABAB
   20   20  228   34     -0.5116824180 ABAB
   20   20   34  228     -0.5116824180 ABAB
   21   21  229  120     -0.4623573686 ABAB
   21   21  120  229     -0.4623573686 ABAB
   20   20  228   78      0.4445926255 ABAB
   20   20   78  228      0.4445926255 ABAB
   21   21  229  147     -0.4434599081 ABAB
   21   21  147  229     -0.4434599081 ABAB
   21   21  229   56     -0.4366874607 ABAB
   21   21   56  229     -0.4366874607 ABAB
   21   21  229  131      0.3713580072 ABAB
   21   21  131  229      0.3713580072 ABAB
   21   20  228   78      0.3691694367 ABAB
   20   21   78  228      0.3691694367 ABAB
  Norm of list 444    0.000000000000000E+000
  Norm of list 445    0.000000000000000E+000
  Norm of list 446     9.29279817798069     
  savet is  F
  dumpdtdl  F
  special occupied indices: 
  @GTSPECIN-I, Orbital   9 is mixed with   1 degenerate partners by the perturbation.
  @GTSPECIN-I, Orbital  10 is mixed with   2 degenerate partners by the perturbation.
  @GTSPECIN-I, Orbital  11 is mixed with   2 degenerate partners by the perturbation.
  @GTSPECIN-I, Orbital  12 is mixed with   2 degenerate partners by the perturbation.
  @GTSPECIN-I, Orbital  14 is mixed with   1 degenerate partners by the perturbation.
  @GTSPECIN-I, Orbital  15 is mixed with   1 degenerate partners by the perturbation.
  @GTSPECIN-I, Orbital  16 is mixed with   1 degenerate partners by the perturbation.
  @GTSPECIN-I, Orbital  18 is mixed with   2 degenerate partners by the perturbation.
  @GTSPECIN-I, Orbital  19 is mixed with   5 degenerate partners by the perturbation.
  @GTSPECIN-I, Orbital  20 is mixed with   4 degenerate partners by the perturbation.
  @GTSPECIN-I, Orbital  21 is mixed with   3 degenerate partners by the perturbation.
   Memory requirement in dtrp1rhfd              185695989
  There are                   1750  ijk combinations. 
 PARA: timing for (T) xsdcc          1057856.26 seconds.
  here
  here2
  here3
  here4
 Starting iterative solution of the perturbed Lambda equations.
 The DIIS procedure is used to accelerate convergence.
 Convergence criterion is 10**(-9).
 Maximum number of iterations is 200.
 lenvec is               19544028
 Convergence information after     1 iterations: 
 Largest element of residual vector : -0.23379722E+00.
 Largest element of DIIS residual   : -0.23379722E+00.
 lenvec is               19544028
 Convergence information after     2 iterations: 
 Largest element of residual vector :  0.48022825E-01.
 Largest element of DIIS residual   :  0.46921308E-01.
 lenvec is               19544028
 Convergence information after     3 iterations: 
 Largest element of residual vector : -0.58742917E-01.
 Largest element of DIIS residual   : -0.59222504E-01.
 lenvec is               19544028
 Convergence information after     4 iterations: 
 Largest element of residual vector : -0.28818846E-01.
 Largest element of DIIS residual   :  0.24258077E-01.
 lenvec is               19544028
 Convergence information after     5 iterations: 
 Largest element of residual vector : -0.25663299E-01.
 Largest element of DIIS residual   : -0.14641217E-01.
 lenvec is               19544028
 Convergence information after     6 iterations: 
 Largest element of residual vector : -0.11853117E-01.
 Largest element of DIIS residual   : -0.61062544E-02.
 lenvec is               19544028
 Convergence information after     7 iterations: 
 Largest element of residual vector : -0.72679481E-02.
 Largest element of DIIS residual   : -0.32418798E-02.
 lenvec is               19544028
 Convergence information after     8 iterations: 
 Largest element of residual vector : -0.27627937E-02.
 Largest element of DIIS residual   : -0.84601426E-03.
 lenvec is               19544028
 Convergence information after     9 iterations: 
 Largest element of residual vector : -0.10005979E-02.
 Largest element of DIIS residual   : -0.23157655E-03.
 lenvec is               19544028
 Convergence information after    10 iterations: 
 Largest element of residual vector : -0.16999482E-03.
 Largest element of DIIS residual   : -0.97103716E-04.
 lenvec is               19544028
 Convergence information after    11 iterations: 
 Largest element of residual vector : -0.72541792E-04.
 Largest element of DIIS residual   : -0.55815766E-04.
 lenvec is               19544028
 Convergence information after    12 iterations: 
 Largest element of residual vector : -0.36119815E-04.
 Largest element of DIIS residual   : -0.23250660E-04.
 lenvec is               19544028
 Convergence information after    13 iterations: 
 Largest element of residual vector : -0.17907552E-04.
 Largest element of DIIS residual   :  0.12303827E-04.
 lenvec is               19544028
 Convergence information after    14 iterations: 
 Largest element of residual vector :  0.99333495E-05.
 Largest element of DIIS residual   :  0.93608458E-05.
 lenvec is               19544028
 Convergence information after    15 iterations: 
 Largest element of residual vector :  0.81284067E-05.
 Largest element of DIIS residual   :  0.69541932E-05.
 lenvec is               19544028
 Convergence information after    16 iterations: 
 Largest element of residual vector :  0.52816826E-05.
 Largest element of DIIS residual   :  0.19166556E-05.
 lenvec is               19544028
 Convergence information after    17 iterations: 
 Largest element of residual vector :  0.20073908E-05.
 Largest element of DIIS residual   :  0.11351412E-05.
 lenvec is               19544028
 Convergence information after    18 iterations: 
 Largest element of residual vector :  0.64830549E-06.
 Largest element of DIIS residual   :  0.20834530E-06.
 lenvec is               19544028
 Convergence information after    19 iterations: 
 Largest element of residual vector :  0.24591251E-06.
 Largest element of DIIS residual   :  0.13999094E-06.
 lenvec is               19544028
 Convergence information after    20 iterations: 
 Largest element of residual vector :  0.11366385E-06.
 Largest element of DIIS residual   :  0.71906071E-07.
 lenvec is               19544028
 Convergence information after    21 iterations: 
 Largest element of residual vector :  0.62854681E-07.
 Largest element of DIIS residual   :  0.48456305E-07.
 lenvec is               19544028
 Convergence information after    22 iterations: 
 Largest element of residual vector :  0.35764217E-07.
 Largest element of DIIS residual   :  0.15459745E-07.
 lenvec is               19544028
 Convergence information after    23 iterations: 
 Largest element of residual vector :  0.16171205E-07.
 Largest element of DIIS residual   :  0.99645387E-08.
 lenvec is               19544028
 Convergence information after    24 iterations: 
 Largest element of residual vector :  0.56252265E-08.
 Largest element of DIIS residual   : -0.24783703E-08.
 lenvec is               19544028
 Convergence information after    25 iterations: 
 Largest element of residual vector :  0.25814378E-08.
 Largest element of DIIS residual   : -0.16886739E-08.
 lenvec is               19544028
 Convergence information after    26 iterations: 
 Largest element of residual vector : -0.10922995E-08.
 Largest element of DIIS residual   :  0.10077286E-08.
 lenvec is               19544028
 Convergence information after    27 iterations: 
 Largest element of residual vector :  0.65510415E-09.
 Largest element of DIIS residual   :  0.57737632E-09.
 Perturbed Lambda equations converged in    27 iterations.
  Dominant contributions to perturbed wavefunction:
   21   21  229   78      0.9715282025 ABAB
   21   21   78  229      0.9715282025 ABAB
   20   20  228   49     -0.8449427864 ABAB
   20   20   49  228     -0.8449427864 ABAB
   20   20  228   61      0.7385151371 ABAB
   20   20   61  228      0.7385151371 ABAB
   20   20  228   34      0.7131581109 ABAB
   20   20   34  228      0.7131581109 ABAB
   21   21  229  120      0.6477313064 ABAB
   21   21  120  229      0.6477313064 ABAB
   20   20  228   78     -0.6275341765 ABAB
   20   20   78  228     -0.6275341765 ABAB
   21   21  229  147      0.6206310750 ABAB
   21   21  147  229      0.6206310750 ABAB
   21   21  229   56      0.6150294890 ABAB
   21   21   56  229      0.6150294890 ABAB
   21   20  228   78     -0.5316619457 ABAB
   20   21   78  228     -0.5316619457 ABAB
   21   21  229  131     -0.5198692696 ABAB
   21   21  131  229     -0.5198692696 ABAB
 First-order density matrix is being calculated  (Symmetry block 2, perturbation   1)
  There are                     86  special pairs.
  occ                     1                     1   1.12237999078642     
  vrt                     1                     1   1.23028012873740     
  vo                     1                     1   265.894277667675     
  occ                     2                     1 -3.056943309125740E-002
  vrt                     2                     1  6.933701334557132E-002
  vo                     2                     1  -28.5064754387773     
  gtensor plus SO mean-field
 Calculation of the contributions of <pq||rs> to dI(i,j)/dx required 154.3 seconds.
 Calculation of the contributions of <pq||rs> to dI(a,b)/dx required ***** seconds.
  @FORMDXIJ-I, Using CC response density for pair (  1,  9)
  @FORMDXIJ-I, Using CC response density for pair (  1, 14)
  @FORMDXIJ-I, Using CC response density for pair (  1, 15)
  @FORMDXIJ-I, Using CC response density for pair (  1, 16)
  @FORMDXIJ-I, Using CC response density for pair (  1, 18)
  @FORMDXIJ-I, Using CC response density for pair (  2, 10)
  @FORMDXIJ-I, Using CC response density for pair (  2, 11)
  @FORMDXIJ-I, Using CC response density for pair (  2, 12)
  @FORMDXIJ-I, Using CC response density for pair (  2, 18)
  @FORMDXIJ-I, Using CC response density for pair (  3, 10)
  @FORMDXIJ-I, Using CC response density for pair (  3, 11)
  @FORMDXIJ-I, Using CC response density for pair (  3, 12)
  dD(ij)/dx contribution from formdxij
   -0.00002575929895     -0.00002481010204     -0.00020853330256     -0.00024895424964
    0.00012355547649      0.00015048122946      0.00008491351484      0.00022095979655
   -0.00002401282613      0.00014054536963      0.00008345473810     -0.00027488694311
   -0.00015197239680     -0.00022044132451     -0.00019509143241      0.00012631280566
   -0.00009406931009      0.00005534511351     -0.00146121433534     -0.00544592543531
   -0.00943352277491      0.00361942557978     -0.00353760038041     -0.00480100207706
    0.02084972461609     -0.00210354557041      0.00161301394840     -0.00514183589716
    0.04443037872152     -0.05053444902458     -0.00191979446564      0.05610082295974
    0.04062750893978     -0.00274101904963      0.04896467214110      0.04884271280661
   -0.00165641762315     -0.00103934103301     -0.00103648041827     -0.00420531247359
    0.00350389325180      0.00687205435414      0.01422695578792     -0.01077684746616
   -0.00023784084600      0.01882240435987      0.00066604090146      0.00425486759914
   -0.00746105611929     -0.00149658168010      0.00288223726713     -0.02546760351793
    0.04403370968113      0.00065296959563      0.00002575929895      0.00024895424964
   -0.00008491351484     -0.00014054536963      0.00015197239680     -0.00012631280566
    0.00146121433534     -0.00361942557978     -0.02084972461609      0.00514183589716
    0.00191979446564      0.00274101904963      0.00165641762315      0.00420531247359
   -0.01422695578792     -0.01882240435987      0.00746105611929      0.02546760351793
    0.00002481010204     -0.00012355547649     -0.00022095979655     -0.00008345473810
    0.00022044132451      0.00009406931009      0.00544592543531      0.00353760038041
    0.00210354557041     -0.04443037872152     -0.05610082295974     -0.04896467214110
    0.00103934103301     -0.00350389325180      0.01077684746616     -0.00066604090146
    0.00149658168010     -0.04403370968113      0.00020853330256     -0.00015048122946
    0.00002401282613      0.00027488694311      0.00019509143241     -0.00005534511351
    0.00943352277491      0.00480100207706     -0.00161301394840      0.05053444902458
   -0.04062750893978     -0.04884271280661      0.00103648041827     -0.00687205435414
    0.00023784084600     -0.00425486759914     -0.00288223726713     -0.00065296959563
 oo -2.937496862847852E-003
 oo  8.241625804331704E-003
 oo -0.130837600984318     
 oo -5.319127787268797E-002
 oo -8.973929208574832E-002
 oo  3.982072581117355E-002
 oo -9.164046803779365E-002
 oo -7.025406733078441E-004
 oo -7.173656936102872E-002
 oo  2.709192965148163E-002
 oo -0.129124075520524     
 oo  1.008102118033190E-002
 oo  5.738172905086757E-003
 oo -8.594064493319831E-004
 oo -8.703115310686882E-003
 oo -5.761927541339499E-003
 oo -7.825302059159888E-003
 oo -8.328167822740779E-003
 oo  4.882570151267003E-003
 oo -3.625441173282689E-003
 oo -0.392744895984230     
 oo -0.208948569292301     
  pcan                     1                     1   1.10910964323142     
  pcan                     2                     1  2.452793370940975E-002
 Calculation of the contributions of <pq||rs> to dI(i,a)/dx required 228.9 seconds.
                     1                     2
                     2                     1
Total CPU time :        51.64
 processed    272094765 ao basis integrals from      66430 buffers 
Total CPU time :        61.34
 processed    208417782 ao basis integrals from      50884 buffers 
Total CPU time :        33.10
 processed    109924781 ao basis integrals from      26838 buffers 
 First-order Z-vector equations are solved for 1 perturbation.
 Convergence reached after  23 iterations.
  zvec                     1                     1  -268.892219024859     
  zvec                     2                     1   27.9832604623913     
  occ                     1                     1  0.410914683540054     
  vrt                     1                     1   3.79103807429822     
  vo                     1                     1   6.87268822297082     
  occ                     2                     1 -4.140163290211650E-002
  vrt                     2                     1  0.150554306217667     
  vo                     2                     1  0.153392991259878     
  occ                     1                     1  0.263832572605018     
 [   1]-0.0003016507417 [   2]-0.0004089655880 [   3] 0.0002620428483 [   4] 0.0002910153975
 [   5] 0.0005690159621 [   6] 0.0000996329682 [   7]-0.0006902199952 [   8]-0.0002113369705
 [   9] 0.0002996657096 [  10]-0.0005219523471 [  11] 0.0003327115020 [  12] 0.0004853391688
 [  13]-0.0000200584650 [  14]-0.0006258808349 [  15] 0.0001562648744 [  16] 0.0002009265168
 [  17]-0.0002314432446 [  18] 0.0000073343986 [  19]-0.0004610941193 [  20]-0.0007267167451
 [  21] 0.0005273561842 [  22]-0.0002749662191 [  23] 0.0004698950602 [  24] 0.0007212283838
 [  25]-0.0007285042291 [  26] 0.0020088171400 [  27] 0.0001176374643 [  28]-0.0002085838085
 [  29]-0.0001392551072 [  30] 0.0000849037945 [  31]-0.0002405689029 [  32]-0.0001430261227
 [  33]-0.0000278641067 [  34]-0.0000605352850 [  35]-0.0003637522753 [  36] 0.0000217038245
 [  37]-0.0001592463426 [  38]-0.0004079945878 [  39] 0.0002589063354 [  40] 0.0002386397480
 [  41] 0.0003141896691 [  42] 0.0001369893244 [  43]-0.0010591826664 [  44]-0.0004367221013
 [  45] 0.0003457404164 [  46] 0.0004358389429 [  47]-0.0003196823186 [  48]-0.0003543408493
 [  49] 0.0001235942626 [  50] 0.0004809197044 [  51] 0.0001823448561 [  52] 0.0009776597474
 [  53]-0.0007750122741 [  54]-0.0004298761384 [  55] 0.0004439034426 [  56]-0.0001746114684
 [  57] 0.0001781209898 [  58]-0.0001435925274 [  59]-0.0000238840261 [  60]-0.0000835795596
 [  61]-0.0000556090643 [  62] 0.0000735929089 [  63] 0.0001709841745 [  64]-0.0002115082722
 [  65]-0.0005832224786 [  66] 0.0000601098467 [  67]-0.0004167693019 [  68]-0.0005044634093
 [  69] 0.0000388207487 [  70]-0.0000802726629 [  71] 0.0000705297269 [  72]-0.0002783546845
 [  73] 0.0003588144664 [  74] 0.0002810072956 [  75]-0.0007497338932 [  76] 0.0021388733117
 [  77] 0.0002856400380 [  78]-0.0000623559931 [  79] 0.0000731322739 [  80] 0.0000161195774
 [  81]-0.0000334176430 [  82] 0.0000107398582 [  83]-0.0001393204511 [  84]-0.0000257145701
 [  85]-0.0000964664009 [  86]-0.0000252773743 [  87] 0.0000067023256 [  88]-0.0000004172161
 [  89] 0.0000006416412 [  90] 0.0000182627212 [  91] 0.0000081272361 [  92]-0.0000007556906
 [  93]-0.0000141510853 [  94] 0.0000019951728 [  95]-0.0000156546753 [  96]-0.0000213436171
 [  97] 0.0000254474316 [  98] 0.0000050025755 [  99]-0.0000098584647 [ 100] 0.0000036580167
 [ 101]-0.0000503130528 [ 102] 0.0001654654160 [ 103]-0.0002302408883 [ 104] 0.0000437384052
 [ 105] 0.0002291651067 [ 106] 0.0000280238717 [ 107]-0.0000224241957 [ 108]-0.0005135286568
 [ 109] 0.0004864342518 [ 110] 0.0000316112363 [ 111] 0.0002944019173 [ 112]-0.0001593506157
 [ 113] 0.0000204475319 [ 114] 0.0000448419332 [ 115] 0.0000974776339 [ 116]-0.0003111699454
 [ 117] 0.0001468189762 [ 118] 0.0004923706555 [ 119] 0.0007987735071 [ 120]-0.0005089662608
 [ 121] 0.0000697786352 [ 122]-0.0002180026847 [ 123]-0.0009373601701 [ 124] 0.0006464541540
 [ 125]-0.0006071354259 [ 126] 0.0004484492658 [ 127]-0.0011930268432 [ 128]-0.0001854866587
 [ 129] 0.0000267578144 [ 130] 0.0000349923917 [ 131] 0.0001641090634 [ 132] 0.0001598855323
 [ 133] 0.0001647193229 [ 134] 0.0001435021925 [ 135] 0.0000949841206 [ 136] 0.0001064238887
 [ 137] 0.0000998810920 [ 138]-0.0000680113791 [ 139]-0.0000047545427 [ 140]-0.0002400018345
 [ 141]-0.0002527028480 [ 142]-0.0001055086277 [ 143] 0.0003326390247 [ 144] 0.0000266823685
 [ 145] 0.0001372712954 [ 146] 0.0000347075571 [ 147]-0.0005553704543 [ 148]-0.0012161539788
 [ 149] 0.0004445118450 [ 150]-0.0001750411163 [ 151]-0.0001542693478 [ 152]-0.0001143434659
 [ 153]-0.0008615991500 [ 154] 0.0004003370663 [ 155] 0.0010427856200 [ 156]-0.0002173967215
 [ 157] 0.0003498858719 [ 158]-0.0000228627648 [ 159]-0.0000844560428 [ 160] 0.0001968981591
 [ 161] 0.0000715044895 [ 162]-0.0000534564971 [ 163] 0.0005011282471 [ 164]-0.0001786603965
 [ 165]-0.0000149155163 [ 166]-0.0006942803442 [ 167]-0.0001089057894 [ 168] 0.0005235914492
 [ 169]-0.0007120648244 [ 170]-0.0003644695803 [ 171]-0.0004632281957 [ 172] 0.0003124183036
 [ 173] 0.0000186561461 [ 174]-0.0001301775993 [ 175]-0.0004058794527 [ 176] 0.0004819226443
 [ 177]-0.0008572362185 [ 178]-0.0005063924867 [ 179] 0.0000568984265 [ 180] 0.0000776510101
 [ 181]-0.0000254101869 [ 182]-0.0001816190870 [ 183]-0.0000529367928 [ 184] 0.0001047386477
 [ 185] 0.0000393484811 [ 186] 0.0000735784832 [ 187] 0.0000352942081 [ 188]-0.0000101108026
 [ 189]-0.0000464753001 [ 190]-0.0000560368112 [ 191] 0.0000248452007 [ 192]-0.0000164489598
 [ 193]-0.0000103332896 [ 194] 0.0000137800141 [ 195]-0.0000061209503 [ 196]-0.0000086481172
 [ 197] 0.0000196776133 [ 198] 0.0000183021793 [ 199]-0.0000074884008 [ 200]-0.0000563043247
 [ 201]-0.0000175691902 [ 202] 0.0000362978762 [ 203] 0.0001997565487 [ 204] 0.0001151713847
 [ 205] 0.0000708490258 [ 206]-0.0002061125652 [ 207]-0.0003412793327 [ 208] 0.0002581071429
 [ 209] 0.0000986069446 [ 210] 0.0002058756863 [ 211]-0.0002169330646 [ 212] 0.0001490707354
 [ 213]-0.0002486870259 [ 214]-0.0002693737768 [ 215]-0.0003065575297 [ 216] 0.0003355032108
 [ 217] 0.0000795087552 [ 218] 0.0000576868450 [ 219] 0.0000990431881 [ 220] 0.0004181194957
 [ 221] 0.0005529818980 [ 222] 0.0008871454917 [ 223]-0.0011296258610 [ 224] 0.0003484295193
 [ 225]-0.0005335631395 [ 226]-0.0004785702717 [ 227]-0.0000207661170 [ 228]-0.0008986880114
 [ 229]-0.0000898612334 [ 230] 0.0000672088204 [ 231]-0.0001438330792 [ 232]-0.0000958146640
 [ 233]-0.0000514922589 [ 234] 0.0002501014564 [ 235] 0.0000125816179 [ 236] 0.0002793742472
 [ 237] 0.0002701722003 [ 238]-0.0000477774798 [ 239] 0.0003822454421 [ 240] 0.0003300841486
 [ 241]-0.0000117734841 [ 242]-0.0002147010124 [ 243]-0.0004188164511 [ 244]-0.0008148403237
 [ 245] 0.0007355437033 [ 246] 0.0002601587210 [ 247]-0.0004877286695 [ 248]-0.0000031941904
 [ 249] 0.0001690512736 [ 250] 0.0006777749139 [ 251] 0.0001540992513 [ 252]-0.0004861048890
 [ 253]-0.0002370556340 [ 254]-0.0005344432841 [ 255] 0.0008813258334 [ 256] 0.0000441679947
 [ 257]-0.0004660442053 [ 258] 0.0000308764486 [ 259] 0.0000181227791 [ 260] 0.0005311339112
 [ 261] 0.0000748291291 [ 262] 0.0002109238292 [ 263]-0.0001554924561 [ 264]-0.0000583700401
 [ 265]-0.0002907863966 [ 266] 0.0008924086658 [ 267] 0.0001908053006 [ 268]-0.0003603154354
 [ 269] 0.0008473896498 [ 270] 0.0001275710731 [ 271]-0.0001195916224 [ 272] 0.0004212300732
 [ 273]-0.0004850876926 [ 274] 0.0003128003670 [ 275]-0.0002275847096 [ 276] 0.0001827024920
 [ 277] 0.0002369901127 [ 278]-0.0012004120577 [ 279] 0.0001996833841 [ 280] 0.0000366466123
 [ 281]-0.0000479007693 [ 282] 0.0001097754177 [ 283]-0.0000009716946 [ 284]-0.0001470900824
 [ 285] 0.0001023802230 [ 286] 0.0000046196684 [ 287] 0.0000683809041 [ 288] 0.0000342160210
 [ 289] 0.0000377752376 [ 290]-0.0000043590717 [ 291]-0.0000105734971 [ 292]-0.0000122716352
 [ 293]-0.0000471479077 [ 294]-0.0000348027229 [ 295] 0.0000108443230 [ 296] 0.0000154330072
 [ 297] 0.0000011723937 [ 298] 0.0000185736860 [ 299]-0.0000161864202 [ 300] 0.0000336225459
 [ 301]-0.0000000975713 [ 302]-0.0000464273047 [ 303] 0.0000369907088 [ 304] 0.0003238082437
 [ 305] 0.0002227874561 [ 306] 0.0000995904087 [ 307]-0.0000862127155 [ 308] 0.0004480457373
 [ 309]-0.0004767857092 [ 310] 0.0004015103882 [ 311] 0.0001658784151 [ 312]-0.0001590954662
 [ 313] 0.0000480117547 [ 314]-0.0002836477040 [ 315] 0.0004421571208 [ 316] 0.0002457850564
 [ 317]-0.0000968815541 [ 318]-0.0002248529004 [ 319]-0.0003229720323 [ 320] 0.0005301720230
 [ 321]-0.0011151957918 [ 322]-0.0006866787776 [ 323]-0.0004305615366 [ 324] 0.0007476589772
 [ 325]-0.0017053968927 [ 326]-0.0008939125873 [ 327]-0.0007141322495 [ 328]-0.0001641552850
 [ 329]-0.0010344587851 [ 330] 0.0000428391750 [ 331]-0.0002269656074 [ 332] 0.0000784870817
 [ 333]-0.0000611210709 [ 334]-0.0001848399797 [ 335] 0.0002814486173 [ 336]-0.0001499421787
 [ 337]-0.0000880360145 [ 338]-0.0003863280677 [ 339]-0.0002184312270 [ 340]-0.0002103004774
 [ 341]-0.0001320829277 [ 342]-0.0002421747199 [ 343]-0.0000329246647 [ 344] 0.0010853628760
 [ 345] 0.0008926156733 [ 346]-0.0004626671475 [ 347] 0.0001208759379 [ 348] 0.0003835144804
 [ 349]-0.0008677959152 [ 350] 0.0006454726249 [ 351] 0.0005549654244 [ 352]-0.0004462378039
 [ 353] 0.0007138148401 [ 354]-0.0002060892583 [ 355]-0.0010454053830 [ 356]-0.0003757933390
 [ 357] 0.0015336967521 [ 358] 0.0005785322758 [ 359] 0.0001218384513 [ 360]-0.0002296574128
 [ 361]-0.0003317022151 [ 362] 0.0001267558855 [ 363] 0.0001591730915 [ 364] 0.0000728949726
 [ 365]-0.0003475237023 [ 366]-0.0004673247749 [ 367]-0.0005494125836 [ 368] 0.0014978945117
 [ 369]-0.0006796273552 [ 370] 0.0001548894163 [ 371]-0.0010900994602 [ 372] 0.0002931114400
 [ 373]-0.0008773086835 [ 374] 0.0004403613695 [ 375]-0.0000172332750 [ 376] 0.0002224351939
 [ 377]-0.0000391972424 [ 378] 0.0000701801851 [ 379]-0.0005667145648 [ 380] 0.0002475941079
 [ 381]-0.0000117627732 [ 382] 0.0001553362314 [ 383]-0.0001089362895 [ 384] 0.0001853329886
 [ 385]-0.0001597357252 [ 386]-0.0000445496845 [ 387] 0.0000088432189 [ 388] 0.0000363358419
 [ 389] 0.0000407359465 [ 390] 0.0000242631698 [ 391] 0.0000380143412 [ 392] 0.0000044008739
 [ 393] 0.0000207510347 [ 394] 0.0000261720560 [ 395] 0.0000185001251 [ 396]-0.0000165755618
 [ 397] 0.0000039503427 [ 398]-0.0000340998439 [ 399]-0.0000025751991 [ 400] 0.0000515868853
 [ 401]-0.0000360360520 [ 402] 0.0000662823684 [ 403]-0.0000546953242 [ 404]-0.0000148908960
 [ 405] 0.0004100902852 [ 406]-0.0004028415446 [ 407] 0.0007571225660 [ 408] 0.0004416546001
 [ 409] 0.0002187162865 [ 410]-0.0004096953655 [ 411]-0.0009511778053 [ 412] 0.0011565979001
 [ 413] 0.0001943256139 [ 414]-0.0000151407494 [ 415] 0.0000451025316 [ 416] 0.0003236932548
 [ 417] 0.0004267703430 [ 418]-0.0000345680022 [ 419]-0.0004554332794 [ 420] 0.0002712054412
 [ 421] 0.0010894327567 [ 422] 0.0010534325569 [ 423]-0.0006431660167 [ 424] 0.0001839539577
 [ 425] 0.0007574986356 [ 426]-0.0020963478290 [ 427] 0.0006859834522 [ 428]-0.0015102726140
 [ 429]-0.0007865651175 [ 430]-0.0017398350279 [ 431] 0.0000447817631 [ 432]-0.0001369676357
 [ 433] 0.0001709872777 [ 434] 0.0001269201095 [ 435]-0.0004358835837 [ 436]-0.0000800219088
 [ 437] 0.0000504903874 [ 438] 0.0001012324164 [ 439] 0.0000299059977 [ 440] 0.0003131480902
 [ 441] 0.0000984846046 [ 442]-0.0000122964053 [ 443]-0.0002681564895 [ 444]-0.0000856125919
 [ 445] 0.0000040898121 [ 446] 0.0007166097086 [ 447]-0.0004436488737 [ 448] 0.0001957590810
 [ 449] 0.0003660459299 [ 450]-0.0010378846598 [ 451]-0.0016179927356 [ 452] 0.0017372493884
 [ 453]-0.0007208832590 [ 454] 0.0001488858164 [ 455]-0.0005315730184 [ 456]-0.0013514344312
 [ 457]-0.0002263338137 [ 458] 0.0019032101152 [ 459]-0.0000291687044 [ 460] 0.0002935201453
 [ 461] 0.0001401457909 [ 462]-0.0002060259805 [ 463] 0.0001693952575 [ 464] 0.0003174541362
 [ 465] 0.0002487974108 [ 466] 0.0005606843544 [ 467]-0.0010407572006 [ 468]-0.0006997553421
 [ 469]-0.0004712321987 [ 470]-0.0014961548133 [ 471] 0.0001765532707 [ 472]-0.0016701970507
 [ 473]-0.0004651066390 [ 474]-0.0005099520981 [ 475] 0.0000993378481 [ 476]-0.0000210521118
 [ 477] 0.0002116003638 [ 478]-0.0004801156187 [ 479] 0.0000613058135 [ 480]-0.0008985237544
 [ 481] 0.0005485383924 [ 482] 0.0000062389082 [ 483] 0.0002039944497 [ 484]-0.0001386150875
 [ 485]-0.0002037456023 [ 486]-0.0004216673091 [ 487]-0.0000728090423 [ 488]-0.0000017639451
 [ 489] 0.0000889336513 [ 490]-0.0000325701763 [ 491]-0.0000036830149 [ 492]-0.0000170898137
 [ 493]-0.0000504718236 [ 494]-0.0000297900493 [ 495]-0.0000249922811 [ 496] 0.0000183798468
 [ 497]-0.0000026467009 [ 498]-0.0000067750228 [ 499]-0.0000145675901 [ 500]-0.0000002457766
 [ 501] 0.0000736181370 [ 502]-0.0000486637673 [ 503]-0.0000602920241 [ 504]-0.0001421415000
 [ 505]-0.0000232979405 [ 506] 0.0000926973537 [ 507] 0.0005262471572 [ 508]-0.0003415371112
 [ 509]-0.0000087751629 [ 510] 0.0006627444119 [ 511]-0.0009520078500 [ 512] 0.0004577567361
 [ 513] 0.0001217962029 [ 514]-0.0000682399664 [ 515] 0.0001979087808 [ 516] 0.0000187622295
 [ 517] 0.0003338918823 [ 518] 0.0006707766466 [ 519]-0.0002077717179 [ 520]-0.0004593507165
 [ 521]-0.0005831605529 [ 522] 0.0007453687752 [ 523]-0.0011556254010 [ 524]-0.0011450202629
 [ 525]-0.0008483145479 [ 526] 0.0018148172352 [ 527]-0.0016373845291 [ 528]-0.0014446128641
 [ 529] 0.0001904788786 [ 530] 0.0002702120034 [ 531]-0.0010690180456 [ 532] 0.0000964942283
 [ 533]-0.0000449215840 [ 534] 0.0002386181736 [ 535]-0.0001544180925 [ 536] 0.0002374965905
 [ 537] 0.0001052025370 [ 538]-0.0001969809465 [ 539]-0.0002770176005 [ 540]-0.0005541710093
 [ 541]-0.0001609814598 [ 542]-0.0005660849104 [ 543]-0.0002432865872 [ 544]-0.0004529205320
 [ 545] 0.0002858335119 [ 546] 0.0013960734046 [ 547] 0.0015886067346 [ 548]-0.0005886018407
 [ 549] 0.0002255457198 [ 550] 0.0007820516551 [ 551]-0.0009518504144 [ 552] 0.0009149588080
 [ 553]-0.0003281409816 [ 554]-0.0007003226881 [ 555] 0.0007144322395 [ 556] 0.0001043618987
 [ 557]-0.0011529869570 [ 558]-0.0009989266027 [ 559] 0.0015911921438 [ 560] 0.0005879935864
 [ 561] 0.0003400516317 [ 562]-0.0004256577538 [ 563]-0.0007479156684 [ 564] 0.0003814178211
 [ 565] 0.0000219143403 [ 566] 0.0004293751042 [ 567]-0.0004856144183 [ 568] 0.0000055772134
 [ 569]-0.0014415809563 [ 570] 0.0013105429879 [ 571]-0.0002141485812 [ 572]-0.0007025917449
 [ 573]-0.0007800346023 [ 574] 0.0004781868271 [ 575]-0.0011736014842 [ 576] 0.0005393875704
 [ 577] 0.0003990258087 [ 578]-0.0001197174662 [ 579] 0.0002146293966 [ 580] 0.0001022144058
 [ 581]-0.0004894631202 [ 582]-0.0004075428279 [ 583]-0.0000093713513 [ 584] 0.0001292489891
 [ 585]-0.0002600619564 [ 586] 0.0001980753670 [ 587] 0.0000773384039 [ 588]-0.0000719375444
 [ 589] 0.0000298426581 [ 590] 0.0000293096391 [ 591]-0.0000106363099 [ 592] 0.0000345059133
 [ 593]-0.0000276114355 [ 594]-0.0000224386236 [ 595] 0.0000057247022 [ 596] 0.0000306346240
 [ 597] 0.0000391385623 [ 598]-0.0000238517679 [ 599]-0.0000193603015 [ 600]-0.0000120848831
 [ 601] 0.0000019941848 [ 602] 0.0000396906606 [ 603]-0.0000883016700 [ 604] 0.0000682854669
 [ 605] 0.0000226701471 [ 606]-0.0000268296451 [ 607]-0.0053037781412 [ 608] 0.0012319425387
 [ 609] 0.0004895263790 [ 610] 0.0054382162580 [ 611] 0.0109883087244 [ 612]-0.0058176599691
 [ 613]-0.0047342633814 [ 614]-0.0028816779783 [ 615] 0.0064208181815 [ 616]-0.0056792107223
 [ 617] 0.0040566294042 [ 618] 0.0111936371522 [ 619] 0.0043728777442 [ 620]-0.0078660651157
 [ 621]-0.0024799588106 [ 622]-0.0026804252881 [ 623] 0.0014123935293 [ 624]-0.0107528245715
 [ 625]-0.0169855671508 [ 626]-0.0175907098929 [ 627] 0.0242735273389 [ 628]-0.0159668680644
 [ 629] 0.0023539626696 [ 630] 0.0106950298400 [ 631]-0.0066670184885 [ 632] 0.0223440172198
 [ 633] 0.0039823456566 [ 634]-0.0061140857975 [ 635] 0.0000946126194 [ 636] 0.0016936079486
 [ 637]-0.0020951348216 [ 638]-0.0029529730397 [ 639]-0.0022070891302 [ 640]-0.0045299583068
 [ 641]-0.0108434922498 [ 642] 0.0001114100535 [ 643]-0.0065342653337 [ 644]-0.0089058013131
 [ 645]-0.0003255246454 [ 646] 0.0053762961329 [ 647] 0.0144822114755 [ 648] 0.0169532320280
 [ 649]-0.0223884379461 [ 650]-0.0065709155177 [ 651] 0.0109541807980 [ 652]-0.0024265758940
 [ 653] 0.0005559096026 [ 654]-0.0094096065122 [ 655]-0.0044795688423 [ 656] 0.0146894191103
 [ 657] 0.0041176526285 [ 658] 0.0082477772773 [ 659]-0.0212977982262 [ 660] 0.0058898401156
 [ 661] 0.0132543386129 [ 662]-0.0008879307558 [ 663]-0.0002879614114 [ 664]-0.0095161243366
 [ 665] 0.0006419089964 [ 666]-0.0022975689952 [ 667] 0.0027481356177 [ 668]-0.0007433801408
 [ 669] 0.0027730456137 [ 670]-0.0169363449862 [ 671] 0.0006646618236 [ 672] 0.0010486816836
 [ 673]-0.0140270259927 [ 674]-0.0134739556415 [ 675] 0.0038661278218 [ 676]-0.0108568259820
 [ 677] 0.0073117834733 [ 678]-0.0051360401738 [ 679] 0.0068495844464 [ 680] 0.0027137568754
 [ 681]-0.0109024887247 [ 682] 0.0323856003946 [ 683] 0.0014726778018 [ 684]-0.0010204152292
 [ 685] 0.0024482332166 [ 686]-0.0022248892162 [ 687] 0.0007521588696 [ 688] 0.0011649263002
 [ 689]-0.0032847385600 [ 690]-0.0004370871520 [ 691]-0.0018307314324 [ 692]-0.0005079435197
 [ 693] 0.0000383930397 [ 694]-0.0000171245053 [ 695] 0.0000896163051 [ 696] 0.0004157241472
 [ 697] 0.0006734415040 [ 698] 0.0002806927162 [ 699]-0.0003020626776 [ 700]-0.0000707865118
 [ 701]-0.0002025189714 [ 702]-0.0003796685553 [ 703] 0.0008678667849 [ 704]-0.0007498000020
 [ 705] 0.0002945959138 [ 706] 0.0003746203664 [ 707]-0.0011552274349 [ 708] 0.0061854709163
 [ 709] 0.0102380503924 [ 710]-0.0031163991165 [ 711]-0.0053186449708 [ 712] 0.0084422179937
 [ 713]-0.0150720409841 [ 714] 0.0138400778861 [ 715] 0.0064243316147 [ 716]-0.0061071022647
 [ 717] 0.0043198299461 [ 718]-0.0031820622006 [ 719] 0.0065811552538 [ 720] 0.0085154472239
 [ 721] 0.0030644721916 [ 722]-0.0069743740145 [ 723]-0.0104305484825 [ 724] 0.0145713338026
 [ 725]-0.0228254885199 [ 726]-0.0157389958169 [ 727]-0.0097162689638 [ 728] 0.0217279078001
 [ 729]-0.0343779639979 [ 730]-0.0296149284229 [ 731]-0.0129180747839 [ 732] 0.0032526546354
 [ 733]-0.0376214278422 [ 734]-0.0006496267371 [ 735]-0.0015364653776 [ 736] 0.0053757023909
 [ 737]-0.0042796404746 [ 738] 0.0012203418021 [ 739] 0.0060932139398 [ 740]-0.0028863716844
 [ 741]-0.0044901941942 [ 742]-0.0092206730282 [ 743]-0.0042085458497 [ 744]-0.0056182756717
 [ 745]-0.0018980723016 [ 746]-0.0098908329078 [ 747] 0.0003634878008 [ 748] 0.0246441816460
 [ 749] 0.0241079780853 [ 750]-0.0030678067128 [ 751] 0.0054011065070 [ 752] 0.0102435955536
 [ 753]-0.0230210290811 [ 754] 0.0185597970516 [ 755] 0.0075398651337 [ 756]-0.0141743665629
 [ 757] 0.0122715531803 [ 758]-0.0032156384285 [ 759]-0.0321715601499 [ 760]-0.0091018506146
 [ 761] 0.0375231233570 [ 762] 0.0086956300986 [ 763] 0.0060059918046 [ 764]-0.0083947603926
 [ 765]-0.0104301136177 [ 766] 0.0055309802229 [ 767] 0.0036717582101 [ 768] 0.0048575195354
 [ 769]-0.0087497567879 [ 770]-0.0079775769131 [ 771]-0.0186661000437 [ 772] 0.0354271922758
 [ 773]-0.0101268250462 [ 774]-0.0019374281767 [ 775]-0.0164034539713 [ 776] 0.0083092144594
 [ 777]-0.0199354779748 [ 778] 0.0103133680271 [ 779] 0.0056050432191 [ 780]-0.0005641870096
 [ 781]-0.0009601635305 [ 782] 0.0081577290625 [ 783]-0.0279499936762 [ 784]-0.0030459621050
 [ 785] 0.0000243189811 [ 786] 0.0028875698252 [ 787]-0.0040071192010 [ 788] 0.0046829099212
 [ 789]-0.0014393948348 [ 790] 0.0000557537408 [ 791] 0.0006860556572 [ 792] 0.0017089927010
 [ 793] 0.0006099544914 [ 794] 0.0003342781822 [ 795]-0.0000528750610 [ 796]-0.0001383052221
 [ 797] 0.0002782117515 [ 798] 0.0005116420069 [ 799] 0.0003436659995 [ 800]-0.0001394509253
 [ 801]-0.0002524658537 [ 802] 0.0001130633976 [ 803] 0.0000832459400 [ 804] 0.0008932286485
 [ 805]-0.0013800072193 [ 806] 0.0016496961443 [ 807]-0.0004908773472 [ 808]-0.0000111224060
 [ 809]-0.0069531299175 [ 810] 0.0076496318581 [ 811]-0.0065876945661 [ 812]-0.0093375714660
 [ 813]-0.0012859320680 [ 814] 0.0050737258767 [ 815] 0.0173808445029 [ 816]-0.0184260759977
 [ 817]-0.0025779476336 [ 818]-0.0069769886604 [ 819] 0.0010156978842 [ 820]-0.0014030400454
 [ 821]-0.0040599681342 [ 822]-0.0007007368629 [ 823] 0.0076083525274 [ 824]-0.0067641144601
 [ 825]-0.0157024680343 [ 826]-0.0211017116608 [ 827] 0.0132840458083 [ 828]-0.0022950066895
 [ 829]-0.0051318970904 [ 830] 0.0353484253103 [ 831]-0.0169568265969 [ 832] 0.0246299556269
 [ 833]-0.0015898808796 [ 834] 0.0355340815399 [ 835] 0.0006411631764 [ 836] 0.0008259035272
 [ 837]-0.0026203699812 [ 838]-0.0036998534285 [ 839] 0.0021907389586 [ 840]-0.0018360088094
 [ 841]-0.0014539536822 [ 842]-0.0008456781097 [ 843]-0.0028147043563 [ 844]-0.0054299365895
 [ 845] 0.0003753179367 [ 846]-0.0013039974498 [ 847] 0.0052371017577 [ 848] 0.0054180674440
 [ 849] 0.0018498506797 [ 850]-0.0121604691579 [ 851] 0.0054901626248 [ 852]-0.0025239113542
 [ 853]-0.0027019932492 [ 854] 0.0183425968131 [ 855] 0.0341685404703 [ 856]-0.0225013853846
 [ 857] 0.0095809381710 [ 858] 0.0001969740648 [ 859] 0.0063372016635 [ 860] 0.0262727811922
 [ 861]-0.0036127503120 [ 862]-0.0347699694173 [ 863] 0.0036989734539 [ 864]-0.0082324950130
 [ 865]-0.0016400610173 [ 866] 0.0028719222243 [ 867]-0.0041027181571 [ 868]-0.0033830400794
 [ 869]-0.0006093614699 [ 870]-0.0128176088023 [ 871] 0.0121008125608 [ 872] 0.0076445669806
 [ 873] 0.0145019540258 [ 874] 0.0166681397105 [ 875]-0.0097415441209 [ 876] 0.0262801521189
 [ 877] 0.0113165306021 [ 878] 0.0116810082288 [ 879]-0.0071390419750 [ 880]-0.0000822270738
 [ 881] 0.0003082825878 [ 882] 0.0117491996071 [ 883]-0.0084263542464 [ 884] 0.0212624669144
 [ 885] 0.0020369642564 [ 886]-0.0011261403011 [ 887]-0.0031350883316 [ 888] 0.0016547296285
 [ 889] 0.0048193557481 [ 890] 0.0047203327873 [ 891]-0.0008303915517 [ 892]-0.0006749925306
 [ 893]-0.0020005049557 [ 894]-0.0001935178025 [ 895] 0.0002647632073 [ 896] 0.0005582060197
 [ 897] 0.0008219287688 [ 898] 0.0000381393564 [ 899] 0.0004467848965 [ 900]-0.0000148515931
 [ 901] 0.0002021966145 [ 902] 0.0002326317915 [ 903]-0.0000937302021 [ 904]-0.0003286987922
 [ 905]-0.0010848218809 [ 906] 0.0005670847295 [ 907] 0.0015538731483 [ 908] 0.0016003528248
 [ 909]-0.0003167399043 [ 910] 0.0014484085936 [ 911] 0.0042657456373 [ 912] 0.0085196301151
 [ 913]-0.0027411803948 [ 914] 0.0040607397411 [ 915] 0.0044657454564 [ 916] 0.0022321821815
 [ 917] 0.0053425054403 [ 918]-0.0034422232513 [ 919]-0.0032443227227 [ 920] 0.0040163869004
 [ 921] 0.0104363098157 [ 922]-0.0088873566308 [ 923]-0.0015219178203 [ 924] 0.0053272534687
 [ 925]-0.0008409447233 [ 926] 0.0027675945083 [ 927]-0.0024669541550 [ 928] 0.0012469040984
 [ 929] 0.0067869300215 [ 930]-0.0124578054639 [ 931]-0.0130276046990 [ 932]-0.0078146384155
 [ 933]-0.0187849720826 [ 934]-0.0150920730716 [ 935]-0.0024890472016 [ 936]-0.0012502415914
 [ 937]-0.0077480436227 [ 938]-0.0061153338578 [ 939] 0.0001087713287 [ 940]-0.0096947214713
 [ 941] 0.0015239337360 [ 942] 0.0005805175257 [ 943] 0.0048179281328 [ 944]-0.0049591319345
 [ 945]-0.0046450241445 [ 946] 0.0050771455666 [ 947] 0.0020754425138 [ 948] 0.0043936282578
 [ 949]-0.0042938759948 [ 950] 0.0042978872167 [ 951]-0.0099619698612 [ 952]-0.0077823250088
 [ 953]-0.0030015670191 [ 954]-0.0041351500031 [ 955]-0.0055460546070 [ 956] 0.0048805456908
 [ 957] 0.0232141007740 [ 958] 0.0028466392195 [ 959] 0.0060046608536 [ 960]-0.0065575901786
 [ 961]-0.0054857113851 [ 962] 0.0069332092598 [ 963] 0.0112101488923 [ 964] 0.0040743089770
 [ 965]-0.0046758521960 [ 966] 0.0014237305655 [ 967] 0.0085739505585 [ 968]-0.0002873620974
 [ 969] 0.0065838129782 [ 970]-0.0070992640458 [ 971]-0.0030426958352 [ 972]-0.0128765742250
 [ 973] 0.0149233182751 [ 974] 0.0096506994519 [ 975]-0.0158153815277 [ 976] 0.0172021222234
 [ 977]-0.0167172751229 [ 978] 0.0014805302205 [ 979] 0.0023538960299 [ 980]-0.0033279531937
 [ 981]-0.0003624155986 [ 982] 0.0074546510077 [ 983] 0.0039397813716 [ 984]-0.0057485853396
 [ 985] 0.0024582251678 [ 986] 0.0162207159476 [ 987]-0.0002430216156 [ 988] 0.0020828759993
 [ 989] 0.0025523757338 [ 990] 0.0009535728306 [ 991]-0.0066109233482 [ 992]-0.0008967629861
 [ 993]-0.0006759561192 [ 994]-0.0001038768586 [ 995] 0.0001499392119 [ 996] 0.0003884207832
 [ 997] 0.0002731332123 [ 998] 0.0001069875816 [ 999]-0.0001073978527 [1000] 0.0000952829883
 [1001]-0.0002350735836 [1002]-0.0000732183917 [1003] 0.0000040752909 [1004]-0.0000627365465
 [1005]-0.0000979635642 [1006] 0.0008167199276 [1007] 0.0009496081481 [1008] 0.0003797072868
 [1009]-0.0022421233580 [1010]-0.0002366207805 [1011]-0.0013953091355 [1012] 0.0008413792436
 [1013]-0.0098301460900 [1014]-0.0036443887906 [1015]-0.0063359250942 [1016] 0.0044305323537
 [1017] 0.0043804069963 [1018]-0.0088087103200 [1019]-0.0021628694445 [1020] 0.0083045892024
 [1021] 0.0028970958751 [1022]-0.0084359433419 [1023]-0.0076876283666 [1024] 0.0015759823953
 [1025] 0.0012469404939 [1026]-0.0004857321933 [1027]-0.0075747021368 [1028]-0.0019470784624
 [1029] 0.0013666993634 [1030]-0.0011382840473 [1031]-0.0147112550492 [1032] 0.0137566812490
 [1033] 0.0011678099952 [1034] 0.0111244349676 [1035] 0.0251891784712 [1036] 0.0044161129405
 [1037]-0.0058945786761 [1038] 0.0064294723096 [1039]-0.0021532806267 [1040]-0.0005895486229
 [1041] 0.0114004704008 [1042] 0.0006545912946 [1043] 0.0021094335320 [1044] 0.0011542873968
 [1045] 0.0038933599521 [1046]-0.0036941629314 [1047]-0.0033015586542 [1048] 0.0033142738600
 [1049] 0.0010644707709 [1050]-0.0039991823750 [1051]-0.0017801631556 [1052]-0.0047437388881
 [1053] 0.0077398481977 [1054] 0.0001898428043 [1055]-0.0071792440374 [1056] 0.0072109403330
 [1057] 0.0021509193727 [1058]-0.0199266869652 [1059] 0.0087015488538 [1060]-0.0052336822132
 [1061] 0.0054088561928 [1062] 0.0054829346818 [1063] 0.0138057678357 [1064]-0.0113992419197
 [1065]-0.0040995314855 [1066] 0.0021529180401 [1067]-0.0020010772286 [1068] 0.0020776137657
 [1069] 0.0000464611170 [1070]-0.0049390542752 [1071]-0.0062319551442 [1072] 0.0002463000192
 [1073] 0.0142239884108 [1074] 0.0107995699080 [1075]-0.0028169832561 [1076] 0.0232369797206
 [1077] 0.0078618099507 [1078] 0.0160485521228 [1079] 0.0002948185324 [1080] 0.0001308424465
 [1081] 0.0054947973268 [1082] 0.0012303560856 [1083]-0.0078336921461 [1084]-0.0009471338205
 [1085] 0.0122399357172 [1086]-0.0031197828484 [1087]-0.0196714293772 [1088] 0.0009799258301
 [1089]-0.0017210973586 [1090] 0.0015650079329 [1091] 0.0000271444998 [1092] 0.0063647708455
 [1093] 0.0039640840281 [1094] 0.0010354489944 [1095] 0.0000781801113 [1096] 0.0003324598163
 [1097]-0.0002445731429 [1098]-0.0001000243933 [1099]-0.0001071115913 [1100] 0.0002611676088
 [1101]-0.0001232275426 [1102]-0.0002177408836 [1103] 0.0001221916956 [1104] 0.0002103096289
 [1105] 0.0000610320856 [1106] 0.0004193536210 [1107]-0.0007033900374 [1108] 0.0006056771643
 [1109]-0.0000367120763 [1110] 0.0021653705063 [1111] 0.0013416115434 [1112]-0.0006862070885
 [1113]-0.0045619780732 [1114] 0.0015024345232 [1115] 0.0024222383722 [1116] 0.0001194702984
 [1117] 0.0015350767166 [1118] 0.0004381411343 [1119]-0.0005624572490 [1120] 0.0006388371767
 [1121] 0.0014143602649 [1122] 0.0015581779110 [1123]-0.0052166635403 [1124]-0.0057624450908
 [1125] 0.0007724766609 [1126]-0.0006145896501 [1127]-0.0025471982161 [1128]-0.0005015825847
 [1129]-0.0021059718418 [1130]-0.0091958251809 [1131]-0.0071083043914 [1132]-0.0056674990490
 [1133] 0.0067463394963 [1134] 0.0083370677464 [1135]-0.0061161428728 [1136] 0.0022804119555
 [1137] 0.0016724087725 [1138]-0.0006872510225 [1139] 0.0049663975993 [1140]-0.0052584397992
 [1141] 0.0017036203719 [1142]-0.0009863830088 [1143]-0.0009346171354 [1144] 0.0000172567227
 [1145] 0.0022852626960 [1146] 0.0013111728782 [1147]-0.0043423752308 [1148]-0.0079288273971
 [1149]-0.0008904664236 [1150] 0.0031471423188 [1151]-0.0034449056319 [1152] 0.0021526890606
 [1153] 0.0016676322489 [1154] 0.0026229038592 [1155] 0.0003412843033 [1156]-0.0014430992067
 [1157] 0.0021739325811 [1158]-0.0061627538818 [1159] 0.0020680202206 [1160] 0.0036447888178
 [1161]-0.0028491947221 [1162]-0.0008416919543 [1163] 0.0037566092067 [1164] 0.0041026120099
 [1165]-0.0047393115419 [1166]-0.0002324595224 [1167]-0.0015145164027 [1168] 0.0001190530179
 [1169] 0.0005243968772 [1170] 0.0016890426289 [1171]-0.0057372976841 [1172]-0.0068139276446
 [1173] 0.0042780478437 [1174]-0.0010485990845 [1175] 0.0082710316779 [1176]-0.0081509975936
 [1177] 0.0033973503522 [1178] 0.0117568154314 [1179] 0.0128359983715 [1180] 0.0016204904785
 [1181]-0.0095158568567 [1182] 0.0077798281386 [1183] 0.0004098560796 [1184] 0.0059130310165
 [1185]-0.0052811276424 [1186] 0.0003142253339 [1187] 0.0016777035296 [1188] 0.0008814547398
 [1189] 0.0000922964830 [1190]-0.0007673858797 [1191] 0.0011855305793 [1192]-0.0011450151089
 [1193]-0.0005000704941 [1194] 0.0004936003684 [1195]-0.0000207594336 [1196] 0.0000955801388
 [1197] 0.0000406045409 [1198] 0.0000467721197 [1199]-0.0002421087036 [1200] 0.0000045327687
 [1201] 0.0002497736608 [1202] 0.0001145034455 [1203]-0.0000562442151 [1204]-0.0000207908384
 [1205] 0.0000833009541 [1206]-0.0000164891931 [1207] 0.0000100560303 [1208]-0.0003361402402
 [1209] 0.0005049042576 [1210]-0.0004239124618 [1211]-0.0001744627651 [1212] 0.0002047381084
 [1213]-0.0065314920397 [1214]-0.0080245604286 [1215] 0.0003016158049 [1216] 0.0004086434984
 [1217] 0.0018307047087 [1218] 0.0050956476050 [1219]-0.0017250282582 [1220] 0.0005721128300
 [1221]-0.0001287097806 [1222] 0.0043328574383 [1223] 0.0026199014668 [1224]-0.0017791413040
 [1225]-0.0033304215587 [1226]-0.0008698731717 [1227] 0.0056499424626 [1228] 0.0027617216674
 [1229]-0.0111061017988 [1230] 0.0130322992761 [1231]-0.0044010650567 [1232]-0.0056823532851
 [1233]-0.0042136983387 [1234]-0.0040212304041 [1235] 0.0093244935947 [1236] 0.0104938483259
 [1237] 0.0007871474438 [1238]-0.0004545922133 [1239] 0.0016224265999 [1240]-0.0009984806631
 [1241]-0.0085786215640 [1242] 0.0076036600029 [1243] 0.0036299111934 [1244]-0.0019193420520
 [1245] 0.0007077467447 [1246] 0.0014852553473 [1247] 0.0036072488366 [1248] 0.0001053392969
 [1249]-0.0010281750721 [1250]-0.0004431451498 [1251] 0.0065188677929 [1252] 0.0010756974502
 [1253]-0.0062510903954 [1254]-0.0056438645618 [1255]-0.0028044506643 [1256]-0.0040843955528
 [1257]-0.0030140108854 [1258]-0.0035410171185 [1259]-0.0145597136047 [1260]-0.0100996749970
 [1261] 0.0128787457198 [1262]-0.0030256397273 [1263] 0.0055017251038 [1264]-0.0004476763848
 [1265]-0.0021718299338 [1266] 0.0046230770181 [1267]-0.0041394230254 [1268]-0.0075348088910
 [1269] 0.0049101558112 [1270] 0.0020860726062 [1271] 0.0035981951231 [1272]-0.0000996816884
 [1273]-0.0063198407545 [1274] 0.0058362964098 [1275] 0.0095377878536 [1276] 0.0100371123676
 [1277]-0.0261915390885 [1278] 0.0208231012437 [1279]-0.0062089613663 [1280]-0.0102063717710
 [1281]-0.0009669100844 [1282]-0.0020067391263 [1283] 0.0018452442719 [1284] 0.0016515814507
 [1285] 0.0029549028155 [1286]-0.0028960914362 [1287]-0.0108085956238 [1288] 0.0055848706793
 [1289] 0.0016792023308 [1290]-0.0006613380132 [1291] 0.0007977060520 [1292] 0.0024355447778
 [1293]-0.0043481851801 [1294] 0.0037815234683 [1295]-0.0020249583048 [1296]-0.0001565221334
 [1297] 0.0001076814802 [1298]-0.0001622552824 [1299]-0.0002425306854 [1300]-0.0003854205796
 [1301] 0.0005186741216 [1302]-0.0002445676735 [1303] 0.0000643323665 [1304]-0.0002873889481
 [1305] 0.0004039942090 [1306]-0.0002850008162 [1307]-0.0000015137698 [1308]-0.0002881226213
 [1309] 0.0003607515518 [1310] 0.0009589043056 [1311]-0.0015440559937 [1312] 0.0013171694649
 [1313]-0.0007120752419 [1314]-0.0012519979955 [1315] 0.0034888956592 [1316]-0.0004687806605
 [1317] 0.0004461633224 [1318]-0.0003319354939 [1319] 0.0017610285551 [1320] 0.0006496077320
 [1321]-0.0010321560548 [1322]-0.0009102212949 [1323]-0.0014454128458 [1324] 0.0019013498925
 [1325] 0.0017187008276 [1326]-0.0021225412276 [1327] 0.0116179194075 [1328]-0.0077918080998
 [1329] 0.0030685402514 [1330]-0.0009012366128 [1331]-0.0050553432557 [1332] 0.0044516579186
 [1333]-0.0038531055257 [1334] 0.0023142331855 [1335]-0.0068842292631 [1336] 0.0175070540672
 [1337]-0.0105454935513 [1338] 0.0005655293968 [1339]-0.0043020443082 [1340] 0.0013088911740
 [1341]-0.0006657767085 [1342] 0.0008981905267 [1343]-0.0026419877239 [1344]-0.0004518899653
 [1345]-0.0004524746529 [1346]-0.0004802938731 [1347] 0.0020147251231 [1348]-0.0034596199726
 [1349] 0.0029453191289 [1350] 0.0026066216535 [1351]-0.0005153807474 [1352]-0.0004893208112
 [1353]-0.0039386890377 [1354] 0.0004454897553 [1355] 0.0052507153937 [1356] 0.0039867882711
 [1357]-0.0006878847296 [1358] 0.0021052085647 [1359]-0.0010325349924 [1360]-0.0086129013856
 [1361] 0.0034152401082 [1362]-0.0023173014706 [1363] 0.0047994921669 [1364]-0.0023419522785
 [1365]-0.0017098362278 [1366] 0.0007857839305 [1367] 0.0029912487213 [1368] 0.0031423904811
 [1369]-0.0000541105965 [1370] 0.0013369427360 [1371]-0.0032976506508 [1372]-0.0072206999700
 [1373]-0.0010307694416 [1374]-0.0019334310793 [1375] 0.0085304945884 [1376]-0.0048552238961
 [1377]-0.0032379131774 [1378] 0.0078877823740 [1379] 0.0007038654318 [1380] 0.0003385663561
 [1381]-0.0010524321887 [1382]-0.0057543382460 [1383]-0.0004717923227 [1384] 0.0069304436000
 [1385]-0.0167783056781 [1386] 0.0046782000045 [1387]-0.0156731619282 [1388] 0.0052746645388
 [1389]-0.0044068265293 [1390] 0.0012820018731 [1391]-0.0000380064633 [1392] 0.0003058443558
 [1393]-0.0007792475379 [1394] 0.0002511109505 [1395]-0.0007950225318 [1396] 0.0006040868455
 [1397] 0.0001961770811 [1398] 0.0004076667939 [1399] 0.0001545580582 [1400]-0.0001958806706
 [1401]-0.0000533904934 [1402]-0.0002059115354 [1403] 0.0001080742067 [1404] 0.0000838554333
 [1405] 0.0001966687187 [1406] 0.0003604730109 [1407] 0.0000624675498 [1408]-0.0001029606403
 [1409]-0.0000466391094 [1410] 0.0000883544520 [1411]-0.0002590076418 [1412] 0.0001678997664
 [1413]-0.0002574097440 [1414] 0.0002114038144 [1415] 0.0020835812621 [1416]-0.0024667182217
 [1417] 0.0018560393305 [1418]-0.0000299019999 [1419] 0.0029254440338 [1420] 0.0023693877008
 [1421]-0.0011213069854 [1422] 0.0020293903938 [1423] 0.0031376125468 [1424] 0.0010211926701
 [1425]-0.0010857993556 [1426] 0.0012693118203 [1427] 0.0010882789945 [1428]-0.0020080055330
 [1429] 0.0049674845593 [1430]-0.0132442758743 [1431] 0.0112003176597 [1432] 0.0121633998265
 [1433]-0.0057088990402 [1434] 0.0057522513440 [1435] 0.0013344307056 [1436]-0.0119240379655
 [1437]-0.0014228522568 [1438]-0.0018348052378 [1439]-0.0014458091461 [1440]-0.0148714194521
 [1441]-0.0046016493156 [1442]-0.0020630295846 [1443] 0.0036909622438 [1444] 0.0049277399415
 [1445]-0.0032164158205 [1446] 0.0008712224775 [1447]-0.0005317484521 [1448]-0.0026903327646
 [1449] 0.0018496428040 [1450]-0.0085375572812 [1451] 0.0003685137626 [1452] 0.0009938374575
 [1453]-0.0024836306021 [1454] 0.0048311866091 [1455]-0.0014573440575 [1456] 0.0011600666766
 [1457]-0.0030225255515 [1458] 0.0008129017186 [1459]-0.0008081543247 [1460]-0.0072392477086
 [1461]-0.0097189498444 [1462] 0.0075175098307 [1463]-0.0067397401608 [1464]-0.0029835565787
 [1465]-0.0014027845754 [1466]-0.0114402823033 [1467] 0.0016061204018 [1468] 0.0146060577283
 [1469]-0.0036789952465 [1470] 0.0044243281544 [1471]-0.0061223220464 [1472] 0.0014930791520
 [1473] 0.0052332934170 [1474] 0.0030969239998 [1475] 0.0037966866845 [1476] 0.0023291309742
 [1477]-0.0035145965831 [1478]-0.0026112390377 [1479]-0.0103764893044 [1480]-0.0122707517970
 [1481] 0.0043555337821 [1482]-0.0167547069669 [1483] 0.0158632208274 [1484]-0.0055156037471
 [1485]-0.0076069078194 [1486] 0.0075345773808 [1487]-0.0082590751559 [1488] 0.0048059247363
 [1489] 0.0003638608144 [1490]-0.0112446654877 [1491]-0.0022693393190 [1492] 0.0012577903921
 [1493] 0.0014313716723 [1494]-0.0012672070491 [1495]-0.0028178274884 [1496]-0.0024050461668
 [1497] 0.0006037967400 [1498] 0.0000659625316 [1499] 0.0006333096919 [1500] 0.0001152011517
 [1501] 0.0004441806562 [1502]-0.0002472406609 [1503] 0.0001754221494 [1504]-0.0000692616436
 [1505]-0.0003651129697 [1506]-0.0000058507593 [1507]-0.0000597567545 [1508]-0.0002391996817
 [1509]-0.0002581207296 [1510] 0.0005019236907 [1511] 0.0005640439346 [1512]-0.0004552998702
 [1513]-0.0009762378109 [1514]-0.0008531564440 [1515] 0.0002257132734 [1516] 0.0028622499039
 [1517]-0.0018519618339 [1518]-0.0044531878375 [1519]-0.0034844064859 [1520]-0.0026966802905
 [1521]-0.0014242853172 [1522] 0.0002806353560 [1523] 0.0003602659753 [1524] 0.0012671022891
 [1525]-0.0046254542115 [1526]-0.0016894878637 [1527]-0.0036924602034 [1528]-0.0016190049079
 [1529] 0.0003723583283 [1530]-0.0001236711362 [1531]-0.0098462207162 [1532]-0.0094021436959
 [1533] 0.0120446367571 [1534] 0.0094295585669 [1535]-0.0096893680135 [1536] 0.0004922029753
 [1537] 0.0108324157804 [1538] 0.0071028589542 [1539]-0.0013491482155 [1540]-0.0018520636835
 [1541] 0.0125024162532 [1542]-0.0027064469902 [1543] 0.0025575440427 [1544] 0.0006788266895
 [1545] 0.0042482344784 [1546] 0.0052758018535 [1547]-0.0019245811091 [1548]-0.0003046565636
 [1549] 0.0003767503991 [1550] 0.0040065846924 [1551]-0.0063598353662 [1552] 0.0042374131221
 [1553]-0.0032126743842 [1554] 0.0005289076494 [1555] 0.0018802909829 [1556]-0.0115956140915
 [1557] 0.0037991915291 [1558] 0.0016922127798 [1559]-0.0011197388029 [1560] 0.0001061399898
 [1561] 0.0074289273878 [1562]-0.0043186535443 [1563]-0.0079378289092 [1564] 0.0030966743233
 [1565]-0.0062907957255 [1566]-0.0014129262749 [1567] 0.0086551344282 [1568]-0.0017975437473
 [1569]-0.0129853539164 [1570]-0.0056337708344 [1571]-0.0048977424744 [1572]-0.0010639834488
 [1573]-0.0059890774238 [1574]-0.0017319884242 [1575]-0.0002141465393 [1576]-0.0021752050018
 [1577] 0.0019411224951 [1578] 0.0006715030700 [1579]-0.0001249004177 [1580]-0.0156093987304
 [1581] 0.0161150752381 [1582]-0.0080581503676 [1583] 0.0077946759054 [1584] 0.0123513337259
 [1585] 0.0134585220655 [1586] 0.0066635566420 [1587] 0.0036543742878 [1588] 0.0091727772268
 [1589] 0.0045566486838 [1590] 0.0091503129251 [1591] 0.0090693093201 [1592] 0.0048141554765
 [1593] 0.0004366085057 [1594]-0.0013364979563 [1595]-0.0000556635581 [1596]-0.0024977806365
 [1597] 0.0035995635483 [1598]-0.0001560701591 [1599]-0.0000094604158 [1600]-0.0005473068782
 [1601]-0.0002538625374 [1602] 0.0000768452239 [1603]-0.0000243764179 [1604] 0.0003270327324
 [1605] 0.0001236505530 [1606]-0.0002362466484 [1607] 0.0004297375367 [1608]-0.0000209712457
 [1609] 0.0000678340788 [1610] 0.0004376927832 [1611] 0.0002050315064 [1612]-0.0004279760857
 [1613]-0.0000191236462 [1614]-0.0009182572590 [1615] 0.0012739808303 [1616]-0.0001065698156
 [1617]-0.0036141206308 [1618]-0.0002633934477 [1619]-0.0064732379352 [1620]-0.0009728074836
 [1621]-0.0016940116515 [1622] 0.0037608047127 [1623] 0.0005258606283 [1624] 0.0019771342165
 [1625]-0.0026108170557 [1626]-0.0002874186102 [1627]-0.0012590521803 [1628]-0.0019703896525
 [1629]-0.0012722831311 [1630] 0.0013298619752 [1631]-0.0003535917130 [1632]-0.0028681498670
 [1633]-0.0165986511498 [1634] 0.0074553544977 [1635] 0.0116663298784 [1636] 0.0183178466083
 [1637]-0.0058463581877 [1638] 0.0054658857653 [1639] 0.0006175068390 [1640]-0.0012223594853
 [1641] 0.0009573750949 [1642]-0.0013250011992 [1643]-0.0031401739753 [1644] 0.0026843594187
 [1645]-0.0014390646324 [1646] 0.0011483717363 [1647] 0.0075781948616 [1648]-0.0004250240156
 [1649]-0.0000007448541 [1650] 0.0005087612468 [1651] 0.0026781631890 [1652] 0.0017176765361
 [1653] 0.0054623301738 [1654] 0.0035510727285 [1655]-0.0004823781092 [1656] 0.0033895154399
 [1657]-0.0074399460960 [1658]-0.0124238453170 [1659] 0.0049178665422 [1660] 0.0004359411389
 [1661]-0.0034022963025 [1662] 0.0032380850878 [1663]-0.0012057504020 [1664]-0.0087188571904
 [1665] 0.0024461181885 [1666]-0.0038472438835 [1667]-0.0035519335221 [1668] 0.0010110475723
 [1669] 0.0091148446817 [1670]-0.0045261894585 [1671]-0.0061039120320 [1672]-0.0054956696893
 [1673] 0.0025835750191 [1674] 0.0028280017229 [1675]-0.0012999161885 [1676] 0.0018423069088
 [1677] 0.0013035361971 [1678] 0.0007940358937 [1679] 0.0010760823371 [1680] 0.0122316208616
 [1681]-0.0071182002840 [1682] 0.0205022343703 [1683]-0.0096225680076 [1684] 0.0026437144377
 [1685] 0.0016091695978 [1686] 0.0110710523256 [1687]-0.0131544909893 [1688] 0.0009054255435
 [1689]-0.0022849582067 [1690] 0.0018347994769 [1691] 0.0228368614808 [1692]-0.0051760376909
 [1693] 0.0029840653374 [1694] 0.0006923115669 [1695]-0.0010016928247 [1696] 0.0011175603310
 [1697]-0.0011102339227 [1698] 0.0046078860954 [1699] 0.0023100908974 [1700] 0.0003319300673
 [1701] 0.0001096202532 [1702] 0.0000287301615 [1703]-0.0000164592932 [1704]-0.0001093986895
 [1705] 0.0000622803868 [1706]-0.0001094746923 [1707]-0.0004059925847 [1708]-0.0006657241137
 [1709] 0.0002632377939 [1710] 0.0001988036003 [1711] 0.0002872706637 [1712] 0.0003041229240
 [1713]-0.0003378824989 [1714] 0.0004082204472 [1715]-0.0004182978969 [1716] 0.0016509509486
 [1717] 0.0007735190820 [1718]-0.0008015870757 [1719]-0.0064593553391 [1720]-0.0010041996961
 [1721] 0.0100992117809 [1722]-0.0023611796776 [1723] 0.0015810704668 [1724]-0.0036764584454
 [1725] 0.0029757601810 [1726] 0.0028097901119 [1727] 0.0033558676070 [1728] 0.0005024476877
 [1729]-0.0005995873781 [1730] 0.0055306261339 [1731]-0.0040178948764 [1732]-0.0062026186819
 [1733]-0.0083752744548 [1734]-0.0027045492595 [1735] 0.0001378293252 [1736] 0.0122061542946
 [1737]-0.0065988771357 [1738] 0.0110781474380 [1739] 0.0036336763544 [1740]-0.0042165881355
 [1741] 0.0021786782917 [1742] 0.0039648537234 [1743]-0.0020941465377 [1744] 0.0019955771951
 [1745] 0.0020133948736 [1746] 0.0037704104074 [1747]-0.0001309504193 [1748] 0.0066206344637
 [1749] 0.0033524329627 [1750]-0.0005111602917 [1751]-0.0021590568549 [1752]-0.0000453613626
 [1753]-0.0019830852768 [1754] 0.0034921596383 [1755]-0.0016781165847 [1756]-0.0021896422425
 [1757] 0.0042772465626 [1758]-0.0027578522862 [1759] 0.0095842159205 [1760] 0.0044275267941
 [1761] 0.0010858621252 [1762] 0.0035879540250 [1763] 0.0023853341113 [1764] 0.0017417814652
 [1765]-0.0095387796686 [1766]-0.0051825272254 [1767]-0.0009468881813 [1768]-0.0007676456420
 [1769]-0.0015336496744 [1770]-0.0035829266107 [1771]-0.0037248977957 [1772]-0.0022459357430
 [1773] 0.0008317603181 [1774]-0.0026361962918 [1775]-0.0070697250663 [1776]-0.0009974682763
 [1777] 0.0025612249570 [1778] 0.0035905631974 [1779]-0.0013763984634 [1780] 0.0013957791874
 [1781]-0.0106398012636 [1782]-0.0008281739318 [1783] 0.0101104772885 [1784]-0.0112155127220
 [1785] 0.0015468306408 [1786] 0.0062054016816 [1787] 0.0080014802532 [1788] 0.0025668390872
 [1789]-0.0007499525872 [1790] 0.0003287477149 [1791] 0.0025785603424 [1792] 0.0113951988491
 [1793]-0.0081002671197 [1794]-0.0015899203346 [1795]-0.0002675274324 [1796]-0.0005158908631
 [1797]-0.0019474123025 [1798] 0.0002589561329 [1799] 0.0036782945342 [1800] 0.0005880427620
 [1801] 0.0003784480405 [1802] 0.0000641589865 [1803] 0.0001582801881 [1804]-0.0000433311195
 [1805]-0.0000995567536 [1806]-0.0000057307209 [1807] 0.0000873283650 [1808]-0.0004908024296
 [1809] 0.0002615326581 [1810] 0.0002005202889 [1811] 0.0000532597618 [1812] 0.0001792541840
 [1813]-0.0000212818243 [1814]-0.0002113378504 [1815]-0.0007287959158 [1816] 0.0000732621862
 [1817] 0.0012986081881 [1818] 0.0001870241733 [1819] 0.0394658022762 [1820] 0.0936467022725
 [1821]-0.0318907069025 [1822]-0.0455563598086 [1823] 0.0426182940148 [1824] 0.0364089909901
 [1825]-0.0319847744479 [1826]-0.0277491932925 [1827]-0.3002726755055 [1828] 0.3052289634785
 [1829]-0.1426645871295 [1830]-0.2123226567271 [1831]-0.3844162881947 [1832]-0.0520774816303
 [1833] 0.0128341227591 [1834]-0.0571876620507 [1835]-0.4545555664271 [1836] 0.1696447809958
 [1837]-0.0665553722559 [1838] 0.0097862278507 [1839]-0.0679860830814 [1840] 0.2379482258670
 [1841]-0.0070239689040 [1842]-0.2848321208793 [1843]-0.1865006315089 [1844]-0.1828256744539
 [1845]-0.4664466121872 [1846] 0.4156366729458 [1847] 0.0003796655764 [1848]-0.0190917884837
 [1849] 0.1310621750452 [1850] 0.0245821544424 [1851]-0.0988123645988 [1852] 0.0264797876530
 [1853]-0.0653017393693 [1854]-0.0524510307250 [1855] 0.0795659180101 [1856]-0.2713149930349
 [1857]-0.3066710179951 [1858]-0.4018810748390 [1859] 0.0542191457252 [1860] 0.2654799928289
 [1861]-0.6237604631990 [1862] 0.0454180887854 [1863]-0.0474413804208 [1864]-0.1668473694444
 [1865] 0.1477871768183 [1866]-0.0316033980540 [1867] 0.0761146811396 [1868]-0.0334157539314
 [1869] 0.0311188590893 [1870]-0.0259964192299 [1871]-0.0642536395377 [1872] 0.0413101690230
 [1873]-0.2866130490759 [1874]-0.1485002283036 [1875]-0.0713653040319 [1876]-0.0595598005993
 [1877] 0.0710480645985 [1878] 0.0314792576436 [1879]-0.1170326232402 [1880] 0.0617386728324
 [1881] 0.0342037202213 [1882] 0.0094833276833 [1883] 0.0857255722392 [1884] 0.0191094516688
 [1885] 0.0534781819503 [1886] 0.0428852467502 [1887]-0.0352858891156 [1888] 0.0969158926415
 [1889]-0.1728168341977 [1890] 0.0955291626600 [1891]-0.1028478015329 [1892] 0.3035002941669
 [1893]-0.2645735752736 [1894]-0.2777762855701 [1895] 0.0756393631143 [1896] 0.0408868169588
 [1897]-0.0651636664154 [1898]-0.0590652145620 [1899] 0.0936943341552 [1900] 0.1425475348964
 [1901] 0.1152523634999 [1902] 0.1478281477100 [1903]-0.1587501208114 [1904]-0.1139416394971
 [1905] 0.1601487284900 [1906] 0.1695718062888 [1907] 0.0315645784139 [1908] 0.0769108891497
 [1909]-0.0350479358254 [1910] 0.1353962534285 [1911]-0.1438896932398 [1912]-0.1041633687837
 [1913]-0.0100242243271 [1914]-0.1441823339806 [1915] 0.0595854376618 [1916] 0.1715546665439
 [1917]-0.0269369916662 [1918]-0.0298917104581 [1919]-0.0329213480970 [1920]-0.0280593782835
 [1921] 0.0117443483426 [1922] 0.0059463308725 [1923] 0.0502211680734 [1924] 0.1065132030575
 [1925] 0.0120105119149 [1926]-0.1060437573457 [1927] 0.0519635807805 [1928]-0.0445170346812
 [1929] 0.0215288673016 [1930]-0.0421920204477 [1931]-0.1245008552990 [1932]-0.0342496955591
 [1933]-0.0177154465285 [1934]-0.0342638939067 [1935] 0.0589103277409 [1936] 0.0618843084690
 [1937]-0.0702970692055 [1938] 0.0210161620013 [1939] 0.0154710365898 [1940]-0.1543793202584
 [1941] 0.0040944060749 [1942] 0.0520590461867 [1943]-0.0512136778556 [1944] 0.0073291248087
 [1945]-0.0149061391584 [1946] 0.0107291991876 [1947] 0.0002414938968 [1948] 0.0946764802461
 [1949] 0.0519123906370 [1950]-0.0910817776251 [1951]-0.0114420710751 [1952] 0.2378438944473
 [1953] 0.2304117566849 [1954]-0.0478830149302 [1955]-0.0874807499536 [1956] 0.2579524875949
 [1957] 0.1010071843467 [1958]-0.2200704850850 [1959]-0.1693754784650 [1960]-0.0855653695064
 [1961]-0.0969525011190 [1962]-0.0498390507775 [1963] 0.1216529195326 [1964] 0.1438472179294
 [1965]-0.0196988246445 [1966]-0.0537965926175 [1967] 0.0043344311795 [1968] 0.1147306083785
 [1969]-0.0041499917230 [1970]-0.0510064297341 [1971] 0.0436010923818 [1972] 0.0248468663768
 [1973] 0.0761931389312 [1974] 0.0573453045639 [1975] 0.0631268045691 [1976]-0.0425071058859
 [1977]-0.0609058254272 [1978]-0.0152104222628 [1979] 0.0094283858630 [1980] 0.0806097472049
 [1981] 0.0817739983574 [1982]-0.0533680331339 [1983] 0.1030095846198 [1984]-0.0265642177096
 [1985]-0.0540115759987 [1986]-0.0212616033930 [1987] 0.0973451673209 [1988] 0.0370161187556
 [1989] 0.0154049690801 [1990] 0.0029565767158 [1991]-0.0024966341188 [1992] 0.0023864667189
 [1993] 0.0080429833418 [1994] 0.0025936669065 [1995]-0.0070743742471 [1996]-0.0046939366431
 [1997] 0.0120918301720 [1998] 0.0078523053595 [1999]-0.0250041633795 [2000] 0.0040402679889
 [2001]-0.0101767628384 [2002] 0.0096031041310 [2003]-0.0337874598950 [2004]-0.0101745421704
 [2005] 0.0322965417194 [2006] 0.0059127292868 [2007]-0.0168454133830 [2008] 0.0082621689944
 [2009] 0.0257859078913 [2010]-0.0237859969126 [2011] 0.0197538231416 [2012] 0.0151478225786
 [2013]-0.0271850096384 [2014] 0.0216542909910 [2015] 0.0301527271731 [2016] 0.0464100205792
 [2017] 0.0073636362974 [2018] 0.0091433642455 [2019]-0.0277723397875 [2020]-0.0006507457086
 [2021]-0.0206250331291 [2022]-0.0117492723491 [2023] 0.0376212491177 [2024] 0.0145330978238
 [2025] 0.0345617313935 [2026] 0.0310964503095 [2027]-0.0392399020373 [2028] 0.1292557224022
 [2029]-0.0242436727957 [2030]-0.1308534844643 [2031]-0.2973537108911 [2032]-0.0616206610802
 [2033] 0.0126278394136 [2034] 0.1494472799191 [2035]-0.3909670297923 [2036]-0.1202708558810
 [2037]-0.1323524180496 [2038]-0.0440248727504 [2039] 0.3107016318576 [2040]-0.0880678400243
 [2041]-0.3332233437580 [2042]-0.0111748871587 [2043]-0.0909401452727 [2044]-0.2017760409449
 [2045]-0.1139424658708 [2046] 0.1995793431061 [2047]-0.0680491241220 [2048]-0.5780954003846
 [2049]-0.3622018574072 [2050]-0.2106133425010 [2051] 0.0951542788367 [2052] 0.0832329640223
 [2053] 0.0112819877784 [2054] 0.1671092869274 [2055]-0.7827622589410 [2056] 0.2298538297902
 [2057] 0.0087389485578 [2058] 0.3736543345395 [2059] 0.0359960431226 [2060] 0.1032420782842
 [2061]-0.0910276381407 [2062]-0.2462441732271 [2063]-0.1225628150784 [2064]-0.1272941625904
 [2065]-0.2848719516633 [2066] 0.2210884494835 [2067]-0.6324035554630 [2068] 0.1652129113492
 [2069]-0.1242788917988 [2070]-0.1015749357915 [2071]-0.0751560220916 [2072] 0.0169276913357
 [2073] 0.0859937857820 [2074]-0.1247486895889 [2075] 0.0942196848039 [2076] 0.0852329804342
 [2077] 0.0176595930128 [2078] 0.1823333006837 [2079] 0.4640169603740 [2080]-0.1185162436049
 [2081]-0.1069520879072 [2082]-0.2178570259934 [2083]-0.0174011220879 [2084]-0.4246303997170
 [2085] 0.0944631158830 [2086]-0.1836309880481 [2087] 0.0241343059971 [2088] 0.0769891441208
 [2089]-0.2302881222944 [2090] 0.0029215955254 [2091]-0.0198479087152 [2092]-0.0596427025841
 [2093]-0.0430345211137 [2094] 0.0440931149088 [2095]-0.0671852428527 [2096] 0.2321563814338
 [2097]-0.1173524488006 [2098] 0.3641299824082 [2099]-0.1749956444132 [2100] 0.0397583639988
 [2101] 0.0143556868101 [2102]-0.0378730588808 [2103]-0.1603138057173 [2104] 0.0478264532913
 [2105]-0.1140405620813 [2106] 0.1299265700192 [2107] 0.1108500320297 [2108]-0.0206958315776
 [2109]-0.1027094565976 [2110]-0.1330693073369 [2111] 0.0180195729147 [2112] 0.0169643412988
 [2113]-0.0768804012419 [2114]-0.1347985259200 [2115]-0.3810991403085 [2116]-0.0030558182705
 [2117]-0.2266078519072 [2118]-0.1016115422432 [2119] 0.0553368784830 [2120] 0.1405456146257
 [2121] 0.0836074412510 [2122] 0.0182495444703 [2123]-0.0018540767092 [2124]-0.0302149769570
 [2125]-0.0561161017301 [2126]-0.0611489118766 [2127]-0.0589204409792 [2128]-0.0585060005153
 [2129] 0.0188708215949 [2130] 0.0065050129365 [2131]-0.0862004447966 [2132]-0.1009710301842
 [2133] 0.0016332227901 [2134]-0.0160223317015 [2135] 0.2158450351796 [2136] 0.0191790840005
 [2137]-0.1323227317568 [2138]-0.0747548488402 [2139]-0.0327878785099 [2140] 0.0774736052921
 [2141]-0.0335065402353 [2142] 0.0714360737760 [2143]-0.1742612983839 [2144] 0.0237101149773
 [2145] 0.0584287014935 [2146] 0.1771203147097 [2147] 0.0644631999938 [2148]-0.1981230677378
 [2149] 0.0049679275103 [2150] 0.0196439933950 [2151]-0.0298428043190 [2152]-0.0037570630284
 [2153] 0.0973011873967 [2154] 0.0210759567728 [2155]-0.0630971296856 [2156]-0.1235167618035
 [2157] 0.1438299726848 [2158] 0.3547424210018 [2159] 0.2071607047365 [2160] 0.1278362449438
 [2161]-0.0585260895221 [2162]-0.0780904459629 [2163] 0.0572079351588 [2164]-0.0103220868981
 [2165]-0.3254065850258 [2166]-0.0077427297662 [2167]-0.1017569933356 [2168]-0.0865653153398
 [2169]-0.0697458189750 [2170]-0.1653542330067 [2171] 0.2304045322933 [2172] 0.0125760542448
 [2173]-0.0509007099305 [2174]-0.1853131622766 [2175]-0.0951429123677 [2176] 0.0869361300960
 [2177]-0.0403379272910 [2178] 0.0372190241012 [2179] 0.0408359428060 [2180] 0.0364140600139
 [2181] 0.0535975007636 [2182] 0.0182246515577 [2183]-0.0100140613725 [2184] 0.0067276647209
 [2185]-0.0043724450698 [2186] 0.0659880761683 [2187] 0.1416135204676 [2188]-0.0328428713076
 [2189] 0.1432306786952 [2190] 0.0372294830881 [2191] 0.0199925893372 [2192]-0.0046418444272
 [2193]-0.1553009674633 [2194]-0.0425102725324 [2195] 0.0054312464299 [2196]-0.0052914603134
 [2197]-0.0066741268553 [2198]-0.0013681576846 [2199]-0.0098373188509 [2200] 0.0100427292001
 [2201]-0.0118262573755 [2202] 0.0062723339886 [2203]-0.0004555866007 [2204]-0.0134737621877
 [2205] 0.0199521321619 [2206]-0.0005648078219 [2207] 0.0110204280127 [2208]-0.0219283867940
 [2209]-0.0235436234803 [2210]-0.0280220074185 [2211] 0.0399700420486 [2212]-0.0066206064927
 [2213] 0.0164297067772 [2214] 0.0118206114274 [2215] 0.0163016128031 [2216]-0.0010130622180
 [2217] 0.0143774688874 [2218] 0.0054737672561 [2219] 0.0006429037418 [2220] 0.0344345706661
 [2221] 0.0246324886397 [2222] 0.0661670417688 [2223] 0.0153307980247 [2224]-0.0070800846398
 [2225]-0.0234273973448 [2226] 0.0354048961382 [2227] 0.0083410099467 [2228] 0.0021153391178
 [2229]-0.0557410390436 [2230]-0.0218262725934 [2231] 0.0474705686534 [2232] 0.0279452555387
 [2233] 0.0667004440101 [2234] 0.0659168867476 [2235] 0.1284430587882 [2236] 0.0860704353826
 [2237]-0.1574125325306 [2238] 0.3140335166635 [2239]-0.2071231605425 [2240]-0.0584417068575
 [2241] 0.3632508277847 [2242] 0.2735259687243 [2243]-0.1322862318337 [2244]-0.0372284241356
 [2245]-0.0671213183248 [2246] 0.1722919517143 [2247] 0.2153716208758 [2248] 0.0804847873273
 [2249] 0.0455993986719 [2250] 0.0204239804059 [2251] 0.1658057397688 [2252]-0.1384890857096
 [2253] 0.1051600200258 [2254] 0.5521059306835 [2255]-0.3076309642308 [2256] 0.2807870285165
 [2257] 0.1674938708219 [2258] 0.2106093736315 [2259] 0.2923146589029 [2260]-0.3673633031803
 [2261] 0.2988912493626 [2262]-0.2748388235528 [2263]-0.1150713977764 [2264] 0.3543353611106
 [2265] 0.2024950199353 [2266]-0.2207081763899 [2267] 0.2490780799226 [2268]-0.0583470955001
 [2269] 0.0531012880351 [2270]-0.1369363049727 [2271] 0.1919019445791 [2272]-0.2115616513080
 [2273] 0.4369449710317 [2274] 0.2535537671051 [2275] 0.0616852841397 [2276] 0.0924388578334
 [2277]-0.3147985350481 [2278]-0.2049202759486 [2279]-0.1221240671255 [2280] 0.0594431283440
 [2281] 0.0063819772179 [2282] 0.2015615163071 [2283]-0.1838057484064 [2284]-0.1178754038957
 [2285]-0.2371001414289 [2286]-0.0700235399925 [2287] 0.4080327873728 [2288]-0.0221664864593
 [2289] 0.1317241053547 [2290]-0.0854847634511 [2291]-0.3264643395679 [2292] 0.1900538132359
 [2293]-0.0233888439392 [2294]-0.1033358904781 [2295] 0.1227538062730 [2296]-0.0002728873337
 [2297] 0.1192140422937 [2298] 0.1257974406046 [2299]-0.1743004834599 [2300] 0.1389635984144
 [2301] 0.0338655368711 [2302] 0.0660859484979 [2303] 0.1301639233700 [2304]-0.0989631167985
 [2305] 0.0264796611767 [2306] 0.0830093527765 [2307]-0.1281960678527 [2308]-0.0663458462644
 [2309] 0.1467054035048 [2310]-0.1724367386915 [2311]-0.3461425315465 [2312]-0.0261811689462
 [2313]-0.0333015211684 [2314] 0.1286783674374 [2315] 0.1700679004840 [2316] 0.1718811328322
 [2317]-0.0534031355694 [2318]-0.1160117407847 [2319] 0.1951558166243 [2320] 0.0182726638397
 [2321]-0.0389043513866 [2322] 0.0800429309615 [2323] 0.2561417119121 [2324] 0.0648726261097
 [2325]-0.1111470666908 [2326]-0.1314452488759 [2327] 0.1277969827907 [2328] 0.0673887467734
 [2329] 0.0366800535561 [2330] 0.1623593043585 [2331]-0.0086287501532 [2332]-0.0530454568093
 [2333] 0.0583369187609 [2334]-0.0819622874876 [2335]-0.0046793699747 [2336] 0.0255074812099
 [2337]-0.1204202488063 [2338] 0.0355459776769 [2339]-0.0939145850294 [2340]-0.1420143464469
 [2341]-0.0937179541296 [2342]-0.0721551949922 [2343] 0.1921723702631 [2344]-0.0483200575851
 [2345]-0.0656549142497 [2346]-0.1023352342378 [2347]-0.0120944185572 [2348]-0.0699650723927
 [2349]-0.0294753063576 [2350]-0.0258213726045 [2351]-0.1911812287986 [2352]-0.1065215303430
 [2353]-0.1597996131700 [2354] 0.0324261551071 [2355]-0.0933023286349 [2356] 0.1561739558903
 [2357] 0.0235159006305 [2358]-0.0570811860824 [2359] 0.0674725797821 [2360] 0.0661003951697
 [2361] 0.1045251584008 [2362] 0.0711707321732 [2363]-0.0020701864013 [2364] 0.1058362093795
 [2365]-0.2174152961922 [2366] 0.1081925519712 [2367]-0.0250969957883 [2368]-0.0998700568197
 [2369] 0.1035871688754 [2370]-0.0552562822386 [2371] 0.4440997420278 [2372] 0.0846312462948
 [2373]-0.1502947694358 [2374] 0.0647383361634 [2375] 0.2216067132724 [2376] 0.0498398777439
 [2377]-0.1446316164649 [2378] 0.0274508128671 [2379] 0.0404610639423 [2380] 0.0062816608287
 [2381] 0.1028495990516 [2382] 0.0674772255926 [2383] 0.0477022987092 [2384] 0.0530456219773
 [2385]-0.0432254781820 [2386] 0.0432777925881 [2387]-0.0069456975848 [2388] 0.0214582074389
 [2389]-0.0236063927101 [2390]-0.0259342074660 [2391] 0.0803742723624 [2392]-0.0605321986699
 [2393]-0.0381358752798 [2394]-0.0290604909923 [2395]-0.1687350539243 [2396] 0.0981844469949
 [2397]-0.1260613944990 [2398] 0.0038582320787 [2399] 0.0669327342277 [2400] 0.0170122217859
 [2401]-0.0065633727921 [2402] 0.0052988441640 [2403] 0.0185649558369 [2404] 0.0052333877654
 [2405]-0.0013989255961 [2406]-0.0139556285171 [2407]-0.0088270481831 [2408] 0.0083256823596
 [2409] 0.0049441294832 [2410] 0.0232806109173 [2411]-0.0186351628832 [2412] 0.0022123204067
 [2413]-0.0073243490882 [2414]-0.0004157748508 [2415] 0.0125999285079 [2416]-0.0252404456562
 [2417]-0.0418954099588 [2418] 0.0268963635809 [2419]-0.0153852595211 [2420] 0.0193347495340
 [2421]-0.0082132201957 [2422]-0.0021335401433 [2423] 0.0028961937562 [2424] 0.0060701710464
 [2425]-0.0209091974967 [2426] 0.0241421292797 [2427]-0.0294808439226 [2428]-0.0738713570471
 [2429] 0.0317165229520 [2430]-0.0085151725124 [2431]-0.0097496982750 [2432] 0.0233459103430
 [2433]-0.0602920898875 [2434]-0.0012428073780 [2435] 0.0219122291817 [2436] 0.0101800828197
  vo                     1                     1 -0.336423785188754     
  occ                     2                     1 -2.225860006244624E-002
 [   1]-0.0003714468561 [   2] 0.0003321195776 [   3] 0.0003226744666 [   4] 0.0003583507001
 [   5]-0.0004620959477 [   6] 0.0001226860992 [   7] 0.0005605253351 [   8]-0.0002602362348
 [   9] 0.0003690025262 [  10]-0.0006427219679 [  11]-0.0002701938910 [  12]-0.0003941423054
 [  13]-0.0000246996037 [  14] 0.0005082757195 [  15] 0.0001924215270 [  16] 0.0002474170047
 [  17]-0.0002849947097 [  18]-0.0000059562405 [  19] 0.0003744529824 [  20]-0.0008948648649
 [  21] 0.0006493761480 [  22] 0.0002232991411 [  23]-0.0003816001969 [  24] 0.0008881066036
 [  25]-0.0008970659379 [  26]-0.0016313536382 [  27] 0.0001448564854 [  28] 0.0001693902088
 [  29]-0.0001714760304 [  30]-0.0000689500857 [  31]-0.0002962318679 [  32] 0.0001161510329
 [  33]-0.0000343113190 [  34]-0.0000745419725 [  35] 0.0002954019985 [  36] 0.0000267256673
 [  37] 0.0001293234188 [  38]-0.0005023965998 [  39] 0.0003188122255 [  40] 0.0002938563441
 [  41]-0.0002551523728 [  42] 0.0001686859896 [  43] 0.0008601586785 [  44] 0.0003546605486
 [  45] 0.0004257380240 [  46]-0.0003539433386 [  47] 0.0002596129351 [  48]-0.0004363284298
 [  49] 0.0001521915709 [  50]-0.0003905532733 [  51] 0.0002245359091 [  52]-0.0007939541903
 [  53]-0.0009543350400 [  54] 0.0003491009651 [  55]-0.0003604924917 [  56]-0.0002150131659
 [  57] 0.0002193347224 [  58]-0.0001768170453 [  59] 0.0000193961372 [  60] 0.0000678746791
 [  61]-0.0000684759202 [  62]-0.0000597645537 [  63] 0.0002105465868 [  64]-0.0002604471725
 [  65] 0.0004736330120 [  66] 0.0000740180961 [  67]-0.0005132016119 [  68] 0.0004096730369
 [  69] 0.0000478031149 [  70] 0.0000651891594 [  71] 0.0000868489339 [  72] 0.0002260509023
 [  73] 0.0004418371548 [  74]-0.0002282050789 [  75]-0.0009232077334 [  76]-0.0017369718175
 [  77] 0.0003517315870 [  78]-0.0000767839570 [  79]-0.0000593904735 [  80] 0.0000198493340
 [  81] 0.0000271383554 [  82] 0.0000132248525 [  83]-0.0001715564936 [  84]-0.0000316644215
 [  85] 0.0000783400395 [  86] 0.0000205276706 [  87] 0.0000082531133 [  88] 0.0000003388198
 [  89] 0.0000007901046 [  90] 0.0000224883597 [  91]-0.0000066001011 [  92]-0.0000009305427
 [  93] 0.0000114920487 [  94] 0.0000024568170 [  95] 0.0000127131092 [  96]-0.0000262821149
 [  97]-0.0000206657736 [  98] 0.0000061600741 [  99] 0.0000080060260 [ 100] 0.0000045044106
 [ 101]-0.0000619545146 [ 102]-0.0001343739141 [ 103]-0.0002835141487 [ 104]-0.0000355198139
 [ 105]-0.0001861042056 [ 106] 0.0000345080399 [ 107] 0.0000182106058 [ 108]-0.0006323491967
 [ 109]-0.0003950316251 [ 110]-0.0000256713717 [ 111]-0.0002390828106 [ 112]-0.0001962212562
 [ 113] 0.0000251786848 [ 114]-0.0000364159738 [ 115] 0.0001200320722 [ 116] 0.0002527000625
 [ 117]-0.0001192311983 [ 118]-0.0003998525550 [ 119] 0.0009835941729 [ 120]-0.0006267311371
 [ 121]-0.0000566670217 [ 122] 0.0001770392808 [ 123]-0.0011542470709 [ 124] 0.0007960310555
 [ 125] 0.0004930526505 [ 126]-0.0003641841388 [ 127]-0.0014690700770 [ 128] 0.0001506330941
 [ 129] 0.0000329490542 [ 130]-0.0000284171992 [ 131] 0.0002020807059 [ 132]-0.0001298425009
 [ 133] 0.0002028321779 [ 134]-0.0001165376480 [ 135]-0.0000771362930 [ 136] 0.0001310483147
 [ 137]-0.0000811130972 [ 138]-0.0000837478778 [ 139] 0.0000038611382 [ 140] 0.0001949046823
 [ 141] 0.0002052191388 [ 142]-0.0001299212849 [ 143]-0.0002701350076 [ 144] 0.0000328561718
 [ 145] 0.0001690332110 [ 146]-0.0000281858754 [ 147]-0.0006838723754 [ 148]-0.0014975483498
 [ 149]-0.0003609865939 [ 150] 0.0001421502967 [ 151]-0.0001899642889 [ 152] 0.0000928579509
 [ 153]-0.0010609564511 [ 154]-0.0003251124109 [ 155] 0.0012840659313 [ 156]-0.0002676981085
 [ 157]-0.0002841411400 [ 158] 0.0000185667738 [ 159] 0.0000685864520 [ 160] 0.0002424565656
 [ 161] 0.0000880492439 [ 162] 0.0000434118461 [ 163] 0.0006170795747 [ 164] 0.0001450895154
 [ 165] 0.0000121128136 [ 166]-0.0008549233062 [ 167] 0.0000884420359 [ 168]-0.0004252068793
 [ 169]-0.0008768227710 [ 170] 0.0002959845231 [ 171]-0.0005704101775 [ 172]-0.0002537138382
 [ 173] 0.0000229728248 [ 174] 0.0001057167971 [ 175]-0.0004997920580 [ 176]-0.0003913677645
 [ 177]-0.0010555840421 [ 178] 0.0004112396281 [ 179]-0.0000462070217 [ 180] 0.0000956179421
 [ 181] 0.0000206355239 [ 182]-0.0002236422112 [ 183] 0.0000429897957 [ 184]-0.0000850579064
 [ 185]-0.0000319547692 [ 186] 0.0000906031152 [ 187] 0.0000434606024 [ 188] 0.0000082109477
 [ 189]-0.0000572287807 [ 190] 0.0000455073061 [ 191]-0.0000201767035 [ 192]-0.0000202549305
 [ 193] 0.0000083916307 [ 194] 0.0000169684417 [ 195] 0.0000049708026 [ 196]-0.0000106491233
 [ 197]-0.0000159801241 [ 198] 0.0000225369471 [ 199] 0.0000060813041 [ 200]-0.0000693320504
 [ 201] 0.0000142678817 [ 202]-0.0000294773842 [ 203] 0.0002459763243 [ 204]-0.0000935303004
 [ 205] 0.0000872421110 [ 206]-0.0002538030105 [ 207] 0.0002771517982 [ 208] 0.0003178281163
 [ 209]-0.0000800783827 [ 210] 0.0002535113016 [ 211]-0.0002671271571 [ 212] 0.0001835627957
 [ 213] 0.0002019578916 [ 214] 0.0002187575384 [ 215]-0.0003774889810 [ 216]-0.0002724610254
 [ 217] 0.0000979055439 [ 218] 0.0000710344546 [ 219] 0.0001219598410 [ 220]-0.0003395534118
 [ 221]-0.0004490747532 [ 222] 0.0010924137012 [ 223]-0.0013909993073 [ 224]-0.0002829584673
 [ 225] 0.0004333048488 [ 226]-0.0005893021065 [ 227]-0.0000255710057 [ 228] 0.0007298214743
 [ 229]-0.0001106533696 [ 230]-0.0000545800561 [ 231]-0.0001771132571 [ 232] 0.0000778107709
 [ 233]-0.0000634065708 [ 234]-0.0002031065460 [ 235] 0.0000154927554 [ 236] 0.0003440160113
 [ 237]-0.0002194059315 [ 238]-0.0000588322623 [ 239]-0.0003104202390 [ 240] 0.0004064592006
 [ 241]-0.0000144976322 [ 242]-0.0002643786433 [ 243] 0.0003401194272 [ 244]-0.0010033785356
 [ 245]-0.0005973325651 [ 246]-0.0002112740177 [ 247]-0.0006005795983 [ 248] 0.0000025939749
 [ 249]-0.0001372860060 [ 250] 0.0008345988330 [ 251] 0.0001897548260 [ 252] 0.0003947641399
 [ 253]-0.0002919056935 [ 254] 0.0004340195669 [ 255] 0.0010852474774 [ 256]-0.0000358686492
 [ 257] 0.0003784729242 [ 258] 0.0000380206480 [ 259] 0.0000223160383 [ 260] 0.0006540279701
 [ 261]-0.0000607684781 [ 262]-0.0001712905297 [ 263]-0.0001914703845 [ 264] 0.0000474021278
 [ 265]-0.0003580687076 [ 266] 0.0010988946740 [ 267]-0.0001549523627 [ 268]-0.0004436854156
 [ 269] 0.0010434591174 [ 270]-0.0001036000601 [ 271]-0.0001472627869 [ 272]-0.0003420795384
 [ 273]-0.0005973275588 [ 274]-0.0002540241247 [ 275]-0.0002802433810 [ 276]-0.0001483720908
 [ 277] 0.0002918250011 [ 278] 0.0009748505666 [ 279] 0.0002458862502 [ 280] 0.0000451259240
 [ 281] 0.0000389000558 [ 282] 0.0001351753149 [ 283] 0.0000007891046 [ 284]-0.0001811238650
 [ 285] 0.0001260690121 [ 286] 0.0000056885687 [ 287]-0.0000555318999 [ 288]-0.0000277867144
 [ 289] 0.0000465156931 [ 290] 0.0000035399861 [ 291]-0.0000130199970 [ 292]-0.0000151110536
 [ 293] 0.0000382886567 [ 294]-0.0000428553958 [ 295]-0.0000088066377 [ 296] 0.0000190039051
 [ 297]-0.0000009520972 [ 298] 0.0000228712751 [ 299] 0.0000131449379 [ 300] 0.0000414021493
 [ 301] 0.0000000792356 [ 302]-0.0000571696795 [ 303] 0.0000455496383 [ 304] 0.0003987311732
 [ 305]-0.0001809249434 [ 306] 0.0001226336924 [ 307]-0.0001061606612 [ 308]-0.0003638564353
 [ 309]-0.0005871046486 [ 310]-0.0003260652349 [ 311] 0.0002042594538 [ 312]-0.0001959070626
 [ 313] 0.0000591207409 [ 314] 0.0002303493458 [ 315]-0.0003590743096 [ 316] 0.0003026549379
 [ 317] 0.0000786771840 [ 318]-0.0002768794881 [ 319]-0.0003977014787 [ 320] 0.0006528435171
 [ 321] 0.0009056467492 [ 322] 0.0005576495241 [ 323]-0.0005301851017 [ 324] 0.0009206527223
 [ 325] 0.0013849470767 [ 326] 0.0007259434035 [ 327]-0.0008793685619 [ 328]-0.0002021376252
 [ 329] 0.0008400804977 [ 330] 0.0000527513268 [ 331] 0.0001843180059 [ 332] 0.0000966474658
 [ 333] 0.0000496362159 [ 334]-0.0002276083557 [ 335]-0.0002285634749 [ 336]-0.0001846358825
 [ 337]-0.0001084058360 [ 338] 0.0003137357235 [ 339]-0.0002689719643 [ 340] 0.0001707843099
 [ 341]-0.0001626443481 [ 342]-0.0002982092397 [ 343]-0.0000405427917 [ 344]-0.0008814195386
 [ 345] 0.0010991495784 [ 346] 0.0003757304332 [ 347]-0.0000981629423 [ 348] 0.0004722522717
 [ 349] 0.0007047341420 [ 350]-0.0005241861462 [ 351] 0.0006833736293 [ 352]-0.0005494885522
 [ 353]-0.0005796866291 [ 354]-0.0002537743042 [ 355] 0.0008489701931 [ 356]-0.0004627446084
 [ 357]-0.0012455099704 [ 358]-0.0004698241140 [ 359] 0.0001500294991 [ 360]-0.0002827956712
 [ 361]-0.0004084516560 [ 362]-0.0001029380279 [ 363]-0.0001292639318 [ 364] 0.0000897614514
 [ 365] 0.0002822228290 [ 366]-0.0005754546382 [ 367]-0.0006765359692 [ 368]-0.0012164350915
 [ 369]-0.0008368799062 [ 370] 0.0001907278145 [ 371] 0.0008852661027 [ 372] 0.0003609317261
 [ 373] 0.0007124594291 [ 374] 0.0005422524253 [ 375] 0.0000139950846 [ 376] 0.0002739023714
 [ 377] 0.0000318319486 [ 378] 0.0000864185149 [ 379] 0.0004602269907 [ 380] 0.0003048825687
 [ 381]-0.0000144844501 [ 382]-0.0001261480307 [ 383]-0.0001341420280 [ 384]-0.0001505082962
 [ 385]-0.0001966954650 [ 386]-0.0000548576149 [ 387] 0.0000108893678 [ 388]-0.0000295082149
 [ 389]-0.0000330815250 [ 390] 0.0000298771954 [ 391]-0.0000308713185 [ 392] 0.0000054191506
 [ 393] 0.0000255524205 [ 394]-0.0000212542386 [ 395] 0.0000227806942 [ 396] 0.0000134609579
 [ 397] 0.0000048643751 [ 398] 0.0000276923685 [ 399]-0.0000031710501 [ 400]-0.0000418935359
 [ 401]-0.0000443740935 [ 402]-0.0000538276883 [ 403]-0.0000673507583 [ 404]-0.0000183363597
 [ 405]-0.0003330329418 [ 406]-0.0004960512370 [ 407]-0.0006148566838 [ 408]-0.0003586662143
 [ 409] 0.0002693229882 [ 410] 0.0003327122373 [ 411]-0.0011712618440 [ 412]-0.0009392692630
 [ 413]-0.0001578111762 [ 414] 0.0000122957496 [ 415] 0.0000555383799 [ 416] 0.0003985895811
 [ 417]-0.0003465787664 [ 418]-0.0000425663682 [ 419] 0.0003698558379 [ 420]-0.0002202450199
 [ 421]-0.0008847246829 [ 422] 0.0012971763492 [ 423]-0.0007919821352 [ 424]-0.0001493883810
 [ 425]-0.0006151621114 [ 426]-0.0025814019592 [ 427] 0.0008447066657 [ 428] 0.0012264873049
 [ 429] 0.0006387668819 [ 430]-0.0021423990241 [ 431]-0.0000363671201 [ 432]-0.0001686592831
 [ 433]-0.0001388581953 [ 434] 0.0001562869525 [ 435] 0.0003539795888 [ 436]-0.0000985374208
 [ 437]-0.0000410030717 [ 438]-0.0000822105016 [ 439] 0.0000368256583 [ 440]-0.0002543065085
 [ 441] 0.0001212720206 [ 442] 0.0000099858719 [ 443] 0.0002177689873 [ 444] 0.0000695256947
 [ 445] 0.0000050361297 [ 446]-0.0005819563489 [ 447]-0.0005463006000 [ 448] 0.0002410539269
 [ 449]-0.0002972646756 [ 450]-0.0012780309928 [ 451]-0.0019923647746 [ 452]-0.0014108143779
 [ 453] 0.0005854268758 [ 454] 0.0001833351057 [ 455] 0.0004316886581 [ 456]-0.0016641300846
 [ 457] 0.0001838049387 [ 458] 0.0023435759343 [ 459]-0.0000359177692 [ 460]-0.0002383667256
 [ 461]-0.0001138119207 [ 462] 0.0001673130131 [ 463] 0.0002085900294 [ 464] 0.0003909068491
 [ 465]-0.0002020475444 [ 466] 0.0006904158036 [ 467] 0.0008451954197 [ 468] 0.0005682689731
 [ 469]-0.0005802661504 [ 470] 0.0012150222904 [ 471]-0.0001433783097 [ 472]-0.0020566481704
 [ 473] 0.0003777115312 [ 474]-0.0006279451069 [ 475]-0.0000806719377 [ 476]-0.0000259231568
 [ 477]-0.0001718399420 [ 478]-0.0005912050323 [ 479]-0.0000497862458 [ 480]-0.0011064246796
 [ 481]-0.0004454661781 [ 482]-0.0000050665962 [ 483] 0.0002511947989 [ 484] 0.0001125688487
 [ 485]-0.0002508883697 [ 486] 0.0003424346018 [ 487] 0.0000591279790 [ 488] 0.0000014324936
 [ 489] 0.0001095111687 [ 490]-0.0000401062817 [ 491] 0.0000029909637 [ 492]-0.0000210440645
 [ 493] 0.0000409879983 [ 494] 0.0000241923987 [ 495]-0.0000307750085 [ 496]-0.0000149262121
 [ 497]-0.0000032590963 [ 498] 0.0000055019734 [ 499]-0.0000179382472 [ 500] 0.0000001995943
 [ 501] 0.0000906519425 [ 502] 0.0000395196825 [ 503]-0.0000742424251 [ 504] 0.0001154326336
 [ 505] 0.0000189201794 [ 506] 0.0001141457154 [ 507]-0.0004273635483 [ 508]-0.0004205621617
 [ 509]-0.0000108055691 [ 510]-0.0005382125044 [ 511]-0.0011722839460 [ 512]-0.0003717427130
 [ 513] 0.0001499774653 [ 514]-0.0000840293686 [ 515] 0.0002437010233 [ 516]-0.0000152367427
 [ 517]-0.0002711524713 [ 518] 0.0008259813124 [ 519] 0.0001687307124 [ 520]-0.0005656355340
 [ 521]-0.0007180925646 [ 522] 0.0009178326024 [ 523] 0.0009384795080 [ 524] 0.0009298670960
 [ 525]-0.0010445980360 [ 526] 0.0022347306380 [ 527] 0.0013297144467 [ 528] 0.0011731652508
 [ 529] 0.0002345519997 [ 530] 0.0003327338124 [ 531] 0.0008681459415 [ 532] 0.0001188211153
 [ 533] 0.0000364806660 [ 534] 0.0002938297762 [ 535] 0.0001254024142 [ 536] 0.0002924486860
 [ 537]-0.0000854346271 [ 538]-0.0002425585068 [ 539]-0.0003411140862 [ 540] 0.0004500404118
 [ 541]-0.0001982294412 [ 542] 0.0004597156513 [ 543]-0.0002995783714 [ 544]-0.0005577175314
 [ 545] 0.0003519698278 [ 546]-0.0011337465130 [ 547] 0.0019561794278 [ 548] 0.0004780015699
 [ 549]-0.0001831649181 [ 550] 0.0009630031937 [ 551] 0.0007729945087 [ 552]-0.0007430349828
 [ 553]-0.0004040664376 [ 554]-0.0008623637303 [ 555]-0.0005801880158 [ 556] 0.0001285092170
 [ 557] 0.0009363368153 [ 558]-0.0012300587872 [ 559]-0.0012922017677 [ 560]-0.0004775076127
 [ 561] 0.0004187329626 [ 562]-0.0005241466801 [ 563]-0.0009209688049 [ 564]-0.0003097481273
 [ 565]-0.0000177965592 [ 566] 0.0005287241497 [ 567] 0.0003943658396 [ 568] 0.0000068676814
 [ 569]-0.0017751347442 [ 570]-0.0010642875538 [ 571]-0.0002636983843 [ 572]-0.0008651578107
 [ 573] 0.0006334634603 [ 574] 0.0005888299622 [ 575] 0.0009530778108 [ 576] 0.0006641913621
 [ 577]-0.0003240475165 [ 578]-0.0001474177613 [ 579]-0.0001742998149 [ 580] 0.0001258648307
 [ 581] 0.0003974913446 [ 582]-0.0005018403163 [ 583]-0.0000115396998 [ 584]-0.0001049626673
 [ 585]-0.0003202352336 [ 586]-0.0001608563407 [ 587] 0.0000952330101 [ 588]-0.0000885824924
 [ 589] 0.0000367476687 [ 590]-0.0000238022585 [ 591] 0.0000086377112 [ 592] 0.0000424899106
 [ 593] 0.0000224231537 [ 594]-0.0000276304842 [ 595] 0.0000070492872 [ 596]-0.0000248782753
 [ 597] 0.0000481944642 [ 598] 0.0000193699403 [ 599]-0.0000238398987 [ 600] 0.0000098140928
 [ 601] 0.0000024556003 [ 602]-0.0000322326512 [ 603]-0.0001087329584 [ 604]-0.0000554543984
 [ 605] 0.0000279155795 [ 606]-0.0000330375029 [ 607]-0.0065309692417 [ 608]-0.0010004563859
 [ 609] 0.0006027932670 [ 610] 0.0066965137250 [ 611]-0.0089235685328 [ 612]-0.0071637533330
 [ 613] 0.0038446793559 [ 614]-0.0035484422153 [ 615] 0.0079064706239 [ 616]-0.0069932696215
 [ 617]-0.0032943750837 [ 618]-0.0090903150589 [ 619] 0.0053846766018 [ 620] 0.0063880050051
 [ 621]-0.0030537730439 [ 622]-0.0033006235647 [ 623] 0.0017391939216 [ 624] 0.0087323326432
 [ 625] 0.0137939219168 [ 626]-0.0216608580171 [ 627] 0.0298899494387 [ 628] 0.0129666398168
 [ 629]-0.0019116451615 [ 630] 0.0131696517198 [ 631]-0.0082096368973 [ 632]-0.0181455011808
 [ 633] 0.0049037829846 [ 634] 0.0049652284989 [ 635] 0.0001165041400 [ 636]-0.0013753733136
 [ 637]-0.0025799082688 [ 638] 0.0023980994661 [ 639]-0.0027177666266 [ 640]-0.0055781025509
 [ 641] 0.0088059635606 [ 642] 0.0001371881734 [ 643] 0.0053064548848 [ 644]-0.0109664305173
 [ 645]-0.0004008447164 [ 646] 0.0066202664885 [ 647]-0.0117609551978 [ 648] 0.0208758801757
 [ 649] 0.0181815751037 [ 650] 0.0053362183740 [ 651] 0.0134887651741 [ 652] 0.0019706141190
 [ 653]-0.0004514523171 [ 654]-0.0115868064362 [ 655]-0.0055160539448 [ 656]-0.0119292278195
 [ 657] 0.0050703973564 [ 658]-0.0066979921674 [ 659]-0.0262256944884 [ 660]-0.0047831193352
 [ 661]-0.0107638037798 [ 662]-0.0010933806627 [ 663]-0.0003545900809 [ 664]-0.0117179704181
 [ 665]-0.0005212921357 [ 666] 0.0018658480470 [ 667] 0.0033840007492 [ 668] 0.0006036965105
 [ 669] 0.0034146744287 [ 670]-0.0208550858005 [ 671]-0.0005397696306 [ 672] 0.0012913262251
 [ 673]-0.0172726069797 [ 674] 0.0109421540298 [ 675] 0.0047606746022 [ 676] 0.0088167918388
 [ 677] 0.0090035879509 [ 678] 0.0041709609388 [ 679] 0.0084344450635 [ 680]-0.0022038328253
 [ 681]-0.0134251125609 [ 682]-0.0263002370815 [ 683] 0.0018134268042 [ 684]-0.0012565194661
 [ 685]-0.0019882019557 [ 686]-0.0027396853063 [ 687]-0.0006108256865 [ 688] 0.0014344675865
 [ 689]-0.0040447631744 [ 690]-0.0005382206176 [ 691] 0.0014867308347 [ 692] 0.0004124992228
 [ 693] 0.0000472764423 [ 694] 0.0000139067531 [ 695] 0.0001103517749 [ 696] 0.0005119146289
 [ 697]-0.0005468995788 [ 698] 0.0003456395512 [ 699] 0.0002453040837 [ 700]-0.0000871651350
 [ 701] 0.0001644649750 [ 702]-0.0004675164745 [ 703]-0.0007047916952 [ 704]-0.0009232891388
 [ 705]-0.0002392403501 [ 706] 0.0004613002322 [ 707]-0.0014225245941 [ 708] 0.0076166685801
 [ 709]-0.0083142862684 [ 710]-0.0038374732536 [ 711]-0.0065492759677 [ 712]-0.0068558968197
 [ 713]-0.0185594181133 [ 714]-0.0112394806663 [ 715] 0.0079107969952 [ 716]-0.0075201669434
 [ 717] 0.0053193545714 [ 718] 0.0025841420067 [ 719]-0.0053445340342 [ 720] 0.0104857560858
 [ 721]-0.0024886475535 [ 722]-0.0085881085099 [ 723]-0.0128439745231 [ 724] 0.0179428570296
 [ 725] 0.0185365024032 [ 726] 0.0127815855324 [ 727]-0.0119644246177 [ 728] 0.0267553230528
 [ 729] 0.0279182288627 [ 730] 0.0240501836953 [ 731]-0.0159070660365 [ 732] 0.0040052556463
 [ 733] 0.0305522349349 [ 734]-0.0007999377257 [ 735] 0.0012477583632 [ 736] 0.0066195353648
 [ 737] 0.0034754816228 [ 738] 0.0015027051579 [ 739]-0.0049482785335 [ 740]-0.0035542219528
 [ 741]-0.0055291377956 [ 742] 0.0074880775327 [ 743]-0.0051823214999 [ 744] 0.0045625827629
 [ 745]-0.0023372493152 [ 746]-0.0121793792628 [ 747] 0.0004475918090 [ 748]-0.0200134569710
 [ 749] 0.0296860953112 [ 750] 0.0024913555076 [ 751]-0.0043862204192 [ 752] 0.0126137643255
 [ 753] 0.0186953002405 [ 754]-0.0150723487141 [ 755] 0.0092844432807 [ 756]-0.0174540392910
 [ 757]-0.0099656870364 [ 758]-0.0039596746183 [ 759] 0.0261264157227 [ 760]-0.0112078418146
 [ 761]-0.0304724021935 [ 762]-0.0070616919387 [ 763] 0.0073956614903 [ 764]-0.0103371446657
 [ 765]-0.0128434390429 [ 766]-0.0044916904230 [ 767]-0.0029818224860 [ 768] 0.0059814550777
 [ 769] 0.0071056480364 [ 770]-0.0098234330519 [ 771]-0.0229850725353 [ 772]-0.0287703036097
 [ 773]-0.0124699753993 [ 774]-0.0023857113742 [ 775] 0.0133211897681 [ 776] 0.0102318050647
 [ 777] 0.0161895345678 [ 778] 0.0126996807901 [ 779]-0.0045518367323 [ 780]-0.0006947289073
 [ 781] 0.0007797455736 [ 782] 0.0100452688978 [ 783] 0.0226980957966 [ 784]-0.0037507384878
 [ 785] 0.0000299459200 [ 786]-0.0023449857374 [ 787]-0.0049342886453 [ 788]-0.0038029753853
 [ 789]-0.0017724428054 [ 790] 0.0000686540715 [ 791] 0.0008447955919 [ 792]-0.0013878672209
 [ 793]-0.0004953419895 [ 794] 0.0004116236518 [ 795] 0.0000429396592 [ 796]-0.0001703063604
 [ 797] 0.0003425845395 [ 798]-0.0004155027517 [ 799] 0.0004231836273 [ 800] 0.0001132476262
 [ 801]-0.0003108815425 [ 802]-0.0000918184048 [ 803] 0.0001025074313 [ 804]-0.0007253879795
 [ 805]-0.0016993140486 [ 806]-0.0013397126862 [ 807]-0.0006044568184 [ 808]-0.0000136959146
 [ 809] 0.0056466134028 [ 810] 0.0094196078865 [ 811] 0.0053498445835 [ 812] 0.0075830103605
 [ 813]-0.0015834717363 [ 814]-0.0041203557066 [ 815] 0.0214024338556 [ 816] 0.0149637543020
 [ 817] 0.0020935425965 [ 818] 0.0056659890099 [ 819] 0.0012507106217 [ 820]-0.0017276762202
 [ 821] 0.0032970864591 [ 822]-0.0008628737388 [ 823]-0.0061787174763 [ 824] 0.0054931145865
 [ 825] 0.0127519214405 [ 826]-0.0259842373042 [ 827] 0.0163577156317 [ 828] 0.0018637672068
 [ 829] 0.0041675963575 [ 830] 0.0435273633937 [ 831]-0.0208803064536 [ 832]-0.0200019040702
 [ 833] 0.0012911369129 [ 834] 0.0437559768663 [ 835]-0.0005206864595 [ 836] 0.0010170015403
 [ 837] 0.0021279936436 [ 838]-0.0045559275483 [ 839]-0.0017790917360 [ 840]-0.0022608255381
 [ 841] 0.0011807508923 [ 842] 0.0006867723461 [ 843]-0.0034659721966 [ 844] 0.0044096332279
 [ 845] 0.0004621592085 [ 846] 0.0010589719404 [ 847]-0.0042530327125 [ 848]-0.0043999943347
 [ 849] 0.0022778701444 [ 850] 0.0098754760766 [ 851] 0.0067604794719 [ 852]-0.0031078953546
 [ 853] 0.0021942796275 [ 854] 0.0225867169482 [ 855] 0.0420744761431 [ 856] 0.0182732993391
 [ 857]-0.0077806476398 [ 858] 0.0002425500305 [ 859]-0.0051464201414 [ 860] 0.0323517917531
 [ 861] 0.0029339023679 [ 862]-0.0428150640599 [ 863] 0.0045548439645 [ 864] 0.0066855814918
 [ 865] 0.0013318880306 [ 866]-0.0023322783757 [ 867]-0.0050520073410 [ 868]-0.0041658097525
 [ 869] 0.0004948604002 [ 870]-0.0157833541677 [ 871]-0.0098270291518 [ 872]-0.0062081271182
 [ 873] 0.0178574241173 [ 874]-0.0135361401625 [ 875] 0.0079110751924 [ 876] 0.0323608681650
 [ 877]-0.0091901164108 [ 878] 0.0143837663383 [ 879] 0.0057975919607 [ 880]-0.0001012528260
 [ 881]-0.0002503552538 [ 882] 0.0144677358683 [ 883] 0.0068430139242 [ 884] 0.0261821882033
 [ 885]-0.0016542118193 [ 886] 0.0009145347484 [ 887]-0.0038604867936 [ 888]-0.0013438003629
 [ 889] 0.0059344609301 [ 890]-0.0038333663694 [ 891] 0.0006743581843 [ 892] 0.0005481591623
 [ 893]-0.0024633828926 [ 894]-0.0002382940580 [ 895]-0.0002150133094 [ 896] 0.0006873640357
 [ 897]-0.0006674855867 [ 898]-0.0000309728430 [ 899] 0.0005501622315 [ 900] 0.0000120609287
 [ 901] 0.0002489809778 [ 902]-0.0001889194957 [ 903]-0.0001154175478 [ 904] 0.0002669351829
 [ 905]-0.0013358285642 [ 906]-0.0004605276005 [ 907] 0.0019134091715 [ 908]-0.0012996411427
 [ 909] 0.0002572234103 [ 910] 0.0017835421705 [ 911]-0.0034641976790 [ 912] 0.0104909068165
 [ 913]-0.0033754362211 [ 914]-0.0032977130733 [ 915] 0.0054990320934 [ 916]-0.0018127476354
 [ 917] 0.0065786572805 [ 918]-0.0042386867580 [ 919]-0.0039949958928 [ 920]-0.0032616942876
 [ 921]-0.0084752920726 [ 922]-0.0109437180969 [ 923] 0.0012359443406 [ 924] 0.0065598763061
 [ 925]-0.0010355229760 [ 926] 0.0034079620467 [ 927] 0.0020034051685 [ 928]-0.0010126066237
 [ 929] 0.0083572936219 [ 930]-0.0153402993437 [ 931] 0.0105796739288 [ 932] 0.0063462415570
 [ 933]-0.0231314492476 [ 934]-0.0185840852310 [ 935] 0.0020213468520 [ 936]-0.0015395231785
 [ 937] 0.0062921601446 [ 938]-0.0075303031667 [ 939]-0.0000883328313 [ 940]-0.0119378914498
 [ 941]-0.0012375814564 [ 942] 0.0007148379903 [ 943] 0.0059327029920 [ 944] 0.0040272943517
 [ 945]-0.0057197923854 [ 946]-0.0041231328260 [ 947] 0.0025556595438 [ 948] 0.0054102283787
 [ 949]-0.0052873953832 [ 950]-0.0034902997424 [ 951]-0.0122669759254 [ 952] 0.0063199999459
 [ 953] 0.0024375624762 [ 954]-0.0050919432865 [ 955] 0.0045039322757 [ 956]-0.0039634747314
 [ 957] 0.0285853921668 [ 958] 0.0035052961693 [ 959]-0.0048763648696 [ 960]-0.0080748889980
 [ 961] 0.0044549277530 [ 962] 0.0085374190328 [ 963]-0.0091037241837 [ 964]-0.0033087326049
 [ 965]-0.0057577534465 [ 966] 0.0017531541253 [ 967] 0.0105577959526 [ 968] 0.0002333657930
 [ 969]-0.0053466923589 [ 970]-0.0087418956647 [ 971] 0.0024709630476 [ 972]-0.0158559630434
 [ 973] 0.0183762838626 [ 974]-0.0078373005444 [ 975]-0.0194747531965 [ 976] 0.0211823587228
 [ 977] 0.0135760428584 [ 978] 0.0018230961179 [ 979]-0.0019115910423 [ 980]-0.0040979768304
 [ 981] 0.0002943164861 [ 982] 0.0091795122527 [ 983]-0.0031994831922 [ 984]-0.0070786961744
 [ 985]-0.0019963163852 [ 986] 0.0199738741172 [ 987]-0.0002992520901 [ 988]-0.0016914965884
 [ 989] 0.0031429458347 [ 990]-0.0007743932868 [ 991]-0.0081405624256 [ 992]-0.0011042564980
 [ 993]-0.0008323592172 [ 994] 0.0000843580473 [ 995]-0.0001217651294 [ 996] 0.0004782937975
 [ 997]-0.0002218105625 [ 998] 0.0001317424271 [ 999]-0.0001322476267 [1000]-0.0000773789941
 [1001]-0.0002894650387 [1002] 0.0000594604095 [1003] 0.0000050182337 [1004] 0.0000509481382
 [1005]-0.0001206304274 [1006]-0.0006632555042 [1007] 0.0011693290036 [1008]-0.0003083590098
 [1009]-0.0027609070928 [1010]-0.0002913702265 [1011] 0.0011331258542 [1012] 0.0010360580379
 [1013] 0.0079830285581 [1014] 0.0029595958716 [1015]-0.0078019349277 [1016]-0.0035980204168
 [1017] 0.0053939479734 [1018] 0.0071535239992 [1019] 0.0017564589987 [1020]-0.0067441289380
 [1021] 0.0035674275151 [1022]-0.0103878565469 [1023] 0.0062430971261 [1024] 0.0019406340703
 [1025]-0.0010126361777 [1026] 0.0003944614781 [1027] 0.0061513901126 [1028]-0.0023975945443
 [1029] 0.0016829270157 [1030] 0.0009243966385 [1031] 0.0119469607150 [1032] 0.0169397097258
 [1033] 0.0014380185179 [1034]-0.0090341161951 [1035]-0.0204560470575 [1036] 0.0054379155811
 [1037] 0.0047869675041 [1038] 0.0079171271478 [1039] 0.0017486719530 [1040]-0.0007259587072
 [1041]-0.0092582836388 [1042] 0.0008060509871 [1043]-0.0017130638717 [1044]-0.0009373929126
 [1045] 0.0047942077195 [1046] 0.0030000172826 [1047]-0.0040654751084 [1048]-0.0026915106482
 [1049]-0.0008644531323 [1050] 0.0032477225489 [1051]-0.0021920582883 [1052] 0.0038523743915
 [1053] 0.0095306985301 [1054] 0.0002337687331 [1055] 0.0058302399224 [1056] 0.0088794116743
 [1057] 0.0026486002755 [1058] 0.0161823954133 [1059]-0.0070664985385 [1060]-0.0064446544839
 [1061]-0.0043925139088 [1062] 0.0067515791266 [1063]-0.0112116175971 [1064]-0.0140368047862
 [1065]-0.0050480833368 [1066]-0.0017483774929 [1067] 0.0016250680805 [1068]-0.0016872231507
 [1069] 0.0000572113147 [1070]-0.0060818553669 [1071] 0.0050609497995 [1072] 0.0003032890564
 [1073]-0.0115512531122 [1074]-0.0087702943790 [1075]-0.0034687783932 [1076]-0.0188706730233
 [1077]-0.0063845494023 [1078] 0.0197618749372 [1079]-0.0002394211357 [1080] 0.0001611168516
 [1081]-0.0044623064128 [1082] 0.0015150365491 [1083] 0.0063617150253 [1084]-0.0011662821667
 [1085]-0.0099400106008 [1086]-0.0038416399202 [1087] 0.0159751015876 [1088]-0.0007957944685
 [1089]-0.0021193258123 [1090]-0.0012709376761 [1091] 0.0000334252085 [1092]-0.0051688089812
 [1093]-0.0032192192977 [1094]-0.0008408846432 [1095] 0.0000962694686 [1096] 0.0004093845514
 [1097] 0.0001986170262 [1098]-0.0001231680922 [1099] 0.0000869849627 [1100]-0.0002120933361
 [1101]-0.0001517399993 [1102] 0.0001768266388 [1103] 0.0001504644768 [1104]-0.0001707917422
 [1105] 0.0000751537231 [1106]-0.0003405556642 [1107]-0.0008661408111 [1108]-0.0004918683870
 [1109]-0.0000452065369 [1110]-0.0017584901000 [1111]-0.0010895182190 [1112]-0.0008449820636
 [1113] 0.0037047670381 [1114] 0.0018500686463 [1115] 0.0029826972167 [1116]-0.0000970214240
 [1117] 0.0018902636142 [1118]-0.0003558129406 [1119]-0.0006925989136 [1120] 0.0007866516731
 [1121] 0.0017416157195 [1122]-0.0012653910396 [1123] 0.0042364349049 [1124]-0.0070957628050
 [1125]-0.0006273256966 [1126]-0.0007567937419 [1127]-0.0031365703393 [1128]-0.0006176390396
 [1129] 0.0017102526447 [1130] 0.0074678986787 [1131]-0.0087530277681 [1132]-0.0069788480925
 [1133]-0.0054786795976 [1134]-0.0067705046562 [1135]-0.0075312993711 [1136] 0.0028080549302
 [1137]-0.0013581575362 [1138]-0.0008462675433 [1139]-0.0040331947769 [1140]-0.0064751404917
 [1141]-0.0013835043697 [1142]-0.0012146128522 [1143] 0.0007589994306 [1144] 0.0000212495933
 [1145] 0.0028140280349 [1146]-0.0010647990814 [1147]-0.0053471163990 [1148] 0.0064389740439
 [1149]-0.0010965030343 [1150] 0.0038753298385 [1151]-0.0042419897919 [1152]-0.0017481915401
 [1153] 0.0020534899146 [1154]-0.0021300513962 [1155]-0.0002771558326 [1156]-0.0017770042946
 [1157]-0.0017654433334 [1158] 0.0050047516850 [1159] 0.0025465198756 [1160] 0.0044881220580
 [1161] 0.0023138214440 [1162]-0.0010364431014 [1163]-0.0030507296935 [1164] 0.0050518766324
 [1165] 0.0038487789527 [1166] 0.0001887795965 [1167]-0.0018649460412 [1168] 0.0001465995714
 [1169] 0.0006457321153 [1170]-0.0013716658334 [1171] 0.0046592401390 [1172]-0.0083905379687
 [1173]-0.0034741882550 [1174]-0.0012912245171 [1175] 0.0101847875345 [1176] 0.0066193977115
 [1177] 0.0041834311451 [1178] 0.0144771138472 [1179]-0.0104240710759 [1180] 0.0019954404553
 [1181] 0.0077277953246 [1182] 0.0095799290494 [1183]-0.0003328427429 [1184] 0.0072811913838
 [1185] 0.0042887859839 [1186] 0.0003869309668 [1187]-0.0013624573902 [1188] 0.0010854062250
 [1189] 0.0001136520940 [1190] 0.0006231914901 [1191] 0.0014598392963 [1192] 0.0009298629160
 [1193]-0.0006157770792 [1194] 0.0006078098931 [1195]-0.0000255627627 [1196]-0.0000776203090
 [1197]-0.0000329748110 [1198] 0.0000575942785 [1199] 0.0001966156633 [1200] 0.0000055815633
 [1201] 0.0003075664277 [1202]-0.0000929878627 [1203]-0.0000692580326 [1204] 0.0000168841701
 [1205] 0.0001025751747 [1206] 0.0000133908181 [1207] 0.0000123828002 [1208] 0.0002729783577
 [1209] 0.0006217292823 [1210] 0.0003442578834 [1211]-0.0002148300554 [1212] 0.0002521105245
 [1213] 0.0053042027001 [1214]-0.0098812876327 [1215]-0.0002449411793 [1216]-0.0003318580057
 [1217] 0.0022542941691 [1218]-0.0041381582677 [1219]-0.0021241662407 [1220]-0.0004646109066
 [1221] 0.0001045247845 [1222]-0.0035186989431 [1223] 0.0032260957096 [1224]-0.0021907999962
 [1225] 0.0027046241379 [1226]-0.0010711449024 [1227]-0.0045882992600 [1228]-0.0022427848720
 [1229] 0.0090192278916 [1230] 0.0160477198470 [1231]-0.0054193859100 [1232] 0.0046146199780
 [1233] 0.0034219302378 [1234]-0.0049516649052 [1235] 0.0114820000447 [1236]-0.0085220189035
 [1237]-0.0006392397900 [1238]-0.0005597760111 [1239]-0.0013175671778 [1240]-0.0012295096668
 [1241] 0.0069666696978 [1242] 0.0093629990320 [1243]-0.0029478386615 [1244]-0.0023634404710
 [1245]-0.0005747587502 [1246]-0.0012061708690 [1247] 0.0044418960559 [1248]-0.0000855456877
 [1249]-0.0012660747855 [1250] 0.0003598766827 [1251]-0.0052939505925 [1252]-0.0008735702772
 [1253]-0.0076974711268 [1254] 0.0045833634159 [1255]-0.0034533459991 [1256]-0.0050294452431
 [1257] 0.0024476680930 [1258]-0.0043603396087 [1259]-0.0179285481407 [1260] 0.0082019120700
 [1261]-0.0104587860541 [1262]-0.0037257139121 [1263]-0.0044679324391 [1264]-0.0005512599946
 [1265] 0.0017637357790 [1266] 0.0056927671222 [1267]-0.0050972050012 [1268] 0.0061189929408
 [1269]-0.0039875210077 [1270]-0.0016940925421 [1271] 0.0044307474898 [1272]-0.0001227460912
 [1273] 0.0051323214063 [1274] 0.0071867018804 [1275]-0.0077456054133 [1276]-0.0081511051713
 [1277]-0.0322517518003 [1278]-0.0169103704360 [1279] 0.0050422766283 [1280]-0.0125679276815
 [1281] 0.0007852244246 [1282]-0.0024710595269 [1283]-0.0014985166628 [1284] 0.0020337252756
 [1285]-0.0023996666308 [1286]-0.0035661906652 [1287] 0.0087776241270 [1288] 0.0068771011266
 [1289]-0.0013636745606 [1290] 0.0005370703747 [1291] 0.0009822797169 [1292]-0.0019778977168
 [1293]-0.0053542706574 [1294]-0.0030709624811 [1295] 0.0016444618240 [1296] 0.0001271110976
 [1297] 0.0001325968804 [1298]-0.0001997979988 [1299] 0.0001969583534 [1300]-0.0004745994050
 [1301]-0.0004212135086 [1302] 0.0001986125845 [1303] 0.0000792176248 [1304] 0.0002333875975
 [1305] 0.0004974706123 [1306] 0.0002314482023 [1307]-0.0000018640267 [1308] 0.0002339834111
 [1309] 0.0004442224443 [1310]-0.0007787229592 [1311]-0.0019013205183 [1312]-0.0010696688892
 [1313] 0.0005782739074 [1314]-0.0015416859798 [1315]-0.0028333204215 [1316]-0.0005772473858
 [1317] 0.0005493968398 [1318] 0.0002695636966 [1319] 0.0021684963103 [1320]-0.0005275442557
 [1321]-0.0012709768956 [1322]-0.0011208287986 [1323]-0.0017798532648 [1324]-0.0015440798498
 [1325]-0.0013957511569 [1326]-0.0026136559849 [1327]-0.0094348732485 [1328]-0.0095946809403
 [1329] 0.0037785407805 [1330]-0.0011097652352 [1331] 0.0041054272443 [1332]-0.0036151764131
 [1333]-0.0047446392018 [1334] 0.0028497017305 [1335] 0.0055906594089 [1336]-0.0142174196831
 [1337]-0.0129855156430 [1338] 0.0006963819001 [1339] 0.0034936756978 [1340] 0.0016117431353
 [1341] 0.0005406750242 [1342] 0.0011060143429 [1343] 0.0021455493401 [1344]-0.0005564485113
 [1345] 0.0003674531428 [1346]-0.0005914245327 [1347] 0.0024808933300 [1348] 0.0028095457359
 [1349] 0.0036268086875 [1350]-0.0021168286714 [1351]-0.0006346298282 [1352]-0.0006025401282
 [1353]-0.0048500250718 [1354]-0.0003617807314 [1355] 0.0064656288066 [1356]-0.0032376573379
 [1357] 0.0005586288741 [1358] 0.0025923128789 [1359] 0.0008385181888 [1360] 0.0069945082224
 [1361] 0.0042054602373 [1362]-0.0028534799568 [1363]-0.0038976514344 [1364]-0.0028838344818
 [1365] 0.0013885522416 [1366] 0.0009675990483 [1367]-0.0024291830133 [1368]-0.0025519247338
 [1369]-0.0000666307366 [1370] 0.0016462852796 [1371]-0.0040606628703 [1372] 0.0058639061427
 [1373] 0.0008370843953 [1374]-0.0023807894262 [1375]-0.0069275859421 [1376]-0.0059786282658
 [1377]-0.0039871033067 [1378]-0.0064056415187 [1379] 0.0008667262051 [1380] 0.0004169040264
 [1381] 0.0008546766345 [1382]-0.0070857801866 [1383] 0.0003831409576 [1384] 0.0085340134493
 [1385] 0.0136256055683 [1386] 0.0057606444931 [1387] 0.0127281220474 [1388] 0.0064951193154
 [1389] 0.0035787689897 [1390] 0.0015786321675 [1391]-0.0000468004194 [1392]-0.0002483751714
 [1393]-0.0009595502611 [1394]-0.0002039263583 [1395]-0.0009789752814 [1396] 0.0007438607919
 [1397] 0.0002415686419 [1398]-0.0003310648309 [1399]-0.0001255160789 [1400]-0.0002412036478
 [1401] 0.0000433582399 [1402]-0.0002535554593 [1403] 0.0001330804761 [1404]-0.0000680987153
 [1405] 0.0002421740350 [1406]-0.0002927389187 [1407] 0.0000769213270 [1408] 0.0000836139894
 [1409]-0.0000574304921 [1410]-0.0000717523529 [1411]-0.0003189369722 [1412]-0.0001363508353
 [1413]-0.0003169693518 [1414] 0.0002603185452 [1415]-0.0016920693317 [1416]-0.0030374688397
 [1417]-0.0015072832936 [1418] 0.0000242833165 [1419] 0.0036023348795 [1420]-0.0019241717775
 [1421]-0.0013807556136 [1422]-0.0016480611109 [1423]-0.0025480445886 [1424]-0.0008293071315
 [1425]-0.0013370322084 [1426] 0.0015630058862 [1427]-0.0008837877094 [1428]-0.0024726189586
 [1429]-0.0040340774941 [1430] 0.0107556318612 [1431]-0.0090957402743 [1432] 0.0149777739656
 [1433]-0.0070298272361 [1434]-0.0046713839569 [1435]-0.0010836866847 [1436]-0.0146830284251
 [1437]-0.0017520725943 [1438] 0.0014900391609 [1439] 0.0011741367408 [1440]-0.0183123766615
 [1441] 0.0037369839235 [1442]-0.0025403745041 [1443]-0.0029974180160 [1444] 0.0060679231199
 [1445] 0.0026120404626 [1446] 0.0010728064135 [1447] 0.0004318311278 [1448] 0.0021848101833
 [1449] 0.0022776141729 [1450] 0.0069333215339 [1451] 0.0004537806802 [1452]-0.0008070920558
 [1453] 0.0020169480531 [1454]-0.0039233903854 [1455]-0.0017945451279 [1456]-0.0009420862428
 [1457]-0.0037218791754 [1458] 0.0010009913670 [1459] 0.0006562994054 [1460]-0.0089142688227
 [1461]-0.0119677258005 [1462]-0.0061049444334 [1463] 0.0054733202987 [1464]-0.0036738935400
 [1465] 0.0011391966323 [1466]-0.0140873411134 [1467]-0.0013043249733 [1468] 0.0179856153957
 [1469]-0.0045302431891 [1470]-0.0035929820026 [1471] 0.0049719171279 [1472]-0.0012125245529
 [1473] 0.0064441757230 [1474] 0.0038134919776 [1475]-0.0030832764783 [1476] 0.0028680465788
 [1477] 0.0028541920564 [1478] 0.0021205784346 [1479]-0.0127774071023 [1480] 0.0099650362360
 [1481]-0.0035371143244 [1482]-0.0206314202771 [1483]-0.0128824682425 [1484]-0.0067918071726
 [1485] 0.0061775442373 [1486] 0.0092779320336 [1487] 0.0067071671378 [1488] 0.0059179222410
 [1489]-0.0002954901444 [1490]-0.0138464623716 [1491] 0.0018429228229 [1492]-0.0010214473441
 [1493] 0.0017625632369 [1494] 0.0010290945797 [1495]-0.0034698179615 [1496] 0.0019531298975
 [1497]-0.0004903413004 [1498]-0.0000535679500 [1499] 0.0007798452368 [1500] 0.0001418564575
 [1501]-0.0003607176158 [1502]-0.0003044473410 [1503]-0.0001424597372 [1504] 0.0000562471477
 [1505]-0.0004495930094 [1506] 0.0000047513820 [1507]-0.0000735833045 [1508] 0.0001942532567
 [1509]-0.0003178448460 [1510]-0.0004076105398 [1511] 0.0006945527303 [1512] 0.0003697474922
 [1513]-0.0012021202522 [1514] 0.0006928454767 [1515]-0.0001833009897 [1516] 0.0035245188581
 [1517] 0.0015039719726 [1518]-0.0054835688876 [1519]-0.0042906303793 [1520] 0.0021899649832
 [1521]-0.0017538372343 [1522]-0.0002279030319 [1523] 0.0004436245157 [1524] 0.0015602851120
 [1525]-0.0056956943512 [1526] 0.0013720274076 [1527] 0.0029986345020 [1528]-0.0019936111540
 [1529]-0.0003023909462 [1530]-0.0001522862319 [1531]-0.0121244446793 [1532]-0.0115776168720
 [1533]-0.0097814089730 [1534]-0.0076577127751 [1535]-0.0119312993120 [1536] 0.0006060891730
 [1537]-0.0087969684008 [1538]-0.0057682078497 [1539]-0.0016613148683 [1540]-0.0022805951977
 [1541]-0.0101531701611 [1542]-0.0033326661854 [1543]-0.0020769729070 [1544] 0.0008358939812
 [1545]-0.0034499769199 [1546] 0.0064965197856 [1547] 0.0015629458404 [1548]-0.0003751481660
 [1549] 0.0004639231134 [1550]-0.0032537339427 [1551]-0.0078313775704 [1552]-0.0034411889349
 [1553]-0.0039560247482 [1554] 0.0006512865926 [1555] 0.0023153537438 [1556] 0.0094167591760
 [1557] 0.0046782505526 [1558]-0.0013742403037 [1559] 0.0009093361132 [1560] 0.0001306987201
 [1561]-0.0060330069281 [1562] 0.0035071640054 [1563]-0.0097744881272 [1564] 0.0038131845293
 [1565] 0.0051087340375 [1566]-0.0017398499325 [1567]-0.0070288055413 [1568]-0.0022134604091
 [1569] 0.0105453622139 [1570] 0.0045751663324 [1571]-0.0060309848212 [1572]-0.0013101685241
 [1573]-0.0073748334497 [1574] 0.0014065419695 [1575] 0.0001739076837 [1576]-0.0026785051309
 [1577]-0.0015763790441 [1578] 0.0008268758211 [1579]-0.0001537999443 [1580] 0.0126763401726
 [1581] 0.0198437902077 [1582]-0.0099226496301 [1583]-0.0063300300702 [1584] 0.0152091921144
 [1585]-0.0109296204730 [1586] 0.0082053740403 [1587]-0.0029677050605 [1588] 0.0112951794643
 [1589]-0.0037004390604 [1590] 0.0112675173589 [1591]-0.0073651555760 [1592] 0.0059280574160
 [1593] 0.0005376312216 [1594] 0.0010853654925 [1595]-0.0000685430227 [1596] 0.0020284392482
 [1597] 0.0044324325415 [1598]-0.0001921817584 [1599]-0.0000116493721 [1600] 0.0004444660739
 [1601] 0.0002061609121 [1602] 0.0000946257140 [1603] 0.0000197960069 [1604] 0.0004027017457
 [1605] 0.0001522608859 [1606] 0.0001918551080 [1607] 0.0005291704442 [1608] 0.0000170306785
 [1609] 0.0000835295653 [1610]-0.0003554488361 [1611] 0.0002524718090 [1612] 0.0003475579389
 [1613]-0.0000235484860 [1614] 0.0007457136295 [1615] 0.0015687552154 [1616]-0.0001312279981
 [1617] 0.0029350151980 [1618]-0.0003243375692 [1619] 0.0052568947390 [1620] 0.0007900136844
 [1621]-0.0020859729928 [1622]-0.0030541368477 [1623] 0.0006475345524 [1624]-0.0016056240443
 [1625] 0.0021202357455 [1626] 0.0002334116869 [1627]-0.0015503723643 [1628]-0.0024262994893
 [1629] 0.0010332168490 [1630] 0.0016375661705 [1631] 0.0002871506390 [1632] 0.0023292148537
 [1633] 0.0134797087317 [1634] 0.0091803785194 [1635] 0.0143656916969 [1636]-0.0148758615785
 [1637] 0.0047478078055 [1638] 0.0067305854192 [1639] 0.0007603859077 [1640] 0.0009926740248
 [1641]-0.0007774810908 [1642]-0.0016315807071 [1643] 0.0025501247162 [1644] 0.0033054679739
 [1645] 0.0011686595444 [1646] 0.0014140826179 [1647]-0.0061542265403 [1648]-0.0005233663060
 [1649] 0.0000006048939 [1650]-0.0004131632961 [1651] 0.0032978380592 [1652]-0.0013949193336
 [1653] 0.0067262071328 [1654]-0.0028838142109 [1655] 0.0003917376394 [1656]-0.0027526140802
 [1657]-0.0091614049104 [1658] 0.0100893629667 [1659] 0.0060557652046 [1660] 0.0005368094364
 [1661] 0.0027629933741 [1662] 0.0039873149938 [1663]-0.0014847375913 [1664] 0.0070805545776
 [1665]-0.0019864843471 [1666]-0.0047374212881 [1667] 0.0028845132588 [1668] 0.0012449843145
 [1669]-0.0074021346868 [1670]-0.0055734616610 [1671]-0.0075162385538 [1672] 0.0044630148581
 [1673]-0.0020981125772 [1674]-0.0022966106814 [1675]-0.0016006915088 [1676] 0.0022685808944
 [1677]-0.0010585973584 [1678] 0.0009777603544 [1679]-0.0008738828436 [1680]-0.0099332581333
 [1681]-0.0087652133790 [1682]-0.0166497955282 [1683] 0.0078144550919 [1684] 0.0032554185396
 [1685]-0.0013068012158 [1686] 0.0136326784964 [1687] 0.0106827178580 [1688] 0.0011149234060
 [1689] 0.0018556068691 [1690] 0.0022593363892 [1691]-0.0185457383461 [1692]-0.0063736721378
 [1693]-0.0024233494148 [1694]-0.0005622238934 [1695]-0.0012334650613 [1696]-0.0009075669834
 [1697]-0.0013671204582 [1698]-0.0037420487892 [1699]-0.0018760170426 [1700]-0.0002695592904
 [1701] 0.0001349842478 [1702] 0.0000353777620 [1703] 0.0000133665366 [1704]-0.0001347114183
 [1705]-0.0000505776925 [1706] 0.0000889040293 [1707]-0.0004999313721 [1708] 0.0005406323120
 [1709] 0.0003241458988 [1710]-0.0001614477355 [1711] 0.0003537395079 [1712]-0.0002469772030
 [1713]-0.0004160619373 [1714]-0.0003315144512 [1715]-0.0005150838943 [1716]-0.0013407317087
 [1717]-0.0006281722431 [1718]-0.0009870587340 [1719] 0.0052456207254 [1720]-0.0012365519712
 [1721] 0.0124359729565 [1722] 0.0019175060686 [1723] 0.0019468994185 [1724] 0.0029856395334
 [1725] 0.0036642932088 [1726] 0.0034599208944 [1727] 0.0041323500973 [1728]-0.0004080360736
 [1729] 0.0004869228905 [1730] 0.0068103054519 [1731] 0.0032629189059 [1732]-0.0076377840032
 [1733]-0.0103131500627 [1734]-0.0033303293527 [1735]-0.0001119307313 [1736]-0.0099125768198
 [1737]-0.0081257289572 [1738] 0.0136414152823 [1739]-0.0029508963377 [1740] 0.0034242770322
 [1741] 0.0026827820711 [1742] 0.0048822437549 [1743] 0.0017006493581 [1744] 0.0024573149450
 [1745]-0.0016350711986 [1746] 0.0046428100404 [1747] 0.0001063443919 [1748] 0.0081525205048
 [1749]-0.0027224995266 [1750]-0.0006294328407 [1751]-0.0026586206165 [1752] 0.0000368378107
 [1753]-0.0024419326379 [1754]-0.0028359710894 [1755]-0.0020664001224 [1756]-0.0026962828680
 [1757] 0.0052669182241 [1758] 0.0022396425596 [1759] 0.0118018170694 [1760]-0.0035955796071
 [1761]-0.0008818249789 [1762] 0.0044181368006 [1763]-0.0019371218003 [1764]-0.0014144948623
 [1765]-0.0117458677495 [1766]-0.0063816632247 [1767] 0.0007689647061 [1768]-0.0009452639132
 [1769] 0.0012454717394 [1770]-0.0044119461414 [1771] 0.0030249769614 [1772] 0.0018239168566
 [1773] 0.0010242134776 [1774]-0.0032461608387 [1775]-0.0087055219390 [1776] 0.0008100406294
 [1777]-0.0020799621678 [1778] 0.0044213496842 [1779] 0.0011177685587 [1780] 0.0017187353419
 [1781]-0.0131016443293 [1782] 0.0006725572646 [1783] 0.0124498450809 [1784]-0.0138105642209
 [1785]-0.0012561759550 [1786] 0.0076412109339 [1787]-0.0064979751823 [1788] 0.0031607557261
 [1789] 0.0006090339715 [1790] 0.0004048135428 [1791]-0.0020940401749 [1792] 0.0140318262220
 [1793] 0.0065781996663 [1794]-0.0019577969770 [1795]-0.0003294280769 [1796] 0.0004189532336
 [1797]-0.0023980056317 [1798]-0.0002102974036 [1799] 0.0045293803451 [1800] 0.0007241044195
 [1801] 0.0004660135560 [1802]-0.0000521032972 [1803]-0.0001285388081 [1804]-0.0000533570976
 [1805] 0.0000808497046 [1806]-0.0000070566983 [1807] 0.0001075344499 [1808] 0.0003985790012
 [1809] 0.0003220462282 [1810]-0.0001628418516 [1811] 0.0000655830355 [1812]-0.0001455717194
 [1813]-0.0000262060245 [1814] 0.0001716267571 [1815]-0.0008974251155 [1816]-0.0000594959747
 [1817] 0.0015990808644 [1818] 0.0002302979293 [1819] 0.0485974212872 [1820]-0.0760501716950
 [1821]-0.0392695961315 [1822] 0.0369961664907 [1823] 0.0524793382335 [1824] 0.0448333233128
 [1825] 0.0259747276977 [1826]-0.0341698170078 [1827] 0.2438504292718 [1828] 0.3758530089462
 [1829] 0.1158574311401 [1830] 0.1724265160589 [1831]-0.4733627397667 [1832]-0.0641271979721
 [1833]-0.0104225477196 [1834]-0.0704197749035 [1835] 0.3691430456223 [1836] 0.2088972837059
 [1837]-0.0819549907384 [1838]-0.0079473625425 [1839]-0.0837167404665 [1840] 0.2930048176803
 [1841]-0.0086491782240 [1842] 0.2313112065727 [1843] 0.1514565354030 [1844]-0.2251279796290
 [1845] 0.3787997222734 [1846] 0.5118069162428 [1847]-0.0003083251620 [1848]-0.0235092563186
 [1849]-0.1064351514757 [1850] 0.0302699868428 [1851]-0.1216756241128 [1852]-0.0215041451259
 [1853]-0.0804112917913 [1854] 0.0425953055404 [1855] 0.0979759238909 [1856] 0.2203339928872
 [1857]-0.3776287266912 [1858]-0.4948685387632 [1859]-0.0440311863672 [1860] 0.3269069051795
 [1861] 0.5065537703186 [1862]-0.0368838770293 [1863] 0.0385269853630 [1864]-0.2054526056062
 [1865]-0.1200174687489 [1866]-0.0389158095891 [1867] 0.0937261380246 [1868] 0.0271368205909
 [1869] 0.0383191578263 [1870] 0.0211116045294 [1871]-0.0791206819891 [1872] 0.0508685384791
 [1873] 0.2327574925587 [1874]-0.1828602926005 [1875]-0.0878778475820 [1876] 0.0483683135011
 [1877] 0.0874872046764 [1878]-0.0255641993003 [1879] 0.0950417994000 [1880] 0.0760238008600
 [1881]-0.0277767260887 [1882] 0.0116775852599 [1883]-0.0696174486906 [1884] 0.0235310070395
 [1885] 0.0658519930193 [1886] 0.0528080587275 [1887] 0.0286555517394 [1888]-0.0787050701688
 [1889]-0.2128032883471 [1890]-0.0775789130795 [1891]-0.1266447809849 [1892]-0.2464715683882
 [1893]-0.3257907534725 [1894] 0.2255811865786 [1895] 0.0931408407287 [1896] 0.0503472312054
 [1897] 0.0529191941950 [1898]-0.0727317563139 [1899]-0.0760888534958 [1900] 0.1755302618898
 [1901]-0.0935960564779 [1902] 0.1820327057212 [1903]-0.1954818110481 [1904] 0.0925316219841
 [1905] 0.1972040293363 [1906]-0.1377086932056 [1907] 0.0388680077722 [1908]-0.0624590742183
 [1909] 0.0284623104832 [1910] 0.1667243130672 [1911] 0.1168523356313 [1912]-0.1282647462115
 [1913]-0.0123436348429 [1914] 0.1170899881572 [1915] 0.0733723487343 [1916]-0.1393189673563
 [1917]-0.0331696877216 [1918]-0.0368080708954 [1919] 0.0267353159696 [1920] 0.0227869267257
 [1921] 0.0144617620218 [1922]-0.0048289952954 [1923] 0.0618413695295 [1924] 0.1311582865653
 [1925]-0.0097536962724 [1926] 0.0861177786711 [1927] 0.0639869422699 [1928]-0.0548174105156
 [1929]-0.0174835206430 [1930]-0.0519544332776 [1931] 0.1011067255540 [1932]-0.0421744089267
 [1933] 0.0143866544978 [1934]-0.0421918924278 [1935]-0.0478408789425 [1936] 0.0762031338120
 [1937] 0.0570880133355 [1938] 0.0258788929586 [1939] 0.0190507336295 [1940] 0.1253709263977
 [1941] 0.0050417720961 [1942]-0.0422769761945 [1943]-0.0630635267230 [1944] 0.0090249415969
 [1945] 0.0121052254248 [1946] 0.0132117271974 [1947]-0.0001961163695 [1948] 0.1165827762692
 [1949]-0.0421578777049 [1950]-0.1121563293850 [1951] 0.0092920673830 [1952]-0.1931522269612
 [1953] 0.2837245549105 [1954] 0.0388856353544 [1955]-0.1077220939230 [1956]-0.2094823469760
 [1957] 0.1243782821645 [1958]-0.2709905149906 [1959] 0.1375492559614 [1960]-0.1053635316996
 [1961] 0.0787347998842 [1962]-0.0613708377855 [1963] 0.1498010388653 [1964]-0.1168178415587
 [1965] 0.0159973491773 [1966]-0.0662440778569 [1967] 0.0053373341591 [1968]-0.0931723409277
 [1969] 0.0033701944534 [1970]-0.0628083256049 [1971]-0.0354083003743 [1972]-0.0201780565634
 [1973] 0.0938227493250 [1974] 0.0706138926246 [1975]-0.0512650655549 [1976]-0.0523424234320
 [1977]-0.0749982487796 [1978]-0.0187298180921 [1979]-0.0076567604545 [1980] 0.0992612754219
 [1981]-0.0664083882805 [1982]-0.0657163579927 [1983]-0.0836537369934 [1984] 0.0215727118043
 [1985]-0.0665088040881 [1986]-0.0261811248792 [1987]-0.0790536827494 [1988] 0.0455809286911
 [1989] 0.0189693792986 [1990] 0.0036406710651 [1991] 0.0020275081669 [1992] 0.0029386486955
 [1993]-0.0065316797042 [1994] 0.0031937909861 [1995] 0.0057450755158 [1996]-0.0057800222827
 [1997] 0.0148896444858 [1998]-0.0063768307565 [1999] 0.0203057969230 [2000] 0.0049751074163
 [2001]-0.0125314678416 [2002]-0.0077986485320 [2003]-0.0416052209464 [2004] 0.0082627114495
 [2005]-0.0262279128382 [2006] 0.0072808198254 [2007] 0.0136801035099 [2008]-0.0067096796299
 [2009] 0.0317522654360 [2010]-0.0292896139623 [2011]-0.0160420132907 [2012] 0.0186527340947
 [2013]-0.0334750920974 [2014]-0.0175853768361 [2015] 0.0371294817740 [2016]-0.0376894215226
 [2017] 0.0090674384834 [2018]-0.0074252953487 [2019]-0.0341983190317 [2020] 0.0005284684011
 [2021]-0.0253972646056 [2022]-0.0144678254480 [2023]-0.0305520897879 [2024] 0.0178957740002
 [2025] 0.0425586437592 [2026]-0.0252533226340 [2027]-0.0483192520905 [2028]-0.1049681371322
 [2029]-0.0298531871825 [2030]-0.1611304356969 [2031] 0.2414799475845 [2032]-0.0758784844683
 [2033]-0.0102550258608 [2034] 0.1840264739228 [2035] 0.3175030091302 [2036] 0.0976715577667
 [2037]-0.1629761933019 [2038]-0.0542113719124 [2039]-0.2523197493357 [2040]-0.1084450258854
 [2041] 0.2706095560574 [2042]-0.0137605386958 [2043]-0.1119819260354 [2044] 0.1638616440961
 [2045]-0.1403065358144 [2046] 0.2457581221958 [2047]-0.0837943667882 [2048] 0.4694693289614
 [2049] 0.2941429093115 [2050]-0.2593451732059 [2051]-0.0772744698487 [2052] 0.1024914527172
 [2053]-0.0091620635596 [2054] 0.2057751210334 [2055] 0.6356785969547 [2056] 0.2830375352217
 [2057] 0.0107609670983 [2058]-0.3034434276946 [2059] 0.0443248267866 [2060]-0.0838425443223
 [2061]-0.1120896631568 [2062] 0.1999740644237 [2063]-0.1509214665959 [2064]-0.1567475561747
 [2065] 0.2313435530115 [2066] 0.2722440221845 [2067] 0.5135727970030 [2068]-0.1341688492169
 [2069] 0.1009264697824 [2070]-0.1250774000706 [2071] 0.0610339526442 [2072] 0.0208444299343
 [2073] 0.1058910761289 [2074] 0.1013079902359 [2075] 0.1160202872505 [2076]-0.0692174165209
 [2077] 0.0217456794298 [2078] 0.2245216801581 [2079]-0.3768266117359 [2080]-0.1459385972536
 [2081]-0.1316987212791 [2082] 0.1769209573370 [2083]-0.0214274031032 [2084] 0.3448409184407
 [2085]-0.0767131785560 [2086]-0.2261196270978 [2087]-0.0195993886603 [2088] 0.0948029346502
 [2089] 0.1870162090465 [2090] 0.0035975958628 [2091]-0.0244403288054 [2092]-0.0734428639350
 [2093] 0.0349481897198 [2094]-0.0358078701816 [2095]-0.0827306012965 [2096]-0.1885334177950
 [2097]-0.1445055194044 [2098]-0.2957087338287 [2099]-0.2154862314905 [2100]-0.0322876335596
 [2101] 0.0176773135417 [2102]-0.0466361480801 [2103] 0.1301903020816 [2104] 0.0588925644798
 [2105] 0.0926119565112 [2106] 0.1599890512870 [2107]-0.0900209379192 [2108]-0.0254844445130
 [2109]-0.1264744271319 [2110] 0.1080651366656 [2111] 0.0221889516257 [2112]-0.0137766844828
 [2113]-0.0946690307548 [2114] 0.1094694292210 [2115] 0.3094893292614 [2116]-0.0037628743997
 [2117] 0.1840274739560 [2118]-0.1251224765594 [2119] 0.0681407559387 [2120]-0.1141366206453
 [2121] 0.1029525768248 [2122]-0.0148203937249 [2123]-0.0022830741015 [2124]-0.0372061350170
 [2125] 0.0455716973332 [2126] 0.0496588252900 [2127]-0.0725534852783 [2128] 0.0475125260664
 [2129] 0.0232371626482 [2130] 0.0080101464055 [2131] 0.0700030910482 [2132] 0.0819982337915
 [2133] 0.0020111182975 [2134]-0.0197295874711 [2135]-0.1752870265929 [2136] 0.0236167510473
 [2137] 0.1074588450990 [2138]-0.0920516668791 [2139] 0.0266269257522 [2140] 0.0953994907028
 [2141] 0.0272105486129 [2142] 0.0879649918702 [2143] 0.1415170139501 [2144] 0.0291961739389
 [2145] 0.0719479666398 [2146]-0.1438388114582 [2147] 0.0793787306953 [2148] 0.1608950765010
 [2149] 0.0061174093759 [2150] 0.0241892312793 [2151] 0.0242352409454 [2152]-0.0046263743328
 [2153]-0.0790179667746 [2154] 0.0259525232149 [2155] 0.0512409666691 [2156]-0.1520961379856
 [2157]-0.1168038367933 [2158]-0.2880851268217 [2159] 0.2550936614391 [2160]-0.1038153841876
 [2161]-0.0720678884027 [2162] 0.0634169882998 [2163] 0.0704447386121 [2164]-0.0127104171493
 [2165] 0.2642615926253 [2166]-0.0095342468304 [2167] 0.0826365118036 [2168]-0.1065948455630
 [2169]-0.0858836449840 [2170] 0.1342836161017 [2171]-0.1871107452493 [2172] 0.0154859085822
 [2173]-0.0626781440269 [2174] 0.1504921954272 [2175] 0.0772652387330 [2176] 0.1070514599100
 [2177] 0.0327582949980 [2178]-0.0302254441956 [2179] 0.0502845857258 [2180] 0.0448395652093
 [2181]-0.0435263499841 [2182] 0.0224414814497 [2183]-0.0123311203816 [2184] 0.0082843155084
 [2185] 0.0035508479372 [2186] 0.0812564345292 [2187]-0.1150038628971 [2188]-0.0404420729502
 [2189]-0.1163171521529 [2190]-0.0302339378855 [2191] 0.0246184857032 [2192]-0.0057158769426
 [2193] 0.1261193930014 [2194]-0.0523463227589 [2195] 0.0066879312178 [2196]-0.0065158013087
 [2197] 0.0054200359604 [2198]-0.0016847227651 [2199] 0.0079888535283 [2200] 0.0123664214087
 [2201] 0.0096040638090 [2202] 0.0077236300731 [2203]-0.0005610004812 [2204] 0.0109419969272
 [2205]-0.0162030593805 [2206]-0.0006954933696 [2207] 0.0135703407313 [2208] 0.0178079690962
 [2209]-0.0289911600345 [2210] 0.0227565779040 [2211]-0.0324595366357 [2212]-0.0081524860760
 [2213]-0.0133425095806 [2214]-0.0095994787498 [2215] 0.0200734889390 [2216]-0.0012474651141
 [2217]-0.0116758940947 [2218] 0.0067402905319 [2219] 0.0007916591776 [2220]-0.0279641989376
 [2221] 0.0303319674154 [2222]-0.0537340319483 [2223] 0.0188780464774 [2224] 0.0057497128924
 [2225]-0.0288480414195 [2226]-0.0287521969874 [2227] 0.0102709574390 [2228] 0.0026047874464
 [2229] 0.0452671102064 [2230]-0.0268764475430 [2231]-0.0385506890264 [2232] 0.0344112440598
 [2233]-0.0541672060623 [2234] 0.0811687721502 [2235]-0.1043081757344 [2236]-0.0698975108574
 [2237]-0.1938347318837 [2238]-0.2550255617078 [2239]-0.2550474311536 [2240] 0.0474603137175
 [2241] 0.4473000040972 [2242] 0.3368145574813 [2243] 0.1074292042746 [2244] 0.0302330778679
 [2245]-0.0826518855977 [2246]-0.1399177143517 [2247] 0.2652044251014 [2248]-0.0653614248629
 [2249]-0.0370311182276 [2250] 0.0251496929524 [2251]-0.1346502831059 [2252] 0.1124665213284
 [2253]-0.0854000985835 [2254] 0.6798525045805 [2255]-0.3788107860535 [2256]-0.2280262006585
 [2257] 0.2062486955717 [2258]-0.1710351627151 [2259] 0.3599505868926 [2260] 0.2983344992119
 [2261] 0.3680488732856 [2262] 0.2231956837414 [2263] 0.0934490988697 [2264] 0.4363216702053
 [2265]-0.1644455238362 [2266]-0.2717757554951 [2267]-0.2022754703170 [2268]-0.0718474782721
 [2269]-0.0431233774378 [2270] 0.1112055119137 [2271] 0.2363043223152 [2272] 0.1718085090256
 [2273] 0.5380455369547 [2274] 0.3122211769695 [2275] 0.0759580591538 [2276]-0.0750692856793
 [2277]-0.3876367928618 [2278] 0.1664150664479 [2279] 0.0991765442337 [2280] 0.0731971110018
 [2281]-0.0051827822811 [2282] 0.2481989309157 [2283] 0.1492680294104 [2284] 0.0957262187221
 [2285]-0.2919605026205 [2286] 0.0568658809798 [2287]-0.3313620532470 [2288]-0.0272953809663
 [2289]-0.1069727027374 [2290]-0.1052642746413 [2291]-0.4020018378231 [2292]-0.1543420620051
 [2293]-0.0288005674636 [2294] 0.0839187288889 [2295] 0.1511566494682 [2296] 0.0002216109120
 [2297]-0.0968133224871 [2298]-0.1021596781069 [2299]-0.2146302250839 [2300] 0.1711170721819
 [2301]-0.0275020884811 [2302] 0.0813769494580 [2303]-0.1057056850971 [2304]-0.1218612574021
 [2305]-0.0215040434657 [2306] 0.1022161023847 [2307] 0.1041075952585 [2308] 0.0538792384387
 [2309] 0.1806501804159 [2310] 0.1400352951056 [2311]-0.4262331807416 [2312] 0.0212616391718
 [2313]-0.0410068455304 [2314]-0.1044992691245 [2315]-0.1381115695337 [2316] 0.2116510839214
 [2317] 0.0433685066378 [2318]-0.1428546010556 [2319]-0.1584853818619 [2320] 0.0225006028443
 [2321]-0.0479060612431 [2322]-0.0650025948388 [2323] 0.3154079221075 [2324]-0.0526828412151
 [2325] 0.0902621587634 [2326]-0.1618591228691 [2327]-0.1037834995046 [2328] 0.0829811921467
 [2329]-0.0297877479888 [2330]-0.1318514446545 [2331]-0.0106252749670 [2332]-0.0653191440173
 [2333]-0.0473752151507 [2334]-0.1009267666320 [2335] 0.0038001005898 [2336]-0.0207145396591
 [2337]-0.1482831519973 [2338] 0.0437706260368 [2339] 0.0762677184901 [2340] 0.1153293727431
 [2341]-0.1154024658341 [2342] 0.0585969910074 [2343] 0.2366373189429 [2344] 0.0392405560281
 [2345]-0.0808461843803 [2346] 0.0831060993191 [2347]-0.0148928316848 [2348] 0.0568183998171
 [2349]-0.0362953188535 [2350] 0.0209694498828 [2351] 0.1552576324633 [2352]-0.1311685406311
 [2353] 0.1297727280196 [2354] 0.0399289368088 [2355] 0.0757705070454 [2356]-0.1268283439126
 [2357] 0.0289570226362 [2358] 0.0463554390951 [2359] 0.0830844223567 [2360]-0.0536799084362
 [2361] 0.1287102470022 [2362]-0.0577975120756 [2363]-0.0025491873768 [2364] 0.1303246488207
 [2365] 0.1765622307221 [2366] 0.1332262040857 [2367] 0.0203811858861 [2368]-0.1229780455101
 [2369]-0.0841227911315 [2370] 0.0448734406671 [2371] 0.5468557846113 [2372]-0.0687287503410
 [2373]-0.1850700557025 [2374]-0.0525737848990 [2375]-0.1799660659936 [2376] 0.0613718561626
 [2377]-0.1780965594799 [2378]-0.0222927127173 [2379]-0.0328582939150 [2380] 0.0077351149923
 [2381] 0.1266469960419 [2382]-0.0547980275165 [2383] 0.0587396828140 [2384] 0.0653193471223
 [2385] 0.0351032653762 [2386]-0.0351457496792 [2387]-0.0085527969411 [2388]-0.0174261380283
 [2389] 0.0191706720460 [2390] 0.0210610825631 [2391] 0.0989713156841 [2392] 0.0491579951014
 [2393]-0.0469597747068 [2394] 0.0235999268419 [2395]-0.2077770635021 [2396] 0.1209024183462
 [2397] 0.1023740341928 [2398]-0.0031332572915 [2399] 0.0824196671099 [2400]-0.0138155680668
 [2401] 0.0053300929569 [2402]-0.0043031735137 [2403] 0.0228605255282 [2404]-0.0042500165913
 [2405]-0.0017226097672 [2406] 0.0113333189530 [2407]-0.0108694554456 [2408]-0.0067612586194
 [2409]-0.0040151109142 [2410] 0.0286672914723 [2411]-0.0229469771166 [2412]-0.0017966179590
 [2413] 0.0059480792428 [2414]-0.0005119770642 [2415]-0.0102323595459 [2416]-0.0310805938399
 [2417]-0.0515891929606 [2418]-0.0218424463388 [2419]-0.0189451093305 [2420] 0.0238084345025
 [2421] 0.0066699284866 [2422] 0.0017326407650 [2423] 0.0035663166503 [2424]-0.0049295654729
 [2425] 0.0169802889043 [2426] 0.0297281484067 [2427] 0.0239412941312 [2428]-0.0909637522723
 [2429]-0.0257568815307 [2430]-0.0104854178045 [2431] 0.0079176971332 [2432] 0.0287476999203
 [2433] 0.0489630032758 [2434] 0.0010092796876 [2435] 0.0269822928302 [2436]-0.0082672110019
  vo                     2                     1  0.265494337740421     
        U*G(pq,rs) contribution is being calculated
             (Symmetry block 2, perturbation   1)

 CCSD(T) contribution to the paramagnetic part of the shielding tensor:

                        Bx          By          Bz

      H #1    x    0.587688    0.000000    0.000000
      H #1    y   -0.214552    0.000000    0.000000
      H #1    z    0.000000    0.000000    0.000000

      C #2    x   21.999753    0.000000    0.000000
      C #2    y   -5.003434    0.000000    0.000000
      C #2    z    0.000000    0.000000    0.000000

      C #3    x    3.252896    0.000000    0.000000
      C #3    y    0.645546    0.000000    0.000000
      C #3    z    0.000000    0.000000    0.000000

      C #4    x   10.667992    0.000000    0.000000
      C #4    y    4.007822    0.000000    0.000000
      C #4    z    0.000000    0.000000    0.000000

      C #5    x   25.032110    0.000000    0.000000
      C #5    y    2.185396    0.000000    0.000000
      C #5    z    0.000000    0.000000    0.000000

      C #6    x   13.963607    0.000000    0.000000
      C #6    y    4.835871    0.000000    0.000000
      C #6    z    0.000000    0.000000    0.000000

      H #7    x    0.307491    0.000000    0.000000
      H #7    y   -0.147641    0.000000    0.000000
      H #7    z    0.000000    0.000000    0.000000

      H #8    x    0.277648    0.000000    0.000000
      H #8    y   -0.003556    0.000000    0.000000
      H #8    z    0.000000    0.000000    0.000000

      H #9    x    0.548023    0.000000    0.000000
      H #9    y    0.143606    0.000000    0.000000
      H #9    z    0.000000    0.000000    0.000000

      H #0    x    0.219186    0.000000    0.000000
      H #0    y    0.068444    0.000000    0.000000
      H #0    z    0.000000    0.000000    0.000000

      N #A    x   53.128844    0.000000    0.000000
      N #A    y    8.928252    0.000000    0.000000
      N #A    z    0.000000    0.000000    0.000000


 Total shielding tensor at the CCSD(T) level:

                        Bx          By          Bz

      H #1    x   25.140994    1.867666    0.000000
      H #1    y    1.653114   25.336388    0.000000
      H #1    z    0.000000    0.000000   19.864344

      C #2    x  -15.243852   52.857362    0.000000
      C #2    y   47.853928  -15.081363    0.000000
      C #2    z    0.000000    0.000000  191.431391

      C #3    x   70.120783  -22.922989    0.000000
      C #3    y   -2.269979  -51.572534    0.000000
      C #3    z    0.000000    0.000000  187.585167

      C #4    x  -30.729471  -25.612484    0.000000
      C #4    y  -41.612127   56.692815    0.000000
      C #4    z    0.000000    0.000000  187.540333

      C #5    x  -45.948808  -62.151145    0.000000
      C #5    y  -33.788044    5.707248    0.000000
      C #5    z    0.000000    0.000000  163.096757

      C #6    x   36.147323  -16.442224    0.000000
      C #6    y  -37.784058  -87.457386    0.000000
      C #6    z    0.000000    0.000000  163.117650

      H #7    x   27.724526   -0.290101    0.000000
      H #7    y    0.685888   23.576390    0.000000
      H #7    z    0.000000    0.000000   20.585836

      H #8    x   23.906599    0.039387    0.000000
      H #8    y   -1.087798   27.364475    0.000000
      H #8    z    0.000000    0.000000   20.598502

      H #9    x   24.280505   -1.928930    0.000000
      H #9    y   -2.639207   25.055860    0.000000
      H #9    z    0.000000    0.000000   18.640336

      H #0    x   26.165527   -2.318695    0.000000
      H #0    y   -1.396368   22.842002    0.000000
      H #0    z    0.000000    0.000000   18.643528

      N #A    x -233.147700 -103.676174    0.000000
      N #A    y  -94.747923 -329.746296    0.000000
      N #A    z    0.000000    0.000000  312.231904


 CCSD(T) contribution to paramagnetic part of magnetizability tensor:

                         Bx          By          Bz

            Bx      2.86974741  0.01146548  0.00000000
            By     -0.01698769  0.00000000  0.00000000
            Bz      0.00000000  0.00000000  0.00000000


 Total CCSD(T) magnetizability tensor:

                         Bx          By          Bz

            Bx    -15.50133791  3.97230915  0.00000000
            By      3.94385598-16.71036728  0.00000000
            Bz      0.00000000  0.00000000************


 Total CCSD(T) magnetizability:************


 @CHECKOUT-I, Total execution time (CPU/WALL):   1127988.01/   66809.43 seconds.
--executable xsdcc finished with status     0 in    66809.49 seconds (walltime).
 --invoking executable--
/home/besselman/CFOUR_18/cfour18/bin/xanti
 @GETMEM-I,  Allocated  183105 MB of main memory.
 CCSD(T) MO derivative gammas will be sorted to Mulliken order.
 Derivative gammas for magnetic perturbation are considered.
 @CHECKOUT-I, Total execution time (CPU/WALL):     10395.29/     392.05 seconds.
--executable xanti finished with status     0 in      392.11 seconds (walltime).
 --invoking executable--
/home/besselman/CFOUR_18/cfour18/bin/xbcktrn
 @GETMEM-I,  Allocated  183105 MB of main memory.
 Derivative gammas for magnetic perturbation are considered.
 @CHECKOUT-I, Total execution time (CPU/WALL):      1899.99/     151.85 seconds.
--executable xbcktrn finished with status     0 in      151.89 seconds (walltime).
 --invoking executable--
/home/besselman/CFOUR_18/cfour18/bin/xvdint
 @GETMEM-I,  Allocated  183105 MB of main memory.
 One- and two-electron integral derivatives are calculated
 for RHF-CC/MBPT NMR chemical shifts and magnetizabilities.
 Gauge-including atomic orbitals (GIAOs) are used.
 Spherical gaussians are used.
 Derivatives with respect to By are calculated.
 Sort of perturbed Gammas required for CC/MBPT  magnetizabilities.
 Sort performed in core.
 Sort of perturbed Gammas required  105.56 seconds.
 Sort of perturbed Gammas required for CC/MBPT  magnetizabilities.
 Sort performed in core.
 Sort of perturbed Gammas required  138.70 seconds.
 Evaluation of 2el GIAO integrals

                2el contribution to magnetizability tensor
                ------------------------------------------

                        Bx          By          Bz

            Bx     2.94939767  0.05311192  0.00000000
            By     0.00000000  0.00000000  0.00000000
            Bz     0.00000000  0.00000000  0.00000000


 Evaluation of 2e integral derivatives required41381.56 seconds.
 @CHECKOUT-I, Total execution time (CPU/WALL):     41381.67/    2155.91 seconds.
--executable xvdint finished with status     0 in     2156.00 seconds (walltime).
 --invoking executable--
/home/besselman/CFOUR_18/cfour18/bin/xsdcc
 @GETMEM-I,  Allocated  183105 MB of main memory.
 Chemical shifts and magnetizabilities are calculated at the CCSD(T) level.
 Gauge-origin independence is ensured by using gauge-including AOs.
 G(ab,cd) and dG(ab,cd)/dx are not explicitly calculated.
 AO based algorithm is used.
 Perturbed canonical orbitals are used.
 By is a perturbation of irrep 2.
 CPHF coefficients for vrt-vrt block: U^x(a,b) = -1/2 S^x(a,b)
                     1                     1
                     2                     2
Total CPU time :       136.45
 processed   1073226632 ao basis integrals from     262083 buffers 
                     1                     1
                     2                     2
Total CPU time :        50.50
 processed    272094765 ao basis integrals from      66430 buffers 
Total CPU time :        58.22
 processed    208417782 ao basis integrals from      50884 buffers 
Total CPU time :        31.20
 processed    109924781 ao basis integrals from      26838 buffers 
                     2                     2
                     1                     1
Total CPU time :        50.48
 processed    272094765 ao basis integrals from      66430 buffers 
Total CPU time :        58.21
 processed    208417782 ao basis integrals from      50884 buffers 
Total CPU time :        31.19
 processed    109924781 ao basis integrals from      26838 buffers 
                     1                     1
                     2                     2
Total CPU time :        87.63
 processed    272094765 ao basis integrals from      66430 buffers 
Total CPU time :        49.53
 processed    208417782 ao basis integrals from      50884 buffers 
Total CPU time :        24.90
 processed    109924781 ao basis integrals from      26838 buffers 
 Transformation of GIAO integrals from AO to MO basis:
 RHF transformation
 Transformation of IIIJY integral derivatives.
 3 passes through the AO integral derivative file were needed.
1073226632 AO integral derivatives were read from file IIIJY.
 Transformation of first index required  423.4 seconds.
 Transformation of remaining indices required  404.7 seconds.
 355070544 MO integral derivatives were written to file DERINT.
 Formation of <ab||ci>^chi using AO integrals:
 Transformation of IIII integrals:
 1 pass through the AO integral file was needed.
 272094765 AO integrals were read from file IIII.
 Tranformation of first (perturbed) index required  24.6 seconds.
 Tranformation of remaining (unperturbed) indices required  71.9 seconds.
 Transformation of IIJJ integrals:
 1 pass through the AO integral file was needed.
 109924781 AO integrals were read from file IIJJ.
 Tranformation of first (perturbed) index required  20.3 seconds.
 Tranformation of remaining (unperturbed) indices required  75.1 seconds.
 Transformation of IJIJ integrals:
 1 pass through the AO integral file was needed.
 208417782 AO integrals were read from file IJIJ.
 Tranformation of first (perturbed) index required  65.3 seconds.
 Tranformation of remaining (unperturbed) indices required 170.5 seconds.
        MO basis integral derivatives are being calculated
             (Symmetry block 2, perturbation   2)
 First derivative of the wavefunction is calculated (Symmetry block 2, perturbation   2)
 Resorts of perturbed amplitudes and integrals required   5.3 seconds.
 Construction of <Phi|(dH_N/dx exp(T))c|0> required ***** seconds.
 Starting iterative solution of the perturbed CC equations.
 The DIIS procedure is used to accelerate convergence.
 Convergence criterion is 10**(-9).
 Maximum number of iterations is 200.
 lenvec is               19544028
 Convergence information after     1 iterations: 
 Largest element of residual vector :  0.29354026E+00.
 Largest element of DIIS residual   :  0.29354026E+00.
 lenvec is               19544028
 Convergence information after     2 iterations: 
 Largest element of residual vector : -0.51567858E-01.
 Largest element of DIIS residual   : -0.51511901E-01.
 lenvec is               19544028
 Convergence information after     3 iterations: 
 Largest element of residual vector :  0.71502809E-01.
 Largest element of DIIS residual   :  0.64744389E-01.
 lenvec is               19544028
 Convergence information after     4 iterations: 
 Largest element of residual vector :  0.36801294E-01.
 Largest element of DIIS residual   : -0.28451018E-01.
 lenvec is               19544028
 Convergence information after     5 iterations: 
 Largest element of residual vector :  0.30313771E-01.
 Largest element of DIIS residual   :  0.14351139E-01.
 lenvec is               19544028
 Convergence information after     6 iterations: 
 Largest element of residual vector :  0.13754460E-01.
 Largest element of DIIS residual   :  0.61963663E-02.
 lenvec is               19544028
 Convergence information after     7 iterations: 
 Largest element of residual vector :  0.77976163E-02.
 Largest element of DIIS residual   :  0.27013120E-02.
 lenvec is               19544028
 Convergence information after     8 iterations: 
 Largest element of residual vector :  0.27121468E-02.
 Largest element of DIIS residual   :  0.68972254E-03.
 lenvec is               19544028
 Convergence information after     9 iterations: 
 Largest element of residual vector :  0.90704325E-03.
 Largest element of DIIS residual   :  0.22875395E-03.
 lenvec is               19544028
 Convergence information after    10 iterations: 
 Largest element of residual vector :  0.15251728E-03.
 Largest element of DIIS residual   :  0.10581025E-03.
 lenvec is               19544028
 Convergence information after    11 iterations: 
 Largest element of residual vector :  0.84129988E-04.
 Largest element of DIIS residual   :  0.49070400E-04.
 lenvec is               19544028
 Convergence information after    12 iterations: 
 Largest element of residual vector :  0.35624340E-04.
 Largest element of DIIS residual   :  0.21786978E-04.
 lenvec is               19544028
 Convergence information after    13 iterations: 
 Largest element of residual vector :  0.17436972E-04.
 Largest element of DIIS residual   : -0.83173897E-05.
 lenvec is               19544028
 Convergence information after    14 iterations: 
 Largest element of residual vector : -0.89090386E-05.
 Largest element of DIIS residual   : -0.70648729E-05.
 lenvec is               19544028
 Convergence information after    15 iterations: 
 Largest element of residual vector : -0.62736476E-05.
 Largest element of DIIS residual   : -0.33550653E-05.
 lenvec is               19544028
 Convergence information after    16 iterations: 
 Largest element of residual vector : -0.33497796E-05.
 Largest element of DIIS residual   : -0.98291727E-06.
 lenvec is               19544028
 Convergence information after    17 iterations: 
 Largest element of residual vector : -0.81060115E-06.
 Largest element of DIIS residual   : -0.31646576E-06.
 lenvec is               19544028
 Convergence information after    18 iterations: 
 Largest element of residual vector : -0.27960940E-06.
 Largest element of DIIS residual   : -0.88130229E-07.
 lenvec is               19544028
 Convergence information after    19 iterations: 
 Largest element of residual vector : -0.69502856E-07.
 Largest element of DIIS residual   : -0.60231518E-07.
 lenvec is               19544028
 Convergence information after    20 iterations: 
 Largest element of residual vector : -0.33954513E-07.
 Largest element of DIIS residual   : -0.22807081E-07.
 lenvec is               19544028
 Convergence information after    21 iterations: 
 Largest element of residual vector : -0.16193455E-07.
 Largest element of DIIS residual   : -0.10739477E-07.
 lenvec is               19544028
 Convergence information after    22 iterations: 
 Largest element of residual vector :  0.10843212E-07.
 Largest element of DIIS residual   :  0.92407005E-08.
 lenvec is               19544028
 Convergence information after    23 iterations: 
 Largest element of residual vector :  0.70373460E-08.
 Largest element of DIIS residual   : -0.16835261E-08.
 lenvec is               19544028
 Convergence information after    24 iterations: 
 Largest element of residual vector :  0.26746797E-08.
 Largest element of DIIS residual   : -0.11051901E-08.
 lenvec is               19544028
 Convergence information after    25 iterations: 
 Largest element of residual vector :  0.95768088E-09.
 Largest element of DIIS residual   : -0.56329923E-09.
 Perturbed amplitude equations converged in    25 iterations.
  Dominant contributions to perturbed wavefunction:
   20   20  228   49      0.7546621114 ABAB
   20   20   49  228      0.7546621114 ABAB
   20   20  228   61     -0.6583715846 ABAB
   20   20   61  228     -0.6583715846 ABAB
   20   20  228   34     -0.6244909822 ABAB
   20   20   34  228     -0.6244909822 ABAB
   21   21  229   78      0.5635044267 ABAB
   21   21   78  229      0.5635044267 ABAB
   20   20  228   78      0.5479608508 ABAB
   20   20   78  228      0.5479608508 ABAB
   20   20  228  147      0.4353333988 ABAB
   20   20  147  228      0.4353333988 ABAB
   20   20  228  110      0.4305245133 ABAB
   20   20  110  228      0.4305245133 ABAB
   20   20  228   51     -0.4041180664 ABAB
   20   20   51  228     -0.4041180664 ABAB
   20   20  228   80      0.4016205738 ABAB
   20   20   80  228      0.4016205738 ABAB
   20   20  228  166      0.3909984201 ABAB
   20   20  166  228      0.3909984201 ABAB
  Norm of list 444    0.000000000000000E+000
  Norm of list 445    0.000000000000000E+000
  Norm of list 446     9.43459348055471     
  savet is  F
  dumpdtdl  F
  special occupied indices: 
  @GTSPECIN-I, Orbital  10 is mixed with   2 degenerate partners by the perturbation.
  @GTSPECIN-I, Orbital  11 is mixed with   2 degenerate partners by the perturbation.
  @GTSPECIN-I, Orbital  12 is mixed with   2 degenerate partners by the perturbation.
  @GTSPECIN-I, Orbital  14 is mixed with   1 degenerate partners by the perturbation.
  @GTSPECIN-I, Orbital  15 is mixed with   1 degenerate partners by the perturbation.
  @GTSPECIN-I, Orbital  16 is mixed with   2 degenerate partners by the perturbation.
  @GTSPECIN-I, Orbital  18 is mixed with   2 degenerate partners by the perturbation.
  @GTSPECIN-I, Orbital  19 is mixed with   4 degenerate partners by the perturbation.
  @GTSPECIN-I, Orbital  20 is mixed with   5 degenerate partners by the perturbation.
  @GTSPECIN-I, Orbital  21 is mixed with   3 degenerate partners by the perturbation.
   Memory requirement in dtrp1rhfd              185695989
  There are                   1750  ijk combinations. 
 PARA: timing for (T) xsdcc          1024832.13 seconds.
  here
  here2
  here3
  here4
 Starting iterative solution of the perturbed Lambda equations.
 The DIIS procedure is used to accelerate convergence.
 Convergence criterion is 10**(-9).
 Maximum number of iterations is 200.
 lenvec is               19544028
 Convergence information after     1 iterations: 
 Largest element of residual vector : -0.30967760E+00.
 Largest element of DIIS residual   : -0.30967760E+00.
 lenvec is               19544028
 Convergence information after     2 iterations: 
 Largest element of residual vector :  0.56316530E-01.
 Largest element of DIIS residual   :  0.56077952E-01.
 lenvec is               19544028
 Convergence information after     3 iterations: 
 Largest element of residual vector : -0.76489026E-01.
 Largest element of DIIS residual   : -0.72276428E-01.
 lenvec is               19544028
 Convergence information after     4 iterations: 
 Largest element of residual vector : -0.38706328E-01.
 Largest element of DIIS residual   :  0.29925460E-01.
 lenvec is               19544028
 Convergence information after     5 iterations: 
 Largest element of residual vector : -0.32910837E-01.
 Largest element of DIIS residual   : -0.16517769E-01.
 lenvec is               19544028
 Convergence information after     6 iterations: 
 Largest element of residual vector : -0.14790968E-01.
 Largest element of DIIS residual   : -0.72570668E-02.
 lenvec is               19544028
 Convergence information after     7 iterations: 
 Largest element of residual vector : -0.82777033E-02.
 Largest element of DIIS residual   : -0.31161844E-02.
 lenvec is               19544028
 Convergence information after     8 iterations: 
 Largest element of residual vector : -0.28569179E-02.
 Largest element of DIIS residual   : -0.82644815E-03.
 lenvec is               19544028
 Convergence information after     9 iterations: 
 Largest element of residual vector : -0.94138760E-03.
 Largest element of DIIS residual   : -0.25335505E-03.
 lenvec is               19544028
 Convergence information after    10 iterations: 
 Largest element of residual vector : -0.16517768E-03.
 Largest element of DIIS residual   : -0.12258571E-03.
 lenvec is               19544028
 Convergence information after    11 iterations: 
 Largest element of residual vector : -0.91617592E-04.
 Largest element of DIIS residual   : -0.60078978E-04.
 lenvec is               19544028
 Convergence information after    12 iterations: 
 Largest element of residual vector : -0.41431022E-04.
 Largest element of DIIS residual   : -0.29413131E-04.
 lenvec is               19544028
 Convergence information after    13 iterations: 
 Largest element of residual vector : -0.21856477E-04.
 Largest element of DIIS residual   :  0.11767921E-04.
 lenvec is               19544028
 Convergence information after    14 iterations: 
 Largest element of residual vector :  0.13828737E-04.
 Largest element of DIIS residual   :  0.10500126E-04.
 lenvec is               19544028
 Convergence information after    15 iterations: 
 Largest element of residual vector :  0.90251896E-05.
 Largest element of DIIS residual   :  0.34247190E-05.
 lenvec is               19544028
 Convergence information after    16 iterations: 
 Largest element of residual vector :  0.45030111E-05.
 Largest element of DIIS residual   :  0.14343133E-05.
 lenvec is               19544028
 Convergence information after    17 iterations: 
 Largest element of residual vector :  0.92366472E-06.
 Largest element of DIIS residual   :  0.31890990E-06.
 lenvec is               19544028
 Convergence information after    18 iterations: 
 Largest element of residual vector :  0.45583536E-06.
 Largest element of DIIS residual   :  0.17927009E-06.
 lenvec is               19544028
 Convergence information after    19 iterations: 
 Largest element of residual vector :  0.10403259E-06.
 Largest element of DIIS residual   :  0.89083920E-07.
 lenvec is               19544028
 Convergence information after    20 iterations: 
 Largest element of residual vector :  0.62850734E-07.
 Largest element of DIIS residual   :  0.39774242E-07.
 lenvec is               19544028
 Convergence information after    21 iterations: 
 Largest element of residual vector :  0.21381311E-07.
 Largest element of DIIS residual   :  0.13231086E-07.
 lenvec is               19544028
 Convergence information after    22 iterations: 
 Largest element of residual vector : -0.14850809E-07.
 Largest element of DIIS residual   :  0.59832677E-08.
 lenvec is               19544028
 Convergence information after    23 iterations: 
 Largest element of residual vector : -0.69366160E-08.
 Largest element of DIIS residual   :  0.20137472E-08.
 lenvec is               19544028
 Convergence information after    24 iterations: 
 Largest element of residual vector :  0.22138059E-08.
 Largest element of DIIS residual   :  0.22172126E-08.
 lenvec is               19544028
 Convergence information after    25 iterations: 
 Largest element of residual vector :  0.16062300E-08.
 Largest element of DIIS residual   :  0.15671813E-08.
 lenvec is               19544028
 Convergence information after    26 iterations: 
 Largest element of residual vector :  0.12262959E-08.
 Largest element of DIIS residual   :  0.10578268E-08.
 lenvec is               19544028
 Convergence information after    27 iterations: 
 Largest element of residual vector :  0.85801190E-09.
 Largest element of DIIS residual   :  0.69187272E-09.
 Perturbed Lambda equations converged in    27 iterations.
  Dominant contributions to perturbed wavefunction:
   20   20  228   49     -1.0400916444 ABAB
   20   20   49  228     -1.0400916444 ABAB
   20   20  228   61      0.9066013058 ABAB
   20   20   61  228      0.9066013058 ABAB
   20   20  228   34      0.8711381918 ABAB
   20   20   34  228      0.8711381918 ABAB
   21   21  229   78     -0.7889747833 ABAB
   21   21   78  229     -0.7889747833 ABAB
   20   20  228   78     -0.7732759621 ABAB
   20   20   78  228     -0.7732759621 ABAB
   20   20  228  147     -0.6117022352 ABAB
   20   20  147  228     -0.6117022352 ABAB
   20   20  228  110     -0.6000515437 ABAB
   20   20  110  228     -0.6000515437 ABAB
   20   20  228   51      0.5717706254 ABAB
   20   20   51  228      0.5717706254 ABAB
   20   20  228   80     -0.5608076119 ABAB
   20   20   80  228     -0.5608076119 ABAB
   20   20  228  166     -0.5400856071 ABAB
   20   20  166  228     -0.5400856071 ABAB
 First-order density matrix is being calculated  (Symmetry block 2, perturbation   2)
  There are                     86  special pairs.
  occ                     1                     2 -9.675328198664884E-002
  vrt                     1                     2  6.933701324381746E-002
  vo                     1                     2  -28.5374388170015     
  occ                     2                     2   1.13893444612412     
  vrt                     2                     2   1.25935202355956     
  vo                     2                     2   253.920361651252     
  gtensor plus SO mean-field
 Calculation of the contributions of <pq||rs> to dI(i,j)/dx required 146.0 seconds.
 Calculation of the contributions of <pq||rs> to dI(a,b)/dx required ***** seconds.
  @FORMDXIJ-I, Using CC response density for pair (  1, 14)
  @FORMDXIJ-I, Using CC response density for pair (  1, 15)
  @FORMDXIJ-I, Using CC response density for pair (  1, 16)
  @FORMDXIJ-I, Using CC response density for pair (  1, 18)
  @FORMDXIJ-I, Using CC response density for pair (  2, 10)
  @FORMDXIJ-I, Using CC response density for pair (  2, 11)
  @FORMDXIJ-I, Using CC response density for pair (  2, 12)
  @FORMDXIJ-I, Using CC response density for pair (  2, 16)
  @FORMDXIJ-I, Using CC response density for pair (  2, 18)
  @FORMDXIJ-I, Using CC response density for pair (  3, 10)
  @FORMDXIJ-I, Using CC response density for pair (  3, 11)
  @FORMDXIJ-I, Using CC response density for pair (  3, 12)
  dD(ij)/dx contribution from formdxij
   -0.00003171950012     -0.00008253996921      0.00016934919322      0.00024253176444
   -0.00010033899287      0.00018529965862      0.00010456085879      0.00023988627215
    0.00001950074001      0.00017306483460      0.00010429196417      0.00022323476145
    0.00015568431602      0.00017901965882     -0.00024023179463      0.00015553913364
   -0.00014732278417     -0.00004494558220     -0.00179931092574     -0.00581455793639
    0.00766093209201      0.00445689026697     -0.00580794342139      0.00389887762982
   -0.00213035637052     -0.00016551315801      0.00198623398421     -0.00633155671599
    0.05341681282303      0.04103885599008      0.00184446730841     -0.04555928951131
    0.05002792428783     -0.00337523755093      0.06076331320331     -0.03966500267695
    0.00108985597121      0.00084404533794     -0.00127630183454     -0.00517833999370
    0.00435940959064     -0.00558077222156     -0.01018969174724      0.00875184152835
   -0.00029287259212      0.02587317684154     -0.03252056189580     -0.00345536365190
    0.00626904550874      0.00121536896021      0.00354913091528     -0.03136031152051
    0.05527992028541     -0.00053027428928      0.00003171950012     -0.00024253176444
   -0.00010456085879     -0.00017306483460     -0.00015568431602     -0.00015553913364
    0.00179931092574     -0.00445689026697      0.00213035637052      0.00633155671599
   -0.00184446730841      0.00337523755093     -0.00108985597121      0.00517833999370
    0.01018969174724     -0.02587317684154     -0.00626904550874      0.03136031152051
    0.00008253996921      0.00010033899287     -0.00023988627215     -0.00010429196417
   -0.00017901965882      0.00014732278417      0.00581455793639      0.00580794342139
    0.00016551315801     -0.05341681282303      0.04555928951131     -0.06076331320331
   -0.00084404533794     -0.00435940959064     -0.00875184152835      0.03252056189580
   -0.00121536896021     -0.05527992028541     -0.00016934919322     -0.00018529965862
   -0.00001950074001     -0.00022323476145      0.00024023179463      0.00004494558220
   -0.00766093209201     -0.00389887762982     -0.00198623398421     -0.04103885599008
   -0.05002792428783      0.03966500267695      0.00127630183454      0.00558077222156
    0.00029287259212      0.00345536365190     -0.00354913091528      0.00053027428928
 oo  7.671232549430786E-003
 oo  7.048286718128003E-004
 oo -1.531008004672527E-002
 oo -9.888425114775848E-002
 oo  3.363231805990786E-004
 oo -9.743754799626775E-002
 oo  1.985744167690964E-002
 oo -8.584601376132575E-002
 oo  1.769483051787483E-002
 oo -0.137307641079072     
 oo  2.703548981812312E-004
 oo -6.383731875296030E-002
 oo -1.568052984397062E-003
 oo -1.038831271184804E-002
 oo -4.688784896804452E-003
 oo  4.253068233489138E-003
 oo -7.263938514519412E-003
 oo  1.077221308500328E-003
 oo -5.283183145335461E-003
 oo -1.096184807030047E-002
 oo -0.276474393754610     
 oo -0.532410813016216     
  pcan                     1                     2  9.071178207537786E-002
  pcan                     2                     2   1.09002208492457     
 Calculation of the contributions of <pq||rs> to dI(i,a)/dx required 260.2 seconds.
                     1                     2
                     2                     1
Total CPU time :        52.16
 processed    272094765 ao basis integrals from      66430 buffers 
Total CPU time :        58.70
 processed    208417782 ao basis integrals from      50884 buffers 
Total CPU time :        30.28
 processed    109924781 ao basis integrals from      26838 buffers 
 First-order Z-vector equations are solved for 1 perturbation.
 Convergence reached after  23 iterations.
  zvec                     1                     2   28.0142238357152     
  zvec                     2                     2  -257.137678631249     
  occ                     1                     2 -4.140163238708719E-002
  vrt                     1                     2  0.150554306102883     
  vo                     1                     2  0.153392992281325     
  occ                     2                     2  0.393555644150441     
  vrt                     2                     2   3.85416306859215     
  vo                     2                     2   6.93700344275815     
  occ                     1                     2 -2.225860007326547E-002
 [   1]-0.0003016507417 [   2]-0.0004089655880 [   3] 0.0002620428483 [   4] 0.0002910153975
 [   5] 0.0005690159621 [   6] 0.0000996329682 [   7]-0.0006902199952 [   8]-0.0002113369705
 [   9] 0.0002996657096 [  10]-0.0005219523471 [  11] 0.0003327115020 [  12] 0.0004853391688
 [  13]-0.0000200584650 [  14]-0.0006258808349 [  15] 0.0001562648744 [  16] 0.0002009265168
 [  17]-0.0002314432446 [  18] 0.0000073343986 [  19]-0.0004610941193 [  20]-0.0007267167451
 [  21] 0.0005273561842 [  22]-0.0002749662191 [  23] 0.0004698950602 [  24] 0.0007212283838
 [  25]-0.0007285042291 [  26] 0.0020088171400 [  27] 0.0001176374643 [  28]-0.0002085838085
 [  29]-0.0001392551072 [  30] 0.0000849037945 [  31]-0.0002405689029 [  32]-0.0001430261227
 [  33]-0.0000278641067 [  34]-0.0000605352850 [  35]-0.0003637522753 [  36] 0.0000217038245
 [  37]-0.0001592463426 [  38]-0.0004079945878 [  39] 0.0002589063354 [  40] 0.0002386397480
 [  41] 0.0003141896691 [  42] 0.0001369893244 [  43]-0.0010591826664 [  44]-0.0004367221013
 [  45] 0.0003457404164 [  46] 0.0004358389429 [  47]-0.0003196823186 [  48]-0.0003543408493
 [  49] 0.0001235942626 [  50] 0.0004809197044 [  51] 0.0001823448561 [  52] 0.0009776597474
 [  53]-0.0007750122741 [  54]-0.0004298761384 [  55] 0.0004439034426 [  56]-0.0001746114684
 [  57] 0.0001781209898 [  58]-0.0001435925274 [  59]-0.0000238840261 [  60]-0.0000835795596
 [  61]-0.0000556090643 [  62] 0.0000735929089 [  63] 0.0001709841745 [  64]-0.0002115082722
 [  65]-0.0005832224786 [  66] 0.0000601098467 [  67]-0.0004167693019 [  68]-0.0005044634093
 [  69] 0.0000388207487 [  70]-0.0000802726629 [  71] 0.0000705297269 [  72]-0.0002783546845
 [  73] 0.0003588144664 [  74] 0.0002810072956 [  75]-0.0007497338932 [  76] 0.0021388733117
 [  77] 0.0002856400380 [  78]-0.0000623559931 [  79] 0.0000731322739 [  80] 0.0000161195774
 [  81]-0.0000334176430 [  82] 0.0000107398582 [  83]-0.0001393204511 [  84]-0.0000257145701
 [  85]-0.0000964664009 [  86]-0.0000252773743 [  87] 0.0000067023256 [  88]-0.0000004172161
 [  89] 0.0000006416412 [  90] 0.0000182627212 [  91] 0.0000081272361 [  92]-0.0000007556906
 [  93]-0.0000141510853 [  94] 0.0000019951728 [  95]-0.0000156546753 [  96]-0.0000213436171
 [  97] 0.0000254474316 [  98] 0.0000050025755 [  99]-0.0000098584647 [ 100] 0.0000036580167
 [ 101]-0.0000503130528 [ 102] 0.0001654654160 [ 103]-0.0002302408883 [ 104] 0.0000437384052
 [ 105] 0.0002291651067 [ 106] 0.0000280238717 [ 107]-0.0000224241957 [ 108]-0.0005135286568
 [ 109] 0.0004864342518 [ 110] 0.0000316112363 [ 111] 0.0002944019173 [ 112]-0.0001593506157
 [ 113] 0.0000204475319 [ 114] 0.0000448419332 [ 115] 0.0000974776339 [ 116]-0.0003111699454
 [ 117] 0.0001468189762 [ 118] 0.0004923706555 [ 119] 0.0007987735071 [ 120]-0.0005089662608
 [ 121] 0.0000697786352 [ 122]-0.0002180026847 [ 123]-0.0009373601701 [ 124] 0.0006464541540
 [ 125]-0.0006071354259 [ 126] 0.0004484492658 [ 127]-0.0011930268432 [ 128]-0.0001854866587
 [ 129] 0.0000267578144 [ 130] 0.0000349923917 [ 131] 0.0001641090634 [ 132] 0.0001598855323
 [ 133] 0.0001647193229 [ 134] 0.0001435021925 [ 135] 0.0000949841206 [ 136] 0.0001064238887
 [ 137] 0.0000998810920 [ 138]-0.0000680113791 [ 139]-0.0000047545427 [ 140]-0.0002400018345
 [ 141]-0.0002527028480 [ 142]-0.0001055086277 [ 143] 0.0003326390247 [ 144] 0.0000266823685
 [ 145] 0.0001372712954 [ 146] 0.0000347075571 [ 147]-0.0005553704543 [ 148]-0.0012161539788
 [ 149] 0.0004445118450 [ 150]-0.0001750411163 [ 151]-0.0001542693478 [ 152]-0.0001143434659
 [ 153]-0.0008615991500 [ 154] 0.0004003370663 [ 155] 0.0010427856200 [ 156]-0.0002173967215
 [ 157] 0.0003498858719 [ 158]-0.0000228627648 [ 159]-0.0000844560428 [ 160] 0.0001968981591
 [ 161] 0.0000715044895 [ 162]-0.0000534564971 [ 163] 0.0005011282471 [ 164]-0.0001786603965
 [ 165]-0.0000149155163 [ 166]-0.0006942803442 [ 167]-0.0001089057894 [ 168] 0.0005235914492
 [ 169]-0.0007120648244 [ 170]-0.0003644695803 [ 171]-0.0004632281957 [ 172] 0.0003124183036
 [ 173] 0.0000186561461 [ 174]-0.0001301775993 [ 175]-0.0004058794527 [ 176] 0.0004819226443
 [ 177]-0.0008572362185 [ 178]-0.0005063924867 [ 179] 0.0000568984265 [ 180] 0.0000776510101
 [ 181]-0.0000254101869 [ 182]-0.0001816190870 [ 183]-0.0000529367928 [ 184] 0.0001047386477
 [ 185] 0.0000393484811 [ 186] 0.0000735784832 [ 187] 0.0000352942081 [ 188]-0.0000101108026
 [ 189]-0.0000464753001 [ 190]-0.0000560368112 [ 191] 0.0000248452007 [ 192]-0.0000164489598
 [ 193]-0.0000103332896 [ 194] 0.0000137800141 [ 195]-0.0000061209503 [ 196]-0.0000086481172
 [ 197] 0.0000196776133 [ 198] 0.0000183021793 [ 199]-0.0000074884008 [ 200]-0.0000563043247
 [ 201]-0.0000175691902 [ 202] 0.0000362978762 [ 203] 0.0001997565487 [ 204] 0.0001151713847
 [ 205] 0.0000708490258 [ 206]-0.0002061125652 [ 207]-0.0003412793327 [ 208] 0.0002581071429
 [ 209] 0.0000986069446 [ 210] 0.0002058756863 [ 211]-0.0002169330646 [ 212] 0.0001490707354
 [ 213]-0.0002486870259 [ 214]-0.0002693737768 [ 215]-0.0003065575297 [ 216] 0.0003355032108
 [ 217] 0.0000795087552 [ 218] 0.0000576868450 [ 219] 0.0000990431881 [ 220] 0.0004181194957
 [ 221] 0.0005529818980 [ 222] 0.0008871454917 [ 223]-0.0011296258610 [ 224] 0.0003484295193
 [ 225]-0.0005335631395 [ 226]-0.0004785702717 [ 227]-0.0000207661170 [ 228]-0.0008986880114
 [ 229]-0.0000898612334 [ 230] 0.0000672088204 [ 231]-0.0001438330792 [ 232]-0.0000958146640
 [ 233]-0.0000514922589 [ 234] 0.0002501014564 [ 235] 0.0000125816179 [ 236] 0.0002793742472
 [ 237] 0.0002701722003 [ 238]-0.0000477774798 [ 239] 0.0003822454421 [ 240] 0.0003300841486
 [ 241]-0.0000117734841 [ 242]-0.0002147010124 [ 243]-0.0004188164511 [ 244]-0.0008148403237
 [ 245] 0.0007355437033 [ 246] 0.0002601587210 [ 247]-0.0004877286695 [ 248]-0.0000031941904
 [ 249] 0.0001690512736 [ 250] 0.0006777749139 [ 251] 0.0001540992513 [ 252]-0.0004861048890
 [ 253]-0.0002370556340 [ 254]-0.0005344432841 [ 255] 0.0008813258334 [ 256] 0.0000441679947
 [ 257]-0.0004660442053 [ 258] 0.0000308764486 [ 259] 0.0000181227791 [ 260] 0.0005311339112
 [ 261] 0.0000748291291 [ 262] 0.0002109238292 [ 263]-0.0001554924561 [ 264]-0.0000583700401
 [ 265]-0.0002907863966 [ 266] 0.0008924086658 [ 267] 0.0001908053006 [ 268]-0.0003603154354
 [ 269] 0.0008473896498 [ 270] 0.0001275710731 [ 271]-0.0001195916224 [ 272] 0.0004212300732
 [ 273]-0.0004850876926 [ 274] 0.0003128003670 [ 275]-0.0002275847096 [ 276] 0.0001827024920
 [ 277] 0.0002369901127 [ 278]-0.0012004120577 [ 279] 0.0001996833841 [ 280] 0.0000366466123
 [ 281]-0.0000479007693 [ 282] 0.0001097754177 [ 283]-0.0000009716946 [ 284]-0.0001470900824
 [ 285] 0.0001023802230 [ 286] 0.0000046196684 [ 287] 0.0000683809041 [ 288] 0.0000342160210
 [ 289] 0.0000377752376 [ 290]-0.0000043590717 [ 291]-0.0000105734971 [ 292]-0.0000122716352
 [ 293]-0.0000471479077 [ 294]-0.0000348027229 [ 295] 0.0000108443230 [ 296] 0.0000154330072
 [ 297] 0.0000011723937 [ 298] 0.0000185736860 [ 299]-0.0000161864202 [ 300] 0.0000336225459
 [ 301]-0.0000000975713 [ 302]-0.0000464273047 [ 303] 0.0000369907088 [ 304] 0.0003238082437
 [ 305] 0.0002227874561 [ 306] 0.0000995904087 [ 307]-0.0000862127155 [ 308] 0.0004480457373
 [ 309]-0.0004767857092 [ 310] 0.0004015103882 [ 311] 0.0001658784151 [ 312]-0.0001590954662
 [ 313] 0.0000480117547 [ 314]-0.0002836477040 [ 315] 0.0004421571208 [ 316] 0.0002457850564
 [ 317]-0.0000968815541 [ 318]-0.0002248529004 [ 319]-0.0003229720323 [ 320] 0.0005301720230
 [ 321]-0.0011151957918 [ 322]-0.0006866787776 [ 323]-0.0004305615366 [ 324] 0.0007476589772
 [ 325]-0.0017053968927 [ 326]-0.0008939125873 [ 327]-0.0007141322495 [ 328]-0.0001641552850
 [ 329]-0.0010344587851 [ 330] 0.0000428391750 [ 331]-0.0002269656074 [ 332] 0.0000784870817
 [ 333]-0.0000611210709 [ 334]-0.0001848399797 [ 335] 0.0002814486173 [ 336]-0.0001499421787
 [ 337]-0.0000880360145 [ 338]-0.0003863280677 [ 339]-0.0002184312270 [ 340]-0.0002103004774
 [ 341]-0.0001320829277 [ 342]-0.0002421747199 [ 343]-0.0000329246647 [ 344] 0.0010853628760
 [ 345] 0.0008926156733 [ 346]-0.0004626671475 [ 347] 0.0001208759379 [ 348] 0.0003835144804
 [ 349]-0.0008677959152 [ 350] 0.0006454726249 [ 351] 0.0005549654244 [ 352]-0.0004462378039
 [ 353] 0.0007138148401 [ 354]-0.0002060892583 [ 355]-0.0010454053830 [ 356]-0.0003757933390
 [ 357] 0.0015336967521 [ 358] 0.0005785322758 [ 359] 0.0001218384513 [ 360]-0.0002296574128
 [ 361]-0.0003317022151 [ 362] 0.0001267558855 [ 363] 0.0001591730915 [ 364] 0.0000728949726
 [ 365]-0.0003475237023 [ 366]-0.0004673247749 [ 367]-0.0005494125836 [ 368] 0.0014978945117
 [ 369]-0.0006796273552 [ 370] 0.0001548894163 [ 371]-0.0010900994602 [ 372] 0.0002931114400
 [ 373]-0.0008773086835 [ 374] 0.0004403613695 [ 375]-0.0000172332750 [ 376] 0.0002224351939
 [ 377]-0.0000391972424 [ 378] 0.0000701801851 [ 379]-0.0005667145648 [ 380] 0.0002475941079
 [ 381]-0.0000117627732 [ 382] 0.0001553362314 [ 383]-0.0001089362895 [ 384] 0.0001853329886
 [ 385]-0.0001597357252 [ 386]-0.0000445496845 [ 387] 0.0000088432189 [ 388] 0.0000363358419
 [ 389] 0.0000407359465 [ 390] 0.0000242631698 [ 391] 0.0000380143412 [ 392] 0.0000044008739
 [ 393] 0.0000207510347 [ 394] 0.0000261720560 [ 395] 0.0000185001251 [ 396]-0.0000165755618
 [ 397] 0.0000039503427 [ 398]-0.0000340998439 [ 399]-0.0000025751991 [ 400] 0.0000515868853
 [ 401]-0.0000360360520 [ 402] 0.0000662823684 [ 403]-0.0000546953242 [ 404]-0.0000148908960
 [ 405] 0.0004100902852 [ 406]-0.0004028415446 [ 407] 0.0007571225660 [ 408] 0.0004416546001
 [ 409] 0.0002187162865 [ 410]-0.0004096953655 [ 411]-0.0009511778053 [ 412] 0.0011565979001
 [ 413] 0.0001943256139 [ 414]-0.0000151407494 [ 415] 0.0000451025316 [ 416] 0.0003236932548
 [ 417] 0.0004267703430 [ 418]-0.0000345680022 [ 419]-0.0004554332794 [ 420] 0.0002712054412
 [ 421] 0.0010894327567 [ 422] 0.0010534325569 [ 423]-0.0006431660167 [ 424] 0.0001839539577
 [ 425] 0.0007574986356 [ 426]-0.0020963478290 [ 427] 0.0006859834522 [ 428]-0.0015102726140
 [ 429]-0.0007865651175 [ 430]-0.0017398350279 [ 431] 0.0000447817631 [ 432]-0.0001369676357
 [ 433] 0.0001709872777 [ 434] 0.0001269201095 [ 435]-0.0004358835837 [ 436]-0.0000800219088
 [ 437] 0.0000504903874 [ 438] 0.0001012324164 [ 439] 0.0000299059977 [ 440] 0.0003131480902
 [ 441] 0.0000984846046 [ 442]-0.0000122964053 [ 443]-0.0002681564895 [ 444]-0.0000856125919
 [ 445] 0.0000040898121 [ 446] 0.0007166097086 [ 447]-0.0004436488737 [ 448] 0.0001957590810
 [ 449] 0.0003660459299 [ 450]-0.0010378846598 [ 451]-0.0016179927356 [ 452] 0.0017372493884
 [ 453]-0.0007208832590 [ 454] 0.0001488858164 [ 455]-0.0005315730184 [ 456]-0.0013514344312
 [ 457]-0.0002263338137 [ 458] 0.0019032101152 [ 459]-0.0000291687044 [ 460] 0.0002935201453
 [ 461] 0.0001401457909 [ 462]-0.0002060259805 [ 463] 0.0001693952575 [ 464] 0.0003174541362
 [ 465] 0.0002487974108 [ 466] 0.0005606843544 [ 467]-0.0010407572006 [ 468]-0.0006997553421
 [ 469]-0.0004712321987 [ 470]-0.0014961548133 [ 471] 0.0001765532707 [ 472]-0.0016701970507
 [ 473]-0.0004651066390 [ 474]-0.0005099520981 [ 475] 0.0000993378481 [ 476]-0.0000210521118
 [ 477] 0.0002116003638 [ 478]-0.0004801156187 [ 479] 0.0000613058135 [ 480]-0.0008985237544
 [ 481] 0.0005485383924 [ 482] 0.0000062389082 [ 483] 0.0002039944497 [ 484]-0.0001386150875
 [ 485]-0.0002037456023 [ 486]-0.0004216673091 [ 487]-0.0000728090423 [ 488]-0.0000017639451
 [ 489] 0.0000889336513 [ 490]-0.0000325701763 [ 491]-0.0000036830149 [ 492]-0.0000170898137
 [ 493]-0.0000504718236 [ 494]-0.0000297900493 [ 495]-0.0000249922811 [ 496] 0.0000183798468
 [ 497]-0.0000026467009 [ 498]-0.0000067750228 [ 499]-0.0000145675901 [ 500]-0.0000002457766
 [ 501] 0.0000736181370 [ 502]-0.0000486637673 [ 503]-0.0000602920241 [ 504]-0.0001421415000
 [ 505]-0.0000232979405 [ 506] 0.0000926973537 [ 507] 0.0005262471572 [ 508]-0.0003415371112
 [ 509]-0.0000087751629 [ 510] 0.0006627444119 [ 511]-0.0009520078500 [ 512] 0.0004577567361
 [ 513] 0.0001217962029 [ 514]-0.0000682399664 [ 515] 0.0001979087808 [ 516] 0.0000187622295
 [ 517] 0.0003338918823 [ 518] 0.0006707766466 [ 519]-0.0002077717179 [ 520]-0.0004593507165
 [ 521]-0.0005831605529 [ 522] 0.0007453687752 [ 523]-0.0011556254010 [ 524]-0.0011450202629
 [ 525]-0.0008483145479 [ 526] 0.0018148172352 [ 527]-0.0016373845291 [ 528]-0.0014446128641
 [ 529] 0.0001904788786 [ 530] 0.0002702120034 [ 531]-0.0010690180456 [ 532] 0.0000964942283
 [ 533]-0.0000449215840 [ 534] 0.0002386181736 [ 535]-0.0001544180925 [ 536] 0.0002374965905
 [ 537] 0.0001052025370 [ 538]-0.0001969809465 [ 539]-0.0002770176005 [ 540]-0.0005541710093
 [ 541]-0.0001609814598 [ 542]-0.0005660849104 [ 543]-0.0002432865872 [ 544]-0.0004529205320
 [ 545] 0.0002858335119 [ 546] 0.0013960734046 [ 547] 0.0015886067346 [ 548]-0.0005886018407
 [ 549] 0.0002255457198 [ 550] 0.0007820516551 [ 551]-0.0009518504144 [ 552] 0.0009149588080
 [ 553]-0.0003281409816 [ 554]-0.0007003226881 [ 555] 0.0007144322395 [ 556] 0.0001043618987
 [ 557]-0.0011529869570 [ 558]-0.0009989266027 [ 559] 0.0015911921438 [ 560] 0.0005879935864
 [ 561] 0.0003400516317 [ 562]-0.0004256577538 [ 563]-0.0007479156684 [ 564] 0.0003814178211
 [ 565] 0.0000219143403 [ 566] 0.0004293751042 [ 567]-0.0004856144183 [ 568] 0.0000055772134
 [ 569]-0.0014415809563 [ 570] 0.0013105429879 [ 571]-0.0002141485812 [ 572]-0.0007025917449
 [ 573]-0.0007800346023 [ 574] 0.0004781868271 [ 575]-0.0011736014842 [ 576] 0.0005393875704
 [ 577] 0.0003990258087 [ 578]-0.0001197174662 [ 579] 0.0002146293966 [ 580] 0.0001022144058
 [ 581]-0.0004894631202 [ 582]-0.0004075428279 [ 583]-0.0000093713513 [ 584] 0.0001292489891
 [ 585]-0.0002600619564 [ 586] 0.0001980753670 [ 587] 0.0000773384039 [ 588]-0.0000719375444
 [ 589] 0.0000298426581 [ 590] 0.0000293096391 [ 591]-0.0000106363099 [ 592] 0.0000345059133
 [ 593]-0.0000276114355 [ 594]-0.0000224386236 [ 595] 0.0000057247022 [ 596] 0.0000306346240
 [ 597] 0.0000391385623 [ 598]-0.0000238517679 [ 599]-0.0000193603015 [ 600]-0.0000120848831
 [ 601] 0.0000019941848 [ 602] 0.0000396906606 [ 603]-0.0000883016700 [ 604] 0.0000682854669
 [ 605] 0.0000226701471 [ 606]-0.0000268296451 [ 607]-0.0053037781412 [ 608] 0.0012319425387
 [ 609] 0.0004895263790 [ 610] 0.0054382162580 [ 611] 0.0109883087244 [ 612]-0.0058176599691
 [ 613]-0.0047342633814 [ 614]-0.0028816779783 [ 615] 0.0064208181815 [ 616]-0.0056792107223
 [ 617] 0.0040566294042 [ 618] 0.0111936371522 [ 619] 0.0043728777442 [ 620]-0.0078660651157
 [ 621]-0.0024799588106 [ 622]-0.0026804252881 [ 623] 0.0014123935293 [ 624]-0.0107528245715
 [ 625]-0.0169855671508 [ 626]-0.0175907098929 [ 627] 0.0242735273389 [ 628]-0.0159668680644
 [ 629] 0.0023539626696 [ 630] 0.0106950298400 [ 631]-0.0066670184885 [ 632] 0.0223440172198
 [ 633] 0.0039823456566 [ 634]-0.0061140857975 [ 635] 0.0000946126194 [ 636] 0.0016936079486
 [ 637]-0.0020951348216 [ 638]-0.0029529730397 [ 639]-0.0022070891302 [ 640]-0.0045299583068
 [ 641]-0.0108434922498 [ 642] 0.0001114100535 [ 643]-0.0065342653337 [ 644]-0.0089058013131
 [ 645]-0.0003255246454 [ 646] 0.0053762961329 [ 647] 0.0144822114755 [ 648] 0.0169532320280
 [ 649]-0.0223884379461 [ 650]-0.0065709155177 [ 651] 0.0109541807980 [ 652]-0.0024265758940
 [ 653] 0.0005559096026 [ 654]-0.0094096065122 [ 655]-0.0044795688423 [ 656] 0.0146894191103
 [ 657] 0.0041176526285 [ 658] 0.0082477772773 [ 659]-0.0212977982262 [ 660] 0.0058898401156
 [ 661] 0.0132543386129 [ 662]-0.0008879307558 [ 663]-0.0002879614114 [ 664]-0.0095161243366
 [ 665] 0.0006419089964 [ 666]-0.0022975689952 [ 667] 0.0027481356177 [ 668]-0.0007433801408
 [ 669] 0.0027730456137 [ 670]-0.0169363449862 [ 671] 0.0006646618236 [ 672] 0.0010486816836
 [ 673]-0.0140270259927 [ 674]-0.0134739556415 [ 675] 0.0038661278218 [ 676]-0.0108568259820
 [ 677] 0.0073117834733 [ 678]-0.0051360401738 [ 679] 0.0068495844464 [ 680] 0.0027137568754
 [ 681]-0.0109024887247 [ 682] 0.0323856003946 [ 683] 0.0014726778018 [ 684]-0.0010204152292
 [ 685] 0.0024482332166 [ 686]-0.0022248892162 [ 687] 0.0007521588696 [ 688] 0.0011649263002
 [ 689]-0.0032847385600 [ 690]-0.0004370871520 [ 691]-0.0018307314324 [ 692]-0.0005079435197
 [ 693] 0.0000383930397 [ 694]-0.0000171245053 [ 695] 0.0000896163051 [ 696] 0.0004157241472
 [ 697] 0.0006734415040 [ 698] 0.0002806927162 [ 699]-0.0003020626776 [ 700]-0.0000707865118
 [ 701]-0.0002025189714 [ 702]-0.0003796685553 [ 703] 0.0008678667849 [ 704]-0.0007498000020
 [ 705] 0.0002945959138 [ 706] 0.0003746203664 [ 707]-0.0011552274349 [ 708] 0.0061854709163
 [ 709] 0.0102380503924 [ 710]-0.0031163991165 [ 711]-0.0053186449708 [ 712] 0.0084422179937
 [ 713]-0.0150720409841 [ 714] 0.0138400778861 [ 715] 0.0064243316147 [ 716]-0.0061071022647
 [ 717] 0.0043198299461 [ 718]-0.0031820622006 [ 719] 0.0065811552538 [ 720] 0.0085154472239
 [ 721] 0.0030644721916 [ 722]-0.0069743740145 [ 723]-0.0104305484825 [ 724] 0.0145713338026
 [ 725]-0.0228254885199 [ 726]-0.0157389958169 [ 727]-0.0097162689638 [ 728] 0.0217279078001
 [ 729]-0.0343779639979 [ 730]-0.0296149284229 [ 731]-0.0129180747839 [ 732] 0.0032526546354
 [ 733]-0.0376214278422 [ 734]-0.0006496267371 [ 735]-0.0015364653776 [ 736] 0.0053757023909
 [ 737]-0.0042796404746 [ 738] 0.0012203418021 [ 739] 0.0060932139398 [ 740]-0.0028863716844
 [ 741]-0.0044901941942 [ 742]-0.0092206730282 [ 743]-0.0042085458497 [ 744]-0.0056182756717
 [ 745]-0.0018980723016 [ 746]-0.0098908329078 [ 747] 0.0003634878008 [ 748] 0.0246441816460
 [ 749] 0.0241079780853 [ 750]-0.0030678067128 [ 751] 0.0054011065070 [ 752] 0.0102435955536
 [ 753]-0.0230210290811 [ 754] 0.0185597970516 [ 755] 0.0075398651337 [ 756]-0.0141743665629
 [ 757] 0.0122715531803 [ 758]-0.0032156384285 [ 759]-0.0321715601499 [ 760]-0.0091018506146
 [ 761] 0.0375231233570 [ 762] 0.0086956300986 [ 763] 0.0060059918046 [ 764]-0.0083947603926
 [ 765]-0.0104301136177 [ 766] 0.0055309802229 [ 767] 0.0036717582101 [ 768] 0.0048575195354
 [ 769]-0.0087497567879 [ 770]-0.0079775769131 [ 771]-0.0186661000437 [ 772] 0.0354271922758
 [ 773]-0.0101268250462 [ 774]-0.0019374281767 [ 775]-0.0164034539713 [ 776] 0.0083092144594
 [ 777]-0.0199354779748 [ 778] 0.0103133680271 [ 779] 0.0056050432191 [ 780]-0.0005641870096
 [ 781]-0.0009601635305 [ 782] 0.0081577290625 [ 783]-0.0279499936762 [ 784]-0.0030459621050
 [ 785] 0.0000243189811 [ 786] 0.0028875698252 [ 787]-0.0040071192010 [ 788] 0.0046829099212
 [ 789]-0.0014393948348 [ 790] 0.0000557537408 [ 791] 0.0006860556572 [ 792] 0.0017089927010
 [ 793] 0.0006099544914 [ 794] 0.0003342781822 [ 795]-0.0000528750610 [ 796]-0.0001383052221
 [ 797] 0.0002782117515 [ 798] 0.0005116420069 [ 799] 0.0003436659995 [ 800]-0.0001394509253
 [ 801]-0.0002524658537 [ 802] 0.0001130633976 [ 803] 0.0000832459400 [ 804] 0.0008932286485
 [ 805]-0.0013800072193 [ 806] 0.0016496961443 [ 807]-0.0004908773472 [ 808]-0.0000111224060
 [ 809]-0.0069531299175 [ 810] 0.0076496318581 [ 811]-0.0065876945661 [ 812]-0.0093375714660
 [ 813]-0.0012859320680 [ 814] 0.0050737258767 [ 815] 0.0173808445029 [ 816]-0.0184260759977
 [ 817]-0.0025779476336 [ 818]-0.0069769886604 [ 819] 0.0010156978842 [ 820]-0.0014030400454
 [ 821]-0.0040599681342 [ 822]-0.0007007368629 [ 823] 0.0076083525274 [ 824]-0.0067641144601
 [ 825]-0.0157024680343 [ 826]-0.0211017116608 [ 827] 0.0132840458083 [ 828]-0.0022950066895
 [ 829]-0.0051318970904 [ 830] 0.0353484253103 [ 831]-0.0169568265969 [ 832] 0.0246299556269
 [ 833]-0.0015898808796 [ 834] 0.0355340815399 [ 835] 0.0006411631764 [ 836] 0.0008259035272
 [ 837]-0.0026203699812 [ 838]-0.0036998534285 [ 839] 0.0021907389586 [ 840]-0.0018360088094
 [ 841]-0.0014539536822 [ 842]-0.0008456781097 [ 843]-0.0028147043563 [ 844]-0.0054299365895
 [ 845] 0.0003753179367 [ 846]-0.0013039974498 [ 847] 0.0052371017577 [ 848] 0.0054180674440
 [ 849] 0.0018498506797 [ 850]-0.0121604691579 [ 851] 0.0054901626248 [ 852]-0.0025239113542
 [ 853]-0.0027019932492 [ 854] 0.0183425968131 [ 855] 0.0341685404703 [ 856]-0.0225013853846
 [ 857] 0.0095809381710 [ 858] 0.0001969740648 [ 859] 0.0063372016635 [ 860] 0.0262727811922
 [ 861]-0.0036127503120 [ 862]-0.0347699694173 [ 863] 0.0036989734539 [ 864]-0.0082324950130
 [ 865]-0.0016400610173 [ 866] 0.0028719222243 [ 867]-0.0041027181571 [ 868]-0.0033830400794
 [ 869]-0.0006093614699 [ 870]-0.0128176088023 [ 871] 0.0121008125608 [ 872] 0.0076445669806
 [ 873] 0.0145019540258 [ 874] 0.0166681397105 [ 875]-0.0097415441209 [ 876] 0.0262801521189
 [ 877] 0.0113165306021 [ 878] 0.0116810082288 [ 879]-0.0071390419750 [ 880]-0.0000822270738
 [ 881] 0.0003082825878 [ 882] 0.0117491996071 [ 883]-0.0084263542464 [ 884] 0.0212624669144
 [ 885] 0.0020369642564 [ 886]-0.0011261403011 [ 887]-0.0031350883316 [ 888] 0.0016547296285
 [ 889] 0.0048193557481 [ 890] 0.0047203327873 [ 891]-0.0008303915517 [ 892]-0.0006749925306
 [ 893]-0.0020005049557 [ 894]-0.0001935178025 [ 895] 0.0002647632073 [ 896] 0.0005582060197
 [ 897] 0.0008219287688 [ 898] 0.0000381393564 [ 899] 0.0004467848965 [ 900]-0.0000148515931
 [ 901] 0.0002021966145 [ 902] 0.0002326317915 [ 903]-0.0000937302021 [ 904]-0.0003286987922
 [ 905]-0.0010848218809 [ 906] 0.0005670847295 [ 907] 0.0015538731483 [ 908] 0.0016003528248
 [ 909]-0.0003167399043 [ 910] 0.0014484085936 [ 911] 0.0042657456373 [ 912] 0.0085196301151
 [ 913]-0.0027411803948 [ 914] 0.0040607397411 [ 915] 0.0044657454564 [ 916] 0.0022321821815
 [ 917] 0.0053425054403 [ 918]-0.0034422232513 [ 919]-0.0032443227227 [ 920] 0.0040163869004
 [ 921] 0.0104363098157 [ 922]-0.0088873566308 [ 923]-0.0015219178203 [ 924] 0.0053272534687
 [ 925]-0.0008409447233 [ 926] 0.0027675945083 [ 927]-0.0024669541550 [ 928] 0.0012469040984
 [ 929] 0.0067869300215 [ 930]-0.0124578054639 [ 931]-0.0130276046990 [ 932]-0.0078146384155
 [ 933]-0.0187849720826 [ 934]-0.0150920730716 [ 935]-0.0024890472016 [ 936]-0.0012502415914
 [ 937]-0.0077480436227 [ 938]-0.0061153338578 [ 939] 0.0001087713287 [ 940]-0.0096947214713
 [ 941] 0.0015239337360 [ 942] 0.0005805175257 [ 943] 0.0048179281328 [ 944]-0.0049591319345
 [ 945]-0.0046450241445 [ 946] 0.0050771455666 [ 947] 0.0020754425138 [ 948] 0.0043936282578
 [ 949]-0.0042938759948 [ 950] 0.0042978872167 [ 951]-0.0099619698612 [ 952]-0.0077823250088
 [ 953]-0.0030015670191 [ 954]-0.0041351500031 [ 955]-0.0055460546070 [ 956] 0.0048805456908
 [ 957] 0.0232141007740 [ 958] 0.0028466392195 [ 959] 0.0060046608536 [ 960]-0.0065575901786
 [ 961]-0.0054857113851 [ 962] 0.0069332092598 [ 963] 0.0112101488923 [ 964] 0.0040743089770
 [ 965]-0.0046758521960 [ 966] 0.0014237305655 [ 967] 0.0085739505585 [ 968]-0.0002873620974
 [ 969] 0.0065838129782 [ 970]-0.0070992640458 [ 971]-0.0030426958352 [ 972]-0.0128765742250
 [ 973] 0.0149233182751 [ 974] 0.0096506994519 [ 975]-0.0158153815277 [ 976] 0.0172021222234
 [ 977]-0.0167172751229 [ 978] 0.0014805302205 [ 979] 0.0023538960299 [ 980]-0.0033279531937
 [ 981]-0.0003624155986 [ 982] 0.0074546510077 [ 983] 0.0039397813716 [ 984]-0.0057485853396
 [ 985] 0.0024582251678 [ 986] 0.0162207159476 [ 987]-0.0002430216156 [ 988] 0.0020828759993
 [ 989] 0.0025523757338 [ 990] 0.0009535728306 [ 991]-0.0066109233482 [ 992]-0.0008967629861
 [ 993]-0.0006759561192 [ 994]-0.0001038768586 [ 995] 0.0001499392119 [ 996] 0.0003884207832
 [ 997] 0.0002731332123 [ 998] 0.0001069875816 [ 999]-0.0001073978527 [1000] 0.0000952829883
 [1001]-0.0002350735836 [1002]-0.0000732183917 [1003] 0.0000040752909 [1004]-0.0000627365465
 [1005]-0.0000979635642 [1006] 0.0008167199276 [1007] 0.0009496081481 [1008] 0.0003797072868
 [1009]-0.0022421233580 [1010]-0.0002366207805 [1011]-0.0013953091355 [1012] 0.0008413792436
 [1013]-0.0098301460900 [1014]-0.0036443887906 [1015]-0.0063359250942 [1016] 0.0044305323537
 [1017] 0.0043804069963 [1018]-0.0088087103200 [1019]-0.0021628694445 [1020] 0.0083045892024
 [1021] 0.0028970958751 [1022]-0.0084359433419 [1023]-0.0076876283666 [1024] 0.0015759823953
 [1025] 0.0012469404939 [1026]-0.0004857321933 [1027]-0.0075747021368 [1028]-0.0019470784624
 [1029] 0.0013666993634 [1030]-0.0011382840473 [1031]-0.0147112550492 [1032] 0.0137566812490
 [1033] 0.0011678099952 [1034] 0.0111244349676 [1035] 0.0251891784712 [1036] 0.0044161129405
 [1037]-0.0058945786761 [1038] 0.0064294723096 [1039]-0.0021532806267 [1040]-0.0005895486229
 [1041] 0.0114004704008 [1042] 0.0006545912946 [1043] 0.0021094335320 [1044] 0.0011542873968
 [1045] 0.0038933599521 [1046]-0.0036941629314 [1047]-0.0033015586542 [1048] 0.0033142738600
 [1049] 0.0010644707709 [1050]-0.0039991823750 [1051]-0.0017801631556 [1052]-0.0047437388881
 [1053] 0.0077398481977 [1054] 0.0001898428043 [1055]-0.0071792440374 [1056] 0.0072109403330
 [1057] 0.0021509193727 [1058]-0.0199266869652 [1059] 0.0087015488538 [1060]-0.0052336822132
 [1061] 0.0054088561928 [1062] 0.0054829346818 [1063] 0.0138057678357 [1064]-0.0113992419197
 [1065]-0.0040995314855 [1066] 0.0021529180401 [1067]-0.0020010772286 [1068] 0.0020776137657
 [1069] 0.0000464611170 [1070]-0.0049390542752 [1071]-0.0062319551442 [1072] 0.0002463000192
 [1073] 0.0142239884108 [1074] 0.0107995699080 [1075]-0.0028169832561 [1076] 0.0232369797206
 [1077] 0.0078618099507 [1078] 0.0160485521228 [1079] 0.0002948185324 [1080] 0.0001308424465
 [1081] 0.0054947973268 [1082] 0.0012303560856 [1083]-0.0078336921461 [1084]-0.0009471338205
 [1085] 0.0122399357172 [1086]-0.0031197828484 [1087]-0.0196714293772 [1088] 0.0009799258301
 [1089]-0.0017210973586 [1090] 0.0015650079329 [1091] 0.0000271444998 [1092] 0.0063647708455
 [1093] 0.0039640840281 [1094] 0.0010354489944 [1095] 0.0000781801113 [1096] 0.0003324598163
 [1097]-0.0002445731429 [1098]-0.0001000243933 [1099]-0.0001071115913 [1100] 0.0002611676088
 [1101]-0.0001232275426 [1102]-0.0002177408836 [1103] 0.0001221916956 [1104] 0.0002103096289
 [1105] 0.0000610320856 [1106] 0.0004193536210 [1107]-0.0007033900374 [1108] 0.0006056771643
 [1109]-0.0000367120763 [1110] 0.0021653705063 [1111] 0.0013416115434 [1112]-0.0006862070885
 [1113]-0.0045619780732 [1114] 0.0015024345232 [1115] 0.0024222383722 [1116] 0.0001194702984
 [1117] 0.0015350767166 [1118] 0.0004381411343 [1119]-0.0005624572490 [1120] 0.0006388371767
 [1121] 0.0014143602649 [1122] 0.0015581779110 [1123]-0.0052166635403 [1124]-0.0057624450908
 [1125] 0.0007724766609 [1126]-0.0006145896501 [1127]-0.0025471982161 [1128]-0.0005015825847
 [1129]-0.0021059718418 [1130]-0.0091958251809 [1131]-0.0071083043914 [1132]-0.0056674990490
 [1133] 0.0067463394963 [1134] 0.0083370677464 [1135]-0.0061161428728 [1136] 0.0022804119555
 [1137] 0.0016724087725 [1138]-0.0006872510225 [1139] 0.0049663975993 [1140]-0.0052584397992
 [1141] 0.0017036203719 [1142]-0.0009863830088 [1143]-0.0009346171354 [1144] 0.0000172567227
 [1145] 0.0022852626960 [1146] 0.0013111728782 [1147]-0.0043423752308 [1148]-0.0079288273971
 [1149]-0.0008904664236 [1150] 0.0031471423188 [1151]-0.0034449056319 [1152] 0.0021526890606
 [1153] 0.0016676322489 [1154] 0.0026229038592 [1155] 0.0003412843033 [1156]-0.0014430992067
 [1157] 0.0021739325811 [1158]-0.0061627538818 [1159] 0.0020680202206 [1160] 0.0036447888178
 [1161]-0.0028491947221 [1162]-0.0008416919543 [1163] 0.0037566092067 [1164] 0.0041026120099
 [1165]-0.0047393115419 [1166]-0.0002324595224 [1167]-0.0015145164027 [1168] 0.0001190530179
 [1169] 0.0005243968772 [1170] 0.0016890426289 [1171]-0.0057372976841 [1172]-0.0068139276446
 [1173] 0.0042780478437 [1174]-0.0010485990845 [1175] 0.0082710316779 [1176]-0.0081509975936
 [1177] 0.0033973503522 [1178] 0.0117568154314 [1179] 0.0128359983715 [1180] 0.0016204904785
 [1181]-0.0095158568567 [1182] 0.0077798281386 [1183] 0.0004098560796 [1184] 0.0059130310165
 [1185]-0.0052811276424 [1186] 0.0003142253339 [1187] 0.0016777035296 [1188] 0.0008814547398
 [1189] 0.0000922964830 [1190]-0.0007673858797 [1191] 0.0011855305793 [1192]-0.0011450151089
 [1193]-0.0005000704941 [1194] 0.0004936003684 [1195]-0.0000207594336 [1196] 0.0000955801388
 [1197] 0.0000406045409 [1198] 0.0000467721197 [1199]-0.0002421087036 [1200] 0.0000045327687
 [1201] 0.0002497736608 [1202] 0.0001145034455 [1203]-0.0000562442151 [1204]-0.0000207908384
 [1205] 0.0000833009541 [1206]-0.0000164891931 [1207] 0.0000100560303 [1208]-0.0003361402402
 [1209] 0.0005049042576 [1210]-0.0004239124618 [1211]-0.0001744627651 [1212] 0.0002047381084
 [1213]-0.0065314920397 [1214]-0.0080245604286 [1215] 0.0003016158049 [1216] 0.0004086434984
 [1217] 0.0018307047087 [1218] 0.0050956476050 [1219]-0.0017250282582 [1220] 0.0005721128300
 [1221]-0.0001287097806 [1222] 0.0043328574383 [1223] 0.0026199014668 [1224]-0.0017791413040
 [1225]-0.0033304215587 [1226]-0.0008698731717 [1227] 0.0056499424626 [1228] 0.0027617216674
 [1229]-0.0111061017988 [1230] 0.0130322992761 [1231]-0.0044010650567 [1232]-0.0056823532851
 [1233]-0.0042136983387 [1234]-0.0040212304041 [1235] 0.0093244935947 [1236] 0.0104938483259
 [1237] 0.0007871474438 [1238]-0.0004545922133 [1239] 0.0016224265999 [1240]-0.0009984806631
 [1241]-0.0085786215640 [1242] 0.0076036600029 [1243] 0.0036299111934 [1244]-0.0019193420520
 [1245] 0.0007077467447 [1246] 0.0014852553473 [1247] 0.0036072488366 [1248] 0.0001053392969
 [1249]-0.0010281750721 [1250]-0.0004431451498 [1251] 0.0065188677929 [1252] 0.0010756974502
 [1253]-0.0062510903954 [1254]-0.0056438645618 [1255]-0.0028044506643 [1256]-0.0040843955528
 [1257]-0.0030140108854 [1258]-0.0035410171185 [1259]-0.0145597136047 [1260]-0.0100996749970
 [1261] 0.0128787457198 [1262]-0.0030256397273 [1263] 0.0055017251038 [1264]-0.0004476763848
 [1265]-0.0021718299338 [1266] 0.0046230770181 [1267]-0.0041394230254 [1268]-0.0075348088910
 [1269] 0.0049101558112 [1270] 0.0020860726062 [1271] 0.0035981951231 [1272]-0.0000996816884
 [1273]-0.0063198407545 [1274] 0.0058362964098 [1275] 0.0095377878536 [1276] 0.0100371123676
 [1277]-0.0261915390885 [1278] 0.0208231012437 [1279]-0.0062089613663 [1280]-0.0102063717710
 [1281]-0.0009669100844 [1282]-0.0020067391263 [1283] 0.0018452442719 [1284] 0.0016515814507
 [1285] 0.0029549028155 [1286]-0.0028960914362 [1287]-0.0108085956238 [1288] 0.0055848706793
 [1289] 0.0016792023308 [1290]-0.0006613380132 [1291] 0.0007977060520 [1292] 0.0024355447778
 [1293]-0.0043481851801 [1294] 0.0037815234683 [1295]-0.0020249583048 [1296]-0.0001565221334
 [1297] 0.0001076814802 [1298]-0.0001622552824 [1299]-0.0002425306854 [1300]-0.0003854205796
 [1301] 0.0005186741216 [1302]-0.0002445676735 [1303] 0.0000643323665 [1304]-0.0002873889481
 [1305] 0.0004039942090 [1306]-0.0002850008162 [1307]-0.0000015137698 [1308]-0.0002881226213
 [1309] 0.0003607515518 [1310] 0.0009589043056 [1311]-0.0015440559937 [1312] 0.0013171694649
 [1313]-0.0007120752419 [1314]-0.0012519979955 [1315] 0.0034888956592 [1316]-0.0004687806605
 [1317] 0.0004461633224 [1318]-0.0003319354939 [1319] 0.0017610285551 [1320] 0.0006496077320
 [1321]-0.0010321560548 [1322]-0.0009102212949 [1323]-0.0014454128458 [1324] 0.0019013498925
 [1325] 0.0017187008276 [1326]-0.0021225412276 [1327] 0.0116179194075 [1328]-0.0077918080998
 [1329] 0.0030685402514 [1330]-0.0009012366128 [1331]-0.0050553432557 [1332] 0.0044516579186
 [1333]-0.0038531055257 [1334] 0.0023142331855 [1335]-0.0068842292631 [1336] 0.0175070540672
 [1337]-0.0105454935513 [1338] 0.0005655293968 [1339]-0.0043020443082 [1340] 0.0013088911740
 [1341]-0.0006657767085 [1342] 0.0008981905267 [1343]-0.0026419877239 [1344]-0.0004518899653
 [1345]-0.0004524746529 [1346]-0.0004802938731 [1347] 0.0020147251231 [1348]-0.0034596199726
 [1349] 0.0029453191289 [1350] 0.0026066216535 [1351]-0.0005153807474 [1352]-0.0004893208112
 [1353]-0.0039386890377 [1354] 0.0004454897553 [1355] 0.0052507153937 [1356] 0.0039867882711
 [1357]-0.0006878847296 [1358] 0.0021052085647 [1359]-0.0010325349924 [1360]-0.0086129013856
 [1361] 0.0034152401082 [1362]-0.0023173014706 [1363] 0.0047994921669 [1364]-0.0023419522785
 [1365]-0.0017098362278 [1366] 0.0007857839305 [1367] 0.0029912487213 [1368] 0.0031423904811
 [1369]-0.0000541105965 [1370] 0.0013369427360 [1371]-0.0032976506508 [1372]-0.0072206999700
 [1373]-0.0010307694416 [1374]-0.0019334310793 [1375] 0.0085304945884 [1376]-0.0048552238961
 [1377]-0.0032379131774 [1378] 0.0078877823740 [1379] 0.0007038654318 [1380] 0.0003385663561
 [1381]-0.0010524321887 [1382]-0.0057543382460 [1383]-0.0004717923227 [1384] 0.0069304436000
 [1385]-0.0167783056781 [1386] 0.0046782000045 [1387]-0.0156731619282 [1388] 0.0052746645388
 [1389]-0.0044068265293 [1390] 0.0012820018731 [1391]-0.0000380064633 [1392] 0.0003058443558
 [1393]-0.0007792475379 [1394] 0.0002511109505 [1395]-0.0007950225318 [1396] 0.0006040868455
 [1397] 0.0001961770811 [1398] 0.0004076667939 [1399] 0.0001545580582 [1400]-0.0001958806706
 [1401]-0.0000533904934 [1402]-0.0002059115354 [1403] 0.0001080742067 [1404] 0.0000838554333
 [1405] 0.0001966687187 [1406] 0.0003604730109 [1407] 0.0000624675498 [1408]-0.0001029606403
 [1409]-0.0000466391094 [1410] 0.0000883544520 [1411]-0.0002590076418 [1412] 0.0001678997664
 [1413]-0.0002574097440 [1414] 0.0002114038144 [1415] 0.0020835812621 [1416]-0.0024667182217
 [1417] 0.0018560393305 [1418]-0.0000299019999 [1419] 0.0029254440338 [1420] 0.0023693877008
 [1421]-0.0011213069854 [1422] 0.0020293903938 [1423] 0.0031376125468 [1424] 0.0010211926701
 [1425]-0.0010857993556 [1426] 0.0012693118203 [1427] 0.0010882789945 [1428]-0.0020080055330
 [1429] 0.0049674845593 [1430]-0.0132442758743 [1431] 0.0112003176597 [1432] 0.0121633998265
 [1433]-0.0057088990402 [1434] 0.0057522513440 [1435] 0.0013344307056 [1436]-0.0119240379655
 [1437]-0.0014228522568 [1438]-0.0018348052378 [1439]-0.0014458091461 [1440]-0.0148714194521
 [1441]-0.0046016493156 [1442]-0.0020630295846 [1443] 0.0036909622438 [1444] 0.0049277399415
 [1445]-0.0032164158205 [1446] 0.0008712224775 [1447]-0.0005317484521 [1448]-0.0026903327646
 [1449] 0.0018496428040 [1450]-0.0085375572812 [1451] 0.0003685137626 [1452] 0.0009938374575
 [1453]-0.0024836306021 [1454] 0.0048311866091 [1455]-0.0014573440575 [1456] 0.0011600666766
 [1457]-0.0030225255515 [1458] 0.0008129017186 [1459]-0.0008081543247 [1460]-0.0072392477086
 [1461]-0.0097189498444 [1462] 0.0075175098307 [1463]-0.0067397401608 [1464]-0.0029835565787
 [1465]-0.0014027845754 [1466]-0.0114402823033 [1467] 0.0016061204018 [1468] 0.0146060577283
 [1469]-0.0036789952465 [1470] 0.0044243281544 [1471]-0.0061223220464 [1472] 0.0014930791520
 [1473] 0.0052332934170 [1474] 0.0030969239998 [1475] 0.0037966866845 [1476] 0.0023291309742
 [1477]-0.0035145965831 [1478]-0.0026112390377 [1479]-0.0103764893044 [1480]-0.0122707517970
 [1481] 0.0043555337821 [1482]-0.0167547069669 [1483] 0.0158632208274 [1484]-0.0055156037471
 [1485]-0.0076069078194 [1486] 0.0075345773808 [1487]-0.0082590751559 [1488] 0.0048059247363
 [1489] 0.0003638608144 [1490]-0.0112446654877 [1491]-0.0022693393190 [1492] 0.0012577903921
 [1493] 0.0014313716723 [1494]-0.0012672070491 [1495]-0.0028178274884 [1496]-0.0024050461668
 [1497] 0.0006037967400 [1498] 0.0000659625316 [1499] 0.0006333096919 [1500] 0.0001152011517
 [1501] 0.0004441806562 [1502]-0.0002472406609 [1503] 0.0001754221494 [1504]-0.0000692616436
 [1505]-0.0003651129697 [1506]-0.0000058507593 [1507]-0.0000597567545 [1508]-0.0002391996817
 [1509]-0.0002581207296 [1510] 0.0005019236907 [1511] 0.0005640439346 [1512]-0.0004552998702
 [1513]-0.0009762378109 [1514]-0.0008531564440 [1515] 0.0002257132734 [1516] 0.0028622499039
 [1517]-0.0018519618339 [1518]-0.0044531878375 [1519]-0.0034844064859 [1520]-0.0026966802905
 [1521]-0.0014242853172 [1522] 0.0002806353560 [1523] 0.0003602659753 [1524] 0.0012671022891
 [1525]-0.0046254542115 [1526]-0.0016894878637 [1527]-0.0036924602034 [1528]-0.0016190049079
 [1529] 0.0003723583283 [1530]-0.0001236711362 [1531]-0.0098462207162 [1532]-0.0094021436959
 [1533] 0.0120446367571 [1534] 0.0094295585669 [1535]-0.0096893680135 [1536] 0.0004922029753
 [1537] 0.0108324157804 [1538] 0.0071028589542 [1539]-0.0013491482155 [1540]-0.0018520636835
 [1541] 0.0125024162532 [1542]-0.0027064469902 [1543] 0.0025575440427 [1544] 0.0006788266895
 [1545] 0.0042482344784 [1546] 0.0052758018535 [1547]-0.0019245811091 [1548]-0.0003046565636
 [1549] 0.0003767503991 [1550] 0.0040065846924 [1551]-0.0063598353662 [1552] 0.0042374131221
 [1553]-0.0032126743842 [1554] 0.0005289076494 [1555] 0.0018802909829 [1556]-0.0115956140915
 [1557] 0.0037991915291 [1558] 0.0016922127798 [1559]-0.0011197388029 [1560] 0.0001061399898
 [1561] 0.0074289273878 [1562]-0.0043186535443 [1563]-0.0079378289092 [1564] 0.0030966743233
 [1565]-0.0062907957255 [1566]-0.0014129262749 [1567] 0.0086551344282 [1568]-0.0017975437473
 [1569]-0.0129853539164 [1570]-0.0056337708344 [1571]-0.0048977424744 [1572]-0.0010639834488
 [1573]-0.0059890774238 [1574]-0.0017319884242 [1575]-0.0002141465393 [1576]-0.0021752050018
 [1577] 0.0019411224951 [1578] 0.0006715030700 [1579]-0.0001249004177 [1580]-0.0156093987304
 [1581] 0.0161150752381 [1582]-0.0080581503676 [1583] 0.0077946759054 [1584] 0.0123513337259
 [1585] 0.0134585220655 [1586] 0.0066635566420 [1587] 0.0036543742878 [1588] 0.0091727772268
 [1589] 0.0045566486838 [1590] 0.0091503129251 [1591] 0.0090693093201 [1592] 0.0048141554765
 [1593] 0.0004366085057 [1594]-0.0013364979563 [1595]-0.0000556635581 [1596]-0.0024977806365
 [1597] 0.0035995635483 [1598]-0.0001560701591 [1599]-0.0000094604158 [1600]-0.0005473068782
 [1601]-0.0002538625374 [1602] 0.0000768452239 [1603]-0.0000243764179 [1604] 0.0003270327324
 [1605] 0.0001236505530 [1606]-0.0002362466484 [1607] 0.0004297375367 [1608]-0.0000209712457
 [1609] 0.0000678340788 [1610] 0.0004376927832 [1611] 0.0002050315064 [1612]-0.0004279760857
 [1613]-0.0000191236462 [1614]-0.0009182572590 [1615] 0.0012739808303 [1616]-0.0001065698156
 [1617]-0.0036141206308 [1618]-0.0002633934477 [1619]-0.0064732379352 [1620]-0.0009728074836
 [1621]-0.0016940116515 [1622] 0.0037608047127 [1623] 0.0005258606283 [1624] 0.0019771342165
 [1625]-0.0026108170557 [1626]-0.0002874186102 [1627]-0.0012590521803 [1628]-0.0019703896525
 [1629]-0.0012722831311 [1630] 0.0013298619752 [1631]-0.0003535917130 [1632]-0.0028681498670
 [1633]-0.0165986511498 [1634] 0.0074553544977 [1635] 0.0116663298784 [1636] 0.0183178466083
 [1637]-0.0058463581877 [1638] 0.0054658857653 [1639] 0.0006175068390 [1640]-0.0012223594853
 [1641] 0.0009573750949 [1642]-0.0013250011992 [1643]-0.0031401739753 [1644] 0.0026843594187
 [1645]-0.0014390646324 [1646] 0.0011483717363 [1647] 0.0075781948616 [1648]-0.0004250240156
 [1649]-0.0000007448541 [1650] 0.0005087612468 [1651] 0.0026781631890 [1652] 0.0017176765361
 [1653] 0.0054623301738 [1654] 0.0035510727285 [1655]-0.0004823781092 [1656] 0.0033895154399
 [1657]-0.0074399460960 [1658]-0.0124238453170 [1659] 0.0049178665422 [1660] 0.0004359411389
 [1661]-0.0034022963025 [1662] 0.0032380850878 [1663]-0.0012057504020 [1664]-0.0087188571904
 [1665] 0.0024461181885 [1666]-0.0038472438835 [1667]-0.0035519335221 [1668] 0.0010110475723
 [1669] 0.0091148446817 [1670]-0.0045261894585 [1671]-0.0061039120320 [1672]-0.0054956696893
 [1673] 0.0025835750191 [1674] 0.0028280017229 [1675]-0.0012999161885 [1676] 0.0018423069088
 [1677] 0.0013035361971 [1678] 0.0007940358937 [1679] 0.0010760823371 [1680] 0.0122316208616
 [1681]-0.0071182002840 [1682] 0.0205022343703 [1683]-0.0096225680076 [1684] 0.0026437144377
 [1685] 0.0016091695978 [1686] 0.0110710523256 [1687]-0.0131544909893 [1688] 0.0009054255435
 [1689]-0.0022849582067 [1690] 0.0018347994769 [1691] 0.0228368614808 [1692]-0.0051760376909
 [1693] 0.0029840653374 [1694] 0.0006923115669 [1695]-0.0010016928247 [1696] 0.0011175603310
 [1697]-0.0011102339227 [1698] 0.0046078860954 [1699] 0.0023100908974 [1700] 0.0003319300673
 [1701] 0.0001096202532 [1702] 0.0000287301615 [1703]-0.0000164592932 [1704]-0.0001093986895
 [1705] 0.0000622803868 [1706]-0.0001094746923 [1707]-0.0004059925847 [1708]-0.0006657241137
 [1709] 0.0002632377939 [1710] 0.0001988036003 [1711] 0.0002872706637 [1712] 0.0003041229240
 [1713]-0.0003378824989 [1714] 0.0004082204472 [1715]-0.0004182978969 [1716] 0.0016509509486
 [1717] 0.0007735190820 [1718]-0.0008015870757 [1719]-0.0064593553391 [1720]-0.0010041996961
 [1721] 0.0100992117809 [1722]-0.0023611796776 [1723] 0.0015810704668 [1724]-0.0036764584454
 [1725] 0.0029757601810 [1726] 0.0028097901119 [1727] 0.0033558676070 [1728] 0.0005024476877
 [1729]-0.0005995873781 [1730] 0.0055306261339 [1731]-0.0040178948764 [1732]-0.0062026186819
 [1733]-0.0083752744548 [1734]-0.0027045492595 [1735] 0.0001378293252 [1736] 0.0122061542946
 [1737]-0.0065988771357 [1738] 0.0110781474380 [1739] 0.0036336763544 [1740]-0.0042165881355
 [1741] 0.0021786782917 [1742] 0.0039648537234 [1743]-0.0020941465377 [1744] 0.0019955771951
 [1745] 0.0020133948736 [1746] 0.0037704104074 [1747]-0.0001309504193 [1748] 0.0066206344637
 [1749] 0.0033524329627 [1750]-0.0005111602917 [1751]-0.0021590568549 [1752]-0.0000453613626
 [1753]-0.0019830852768 [1754] 0.0034921596383 [1755]-0.0016781165847 [1756]-0.0021896422425
 [1757] 0.0042772465626 [1758]-0.0027578522862 [1759] 0.0095842159205 [1760] 0.0044275267941
 [1761] 0.0010858621252 [1762] 0.0035879540250 [1763] 0.0023853341113 [1764] 0.0017417814652
 [1765]-0.0095387796686 [1766]-0.0051825272254 [1767]-0.0009468881813 [1768]-0.0007676456420
 [1769]-0.0015336496744 [1770]-0.0035829266107 [1771]-0.0037248977957 [1772]-0.0022459357430
 [1773] 0.0008317603181 [1774]-0.0026361962918 [1775]-0.0070697250663 [1776]-0.0009974682763
 [1777] 0.0025612249570 [1778] 0.0035905631974 [1779]-0.0013763984634 [1780] 0.0013957791874
 [1781]-0.0106398012636 [1782]-0.0008281739318 [1783] 0.0101104772885 [1784]-0.0112155127220
 [1785] 0.0015468306408 [1786] 0.0062054016816 [1787] 0.0080014802532 [1788] 0.0025668390872
 [1789]-0.0007499525872 [1790] 0.0003287477149 [1791] 0.0025785603424 [1792] 0.0113951988491
 [1793]-0.0081002671197 [1794]-0.0015899203346 [1795]-0.0002675274324 [1796]-0.0005158908631
 [1797]-0.0019474123025 [1798] 0.0002589561329 [1799] 0.0036782945342 [1800] 0.0005880427620
 [1801] 0.0003784480405 [1802] 0.0000641589865 [1803] 0.0001582801881 [1804]-0.0000433311195
 [1805]-0.0000995567536 [1806]-0.0000057307209 [1807] 0.0000873283650 [1808]-0.0004908024296
 [1809] 0.0002615326581 [1810] 0.0002005202889 [1811] 0.0000532597618 [1812] 0.0001792541840
 [1813]-0.0000212818243 [1814]-0.0002113378504 [1815]-0.0007287959158 [1816] 0.0000732621862
 [1817] 0.0012986081881 [1818] 0.0001870241733 [1819] 0.0394658022762 [1820] 0.0936467022725
 [1821]-0.0318907069025 [1822]-0.0455563598086 [1823] 0.0426182940148 [1824] 0.0364089909901
 [1825]-0.0319847744479 [1826]-0.0277491932925 [1827]-0.3002726755055 [1828] 0.3052289634785
 [1829]-0.1426645871295 [1830]-0.2123226567271 [1831]-0.3844162881947 [1832]-0.0520774816303
 [1833] 0.0128341227591 [1834]-0.0571876620507 [1835]-0.4545555664271 [1836] 0.1696447809958
 [1837]-0.0665553722559 [1838] 0.0097862278507 [1839]-0.0679860830814 [1840] 0.2379482258670
 [1841]-0.0070239689040 [1842]-0.2848321208793 [1843]-0.1865006315089 [1844]-0.1828256744539
 [1845]-0.4664466121872 [1846] 0.4156366729458 [1847] 0.0003796655764 [1848]-0.0190917884837
 [1849] 0.1310621750452 [1850] 0.0245821544424 [1851]-0.0988123645988 [1852] 0.0264797876530
 [1853]-0.0653017393693 [1854]-0.0524510307250 [1855] 0.0795659180101 [1856]-0.2713149930349
 [1857]-0.3066710179951 [1858]-0.4018810748390 [1859] 0.0542191457252 [1860] 0.2654799928289
 [1861]-0.6237604631990 [1862] 0.0454180887854 [1863]-0.0474413804208 [1864]-0.1668473694444
 [1865] 0.1477871768183 [1866]-0.0316033980540 [1867] 0.0761146811396 [1868]-0.0334157539314
 [1869] 0.0311188590893 [1870]-0.0259964192299 [1871]-0.0642536395377 [1872] 0.0413101690230
 [1873]-0.2866130490759 [1874]-0.1485002283036 [1875]-0.0713653040319 [1876]-0.0595598005993
 [1877] 0.0710480645985 [1878] 0.0314792576436 [1879]-0.1170326232402 [1880] 0.0617386728324
 [1881] 0.0342037202213 [1882] 0.0094833276833 [1883] 0.0857255722392 [1884] 0.0191094516688
 [1885] 0.0534781819503 [1886] 0.0428852467502 [1887]-0.0352858891156 [1888] 0.0969158926415
 [1889]-0.1728168341977 [1890] 0.0955291626600 [1891]-0.1028478015329 [1892] 0.3035002941669
 [1893]-0.2645735752736 [1894]-0.2777762855701 [1895] 0.0756393631143 [1896] 0.0408868169588
 [1897]-0.0651636664154 [1898]-0.0590652145620 [1899] 0.0936943341552 [1900] 0.1425475348964
 [1901] 0.1152523634999 [1902] 0.1478281477100 [1903]-0.1587501208114 [1904]-0.1139416394971
 [1905] 0.1601487284900 [1906] 0.1695718062888 [1907] 0.0315645784139 [1908] 0.0769108891497
 [1909]-0.0350479358254 [1910] 0.1353962534285 [1911]-0.1438896932398 [1912]-0.1041633687837
 [1913]-0.0100242243271 [1914]-0.1441823339806 [1915] 0.0595854376618 [1916] 0.1715546665439
 [1917]-0.0269369916662 [1918]-0.0298917104581 [1919]-0.0329213480970 [1920]-0.0280593782835
 [1921] 0.0117443483426 [1922] 0.0059463308725 [1923] 0.0502211680734 [1924] 0.1065132030575
 [1925] 0.0120105119149 [1926]-0.1060437573457 [1927] 0.0519635807805 [1928]-0.0445170346812
 [1929] 0.0215288673016 [1930]-0.0421920204477 [1931]-0.1245008552990 [1932]-0.0342496955591
 [1933]-0.0177154465285 [1934]-0.0342638939067 [1935] 0.0589103277409 [1936] 0.0618843084690
 [1937]-0.0702970692055 [1938] 0.0210161620013 [1939] 0.0154710365898 [1940]-0.1543793202584
 [1941] 0.0040944060749 [1942] 0.0520590461867 [1943]-0.0512136778556 [1944] 0.0073291248087
 [1945]-0.0149061391584 [1946] 0.0107291991876 [1947] 0.0002414938968 [1948] 0.0946764802461
 [1949] 0.0519123906370 [1950]-0.0910817776251 [1951]-0.0114420710751 [1952] 0.2378438944473
 [1953] 0.2304117566849 [1954]-0.0478830149302 [1955]-0.0874807499536 [1956] 0.2579524875949
 [1957] 0.1010071843467 [1958]-0.2200704850850 [1959]-0.1693754784650 [1960]-0.0855653695064
 [1961]-0.0969525011190 [1962]-0.0498390507775 [1963] 0.1216529195326 [1964] 0.1438472179294
 [1965]-0.0196988246445 [1966]-0.0537965926175 [1967] 0.0043344311795 [1968] 0.1147306083785
 [1969]-0.0041499917230 [1970]-0.0510064297341 [1971] 0.0436010923818 [1972] 0.0248468663768
 [1973] 0.0761931389312 [1974] 0.0573453045639 [1975] 0.0631268045691 [1976]-0.0425071058859
 [1977]-0.0609058254272 [1978]-0.0152104222628 [1979] 0.0094283858630 [1980] 0.0806097472049
 [1981] 0.0817739983574 [1982]-0.0533680331339 [1983] 0.1030095846198 [1984]-0.0265642177096
[truncated: 215,711 more chars]
