# Supplementary material for: Precise Semi-Experimental Equilibrium (r e SE) Structure of Pyridine from 32 Isotopologues: Accurate Assessment of the Effect of Nitrogen-Atom Substitution in Aromatic Rings
Source: J Phys Chem A. 2025 Nov 7;129(46):10737–50. doi: 10.1021/acs.jpca.5c07184 (PMC12641475; doi:10.1021/acs.jpca.5c07184)
Supplement: Supplementary file 2 [file jp5c07184_si_002.zip › Supplementary Information/Computational Files/magnetic/pyridine_magnetic_Iso46.out]

 --invoking executable--
/home/esselman/CFOUR_18/cfour18/bin/xjoda


   *************************************************************************
         <<<     CCCCCC     CCCCCC   |||     CCCCCC     CCCCCC   >>>
       <<<      CCC        CCC       |||    CCC        CCC         >>>
      <<<      CCC        CCC        |||   CCC        CCC            >>>
    <<<        CCC        CCC        |||   CCC        CCC              >>>
      <<<      CCC        CCC        |||   CCC        CCC            >>>
       <<<      CCC        CCC       |||    CCC        CCC         >>>
         <<<     CCCCCC     CCCCCC   |||     CCCCCC     CCCCCC   >>>
   *************************************************************************

     ****************************************************************
     * CFOUR Coupled-Cluster techniques for Computational Chemistry *
     ****************************************************************
 

   Department of Chemistry                Institut fuer Physikalische Chemie
   University of Texas at Austin          Universitaet Mainz
   Austin, TX  78712, USA                 D-55099 Mainz, Germany
 
                       Version 1.2
 
                     compute-0-3.local                                 
                     Sun Jan  5 16:44:47 CST 2025                      
                     integer*8 version is running
 
********************************************************************************
*                          Input from ZMAT file                                *
********************************************************************************
Pyridine magnetic CCSD(T)/cc-pCVTZ                                              
H                                                                               
C 1 R1                                                                          
C 2 R2 1 A1                                                                     
C 2 R2 1 A1 3 D180                                                              
C 3 R3 2 A2 1 D180                                                              
C 4 R3 2 A2 1 D180                                                              
H 3 R4 2 A3 1 D0                                                                
H 4 R4 2 A3 1 D0                                                                
H 5 R5 3 A4 2 D180                                                              
H 6 R5 4 A4 2 D180                                                              
X 2 R 1 A90 3 D90                                                               
N 2 R6 11 A90 1 D180                                                            
                                                                                
R1   =        1.081904762198971                                                 
R2   =        1.391642347211452                                                 
A1   =      120.802524332313283                                                 
D180 =      180.000000000000000                                                 
R3   =        1.393633452730730                                                 
A2   =      118.511401186309413                                                 
R4   =        1.081254588369130                                                 
A3   =      121.340871313833205                                                 
D0   =        0.000000000000000                                                 
R5   =        1.083529930876981                                                 
A4   =      120.158542501934136                                                 
R    =        1.000000204657382                                                 
A90  =       90.000000000000000                                                 
D90  =       90.000000000000000                                                 
R6   =        2.808319720653174                                                 
                                                                                
*CFOUR(CALC=CCSD(T)                                                             
BASIS=cc-pCVTZ                                                                  
PROP=MAGNETIC                                                                   
ABCDTYPE=AOBASIS                                                                
CC_PROG=ECC                                                                     
SCF_CONV=10                                                                     
CC_CONV=9                                                                       
LINEQ_CONV=9                                                                    
LINEQ_MAXCYC=200                                                                
MULT=1                                                                          
FROZEN_CORE=OFF                                                                 
MEM_UNIT=GB                                                                     
MEM=192)                                                                        
                                                                                
%isotopes                                                                       
1                                                                               
12                                                                              
12                                                                              
12                                                                              
12                                                                              
12                                                                              
2                                                                               
2                                                                               
1                                                                               
1                                                                               
14                                                                              
                                                                                
********************************************************************************
    -------------------------------------------------------------------
                    CFOUR Control Parameters 
    -------------------------------------------------------------------
        External           Internal           Value            Units
          Name               Name
    -------------------------------------------------------------------
       ABCDTYPE             IABCDT         AOBASIS     [  2]    ***   
       ANHARMONIC           IANHAR         OFF         [  0]    ***   
       ANH_ALGORIT          IANALG         STANDARD    [  0]    ***   
       ANH_DERIVAT          IANDER         SECOND      [  1]    ***   
       ANH_MODE             ANHMOD         VIBRATION   [  0]    ***   
       ANH_POINTS           IANPOI              1               ***   
       ANH_STEPSIZ          ICUBST             50000          x 10-6  
       ANH_SYMMETR          IANHSM         ABELIAN     [  0]    ***   
       AO_LADDERS           IAOLAD         SINGLEPASS  [  1]    ***   
       AV_SCF               IAVSCF         OFF         [  0]    ***   
       BASIS                IBASIS         PCVTZ       [ 24]    ***   
       BFIELD               IBFIEL         OFF         [  0]    a.u.  
       BOTHVECTORS          BOTHVC         OFF         [  0]    ***   
       BOX_POTENT           IPIAB          OFF         [  0]    ***   
       BREIT                IBREIT         OFF         [  0]    ***   
       BRUCK_CONV           IBRTOL          10D-  4             ***   
       BRUECKNER            IBRKNR         OFF         [  0]    ***   
       BUFFERSIZE           IBUFFS              4096            ***   
       CACHE_RECS           ICHREC             10               ***   
       CALCLEVEL            ICLLVL         CCSD(T)     [ 22]    ***   
       CAS_GECCO            ICMRCC         OFF         [  0]    ***   
       CAS_GUESS            ICGUES         CANONICAL   [  0]    ***   
       CAS_INPUT            ICSINP         ORBITALS    [  0]    ***   
       CAS_ITMAX            ICITMX          10D- 50           cycles  
       CAS_JACDAV           ICJDAV         OFF         [  0]    ***   
       CAS_MICMAX           ICMIMN          10D- 10             ***   
       CAS_MICMIN           ICMIMX          10D-  2             ***   
       CAS_MICRO            ICSALG         ILU/JACOBI  [  0]    ***   
       CAS_MITMAX           ICMIMX          10D-100           cycles  
       CAS_MMAX             ICMMAX          10D- 50             ***   
       CAS_PRINT            ICPRT           10D-  0             ***   
       CCORBOPT             ICCORB         OFF         [  0]  x 0.01  
       CC_CONV              ICCCNV          10D-  9             ***   
       CC_EXPORDER          ICCEOR              5               ***   
       CC_EXTRAPOL          ICCEXT         DIIS        [  1]    ***   
       CC_GUESS             ICCGES         MP2         [  0]    ***   
       CC_MAXCYC            ICCCYC            100              cycles 
       CC_PROGRAM           ICCPRO         ECC         [  1]    ***   
       CHARGE               ICHRGE              0               ***   
       CHOLESKY             ICHOLE         OFF         [  0]    ***   
       CIS_CONV             ICISTL              5               ***   
       COMM_SIZE            IPSIZE            ***               ***   
       CONSTANT             ICONST         OLD         [  1]    ***   
       CONTINUUM            ICONTU         NONE        [  0]    ***   
       CONTRACTION          ICNTYP         GENERAL     [  1]    ***   
       COORDINATES          ICOORD         INTERNAL    [  0]    ***   
       CPHF_CONVER          ICPHFT          10D- 16             ***   
       CPHF_MAXCYC          ICPHFC             64              cycles 
       CUBIC                ICUBIC         OFF         [  0]    ***   
       CURVILINEAR          ICURVY         OFF         [  0]    ***   
       CV_ELEMENT           ICVELM              0               ***   
       CV_ORBITALS          ICVORB      NONE         
       CV_SEPARATE          ICVSEP         OFF         [  0]    ***   
       DBOC                 IDBOC          OFF         [  0]    ***   
       DCT                  IDCT           OFF         [  0]    ***   
       DERIV_LEV            IDRLVL         SECOND      [  2]    ***   
       DEVMEM_SIZE          IDVMEM         *********           MByte  
       DIAG_MRCC            IEOMST          10D-  0             ***   
       DIFF_TYPE            IDIFTY         RELAXED     [  0]    ***   
       DIRECT               IDIRCT         OFF         [  0]    ***   
       DROPMO               IDRPMO      NONE         
       ECP                  IECP           OFF         [  0]    ***   
       EIGENVECTOR          IVEC                1               ***   
       EL_ANHARM            IELANH         OFF         [  0]    ***   
       EOMFOLLOW            IEOMSR         ENERGY      [  0]    ***   
       EOMIP                IEOMIP         OFF         [  0]    ***   
       EOMLEVEL             HBARFM         SAME        [  0]    ***   
       EOM_MRCC             IMRCCE         NEW         [  1]    ***   
       EOM_NONIT            EOMNON         OFF         [  0]    ***   
       EOM_NSING            IEOMSI          10D-  0             ***   
       EOM_NSTATES          IMRCCD         DAVIDSON    [  0]    ***   
       EOM_NTRIP            IEOMTR          10D-  0             ***   
       EOM_ORDER            IEXORD         ENERGY      [  0]    ***   
       EOM_PROPSTA          IEOMST              0               ***   
       ESTATE_CONV          IEXTOL          10D-  5             ***   
       ESTATE_DIAG          IEXDIG         ITERATIVE   [  0]    ***   
       ESTATE_LOCK          IESLOC         ON          [  1]    ***   
       ESTATE_MAXC          IEXMXC             40               ***   
       ESTATE_PROP          IEXPRP         OFF         [  0]    ***   
       EVAL_HESS            IRECAL              0            # of cyc.
       EXCITATION           IEXCIT              0               ***   
       EXCITE               IEXCIT         NONE        [  0]    ***   
       EXTERN_POT           IEXPOT         OFF         [  0]    ***   
       FCGRADNEW            IFCGNW         OFF         [  0]    ***   
       FC_FIELD             IFINFC              0             x 10-6  
       FD_CALTYPE           IFDCAL         GRADONLY    [  0]    ***   
       FD_PROJECT           IFDPRJ         OFF         [  1]    ***   
       FD_STEPSIZE          IDISFD              0            10-4 bohr
       FD_USEGROUP          IFDGRP         FULL        [  0]    ***   
       FILE_RECSIZ          IFLREC              4096           words  
       FINITE_PERT          IFIPER              0             x 10-6  
       FIXGEOM              IFIXGM         OFF         [  0]    ***   
       FOCK                 IFOCK          AO          [  1]    ***   
       FREQ_ALGORI          IVIALG         STANDARD    [  0]    ***   
       FROZEN_CORE          IFROCO         OFF         [  0]    ***   
       FROZEN_VIRT          IFROVI         OFF         [  0]    ***   
       GAMMA_ABCD           IGABCD         DIRECT      [  1]    ***   
       GAMMA_ABCI           IGABCI         STORE       [  0]    ***   
       GENBAS_1             IGNBS1              0               ***   
       GENBAS_2             IGNBS2              0               ***   
       GENBAS_3             IGNBS3              0               ***   
       GENBAS_4             IGNBS4              0               ***   
       GEO_CONV             ICONTL              5              H/bohr 
       GEO_MAXCYC           IOPTCY             50               ***   
       GEO_MAXSTEP          IMXSTP            300            millibohr
       GEO_METHOD           INR            SINGLE_POINT[  5]    ***   
       GIAO                 IGIAO          ON          [  0]    ***   
       GIMIC                IGIMIC         OFF         [  0]    ***   
       GRID                 IGRID          OFF         [  0]    ***   
       GRID_ALGO            IGALGO         SERIAL      [  0]    ***   
       GUESS                IGUESS         MOREAD      [  0]    ***   
       HBAR                 IHBAR          OFF         [  0]    ***   
       HESS_TYPE            IHESTP         SCF         [  0]    ***   
       HF2_FILE             IHF2Fl         USE         [  1]    ***   
       HFSTABILITY          ISTABL         OFF         [  0]    ***   
       INCORE               INCORE         OFF         [  0]    ***   
       INPUT_MRCC           IMRCC          ON          [  1]    ***   
       INTEGRALS            INTTYP         VMOL        [  1]    ***   
       JODA_PRINT           IJPRNT              0               ***   
       KEYWORD_OUT          IDMPKW         NO          [  0]    ***   
       LINDEP_TOL           ILINDP              8               ***   
       LINEQ_CONV           IZTACN          10D-  9           cycles  
       LINEQ_EXPOR          ILMAXD              5               ***   
       LINEQ_MAXCY          ILMAXC            200               ***   
       LINEQ_TYPE           ILTYPE         DIIS        [  1]    ***   
       LOCK_ORBOCC          ILOCOC         OFF         [  0]    ***   
       MEMORY_SIZE          IMEMSZ         *********           words  
       MEM_UNIT             IMEMU          GB          [  3]    ***   
       MRCC                 IMRCCC         OFF         [  0]    ***   
       MULTIPLICTY          IMULTP              1               ***   
       NACOUPLING           IVCOUP         OFF         [  0]    ***   
       NEGEVAL              IDIE           ABORT       [  0]    ***   
       NEWNORM              INEWNO         OFF         [  0]    ***   
       NON-HF               INONHF         OFF         [  0]    ***   
       NTOP_TAMP            ITOPT2             15               ***   
       NUC_MODEL            INUCMO         POINT       [  0]    ***   
       OCCUPATION           IOCCU   ESTIMATED BY SCF 
       OPEN-SHELL           IOPEN          SPIN-ORBITAL[  0]    ***   
       OPTVIB               IOPTVB         OFF         [  0]    ***   
       ORBITALS             IORBTP         STANDARD    [  0]    ***   
       PARALLEL             IPARAL         ON          [  1]    ***   
       PARA_INT             IPINTS         ON          [  1]    ***   
       PARA_PRINT           IPPRIN              0               ***   
       PERT_ORB             IPTORB         CANONICAL   [  1]    ***   
       POINTS               IGRDFD              0               ***   
       PRINT                IPRNT               0               ***   
       PROPS                IPROPS         MAGNETIC    [  6]    ***   
       PROP_INTEGR          IINTYP         INTERNAL    [  0]    ***   
       PSI                  IPSI           OFF         [  0]    ***   
       QC_ALG               IQCALG         FLM         [  0]    ***   
       QC_LINALG            IQCLIN         TRIDIAG     [  2]    ***   
       QC_MAXCYC            IQCMAX            100             cycles  
       QC_MAXSCFCY          IQCMSC             20             cycles  
       QC_RTRUST            IQCRTR          10D-  0           x 10-3  
       QC_SKIPSCF           IQCSKI         OFF         [  0]    ***   
       QC_START             IQCSTA          10D-  3             ***   
       QRHFGUESS            IQGUES         OFF         [  0]    ***   
       QUARTIC              IQUART         OFF         [  0]    ***   
       RAMAN_INT            IRAMIN         OFF         [  0]    ***   
       RAMAN_ORB            IRAMRE         UNRELAXED   [  0]    ***   
       RDO                  IRDOFM         ON          [  1]    ***   
       REDUCE_REPR          REDREP         Ir          [  0]    ***   
       REFERENCE            IREFNC         RHF         [  0]    ***   
       RELATIVIST           IRELAT         OFF         [  0]    ***   
       RELAX_DENS           IRDENS         ON          [  1]    ***   
       RESET_FLAGS          IRESET         OFF         [  0]    ***   
       RESTART_CC           ICCRES         OFF         [  0]    ***   
       ROT_EVEC             ROTVEC              0               ***   
       SAVE_INTS            ISVINT         OFF         [  0]    ***   
       SCALE_ON             ISTCRT              0               ***   
       SCF_CONV             ISCFCV          10D- 10             ***   
       SCF_DAMPING          IDAMP               0             x 10-3  
       SCF_EXPORDE          IRPPOR             10               ***   
       SCF_EXPSTAR          IRPPLS              2               ***   
       SCF_EXTRAPO          IRPP           ON          [  1]    ***   
       SCF_MAXCYC           ISCFCY            150              cycles 
       SCF_NOSTOP           ISCFST         OFF         [  0]    ***   
       SCF_ORBITAL          ISCFOR         REAL        [  0]    ***   
       SCF_PRINT            ISCFPR              0               ***   
       SCF_PROG             ISCFPR         SCF         [  0]    ***   
       SD_FIELD             IFINSD              0             x 10-6  
       SOPERT               IPERSO         OFF         [  0]    ***   
       SPHERICAL            IDFGHI         ON          [  1]    ***   
       SPINORBIT            ISOCAL         OFF         [  0]    ***   
       SPINROTATIO          ISRCON         OFF         [  0]    ***   
       SPIN_FLIP            ISPFLP         OFF         [  0]    ***   
       SPIN_ORBIT           ISPORB         OFF         [  0]    ***   
       SPIN_SCAL            ISCSMP         OFF         [  0]    ***   
       STEEPSCALE           ISTPSC              1000          x 10-3  
       SUBGROUP             ISUBGP         DEFAULT     [  0]    ***   
       SUBGRPAXIS           ISBXYZ         X           [  0]    ***   
       SYMMETRY             ISYM           ON          [  0]    ***   
       SYM_CHECK            ISYMCK         OVERRIDE    [  1]    ***   
       T3_EXTRAPOL          IT3EXT         OFF         [  0]    ***   
       T4_EXTRAPOL          IT4EXP         OFF         [  0]    ***   
       TAMP_SUM             IEVERY              5               ***   
       TESTSUITE            ITESTS         OFF         [  0]    ***   
       THERMOCH             ITHERM         OFF         [  0]    ***   
       TOL_CHOLESK          ITOLCH          10D-  4             ***   
       TRANGRAD             IRESRM         OFF         [  0]    ***   
       TRANS_INV            ITRAIN         USE         [  0]    ***   
       TREAT_PERT           ITREAT         SEQUENTIAL  [  1]    ***   
       TRIP_ALGORI          ITRALG         NORMAL      [  0]    ***   
       UIJ_THRESHO          IUIJTH              1               ***   
       UNITS                IUNITS         ANGSTROM    [  0]    ***   
       UNOS                 IUNOS          OFF         [  0]    ***   
       UPDATE_HESS          IHUPDT         ON          [  1]    ***   
       VIBPHASE             ISETPH         STANDARD    [  0]    ***   
       VIBRATION            IVIB           NO          [  0]    ***   
       VIB_ALGORIT          IGEALG         STANDARD    [  0]    ***   
       VNATORB              IVNORB         OFF         [  0]    ***   
       VTRAN                IVTRAN         PARTIAL     [  2]    ***   
       X2CKEY               IX2CKE         MOLVDINT    [  0]    ***   
       XFIELD               IXEFLD              0             x 10-6  
       XFORM_TOL            IXFTOL          10D- 11             ***   
       YFIELD               IYEFLD              0             x 10-6  
       ZFIELD               IZEFLD              0             x 10-6  
       ZSCALE_EXP           IZEXPS         OFF         [  0]    ***   
    -------------------------------------------------------------------
  12 entries found in Z-matrix 
   Job Title : Pyridine magnetic CCSD(T)/cc-pCVTZ                                              
   There are 15 unique internal coordinates.
   Of these,  0 will be optimized.
   User supplied Z-matrix: 
--------------------------------------------------------------------------------
       SYMBOL    BOND      LENGTH    ANGLE     ANGLE     DIHED     ANGLE
                  TO      (ANGST)    WRT      (DEG)      WRT      (DEG)
--------------------------------------------------------------------------------
        H    
        C          1         R1   
        C          2         R2         1        A1   
        C          2         R2         1        A1         3        D180 
        C          3         R3         2        A2         1        D180 
        C          4         R3         2        A2         1        D180 
        H          3         R4         2        A3         1        D0   
        H          4         R4         2        A3         1        D0   
        H          5         R5         3        A4         2        D180 
        H          6         R5         4        A4         2        D180 
        X          2         R          1        A90        3        D90  
        N          2         R6        11        A90        1        D180 
                  *Initial values for internal coordinates* 
                      Name             Value
                        R1              1.0819047622
                        R2              1.3916423472
                        A1            120.8025243323
                        D180          180.0000000000
                        R3              1.3936334527
                        A2            118.5114011863
                        R4              1.0812545884
                        A3            121.3408713138
                        D0              0.0000000000
                        R5              1.0835299309
                        A4            120.1585425019
                        R               1.0000002047
                        A90            90.0000000000
                        D90            90.0000000000
                        R6              2.8083197207
--------------------------------------------------------------------------------
  read isotopes from ZMAT file 
Line Symbol    AtNr   At. Mass
  1  H          1     1.00783
  2  C          6    12.00000
  3  C          6    12.00000
  4  C          6    12.00000
  5  C          6    12.00000
  6  C          6    12.00000
  7  H          1     2.01410
  8  H          1     2.01410
  9  H          1     1.00783
 10  H          1     1.00783
 11  X          0     0.00000
 12  N          7    14.00307
                     1                     4                    30
  -1.00000000000000       0.858937336558408       0.554371025520823     
  -1.00000000000000       0.878722146281853       0.858937336558408     
  -1.00000000000000       0.878722146281853       0.858937336558408     
   1.00000000000000       0.854088019525807       0.858937336558408     
   1.00000000000000       0.854088019525807       0.858937336558408     
  -1.00000000000000       0.864638545737733       0.878722146281853     
  -1.00000000000000       0.864638545737733       0.878722146281853     
  6.123233995736764E-017   1.00000000000000       0.554371025520823     
  -1.00000000000000        1.00000000000000       0.734357110176670     
  R VECTOR before symmetry
  0.000000000000000E+000  0.000000000000000E+000  0.000000000000000E+000
   2.04450412196403       0.000000000000000E+000  0.000000000000000E+000
   2.62982345080967        2.10840179431943       0.000000000000000E+000
   2.62982345080967        2.10840179431943        3.14159265358979     
   2.63358609571489        2.06841415185301        3.14159265358979     
   2.63358609571489        2.06841415185301        3.14159265358979     
   2.04327547123473        2.11779772166513       0.000000000000000E+000
   2.04327547123473        2.11779772166513       0.000000000000000E+000
   2.04757524631542        2.09716219105630        3.14159265358979     
   2.04757524631542        2.09716219105630        3.14159265358979     
   1.88972690741414        1.57079632679490        1.57079632679490     
   5.30695625463229        1.57079632679490        3.14159265358979     
   Rotational constants (in cm-1): 
          0.0924087617             0.1820326355             0.1876889464
   Rotational constants (in MHz): 
       2770.3453706884          5457.2018891605          5626.7738476578
********************************************************************************
   The full molecular point group is C2v .
   The largest Abelian subgroup of the full molecular point group is C2v .
   The computational point group is C2v .
********************************************************************************
  R VECTOR 
  0.000000000000000E+000  0.000000000000000E+000  0.000000000000000E+000
   2.04450412196403       0.000000000000000E+000  0.000000000000000E+000
   2.62982345080967        2.10840179431943       0.000000000000000E+000
   2.62982345080967        2.10840179431943        3.14159265358979     
   2.63358609571489        2.06841415185301        3.14159265358979     
   2.63358609571489        2.06841415185301        3.14159265358979     
   2.04327547123473        2.11779772166513       0.000000000000000E+000
   2.04327547123473        2.11779772166513       0.000000000000000E+000
   2.04757524631542        2.09716219105630        3.14159265358979     
   2.04757524631542        2.09716219105630        3.14159265358979     
   1.88972690741414        1.57079632679490        1.57079632679490     
   5.30695625463229        1.57079632679490        3.14159265358979     
--------------------------------------------------------------------------------
   Analysis of internal coordinates specified by Z-matrix 
--------------------------------------------------------------------------------
   *The nuclear repulsion energy is  206.202061598553229 a.u.
   *There are  10 degrees of freedom within the tot. symm. molecular subspace.
   *Z-matrix requests optimization of   0 coordinates.
   *The optimization is constrained.
   *The following  10 parameters can have non-zero 
    derivatives within the totally symmetric subspace:
             A3   [17]  A4   [23]  R1   [ 1]  R4   [13]  R5   [19]  R3   [10]
             R6   [28]  R2   [ 2]  A2   [ 8]  A1   [ 3]
   *The following   0 parameters are to be optimized:

   *The following coordinates must be varied in an  unconstrained optimization.
             A3   [17]  A4   [23]  R1   [ 1]  R4   [13]  R5   [19]  R3   [10]
             R6   [28]  R2   [ 2]  A2   [ 8]  A1   [ 3]
--------------------------------------------------------------------------------


 ----------------------------------------------------------------
         Coordinates used in calculation (QCOMP) 
 ----------------------------------------------------------------
 Z-matrix   Atomic            Coordinates (in bohr)
  Symbol    Number           X              Y              Z
 ----------------------------------------------------------------
     H         1        -0.00000000    -0.00000000     4.65830949
     C         6        -0.00000000    -0.00000000     2.61380537
     C         6        -0.00000000     2.25885355     1.26712352
     C         6         0.00000000    -2.25885355     1.26712352
     C         6        -0.00000000     2.15357071    -1.36435729
     C         6         0.00000000    -2.15357071    -1.36435729
     H         1        -0.00000000     4.06535382     2.22186506
     H         1         0.00000000    -4.06535382     2.22186506
     H         1        -0.00000000     3.88144399    -2.46300116
     H         1         0.00000000    -3.88144399    -2.46300116
     X         0         1.88972691     0.00000000     2.61380537
     N         7         0.00000000     0.00000000    -2.69315088
 ----------------------------------------------------------------
 
   Interatomic distance matrix (Angstroms) 
 
                 H             C             C             C             C    
                [ 1]        [ 2]        [ 3]        [ 4]        [ 5]
  H    [ 1]     0.00000
  C    [ 2]     1.08190     0.00000
  C    [ 3]     2.15620     1.39164     0.00000
  C    [ 4]     2.15620     1.39164     2.39067     0.00000
  C    [ 5]     3.38468     2.39383     1.39363     2.71866     0.00000
  C    [ 6]     3.38468     2.39383     2.71866     1.39363     2.27924
  H    [ 7]     2.50806     2.16127     1.08125     3.38455     2.15056
  H    [ 8]     2.50806     2.16127     3.38455     1.08125     3.79889
  H    [ 9]     4.29184     3.38175     2.15256     3.80188     1.08353
  H    [10]     4.29184     3.38175     3.80188     2.15256     3.24608
  X    [11]     1.47327     1.00000     1.71367     1.71367     2.59430
  N    [12]     3.89023     2.80832     2.41262     2.41262     1.33910
 
                 C             H             H             H             H    
                [ 6]        [ 7]        [ 8]        [ 9]        [10]
  C    [ 6]     0.00000
  H    [ 7]     3.79889     0.00000
  H    [ 8]     2.15056     4.30259     0.00000
  H    [ 9]     3.24608     2.48103     4.88163     0.00000
  H    [10]     1.08353     4.88163     2.48103     4.10794     0.00000
  X    [11]     2.59430     2.38140     2.38140     3.52651     3.52651
  N    [12]     1.33910     3.37532     3.37532     2.05758     2.05758
 
                 X             N    
                [11]        [12]
  X    [11]     0.00000
  N    [12]     2.98105     0.00000
   Rotational constants (order x, y, z, in cm-1): 
          0.0924087617             0.1876889464             0.1820326355
   Rotational constants (order x, y, z, in MHz): 
       2770.3453706884          5626.7738476578          5457.2018891605
  ECPDATA file not present.   Using default ECPDATA. 
  There are  328 basis functions.
 @CHECKOUT-I, Total execution time (CPU/WALL):         0.17/       0.20 seconds.
--executable xjoda finished with status     0 in        0.26 seconds (walltime).
 --invoking executable--
/home/esselman/CFOUR_18/cfour18/bin/xvmol
 SERIAL VERSION OF MOLECULE STARTED
********************************************************************************
                    INPUT FROM MOL FILE
********************************************************************************
INTGRL        1    0    1    0    0    0    0    0    0                         
         *** CFOUR Program System (Release V0.1) ***                            
Pyridine magnetic CCSD(T)/cc-pCVTZ                                              
    7    2 X  Y       0.10E-08              0    0                              
   9999.00      3.00                                                            
          1.00000000    1    3    1    1    1                                   
H #1  -0.000000000000000  -0.000000000000000   4.658309494430092                
    5    3                                                                      
   33.8700000000000       6.068000000000000E-003  0.000000000000000E+000        
  0.000000000000000E+000                                                        
   5.09500000000000       4.530800000000000E-002  0.000000000000000E+000        
  0.000000000000000E+000                                                        
   1.15900000000000       0.202822000000000       0.000000000000000E+000        
  0.000000000000000E+000                                                        
  0.325800000000000       0.503903000000000        1.00000000000000             
  0.000000000000000E+000                                                        
  0.102700000000000       0.383421000000000       0.000000000000000E+000        
   1.00000000000000                                                             
    2    2                                                                      
   1.40700000000000        1.00000000000000       0.000000000000000E+000        
  0.388000000000000       0.000000000000000E+000   1.00000000000000             
    1    1                                                                      
   1.05700000000000        1.00000000000000                                     
          6.00000000    1    4    1    1    1    1                              
C #2  -0.000000000000000  -0.000000000000000   2.613805372466063                
   12    6                                                                      
   8236.00000000000       5.310000000000000E-004 -1.130000000000000E-004        
  0.000000000000000E+000  0.000000000000000E+000  0.000000000000000E+000        
  0.000000000000000E+000                                                        
   1235.00000000000       4.108000000000000E-003 -8.780000000000000E-004        
  0.000000000000000E+000  0.000000000000000E+000  0.000000000000000E+000        
  0.000000000000000E+000                                                        
   280.800000000000       2.108700000000000E-002 -4.540000000000000E-003        
  0.000000000000000E+000  0.000000000000000E+000  0.000000000000000E+000        
  0.000000000000000E+000                                                        
   79.2700000000000       8.185300000000000E-002 -1.813300000000000E-002        
  0.000000000000000E+000  0.000000000000000E+000  0.000000000000000E+000        
  0.000000000000000E+000                                                        
   25.5900000000000       0.234817000000000      -5.576000000000000E-002        
  0.000000000000000E+000  0.000000000000000E+000  0.000000000000000E+000        
  0.000000000000000E+000                                                        
   8.99700000000000       0.434401000000000      -0.126895000000000             
  0.000000000000000E+000  0.000000000000000E+000  0.000000000000000E+000        
  0.000000000000000E+000                                                        
   3.31900000000000       0.346129000000000      -0.170352000000000             
  0.000000000000000E+000  0.000000000000000E+000  0.000000000000000E+000        
  0.000000000000000E+000                                                        
  0.905900000000000       3.937800000000000E-002  0.140382000000000             
   1.00000000000000       0.000000000000000E+000  0.000000000000000E+000        
  0.000000000000000E+000                                                        
  0.364300000000000      -8.983000000000000E-003  0.598684000000000             
  0.000000000000000E+000  0.000000000000000E+000  0.000000000000000E+000        
  0.000000000000000E+000                                                        
  0.128500000000000       2.385000000000000E-003  0.395389000000000             
  0.000000000000000E+000   1.00000000000000       0.000000000000000E+000        
  0.000000000000000E+000                                                        
   4.29200000000000       0.000000000000000E+000  0.000000000000000E+000        
  0.000000000000000E+000  0.000000000000000E+000   1.00000000000000             
  0.000000000000000E+000                                                        
   11.8760000000000       0.000000000000000E+000  0.000000000000000E+000        
  0.000000000000000E+000  0.000000000000000E+000  0.000000000000000E+000        
   1.00000000000000                                                             
    7    5                                                                      
   18.7100000000000       1.403100000000000E-002  0.000000000000000E+000        
  0.000000000000000E+000  0.000000000000000E+000  0.000000000000000E+000        
   4.13300000000000       8.686600000000000E-002  0.000000000000000E+000        
  0.000000000000000E+000  0.000000000000000E+000  0.000000000000000E+000        
   1.20000000000000       0.290216000000000       0.000000000000000E+000        
  0.000000000000000E+000  0.000000000000000E+000  0.000000000000000E+000        
  0.382700000000000       0.501008000000000        1.00000000000000             
  0.000000000000000E+000  0.000000000000000E+000  0.000000000000000E+000        
  0.120900000000000       0.343406000000000       0.000000000000000E+000        
   1.00000000000000       0.000000000000000E+000  0.000000000000000E+000        
   8.77800000000000       0.000000000000000E+000  0.000000000000000E+000        
  0.000000000000000E+000   1.00000000000000       0.000000000000000E+000        
   33.1900000000000       0.000000000000000E+000  0.000000000000000E+000        
  0.000000000000000E+000  0.000000000000000E+000   1.00000000000000             
    3    3                                                                      
   1.09700000000000        1.00000000000000       0.000000000000000E+000        
  0.000000000000000E+000                                                        
  0.318000000000000       0.000000000000000E+000   1.00000000000000             
  0.000000000000000E+000                                                        
   14.8390000000000       0.000000000000000E+000  0.000000000000000E+000        
   1.00000000000000                                                             
    1    1                                                                      
  0.761000000000000        1.00000000000000                                     
          6.00000000    1    4    1    1    1    1                              
C #3  -0.000000000000001   2.258853550457296   1.267123516935614                
   12    6                                                                      
   8236.00000000000       5.310000000000000E-004 -1.130000000000000E-004        
  0.000000000000000E+000  0.000000000000000E+000  0.000000000000000E+000        
  0.000000000000000E+000                                                        
   1235.00000000000       4.108000000000000E-003 -8.780000000000000E-004        
  0.000000000000000E+000  0.000000000000000E+000  0.000000000000000E+000        
  0.000000000000000E+000                                                        
   280.800000000000       2.108700000000000E-002 -4.540000000000000E-003        
  0.000000000000000E+000  0.000000000000000E+000  0.000000000000000E+000        
  0.000000000000000E+000                                                        
   79.2700000000000       8.185300000000000E-002 -1.813300000000000E-002        
  0.000000000000000E+000  0.000000000000000E+000  0.000000000000000E+000        
  0.000000000000000E+000                                                        
   25.5900000000000       0.234817000000000      -5.576000000000000E-002        
  0.000000000000000E+000  0.000000000000000E+000  0.000000000000000E+000        
  0.000000000000000E+000                                                        
   8.99700000000000       0.434401000000000      -0.126895000000000             
  0.000000000000000E+000  0.000000000000000E+000  0.000000000000000E+000        
  0.000000000000000E+000                                                        
   3.31900000000000       0.346129000000000      -0.170352000000000             
  0.000000000000000E+000  0.000000000000000E+000  0.000000000000000E+000        
  0.000000000000000E+000                                                        
  0.905900000000000       3.937800000000000E-002  0.140382000000000             
   1.00000000000000       0.000000000000000E+000  0.000000000000000E+000        
  0.000000000000000E+000                                                        
  0.364300000000000      -8.983000000000000E-003  0.598684000000000             
  0.000000000000000E+000  0.000000000000000E+000  0.000000000000000E+000        
  0.000000000000000E+000                                                        
  0.128500000000000       2.385000000000000E-003  0.395389000000000             
  0.000000000000000E+000   1.00000000000000       0.000000000000000E+000        
  0.000000000000000E+000                                                        
   4.29200000000000       0.000000000000000E+000  0.000000000000000E+000        
  0.000000000000000E+000  0.000000000000000E+000   1.00000000000000             
  0.000000000000000E+000                                                        
   11.8760000000000       0.000000000000000E+000  0.000000000000000E+000        
  0.000000000000000E+000  0.000000000000000E+000  0.000000000000000E+000        
   1.00000000000000                                                             
    7    5                                                                      
   18.7100000000000       1.403100000000000E-002  0.000000000000000E+000        
  0.000000000000000E+000  0.000000000000000E+000  0.000000000000000E+000        
   4.13300000000000       8.686600000000000E-002  0.000000000000000E+000        
  0.000000000000000E+000  0.000000000000000E+000  0.000000000000000E+000        
   1.20000000000000       0.290216000000000       0.000000000000000E+000        
  0.000000000000000E+000  0.000000000000000E+000  0.000000000000000E+000        
  0.382700000000000       0.501008000000000        1.00000000000000             
  0.000000000000000E+000  0.000000000000000E+000  0.000000000000000E+000        
  0.120900000000000       0.343406000000000       0.000000000000000E+000        
   1.00000000000000       0.000000000000000E+000  0.000000000000000E+000        
   8.77800000000000       0.000000000000000E+000  0.000000000000000E+000        
  0.000000000000000E+000   1.00000000000000       0.000000000000000E+000        
   33.1900000000000       0.000000000000000E+000  0.000000000000000E+000        
  0.000000000000000E+000  0.000000000000000E+000   1.00000000000000             
    3    3                                                                      
   1.09700000000000        1.00000000000000       0.000000000000000E+000        
  0.000000000000000E+000                                                        
  0.318000000000000       0.000000000000000E+000   1.00000000000000             
  0.000000000000000E+000                                                        
   14.8390000000000       0.000000000000000E+000  0.000000000000000E+000        
   1.00000000000000                                                             
    1    1                                                                      
  0.761000000000000        1.00000000000000                                     
          6.00000000    1    4    1    1    1    1                              
C #4  -0.000000000000001   2.153570714570907  -1.364357292040681                
   12    6                                                                      
   8236.00000000000       5.310000000000000E-004 -1.130000000000000E-004        
  0.000000000000000E+000  0.000000000000000E+000  0.000000000000000E+000        
  0.000000000000000E+000                                                        
   1235.00000000000       4.108000000000000E-003 -8.780000000000000E-004        
  0.000000000000000E+000  0.000000000000000E+000  0.000000000000000E+000        
  0.000000000000000E+000                                                        
   280.800000000000       2.108700000000000E-002 -4.540000000000000E-003        
  0.000000000000000E+000  0.000000000000000E+000  0.000000000000000E+000        
  0.000000000000000E+000                                                        
   79.2700000000000       8.185300000000000E-002 -1.813300000000000E-002        
  0.000000000000000E+000  0.000000000000000E+000  0.000000000000000E+000        
  0.000000000000000E+000                                                        
   25.5900000000000       0.234817000000000      -5.576000000000000E-002        
  0.000000000000000E+000  0.000000000000000E+000  0.000000000000000E+000        
  0.000000000000000E+000                                                        
   8.99700000000000       0.434401000000000      -0.126895000000000             
  0.000000000000000E+000  0.000000000000000E+000  0.000000000000000E+000        
  0.000000000000000E+000                                                        
   3.31900000000000       0.346129000000000      -0.170352000000000             
  0.000000000000000E+000  0.000000000000000E+000  0.000000000000000E+000        
  0.000000000000000E+000                                                        
  0.905900000000000       3.937800000000000E-002  0.140382000000000             
   1.00000000000000       0.000000000000000E+000  0.000000000000000E+000        
  0.000000000000000E+000                                                        
  0.364300000000000      -8.983000000000000E-003  0.598684000000000             
  0.000000000000000E+000  0.000000000000000E+000  0.000000000000000E+000        
  0.000000000000000E+000                                                        
  0.128500000000000       2.385000000000000E-003  0.395389000000000             
  0.000000000000000E+000   1.00000000000000       0.000000000000000E+000        
  0.000000000000000E+000                                                        
   4.29200000000000       0.000000000000000E+000  0.000000000000000E+000        
  0.000000000000000E+000  0.000000000000000E+000   1.00000000000000             
  0.000000000000000E+000                                                        
   11.8760000000000       0.000000000000000E+000  0.000000000000000E+000        
  0.000000000000000E+000  0.000000000000000E+000  0.000000000000000E+000        
   1.00000000000000                                                             
    7    5                                                                      
   18.7100000000000       1.403100000000000E-002  0.000000000000000E+000        
  0.000000000000000E+000  0.000000000000000E+000  0.000000000000000E+000        
   4.13300000000000       8.686600000000000E-002  0.000000000000000E+000        
  0.000000000000000E+000  0.000000000000000E+000  0.000000000000000E+000        
   1.20000000000000       0.290216000000000       0.000000000000000E+000        
  0.000000000000000E+000  0.000000000000000E+000  0.000000000000000E+000        
  0.382700000000000       0.501008000000000        1.00000000000000             
  0.000000000000000E+000  0.000000000000000E+000  0.000000000000000E+000        
  0.120900000000000       0.343406000000000       0.000000000000000E+000        
   1.00000000000000       0.000000000000000E+000  0.000000000000000E+000        
   8.77800000000000       0.000000000000000E+000  0.000000000000000E+000        
  0.000000000000000E+000   1.00000000000000       0.000000000000000E+000        
   33.1900000000000       0.000000000000000E+000  0.000000000000000E+000        
  0.000000000000000E+000  0.000000000000000E+000   1.00000000000000             
    3    3                                                                      
   1.09700000000000        1.00000000000000       0.000000000000000E+000        
  0.000000000000000E+000                                                        
  0.318000000000000       0.000000000000000E+000   1.00000000000000             
  0.000000000000000E+000                                                        
   14.8390000000000       0.000000000000000E+000  0.000000000000000E+000        
   1.00000000000000                                                             
    1    1                                                                      
  0.761000000000000        1.00000000000000                                     
          1.00000000    1    3    1    1    1                                   
H #5  -0.000000000000002   4.065353821112935   2.221865064932050                
    5    3                                                                      
   33.8700000000000       6.068000000000000E-003  0.000000000000000E+000        
  0.000000000000000E+000                                                        
   5.09500000000000       4.530800000000000E-002  0.000000000000000E+000        
  0.000000000000000E+000                                                        
   1.15900000000000       0.202822000000000       0.000000000000000E+000        
  0.000000000000000E+000                                                        
  0.325800000000000       0.503903000000000        1.00000000000000             
  0.000000000000000E+000                                                        
  0.102700000000000       0.383421000000000       0.000000000000000E+000        
   1.00000000000000                                                             
    2    2                                                                      
   1.40700000000000        1.00000000000000       0.000000000000000E+000        
  0.388000000000000       0.000000000000000E+000   1.00000000000000             
    1    1                                                                      
   1.05700000000000        1.00000000000000                                     
          1.00000000    1    3    1    1    1                                   
H #6  -0.000000000000002   3.881443987423918  -2.463001157123398                
    5    3                                                                      
   33.8700000000000       6.068000000000000E-003  0.000000000000000E+000        
  0.000000000000000E+000                                                        
   5.09500000000000       4.530800000000000E-002  0.000000000000000E+000        
  0.000000000000000E+000                                                        
   1.15900000000000       0.202822000000000       0.000000000000000E+000        
  0.000000000000000E+000                                                        
  0.325800000000000       0.503903000000000        1.00000000000000             
  0.000000000000000E+000                                                        
  0.102700000000000       0.383421000000000       0.000000000000000E+000        
   1.00000000000000                                                             
    2    2                                                                      
   1.40700000000000        1.00000000000000       0.000000000000000E+000        
  0.388000000000000       0.000000000000000E+000   1.00000000000000             
    1    1                                                                      
   1.05700000000000        1.00000000000000                                     
          7.00000000    1    4    1    1    1    1                              
N #7   0.000000000000000   0.000000000000001  -2.693150882166223                
   12    6                                                                      
   11420.0000000000       5.230000000000000E-004 -1.150000000000000E-004        
  0.000000000000000E+000  0.000000000000000E+000  0.000000000000000E+000        
  0.000000000000000E+000                                                        
   1712.00000000000       4.045000000000000E-003 -8.950000000000000E-004        
  0.000000000000000E+000  0.000000000000000E+000  0.000000000000000E+000        
  0.000000000000000E+000                                                        
   389.300000000000       2.077500000000000E-002 -4.624000000000000E-003        
  0.000000000000000E+000  0.000000000000000E+000  0.000000000000000E+000        
  0.000000000000000E+000                                                        
   110.000000000000       8.072699999999999E-002 -1.852800000000000E-002        
  0.000000000000000E+000  0.000000000000000E+000  0.000000000000000E+000        
  0.000000000000000E+000                                                        
   35.5700000000000       0.233074000000000      -5.733900000000000E-002        
  0.000000000000000E+000  0.000000000000000E+000  0.000000000000000E+000        
  0.000000000000000E+000                                                        
   12.5400000000000       0.433501000000000      -0.132076000000000             
  0.000000000000000E+000  0.000000000000000E+000  0.000000000000000E+000        
  0.000000000000000E+000                                                        
   4.64400000000000       0.347472000000000      -0.172510000000000             
  0.000000000000000E+000  0.000000000000000E+000  0.000000000000000E+000        
  0.000000000000000E+000                                                        
   1.29300000000000       4.126200000000000E-002  0.151814000000000             
   1.00000000000000       0.000000000000000E+000  0.000000000000000E+000        
  0.000000000000000E+000                                                        
  0.511800000000000      -8.508000000000000E-003  0.599944000000000             
  0.000000000000000E+000  0.000000000000000E+000  0.000000000000000E+000        
  0.000000000000000E+000                                                        
  0.178700000000000       2.384000000000000E-003  0.387462000000000             
  0.000000000000000E+000   1.00000000000000       0.000000000000000E+000        
  0.000000000000000E+000                                                        
   5.95200000000000       0.000000000000000E+000  0.000000000000000E+000        
  0.000000000000000E+000  0.000000000000000E+000   1.00000000000000             
  0.000000000000000E+000                                                        
   16.2010000000000       0.000000000000000E+000  0.000000000000000E+000        
  0.000000000000000E+000  0.000000000000000E+000  0.000000000000000E+000        
   1.00000000000000                                                             
    7    5                                                                      
   26.6300000000000       1.467000000000000E-002  0.000000000000000E+000        
  0.000000000000000E+000  0.000000000000000E+000  0.000000000000000E+000        
   5.94800000000000       9.176400000000000E-002  0.000000000000000E+000        
  0.000000000000000E+000  0.000000000000000E+000  0.000000000000000E+000        
   1.74200000000000       0.298683000000000       0.000000000000000E+000        
  0.000000000000000E+000  0.000000000000000E+000  0.000000000000000E+000        
  0.555000000000000       0.498487000000000        1.00000000000000             
  0.000000000000000E+000  0.000000000000000E+000  0.000000000000000E+000        
  0.172500000000000       0.337023000000000       0.000000000000000E+000        
   1.00000000000000       0.000000000000000E+000  0.000000000000000E+000        
   11.8710000000000       0.000000000000000E+000  0.000000000000000E+000        
  0.000000000000000E+000   1.00000000000000       0.000000000000000E+000        
   44.8490000000000       0.000000000000000E+000  0.000000000000000E+000        
  0.000000000000000E+000  0.000000000000000E+000   1.00000000000000             
    3    3                                                                      
   1.65400000000000        1.00000000000000       0.000000000000000E+000        
  0.000000000000000E+000                                                        
  0.469000000000000       0.000000000000000E+000   1.00000000000000             
  0.000000000000000E+000                                                        
   14.2000000000000       0.000000000000000E+000  0.000000000000000E+000        
   1.00000000000000                                                             
    1    1                                                                      
   1.09300000000000        1.00000000000000                                     
FINISH                                                                          
 
********************************************************************************
 ONE- AND TWO-ELECTRON INTEGRALS OVER SYMMETRY-ADAPTED AOS ARE CALCULATED.

  SPHERICAL HARMONICS ARE USED.
  
  INTEGRALS LESS THAN  0.10E-13 ARE NEGLECTED.

  NUCLEAR REPULSION ENERGY :  206.2020615986 A.U.
  @MOLECU-I, ONE ELECTRON INTEGRALS (CPU/WALL):        0.21/       0.21 SECONDS.
  @TWOEL-I,   38684526 INTEGRALS OF SYMMETRY TYPE  I I I I
  @TWOEL-I,  129461069 INTEGRALS OF SYMMETRY TYPE  I J I J
  @TWOEL-I,   67140465 INTEGRALS OF SYMMETRY TYPE  I I J J
  @TWOEL-I,   84504535 INTEGRALS OF SYMMETRY TYPE  I J K L
  @TWOEL-I, TOTAL NUMBER OF 2-E INTEGRALS  319790595.
  @MOLECU-I, TWO ELECTRON INTEGRALS (CPU/WALL):      181.94/       5.80 SECONDS.
 @CHECKOUT-I, Total execution time (CPU/WALL):       182.16/       6.02 seconds.

Running with 32 threads/proc

--executable xvmol finished with status     0 in        6.05 seconds (walltime).
 --invoking executable--
/home/esselman/CFOUR_18/cfour18/bin/xvmol2ja
 @GETMEM-I,  Allocated  183105 MB of main memory.
 @CHECKOUT-I, Total execution time (CPU/WALL):         0.95/       0.07 seconds.
--executable xvmol2ja finished with status     0 in        0.09 seconds (walltime).
 --invoking executable--
/home/esselman/CFOUR_18/cfour18/bin/xvscf
  -------------------------------------------------
  Self-Consistent-Field Program for HF calculations
  -------------------------------------------------
    Integrals from VMOL are used
  There are  328 functions in the AO basis.

  There are 4 irreducible representations.

       Irrep        # of functions
         1                123
         2                 59
         3                101
         4                 45


  Parameters for SCF calculation: 
        SCF reference function:  RHF  
  Maximum number of iterations:  150
     Full symmetry point group: C2v 
     Computational point group: C2v 
        Initial density matrix: MOREAD                 
     SCF convergence tolerance: 10**(-10)
  DIIS convergence acceleration:  ON
          Latest start for DIIS:   2
                     DIIS order:  10

 @GETMEM-I,  Allocated      36 MB of main memory.
   Smallest overlap matrix eigenvalues 
     Symmetry    Eigenvalue    
         1      .1708325664D-03              
         2      .1470437687D-01              
         3      .7538580783D-03              
         4      .3012275922D-01              
  @INITGES-I, Occupancies from core Hamiltonian:

          Alpha population by irrep:  11    2    7    1
           Beta population by irrep:  11    2    7    1


  --------------------------------------------------------------------
  Iteration         Total Energy            Largest Density Difference
  --------------------------------------------------------------------
       0           206.202061598553314              0.0000000000D+00
       1          -190.027550932070653              0.1256417221D+02
       2          -186.221611109826767              0.1337553332D+03
       3          -204.917578605730910              0.1327022357D+03
       4          -241.793417537086100              0.5884006023D+01
       5          -246.020139431225402              0.1653353944D+01
       6          -246.740462201516266              0.8542078902D+00
       7          -246.768932193423723              0.1537567626D+00
       8          -246.776305472982244              0.3113762128D-01
       9          -246.777521258106390              0.2158596171D-01
      10          -246.777613964453508              0.7618204779D-02
      11          -246.777659837621684              0.6213603973D-02
      12          -246.777675620046978              0.3606036159D-02
      13          -246.777678116542745              0.1912470738D-02
      14          -246.777678192636472              0.3438198696D-03
      15          -246.777678193830354              0.3324041069D-04
      16          -246.777678193872362              0.2986543231D-05
      17          -246.777678193869633              0.2023483285D-05
      18          -246.777678193868155              0.4146891618D-06
      19          -246.777678193875772              0.2754981150D-06
      20          -246.777678193871566              0.7636983601D-07
      21          -246.777678193866734              0.2136738475D-07
      22          -246.777678193869633              0.3600145071D-08
      23          -246.777678193871509              0.6616653891D-09
      24          -246.777678193871225              0.2075147658D-09
   final occupation vector 
    11  2  7  1
    11  2  7  1

  SCF has converged.

 Density matrix saved to file den.dat
 total electron number:   42.0000000000001     
     E(SCF)=      -246.777678193866507              0.8965925224D-10

  Eigenvector printing suppressed.


 
  ORBITAL EIGENVALUES (ALPHA)  (1H = 27.2113834 eV)

       MO #        E(hartree)               E(eV)           FULLSYM    COMPSYM
       ----   --------------------   --------------------   -------   ---------
    1     1         -15.5630605671        -423.4924079688      A1        A1 (1)
    2   183         -11.2727004434        -306.7457737187      B2        B2 (3)
    3     2         -11.2726823999        -306.7452827301      A1        A1 (1)
    4     3         -11.2583924780        -306.3564341874      A1        A1 (1)
    5   184         -11.2402437319        -305.8625816970      B2        B2 (3)
    6     4         -11.2401909154        -305.8611444877      A1        A1 (1)
    7     5          -1.2551910127         -34.1554838869      A1        A1 (1)
    8     6          -1.0882046452         -29.6115538170      A1        A1 (1)
    9   185          -1.0317226477         -28.0746005300      B2        B2 (3)
   10     7          -0.8576362523         -23.3374688795      A1        A1 (1)
   11   186          -0.8544631501         -23.2511243795      B2        B2 (3)
   12     8          -0.7203274232         -19.6011056870      A1        A1 (1)
   13   187          -0.6588568113         -17.9284052989      B2        B2 (3)
   14     9          -0.6531966166         -17.7743835703      A1        A1 (1)
   15   188          -0.5965952934         -16.2341832636      B2        B2 (3)
   16    10          -0.5755679459         -15.6620000483      A1        A1 (1)
   17   124          -0.5398967510         -14.6913374877      B1        B1 (2)
   18   189          -0.5186258667         -14.1125273001      B2        B2 (3)
   19    11          -0.4185056200         -11.3881168816      A1        A1 (1)
   20   125          -0.3827933991         -10.4163379469      B1        B1 (2)
   21   284          -0.3464593861          -9.4276391872      A2        A2 (4)
  +++++++++++++++++++++++++++++++++++++++++++++++++++++++++++++++++++++++++++++
   22   126           0.1072352175           2.9180186180      B1        B1 (2)
   23   285           0.1232197205           3.3529790558      A2        A2 (4)
   24    12           0.1438177229           3.9134791977      A1        A1 (1)
   25   190           0.1653008401           4.4980645364      B2        B2 (3)
   26    13           0.1777863076           4.8378113789      A1        A1 (1)
   27   191           0.2003480372           5.4517472543      B2        B2 (3)
   28    14           0.2121453323           5.7727679731      A1        A1 (1)
   29    15           0.2996551854           8.1540321380      A1        A1 (1)
   30   127           0.3175177421           8.6400970166      B1        B1 (2)
   31   192           0.3537004953           9.6246797868      B2        B2 (3)
   32    16           0.3618528121           9.8465156046      A1        A1 (1)
   33   193           0.3724529308          10.1349594984      B2        B2 (3)
   34    17           0.3958283337          10.7710365476      A1        A1 (1)
   35   128           0.4217453478          11.4762743553      B1        B1 (2)
   36   194           0.4358093901          11.8589764035      B2        B2 (3)
   37   286           0.4642372144          12.6325368286      A2        A2 (4)
   38   129           0.4840095666          13.1705698852      B1        B1 (2)
   39   195           0.4978446576          13.5470418508      B2        B2 (3)
   40    18           0.5014691658          13.6456697335      A1        A1 (1)
   41    19           0.5075460063          13.8110289697      A1        A1 (1)
   42   196           0.5568171232          15.1517642239      B2        B2 (3)
   43    20           0.5595314030          15.2256235324      A1        A1 (1)
   44   287           0.5657897025          15.3959205178      A2        A2 (4)
   45   197           0.5876329708          15.9903060683      B2        B2 (3)
   46    21           0.5919620915          16.1081074298      A1        A1 (1)
   47   130           0.6005427536          16.3415991156      B1        B1 (2)
   48    22           0.6179048331          16.8140453191      A1        A1 (1)
   49   131           0.6287022644          17.1078583599      B1        B1 (2)
   50   198           0.6326984820          17.2166009704      B2        B2 (3)
   51    23           0.6341090327          17.2549840067      A1        A1 (1)
   52    24           0.6804359172          18.5156026222      A1        A1 (1)
   53    25           0.6926264984          18.8473252010      A1        A1 (1)
   54   199           0.7089508268          19.2915327609      B2        B2 (3)
   55   200           0.7228174168          19.6688618558      B2        B2 (3)
   56    26           0.7766247329          21.1330333638      A1        A1 (1)
   57   132           0.8098626424          22.0374828639      B1        B1 (2)
   58   201           0.8345556339          22.7094133220      B2        B2 (3)
   59    27           0.8419740106          22.9112776153      A1        A1 (1)
   60   288           0.8493336384          23.1115432696      A2        A2 (4)
   61   289           0.8616303171          23.4461529082      A2        A2 (4)
   62   133           0.8859333913          24.1074731780      B1        B1 (2)
   63   202           0.9279405459          25.2505459669      B2        B2 (3)
   64    28           0.9315353486          25.3483655208      A1        A1 (1)
   65   203           0.9354885215          25.4559368257      B2        B2 (3)
   66   290           0.9767756228          26.5794159691      A2        A2 (4)
   67    29           0.9926091430          27.0102679562      A1        A1 (1)
   68   134           1.0214297112          27.7945154876      B1        B1 (2)
   69    30           1.0361823344          28.1959547731      A1        A1 (1)
   70   204           1.0373192817          28.2268926816      B2        B2 (3)
   71    31           1.0991248275          29.9087070865      A1        A1 (1)
   72   135           1.1340568851          30.8592566983      B1        B1 (2)
   73   205           1.1401059740          31.0238607748      B2        B2 (3)
   74   136           1.2061510660          32.8210390958      B1        B1 (2)
   75    32           1.2089618321          32.8975239306      A1        A1 (1)
   76   206           1.2331080931          33.5545770944      B2        B2 (3)
   77   291           1.2334646004          33.5642781529      A2        A2 (4)
   78    33           1.2493503812          33.9965522238      A1        A1 (1)
   79    34           1.3066389357          35.5554530440      A1        A1 (1)
   80   292           1.3238509487          36.0238157303      A2        A2 (4)
   81   207           1.3283436543          36.1460684642      B2        B2 (3)
   82   137           1.3311240674          36.2217273504      B1        B1 (2)
   83    35           1.3916581072          37.8689423165      A1        A1 (1)
   84   208           1.3946996812          37.9517077524      B2        B2 (3)
   85   209           1.4843869910          40.3922235273      B2        B2 (3)
   86   138           1.4872975751          40.4714245450      B1        B1 (2)
   87   210           1.4992138686          40.7956833761      B2        B2 (3)
   88    36           1.5046142827          40.9426361145      A1        A1 (1)
   89   211           1.5099431951          41.0876431930      B2        B2 (3)
   90    37           1.5438889178          42.0113532689      A1        A1 (1)
   91    38           1.5642892962          42.5664757874      A1        A1 (1)
   92   212           1.5656139398          42.6025211720      B2        B2 (3)
   93    39           1.5766579330          42.9030435059      A1        A1 (1)
   94   293           1.5849438084          43.1285136380      A2        A2 (4)
   95   294           1.6022322230          43.5989553161      A2        A2 (4)
   96   139           1.6197120505          44.0746056051      B1        B1 (2)
   97   213           1.6251376442          44.2222435147      B2        B2 (3)
   98    40           1.6504891512          44.9120930920      A1        A1 (1)
   99    41           1.7156732458          46.6858424811      A1        A1 (1)
  100   214           1.8202981304          49.5328303281      B2        B2 (3)
  101    42           1.8501279734          50.3445416240      A1        A1 (1)
  102   140           1.8690731373          50.8600657410      B1        B1 (2)
  103   295           2.0126123592          54.7659665425      A2        A2 (4)
  104    43           2.0489986702          55.7560884014      A1        A1 (1)
  105   215           2.0740207061          56.4369726142      B2        B2 (3)
  106    44           2.1088262915          57.3840807429      A1        A1 (1)
  107   216           2.1263993604          57.8622682581      B2        B2 (3)
  108   217           2.1663192532          58.9485437656      B2        B2 (3)
  109    45           2.2322043478          60.7413683359      A1        A1 (1)
  110   141           2.2776111565          61.9769504148      B1        B1 (2)
  111   296           2.3435223789          63.7704859585      A2        A2 (4)
  112   142           2.3887945383          65.0024040469      B1        B1 (2)
  113   218           2.4301246464          66.1270534626      B2        B2 (3)
  114    46           2.4571130991          66.8614465967      A1        A1 (1)
  115   297           2.4575885210          66.8743834852      A2        A2 (4)
  116   219           2.4941972631          67.8705580012      B2        B2 (3)
  117    47           2.5794212851          70.1896215377      A1        A1 (1)
  118   143           2.6339031366          71.6721480898      B1        B1 (2)
  119    48           2.6477767880          72.0496693371      A1        A1 (1)
  120   298           2.6762752745          72.8251525796      A2        A2 (4)
  121    49           2.7142775062          73.8592458753      A1        A1 (1)
  122   220           2.7250508626          74.1524038075      B2        B2 (3)
  123   221           2.7946502738          76.0463000683      B2        B2 (3)
  124   144           2.8015881493          76.2350892608      B1        B1 (2)
  125    50           2.8238405576          76.8406080733      A1        A1 (1)
  126   222           2.8968617596          78.8276159984      B2        B2 (3)
  127    51           2.8972765230          78.8389022836      A1        A1 (1)
  128   145           2.9247547849          79.5866238016      B1        B1 (2)
  129   299           2.9564120053          80.4480605636      A2        A2 (4)
  130   146           2.9853160532          81.2345796947      B1        B1 (2)
  131   223           3.0159599358          82.0684421331      B2        B2 (3)
  132    52           3.0186509981          82.1416696612      A1        A1 (1)
  133   300           3.0479954442          82.9401726325      A2        A2 (4)
  134   224           3.0872702656          84.0088948573      B2        B2 (3)
  135   147           3.0890926806          84.0584852893      B1        B1 (2)
  136    53           3.0923651162          84.1475327896      A1        A1 (1)
  137    54           3.1310364423          85.1998330703      A1        A1 (1)
  138   148           3.1664038965          86.1622304264      B1        B1 (2)
  139   225           3.1807186612          86.5517549786      B2        B2 (3)
  140    55           3.1933908346          86.8965823475      A1        A1 (1)
  141   149           3.2032119150          87.1638275309      B1        B1 (2)
  142   301           3.2370944998          88.0858195348      A2        A2 (4)
  143   226           3.2406462894          88.1824686447      B2        B2 (3)
  144   150           3.2474226197          88.3668619664      B1        B1 (2)
  145    56           3.2718258626          89.0309079661      A1        A1 (1)
  146   227           3.2970249909          89.7166111073      B2        B2 (3)
  147    57           3.3281771607          90.5643047428      A1        A1 (1)
  148   302           3.3304719406          90.6267488785      A2        A2 (4)
  149    58           3.3524539654          91.2249101826      A1        A1 (1)
  150   228           3.3737621118          91.8047343245      B2        B2 (3)
  151    59           3.3919038299          92.2983955722      A1        A1 (1)
  152   303           3.4149883932          92.9265584740      A2        A2 (4)
  153   229           3.4229755261          93.1438994082      B2        B2 (3)
  154   151           3.4306058226          93.3515303325      B1        B1 (2)
  155    60           3.4350014286          93.4711408537      A1        A1 (1)
  156   304           3.4462835632          93.7781433421      A2        A2 (4)
  157   305           3.4613382916          94.1878033299      A2        A2 (4)
  158   152           3.4975943738          95.1743814830      B1        B1 (2)
  159   230           3.5288210938          96.0241037345      B2        B2 (3)
  160   231           3.5498246767          96.5956402815      B2        B2 (3)
  161    61           3.5565099527          96.7775558886      A1        A1 (1)
  162   153           3.5759740689          97.3072014160      B1        B1 (2)
  163   232           3.5934354604          97.7823500349      B2        B2 (3)
  164    62           3.6030505054          98.0439887123      A1        A1 (1)
  165   306           3.6265675411          98.6839197869      A2        A2 (4)
  166   154           3.6941990508         100.5242667266      B1        B1 (2)
  167    63           3.6944542540         100.5312111598      A1        A1 (1)
  168   233           3.7151908952         101.0954838523      B2        B2 (3)
  169   307           3.7265858829         101.4055572337      A2        A2 (4)
  170    64           3.7455669538         101.9220584306      A1        A1 (1)
  171   234           3.7534272423         102.1359477551      B2        B2 (3)
  172   155           3.7967111331         103.3137623012      B1        B1 (2)
  173    65           3.7997787175         103.3972355184      A1        A1 (1)
  174    66           3.8294445336         104.2044834133      A1        A1 (1)
  175   235           3.9183201777         106.6229126405      B2        B2 (3)
  176   236           3.9350147097         107.0771939510      B2        B2 (3)
  177    67           3.9356141605         107.0935058367      A1        A1 (1)
  178   308           3.9479567697         107.4293653081      A2        A2 (4)
  179   309           4.0258042157         109.5477020066      A2        A2 (4)
  180   237           4.0452155286         110.0759106846      B2        B2 (3)
  181   156           4.0464695512         110.1100343747      B1        B1 (2)
  182    68           4.0580753216         110.4258434409      A1        A1 (1)
  183   157           4.1231031687         112.1953411218      B1        B1 (2)
  184    69           4.1337797767         112.4858663952      A1        A1 (1)
  185   158           4.1445723604         112.7795475288      B1        B1 (2)
  186   310           4.1692483401         113.4510150731      A2        A2 (4)
  187   238           4.1693113082         113.4527285211      B2        B2 (3)
  188   239           4.1737091965         113.5724011474      B2        B2 (3)
  189    70           4.1755883635         113.6235358800      A1        A1 (1)
  190   311           4.2096852515         114.5513593707      A2        A2 (4)
  191   159           4.2150564861         114.6975180948      B1        B1 (2)
  192    71           4.2204241815         114.8435805124      A1        A1 (1)
  193   240           4.2412496573         115.4102705194      B2        B2 (3)
  194    72           4.3041870289         117.1228834696      A1        A1 (1)
  195   241           4.3365643198         118.0039143447      B2        B2 (3)
  196    73           4.3425101463         118.1657085090      A1        A1 (1)
  197   312           4.4264126857         120.4488126761      A2        A2 (4)
  198   242           4.4391342883         120.7949850841      B2        B2 (3)
  199   160           4.4725960381         121.7055255872      B1        B1 (2)
  200    74           4.5541445954         123.9245746431      A1        A1 (1)
  201   243           4.5609810107         124.1106029632      B2        B2 (3)
  202   161           4.5726112932         124.4270790375      B1        B1 (2)
  203   313           4.5899061043         124.8976947739      A2        A2 (4)
  204    75           4.6502761853         126.5404481935      A1        A1 (1)
  205   244           4.6626145261         126.8761915164      B2        B2 (3)
  206    76           4.6650446219         126.9423177859      A1        A1 (1)
  207    77           4.7129582120         128.2461128549      A1        A1 (1)
  208   245           4.7606265151         129.5432333258      B2        B2 (3)
  209   162           4.7831441695         130.1559698527      B1        B1 (2)
  210   163           4.8573116873         132.1741706155      B1        B1 (2)
  211   314           4.8668760260         132.4344295035      A2        A2 (4)
  212    78           4.8820522238         132.8473948406      A1        A1 (1)
  213   246           4.9059032139         133.4964132771      B2        B2 (3)
  214   164           5.0047477466         136.1861097529      B1        B1 (2)
  215    79           5.0556296708         137.5706773015      A1        A1 (1)
  216   315           5.1143939336         139.1697341860      A2        A2 (4)
  217    80           5.1148878837         139.1831752514      A1        A1 (1)
  218   247           5.1359876877         139.7573301089      B2        B2 (3)
  219   165           5.2182426073         141.9956002627      B1        B1 (2)
  220   316           5.3068111421         144.4056726193      A2        A2 (4)
  221    81           5.3094146064         144.4765164847      A1        A1 (1)
  222   166           5.3118418792         144.5425659361      B1        B1 (2)
  223   248           5.3206459242         144.7821361804      B2        B2 (3)
  224    82           5.3848467671         146.5291299305      A1        A1 (1)
  225   249           5.4130630070         147.2969328505      B2        B2 (3)
  226   317           5.4570156944         148.4929462791      A2        A2 (4)
  227    83           5.4592542543         148.5538605924      A1        A1 (1)
  228   250           5.4692971594         148.8271419331      B2        B2 (3)
  229   167           5.6109770929         152.6824489224      B1        B1 (2)
  230   251           5.6266747626         153.1096042313      B2        B2 (3)
  231    84           5.6339297043         153.3070212335      A1        A1 (1)
  232   252           5.7421765525         156.2525677203      B2        B2 (3)
  233   318           5.7469142578         156.3814872351      A2        A2 (4)
  234    85           5.7636300458         156.8363469522      A1        A1 (1)
  235   168           5.8175818671         158.3044506467      B1        B1 (2)
  236   253           5.8183782416         158.3261210993      B2        B2 (3)
  237    86           5.8577054213         159.3962680631      A1        A1 (1)
  238    87           6.0131663772         163.6265757379      A1        A1 (1)
  239   254           6.0702660666         165.1803372784      B2        B2 (3)
  240    88           6.1469206435         167.2662143600      A1        A1 (1)
  241   255           6.1620724832         167.6785168792      B2        B2 (3)
  242    89           6.2556725710         170.2255047547      A1        A1 (1)
  243    90           6.3278101494         172.1884680572      A1        A1 (1)
  244   256           6.5120112638         177.2008352037      B2        B2 (3)
  245   257           6.6399900369         180.6833146652      B2        B2 (3)
  246    91           6.6590243863         181.2012656445      A1        A1 (1)
  247    92           6.8500475125         186.3992691714      A1        A1 (1)
  248   258           6.8739558498         187.0498481027      B2        B2 (3)
  249   259           7.3259363969         199.3488640605      B2        B2 (3)
  250    93           7.3282898098         199.4129036811      A1        A1 (1)
  251   169          15.2984028368         416.2907050008      B1        B1 (2)
  252   319          15.3730034384         418.3206905716      A2        A2 (4)
  253   170          15.4078475212         419.2688462676      B1        B1 (2)
  254   320          15.4807632330         421.2529836566      A2        A2 (4)
  255   171          15.6344666366         425.4354659040      B1        B1 (2)
  256   260          16.3597395763         445.1711459356      B2        B2 (3)
  257   261          16.4424299933         447.4212665745      B2        B2 (3)
  258    94          16.4540480089         447.7374088532      A1        A1 (1)
  259    95          16.5207529562         449.5525427465      A1        A1 (1)
  260   262          16.5593904461         450.6039222979      B2        B2 (3)
  261    96          16.5634750317         450.7150695235      A1        A1 (1)
  262    97          16.6375517498         452.7307995021      A1        A1 (1)
  263    98          16.6791902588         453.8638409345      A1        A1 (1)
  264   263          16.6892964126         454.1388433590      B2        B2 (3)
  265    99          16.7679203524         456.2783095287      A1        A1 (1)
  266   264          16.7687155622         456.2999482873      B2        B2 (3)
  267   100          16.8369587026         458.1569385467      A1        A1 (1)
  268   265          16.9222479485         460.4777769166      B2        B2 (3)
  269   266          17.0754488123         464.6465843582      B2        B2 (3)
  270   101          17.4802570436         475.6619763450      A1        A1 (1)
  271   172          20.9090458962         568.9640644103      B1        B1 (2)
  272   102          21.4144650612         582.7172190869      A1        A1 (1)
  273   267          22.4403063264         610.6317790604      B2        B2 (3)
  274   103          23.1530932915         630.0276984505      A1        A1 (1)
  275   173          39.2050346726        1066.8232296855      B1        B1 (2)
  276   321          39.2309842096        1067.5293524870      A2        A2 (4)
  277   104          39.2630851865        1068.4028644767      A1        A1 (1)
  278   105          39.4191825267        1072.6504890480      A1        A1 (1)
  279   268          39.4228376530        1072.7499500909      B2        B2 (3)
  280   322          41.4654415204        1128.3320270629      A2        A2 (4)
  281   106          41.4704438251        1128.4681466921      A1        A1 (1)
  282   174          41.4852749601        1128.8717223933      B1        B1 (2)
  283   323          41.5003122460        1129.2809077452      A2        A2 (4)
  284   175          41.5008604484        1129.2958250922      B1        B1 (2)
  285   269          41.5041386352        1129.3850290903      B2        B2 (3)
  286   176          41.5143122888        1129.6618682776      B1        B1 (2)
  287   107          41.5187885100        1129.7836724493      A1        A1 (1)
  288   270          41.5239009582        1129.9227892367      B2        B2 (3)
  289   324          41.5295467756        1130.0764197382      A2        A2 (4)
  290   177          41.5687698871        1131.1437348630      B1        B1 (2)
  291   325          41.5698991954        1131.1744649040      A2        A2 (4)
  292   178          41.5699894135        1131.1769198636      B1        B1 (2)
  293   326          41.5880202424        1131.6675636617      A2        A2 (4)
  294   108          41.6660650798        1133.7912716554      A1        A1 (1)
  295   109          41.7415902810        1135.8464168608      A1        A1 (1)
  296   271          41.7442358112        1135.9184053981      B2        B2 (3)
  297   272          41.7793419893        1136.8736930707      B2        B2 (3)
  298   110          41.8013428894        1137.4723679974      A1        A1 (1)
  299   111          41.8128188529        1137.7846448419      A1        A1 (1)
  300   273          41.8128504986        1137.7855059630      B2        B2 (3)
  301   112          41.9197748203        1140.6950646767      A1        A1 (1)
  302   274          41.9269410013        1140.8900663745      B2        B2 (3)
  303   275          41.9386167124        1141.2077786261      B2        B2 (3)
  304   113          41.9608431505        1141.8125907550      A1        A1 (1)
  305   179          80.9948344007        2203.9814922966      B1        B1 (2)
  306   327          81.0452136545        2205.3523814881      A2        A2 (4)
  307   180          81.0734578420        2206.1209449022      B1        B1 (2)
  308   328          81.1328130934        2207.7360834059      A2        A2 (4)
  309   181          81.2423893359        2210.7178045516      B1        B1 (2)
  310   276          81.7465882431        2224.4377543263      B2        B2 (3)
  311   277          81.8151089967        2226.3022988226      B2        B2 (3)
  312   114          81.8269938708        2226.6257026885      A1        A1 (1)
  313   115          81.8754925472        2227.9454187665      A1        A1 (1)
  314   278          81.8830885577        2228.1521167189      B2        B2 (3)
  315   116          81.9590581986        2230.2193557437      A1        A1 (1)
  316   117          81.9981949872        2231.2843219056      A1        A1 (1)
  317   279          82.0063009062        2231.5048951732      B2        B2 (3)
  318   118          82.0426080962        2232.4928640412      A1        A1 (1)
  319   280          82.1844704720        2236.3531355409      B2        B2 (3)
  320   119          85.5821543077        2328.8088130640      A1        A1 (1)
  321   281          86.0373136599        2341.1943287045      B2        B2 (3)
  322   120          86.2035549871        2345.7179851983      A1        A1 (1)
  323   282          86.6496211066        2357.8560613955      B2        B2 (3)
  324   121          87.3073010411        2375.7524422495      A1        A1 (1)
  325   182         109.0464310081        2967.3042425625      B1        B1 (2)
  326   122         109.4941156868        2979.4863619981      A1        A1 (1)
  327   283         110.1801731334        2998.1549342126      B2        B2 (3)
  328   123         116.9745301840        3183.0387888718      A1        A1 (1)


  VSCF finished.

 @CHECKOUT-I, Total execution time (CPU/WALL):       209.06/      61.56 seconds.
--executable xvscf finished with status     0 in       61.58 seconds (walltime).
 --invoking executable--
/home/esselman/CFOUR_18/cfour18/bin/xvtran
 @GETMEM-I,  Allocated  183105 MB of main memory.
  Partial RHF integral transformation
  Transformation of IIII integrals :
  1 pass through the AO integral file was required.
    38684526 AO integrals were read.
    12601315 MO integrals were written to HF2.
  Transformation of IIJJ integrals :
  1 pass through the AO integral file was required.
    67140465 AO integrals were read.
    18536072 MO integrals were written to HF2.
  Transformation of IJIJ integrals :
  1 pass through the AO integral file was required.
   129461069 AO integrals were read.
    36433659 MO integrals were written to HF2.
  Transformation of IJKL integrals :
  1 pass through the AO integral file was required.
    84504535 AO integrals were read.
    19736523 MO integrals were written to HF2.
  Summary of active molecular orbitals: 
------------------------------------------------------------------------
 
  Index      Eigenvalue    Symmetry    Index      Eigenvalue    Symmetry
------------------------------------------------------------------------
     1       -15.5630606        1       165         4.1231032        2
     2       -11.2726824        1       166         4.1445724        2
     3       -11.2583925        1       167         4.2150565        2
     4       -11.2401909        1       168         4.4725960        2
     5        -1.2551910        1       169         4.5726113        2
     6        -1.0882046        1       170         4.7831442        2
     7        -0.8576363        1       171         4.8573117        2
     8        -0.7203274        1       172         5.0047477        2
     9        -0.6531966        1       173         5.2182426        2
    10        -0.5755679        1       174         5.3118419        2
    11        -0.4185056        1       175         5.6109771        2
    12        -0.5398968        2       176         5.8175819        2
    13        -0.3827934        2       177        15.2984028        2
    14       -11.2727004        3       178        15.4078475        2
    15       -11.2402437        3       179        15.6344666        2
    16        -1.0317226        3       180        20.9090459        2
    17        -0.8544632        3       181        39.2050347        2
    18        -0.6588568        3       182        41.4852750        2
    19        -0.5965953        3       183        41.5008604        2
    20        -0.5186259        3       184        41.5143123        2
    21        -0.3464594        4       185        41.5687699        2
    22         0.1438177        1       186        41.5699894        2
    23         0.1777863        1       187        80.9948344        2
    24         0.2121453        1       188        81.0734578        2
    25         0.2996552        1       189        81.2423893        2
    26         0.3618528        1       190       109.0464310        2
    27         0.3958283        1       191         0.1653008        3
    28         0.5014692        1       192         0.2003480        3
    29         0.5075460        1       193         0.3537005        3
    30         0.5595314        1       194         0.3724529        3
    31         0.5919621        1       195         0.4358094        3
    32         0.6179048        1       196         0.4978447        3
    33         0.6341090        1       197         0.5568171        3
    34         0.6804359        1       198         0.5876330        3
    35         0.6926265        1       199         0.6326985        3
    36         0.7766247        1       200         0.7089508        3
    37         0.8419740        1       201         0.7228174        3
    38         0.9315353        1       202         0.8345556        3
    39         0.9926091        1       203         0.9279405        3
    40         1.0361823        1       204         0.9354885        3
    41         1.0991248        1       205         1.0373193        3
    42         1.2089618        1       206         1.1401060        3
    43         1.2493504        1       207         1.2331081        3
    44         1.3066389        1       208         1.3283437        3
    45         1.3916581        1       209         1.3946997        3
    46         1.5046143        1       210         1.4843870        3
    47         1.5438889        1       211         1.4992139        3
    48         1.5642893        1       212         1.5099432        3
    49         1.5766579        1       213         1.5656139        3
    50         1.6504892        1       214         1.6251376        3
    51         1.7156732        1       215         1.8202981        3
    52         1.8501280        1       216         2.0740207        3
    53         2.0489987        1       217         2.1263994        3
    54         2.1088263        1       218         2.1663193        3
    55         2.2322043        1       219         2.4301246        3
    56         2.4571131        1       220         2.4941973        3
    57         2.5794213        1       221         2.7250509        3
    58         2.6477768        1       222         2.7946503        3
    59         2.7142775        1       223         2.8968618        3
    60         2.8238406        1       224         3.0159599        3
    61         2.8972765        1       225         3.0872703        3
    62         3.0186510        1       226         3.1807187        3
    63         3.0923651        1       227         3.2406463        3
    64         3.1310364        1       228         3.2970250        3
    65         3.1933908        1       229         3.3737621        3
    66         3.2718259        1       230         3.4229755        3
    67         3.3281772        1       231         3.5288211        3
    68         3.3524540        1       232         3.5498247        3
    69         3.3919038        1       233         3.5934355        3
    70         3.4350014        1       234         3.7151909        3
    71         3.5565100        1       235         3.7534272        3
    72         3.6030505        1       236         3.9183202        3
    73         3.6944543        1       237         3.9350147        3
    74         3.7455670        1       238         4.0452155        3
    75         3.7997787        1       239         4.1693113        3
    76         3.8294445        1       240         4.1737092        3
    77         3.9356142        1       241         4.2412497        3
    78         4.0580753        1       242         4.3365643        3
    79         4.1337798        1       243         4.4391343        3
    80         4.1755884        1       244         4.5609810        3
    81         4.2204242        1       245         4.6626145        3
    82         4.3041870        1       246         4.7606265        3
    83         4.3425101        1       247         4.9059032        3
    84         4.5541446        1       248         5.1359877        3
    85         4.6502762        1       249         5.3206459        3
    86         4.6650446        1       250         5.4130630        3
    87         4.7129582        1       251         5.4692972        3
    88         4.8820522        1       252         5.6266748        3
    89         5.0556297        1       253         5.7421766        3
    90         5.1148879        1       254         5.8183782        3
    91         5.3094146        1       255         6.0702661        3
    92         5.3848468        1       256         6.1620725        3
    93         5.4592543        1       257         6.5120113        3
    94         5.6339297        1       258         6.6399900        3
    95         5.7636300        1       259         6.8739558        3
    96         5.8577054        1       260         7.3259364        3
    97         6.0131664        1       261        16.3597396        3
    98         6.1469206        1       262        16.4424300        3
    99         6.2556726        1       263        16.5593904        3
   100         6.3278101        1       264        16.6892964        3
   101         6.6590244        1       265        16.7687156        3
   102         6.8500475        1       266        16.9222479        3
   103         7.3282898        1       267        17.0754488        3
   104        16.4540480        1       268        22.4403063        3
   105        16.5207530        1       269        39.4228377        3
   106        16.5634750        1       270        41.5041386        3
   107        16.6375517        1       271        41.5239010        3
   108        16.6791903        1       272        41.7442358        3
   109        16.7679204        1       273        41.7793420        3
   110        16.8369587        1       274        41.8128505        3
   111        17.4802570        1       275        41.9269410        3
   112        21.4144651        1       276        41.9386167        3
   113        23.1530933        1       277        81.7465882        3
   114        39.2630852        1       278        81.8151090        3
   115        39.4191825        1       279        81.8830886        3
   116        41.4704438        1       280        82.0063009        3
   117        41.5187885        1       281        82.1844705        3
   118        41.6660651        1       282        86.0373137        3
   119        41.7415903        1       283        86.6496211        3
   120        41.8013429        1       284       110.1801731        3
   121        41.8128189        1       285         0.1232197        4
   122        41.9197748        1       286         0.4642372        4
   123        41.9608432        1       287         0.5657897        4
   124        81.8269939        1       288         0.8493336        4
   125        81.8754925        1       289         0.8616303        4
   126        81.9590582        1       290         0.9767756        4
   127        81.9981950        1       291         1.2334646        4
   128        82.0426081        1       292         1.3238509        4
   129        85.5821543        1       293         1.5849438        4
   130        86.2035550        1       294         1.6022322        4
   131        87.3073010        1       295         2.0126124        4
   132       109.4941157        1       296         2.3435224        4
   133       116.9745302        1       297         2.4575885        4
   134         0.1072352        2       298         2.6762753        4
   135         0.3175177        2       299         2.9564120        4
   136         0.4217453        2       300         3.0479954        4
   137         0.4840096        2       301         3.2370945        4
   138         0.6005428        2       302         3.3304719        4
   139         0.6287023        2       303         3.4149884        4
   140         0.8098626        2       304         3.4462836        4
   141         0.8859334        2       305         3.4613383        4
   142         1.0214297        2       306         3.6265675        4
   143         1.1340569        2       307         3.7265859        4
   144         1.2061511        2       308         3.9479568        4
   145         1.3311241        2       309         4.0258042        4
   146         1.4872976        2       310         4.1692483        4
   147         1.6197121        2       311         4.2096853        4
   148         1.8690731        2       312         4.4264127        4
   149         2.2776112        2       313         4.5899061        4
   150         2.3887945        2       314         4.8668760        4
   151         2.6339031        2       315         5.1143939        4
   152         2.8015881        2       316         5.3068111        4
   153         2.9247548        2       317         5.4570157        4
   154         2.9853161        2       318         5.7469143        4
   155         3.0890927        2       319        15.3730034        4
   156         3.1664039        2       320        15.4807632        4
   157         3.2032119        2       321        39.2309842        4
   158         3.2474226        2       322        41.4654415        4
   159         3.4306058        2       323        41.5003122        4
   160         3.4975944        2       324        41.5295468        4
   161         3.5759741        2       325        41.5698992        4
   162         3.6941991        2       326        41.5880202        4
   163         3.7967111        2       327        81.0452137        4
   164         4.0464696        2       328        81.1328131        4
------------------------------------------------------------------------
 @CHECKOUT-I, Total execution time (CPU/WALL):       180.04/      46.73 seconds.
--executable xvtran finished with status     0 in       46.75 seconds (walltime).
 --invoking executable--
/home/esselman/CFOUR_18/cfour18/bin/xintprc
 @GETMEM-I,  Allocated  183105 MB of main memory.
  @GMOIAA-I, Processing MO integrals for spin case AA.
  @GMOIAA-I, Generation of integral list completed.
                      TYPE                NUMBER
                      ----               --------
                      PPPP                     0
                      PPPH              78456494
                      PPHH               5511809
                      PHPH               2908802
                      PHHH                421693
                      HHHH                  8771

                     TOTAL              87307569

  @FORMT2-I, Second-order MP correlation energies:
            ------------------------------------------------
            E(SCF)                  =   -246.777678193867 a.u.
            E2(AA)                  =     -0.139364674346 a.u.
            E2(AB)                  =     -1.000491157769 a.u.
            E2(TOT)                 =     -1.279220506461 a.u.
            Total MP2 energy        =   -248.056898700327 a.u.
            ------------------------------------------------
   Largest T2 amplitudes for spin case AB:
       _       _                 _       _                 _       _
   i   j   a   b             i   j   a   b             i   j   a   b
-----------------------------------------------------------------------------
[ 13  13 134 134]-0.06919 [ 21  21 285 285]-0.06627 [ 21  21 134 134]-0.05142
[ 13  13 285 285]-0.03960 [ 21  13 134 285] 0.03509 [ 13  21 285 134] 0.03509
[ 12  12 134 134]-0.03291 [ 12  12 285 285]-0.02695 [ 13  12 135 134]-0.02487
[ 12  13 134 135]-0.02487 [ 13  13 135 135]-0.02239 [ 21  12 135 285] 0.02076
[ 12  21 285 135] 0.02076 [ 21  21 287 285] 0.02074 [ 21  21 285 287] 0.02074
-----------------------------------------------------------------------------
   Norm of T2AB vector ( 11017171 symmetry allowed elements):  0.4955994198.
-----------------------------------------------------------------------------
 @CHECKOUT-I, Total execution time (CPU/WALL):        38.57/       6.15 seconds.
--executable xintprc finished with status     0 in        6.17 seconds (walltime).
 --invoking executable--
/home/esselman/CFOUR_18/cfour18/bin/xecc
 @GETMEM-I,  Allocated  183105 MB of main memory.
 CCSD(T) energy will be calculated.
 AO based algorithm is used. 
 Largest T2 amplitudes for spin case AB:
        _       _                 _       _                 _       _
    i   j   a   b             i   j   a   b             i   j   a   b
 -----------------------------------------------------------------------------
 [ 13  13 134 134]-0.06919 [ 21  21 285 285]-0.06627 [ 21  21 134 134]-0.05142
 [ 13  13 285 285]-0.03960 [ 21  13 134 285] 0.03509 [ 13  21 285 134] 0.03509
 [ 12  12 134 134]-0.03291 [ 12  12 285 285]-0.02695 [ 13  12 135 134]-0.02487
 [ 12  13 134 135]-0.02487 [ 13  13 135 135]-0.02239 [ 21  12 135 285] 0.02076
 [ 12  21 285 135] 0.02076 [ 21  21 287 285] 0.02074 [ 21  21 285 287] 0.02074
 -----------------------------------------------------------------------------
 Norm of T2AB vector ( 11017171 symmetry allowed elements):  0.4955994198.
 -----------------------------------------------------------------------------
 The total correlation energy is -1.279220506461 a.u.
 Resorts of amplitudes and integrals (CPU/WALL):       4.25/       0.35 seconds.
 Starting iterative solution of the CC equations.
 The DIIS procedure is used to accelerate convergence.
 5 expansion vectors are used in the DIIS extrapolation.
 Convergence criterium is 10**(-9).
 Maximum number of iterations is 100.
 >>>>>>>>>>>>>>>>>>>>>>>>>>>>>>>>>>>>>>>>>>>>>>>>>>>>>>>>>>>>>>>>>>>>>>>>>>>>>>>
 Iteration Nr.   1 started:
 Generation of Intermediates required (CPU/WALL):    101.78/       3.87 seconds.
 Transformation of t(ab,ij) amplitudes required    8.3 seconds.
 Contraction of t(mu nu,ij) with AO integrals required  207.2 seconds.
 Backtransformation of t(mu nu,ij) increments required    8.1 seconds.
 Construction of Hbar required (CPU/WALL):           286.06/     204.16 seconds.
 Amplitude changes are:
 -------------------------------------------------------------------
              Spin      RMS          Max.      Max. change for
  Amplitude   Case     Change       Change       i    j    a    b
 -------------------------------------------------------------------
     T1        AA    0.0000279795-0.0204542401   21       286
     T2        AB    0.0000000072 0.0166307056   21   21  134  134
 -------------------------------------------------------------------
 The total correlation energy is -1.271089694491 a.u.
 Convergence information after     1 iterations: 
 Largest element of residual vector : -0.20454240E-01.
 Largest element of DIIS residual   : -0.20454240E-01.
 Iteration Nr.   1 required (CPU/WALL):              414.69/     208.88 seconds.
 >>>>>>>>>>>>>>>>>>>>>>>>>>>>>>>>>>>>>>>>>>>>>>>>>>>>>>>>>>>>>>>>>>>>>>>>>>>>>>>
 Iteration Nr.   2 started:
 Generation of Intermediates required (CPU/WALL):    100.23/       3.70 seconds.
 Transformation of t(ab,ij) amplitudes required    9.5 seconds.
 Contraction of t(mu nu,ij) with AO integrals required  206.5 seconds.
 Backtransformation of t(mu nu,ij) increments required    8.8 seconds.
 Construction of Hbar required (CPU/WALL):           285.96/     203.63 seconds.
 Amplitude changes are:
 -------------------------------------------------------------------
              Spin      RMS          Max.      Max. change for
  Amplitude   Case     Change       Change       i    j    a    b
 -------------------------------------------------------------------
     T1        AA    0.0000033108-0.0018277295   12       139
     T2        AB    0.0000000032-0.0113979624   13   13  134  134
 -------------------------------------------------------------------
 The total correlation energy is -1.304822501056 a.u.
 Convergence information after     2 iterations: 
 Largest element of residual vector : -0.11397962E-01.
 Largest element of DIIS residual   : -0.90373304E-02.
 Iteration Nr.   2 required (CPU/WALL):              422.12/     208.46 seconds.
 >>>>>>>>>>>>>>>>>>>>>>>>>>>>>>>>>>>>>>>>>>>>>>>>>>>>>>>>>>>>>>>>>>>>>>>>>>>>>>>
 Iteration Nr.   3 started:
 Generation of Intermediates required (CPU/WALL):    100.12/       3.69 seconds.
 Transformation of t(ab,ij) amplitudes required   10.0 seconds.
 Contraction of t(mu nu,ij) with AO integrals required  206.3 seconds.
 Backtransformation of t(mu nu,ij) increments required    9.4 seconds.
 Construction of Hbar required (CPU/WALL):           286.41/     203.51 seconds.
 Amplitude changes are:
 -------------------------------------------------------------------
              Spin      RMS          Max.      Max. change for
  Amplitude   Case     Change       Change       i    j    a    b
 -------------------------------------------------------------------
     T1        AA    0.0000037469 0.0032738093   13       134
     T2        AB    0.0000000011-0.0029042011   21   21  285  285
 -------------------------------------------------------------------
 The total correlation energy is -1.302951698994 a.u.
 Convergence information after     3 iterations: 
 Largest element of residual vector :  0.32738093E-02.
 Largest element of DIIS residual   :  0.29753365E-02.
 Iteration Nr.   3 required (CPU/WALL):              430.58/     208.59 seconds.
 >>>>>>>>>>>>>>>>>>>>>>>>>>>>>>>>>>>>>>>>>>>>>>>>>>>>>>>>>>>>>>>>>>>>>>>>>>>>>>>
 Iteration Nr.   4 started:
 Generation of Intermediates required (CPU/WALL):     99.93/       3.68 seconds.
 Transformation of t(ab,ij) amplitudes required    8.8 seconds.
 Contraction of t(mu nu,ij) with AO integrals required  207.0 seconds.
 Backtransformation of t(mu nu,ij) increments required    9.5 seconds.
 Construction of Hbar required (CPU/WALL):           285.88/     203.99 seconds.
 Amplitude changes are:
 -------------------------------------------------------------------
              Spin      RMS          Max.      Max. change for
  Amplitude   Case     Change       Change       i    j    a    b
 -------------------------------------------------------------------
     T1        AA    0.0000007208-0.0007845114   21       285
     T2        AB    0.0000000004-0.0013871578   13   13  134  134
 -------------------------------------------------------------------
 The total correlation energy is -1.306037564640 a.u.
 Convergence information after     4 iterations: 
 Largest element of residual vector : -0.13871578E-02.
 Largest element of DIIS residual   : -0.76367843E-03.
 Iteration Nr.   4 required (CPU/WALL):              438.84/     209.33 seconds.
 >>>>>>>>>>>>>>>>>>>>>>>>>>>>>>>>>>>>>>>>>>>>>>>>>>>>>>>>>>>>>>>>>>>>>>>>>>>>>>>
 Iteration Nr.   5 started:
 Generation of Intermediates required (CPU/WALL):     99.31/       3.66 seconds.
 Transformation of t(ab,ij) amplitudes required   10.0 seconds.
 Contraction of t(mu nu,ij) with AO integrals required  206.9 seconds.
 Backtransformation of t(mu nu,ij) increments required   10.4 seconds.
 Construction of Hbar required (CPU/WALL):           289.32/     204.13 seconds.
 Amplitude changes are:
 -------------------------------------------------------------------
              Spin      RMS          Max.      Max. change for
  Amplitude   Case     Change       Change       i    j    a    b
 -------------------------------------------------------------------
     T1        AA    0.0000006630 0.0009373946   13       134
     T2        AB    0.0000000001-0.0005140971   21   21  285  285
 -------------------------------------------------------------------
 The total correlation energy is -1.306419847502 a.u.
 Convergence information after     5 iterations: 
 Largest element of residual vector :  0.93739464E-03.
 Largest element of DIIS residual   :  0.53542110E-03.
 Iteration Nr.   5 required (CPU/WALL):              452.13/     209.79 seconds.
 Largest T1 amplitudes for spin case AA:
    i       a                 i       a                 i       a    
 -----------------------------------------------------------------------------
 [ 21     286    ]-0.02371 [ 13     137    ] 0.01815 [ 21     285    ]-0.01809
 [ 13     134    ] 0.01728 [ 12     136    ]-0.01256 [ 13     146    ] 0.01139
 [ 21     289    ]-0.01013 [ 13     136    ]-0.00956 [ 21     296    ] 0.00927
 [ 21     293    ]-0.00906 [ 13     140    ] 0.00888 [  8      29    ]-0.00868
 [ 11      34    ]-0.00857 [ 11      28    ]-0.00807 [ 12     149    ]-0.00774
 -----------------------------------------------------------------------------
 Norm of T1AA vector (     2048 symmetry allowed elements):  0.0667168758.
 -----------------------------------------------------------------------------
 Largest T2 amplitudes for spin case AB:
        _       _                 _       _                 _       _
    i   j   a   b             i   j   a   b             i   j   a   b
 -----------------------------------------------------------------------------
 [ 21  21 285 285]-0.08089 [ 13  13 134 134]-0.08013 [ 21  13 134 285] 0.04476
 [ 13  21 285 134] 0.04476 [ 21  21 134 134]-0.03723 [ 13  12 135 134]-0.03387
 [ 12  13 134 135]-0.03387 [ 21  12 135 285] 0.03107 [ 12  21 285 135] 0.03107
 [ 12  12 134 134]-0.02876 [ 13  13 285 285]-0.02775 [ 21  21 287 285] 0.02574
 [ 21  21 285 287] 0.02574 [ 13  12 134 135]-0.02499 [ 12  13 135 134]-0.02499
 -----------------------------------------------------------------------------
 Norm of T2AB vector ( 11017171 symmetry allowed elements):  0.5325418896.
 -----------------------------------------------------------------------------
 >>>>>>>>>>>>>>>>>>>>>>>>>>>>>>>>>>>>>>>>>>>>>>>>>>>>>>>>>>>>>>>>>>>>>>>>>>>>>>>
 Iteration Nr.   6 started:
 Generation of Intermediates required (CPU/WALL):    100.52/       3.71 seconds.
 Transformation of t(ab,ij) amplitudes required   10.1 seconds.
 Contraction of t(mu nu,ij) with AO integrals required  206.8 seconds.
 Backtransformation of t(mu nu,ij) increments required    9.6 seconds.
 Construction of Hbar required (CPU/WALL):           294.06/     204.24 seconds.
 Amplitude changes are:
 -------------------------------------------------------------------
              Spin      RMS          Max.      Max. change for
  Amplitude   Case     Change       Change       i    j    a    b
 -------------------------------------------------------------------
     T1        AA    0.0000001568-0.0002487407   21       285
     T2        AB    0.0000000000-0.0000742432   13   13  134  134
 -------------------------------------------------------------------
 The total correlation energy is -1.306438738722 a.u.
 Convergence information after     6 iterations: 
 Largest element of residual vector : -0.24874071E-03.
 Largest element of DIIS residual   : -0.19043010E-03.
 Iteration Nr.   6 required (CPU/WALL):              455.95/     209.95 seconds.
 >>>>>>>>>>>>>>>>>>>>>>>>>>>>>>>>>>>>>>>>>>>>>>>>>>>>>>>>>>>>>>>>>>>>>>>>>>>>>>>
 Iteration Nr.   7 started:
 Generation of Intermediates required (CPU/WALL):    104.65/       3.93 seconds.
 Transformation of t(ab,ij) amplitudes required   10.0 seconds.
 Contraction of t(mu nu,ij) with AO integrals required  206.7 seconds.
 Backtransformation of t(mu nu,ij) increments required   10.3 seconds.
 Construction of Hbar required (CPU/WALL):           287.00/     204.01 seconds.
 Amplitude changes are:
 -------------------------------------------------------------------
              Spin      RMS          Max.      Max. change for
  Amplitude   Case     Change       Change       i    j    a    b
 -------------------------------------------------------------------
     T1        AA    0.0000001029 0.0001682215   13       134
     T2        AB    0.0000000000 0.0000176700   11   11   22   22
 -------------------------------------------------------------------
 The total correlation energy is -1.306434017316 a.u.
 Convergence information after     7 iterations: 
 Largest element of residual vector :  0.16822147E-03.
 Largest element of DIIS residual   :  0.10196431E-03.
 Iteration Nr.   7 required (CPU/WALL):              453.75/     209.90 seconds.
 >>>>>>>>>>>>>>>>>>>>>>>>>>>>>>>>>>>>>>>>>>>>>>>>>>>>>>>>>>>>>>>>>>>>>>>>>>>>>>>
 Iteration Nr.   8 started:
 Generation of Intermediates required (CPU/WALL):    100.79/       3.72 seconds.
 Transformation of t(ab,ij) amplitudes required    8.9 seconds.
 Contraction of t(mu nu,ij) with AO integrals required  206.5 seconds.
 Backtransformation of t(mu nu,ij) increments required    7.5 seconds.
 Construction of Hbar required (CPU/WALL):           283.49/     203.38 seconds.
 Amplitude changes are:
 -------------------------------------------------------------------
              Spin      RMS          Max.      Max. change for
  Amplitude   Case     Change       Change       i    j    a    b
 -------------------------------------------------------------------
     T1        AA    0.0000000429-0.0000645820   21       285
     T2        AB    0.0000000000-0.0000079583   21   21  134  134
 -------------------------------------------------------------------
 The total correlation energy is -1.306435714185 a.u.
 Convergence information after     8 iterations: 
 Largest element of residual vector : -0.64582026E-04.
 Largest element of DIIS residual   : -0.35755487E-04.
 Iteration Nr.   8 required (CPU/WALL):              446.37/     209.04 seconds.
 >>>>>>>>>>>>>>>>>>>>>>>>>>>>>>>>>>>>>>>>>>>>>>>>>>>>>>>>>>>>>>>>>>>>>>>>>>>>>>>
 Iteration Nr.   9 started:
 Generation of Intermediates required (CPU/WALL):    100.62/       3.71 seconds.
 Transformation of t(ab,ij) amplitudes required   10.0 seconds.
 Contraction of t(mu nu,ij) with AO integrals required  206.8 seconds.
 Backtransformation of t(mu nu,ij) increments required    9.5 seconds.
 Construction of Hbar required (CPU/WALL):           293.87/     204.27 seconds.
 Amplitude changes are:
 -------------------------------------------------------------------
              Spin      RMS          Max.      Max. change for
  Amplitude   Case     Change       Change       i    j    a    b
 -------------------------------------------------------------------
     T1        AA    0.0000000159 0.0000275604   13       134
     T2        AB    0.0000000000 0.0000059052   21   21  285  285
 -------------------------------------------------------------------
 The total correlation energy is -1.306431771943 a.u.
 Convergence information after     9 iterations: 
 Largest element of residual vector :  0.27560353E-04.
 Largest element of DIIS residual   :  0.12615569E-04.
 Iteration Nr.   9 required (CPU/WALL):              455.49/     209.96 seconds.
 >>>>>>>>>>>>>>>>>>>>>>>>>>>>>>>>>>>>>>>>>>>>>>>>>>>>>>>>>>>>>>>>>>>>>>>>>>>>>>>
 Iteration Nr.  10 started:
 Generation of Intermediates required (CPU/WALL):    112.05/       4.11 seconds.
 Transformation of t(ab,ij) amplitudes required   10.1 seconds.
 Contraction of t(mu nu,ij) with AO integrals required  206.8 seconds.
 Backtransformation of t(mu nu,ij) increments required   10.2 seconds.
 Construction of Hbar required (CPU/WALL):           290.92/     204.09 seconds.
 Amplitude changes are:
 -------------------------------------------------------------------
              Spin      RMS          Max.      Max. change for
  Amplitude   Case     Change       Change       i    j    a    b
 -------------------------------------------------------------------
     T1        AA    0.0000000060-0.0000089853   21       285
     T2        AB    0.0000000000-0.0000013692   21   21  134  134
 -------------------------------------------------------------------
 The total correlation energy is -1.306433995687 a.u.
 Convergence information after    10 iterations: 
 Largest element of residual vector : -0.89853427E-05.
 Largest element of DIIS residual   : -0.38113582E-05.
 Iteration Nr.  10 required (CPU/WALL):              465.28/     210.17 seconds.
 Largest T1 amplitudes for spin case AA:
    i       a                 i       a                 i       a    
 -----------------------------------------------------------------------------
 [ 21     286    ]-0.02371 [ 21     285    ]-0.01872 [ 13     137    ] 0.01823
 [ 13     134    ] 0.01786 [ 12     136    ]-0.01255 [ 13     146    ] 0.01139
 [ 21     289    ]-0.01012 [ 13     136    ]-0.00953 [ 21     296    ] 0.00928
 [ 21     293    ]-0.00907 [ 13     140    ] 0.00884 [  8      29    ]-0.00866
 [ 11      34    ]-0.00857 [ 11      28    ]-0.00805 [ 12     149    ]-0.00773
 -----------------------------------------------------------------------------
 Norm of T1AA vector (     2048 symmetry allowed elements):  0.0669923739.
 -----------------------------------------------------------------------------
 Largest T2 amplitudes for spin case AB:
        _       _                 _       _                 _       _
    i   j   a   b             i   j   a   b             i   j   a   b
 -----------------------------------------------------------------------------
 [ 21  21 285 285]-0.08106 [ 13  13 134 134]-0.08031 [ 21  13 134 285] 0.04490
 [ 13  21 285 134] 0.04490 [ 21  21 134 134]-0.03723 [ 13  12 135 134]-0.03394
 [ 12  13 134 135]-0.03394 [ 21  12 135 285] 0.03115 [ 12  21 285 135] 0.03115
 [ 12  12 134 134]-0.02873 [ 13  13 285 285]-0.02777 [ 21  21 287 285] 0.02578
 [ 21  21 285 287] 0.02578 [ 13  12 134 135]-0.02501 [ 12  13 135 134]-0.02501
 -----------------------------------------------------------------------------
 Norm of T2AB vector ( 11017171 symmetry allowed elements):  0.5325466635.
 -----------------------------------------------------------------------------
 >>>>>>>>>>>>>>>>>>>>>>>>>>>>>>>>>>>>>>>>>>>>>>>>>>>>>>>>>>>>>>>>>>>>>>>>>>>>>>>
 Iteration Nr.  11 started:
 Generation of Intermediates required (CPU/WALL):    100.32/       3.72 seconds.
 Transformation of t(ab,ij) amplitudes required    9.9 seconds.
 Contraction of t(mu nu,ij) with AO integrals required  206.9 seconds.
 Backtransformation of t(mu nu,ij) increments required   10.8 seconds.
 Construction of Hbar required (CPU/WALL):           295.00/     204.54 seconds.
 Amplitude changes are:
 -------------------------------------------------------------------
              Spin      RMS          Max.      Max. change for
  Amplitude   Case     Change       Change       i    j    a    b
 -------------------------------------------------------------------
     T1        AA    0.0000000017 0.0000020728   13       134
     T2        AB    0.0000000000-0.0000004555   11   11  134  134
 -------------------------------------------------------------------
 The total correlation energy is -1.306434218728 a.u.
 Convergence information after    11 iterations: 
 Largest element of residual vector :  0.20727742E-05.
 Largest element of DIIS residual   :  0.12463307E-05.
 Iteration Nr.  11 required (CPU/WALL):              470.43/     210.67 seconds.
 >>>>>>>>>>>>>>>>>>>>>>>>>>>>>>>>>>>>>>>>>>>>>>>>>>>>>>>>>>>>>>>>>>>>>>>>>>>>>>>
 Iteration Nr.  12 started:
 Generation of Intermediates required (CPU/WALL):    110.99/       4.41 seconds.
 Transformation of t(ab,ij) amplitudes required   10.8 seconds.
 Contraction of t(mu nu,ij) with AO integrals required  206.9 seconds.
 Backtransformation of t(mu nu,ij) increments required    9.8 seconds.
 Construction of Hbar required (CPU/WALL):           293.36/     204.34 seconds.
 Amplitude changes are:
 -------------------------------------------------------------------
              Spin      RMS          Max.      Max. change for
  Amplitude   Case     Change       Change       i    j    a    b
 -------------------------------------------------------------------
     T1        AA    0.0000000007-0.0000009072   21       285
     T2        AB    0.0000000000-0.0000005593   21   21  285  285
 -------------------------------------------------------------------
 The total correlation energy is -1.306434626020 a.u.
 Convergence information after    12 iterations: 
 Largest element of residual vector : -0.90724723E-06.
 Largest element of DIIS residual   :  0.56642383E-06.
 Iteration Nr.  12 required (CPU/WALL):              471.10/     210.87 seconds.
 >>>>>>>>>>>>>>>>>>>>>>>>>>>>>>>>>>>>>>>>>>>>>>>>>>>>>>>>>>>>>>>>>>>>>>>>>>>>>>>
 Iteration Nr.  13 started:
 Generation of Intermediates required (CPU/WALL):    104.01/       3.79 seconds.
 Transformation of t(ab,ij) amplitudes required    8.3 seconds.
 Contraction of t(mu nu,ij) with AO integrals required  206.9 seconds.
 Backtransformation of t(mu nu,ij) increments required   12.2 seconds.
 Construction of Hbar required (CPU/WALL):           292.74/     204.08 seconds.
 Amplitude changes are:
 -------------------------------------------------------------------
              Spin      RMS          Max.      Max. change for
  Amplitude   Case     Change       Change       i    j    a    b
 -------------------------------------------------------------------
     T1        AA    0.0000000003-0.0000002688   21       285
     T2        AB    0.0000000000-0.0000003156   21   21  285  285
 -------------------------------------------------------------------
 The total correlation energy is -1.306434808589 a.u.
 Convergence information after    13 iterations: 
 Largest element of residual vector : -0.31557779E-06.
 Largest element of DIIS residual   : -0.24245978E-06.
 Iteration Nr.  13 required (CPU/WALL):              463.81/     209.99 seconds.
 >>>>>>>>>>>>>>>>>>>>>>>>>>>>>>>>>>>>>>>>>>>>>>>>>>>>>>>>>>>>>>>>>>>>>>>>>>>>>>>
 Iteration Nr.  14 started:
 Generation of Intermediates required (CPU/WALL):    103.58/       3.78 seconds.
 Transformation of t(ab,ij) amplitudes required   10.4 seconds.
 Contraction of t(mu nu,ij) with AO integrals required  206.7 seconds.
 Backtransformation of t(mu nu,ij) increments required   13.8 seconds.
 Construction of Hbar required (CPU/WALL):           295.10/     204.21 seconds.
 Amplitude changes are:
 -------------------------------------------------------------------
              Spin      RMS          Max.      Max. change for
  Amplitude   Case     Change       Change       i    j    a    b
 -------------------------------------------------------------------
     T1        AA    0.0000000001 0.0000001634   13       134
     T2        AB    0.0000000000-0.0000001272   21   21  285  285
 -------------------------------------------------------------------
 The total correlation energy is -1.306434870291 a.u.
 Convergence information after    14 iterations: 
 Largest element of residual vector :  0.16341337E-06.
 Largest element of DIIS residual   :  0.16864337E-06.
 Iteration Nr.  14 required (CPU/WALL):              465.76/     210.11 seconds.
 >>>>>>>>>>>>>>>>>>>>>>>>>>>>>>>>>>>>>>>>>>>>>>>>>>>>>>>>>>>>>>>>>>>>>>>>>>>>>>>
 Iteration Nr.  15 started:
 Generation of Intermediates required (CPU/WALL):    103.33/       3.79 seconds.
 Transformation of t(ab,ij) amplitudes required   10.3 seconds.
 Contraction of t(mu nu,ij) with AO integrals required  206.5 seconds.
 Backtransformation of t(mu nu,ij) increments required   11.5 seconds.
 Construction of Hbar required (CPU/WALL):           294.99/     204.27 seconds.
 Amplitude changes are:
 -------------------------------------------------------------------
              Spin      RMS          Max.      Max. change for
  Amplitude   Case     Change       Change       i    j    a    b
 -------------------------------------------------------------------
     T1        AA    0.0000000001-0.0000001136   21       285
     T2        AB    0.0000000000-0.0000000425   21   21  285  285
 -------------------------------------------------------------------
 The total correlation energy is -1.306434887523 a.u.
 Convergence information after    15 iterations: 
 Largest element of residual vector : -0.11358430E-06.
 Largest element of DIIS residual   : -0.97679516E-07.
 Iteration Nr.  15 required (CPU/WALL):              470.59/     210.37 seconds.
 Largest T1 amplitudes for spin case AA:
    i       a                 i       a                 i       a    
 -----------------------------------------------------------------------------
 [ 21     286    ]-0.02371 [ 21     285    ]-0.01873 [ 13     137    ] 0.01823
 [ 13     134    ] 0.01787 [ 12     136    ]-0.01255 [ 13     146    ] 0.01139
 [ 21     289    ]-0.01012 [ 13     136    ]-0.00953 [ 21     296    ] 0.00928
 [ 21     293    ]-0.00907 [ 13     140    ] 0.00884 [  8      29    ]-0.00866
 [ 11      34    ]-0.00857 [ 11      28    ]-0.00805 [ 12     149    ]-0.00773
 -----------------------------------------------------------------------------
 Norm of T1AA vector (     2048 symmetry allowed elements):  0.0669972468.
 -----------------------------------------------------------------------------
 Largest T2 amplitudes for spin case AB:
        _       _                 _       _                 _       _
    i   j   a   b             i   j   a   b             i   j   a   b
 -----------------------------------------------------------------------------
 [ 21  21 285 285]-0.08106 [ 13  13 134 134]-0.08031 [ 21  13 134 285] 0.04491
 [ 13  21 285 134] 0.04491 [ 21  21 134 134]-0.03723 [ 13  12 135 134]-0.03394
 [ 12  13 134 135]-0.03394 [ 21  12 135 285] 0.03115 [ 12  21 285 135] 0.03115
 [ 12  12 134 134]-0.02873 [ 13  13 285 285]-0.02777 [ 21  21 287 285] 0.02578
 [ 21  21 285 287] 0.02578 [ 13  12 134 135]-0.02501 [ 12  13 135 134]-0.02501
 -----------------------------------------------------------------------------
 Norm of T2AB vector ( 11017171 symmetry allowed elements):  0.5325494956.
 -----------------------------------------------------------------------------
 >>>>>>>>>>>>>>>>>>>>>>>>>>>>>>>>>>>>>>>>>>>>>>>>>>>>>>>>>>>>>>>>>>>>>>>>>>>>>>>
 Iteration Nr.  16 started:
 Generation of Intermediates required (CPU/WALL):    109.26/       4.34 seconds.
 Transformation of t(ab,ij) amplitudes required    8.5 seconds.
 Contraction of t(mu nu,ij) with AO integrals required  207.4 seconds.
 Backtransformation of t(mu nu,ij) increments required   14.6 seconds.
 Construction of Hbar required (CPU/WALL):           295.59/     204.72 seconds.
 Amplitude changes are:
 -------------------------------------------------------------------
              Spin      RMS          Max.      Max. change for
  Amplitude   Case     Change       Change       i    j    a    b
 -------------------------------------------------------------------
     T1        AA    0.0000000000 0.0000000571   13       134
     T2        AB    0.0000000000-0.0000000073   11   11   23   23
 -------------------------------------------------------------------
 The total correlation energy is -1.306434890933 a.u.
 Convergence information after    16 iterations: 
 Largest element of residual vector :  0.57065298E-07.
 Largest element of DIIS residual   :  0.45550131E-07.
 Iteration Nr.  16 required (CPU/WALL):              471.78/     211.18 seconds.
 >>>>>>>>>>>>>>>>>>>>>>>>>>>>>>>>>>>>>>>>>>>>>>>>>>>>>>>>>>>>>>>>>>>>>>>>>>>>>>>
 Iteration Nr.  17 started:
 Generation of Intermediates required (CPU/WALL):    103.60/       3.83 seconds.
 Transformation of t(ab,ij) amplitudes required   10.2 seconds.
 Contraction of t(mu nu,ij) with AO integrals required  207.0 seconds.
 Backtransformation of t(mu nu,ij) increments required   11.0 seconds.
 Construction of Hbar required (CPU/WALL):           291.37/     204.38 seconds.
 Amplitude changes are:
 -------------------------------------------------------------------
              Spin      RMS          Max.      Max. change for
  Amplitude   Case     Change       Change       i    j    a    b
 -------------------------------------------------------------------
     T1        AA    0.0000000000-0.0000000317   21       285
     T2        AB    0.0000000000 0.0000000044   21   21  285  285
 -------------------------------------------------------------------
 The total correlation energy is -1.306434890679 a.u.
 Convergence information after    17 iterations: 
 Largest element of residual vector : -0.31659269E-07.
 Largest element of DIIS residual   : -0.21312412E-07.
 Iteration Nr.  17 required (CPU/WALL):              461.53/     210.31 seconds.
 >>>>>>>>>>>>>>>>>>>>>>>>>>>>>>>>>>>>>>>>>>>>>>>>>>>>>>>>>>>>>>>>>>>>>>>>>>>>>>>
 Iteration Nr.  18 started:
 Generation of Intermediates required (CPU/WALL):    103.07/       3.76 seconds.
 Transformation of t(ab,ij) amplitudes required    8.2 seconds.
 Contraction of t(mu nu,ij) with AO integrals required  207.2 seconds.
 Backtransformation of t(mu nu,ij) increments required    9.5 seconds.
 Construction of Hbar required (CPU/WALL):           289.42/     204.30 seconds.
 Amplitude changes are:
 -------------------------------------------------------------------
              Spin      RMS          Max.      Max. change for
  Amplitude   Case     Change       Change       i    j    a    b
 -------------------------------------------------------------------
     T1        AA    0.0000000000 0.0000000109   13       134
     T2        AB    0.0000000000 0.0000000029   21   21  285  285
 -------------------------------------------------------------------
 The total correlation energy is -1.306434890347 a.u.
 Convergence information after    18 iterations: 
 Largest element of residual vector :  0.10942628E-07.
 Largest element of DIIS residual   :  0.59329007E-08.
 Iteration Nr.  18 required (CPU/WALL):              459.23/     210.17 seconds.
 >>>>>>>>>>>>>>>>>>>>>>>>>>>>>>>>>>>>>>>>>>>>>>>>>>>>>>>>>>>>>>>>>>>>>>>>>>>>>>>
 Iteration Nr.  19 started:
 Generation of Intermediates required (CPU/WALL):    103.15/       3.77 seconds.
 Transformation of t(ab,ij) amplitudes required   10.3 seconds.
 Contraction of t(mu nu,ij) with AO integrals required  206.5 seconds.
 Backtransformation of t(mu nu,ij) increments required    9.9 seconds.
 Construction of Hbar required (CPU/WALL):           297.49/     204.15 seconds.
 Amplitude changes are:
 -------------------------------------------------------------------
              Spin      RMS          Max.      Max. change for
  Amplitude   Case     Change       Change       i    j    a    b
 -------------------------------------------------------------------
     T1        AA    0.0000000000 0.0000000048   13       134
     T2        AB    0.0000000000-0.0000000009   12   12  134  134
 -------------------------------------------------------------------
 The total correlation energy is -1.306434890370 a.u.
 Convergence information after    19 iterations: 
 Largest element of residual vector :  0.47631006E-08.
 Largest element of DIIS residual   :  0.23584188E-08.
 Iteration Nr.  19 required (CPU/WALL):              468.79/     210.14 seconds.
 >>>>>>>>>>>>>>>>>>>>>>>>>>>>>>>>>>>>>>>>>>>>>>>>>>>>>>>>>>>>>>>>>>>>>>>>>>>>>>>
 Iteration Nr.  20 started:
 Generation of Intermediates required (CPU/WALL):    111.26/       4.13 seconds.
 Transformation of t(ab,ij) amplitudes required   15.2 seconds.
 Contraction of t(mu nu,ij) with AO integrals required  206.7 seconds.
 Backtransformation of t(mu nu,ij) increments required    8.9 seconds.
 Construction of Hbar required (CPU/WALL):           295.43/     204.23 seconds.
 Amplitude changes are:
 -------------------------------------------------------------------
              Spin      RMS          Max.      Max. change for
  Amplitude   Case     Change       Change       i    j    a    b
 -------------------------------------------------------------------
     T1        AA    0.0000000000-0.0000000009   21       285
     T2        AB    0.0000000000 0.0000000005   21   13  134  285
 -------------------------------------------------------------------
 The total correlation energy is -1.306434890603 a.u.
 Convergence information after    20 iterations: 
 Largest element of residual vector : -0.87576163E-09.
 Largest element of DIIS residual   : -0.90423251E-09.
 Amplitude equations converged in    20 iterations.
 Iteration Nr.  20 required (CPU/WALL):              473.66/     210.48 seconds.
 The total correlation energy is -1.306434890666 a.u.
 
 Summary of iterative solution of CC equations:
 -----------------------------------------------------------
                 Correlation           Total
  Iteration        Energy              Energy
 -----------------------------------------------------------
      0     -1.2792205064605200  -248.056898700327   DIIS 
      1     -1.2710896944913541  -248.048767888358   DIIS 
      2     -1.3048225010556509  -248.082500694922   DIIS 
      3     -1.3029516989941115  -248.080629892861   DIIS 
      4     -1.3060375646398796  -248.083715758506   DIIS 
      5     -1.3064198475018940  -248.084098041368   DIIS 
      6     -1.3064387387221927  -248.084116932589   DIIS 
      7     -1.3064340173155105  -248.084112211182   DIIS 
      8     -1.3064357141852077  -248.084113908052   DIIS 
      9     -1.3064317719425538  -248.084109965809   DIIS 
     10     -1.3064339956869166  -248.084112189553   DIIS 
     11     -1.3064342187281257  -248.084112412595   DIIS 
     12     -1.3064346260202926  -248.084112819887   DIIS 
     13     -1.3064348085886772  -248.084113002455   DIIS 
     14     -1.3064348702906592  -248.084113064157   DIIS 
     15     -1.3064348875227343  -248.084113081389   DIIS 
     16     -1.3064348909333314  -248.084113084800   DIIS 
     17     -1.3064348906793675  -248.084113084546   DIIS 
     18     -1.3064348903469760  -248.084113084213   DIIS 
     19     -1.3064348903700524  -248.084113084237   DIIS 
     20     -1.3064348906664753  -248.084113084533   DIIS 
 -----------------------------------------------------------
 A miracle come to pass. The CC iterations have converged.
 
 
 Non-iterative perturbative treatment of triple
 excitations using the CCSD(T) method:
 
 ... required                        (CPU/WALL):       7.60/    2614.00 seconds.
--------------------------------------------------------------------------------
  HF-SCF energy                           -246.777678193867
  MP2 correlation energy                    -1.279220506461
  MP2 energy                              -248.056898700327
  CCSD correlation energy                   -1.306434890666
  CCSD energy                             -248.084113084533
--------------------------------------------------------------------------------
  CCSD(T) energy                          -248.141147532402
--------------------------------------------------------------------------------
 @CHECKOUT-I, Total execution time (CPU/WALL):     92491.91/    6819.01 seconds.
--executable xecc finished with status     0 in     6819.04 seconds (walltime).
 --invoking executable--
/home/esselman/CFOUR_18/cfour18/bin/xlcc
 @GETMEM-I,  Allocated  183105 MB of main memory.
 Lambda equations are solved for CCSD(T)
 AO based algorithm is used. 
 The total correlation energy is -1.306791076457 a.u.
 Starting iterative solution of the Lambda equations.
 The DIIS procedure is used to accelerate convergence.
 5 expansion vectors are used in the DIIS extrapolation.
 Convergence criterium is 10**(-9).
 Maximum number of iterations is 100.
 The total correlation energy is -1.386641602565 a.u.
 Convergence information after     1 iterations: 
 Largest element of residual vector : -0.25741194E-01.
 Largest element of DIIS residual   : -0.25741194E-01.
 The total correlation energy is -1.367864738216 a.u.
 Convergence information after     2 iterations: 
 Largest element of residual vector :  0.53138052E-02.
 Largest element of DIIS residual   : -0.49988280E-02.
 The total correlation energy is -1.372652624647 a.u.
 Convergence information after     3 iterations: 
 Largest element of residual vector : -0.31759646E-02.
 Largest element of DIIS residual   : -0.15908803E-02.
 The total correlation energy is -1.372542103068 a.u.
 Convergence information after     4 iterations: 
 Largest element of residual vector :  0.10888779E-02.
 Largest element of DIIS residual   :  0.74631493E-03.
 The total correlation energy is -1.372594789836 a.u.
 Convergence information after     5 iterations: 
 Largest element of residual vector : -0.26335368E-03.
 Largest element of DIIS residual   : -0.22483676E-03.
 The total correlation energy is -1.372652967120 a.u.
 Convergence information after     6 iterations: 
 Largest element of residual vector :  0.21708007E-03.
 Largest element of DIIS residual   :  0.12552061E-03.
 The total correlation energy is -1.372659085395 a.u.
 Convergence information after     7 iterations: 
 Largest element of residual vector : -0.74581494E-04.
 Largest element of DIIS residual   : -0.54081872E-04.
 The total correlation energy is -1.372657426020 a.u.
 Convergence information after     8 iterations: 
 Largest element of residual vector :  0.41996697E-04.
 Largest element of DIIS residual   :  0.17613363E-04.
 The total correlation energy is -1.372659259823 a.u.
 Convergence information after     9 iterations: 
 Largest element of residual vector : -0.11539765E-04.
 Largest element of DIIS residual   : -0.59384086E-05.
 The total correlation energy is -1.372658273578 a.u.
 Convergence information after    10 iterations: 
 Largest element of residual vector :  0.41999602E-05.
 Largest element of DIIS residual   :  0.20842578E-05.
 The total correlation energy is -1.372658520244 a.u.
 Convergence information after    11 iterations: 
 Largest element of residual vector : -0.11855039E-05.
 Largest element of DIIS residual   : -0.58042318E-06.
 The total correlation energy is -1.372658517604 a.u.
 Convergence information after    12 iterations: 
 Largest element of residual vector :  0.40740542E-06.
 Largest element of DIIS residual   : -0.23325604E-06.
 The total correlation energy is -1.372658533499 a.u.
 Convergence information after    13 iterations: 
 Largest element of residual vector : -0.12577346E-06.
 Largest element of DIIS residual   : -0.11031600E-06.
 The total correlation energy is -1.372658546627 a.u.
 Convergence information after    14 iterations: 
 Largest element of residual vector :  0.85589264E-07.
 Largest element of DIIS residual   : -0.86268137E-07.
 The total correlation energy is -1.372658550986 a.u.
 Convergence information after    15 iterations: 
 Largest element of residual vector :  0.43285065E-07.
 Largest element of DIIS residual   :  0.36863947E-07.
 The total correlation energy is -1.372658552893 a.u.
 Convergence information after    16 iterations: 
 Largest element of residual vector :  0.28100768E-07.
 Largest element of DIIS residual   : -0.19357702E-07.
 The total correlation energy is -1.372658553280 a.u.
 Convergence information after    17 iterations: 
 Largest element of residual vector :  0.12885451E-07.
 Largest element of DIIS residual   :  0.80375177E-08.
 The total correlation energy is -1.372658553295 a.u.
 Convergence information after    18 iterations: 
 Largest element of residual vector : -0.49567141E-08.
 Largest element of DIIS residual   : -0.27165878E-08.
 The total correlation energy is -1.372658553222 a.u.
 Convergence information after    19 iterations: 
 Largest element of residual vector :  0.22792786E-08.
 Largest element of DIIS residual   :  0.92491696E-09.
 The total correlation energy is -1.372658553243 a.u.
 Convergence information after    20 iterations: 
 Largest element of residual vector : -0.34417200E-09.
 Largest element of DIIS residual   : -0.24433313E-09.
 Amplitude equations converged in    20 iterations.
 The total correlation energy is -1.372658553231 a.u.
 Summary of iterative solution of CC equations 
 -----------------------------------------------------------
                 Correlation           Total
  Iteration        Energy              Energy
 -----------------------------------------------------------
      0     -1.3067910764574706  -248.084469270324   DIIS 
      1     -1.3866416025645909  -248.164319796431   DIIS 
      2     -1.3678647382160760  -248.145542932083   DIIS 
      3     -1.3726526246470270  -248.150330818514   DIIS 
      4     -1.3725421030679261  -248.150220296934   DIIS 
      5     -1.3725947898361015  -248.150272983703   DIIS 
      6     -1.3726529671202554  -248.150331160987   DIIS 
      7     -1.3726590853952012  -248.150337279262   DIIS 
      8     -1.3726574260202280  -248.150335619887   DIIS 
      9     -1.3726592598230245  -248.150337453690   DIIS 
     10     -1.3726582735777106  -248.150336467444   DIIS 
     11     -1.3726585202436075  -248.150336714110   DIIS 
     12     -1.3726585176043415  -248.150336711471   DIIS 
     13     -1.3726585334987897  -248.150336727365   DIIS 
     14     -1.3726585466273031  -248.150336740494   DIIS 
     15     -1.3726585509857803  -248.150336744852   DIIS 
     16     -1.3726585528933031  -248.150336746760   DIIS 
     17     -1.3726585532800291  -248.150336747147   DIIS 
     18     -1.3726585532945461  -248.150336747161   DIIS 
     19     -1.3726585532222797  -248.150336747089   DIIS 
     20     -1.3726585532307316  -248.150336747097   DIIS 
 -----------------------------------------------------------
 A miracle come to pass. The CC iterations have converged.
 @CHECKOUT-I, Total execution time (CPU/WALL):      9537.32/    2725.30 seconds.
--executable xlcc finished with status     0 in     2725.39 seconds (walltime).
 --invoking executable--
/home/esselman/CFOUR_18/cfour18/bin/xdens
 @GETMEM-I,  Allocated  183105 MB of main memory.
  CCSD(T) density and intermediates are calculated.
  The perturbed orbitals are chosen canonical.
  Direct algorithm used for all contributions involving G(AB,CD).
  local is set to  F
  local is set to  F
  local is set to 4 F
  local is set to  F
  local is set to 5 F
  local is set to 6 F
  local is set to 7 F F
  local is set to 8 F                     0
  local is set to 9 F                     0
  local is set to 10 F
  local is set to 11 F
  local is set to 11a F
  local5 is set to  F
  local is set to  F
  W(abef) AB contribution =  0.3556721695 a.u.
  W(abef) AB contribution =  0.3810802747 a.u.
  local is set to 12 F
                     1                     1
                     2                     2
                     3                     3
                     4                     4
  processed               38684526  ao basis integrals from 
                  9445  buffers.
  processed              129461069  ao basis integrals from 
                 31607  buffers.
  processed               67140465  ao basis integrals from 
                 16392  buffers.
  processed               84504535  ao basis integrals from 
                 20631  buffers.
  The iterative expansion of D(ai) converged after  21 iterations.
  local is set to 12 F
  ----------------------------------------------------------------------
                 Natural orbital occupation numbers
  ----------------------------------------------------------------------
  1.99862  1.99817  1.99817  1.99817  1.99817  1.99817  1.97621  1.97167
  1.96987  1.96195  1.96177  1.95809  1.95443  1.95101  1.95030  1.94728
  1.94424  1.94141  1.93031  1.88941  1.88567  0.09577  0.08606  0.04561
  0.03501  0.03285  0.02978  0.02956  0.02774  0.02561  0.02296  0.02207
  0.02122  0.01989  0.01809  0.01457  0.01348  0.01304  0.01141  0.01138
  0.01066  0.01057  0.01014  0.00992  0.00952  0.00939  0.00900  0.00845
  0.00747  0.00727  0.00669  0.00636  0.00607  0.00532  0.00463  0.00463
  0.00422  0.00421  0.00406  0.00399  0.00378  0.00367  0.00344  0.00300
  0.00292  0.00264  0.00243  0.00233  0.00231  0.00220  0.00207  0.00199
  0.00188  0.00178  0.00170  0.00168  0.00165  0.00155  0.00149  0.00140
  0.00138  0.00136  0.00134  0.00124  0.00123  0.00115  0.00107  0.00107
  0.00101  0.00097  0.00094  0.00092  0.00092  0.00091  0.00091  0.00085
  0.00080  0.00079  0.00077  0.00071  0.00069  0.00068  0.00066  0.00064
  0.00063  0.00063  0.00059  0.00059  0.00057  0.00057  0.00057  0.00056
  0.00055  0.00055  0.00052  0.00050  0.00049  0.00048  0.00048  0.00046
  0.00046  0.00045  0.00045  0.00043  0.00041  0.00041  0.00041  0.00039
  0.00038  0.00037  0.00035  0.00035  0.00034  0.00034  0.00033  0.00032
  0.00032  0.00030  0.00029  0.00029  0.00028  0.00027  0.00027  0.00027
  0.00026  0.00026  0.00025  0.00024  0.00024  0.00023  0.00023  0.00022
  0.00022  0.00022  0.00022  0.00021  0.00021  0.00021  0.00021  0.00020
  0.00020  0.00020  0.00019  0.00018  0.00018  0.00018  0.00018  0.00018
  0.00018  0.00017  0.00017  0.00016  0.00016  0.00016  0.00016  0.00015
  0.00015  0.00014  0.00014  0.00014  0.00014  0.00013  0.00013  0.00013
  0.00012  0.00012  0.00012  0.00011  0.00010  0.00010  0.00010  0.00010
  0.00009  0.00009  0.00009  0.00009  0.00009  0.00008  0.00008  0.00008
  0.00008  0.00007  0.00007  0.00007  0.00007  0.00007  0.00007  0.00006
  0.00006  0.00006  0.00006  0.00006  0.00005  0.00005  0.00005  0.00005
  0.00005  0.00005  0.00005  0.00005  0.00005  0.00005  0.00005  0.00004
  0.00004  0.00004  0.00004  0.00004  0.00004  0.00004  0.00004  0.00004
  0.00003  0.00003  0.00003  0.00003  0.00003  0.00003  0.00003  0.00003
  0.00003  0.00003  0.00002  0.00002  0.00002  0.00002  0.00002  0.00002
  0.00002  0.00002  0.00002  0.00002  0.00002  0.00002  0.00002  0.00002
  0.00002  0.00002  0.00001  0.00001  0.00001  0.00001  0.00001  0.00001
  0.00001  0.00001  0.00001  0.00001  0.00001  0.00001  0.00001  0.00001
  0.00001  0.00001  0.00001  0.00001  0.00001  0.00001  0.00001  0.00001
  0.00001  0.00001  0.00001  0.00001  0.00001  0.00001  0.00001  0.00001
  0.00001  0.00001  0.00001  0.00001  0.00001  0.00001  0.00001  0.00001
  0.00001  0.00001  0.00001  0.00001  0.00001  0.00001  0.00001  0.00001
  0.00001  0.00001  0.00001  0.00001  0.00001  0.00001  0.00001  0.00001
  0.00001  0.00001  0.00001  0.00001  0.00001  0.00001  0.00001  0.00001
  0.00001  0.00001  0.00001  0.00001  0.00000  0.00000  0.00000  0.00000
  Trace of density matrix :  42.0000000000.
  ----------------------------------------------------------------------
  Density calculation successfully completed.
 @CHECKOUT-I, Total execution time (CPU/WALL):      1186.50/     381.20 seconds.
--executable xdens finished with status     0 in      381.26 seconds (walltime).
 --invoking executable--
/home/esselman/CFOUR_18/cfour18/bin/xvdint
 @GETMEM-I,  Allocated  183105 MB of main memory.
 One- and two-electron integral derivatives are calculated
 for RHF-CC/MBPT NMR chemical shifts and magnetizabilities.
 Gauge-including atomic orbitals (GIAOs) are used.
 Spherical gaussians are used.
 Derivatives with respect to Bx are calculated.

       HF-SCF contribution to diamagnetic part of shielding tensor
       -----------------------------------------------------------


           Symmetry 2
                              By

               H #1 y    26.26736139
               C #2 y   265.88980818
               C #3 y   524.52838493
               C #3 z    -8.90663077
               C #4 y   504.55716457
               C #4 z     9.93448944
               H #5 y    81.35604012
               H #5 z    14.02989172
               H #6 y    77.19869704
               H #6 z   -16.07787208
               N #7 y   347.47798140

           Symmetry 3
                              Bx

               H #1 x    22.79049695
               C #2 x   234.39037678
               C #3 x   480.77822963
               C #4 x   459.36995702
               H #5 x    45.73859778
               H #6 x    42.33897760
               N #7 x   317.65752238

           Symmetry 4
                              Bz

               H #1 z    43.22631904
               C #2 z   254.11125681
               C #3 y    -8.24632022
               C #3 z   527.20228474
               C #4 y    15.57212362
               C #4 z   527.23225287
               H #5 y    14.81032683
               H #5 z    60.36823475
               H #6 y   -15.56629537
               H #6 z    61.26696291
               N #7 z   316.10991900


                       Bx          By          Bz

      H #1    x   22.790497    0.000000    0.000000
      H #1    y    0.000000   26.267361    0.000000
      H #1    z    0.000000    0.000000   43.226319

      C #2    x  234.390377    0.000000    0.000000
      C #2    y    0.000000  265.889808    0.000000
      C #2    z    0.000000    0.000000  254.111257

      C #31   x  240.389115    0.000000    0.000000
      C #31   y    0.000000  262.264192   -4.123160
      C #31   z    0.000000   -4.453315  263.601142

      C #32   x  240.389115    0.000000    0.000000
      C #32   y    0.000000  262.264192    4.123160
      C #32   z    0.000000    4.453315  263.601142

      C #41   x  229.684979    0.000000    0.000000
      C #41   y    0.000000  252.278582    7.786062
      C #41   z    0.000000    4.967245  263.616126

      C #42   x  229.684979    0.000000    0.000000
      C #42   y    0.000000  252.278582   -7.786062
      C #42   z    0.000000   -4.967245  263.616126

      H #51   x   22.869299    0.000000    0.000000
      H #51   y    0.000000   40.678020    7.405163
      H #51   z    0.000000    7.014946   30.184117

      H #52   x   22.869299    0.000000    0.000000
      H #52   y    0.000000   40.678020   -7.405163
      H #52   z    0.000000   -7.014946   30.184117

      H #61   x   21.169489    0.000000    0.000000
      H #61   y    0.000000   38.599349   -7.783148
      H #61   z    0.000000   -8.038936   30.633481

      H #62   x   21.169489    0.000000    0.000000
      H #62   y    0.000000   38.599349    7.783148
      H #62   z    0.000000    8.038936   30.633481

      N #7    x  317.657522    0.000000    0.000000
      N #7    y    0.000000  347.477981    0.000000
      N #7    z    0.000000    0.000000  316.109919


                  Diamagnetic part of shielding tensors
                  -------------------------------------


           Symmetry 2
                              By

               H #1 y    25.51350575
               C #2 y   266.85251805
               C #3 y   528.03159953
               C #3 z    -7.54871003
               C #4 y   509.74147179
               C #4 z    10.78684533
               H #5 y    80.33880997
               H #5 z    14.40283500
               H #6 y    76.50232322
               H #6 z   -16.72347167
               N #7 y   350.20535740

           Symmetry 3
                              Bx

               H #1 x    21.76693612
               C #2 x   234.57964305
               C #3 x   483.37477145
               C #4 x   465.85092842
               H #5 x    43.89453428
               H #6 x    40.82013009
               N #7 x   323.58472467

           Symmetry 4
                              Bz

               H #1 z    43.04271363
               C #2 z   256.99597993
               C #3 y    -7.03353736
               C #3 z   529.95961180
               C #4 y    13.73799844
               C #4 z   530.97956697
               H #5 y    15.25750678
               H #5 z    58.80452990
               H #6 y   -16.12130893
               H #6 z    60.33357202
               N #7 z   317.41829652


                       Bx          By          Bz

      H #1    x   21.766936    0.000000    0.000000
      H #1    y    0.000000   25.513506    0.000000
      H #1    z    0.000000    0.000000   43.042714

      C #2    x  234.579643    0.000000    0.000000
      C #2    y    0.000000  266.852518    0.000000
      C #2    z    0.000000    0.000000  256.995980

      C #31   x  241.687386    0.000000    0.000000
      C #31   y    0.000000  264.015800   -3.516769
      C #31   z    0.000000   -3.774355  264.979806

      C #32   x  241.687386    0.000000    0.000000
      C #32   y    0.000000  264.015800    3.516769
      C #32   z    0.000000    3.774355  264.979806

      C #41   x  232.925464    0.000000    0.000000
      C #41   y    0.000000  254.870736    6.868999
      C #41   z    0.000000    5.393423  265.489783

      C #42   x  232.925464    0.000000    0.000000
      C #42   y    0.000000  254.870736   -6.868999
      C #42   z    0.000000   -5.393423  265.489783

      H #51   x   21.947267    0.000000    0.000000
      H #51   y    0.000000   40.169405    7.628753
      H #51   z    0.000000    7.201417   29.402265

      H #52   x   21.947267    0.000000    0.000000
      H #52   y    0.000000   40.169405   -7.628753
      H #52   z    0.000000   -7.201417   29.402265

      H #61   x   20.410065    0.000000    0.000000
      H #61   y    0.000000   38.251162   -8.060654
      H #61   z    0.000000   -8.361736   30.166786

      H #62   x   20.410065    0.000000    0.000000
      H #62   y    0.000000   38.251162    8.060654
      H #62   z    0.000000    8.361736   30.166786

      N #7    x  323.584725    0.000000    0.000000
      N #7    y    0.000000  350.205357    0.000000
      N #7    z    0.000000    0.000000  317.418297


    Reorthonormalization contribution to HF-SCF magnetizability tensor
    ------------------------------------------------------------------

                        Bx          By          Bz

            Bx    30.14637117  0.00000000  0.00000000
            By     0.00000000  2.08597225  0.00000000
            Bz     0.00000000  0.00000000  2.76329666


    1e expectation value contribution to HF-SCF magnetizability tensor
    ------------------------------------------------------------------

                        Bx          By          Bz

            Bx   ************  0.00000000  0.00000000
            By     0.00000000-39.37543497  0.00000000
            Bz     0.00000000  0.00000000-36.84363815


       Reorthonormalization contribution to magnetizability tensor
       -----------------------------------------------------------

                        Bx          By          Bz

            Bx     4.72171447  0.00000000  0.00000000
            By     0.00000000 -0.61668500  0.00000000
            Bz     0.00000000  0.00000000  0.23915828


       1e expectation value contribution to magnetizability tensor
       -----------------------------------------------------------

                        Bx          By          Bz

            Bx   ************  0.00000000  0.00000000
            By     0.00000000-18.09550317  0.00000000
            Bz     0.00000000  0.00000000-25.70804359


 Evaluation of 1e integral derivatives required    6.81 seconds.
 Evaluation of 2el GIAO integrals
 Evaluation of 2e integral derivatives required15517.78 seconds.
 @CHECKOUT-I, Total execution time (CPU/WALL):     15524.64/     825.75 seconds.
--executable xvdint finished with status     0 in      825.78 seconds (walltime).
 --invoking executable--
/home/esselman/CFOUR_18/cfour18/bin/xcphf
 @GETMEM-I,  Allocated  183105 MB of main memory.
  relativistic F                     0
 Coupled-perturbed HF (CPHF) equations 
 are solved for RHF-CC/MBPT magnetizabilities and NMR shifts.
 There is 1 perturbation within irrep 2.
 CPHF converged after  23 iterations.
  Tolerances in treatment of perturbed canonical orbitals:
     Tol1:    0.00001000 Tol2:    1.00000000
   Perturbed canonical restriction dropped for orbital pair   6[1] ;   1[2]
  (U[ij] element of    -0.10362D+01 is above threshold)
   Perturbed canonical restriction dropped for orbital pair   1[2] ;   6[1]
  (U[ij] element of    -0.52029D+00 is above threshold)
   Perturbed canonical restriction dropped for orbital pair   9[1] ;   1[2]
  (U[ij] element of     0.18046D+01 is above threshold)
   Perturbed canonical restriction dropped for orbital pair   1[2] ;   9[1]
  (U[ij] element of     0.17107D+01 is above threshold)
   Perturbed canonical restriction dropped for orbital pair  10[1] ;   1[2]
  (U[ij] element of    -0.16057D+02 is above threshold)
   Perturbed canonical restriction dropped for orbital pair   1[2] ;  10[1]
  (U[ij] element of    -0.16150D+02 is above threshold)
   Perturbed canonical restriction dropped for orbital pair  11[1] ;   1[2]
  (U[ij] element of    -0.37463D+01 is above threshold)
   Perturbed canonical restriction dropped for orbital pair   1[2] ;  11[1]
  (U[ij] element of    -0.30441D+01 is above threshold)
   Perturbed canonical restriction dropped for orbital pair   7[1] ;   2[2]
  (U[ij] element of    -0.21146D+01 is above threshold)
   Perturbed canonical restriction dropped for orbital pair   2[2] ;   7[1]
  (U[ij] element of    -0.14147D+01 is above threshold)
   Perturbed canonical restriction dropped for orbital pair   8[1] ;   2[2]
  (U[ij] element of    -0.31992D+01 is above threshold)
   Perturbed canonical restriction dropped for orbital pair   2[2] ;   8[1]
  (U[ij] element of    -0.27675D+01 is above threshold)
   Perturbed canonical restriction dropped for orbital pair  10[1] ;   2[2]
  (U[ij] element of     0.13939D+01 is above threshold)
   Perturbed canonical restriction dropped for orbital pair   2[2] ;  10[1]
  (U[ij] element of     0.13549D+01 is above threshold)
   Perturbed canonical restriction dropped for orbital pair  11[1] ;   2[2]
  (U[ij] element of    -0.12910D+02 is above threshold)
   Perturbed canonical restriction dropped for orbital pair   2[2] ;  11[1]
  (U[ij] element of    -0.12920D+02 is above threshold)
   Perturbed canonical restriction dropped for orbital pair   4[3] ;   1[4]
  (U[ij] element of    -0.20289D+01 is above threshold)
   Perturbed canonical restriction dropped for orbital pair   1[4] ;   4[3]
  (U[ij] element of    -0.12323D+01 is above threshold)
 There is 1 perturbation within irrep 3.
 CPHF converged after  20 iterations.
  Tolerances in treatment of perturbed canonical orbitals:
     Tol1:    0.00001000 Tol2:    1.00000000
   Perturbed canonical restriction dropped for orbital pair   2[1] ;   1[3]
  (U[ij] element of    -0.37011D+01 is above threshold)
   Perturbed canonical restriction dropped for orbital pair   1[3] ;   2[1]
  (U[ij] element of    -0.37019D+01 is above threshold)
   Perturbed canonical restriction dropped for orbital pair   4[1] ;   2[3]
  (U[ij] element of    -0.53939D+01 is above threshold)
   Perturbed canonical restriction dropped for orbital pair   2[3] ;   4[1]
  (U[ij] element of    -0.53917D+01 is above threshold)
   Perturbed canonical restriction dropped for orbital pair   5[1] ;   3[3]
  (U[ij] element of    -0.21427D+01 is above threshold)
   Perturbed canonical restriction dropped for orbital pair   3[3] ;   5[1]
  (U[ij] element of    -0.13427D+01 is above threshold)
   Perturbed canonical restriction dropped for orbital pair   6[1] ;   3[3]
  (U[ij] element of     0.14084D+02 is above threshold)
   Perturbed canonical restriction dropped for orbital pair   3[3] ;   6[1]
  (U[ij] element of     0.12218D+02 is above threshold)
   Perturbed canonical restriction dropped for orbital pair   6[1] ;   4[3]
  (U[ij] element of    -0.10179D+01 is above threshold)
   Perturbed canonical restriction dropped for orbital pair   4[3] ;   6[1]
  (U[ij] element of    -0.62730D+00 is above threshold)
   Perturbed canonical restriction dropped for orbital pair   7[1] ;   4[3]
  (U[ij] element of     0.49834D+03 is above threshold)
   Perturbed canonical restriction dropped for orbital pair   4[3] ;   7[1]
  (U[ij] element of     0.49520D+03 is above threshold)
   Perturbed canonical restriction dropped for orbital pair  11[1] ;   4[3]
  (U[ij] element of    -0.12990D+01 is above threshold)
   Perturbed canonical restriction dropped for orbital pair   4[3] ;  11[1]
  (U[ij] element of    -0.20758D+01 is above threshold)
   Perturbed canonical restriction dropped for orbital pair   7[1] ;   5[3]
  (U[ij] element of     0.13466D+01 is above threshold)
   Perturbed canonical restriction dropped for orbital pair   5[3] ;   7[1]
  (U[ij] element of     0.76735D+00 is above threshold)
   Perturbed canonical restriction dropped for orbital pair   8[1] ;   5[3]
  (U[ij] element of     0.87108D+01 is above threshold)
   Perturbed canonical restriction dropped for orbital pair   5[3] ;   8[1]
  (U[ij] element of     0.76005D+01 is above threshold)
   Perturbed canonical restriction dropped for orbital pair   9[1] ;   5[3]
  (U[ij] element of    -0.34526D+03 is above threshold)
   Perturbed canonical restriction dropped for orbital pair   5[3] ;   9[1]
  (U[ij] element of    -0.34814D+03 is above threshold)
   Perturbed canonical restriction dropped for orbital pair  10[1] ;   5[3]
  (U[ij] element of    -0.61357D+01 is above threshold)
   Perturbed canonical restriction dropped for orbital pair   5[3] ;  10[1]
  (U[ij] element of    -0.68425D+01 is above threshold)
   Perturbed canonical restriction dropped for orbital pair  11[1] ;   5[3]
  (U[ij] element of     0.30975D+01 is above threshold)
   Perturbed canonical restriction dropped for orbital pair   5[3] ;  11[1]
  (U[ij] element of     0.41188D+01 is above threshold)
   Perturbed canonical restriction dropped for orbital pair   9[1] ;   6[3]
  (U[ij] element of    -0.29010D+01 is above threshold)
   Perturbed canonical restriction dropped for orbital pair   6[3] ;   9[1]
  (U[ij] element of    -0.22942D+01 is above threshold)
   Perturbed canonical restriction dropped for orbital pair  10[1] ;   6[3]
  (U[ij] element of    -0.17638D+02 is above threshold)
   Perturbed canonical restriction dropped for orbital pair   6[3] ;  10[1]
  (U[ij] element of    -0.18796D+02 is above threshold)
   Perturbed canonical restriction dropped for orbital pair  11[1] ;   6[3]
  (U[ij] element of     0.14425D+01 is above threshold)
   Perturbed canonical restriction dropped for orbital pair   6[3] ;  11[1]
  (U[ij] element of     0.17107D+01 is above threshold)
   Perturbed canonical restriction dropped for orbital pair   7[1] ;   7[3]
  (U[ij] element of    -0.15309D+01 is above threshold)
   Perturbed canonical restriction dropped for orbital pair   7[3] ;   7[1]
  (U[ij] element of    -0.99260D+00 is above threshold)
   Perturbed canonical restriction dropped for orbital pair   9[1] ;   7[3]
  (U[ij] element of     0.31366D+01 is above threshold)
   Perturbed canonical restriction dropped for orbital pair   7[3] ;   9[1]
  (U[ij] element of     0.26080D+01 is above threshold)
   Perturbed canonical restriction dropped for orbital pair  10[1] ;   7[3]
  (U[ij] element of     0.14888D+02 is above threshold)
   Perturbed canonical restriction dropped for orbital pair   7[3] ;  10[1]
  (U[ij] element of     0.14119D+02 is above threshold)
   Perturbed canonical restriction dropped for orbital pair  11[1] ;   7[3]
  (U[ij] element of    -0.96386D+01 is above threshold)
   Perturbed canonical restriction dropped for orbital pair   7[3] ;  11[1]
  (U[ij] element of    -0.10272D+02 is above threshold)
   Perturbed canonical restriction dropped for orbital pair   1[2] ;   1[4]
  (U[ij] element of    -0.11090D+01 is above threshold)
   Perturbed canonical restriction dropped for orbital pair   1[4] ;   1[2]
  (U[ij] element of    -0.68451D+00 is above threshold)
   Perturbed canonical restriction dropped for orbital pair   2[2] ;   1[4]
  (U[ij] element of     0.27902D+02 is above threshold)
   Perturbed canonical restriction dropped for orbital pair   1[4] ;   2[2]
  (U[ij] element of     0.24846D+02 is above threshold)
 There is 1 perturbation within irrep 4.
 CPHF converged after  21 iterations.

       HF-SCF contribution to paramagnetic part of shielding tensor
       ------------------------------------------------------------

                        Bx          By          Bz

      H #1    x   -1.906245    0.000000    0.000000
      H #1    y    0.000000    1.339608    0.000000
      H #1    z    0.000000    0.000000  -20.006132

      C #2    x  -43.078444    0.000000    0.000000
      C #2    y    0.000000 -239.008595    0.000000
      C #2    z    0.000000    0.000000 -337.164871

      C #31   x  -54.118795    0.000000    0.000000
      C #31   y    0.000000 -281.163407  -61.796408
      C #31   z    0.000000  -41.531355 -232.536847

      C #32   x  -54.118795    0.000000    0.000000
      C #32   y    0.000000 -281.163407   61.796408
      C #32   z    0.000000   41.531355 -232.536847

      C #41   x  -69.842493    0.000000    0.000000
      C #41   y    0.000000 -327.658510   27.637098
      C #41   z    0.000000   55.290381 -257.975680

      C #42   x  -69.842493    0.000000    0.000000
      C #42   y    0.000000 -327.658510  -27.637098
      C #42   z    0.000000  -55.290381 -257.975680

      H #51   x   -1.360818    0.000000    0.000000
      H #51   y    0.000000  -14.800774  -10.125784
      H #51   z    0.000000   -8.574819   -3.777470

      H #52   x   -1.360818    0.000000    0.000000
      H #52   y    0.000000  -14.800774   10.125784
      H #52   z    0.000000    8.574819   -3.777470

      H #61   x   -1.763655    0.000000    0.000000
      H #61   y    0.000000  -16.026971    9.618588
      H #61   z    0.000000    9.065787   -3.602634

      H #62   x   -1.763655    0.000000    0.000000
      H #62   y    0.000000  -16.026971   -9.618588
      H #62   z    0.000000   -9.065787   -3.602634

      N #7    x  -11.274736    0.000000    0.000000
      N #7    y    0.000000 -764.146727    0.000000
      N #7    z    0.000000    0.000000 -519.499767


            Paramagnetic HF-SCF part of magnetizability tensor
            --------------------------------------------------

                         Bx          By          Bz

            Bx    -51.46518046  0.00000000  0.00000000
            By      0.00000000  5.21840870  0.00000000
            Bz      0.00000000  0.00000000  3.88121218


                   Total HF-SCF magnetizability tensor
                   -----------------------------------

                         Bx          By          Bz

            Bx    ************  0.00000000  0.00000000
            By      0.00000000-32.07105403  0.00000000
            Bz      0.00000000  0.00000000-30.19912932


           Total HF-SCF magnetizability :************


  Tolerances in treatment of perturbed canonical orbitals:
     Tol1:    0.00001000 Tol2:    1.00000000
   Perturbed canonical restriction dropped for orbital pair   1[2] ;   3[3]
  (U[ij] element of     0.85849D+00 is above threshold)
   Perturbed canonical restriction dropped for orbital pair   3[3] ;   1[2]
  (U[ij] element of     0.14944D+01 is above threshold)
   Perturbed canonical restriction dropped for orbital pair   2[2] ;   4[3]
  (U[ij] element of     0.17121D+01 is above threshold)
   Perturbed canonical restriction dropped for orbital pair   4[3] ;   2[2]
  (U[ij] element of     0.22473D+01 is above threshold)
   Perturbed canonical restriction dropped for orbital pair   1[2] ;   6[3]
  (U[ij] element of     0.77196D+01 is above threshold)
   Perturbed canonical restriction dropped for orbital pair   6[3] ;   1[2]
  (U[ij] element of     0.75759D+01 is above threshold)
   Perturbed canonical restriction dropped for orbital pair   5[1] ;   1[4]
  (U[ij] element of    -0.11197D+01 is above threshold)
   Perturbed canonical restriction dropped for orbital pair   1[4] ;   5[1]
  (U[ij] element of    -0.44844D+00 is above threshold)
   Perturbed canonical restriction dropped for orbital pair   7[1] ;   1[4]
  (U[ij] element of    -0.19174D+01 is above threshold)
   Perturbed canonical restriction dropped for orbital pair   1[4] ;   7[1]
  (U[ij] element of    -0.13338D+01 is above threshold)
   Perturbed canonical restriction dropped for orbital pair   8[1] ;   1[4]
  (U[ij] element of     0.26009D+01 is above threshold)
   Perturbed canonical restriction dropped for orbital pair   1[4] ;   8[1]
  (U[ij] element of     0.22123D+01 is above threshold)
  There are                     72  special pairs.
 @CHECKOUT-I, Total execution time (CPU/WALL):        16.55/       0.62 seconds.
--executable xcphf finished with status     0 in        0.64 seconds (walltime).
 --invoking executable--
/home/esselman/CFOUR_18/cfour18/bin/xsdcc
 @GETMEM-I,  Allocated  183105 MB of main memory.
 Chemical shifts and magnetizabilities are calculated at the CCSD(T) level.
 Gauge-origin independence is ensured by using gauge-including AOs.
 G(ab,cd) and dG(ab,cd)/dx are not explicitly calculated.
 AO based algorithm is used.
 Perturbed canonical orbitals are used.
 Bx is a perturbation of irrep 3.
 CPHF coefficients for vrt-vrt block: U^x(a,b) = -1/2 S^x(a,b)
                     1                     1
                     2                     2
                     3                     3
                     4                     4
Total CPU time :        44.92
 processed    285787294 ao basis integrals from      69790 buffers 
Total CPU time :        10.50
 processed    116137447 ao basis integrals from      28361 buffers 
Total CPU time :        23.02
 processed    226706056 ao basis integrals from      55362 buffers 
                     1                     1
                     2                     2
                     3                     3
                     4                     4
Total CPU time :        14.22
 processed     38684526 ao basis integrals from       9445 buffers 
Total CPU time :        29.78
 processed    129461069 ao basis integrals from      31607 buffers 
Total CPU time :        13.13
 processed     67140465 ao basis integrals from      16392 buffers 
Total CPU time :        15.68
 processed     84504535 ao basis integrals from      20631 buffers 
                     3                     3
                     4                     4
                     1                     1
                     2                     2
Total CPU time :        14.21
 processed     38684526 ao basis integrals from       9445 buffers 
Total CPU time :        29.76
 processed    129461069 ao basis integrals from      31607 buffers 
Total CPU time :        13.13
 processed     67140465 ao basis integrals from      16392 buffers 
Total CPU time :        15.67
 processed     84504535 ao basis integrals from      20631 buffers 
                     1                     1
                     2                     2
                     3                     3
                     4                     4
Total CPU time :        14.68
 processed     38684526 ao basis integrals from       9445 buffers 
Total CPU time :        30.47
 processed    129461069 ao basis integrals from      31607 buffers 
Total CPU time :        13.73
 processed     67140465 ao basis integrals from      16392 buffers 
Total CPU time :        15.73
 processed     84504535 ao basis integrals from      20631 buffers 
 Transformation of GIAO integrals from AO to MO basis:
 RHF transformation
 Transformation of IIIJX integral derivatives.
 3 passes through the AO integral derivative file were needed.
 285787294 AO integral derivatives were read from file IIIJX.
 Transformation of first index required   61.4 seconds.
 Transformation of remaining indices required  123.8 seconds.
 101616490 MO integral derivatives were written to file DERINT.
 Transformation of IIJKX integral derivatives.
 2 passes through the AO integral derivative file were needed.
 116137447 AO integral derivatives were read from file IIJKX.
 Transformation of first index required   13.8 seconds.
 Transformation of remaining indices required   47.6 seconds.
  29489236 MO integral derivatives were written to file DERINT.
 Transformation of IJIKX integral derivatives.
 2 passes through the AO integral derivative file were needed.
 226706056 AO integral derivatives were read from file IJIKX.
 Transformation of first index required   32.0 seconds.
 Transformation of remaining indices required  118.8 seconds.
  58978472 MO integral derivatives were written to file DERINT.
 Formation of <ab||ci>^chi using AO integrals:
 Transformation of IIII integrals:
 1 pass through the AO integral file was needed.
  38684526 AO integrals were read from file IIII.
 Tranformation of first (perturbed) index required   7.0 seconds.
 Tranformation of remaining (unperturbed) indices required  27.9 seconds.
 Transformation of IIJJ integrals:
 1 pass through the AO integral file was needed.
  67140465 AO integrals were read from file IIJJ.
 Tranformation of first (perturbed) index required  13.2 seconds.
 Tranformation of remaining (unperturbed) indices required  45.5 seconds.
 Transformation of IJIJ integrals:
 1 pass through the AO integral file was needed.
 129461069 AO integrals were read from file IJIJ.
 Tranformation of first (perturbed) index required  21.1 seconds.
 Tranformation of remaining (unperturbed) indices required  85.6 seconds.
 Transformation of IJKL integrals:
 1 pass through the AO integral file was needed.
  84504535 AO integrals were read from file IJKL.
 Tranformation of first (perturbed) index required  16.3 seconds.
 Tranformation of remaining (unperturbed) indices required  56.1 seconds.
        MO basis integral derivatives are being calculated
             (Symmetry block 3, perturbation   1)
 First derivative of the wavefunction is calculated (Symmetry block 3, perturbation   1)
 Resorts of perturbed amplitudes and integrals required   6.5 seconds.
 Construction of <Phi|(dH_N/dx exp(T))c|0> required ***** seconds.
 Starting iterative solution of the perturbed CC equations.
 The DIIS procedure is used to accelerate convergence.
 Convergence criterion is 10**(-9).
 Maximum number of iterations is 200.
 lenvec is               11007009
 Convergence information after     1 iterations: 
 Largest element of residual vector :  0.43854698E+00.
 Largest element of DIIS residual   :  0.43854698E+00.
 lenvec is               11007009
 Convergence information after     2 iterations: 
 Largest element of residual vector :  0.66619610E-01.
 Largest element of DIIS residual   :  0.78261834E-01.
 lenvec is               11007009
 Convergence information after     3 iterations: 
 Largest element of residual vector :  0.82575802E-01.
 Largest element of DIIS residual   :  0.65253424E-01.
 lenvec is               11007009
 Convergence information after     4 iterations: 
 Largest element of residual vector :  0.34946802E-01.
 Largest element of DIIS residual   :  0.15449113E-01.
 lenvec is               11007009
 Convergence information after     5 iterations: 
 Largest element of residual vector :  0.16028483E-01.
 Largest element of DIIS residual   :  0.57242590E-02.
 lenvec is               11007009
 Convergence information after     6 iterations: 
 Largest element of residual vector :  0.45625189E-02.
 Largest element of DIIS residual   :  0.17601279E-02.
 lenvec is               11007009
 Convergence information after     7 iterations: 
 Largest element of residual vector :  0.13160927E-02.
 Largest element of DIIS residual   : -0.65506846E-03.
 lenvec is               11007009
 Convergence information after     8 iterations: 
 Largest element of residual vector : -0.57985817E-03.
 Largest element of DIIS residual   : -0.42716633E-03.
 lenvec is               11007009
 Convergence information after     9 iterations: 
 Largest element of residual vector : -0.32907833E-03.
 Largest element of DIIS residual   : -0.16957117E-03.
 lenvec is               11007009
 Convergence information after    10 iterations: 
 Largest element of residual vector : -0.16976513E-03.
 Largest element of DIIS residual   : -0.11344025E-03.
 lenvec is               11007009
 Convergence information after    11 iterations: 
 Largest element of residual vector : -0.69493643E-04.
 Largest element of DIIS residual   : -0.25174337E-04.
 lenvec is               11007009
 Convergence information after    12 iterations: 
 Largest element of residual vector : -0.29990821E-04.
 Largest element of DIIS residual   : -0.22755260E-04.
 lenvec is               11007009
 Convergence information after    13 iterations: 
 Largest element of residual vector : -0.96493907E-05.
 Largest element of DIIS residual   : -0.34370751E-05.
 lenvec is               11007009
 Convergence information after    14 iterations: 
 Largest element of residual vector : -0.46388278E-05.
 Largest element of DIIS residual   : -0.29018932E-05.
 lenvec is               11007009
 Convergence information after    15 iterations: 
 Largest element of residual vector : -0.12642694E-05.
 Largest element of DIIS residual   : -0.88713487E-06.
 lenvec is               11007009
 Convergence information after    16 iterations: 
 Largest element of residual vector : -0.62415633E-06.
 Largest element of DIIS residual   : -0.33898616E-06.
 lenvec is               11007009
 Convergence information after    17 iterations: 
 Largest element of residual vector : -0.25412391E-06.
 Largest element of DIIS residual   : -0.17242239E-06.
 lenvec is               11007009
 Convergence information after    18 iterations: 
 Largest element of residual vector : -0.64309932E-07.
 Largest element of DIIS residual   :  0.31068110E-07.
 lenvec is               11007009
 Convergence information after    19 iterations: 
 Largest element of residual vector : -0.31615834E-07.
 Largest element of DIIS residual   : -0.28070494E-07.
 lenvec is               11007009
 Convergence information after    20 iterations: 
 Largest element of residual vector : -0.11473686E-07.
 Largest element of DIIS residual   : -0.81289749E-08.
 lenvec is               11007009
 Convergence information after    21 iterations: 
 Largest element of residual vector : -0.64716657E-08.
 Largest element of DIIS residual   : -0.48785728E-08.
 lenvec is               11007009
 Convergence information after    22 iterations: 
 Largest element of residual vector : -0.31053662E-08.
 Largest element of DIIS residual   : -0.18081214E-08.
 lenvec is               11007009
 Convergence information after    23 iterations: 
 Largest element of residual vector : -0.17411073E-08.
 Largest element of DIIS residual   : -0.90535092E-09.
 Perturbed amplitude equations converged in    23 iterations.
  Dominant contributions to perturbed wavefunction:
   11    0  192    0      0.2760167709 AA  
   13   13  313  134     -0.2654700213 ABAB
   13   13  134  313     -0.2654700213 ABAB
   11   11  204   41      0.2538641353 ABAB
   11   11   41  204      0.2538641353 ABAB
   13   13  291  134      0.2355710448 ABAB
   13   13  134  291      0.2355710448 ABAB
   13   13  305  134     -0.2240400709 ABAB
   13   13  134  305     -0.2240400709 ABAB
   18    0   53    0      0.2235823737 AA  
   21   13  285  285      0.2209340549 ABAB
   13   21  285  285      0.2209340549 ABAB
   21    9  285  200      0.2192121442 ABAB
    9   21  200  285      0.2192121442 ABAB
   11   11  215   25     -0.2092463056 ABAB
   11   11   25  215     -0.2092463056 ABAB
   21   20  285   37      0.2066119183 ABAB
   20   21   37  285      0.2066119183 ABAB
   13   11  140  204     -0.2059505783 ABAB
   11   13  204  140     -0.2059505783 ABAB
  Norm of list 444    0.000000000000000E+000
  Norm of list 445    0.000000000000000E+000
  Norm of list 446     13.6113052198588     
  savet is  F
  dumpdtdl  F
  special occupied indices: 
  @GTSPECIN-I, Orbital   2 is mixed with   1 degenerate partners by the perturbation.
  @GTSPECIN-I, Orbital   4 is mixed with   1 degenerate partners by the perturbation.
  @GTSPECIN-I, Orbital   5 is mixed with   1 degenerate partners by the perturbation.
  @GTSPECIN-I, Orbital   6 is mixed with   2 degenerate partners by the perturbation.
  @GTSPECIN-I, Orbital   7 is mixed with   3 degenerate partners by the perturbation.
  @GTSPECIN-I, Orbital   8 is mixed with   1 degenerate partners by the perturbation.
  @GTSPECIN-I, Orbital   9 is mixed with   3 degenerate partners by the perturbation.
  @GTSPECIN-I, Orbital  10 is mixed with   3 degenerate partners by the perturbation.
  @GTSPECIN-I, Orbital  11 is mixed with   4 degenerate partners by the perturbation.
  @GTSPECIN-I, Orbital  12 is mixed with   1 degenerate partners by the perturbation.
  @GTSPECIN-I, Orbital  13 is mixed with   1 degenerate partners by the perturbation.
  @GTSPECIN-I, Orbital  14 is mixed with   1 degenerate partners by the perturbation.
  @GTSPECIN-I, Orbital  15 is mixed with   1 degenerate partners by the perturbation.
  @GTSPECIN-I, Orbital  16 is mixed with   2 degenerate partners by the perturbation.
  @GTSPECIN-I, Orbital  17 is mixed with   3 degenerate partners by the perturbation.
  @GTSPECIN-I, Orbital  18 is mixed with   5 degenerate partners by the perturbation.
  @GTSPECIN-I, Orbital  19 is mixed with   3 degenerate partners by the perturbation.
  @GTSPECIN-I, Orbital  20 is mixed with   4 degenerate partners by the perturbation.
  @GTSPECIN-I, Orbital  21 is mixed with   2 degenerate partners by the perturbation.
   Memory requirement in dtrp1rhfd               95753789
  There are                   1750  ijk combinations. 
 PARA: timing for (T) xsdcc           783877.17 seconds.
  here
  here2
  here3
  here4
 Starting iterative solution of the perturbed Lambda equations.
 The DIIS procedure is used to accelerate convergence.
 Convergence criterion is 10**(-9).
 Maximum number of iterations is 200.
 lenvec is               11007009
 Convergence information after     1 iterations: 
 Largest element of residual vector : -0.44135719E+00.
 Largest element of DIIS residual   : -0.44135719E+00.
 lenvec is               11007009
 Convergence information after     2 iterations: 
 Largest element of residual vector : -0.66127856E-01.
 Largest element of DIIS residual   : -0.74463466E-01.
 lenvec is               11007009
 Convergence information after     3 iterations: 
 Largest element of residual vector : -0.86701427E-01.
 Largest element of DIIS residual   : -0.69674311E-01.
 lenvec is               11007009
 Convergence information after     4 iterations: 
 Largest element of residual vector : -0.34930422E-01.
 Largest element of DIIS residual   : -0.17057769E-01.
 lenvec is               11007009
 Convergence information after     5 iterations: 
 Largest element of residual vector : -0.16547342E-01.
 Largest element of DIIS residual   : -0.58654364E-02.
 lenvec is               11007009
 Convergence information after     6 iterations: 
 Largest element of residual vector : -0.45145511E-02.
 Largest element of DIIS residual   : -0.19461121E-02.
 lenvec is               11007009
 Convergence information after     7 iterations: 
 Largest element of residual vector : -0.14282014E-02.
 Largest element of DIIS residual   :  0.79104197E-03.
 lenvec is               11007009
 Convergence information after     8 iterations: 
 Largest element of residual vector :  0.66154837E-03.
 Largest element of DIIS residual   :  0.50874894E-03.
 lenvec is               11007009
 Convergence information after     9 iterations: 
 Largest element of residual vector :  0.37633951E-03.
 Largest element of DIIS residual   :  0.19997015E-03.
 lenvec is               11007009
 Convergence information after    10 iterations: 
 Largest element of residual vector :  0.18973199E-03.
 Largest element of DIIS residual   :  0.12484382E-03.
 lenvec is               11007009
 Convergence information after    11 iterations: 
 Largest element of residual vector :  0.76193863E-04.
 Largest element of DIIS residual   :  0.27488523E-04.
 lenvec is               11007009
 Convergence information after    12 iterations: 
 Largest element of residual vector :  0.30795685E-04.
 Largest element of DIIS residual   :  0.24664243E-04.
 lenvec is               11007009
 Convergence information after    13 iterations: 
 Largest element of residual vector :  0.10242351E-04.
 Largest element of DIIS residual   :  0.39934510E-05.
 lenvec is               11007009
 Convergence information after    14 iterations: 
 Largest element of residual vector :  0.50917154E-05.
 Largest element of DIIS residual   :  0.32929890E-05.
 lenvec is               11007009
 Convergence information after    15 iterations: 
 Largest element of residual vector :  0.14909390E-05.
 Largest element of DIIS residual   :  0.97209514E-06.
 lenvec is               11007009
 Convergence information after    16 iterations: 
 Largest element of residual vector :  0.68250117E-06.
 Largest element of DIIS residual   : -0.36096983E-06.
 lenvec is               11007009
 Convergence information after    17 iterations: 
 Largest element of residual vector :  0.25929161E-06.
 Largest element of DIIS residual   :  0.18580873E-06.
 lenvec is               11007009
 Convergence information after    18 iterations: 
 Largest element of residual vector : -0.66436439E-07.
 Largest element of DIIS residual   : -0.34787152E-07.
 lenvec is               11007009
 Convergence information after    19 iterations: 
 Largest element of residual vector :  0.31057146E-07.
 Largest element of DIIS residual   :  0.28746026E-07.
 lenvec is               11007009
 Convergence information after    20 iterations: 
 Largest element of residual vector : -0.11496844E-07.
 Largest element of DIIS residual   :  0.81403909E-08.
 lenvec is               11007009
 Convergence information after    21 iterations: 
 Largest element of residual vector :  0.61519385E-08.
 Largest element of DIIS residual   :  0.51624372E-08.
 lenvec is               11007009
 Convergence information after    22 iterations: 
 Largest element of residual vector :  0.30924021E-08.
 Largest element of DIIS residual   :  0.22023360E-08.
 lenvec is               11007009
 Convergence information after    23 iterations: 
 Largest element of residual vector :  0.18717470E-08.
 Largest element of DIIS residual   :  0.10910094E-08.
 lenvec is               11007009
 Convergence information after    24 iterations: 
 Largest element of residual vector :  0.10855635E-08.
 Largest element of DIIS residual   :  0.83718037E-09.
 Perturbed Lambda equations converged in    24 iterations.
  Dominant contributions to perturbed wavefunction:
   21   13  285  285     -0.4073202450 ABAB
   13   21  285  285     -0.4073202450 ABAB
   13   13  285  134      0.3779774561 ABAB
   13   13  134  285      0.3779774561 ABAB
   13   13  313  134      0.3702624299 ABAB
   13   13  134  313      0.3702624299 ABAB
   21   13  134  134      0.3508522253 ABAB
   13   21  134  134      0.3508522253 ABAB
   21   21  285  134     -0.3259276022 ABAB
   21   21  134  285     -0.3259276022 ABAB
   13   13  291  134     -0.3193987162 ABAB
   13   13  134  291     -0.3193987162 ABAB
   13   13  305  134      0.3141233830 ABAB
   13   13  134  305      0.3141233830 ABAB
   11    0  192    0     -0.2875288189 AA  
   18    0   53    0     -0.2780205473 AA  
   21   21  285  147      0.2735437170 ABAB
   21   21  147  285      0.2735437170 ABAB
   11   11  204   41     -0.2640270845 ABAB
   11   11   41  204     -0.2640270845 ABAB
 First-order density matrix is being calculated  (Symmetry block 3, perturbation   1)
  There are                     72  special pairs.
  occ                     1                     1   10.0301382111209     
  vrt                     1                     1   5.87373521026922     
  vo                     1                     1  -618.680727363471     
  gtensor plus SO mean-field
 Calculation of the contributions of <pq||rs> to dI(i,j)/dx required  82.5 seconds.
 Calculation of the contributions of <pq||rs> to dI(a,b)/dx required ***** seconds.
  @FORMDXIJ-I, Using CC response density for pair (  1,  2)
  @FORMDXIJ-I, Using CC response density for pair (  2,  4)
  @FORMDXIJ-I, Using CC response density for pair (  3,  5)
  @FORMDXIJ-I, Using CC response density for pair (  3,  6)
  @FORMDXIJ-I, Using CC response density for pair (  4,  6)
  @FORMDXIJ-I, Using CC response density for pair (  4,  7)
  @FORMDXIJ-I, Using CC response density for pair (  4, 11)
  @FORMDXIJ-I, Using CC response density for pair (  5,  7)
  @FORMDXIJ-I, Using CC response density for pair (  5,  8)
  @FORMDXIJ-I, Using CC response density for pair (  5,  9)
  @FORMDXIJ-I, Using CC response density for pair (  5, 10)
  @FORMDXIJ-I, Using CC response density for pair (  5, 11)
  @FORMDXIJ-I, Using CC response density for pair (  6,  9)
  @FORMDXIJ-I, Using CC response density for pair (  6, 10)
  @FORMDXIJ-I, Using CC response density for pair (  6, 11)
  @FORMDXIJ-I, Using CC response density for pair (  7,  7)
  @FORMDXIJ-I, Using CC response density for pair (  7,  9)
  @FORMDXIJ-I, Using CC response density for pair (  7, 10)
  @FORMDXIJ-I, Using CC response density for pair (  7, 11)
  @FORMDXIJ-I, Using CC response density for pair (  1,  1)
  @FORMDXIJ-I, Using CC response density for pair (  1,  2)
  dD(ij)/dx contribution from formdxij
   -0.00000595913920      0.00000019279196      0.00004936713798     -0.00011562626256
    0.00004802023713      0.00010228778212      0.00037515911170      0.00000014298129
    0.00000441173948      0.00002787838635      0.00000652786115     -0.00008088690612
   -0.00006048720104      0.00041831648776      0.00000076832087      0.00000704393756
    0.00002050646281     -0.00003497155345      0.00000774132546     -0.00015348504590
    0.00056284141054      0.00000453021442     -0.00000099684300     -0.00004263836372
    0.00003511232775      0.00000300695610     -0.00006854415260     -0.00041253907182
   -0.00000763437535     -0.00004722251569      0.00850717423072     -0.00063987204735
   -0.00010820004993     -0.00042717685872      0.00347118544594      0.00004989987045
    0.00003860456181     -0.01710305603893      0.00408972047185      0.00054348893024
    0.00292877121835     -0.00155289887914      0.00003730975285      0.00010079936747
   -0.00068662339660     -0.03394480369671     -0.00619873653809      0.00144030470471
    0.01832982336466      0.00000690968441     -0.00000569813001     -0.00042707429369
    0.00239427971523     -0.01403590164365      0.00021525564397      0.00121600221276
   -0.00010944159286     -0.00000974168739     -0.00136762920801      0.00130075726758
   -0.05151259443703      0.00697277523863     -0.00647519337164     -0.00011691072424
    0.00038643590037      0.00374988814542     -0.00476818115320     -0.01309466752283
   -0.02148395451028     -0.01087442811186     -0.00079151005678      0.00077708304685
   -0.00458563675710     -0.02319624513605      0.01822992330338      0.01435572890544
    0.00841591618177      0.01939164169223     -0.10308845679459      0.00000595913920
   -0.00000014298129     -0.00000076832087     -0.00000453021442      0.00000763437535
   -0.00004989987045     -0.00003730975285     -0.00000690968441      0.00010944159286
    0.00011691072424      0.00079151005678     -0.00000019279196     -0.00000441173948
   -0.00000704393756      0.00000099684300      0.00004722251569     -0.00003860456181
   -0.00010079936747      0.00000569813001      0.00000974168739     -0.00038643590037
   -0.00077708304685     -0.00004936713798     -0.00002787838635     -0.00002050646281
    0.00004263836372     -0.00850717423072      0.01710305603893      0.00068662339660
    0.00042707429369      0.00136762920801     -0.00374988814542      0.00458563675710
    0.00011562626256     -0.00000652786115      0.00003497155345     -0.00003511232775
    0.00063987204735     -0.00408972047185      0.03394480369671     -0.00239427971523
   -0.00130075726758      0.00476818115320      0.02319624513605     -0.00004802023713
    0.00008088690612     -0.00000774132546     -0.00000300695610      0.00010820004993
   -0.00054348893024      0.00619873653809      0.01403590164365      0.05151259443703
    0.01309466752283     -0.01822992330338     -0.00010228778212      0.00006048720104
    0.00015348504590      0.00006854415260      0.00042717685872     -0.00292877121835
   -0.00144030470471     -0.00021525564397     -0.00697277523863      0.02148395451028
   -0.01435572890544     -0.00037515911170     -0.00041831648776     -0.00056284141054
    0.00041253907182     -0.00347118544594      0.00155289887914     -0.01832982336466
   -0.00121600221276      0.00647519337164      0.01087442811186     -0.00841591618177
   -0.01939164169223      0.10308845679459
 oo  2.799291946912539E-003
 oo -6.128458595180591E-002
 oo -0.104320789826769     
 oo -0.124175146790014     
 oo  5.558826509223789E-003
 oo  9.186017472691085E-003
 oo -7.400088422802417E-002
  pcan                     1                     1   3.87105908219866     
 Calculation of the contributions of <pq||rs> to dI(i,a)/dx required 160.9 seconds.
                     1                     3
                     2                     4
                     3                     1
                     4                     2
Total CPU time :        14.27
 processed     38684526 ao basis integrals from       9445 buffers 
Total CPU time :        29.74
 processed    129461069 ao basis integrals from      31607 buffers 
Total CPU time :        12.84
 processed     67140465 ao basis integrals from      16392 buffers 
Total CPU time :        15.32
 processed     84504535 ao basis integrals from      20631 buffers 
 First-order Z-vector equations are solved for 1 perturbation.
 Convergence reached after  20 iterations.
  zvec                     1                     1   602.601567906699     
  occ                     1                     1  0.994937348221808     
  vrt                     1                     1   19.8803110390457     
  vo                     1                     1   60.2020554063958     
  occ                     1                     1   5.27856903452346     
 [   1]-0.0090752370604 [   2] 0.0324636161797 [   3]-0.0569687593211 [   4] 0.0932917124659
 [   5]-0.0610090205812 [   6] 0.0255892003773 [   7] 0.0680549025092 [   8] 0.0313462551460
 [   9]-0.0342629355866 [  10]-0.0448315055210 [  11]-0.0245214052394 [  12] 0.1535694491553
 [  13] 0.0074178583682 [  14]-0.2382342010268 [  15] 0.0602773197114 [  16] 0.0468885862744
 [  17] 0.0121235398342 [  18]-0.0805284411708 [  19] 0.0252483124840 [  20] 0.0172423837968
 [  21]-0.0108960266477 [  22]-0.0633649161620 [  23]-0.0063305483641 [  24] 0.0457957795842
 [  25] 0.1898353608235 [  26]-0.0169451177402 [  27]-0.1642462044302 [  28] 0.0667695884691
 [  29]-0.0224016742112 [  30]-0.0864734983133 [  31]-0.0007090105454 [  32]-0.0442357704259
 [  33] 0.0156853532170 [  34]-0.0133650396570 [  35] 0.0797444883532 [  36]-0.0173526549591
 [  37]-0.0494053211706 [  38] 0.0165768198461 [  39] 0.0145453432087 [  40]-0.0399489554149
 [  41]-0.0938863240510 [  42]-0.0985078888785 [  43]-0.0312743869658 [  44] 0.1186189641358
 [  45]-0.0492328549785 [  46]-0.0020412211120 [  47]-0.0134318416988 [  48]-0.0354335290269
 [  49]-0.0355415320746 [  50]-0.0012693682966 [  51] 0.0543469181023 [  52] 0.0335488971175
 [  53] 0.0119390676677 [  54]-0.0283288259514 [  55]-0.0401891230066 [  56] 0.1226736576555
 [  57]-0.0913199510316 [  58]-0.0138550344937 [  59] 0.0159700920080 [  60]-0.0103821812961
 [  61] 0.0386490757840 [  62] 0.0189158888603 [  63] 0.0457043604194 [  64]-0.1008575436053
 [  65]-0.0454482910695 [  66] 0.0359912097613 [  67]-0.1094605348039 [  68] 0.0792537620882
 [  69]-0.1476192720394 [  70]-0.0559476807440 [  71]-0.0425003898098 [  72]-0.0032496210992
 [  73]-0.0090127298288 [  74]-0.0197276443342 [  75] 0.0174430975647 [  76] 0.0196185064720
 [  77] 0.0226329126782 [  78]-0.0970760762765 [  79] 0.0058731131516 [  80]-0.0048614750179
 [  81]-0.0025886664621 [  82]-0.0118826336394 [  83] 0.0163473815565 [  84]-0.0083998190458
 [  85]-0.0039535206377 [  86] 0.0013435410917 [  87] 0.0150228926782 [  88]-0.0012433013167
 [  89]-0.0038368022105 [  90]-0.0012257854470 [  91] 0.0098002383038 [  92]-0.0090719441506
 [  93] 0.0140100486609 [  94]-0.0362198326711 [  95] 0.0194445336539 [  96]-0.0065732710498
 [  97]-0.0600065270892 [  98]-0.2069209435726 [  99] 0.2195227121552 [ 100] 0.0627994239570
 [ 101]-0.0898007314963 [ 102] 0.0407387660083 [ 103] 0.0557534760869 [ 104] 0.2764018316266
 [ 105]-0.2013837690824 [ 106]-0.0907808656797 [ 107] 0.1440369787991 [ 108] 0.3418041767593
 [ 109] 0.1652569506381 [ 110]-0.2247159444039 [ 111]-0.0662989900864 [ 112] 0.1685536378146
 [ 113] 0.1205091883958 [ 114] 0.1475949290808 [ 115] 0.0673374628936 [ 116]-0.0847120621663
 [ 117]-0.0144521822983 [ 118] 0.1398400716030 [ 119]-0.3116456905468 [ 120]-0.0885569112880
 [ 121] 0.0605043928388 [ 122]-0.3044409997885 [ 123] 0.0278669934259 [ 124] 0.1504179580584
 [ 125]-0.0801737400256 [ 126] 0.1287765141580 [ 127] 0.0632008392416 [ 128]-0.0166562541356
 [ 129]-0.0803714120931 [ 130] 0.1028003962336 [ 131]-0.2037387986117 [ 132]-0.0624052381469
 [ 133] 0.1208065828273 [ 134]-0.0091096283987 [ 135] 0.0329699466479 [ 136] 0.0388864367211
 [ 137] 0.1483321408791 [ 138]-0.2006813736424 [ 139] 0.0873133496715 [ 140] 0.0103730821929
 [ 141]-0.0103398491191 [ 142]-0.0766841519048 [ 143]-0.0433620135914 [ 144] 0.0033437734286
 [ 145]-0.0859892605673 [ 146] 0.0703966551753 [ 147]-0.0972627952774 [ 148] 0.0777148938734
 [ 149]-0.0703478560723 [ 150]-0.1939279259283 [ 151] 0.0739883876857 [ 152] 0.0065751653043
 [ 153] 0.0388894305830 [ 154] 0.0889332063405 [ 155]-0.0768793914501 [ 156] 0.1153000981059
 [ 157] 0.0597684322699 [ 158] 0.0341579947885 [ 159] 0.3396942623203 [ 160]-0.1716890014527
 [ 161] 0.2058584609770 [ 162]-0.1640703976697 [ 163] 0.0753511608709 [ 164] 0.1289407731171
 [ 165] 0.0499069537587 [ 166] 0.0400072595128 [ 167] 0.0282681309718 [ 168] 0.0796899787534
 [ 169]-0.0475617780436 [ 170]-0.1173697741815 [ 171] 0.0800341520140 [ 172] 0.1439784705816
 [ 173] 0.0152314907333 [ 174] 0.0085992815747 [ 175]-0.0092696898758 [ 176] 0.0270869114654
 [ 177]-0.0261441413172 [ 178] 0.0166011071111 [ 179]-0.0230711945383 [ 180]-0.0271633497545
 [ 181]-0.0168121889319 [ 182] 0.0131236946641 [ 183] 0.0132766676645 [ 184] 0.0193202214127
 [ 185]-0.0582352481247 [ 186] 0.0055047113290 [ 187] 0.0234299646890 [ 188] 0.0509243278716
 [ 189] 0.0102854504565 [ 190] 0.0366092659839 [ 191]-0.1248273534697 [ 192]-0.0846509452539
 [ 193]-0.2357550943385 [ 194]-0.1465219655220 [ 195] 0.1626967873893 [ 196]-0.2787361127952
 [ 197]-0.0680393981724 [ 198]-0.4272371316318 [ 199]-0.2407749126536 [ 200]-0.1144199428419
 [ 201]-0.0154107879236 [ 202]-0.3444661816045 [ 203] 0.2070943483721 [ 204] 0.0762095554946
 [ 205]-0.2016788014730 [ 206]-0.0987295453208 [ 207]-0.5308407807069 [ 208] 0.1255831373336
 [ 209]-0.1171595221302 [ 210] 0.0634496635764 [ 211]-0.1180560421846 [ 212] 0.0962845125626
 [ 213] 0.1514132674952 [ 214]-0.0131239061454 [ 215]-0.2863942350542 [ 216]-0.0093076710268
 [ 217] 0.0380810657753 [ 218]-0.0807584683351 [ 219]-0.0272439089339 [ 220] 0.0630160367448
 [ 221] 0.1321634159246 [ 222] 0.3696755133569 [ 223]-0.1217891990668 [ 224]-0.1449482045421
 [ 225] 0.0132438939845 [ 226] 0.0718274264509 [ 227]-0.1333181271082 [ 228] 0.1479886326177
 [ 229]-0.0963033653871 [ 230]-0.2611767402367 [ 231]-0.2307097043635 [ 232] 0.0622285795452
 [ 233] 0.0677631279529 [ 234]-0.0425090464130 [ 235]-0.1043626583420 [ 236] 0.0595682296043
 [ 237]-0.0542764720753 [ 238]-0.0805862356599 [ 239] 0.1222495676393 [ 240]-0.0258840331955
 [ 241]-0.0525451530276 [ 242]-0.0038312469637 [ 243]-0.1776568553703 [ 244] 0.0601036285476
 [ 245]-0.1084139027585 [ 246] 0.0129754897810 [ 247] 0.0214999726158 [ 248]-0.0022776196013
 [ 249] 0.0608856330428 [ 250] 0.3318758559764 [ 251] 0.1028693391336 [ 252] 0.1131747427862
 [ 253]-0.4099048554750 [ 254]-0.1382229058259 [ 255] 0.0324569304299 [ 256] 0.1362325952569
 [ 257]-0.1044868352925 [ 258]-0.1118234545925 [ 259] 0.0102181393552 [ 260] 0.0417996382262
 [ 261] 0.0627160823954 [ 262]-0.0081234961051 [ 263] 0.1090051132616 [ 264] 0.2251033280179
 [ 265] 0.0073774387154 [ 266]-0.0668270745945 [ 267]-0.0014487948613 [ 268]-0.0079645562650
 [ 269]-0.0124170874054 [ 270]-0.0021187128692 [ 271] 0.0024208159015 [ 272]-0.0004594903588
 [ 273]-0.0250992064468 [ 274] 0.0541221278214 [ 275]-0.0009038878840 [ 276] 0.0135887930939
 [ 277] 0.0180092440957 [ 278] 0.0217588858746 [ 279] 0.0858969351990 [ 280] 0.0295735443642
 [ 281] 0.0297495679466 [ 282]-0.0223523720306 [ 283] 0.0002206345816 [ 284]-0.0117316136769
 [ 285] 0.0185374816622 [ 286] 0.0450173910502 [ 287]-0.2273456474384 [ 288]-0.1679024248176
 [ 289] 0.0686682040561 [ 290]-0.2039125628514 [ 291]-0.0440961203244 [ 292]-0.3678339896993
 [ 293] 0.0569890351416 [ 294]-0.1474440413684 [ 295]-0.1339254849254 [ 296]-0.2158950596996
 [ 297]-0.1193791794464 [ 298] 0.0769173258049 [ 299]-0.0566597453718 [ 300]-0.0856408639109
 [ 301]-0.3803271864025 [ 302]-0.0757578984803 [ 303]-0.0489261607629 [ 304] 0.1795333281584
 [ 305]-0.0499160712972 [ 306]-0.1177763706936 [ 307] 0.0823102171558 [ 308] 0.0841720782377
 [ 309]-0.0411265448302 [ 310] 0.1656638821335 [ 311] 0.0106942428985 [ 312]-0.0608618642636
 [ 313] 0.0587900297225 [ 314]-0.0421363020126 [ 315] 0.0394012687436 [ 316] 0.1615492125653
 [ 317]-0.1196916803064 [ 318]-0.1120622313557 [ 319] 0.2148934642444 [ 320] 0.0646555020259
 [ 321]-0.1741039030181 [ 322] 0.1128019201142 [ 323]-0.0114979459402 [ 324]-0.0853453023432
 [ 325]-0.2026846281947 [ 326] 0.0991546908736 [ 327] 0.0120945052014 [ 328]-0.0332202169385
 [ 329]-0.0093506529814 [ 330] 0.0578487492244 [ 331] 0.1051038647763 [ 332]-0.0784913538025
 [ 333] 0.0145964120360 [ 334]-0.0906829497733 [ 335] 0.0655153759426 [ 336] 0.0151112756898
 [ 337]-0.0057163030083 [ 338] 0.0506662850390 [ 339]-0.0135217778401 [ 340] 0.0071287792649
 [ 341]-0.0248383118385 [ 342]-0.0309834608725 [ 343] 0.0374927375913 [ 344] 0.0492391824277
 [ 345]-0.0302382792994 [ 346] 0.1470946921357 [ 347]-0.4096632556270 [ 348] 0.0355633185790
 [ 349]-0.0446737176378 [ 350] 0.1318359794685 [ 351] 0.0123099277949 [ 352]-0.1279144048298
 [ 353]-0.0319789829725 [ 354]-0.0270365099466 [ 355] 0.0460653632721 [ 356]-0.0295827154887
 [ 357] 0.0724624797018 [ 358] 0.1820559420873 [ 359]-0.0849912849907 [ 360]-0.0521492821221
 [ 361]-0.0101924082651 [ 362] 0.0028024613661 [ 363] 0.0050757371739 [ 364]-0.0091096940713
 [ 365] 0.0060394602649 [ 366]-0.0047867013598 [ 367] 0.0094398174244 [ 368] 0.0463598343721
 [ 369] 0.0104090407240 [ 370]-0.0119157658039 [ 371] 0.0107477651293 [ 372] 0.0005972172270
 [ 373] 0.0773679306498 [ 374] 0.0193181279757 [ 375]-0.0183950762839 [ 376]-0.0165201119916
 [ 377]-0.0549478749616 [ 378] 0.1078901621657 [ 379]-0.1207656190251 [ 380] 0.5789264646592
 [ 381]-0.8464958115998 [ 382]-0.2515475254835 [ 383] 0.4838223522581 [ 384]-0.3042466823226
 [ 385]-0.2632815158597 [ 386]-1.1464167921401 [ 387] 0.1589991408343 [ 388] 0.3999059353230
 [ 389]-0.3106892812752 [ 390]-1.5585386033590 [ 391]-0.0872069308177 [ 392] 0.5759408135978
 [ 393]-0.0069352136857 [ 394]-0.6491635323970 [ 395]-0.7542150833594 [ 396]-0.1777455088636
 [ 397]-0.2236873848195 [ 398] 0.1440981895583 [ 399]-0.1197944588940 [ 400]-0.1388118039046
 [ 401] 1.2029056754307 [ 402] 0.0526677038972 [ 403]-0.7029321014530 [ 404] 0.8167476991107
 [ 405]-0.0739973017939 [ 406]-0.5880700286763 [ 407] 0.1776846049375 [ 408]-0.3294459493806
 [ 409] 0.0729809479958 [ 410] 0.3286809932709 [ 411] 0.1978040342999 [ 412]-0.3818079648483
 [ 413] 0.3251406730313 [ 414] 0.1941914866141 [ 415]-0.3446166929771 [ 416] 0.0414757146696
 [ 417]-0.3465214945793 [ 418]-0.5104739657250 [ 419]-0.5915328534100 [ 420] 0.7128535087193
 [ 421]-0.2360941648356 [ 422]-0.0470457844421 [ 423]-0.0520793572313 [ 424] 0.0533406895928
 [ 425] 0.0389689259030 [ 426]-0.1249833075623 [ 427] 0.3867506934237 [ 428]-0.1345713504604
 [ 429] 0.2047980192592 [ 430]-0.1734655489921 [ 431]-0.1200700908520 [ 432] 0.7148019687786
 [ 433]-0.4322791322776 [ 434]-0.0470772736716 [ 435]-0.0016814191358 [ 436]-0.2408351975176
 [ 437] 0.2935748359620 [ 438] 0.1055364386401 [ 439] 0.0557405776337 [ 440]-0.2158732090916
 [ 441]-1.2147428141802 [ 442] 0.3368170594389 [ 443]-0.6803967521365 [ 444] 0.7021521539598
 [ 445]-0.6206820617333 [ 446]-0.5731209257603 [ 447]-0.2171612438722 [ 448]-0.0680805163293
 [ 449] 0.0118061183925 [ 450]-0.2043483348585 [ 451] 0.2290505585520 [ 452] 0.4877837619405
 [ 453]-0.1133075908199 [ 454]-0.6017650186264 [ 455]-0.0147941210134 [ 456]-0.0257574010289
 [ 457] 0.0030328704296 [ 458]-0.0888779177735 [ 459] 0.1036234436530 [ 460]-0.0580894119820
 [ 461] 0.0167104369307 [ 462] 0.1125938746361 [ 463] 0.0761234920431 [ 464]-0.0252863514970
 [ 465]-0.0094105395381 [ 466]-0.0211643856232 [ 467] 0.2173731289121 [ 468]-0.0048143899828
 [ 469] 0.0089155084022 [ 470]-0.2144633836406 [ 471] 0.0373234359419 [ 472]-0.0003597073883
 [ 473]-0.1184113822202 [ 474]-0.2489762949968 [ 475]-0.9975588422941 [ 476]-0.8291164425532
 [ 477] 0.4129628447675 [ 478]-1.1791651958468 [ 479]-0.2037716880111 [ 480]-1.7880418937224
 [ 481]-0.3358069510121 [ 482]-0.8514175434417 [ 483]-0.4310818419645 [ 484]-0.8341574138260
 [ 485] 0.0841300801020 [ 486] 0.2669746635548 [ 487]-0.5727347958613 [ 488]-0.3765258107419
 [ 489]-2.1713776595072 [ 490] 0.0110518600373 [ 491]-0.3475150732843 [ 492] 0.6765368515910
 [ 493]-0.3723579170385 [ 494]-0.1518797774121 [ 495] 0.1885080363670 [ 496] 0.0522198609654
 [ 497]-0.3219210860404 [ 498] 0.2330821593219 [ 499] 0.1775476326327 [ 500]-0.1794365413176
 [ 501] 0.1205396851392 [ 502] 0.1430525635246 [ 503] 0.3296663484894 [ 504] 1.1562239864512
 [ 505]-0.6535592969792 [ 506]-0.5294874822544 [ 507] 0.6201302149770 [ 508] 0.2525327645074
 [ 509]-0.6906277862570 [ 510] 0.6312041583293 [ 511]-0.0457596948401 [ 512]-0.5317943382404
 [ 513]-0.8696132571219 [ 514] 0.1216286021376 [ 515] 0.2700973716690 [ 516]-0.1427811770303
 [ 517]-0.2055510320142 [ 518] 0.2894527807118 [ 519] 0.1605276753200 [ 520]-0.3285319915540
 [ 521] 0.2393781557875 [ 522]-0.4215876151956 [ 523]-0.0055976565731 [ 524] 0.0818511554834
 [ 525]-0.2981663306853 [ 526]-0.0136617456561 [ 527]-0.0863961454770 [ 528] 0.0049145710981
 [ 529]-0.0277993801176 [ 530]-0.1046144328565 [ 531] 0.1187885692186 [ 532] 0.7571373876318
 [ 533] 0.0632524809746 [ 534] 0.8346388103066 [ 535]-1.7450050204214 [ 536]-0.2830569837892
 [ 537] 0.1758786535909 [ 538] 0.3958814330727 [ 539] 0.1126325225892 [ 540]-0.4554417713805
 [ 541] 0.0209151342971 [ 542] 0.0276359070700 [ 543] 0.2365155319570 [ 544]-0.0600831582269
 [ 545] 0.3796295664053 [ 546] 0.8371529050675 [ 547]-0.2227518631188 [ 548]-0.0410300479554
 [ 549]-0.0379978814578 [ 550]-0.0034000201777 [ 551]-0.0081519074764 [ 552]-0.0026368829978
 [ 553]-0.0192535940285 [ 554] 0.0057749923316 [ 555]-0.0196287186073 [ 556] 0.2222773166503
 [ 557]-0.0045744188858 [ 558] 0.0028528022376 [ 559] 0.0628380473936 [ 560] 0.0492584461941
 [ 561] 0.3354479331389 [ 562] 0.1085120044675 [ 563]-0.0068265100956 [ 564]-0.0044490739280
 [ 565] 0.0375295281644 [ 566] 0.1495937758028 [ 567]-0.5785930974116 [ 568]-0.4683557814727
 [ 569] 0.1498809167104 [ 570] 0.1512710515372 [ 571] 0.2273411659234 [ 572]-0.1251282656643
 [ 573]-0.0615094788600 [ 574] 0.0644010534025 [ 575]-1.0820422740045 [ 576] 0.1897853916298
 [ 577] 0.4420625133268 [ 578]-0.2840766035539 [ 579] 0.9849452662912 [ 580]-0.3292752990097
 [ 581]-0.5731752148881 [ 582] 0.0426440911911 [ 583]-0.2441618191536 [ 584] 0.8221995328088
 [ 585] 0.0067312410632 [ 586]-0.4571950279081 [ 587]-0.1379982099522 [ 588] 0.6456644426990
 [ 589] 0.2250995746958 [ 590]-0.4270983702504 [ 591]-0.8806148602295 [ 592]-0.6980417434424
 [ 593] 0.0563241408724 [ 594]-0.0019720133333 [ 595]-0.2726929434627 [ 596] 0.2911443801576
 [ 597] 0.4768761788269 [ 598] 0.5643308743943 [ 599]-0.0630967248287 [ 600] 0.0480665757536
 [ 601]-1.0251964812506 [ 602]-0.0510409775695 [ 603] 0.2378479868312 [ 604]-0.0030753502346
 [ 605]-0.3703501099650 [ 606]-0.4968586771960 [ 607]-0.0245239011881 [ 608]-0.0982198557974
 [ 609] 0.1210590651591 [ 610]-0.1826564757446 [ 611]-0.1355987261717 [ 612]-0.2354655201230
 [ 613]-0.4483140474336 [ 614]-0.0539557904974 [ 615] 0.2296447218742 [ 616] 0.2933646947863
 [ 617]-0.3972553884782 [ 618] 0.1121871549209 [ 619]-0.5463124547652 [ 620]-0.0218518630781
 [ 621]-0.4606698433901 [ 622] 0.0379800311308 [ 623] 0.2172472748018 [ 624] 0.1300738330082
 [ 625]-0.0317134215836 [ 626] 1.0940657600617 [ 627] 0.5285890593294 [ 628]-0.3746009278470
 [ 629] 0.3318999871367 [ 630]-0.7012279138679 [ 631] 0.2677349296849 [ 632]-0.0601806675755
 [ 633]-0.5780318453129 [ 634] 0.1575331870384 [ 635] 0.0876690516132 [ 636] 0.2370849880059
 [ 637] 0.1280343258444 [ 638] 0.2193719511336 [ 639] 0.1277536978648 [ 640]-0.0362814969352
 [ 641] 0.4078462603709 [ 642]-0.0717254050505 [ 643] 0.0482946813249 [ 644]-0.0135314085190
 [ 645]-0.0492949093837 [ 646] 0.0188999613789 [ 647]-0.0038786340820 [ 648] 0.0231471909910
 [ 649]-0.1596386777763 [ 650]-0.0113650707598 [ 651]-0.0190809890687 [ 652] 0.0800291587029
 [ 653] 0.0479945440770 [ 654] 0.1191335976459 [ 655]-0.0431234031864 [ 656] 0.0185942433399
 [ 657] 0.1865494569883 [ 658]-0.0299950979965 [ 659]-0.0331528220798 [ 660] 0.0629097397667
 [ 661]-0.0896711098461 [ 662] 0.2125018129912 [ 663]-0.6519289311796 [ 664]-0.3106287872748
 [ 665] 0.3354224065227 [ 666]-0.3776726633494 [ 667]-0.2115329940481 [ 668]-0.9990017800812
 [ 669]-0.0287249303273 [ 670] 0.0188601225782 [ 671]-0.3087404164011 [ 672]-0.9614789361971
 [ 673] 0.0701313959683 [ 674] 0.3228077778820 [ 675]-0.1194875265600 [ 676]-0.5369638062645
 [ 677]-0.8094604720601 [ 678]-0.0891345021057 [ 679]-0.0840202635909 [ 680] 0.1421104171325
 [ 681]-0.1893258087171 [ 682]-0.0796137431461 [ 683] 0.8130863696504 [ 684]-0.6786905401125
 [ 685]-0.0397787314264 [ 686] 0.2750336333423 [ 687] 0.1085842105276 [ 688]-0.3429340550996
 [ 689] 0.1828906415075 [ 690]-0.0382977355717 [ 691] 0.1378428334800 [ 692] 0.2828414992034
 [ 693] 0.1476215734806 [ 694]-0.1762644021202 [ 695]-0.0786165360933 [ 696]-0.0415545905057
 [ 697]-0.0816992212073 [ 698]-0.0348445031475 [ 699]-0.0676432785907 [ 700]-0.0656468777133
 [ 701]-0.2210929930577 [ 702]-0.0040215219932 [ 703]-0.1365812837615 [ 704] 0.0142593181535
 [ 705] 0.1790628902207 [ 706]-0.1603272963013 [ 707]-0.1161773130812 [ 708] 0.0219743294664
 [ 709] 0.4169470396792 [ 710]-0.4588425615516 [ 711]-0.1517599971099 [ 712] 0.0521148785241
 [ 713]-0.1208626601481 [ 714] 0.1176038235394 [ 715]-0.1961365459268 [ 716]-0.1189631373844
 [ 717] 0.1044774792457 [ 718]-0.2874838965967 [ 719] 0.0240677508557 [ 720] 0.1350869757086
 [ 721]-0.0060165701703 [ 722]-0.2854360695711 [ 723]-0.0378014694095 [ 724]-0.0265619859705
 [ 725]-0.0523022784713 [ 726] 0.1213396114128 [ 727]-0.0986718753249 [ 728] 0.0822556338057
 [ 729]-0.0315086677784 [ 730] 0.0217950678069 [ 731] 0.0035704913502 [ 732]-0.0149701258220
 [ 733] 0.0336505778266 [ 734]-0.0780633818768 [ 735] 0.0925649916847 [ 736]-0.0525952474251
 [ 737]-0.0328325774806 [ 738]-0.0049478661873 [ 739]-0.0072374201996 [ 740]-0.0229313168650
 [ 741] 0.0310448318824 [ 742]-0.0031630142761 [ 743]-0.0175916678832 [ 744]-0.0075093040668
 [ 745] 0.0138396159749 [ 746] 0.0087254052069 [ 747]-0.0005020531415 [ 748] 0.0112990518235
 [ 749]-0.0194316908179 [ 750]-0.0452384184071 [ 751] 0.0410766398856 [ 752]-0.0201527180233
 [ 753] 0.0001798401926 [ 754] 0.0196586562924 [ 755] 0.0804472783438 [ 756]-0.0168141897949
 [ 757] 0.0018158221974 [ 758] 0.0765750606969 [ 759] 0.0329175704165 [ 760] 0.0281481694878
 [ 761]-0.0028978971304 [ 762] 0.0605419079614 [ 763] 0.0419583196604 [ 764] 0.0648695734703
 [ 765] 0.0668725269588 [ 766]-0.0218612416701 [ 767] 0.0537924683132 [ 768] 0.1826594684647
 [ 769] 0.0200731155905 [ 770] 0.0154458557850 [ 771] 0.0396149821583 [ 772] 0.0247904034478
 [ 773]-0.0013530355470 [ 774] 0.0008436291885 [ 775] 0.0576236482902 [ 776] 0.0279428492843
 [ 777] 0.0265550431271 [ 778] 0.1917153921760 [ 779]-0.0371563622832 [ 780] 0.0324366018461
 [ 781]-0.0072516979859 [ 782]-0.0422508266641 [ 783]-0.0572253841805 [ 784]-0.0134229291536
 [ 785]-0.0176522977272 [ 786] 0.0464852376247 [ 787] 0.0075809575477 [ 788]-0.0482627990856
 [ 789] 0.0625662429436 [ 790] 0.0882757686439 [ 791]-0.0335338380592 [ 792] 0.0431797997463
 [ 793] 0.0035527601723 [ 794]-0.0365813760089 [ 795]-0.0579801049879 [ 796] 0.0661606802360
 [ 797] 0.0016589132315 [ 798]-0.0099147828489 [ 799]-0.0953467560357 [ 800] 0.1414172000324
 [ 801]-0.0178061546076 [ 802] 0.0530616147304 [ 803] 0.0078242046791 [ 804] 0.0434393241591
 [ 805] 0.0542908230197 [ 806]-0.0222965883491 [ 807] 0.0661365405395 [ 808] 0.0428066640762
 [ 809] 0.0048940992407 [ 810] 0.0270099957824 [ 811]-0.0570123274071 [ 812] 0.0236833349937
 [ 813] 0.0393645912634 [ 814] 0.0387090542115 [ 815]-0.0046678024391 [ 816] 0.0989212210564
 [ 817]-0.1905512274029 [ 818]-0.0019798852268 [ 819]-0.0008645232717 [ 820] 0.0275314267374
 [ 821] 0.0041586732716 [ 822]-0.0644868530064 [ 823] 0.0013143458068 [ 824]-0.0029231774001
 [ 825]-0.0086229323116 [ 826]-0.0156117700349 [ 827] 0.0414970731112 [ 828] 0.1055847517510
 [ 829]-0.0327210316104 [ 830]-0.0182666977066 [ 831]-0.0036345411566 [ 832]-0.0118335872782
 [ 833] 0.0040254704630 [ 834]-0.0033426849858 [ 835]-0.0055424866908 [ 836]-0.0024055808640
 [ 837] 0.0035716859646 [ 838] 0.0244465311229 [ 839]-0.0004942583129 [ 840]-0.0003279127492
 [ 841]-0.0050278154330 [ 842] 0.0003478276468 [ 843] 0.0412373112773 [ 844] 0.0156772058078
 [ 845]-0.0038935709461 [ 846]-0.0058206127237 [ 847]-0.0108494974773 [ 848] 0.0075619284198
 [ 849] 0.1247500496602 [ 850] 0.0036038539757 [ 851] 0.0024601799680 [ 852]-0.0859708988118
 [ 853]-0.0062371590002 [ 854] 0.0143556710710 [ 855] 0.0075028538726 [ 856]-0.1577027399487
 [ 857] 0.0838707487235 [ 858]-0.1007623067207 [ 859]-0.1674889685873 [ 860] 0.1061273838605
 [ 861]-0.0332766343800 [ 862] 0.0752804024901 [ 863] 0.1403386558381 [ 864]-0.0876488820144
 [ 865]-0.0103757414680 [ 866]-0.2379043652370 [ 867] 0.0325881535403 [ 868] 0.0910029046180
 [ 869]-0.1291549291291 [ 870]-0.0311386068714 [ 871]-0.1815735547114 [ 872]-0.1163677400667
 [ 873] 0.1460654995697 [ 874] 0.1473721874726 [ 875]-0.0285357296733 [ 876]-0.0691646178243
 [ 877] 0.1093583561132 [ 878] 0.0138502102476 [ 879]-0.1723983434331 [ 880]-0.2271721376439
 [ 881] 0.0609294940487 [ 882] 0.0134856562967 [ 883] 0.3094655705588 [ 884]-0.1424009256834
 [ 885] 0.0117232245951 [ 886] 0.0154829859284 [ 887] 0.0767838064857 [ 888] 0.0588119754286
 [ 889] 0.1328011388426 [ 890]-0.0411902832002 [ 891] 0.0197761742120 [ 892] 0.1551581875203
 [ 893] 0.0722621852480 [ 894]-0.0670746885560 [ 895] 0.0617058460269 [ 896]-0.0649116285629
 [ 897] 0.0455909708712 [ 898]-0.0470624861165 [ 899] 0.0794878972726 [ 900] 0.0043782792312
 [ 901]-0.0385783056481 [ 902]-0.0206009332615 [ 903] 0.1092317587127 [ 904]-0.0743382912923
 [ 905]-0.0600917573673 [ 906]-0.0759011769502 [ 907] 0.0248171901478 [ 908]-0.5249070156692
 [ 909]-0.1427285944197 [ 910] 0.0601242587306 [ 911] 0.0643277360416 [ 912] 0.3043391987538
 [ 913]-0.1283939418976 [ 914] 0.0040951367808 [ 915] 0.1868968961204 [ 916] 0.0045812055022
 [ 917]-0.0158278005472 [ 918]-0.0968878835716 [ 919]-0.0437834727733 [ 920]-0.0872574751686
 [ 921]-0.0979472553834 [ 922]-0.0924559563247 [ 923]-0.1294538409891 [ 924] 0.0114552012783
 [ 925]-0.0093122551453 [ 926] 0.0079629851136 [ 927]-0.0051166903009 [ 928] 0.0043795414989
 [ 929] 0.0112943167946 [ 930]-0.0106118294823 [ 931] 0.0689281697075 [ 932]-0.0216335009971
 [ 933]-0.0000864731620 [ 934]-0.0321652710795 [ 935]-0.0145125533771 [ 936]-0.0514387608390
 [ 937]-0.0238924355996 [ 938]-0.0254692609471 [ 939]-0.0711767002381 [ 940] 0.0043074747575
 [ 941]-0.0001018509172 [ 942] 0.0192404452248 [ 943] 0.0863734983360 [ 944] 0.0962984892047
 [ 945]-0.1206978953781 [ 946]-0.0800528405941 [ 947]-0.0043631988544 [ 948]-0.0456062304844
 [ 949]-0.0202571115998 [ 950]-0.0527899615891 [ 951] 0.1177527134977 [ 952]-0.0790199879506
 [ 953]-0.0738246174329 [ 954]-0.0145188831990 [ 955]-0.0543666202486 [ 956] 0.0632823482723
 [ 957] 0.1516087170948 [ 958]-0.0071170008360 [ 959]-0.0675478353637 [ 960]-0.1839520822911
 [ 961]-0.0468027447588 [ 962] 0.0958068427465 [ 963]-0.0211902258991 [ 964]-0.0735149500924
 [ 965]-0.0698511628234 [ 966] 0.1191481133619 [ 967] 0.1156801219872 [ 968] 0.0529010701974
 [ 969] 0.0356887260294 [ 970]-0.0027669639112 [ 971] 0.0053903802493 [ 972] 0.0109873431375
 [ 973]-0.1461805160960 [ 974]-0.0938960075032 [ 975]-0.0287653365730 [ 976]-0.0360029129125
 [ 977] 0.3479351770315 [ 978] 0.0579501893635 [ 979]-0.0599792930171 [ 980] 0.0862720331760
 [ 981] 0.0521172715222 [ 982] 0.0199286505607 [ 983]-0.0266914480495 [ 984] 0.0367064249151
 [ 985] 0.0247610229798 [ 986] 0.0228457950778 [ 987]-0.0182912686394 [ 988] 0.1009091172400
 [ 989] 0.0591421906095 [ 990] 0.0172006382081 [ 991]-0.0527377380991 [ 992]-0.0565239264009
 [ 993] 0.0191231745370 [ 994]-0.0118579729056 [ 995] 0.0569776386534 [ 996] 0.0022130425770
 [ 997] 0.0670535888151 [ 998]-0.0213453621840 [ 999]-0.0960087529796 [1000] 0.0250776562747
 [1001] 0.0103843225139 [1002]-0.3472133531199 [1003]-0.1493929308874 [1004] 0.3481510804613
 [1005]-0.1862534428733 [1006] 0.1965434616064 [1007] 0.0128259318888 [1008] 0.0158520884914
 [1009] 0.2784274888322 [1010]-0.0995174030350 [1011]-0.0139610671780 [1012]-0.0822932624096
 [1013]-0.0250234769651 [1014]-0.0610349154850 [1015]-0.0079093015251 [1016] 0.0682480567079
 [1017]-0.1728312836324 [1018] 0.0435058773898 [1019]-0.0102257095519 [1020]-0.0008098306467
 [1021] 0.0054433177533 [1022] 0.0093200202563 [1023]-0.0170639141282 [1024] 0.0008530966529
 [1025] 0.0631184393876 [1026] 0.0216301033885 [1027] 0.0004180850621 [1028]-0.0287149882016
 [1029]-0.0114488575512 [1030]-0.0294270131338 [1031] 0.0376077123066 [1032] 0.0058249529955
 [1033]-0.0740592779434 [1034] 0.0178816887850 [1035] 0.0065837879646 [1036] 0.0019103965957
 [1037]-0.0078489579689 [1038]-0.0387258543183 [1039]-0.0017810302029 [1040] 0.0366586556763
 [1041] 0.0395966460111 [1042]-0.0511988969815 [1043]-0.1807408789871 [1044]-0.0288265580412
 [1045]-0.2854331174056 [1046] 0.0027295723508 [1047]-0.0009656924495 [1048] 0.0300224169070
 [1049] 0.0107509682547 [1050] 0.0014772657040 [1051] 0.0251194241199 [1052] 0.0252347619042
 [1053] 0.0450156923165 [1054]-0.1243332092479 [1055]-0.0666355588183 [1056]-0.0009068471910
 [1057]-0.2006213565916 [1058] 0.2037298666901 [1059]-0.0215688317055 [1060] 0.0270342894926
 [1061] 0.0266139604397 [1062] 0.0214890223726 [1063] 0.0500206568128 [1064]-0.0948055760727
 [1065]-0.0559350193534 [1066] 0.0386803102355 [1067]-0.0514409944866 [1068]-0.2055983896255
 [1069] 0.0126435319294 [1070]-0.0056346641446 [1071] 0.0165957527857 [1072] 0.0027327378998
 [1073]-0.0016214815234 [1074]-0.0010893639627 [1075]-0.0010192125836 [1076] 0.0026275598124
 [1077] 0.0041463360118 [1078]-0.0015477796945 [1079]-0.0207166036293 [1080] 0.0920983732071
 [1081]-0.0387896569352 [1082] 0.0051167531629 [1083] 0.0845548497456 [1084]-0.0452828921868
 [1085]-0.0466994060419 [1086]-0.1030174302068 [1087]-0.2125918252049 [1088]-0.0227653443231
 [1089]-0.0154744747224 [1090]-0.0481644165573 [1091] 0.0095094700250 [1092] 0.0059697240892
 [1093]-0.0672737311750 [1094]-0.0208173927439 [1095] 0.0938881273089 [1096]-0.1343119075197
 [1097]-0.0187027161831 [1098]-0.0931618800277 [1099]-0.0190553415519 [1100] 0.0969385667121
 [1101]-0.0570229812463 [1102] 0.1521493250403 [1103] 0.0735149393635 [1104] 0.0120422167835
 [1105] 0.0240878767840 [1106]-0.0063775234489 [1107] 0.0210825717465 [1108]-0.1527932500151
 [1109]-0.0715987894338 [1110]-0.0159402173972 [1111] 0.0017136495702 [1112] 0.0723896544121
 [1113] 0.0263940300430 [1114] 0.0025679051415 [1115]-0.0036159018302 [1116]-0.0016161118973
 [1117]-0.0009767855794 [1118] 0.0026267489093 [1119]-0.0017299659922 [1120] 0.0005081441625
 [1121] 0.0092240157536 [1122] 0.0013681183096 [1123] 0.0154299256737 [1124] 0.0198727192351
 [1125] 0.0440471542057 [1126] 0.0921259724856 [1127] 0.0573237302829 [1128] 0.1535474188454
 [1129]-0.2530271313475 [1130]-0.0260662598099 [1131] 0.0087138716748 [1132] 0.1299949689081
 [1133] 0.0204896055790 [1134] 0.0134174839737 [1135] 0.0939884480191 [1136] 0.0778584885433
 [1137] 0.0084828964481 [1138] 0.3059313217290 [1139]-0.1591052198962 [1140]-0.1606836975965
 [1141]-0.0925339277716 [1142]-0.0488528610757 [1143] 0.1199015642397 [1144]-0.1733902847734
 [1145]-0.2745262010081 [1146] 0.1070006071355 [1147]-0.1104859827684 [1148]-0.0921751502730
 [1149] 0.0202129394804 [1150]-0.0096359125084 [1151]-0.1019049790669 [1152]-0.1303074766519
 [1153]-0.0478093130453 [1154] 0.1173542242754 [1155] 0.0826438529414 [1156] 0.2188891922997
 [1157]-0.0499352134069 [1158]-0.0181593224845 [1159] 0.0589652157725 [1160] 0.1173837372348
 [1161]-0.1356880517661 [1162]-0.0639741112404 [1163]-0.1452462694712 [1164] 0.0384353500002
 [1165] 0.0759663218097 [1166]-0.1006307245663 [1167] 0.0699619014959 [1168] 0.1774080373446
 [1169]-0.0691708632632 [1170] 0.1266429559668 [1171] 0.1048233326299 [1172] 0.1932842705798
 [1173]-0.0411544478442 [1174]-0.0843399437427 [1175] 0.0017689993639 [1176]-0.0625648854361
 [1177] 0.0559896745225 [1178] 0.0434103104746 [1179] 0.0298065343585 [1180] 0.0520601397012
 [1181] 0.0103932156858 [1182]-0.0632483338443 [1183]-0.0655416727938 [1184] 0.0017021879781
 [1185]-0.1422154418518 [1186] 0.0015241865314 [1187]-0.0062369169711 [1188]-0.1078229536394
 [1189]-0.0911291201873 [1190]-0.0773906281255 [1191] 0.0462180036509 [1192] 0.0088199809756
 [1193] 0.1761759686299 [1194] 0.0014180030443 [1195] 0.0956561259300 [1196]-0.0951503696437
 [1197] 0.0535324697512 [1198]-0.2758197381547 [1199]-0.0678165071743 [1200]-0.0382722168433
 [1201] 0.2182300660555 [1202]-0.0767468314073 [1203] 0.1061790880588 [1204]-0.0704151834898
 [1205] 0.0621735938147 [1206] 0.0311101750019 [1207]-0.0528400897798 [1208]-0.0603641213810
 [1209]-0.0036121345227 [1210] 0.0598600656229 [1211]-0.0475036953663 [1212]-0.1075258888747
 [1213]-0.0234370124332 [1214] 0.0727120138299 [1215] 0.0057587910468 [1216] 0.0093629145405
 [1217] 0.0051470273916 [1218]-0.0113526586484 [1219]-0.0038442853640 [1220] 0.0127613903538
 [1221] 0.0154023004526 [1222]-0.0211847541295 [1223]-0.0256537287915 [1224] 0.0184248331885
 [1225] 0.0183432067702 [1226]-0.0238821519563 [1227] 0.0169030186915 [1228]-0.0290033788748
 [1229] 0.0201333861249 [1230]-0.0065677523722 [1231]-0.0249714984769 [1232]-0.0479769793716
 [1233]-0.0156185929244 [1234] 0.0317711142831 [1235] 0.0095619840711 [1236]-0.0179280727068
 [1237]-0.0165429976413 [1238]-0.0388803892946 [1239]-0.0869036342399 [1240] 0.1662185854926
 [1241]-0.1536290017028 [1242]-0.0248935691804 [1243]-0.0780149344410 [1244] 0.0356680113860
 [1245]-0.0427574441118 [1246]-0.0832397967921 [1247] 0.1998000295842 [1248]-0.0353503404610
 [1249]-0.1938385484441 [1250] 0.1396369194396 [1251] 0.1204411086680 [1252] 0.1379943628342
 [1253]-0.0103112751058 [1254]-0.0507286029751 [1255]-0.0518966821795 [1256]-0.1493948307002
 [1257]-0.1668940331833 [1258] 0.2426230703599 [1259]-0.1648869326344 [1260] 0.0165023540797
 [1261] 0.0991937887271 [1262] 0.0548041780858 [1263] 0.0471185243128 [1264] 0.1071636537390
 [1265]-0.0666940948883 [1266]-0.1737608408087 [1267]-0.0425480068357 [1268]-0.1070941686251
 [1269] 0.0819700858318 [1270]-0.0039084371095 [1271]-0.0044304799046 [1272]-0.0089026564279
 [1273]-0.1233712258829 [1274]-0.1222173766568 [1275]-0.2024448665737 [1276] 0.0911655942607
 [1277] 0.0245142204947 [1278] 0.0321881179918 [1279] 0.1532556977797 [1280] 0.0053051092281
 [1281]-0.1458141242929 [1282] 0.1048152815373 [1283]-0.0412753803818 [1284] 0.0500129081487
 [1285]-0.0846442092027 [1286] 0.0407231223261 [1287] 0.0301752791457 [1288]-0.0288633151659
 [1289]-0.0848948126173 [1290]-0.0228386763064 [1291] 0.0077494816150 [1292] 0.0431979190472
 [1293] 0.0423742446869 [1294] 0.0152365075456 [1295] 0.0624139035616 [1296]-0.0234442474851
 [1297] 0.0623799001468 [1298] 0.0821726118635 [1299] 0.0368309149791 [1300] 0.1214357366504
 [1301] 0.0795376831090 [1302] 0.0267111146356 [1303]-0.0337615487737 [1304] 0.0121262088760
 [1305] 0.0654931545055 [1306]-0.0926538401485 [1307] 0.2776475665806 [1308]-0.0593621612469
 [1309] 0.0526141795721 [1310]-0.1183529196548 [1311]-0.0939287176263 [1312]-0.1326801185388
 [1313]-0.0124814546086 [1314]-0.0352725220705 [1315]-0.0636421647139 [1316]-0.0164190568401
 [1317] 0.0806955910541 [1318] 0.0308696848020 [1319]-0.0247873704194 [1320]-0.0344185435597
 [1321] 0.0009981294443 [1322] 0.0757771240473 [1323]-0.0637190606204 [1324] 0.0188740808224
 [1325]-0.0139304079470 [1326] 0.0012282065403 [1327] 0.0096873241987 [1328]-0.0050729859591
 [1329]-0.0025271290942 [1330] 0.0103861667622 [1331]-0.0010477117304 [1332] 0.0013185901826
 [1333]-0.0025904669345 [1334]-0.0031173713659 [1335]-0.0369944299659 [1336]-0.0079378909122
 [1337] 0.0263189682381 [1338]-0.0150661046123 [1339] 0.0092555680432 [1340]-0.0107650420563
 [1341] 0.0291708176012 [1342]-0.0032626646377 [1343]-0.0351207350426 [1344] 0.0126235349243
 [1345]-0.0051445917586 [1346]-0.0020012741136 [1347]-0.0632687074150 [1348]-0.0023237367741
 [1349]-0.0647944918512 [1350]-0.0975331301778 [1351] 0.0985703076591 [1352]-0.8334596041162
 [1353] 1.0492378828232 [1354] 0.1105427760271 [1355] 0.1744184111183 [1356]-0.3884820953654
 [1357] 0.0620462586958 [1358] 0.1913106000883 [1359]-0.7394936685574 [1360]-0.0720997089813
 [1361] 0.5620267661026 [1362]-1.0784562520967 [1363] 0.1147932167626 [1364] 0.0130556332521
 [1365] 0.2517469717557 [1366] 0.2101925120300 [1367]-0.1453649618828 [1368] 0.8699240226180
 [1369] 1.1099668439801 [1370]-0.8436817206253 [1371] 0.6744996976494 [1372] 0.1415938709739
 [1373]-0.2962527037904 [1374]-0.1233607835917 [1375] 0.1335194885639 [1376]-0.0078877409652
 [1377] 0.3693748769394 [1378] 0.1945298755446 [1379]-0.1325986390016 [1380]-0.2086678750327
 [1381]-0.0933709479186 [1382] 0.0148069686055 [1383]-0.1304069862906 [1384]-0.2537962346642
 [1385] 0.5931369510686 [1386] 0.4470814352189 [1387] 0.8791746886466 [1388]-0.3064429855410
 [1389]-0.2300672197927 [1390] 0.1507832746958 [1391]-0.5514677637835 [1392]-0.3912442800264
 [1393] 0.5124820759149 [1394]-0.5456561325526 [1395]-0.1428074736223 [1396]-0.5650827353241
 [1397] 0.3105682675668 [1398] 0.0730112235073 [1399]-0.0840368503651 [1400] 0.1768253213844
 [1401] 0.0576020316514 [1402]-0.0213276585747 [1403]-0.1223254571199 [1404]-0.2432821710255
 [1405]-0.1420111345619 [1406] 0.1189658245896 [1407] 0.0112672609148 [1408] 0.0735153469954
 [1409] 0.1550970470973 [1410]-0.2209076475403 [1411]-0.0787715032541 [1412]-0.0419922082438
 [1413]-0.0251164737894 [1414] 0.1660275691791 [1415]-0.0175722879619 [1416]-0.0641147074920
 [1417]-0.5771427753529 [1418] 0.2239992608651 [1419]-0.9759947792181 [1420] 0.4016408593953
 [1421]-0.2793744951192 [1422] 0.9539556516830 [1423] 0.4196811675949 [1424] 0.4328976189971
 [1425]-0.4740429795981 [1426] 0.1907924421056 [1427]-0.0866836986007 [1428] 0.2064708972440
 [1429]-0.3469103367798 [1430]-0.1674174084637 [1431] 0.1793149452980 [1432] 0.2268338451240
 [1433] 0.0205996528559 [1434]-0.3523148636797 [1435] 0.2652869650595 [1436] 0.2068639664550
 [1437] 0.0798571227502 [1438]-0.1581350465043 [1439]-0.0434364094658 [1440]-0.0027366963941
 [1441]-0.0046159339489 [1442] 0.0011817033823 [1443] 0.0117030496249 [1444]-0.0364921575921
 [1445]-0.0289659349057 [1446] 0.0550162310213 [1447] 0.1603205772901 [1448]-0.0229114357666
 [1449]-0.1087244293317 [1450] 0.0921379298736 [1451]-0.0595790617269 [1452] 0.0964901829483
 [1453]-0.1262919764945 [1454] 0.0119241586896 [1455] 0.1437301923691 [1456] 0.0808476055942
 [1457] 0.0448572210023 [1458]-0.0624879737978 [1459]-0.0000346780590 [1460] 0.0928768057903
 [1461] 0.1309995659366 [1462] 0.3212111231151 [1463] 0.3820271577420 [1464]-0.2148915806827
 [1465]-0.0520846880645 [1466] 0.0263436903187 [1467] 0.2487779199665 [1468] 0.1291551088573
 [1469] 0.1877991530006 [1470] 0.3007286598893 [1471]-0.4277727054408 [1472] 0.2639388692378
 [1473] 0.5943887299776 [1474] 0.1867499962115 [1475]-0.6185944657473 [1476]-0.6670935855157
 [1477]-0.1543958314317 [1478] 0.0308750742303 [1479] 0.4958258982960 [1480] 0.1900966158283
 [1481]-0.0180827753995 [1482]-0.5545886451104 [1483] 0.3085156763253 [1484]-0.2898407078181
 [1485]-0.0723127620362 [1486]-0.1627143787097 [1487]-0.2836829910346 [1488]-0.4957257490866
 [1489] 0.1196852415114 [1490] 0.7551779480042 [1491] 0.3275760924552 [1492] 0.7921453610797
 [1493]-0.3669368182551 [1494]-0.0597078085193 [1495] 0.0922247917691 [1496] 0.2540240504895
 [1497] 0.1031947118218 [1498] 0.3263898580082 [1499] 0.3966859195527 [1500]-0.2452566591061
 [1501] 0.0868138527583 [1502]-0.4868239465473 [1503]-0.3404816704566 [1504] 0.3096259790917
 [1505] 0.3224985350057 [1506]-0.0452582868328 [1507] 0.2690130220202 [1508] 0.2222419154299
 [1509] 0.1339138322899 [1510]-0.3800413480811 [1511]-0.0391288256874 [1512]-0.0508561059029
 [1513] 0.2957043314007 [1514] 0.1845357713929 [1515]-0.0267712911555 [1516]-0.1190893137034
 [1517] 0.0099051133978 [1518]-0.1814439265859 [1519]-0.2848914658810 [1520] 0.0786299342395
 [1521]-0.4349108365052 [1522]-0.1028935416258 [1523]-0.1327765764398 [1524]-0.6250853752930
 [1525]-0.5143063177998 [1526]-0.2549590808614 [1527] 0.1848253379975 [1528]-0.0217670450725
 [1529] 0.0696651219019 [1530] 0.3011029849550 [1531]-0.8155949386381 [1532]-0.0165477453976
 [1533]-0.0244396998195 [1534]-0.1788588567629 [1535] 0.1689025772331 [1536] 0.3785432131916
 [1537] 0.5520112519974 [1538]-0.0758630725023 [1539] 0.5433384919026 [1540]-0.2660569969652
 [1541]-0.1425918608599 [1542]-0.0296603417945 [1543]-0.0621432099133 [1544]-0.0057838234706
 [1545]-0.0252027759448 [1546]-0.2195340426297 [1547] 0.0784047672555 [1548]-0.2784004909658
 [1549]-0.0258853250007 [1550] 0.2145587529229 [1551]-0.0061767396015 [1552] 0.0242096936411
 [1553] 0.0115637597304 [1554]-0.0399154526648 [1555]-0.0076818100447 [1556] 0.0314363734630
 [1557] 0.0536123641535 [1558]-0.0471570500732 [1559] 0.0853752616460 [1560] 0.0716089104610
 [1561]-0.0492688351127 [1562]-0.0152240422084 [1563] 0.0023706089991 [1564]-0.0279638061668
 [1565]-0.0860582881108 [1566]-0.0088373872090 [1567] 0.0635320694186 [1568]-0.1338009656238
 [1569]-0.0289339681371 [1570] 0.1021966161909 [1571] 0.0286685279266 [1572] 0.0408325393516
 [1573] 0.2027013996219 [1574] 0.0211978775769 [1575] 0.6309992577640 [1576] 0.0833967114269
 [1577]-0.5492021539617 [1578] 0.0227373684635 [1579] 0.1909539445671 [1580] 0.2404189563949
 [1581] 0.0884349961754 [1582] 0.0844873827742 [1583]-0.0323881168451 [1584] 0.1619464022537
 [1585] 0.3273615363483 [1586] 0.8022073163309 [1587]-0.6834659451265 [1588]-0.2200588627891
 [1589]-0.3033918926733 [1590] 0.7681334546625 [1591] 0.5373473838649 [1592] 0.0188948151329
 [1593]-0.6638112122504 [1594]-0.1666477517619 [1595]-0.1634903065699 [1596]-0.3379495574539
 [1597] 0.1708309067203 [1598]-0.2163076342397 [1599]-0.4486154936846 [1600]-0.1232092184422
 [1601]-0.5985330853661 [1602] 1.4471319913095 [1603] 0.6916851062266 [1604] 0.2820809480026
 [1605] 0.2806448292651 [1606] 0.3543412617029 [1607] 0.4388779501914 [1608] 0.1781041009056
 [1609] 0.1058906264995 [1610]-0.0717637012851 [1611]-0.3471076261373 [1612]-0.5991705720182
 [1613] 0.0185836339690 [1614]-0.7514565616821 [1615] 0.0809380510000 [1616] 0.3147878185126
 [1617] 0.3624526475563 [1618]-0.0643647087998 [1619] 0.5573184561898 [1620] 0.2381548541178
 [1621]-0.5155649113897 [1622]-0.5148496298832 [1623] 0.1834300993531 [1624] 0.5167141205760
 [1625] 0.5838626705759 [1626]-0.0383476857190 [1627] 0.1096927728069 [1628]-0.2032919488928
 [1629]-0.5785736890705 [1630]-0.7042738867391 [1631]-0.3308155554675 [1632]-0.6069640033131
 [1633]-0.4445536274415 [1634] 0.0644090535394 [1635] 0.0058935275398 [1636]-0.7558003309082
 [1637]-0.6655896973109 [1638]-0.4788012248502 [1639] 1.1147155507366 [1640] 0.0194864576492
 [1641] 0.5053633308748 [1642]-0.2681972708511 [1643]-0.4086209074078 [1644]-0.5232560921337
 [1645] 0.2506253066651 [1646]-0.2293318449023 [1647]-0.4979453723938 [1648] 0.3154294303234
 [1649] 0.7585257119697 [1650] 0.2218637915768 [1651] 0.3441349722740 [1652] 1.3638638322037
 [1653]-0.0216714136790 [1654] 0.2008401093278 [1655] 0.1992292362313 [1656]-0.0572844248050
 [1657]-0.0974770436003 [1658]-0.0216873319679 [1659]-0.2407651989508 [1660]-0.7053935022253
 [1661] 0.0030786082487 [1662]-0.2953113817702 [1663]-0.0367187909386 [1664]-0.0078033705207
 [1665] 0.0464045877469 [1666]-0.0290852325707 [1667] 0.0010723445242 [1668]-0.0524006064290
 [1669] 0.0646929007280 [1670] 0.0785323950442 [1671]-0.0432608770053 [1672] 0.1747740466922
 [1673] 0.0221115229785 [1674] 0.0184698753482 [1675] 0.0070005390565 [1676]-0.0899412419749
 [1677]-0.0407279776264 [1678] 0.1450914029963 [1679]-0.1286108708791 [1680]-0.3596361181340
 [1681] 0.0197229609072 [1682]-0.1403532242809 [1683] 0.0049151458603 [1684]-0.0219177111452
 [1685]-0.0050084919999 [1686]-0.0259086941959 [1687]-0.0044292507650 [1688]-0.0006363624207
 [1689] 0.0354355269216 [1690]-0.0082131319801 [1691]-0.0002621777384 [1692] 0.0194038850080
 [1693]-0.0827557713789 [1694]-0.0432043864723 [1695]-0.0386617787616 [1696]-0.0293838348908
 [1697] 0.1305738796265 [1698]-0.0505144171307 [1699] 0.1420730599364 [1700] 0.0524360625710
 [1701] 0.0187074801424 [1702]-0.0166613560961 [1703]-0.0603881280007 [1704] 0.0639771740135
 [1705]-0.0068939925349 [1706] 0.1707305956142 [1707]-0.1126822967850 [1708]-0.0529647380440
 [1709]-0.0636745891162 [1710]-0.0198715491106 [1711]-0.0876391246115 [1712] 0.0402490034541
 [1713] 0.1271415615175 [1714] 0.0555538791860 [1715]-0.2484623192984 [1716] 0.0293060291767
 [1717] 0.0500664951725 [1718]-0.0290175074880 [1719] 0.0390254232441 [1720]-0.0559257803069
 [1721]-0.1946207319636 [1722]-0.1308300506031 [1723]-0.1310043203727 [1724] 0.0782742791836
 [1725] 0.0044090161904 [1726]-0.0155454835917 [1727] 0.0553999396737 [1728] 0.1812888673903
 [1729]-0.1553394436083 [1730] 0.0614564975515 [1731]-0.0659381861021 [1732] 0.1428563458858
 [1733] 0.0065375158426 [1734] 0.0496233142967 [1735]-0.0048062523583 [1736]-0.0701709787057
 [1737]-0.1124101519822 [1738]-0.0186635542752 [1739]-0.1183795154394 [1740] 0.0524655284601
 [1741]-0.0942536866669 [1742] 0.0294454188995 [1743] 0.0243449086708 [1744] 0.0335576586168
 [1745]-0.0307810057035 [1746]-0.0953902153479 [1747]-0.1102530008405 [1748] 0.0027730563795
 [1749]-0.0624073602612 [1750] 0.1000639460074 [1751]-0.0461734544803 [1752]-0.0125330704949
 [1753] 0.1476226535119 [1754]-0.1031678645631 [1755] 0.3081707821809 [1756]-0.0737356484309
 [1757] 0.1562090424017 [1758]-0.3164456070838 [1759]-0.1495736173186 [1760]-0.1481664481102
 [1761] 0.0997186322877 [1762]-0.0474461626882 [1763] 0.0338885952600 [1764]-0.1298857827819
 [1765] 0.0973029861254 [1766] 0.0371986068952 [1767]-0.0914637964817 [1768]-0.0541679726043
 [1769]-0.0087428663211 [1770] 0.1264853491322 [1771]-0.0733061198537 [1772]-0.0273219462299
 [1773] 0.0048422894450 [1774] 0.1073682303038 [1775] 0.0097385444088 [1776]-0.0144125388085
 [1777]-0.0080525921783 [1778]-0.0133647125987 [1779]-0.0018782578366 [1780] 0.0190962713113
 [1781] 0.0061825614472 [1782]-0.0118376587975 [1783]-0.0551510437906 [1784] 0.0040998838754
 [1785] 0.0264207798569 [1786]-0.0353488384983 [1787] 0.0137084884947 [1788]-0.0254135768375
 [1789] 0.0456261713486 [1790]-0.0188906314795 [1791]-0.0405013692302 [1792]-0.0058614819821
 [1793]-0.0078807778025 [1794] 0.0539169207832 [1795]-0.0014908620020 [1796]-0.0122121140460
 [1797] 0.0108695247178 [1798] 0.1300385749639 [1799] 0.2059968700041 [1800]-0.1064535362583
 [1801]-0.0273930804628 [1802] 0.0239085879715 [1803] 0.0484400742341 [1804] 0.0106757427121
 [1805] 0.0499107619529 [1806] 0.0864103932379 [1807]-0.1680427838508 [1808] 0.0920943267938
 [1809] 0.1921177179737 [1810] 0.0531813894124 [1811]-0.1461245463063 [1812]-0.1158099497670
 [1813]-0.0501167304837 [1814] 0.0680205193940 [1815] 0.3169144347281 [1816] 0.1850834732288
 [1817] 0.0142329872153 [1818]-0.1905572331318 [1819] 0.0922046995329 [1820]-0.1650929143709
 [1821] 0.0952456835582 [1822]-0.0665187934661 [1823]-0.0625534444612 [1824]-0.1202092196223
 [1825]-0.0278435235549 [1826] 0.4188503027159 [1827] 0.2110501495356 [1828] 0.2599283718156
 [1829]-0.0668569422258 [1830]-0.0421926147833 [1831] 0.0054410403048 [1832] 0.0608769866099
 [1833] 0.0627445380834 [1834] 0.1584067669974 [1835] 0.1920521175436 [1836]-0.2006331372176
 [1837] 0.0222108875783 [1838]-0.3946505135511 [1839]-0.1371534863653 [1840] 0.1064963728551
 [1841] 0.1707269498038 [1842]-0.0480251482762 [1843] 0.1294600830351 [1844] 0.0552337489991
 [1845]-0.0349847168442 [1846]-0.2454023067393 [1847] 0.0231344501828 [1848] 0.0286457657179
 [1849] 0.1551790918948 [1850] 0.0880358368973 [1851]-0.0473529776309 [1852]-0.1201264960672
 [1853] 0.0200611329488 [1854]-0.1539864853979 [1855]-0.0870120638735 [1856]-0.0283503585359
 [1857]-0.1605282072083 [1858] 0.0101633516407 [1859]-0.0388881970840 [1860]-0.2813868423286
 [1861]-0.2727762226838 [1862]-0.1548019309035 [1863] 0.2081538296567 [1864]-0.0446795382752
 [1865] 0.0466801550530 [1866] 0.1147851450320 [1867]-0.5777556032034 [1868]-0.0829834968206
 [1869] 0.0657771436750 [1870]-0.0833763427554 [1871] 0.0056476493479 [1872] 0.2517817740402
 [1873] 0.4216951432357 [1874]-0.0057456362450 [1875] 0.3662488696384 [1876] 0.0468219324461
 [1877]-0.0975333891940 [1878]-0.0070614080474 [1879]-0.0192511222842 [1880]-0.0023975728021
 [1881]-0.0214369278071 [1882]-0.1366554538411 [1883] 0.0339861543674 [1884]-0.2380823284574
 [1885]-0.0238329155060 [1886] 0.0711708659238 [1887]-0.0024728664026 [1888]-0.0003932215941
 [1889] 0.0052833151543 [1890]-0.0068605841467 [1891]-0.0036298542023 [1892] 0.0098428422665
 [1893] 0.0383702464881 [1894]-0.0139771463690 [1895] 0.0481424216776 [1896] 0.0735236043863
 [1897]-0.0321137344756 [1898]-0.0050210292551 [1899] 0.0008940117779 [1900]-0.0221012828709
 [1901]-0.0547755455114 [1902] 0.0058180764905 [1903] 0.0316087744433 [1904]-0.1169353888504
 [1905]-0.0160155902187 [1906] 0.0320025103886 [1907]-0.0324204894333 [1908] 0.0195049266491
 [1909]-0.0281208936687 [1910] 0.1170333922508 [1911]-0.0154960128875 [1912]-0.0242122449661
 [1913] 0.0171006841472 [1914]-0.0885313961814 [1915] 0.0448118044908 [1916] 0.0383731615991
 [1917]-0.0626476220059 [1918] 0.1061460020566 [1919]-0.2214386196260 [1920]-0.0183979779376
 [1921] 0.0236843060069 [1922]-0.0227333100104 [1923]-0.0399884360470 [1924] 0.0035558526284
 [1925] 0.0224071126326 [1926] 0.0545223519215 [1927]-0.0078268023637 [1928] 0.0526142657573
 [1929] 0.0569473995340 [1930]-0.0412845006569 [1931]-0.1719042301090 [1932]-0.0984854398064
 [1933] 0.0237694541074 [1934] 0.0818147841328 [1935]-0.0045510448596 [1936] 0.1373008563728
 [1937]-0.0271833636636 [1938] 0.0247385355341 [1939] 0.0894426506155 [1940]-0.0575683856449
 [1941] 0.0122218846375 [1942] 0.1558648601670 [1943] 0.0462836178886 [1944] 0.0892248332761
 [1945]-0.0289264898927 [1946]-0.0449688679752 [1947]-0.0170400198350 [1948] 0.0047648560190
 [1949] 0.0145353315288 [1950] 0.0037880935443 [1951] 0.0320773138242 [1952]-0.0017519214308
 [1953] 0.0143997639479 [1954] 0.0000362240147 [1955]-0.0011185352495 [1956] 0.0011208750564
 [1957]-0.0026678602135 [1958]-0.0012214180799 [1959] 0.0009548691243 [1960] 0.0012209620632
 [1961] 0.0111481052422 [1962]-0.0004868917699 [1963] 0.0052330840446
  vo                     1                     1  -2.32531720442854     
        U*G(pq,rs) contribution is being calculated
             (Symmetry block 3, perturbation   1)

 CCSD(T) contribution to the paramagnetic part of the shielding tensor:

                        Bx          By          Bz

      H #1    x    1.040761    0.000000    0.000000
      H #1    y    0.000000    0.000000    0.000000
      H #1    z    0.000000    0.000000    0.000000

      C #2    x   -1.441737    0.000000    0.000000
      C #2    y    0.000000    0.000000    0.000000
      C #2    z    0.000000    0.000000    0.000000

      C #31   x   -3.014343    0.000000    0.000000
      C #31   y    0.000000    0.000000    0.000000
      C #31   z    0.000000    0.000000    0.000000

      C #32   x   -3.014343    0.000000    0.000000
      C #32   y    0.000000    0.000000    0.000000
      C #32   z    0.000000    0.000000    0.000000

      C #41   x   -7.638258    0.000000    0.000000
      C #41   y    0.000000    0.000000    0.000000
      C #41   z    0.000000    0.000000    0.000000

      C #42   x   -7.638258    0.000000    0.000000
      C #42   y    0.000000    0.000000    0.000000
      C #42   z    0.000000    0.000000    0.000000

      H #51   x    0.993812    0.000000    0.000000
      H #51   y    0.000000    0.000000    0.000000
      H #51   z    0.000000    0.000000    0.000000

      H #52   x    0.993812    0.000000    0.000000
      H #52   y    0.000000    0.000000    0.000000
      H #52   z    0.000000    0.000000    0.000000

      H #61   x    0.558784    0.000000    0.000000
      H #61   y    0.000000    0.000000    0.000000
      H #61   z    0.000000    0.000000    0.000000

      H #62   x    0.558784    0.000000    0.000000
      H #62   y    0.000000    0.000000    0.000000
      H #62   z    0.000000    0.000000    0.000000

      N #7    x   -7.943383    0.000000    0.000000
      N #7    y    0.000000    0.000000    0.000000
      N #7    z    0.000000    0.000000    0.000000


 Total shielding tensor at the CCSD(T) level:

                        Bx          By          Bz

      H #1    x   20.901453    0.000000    0.000000
      H #1    y    0.000000   26.853113    0.000000
      H #1    z    0.000000    0.000000   23.036581

      C #2    x  190.059462    0.000000    0.000000
      C #2    y    0.000000   27.843923    0.000000
      C #2    z    0.000000    0.000000  -80.168891

      C #31   x  184.554247    0.000000    0.000000
      C #31   y    0.000000  -17.147607  -65.313176
      C #31   z    0.000000  -45.305710   32.442959

      C #32   x  184.554247    0.000000    0.000000
      C #32   y    0.000000  -17.147607   65.313176
      C #32   z    0.000000   45.305710   32.442959

      C #41   x  155.444714    0.000000    0.000000
      C #41   y    0.000000  -72.787774   34.506098
      C #41   z    0.000000   60.683804    7.514104

      C #42   x  155.444714    0.000000    0.000000
      C #42   y    0.000000  -72.787774  -34.506098
      C #42   z    0.000000  -60.683804    7.514104

      H #51   x   21.580261    0.000000    0.000000
      H #51   y    0.000000   25.368631   -2.497031
      H #51   z    0.000000   -1.373401   25.624794

      H #52   x   21.580261    0.000000    0.000000
      H #52   y    0.000000   25.368631    2.497031
      H #52   z    0.000000    1.373401   25.624794

      H #61   x   19.205194    0.000000    0.000000
      H #61   y    0.000000   22.224190    1.557934
      H #61   z    0.000000    0.704051   26.564152

      H #62   x   19.205194    0.000000    0.000000
      H #62   y    0.000000   22.224190   -1.557934
      H #62   z    0.000000   -0.704051   26.564152

      N #7    x  304.366605    0.000000    0.000000
      N #7    y    0.000000 -413.941369    0.000000
      N #7    z    0.000000    0.000000 -202.081471


 CCSD(T) contribution to paramagnetic part of magnetizability tensor:

                         Bx          By          Bz

            Bx     21.99893641  0.00000000  0.00000000
            By      0.00000000  0.00000000  0.00000000
            Bz      0.00000000  0.00000000  0.00000000


 Total CCSD(T) magnetizability tensor:

                         Bx          By          Bz

            Bx    ************  0.00000000  0.00000000
            By      0.00000000-13.49377947  0.00000000
            Bz      0.00000000  0.00000000-21.58767314


 Total CCSD(T) magnetizability:************


 @CHECKOUT-I, Total execution time (CPU/WALL):    817475.61/   37779.98 seconds.
--executable xsdcc finished with status     0 in    37780.02 seconds (walltime).
 --invoking executable--
/home/esselman/CFOUR_18/cfour18/bin/xanti
 @GETMEM-I,  Allocated  183105 MB of main memory.
 CCSD(T) MO derivative gammas will be sorted to Mulliken order.
 Derivative gammas for magnetic perturbation are considered.
 @CHECKOUT-I, Total execution time (CPU/WALL):      1270.73/      49.58 seconds.
--executable xanti finished with status     0 in       49.60 seconds (walltime).
 --invoking executable--
/home/esselman/CFOUR_18/cfour18/bin/xbcktrn
 @GETMEM-I,  Allocated  183105 MB of main memory.
 Derivative gammas for magnetic perturbation are considered.
 @CHECKOUT-I, Total execution time (CPU/WALL):      1487.43/      47.29 seconds.
--executable xbcktrn finished with status     0 in       47.31 seconds (walltime).
 --invoking executable--
/home/esselman/CFOUR_18/cfour18/bin/xvdint
 @GETMEM-I,  Allocated  183105 MB of main memory.
 One- and two-electron integral derivatives are calculated
 for RHF-CC/MBPT NMR chemical shifts and magnetizabilities.
 Gauge-including atomic orbitals (GIAOs) are used.
 Spherical gaussians are used.
 Derivatives with respect to By are calculated.
 Sort of perturbed Gammas required for CC/MBPT  magnetizabilities.
 Sort performed in core.
 Sort of perturbed Gammas required   40.40 seconds.
 Sort of perturbed Gammas required for CC/MBPT  magnetizabilities.
 Sort performed in core.
 Sort of perturbed Gammas required   40.94 seconds.
 Evaluation of 2el GIAO integrals

                2el contribution to magnetizability tensor
                ------------------------------------------

                        Bx          By          Bz

            Bx    87.17200660  0.00000000  0.00000000
            By     0.00000000  0.00000000  0.00000000
            Bz     0.00000000  0.00000000  0.00000000


 Evaluation of 2e integral derivatives required30041.20 seconds.
 @CHECKOUT-I, Total execution time (CPU/WALL):     30041.26/    1103.08 seconds.
--executable xvdint finished with status     0 in     1103.13 seconds (walltime).
 --invoking executable--
/home/esselman/CFOUR_18/cfour18/bin/xsdcc
 @GETMEM-I,  Allocated  183105 MB of main memory.
 Chemical shifts and magnetizabilities are calculated at the CCSD(T) level.
 Gauge-origin independence is ensured by using gauge-including AOs.
 G(ab,cd) and dG(ab,cd)/dx are not explicitly calculated.
 AO based algorithm is used.
 Perturbed canonical orbitals are used.
 By is a perturbation of irrep 2.
 CPHF coefficients for vrt-vrt block: U^x(a,b) = -1/2 S^x(a,b)
                     1                     1
                     2                     2
                     3                     3
                     4                     4
Total CPU time :        20.45
 processed    155500953 ao basis integrals from      37974 buffers 
Total CPU time :        12.17
 processed    142178168 ao basis integrals from      34720 buffers 
Total CPU time :        26.30
 processed    279760400 ao basis integrals from      68318 buffers 
                     1                     1
                     2                     2
                     3                     3
                     4                     4
Total CPU time :        10.37
 processed     38684526 ao basis integrals from       9445 buffers 
Total CPU time :        20.68
 processed    129461069 ao basis integrals from      31607 buffers 
Total CPU time :         9.60
 processed     67140465 ao basis integrals from      16392 buffers 
Total CPU time :        17.64
 processed     84504535 ao basis integrals from      20631 buffers 
                     2                     2
                     1                     1
                     4                     4
                     3                     3
Total CPU time :        10.37
 processed     38684526 ao basis integrals from       9445 buffers 
Total CPU time :        20.67
 processed    129461069 ao basis integrals from      31607 buffers 
Total CPU time :         9.59
 processed     67140465 ao basis integrals from      16392 buffers 
Total CPU time :        17.63
 processed     84504535 ao basis integrals from      20631 buffers 
                     1                     1
                     2                     2
                     3                     3
                     4                     4
Total CPU time :        14.55
 processed     38684526 ao basis integrals from       9445 buffers 
Total CPU time :        30.25
 processed    129461069 ao basis integrals from      31607 buffers 
Total CPU time :        13.46
 processed     67140465 ao basis integrals from      16392 buffers 
Total CPU time :        15.45
 processed     84504535 ao basis integrals from      20631 buffers 
 Transformation of GIAO integrals from AO to MO basis:
 RHF transformation
 Transformation of IIIJY integral derivatives.
 3 passes through the AO integral derivative file were needed.
 155500953 AO integral derivatives were read from file IIIJY.
 Transformation of first index required   36.4 seconds.
 Transformation of remaining indices required   94.6 seconds.
  49536686 MO integral derivatives were written to file DERINT.
 Transformation of IIJKY integral derivatives.
 2 passes through the AO integral derivative file were needed.
 142178168 AO integral derivatives were read from file IIJKY.
 Transformation of first index required   19.1 seconds.
 Transformation of remaining indices required   67.3 seconds.
  42684884 MO integral derivatives were written to file DERINT.
 Transformation of IJIKY integral derivatives.
 2 passes through the AO integral derivative file were needed.
 279760400 AO integral derivatives were read from file IJIKY.
 Transformation of first index required   42.3 seconds.
 Transformation of remaining indices required  127.1 seconds.
  85369768 MO integral derivatives were written to file DERINT.
 Formation of <ab||ci>^chi using AO integrals:
 Transformation of IIII integrals:
 1 pass through the AO integral file was needed.
  38684526 AO integrals were read from file IIII.
 Tranformation of first (perturbed) index required   4.8 seconds.
 Tranformation of remaining (unperturbed) indices required  12.2 seconds.
 Transformation of IIJJ integrals:
 1 pass through the AO integral file was needed.
  67140465 AO integrals were read from file IIJJ.
 Tranformation of first (perturbed) index required  10.9 seconds.
 Tranformation of remaining (unperturbed) indices required  33.4 seconds.
 Transformation of IJIJ integrals:
 1 pass through the AO integral file was needed.
 129461069 AO integrals were read from file IJIJ.
 Tranformation of first (perturbed) index required  11.8 seconds.
 Tranformation of remaining (unperturbed) indices required  67.9 seconds.
 Transformation of IJKL integrals:
 1 pass through the AO integral file was needed.
  84504535 AO integrals were read from file IJKL.
 Tranformation of first (perturbed) index required  17.1 seconds.
 Tranformation of remaining (unperturbed) indices required  62.4 seconds.
        MO basis integral derivatives are being calculated
             (Symmetry block 2, perturbation   1)
 First derivative of the wavefunction is calculated (Symmetry block 2, perturbation   1)
 Resorts of perturbed amplitudes and integrals required   6.0 seconds.
 Construction of <Phi|(dH_N/dx exp(T))c|0> required ***** seconds.
 Starting iterative solution of the perturbed CC equations.
 The DIIS procedure is used to accelerate convergence.
 Convergence criterion is 10**(-9).
 Maximum number of iterations is 200.
 lenvec is                9777999
 Convergence information after     1 iterations: 
 Largest element of residual vector :  0.38155141E+00.
 Largest element of DIIS residual   :  0.38155141E+00.
 lenvec is                9777999
 Convergence information after     2 iterations: 
 Largest element of residual vector : -0.66974514E-01.
 Largest element of DIIS residual   : -0.67723424E-01.
 lenvec is                9777999
 Convergence information after     3 iterations: 
 Largest element of residual vector :  0.92336291E-01.
 Largest element of DIIS residual   :  0.76155267E-01.
 lenvec is                9777999
 Convergence information after     4 iterations: 
 Largest element of residual vector :  0.49696238E-01.
 Largest element of DIIS residual   : -0.35846498E-01.
 lenvec is                9777999
 Convergence information after     5 iterations: 
 Largest element of residual vector :  0.38508038E-01.
 Largest element of DIIS residual   :  0.15800751E-01.
 lenvec is                9777999
 Convergence information after     6 iterations: 
 Largest element of residual vector :  0.16541845E-01.
 Largest element of DIIS residual   :  0.70973040E-02.
 lenvec is                9777999
 Convergence information after     7 iterations: 
 Largest element of residual vector :  0.85616766E-02.
 Largest element of DIIS residual   :  0.25956157E-02.
 lenvec is                9777999
 Convergence information after     8 iterations: 
 Largest element of residual vector :  0.27899520E-02.
 Largest element of DIIS residual   :  0.68657443E-03.
 lenvec is                9777999
 Convergence information after     9 iterations: 
 Largest element of residual vector :  0.88774609E-03.
 Largest element of DIIS residual   :  0.28635764E-03.
 lenvec is                9777999
 Convergence information after    10 iterations: 
 Largest element of residual vector :  0.19968599E-03.
 Largest element of DIIS residual   :  0.12227549E-03.
 lenvec is                9777999
 Convergence information after    11 iterations: 
 Largest element of residual vector :  0.10318776E-03.
 Largest element of DIIS residual   :  0.53536360E-04.
 lenvec is                9777999
 Convergence information after    12 iterations: 
 Largest element of residual vector :  0.36340961E-04.
 Largest element of DIIS residual   :  0.24497425E-04.
 lenvec is                9777999
 Convergence information after    13 iterations: 
 Largest element of residual vector :  0.20335514E-04.
 Largest element of DIIS residual   :  0.71563724E-05.
 lenvec is                9777999
 Convergence information after    14 iterations: 
 Largest element of residual vector : -0.10434654E-04.
 Largest element of DIIS residual   : -0.41267419E-05.
 lenvec is                9777999
 Convergence information after    15 iterations: 
 Largest element of residual vector : -0.47122768E-05.
 Largest element of DIIS residual   : -0.75637959E-06.
 lenvec is                9777999
 Convergence information after    16 iterations: 
 Largest element of residual vector : -0.14365354E-05.
 Largest element of DIIS residual   :  0.50820778E-06.
 lenvec is                9777999
 Convergence information after    17 iterations: 
 Largest element of residual vector :  0.31081681E-06.
 Largest element of DIIS residual   :  0.14404340E-06.
 lenvec is                9777999
 Convergence information after    18 iterations: 
 Largest element of residual vector : -0.12856272E-06.
 Largest element of DIIS residual   :  0.78582360E-07.
 lenvec is                9777999
 Convergence information after    19 iterations: 
 Largest element of residual vector :  0.51076900E-07.
 Largest element of DIIS residual   :  0.25518041E-07.
 lenvec is                9777999
 Convergence information after    20 iterations: 
 Largest element of residual vector :  0.19660474E-07.
 Largest element of DIIS residual   : -0.13678817E-07.
 lenvec is                9777999
 Convergence information after    21 iterations: 
 Largest element of residual vector : -0.58032976E-08.
 Largest element of DIIS residual   : -0.30516450E-08.
 lenvec is                9777999
 Convergence information after    22 iterations: 
 Largest element of residual vector : -0.18378598E-08.
 Largest element of DIIS residual   : -0.12729853E-08.
 lenvec is                9777999
 Convergence information after    23 iterations: 
 Largest element of residual vector : -0.85809388E-09.
 Largest element of DIIS residual   : -0.67090522E-09.
 Perturbed amplitude equations converged in    23 iterations.
  Dominant contributions to perturbed wavefunction:
   13   13  134   37      0.9721679478 ABAB
   13   13   37  134      0.9721679478 ABAB
   13   13  134   44     -0.8481249317 ABAB
   13   13   44  134     -0.8481249317 ABAB
   13   13  134   28     -0.8044793918 ABAB
   13   13   28  134     -0.8044793918 ABAB
   13   13  134   53      0.7058920375 ABAB
   13   13   53  134      0.7058920375 ABAB
   13   13  134   90      0.5608035308 ABAB
   13   13   90  134      0.5608035308 ABAB
   13   13  134   70      0.5546086467 ABAB
   13   13   70  134      0.5546086467 ABAB
   13   13  134   38     -0.5205914346 ABAB
   13   13   38  134     -0.5205914346 ABAB
   13   13  134   54      0.5173741240 ABAB
   13   13   54  134      0.5173741240 ABAB
   13   13  134  100      0.5036904938 ABAB
   13   13  100  134      0.5036904938 ABAB
   13   13  134   26      0.4692579649 ABAB
   13   13   26  134      0.4692579649 ABAB
  Norm of list 444    0.000000000000000E+000
  Norm of list 445    0.000000000000000E+000
  Norm of list 446     9.70222104553055     
  savet is  F
  dumpdtdl  F
  special occupied indices: 
  @GTSPECIN-I, Orbital   6 is mixed with   1 degenerate partners by the perturbation.
  @GTSPECIN-I, Orbital   7 is mixed with   1 degenerate partners by the perturbation.
  @GTSPECIN-I, Orbital   8 is mixed with   1 degenerate partners by the perturbation.
  @GTSPECIN-I, Orbital   9 is mixed with   1 degenerate partners by the perturbation.
  @GTSPECIN-I, Orbital  10 is mixed with   2 degenerate partners by the perturbation.
  @GTSPECIN-I, Orbital  11 is mixed with   2 degenerate partners by the perturbation.
  @GTSPECIN-I, Orbital  12 is mixed with   4 degenerate partners by the perturbation.
  @GTSPECIN-I, Orbital  13 is mixed with   4 degenerate partners by the perturbation.
  @GTSPECIN-I, Orbital  17 is mixed with   1 degenerate partners by the perturbation.
  @GTSPECIN-I, Orbital  21 is mixed with   1 degenerate partners by the perturbation.
   Memory requirement in dtrp1rhfd               92929873
  There are                   1750  ijk combinations. 
 PARA: timing for (T) xsdcc           434162.38 seconds.
  here
  here2
  here3
  here4
 Starting iterative solution of the perturbed Lambda equations.
 The DIIS procedure is used to accelerate convergence.
 Convergence criterion is 10**(-9).
 Maximum number of iterations is 200.
 lenvec is                9777999
 Convergence information after     1 iterations: 
 Largest element of residual vector : -0.40229027E+00.
 Largest element of DIIS residual   : -0.40229027E+00.
 lenvec is                9777999
 Convergence information after     2 iterations: 
 Largest element of residual vector :  0.73083321E-01.
 Largest element of DIIS residual   :  0.73695271E-01.
 lenvec is                9777999
 Convergence information after     3 iterations: 
 Largest element of residual vector : -0.98606273E-01.
 Largest element of DIIS residual   : -0.86134508E-01.
 lenvec is                9777999
 Convergence information after     4 iterations: 
 Largest element of residual vector : -0.52006609E-01.
 Largest element of DIIS residual   :  0.37711159E-01.
 lenvec is                9777999
 Convergence information after     5 iterations: 
 Largest element of residual vector : -0.41853900E-01.
 Largest element of DIIS residual   : -0.18400843E-01.
 lenvec is                9777999
 Convergence information after     6 iterations: 
 Largest element of residual vector : -0.17790940E-01.
 Largest element of DIIS residual   : -0.82984274E-02.
 lenvec is                9777999
 Convergence information after     7 iterations: 
 Largest element of residual vector : -0.90929012E-02.
 Largest element of DIIS residual   : -0.30361917E-02.
 lenvec is                9777999
 Convergence information after     8 iterations: 
 Largest element of residual vector : -0.29348147E-02.
 Largest element of DIIS residual   : -0.81799894E-03.
 lenvec is                9777999
 Convergence information after     9 iterations: 
 Largest element of residual vector : -0.92041276E-03.
 Largest element of DIIS residual   : -0.33186619E-03.
 lenvec is                9777999
 Convergence information after    10 iterations: 
 Largest element of residual vector : -0.21522272E-03.
 Largest element of DIIS residual   : -0.14484159E-03.
 lenvec is                9777999
 Convergence information after    11 iterations: 
 Largest element of residual vector : -0.11388604E-03.
 Largest element of DIIS residual   : -0.68431788E-04.
 lenvec is                9777999
 Convergence information after    12 iterations: 
 Largest element of residual vector : -0.44359806E-04.
 Largest element of DIIS residual   : -0.34373284E-04.
 lenvec is                9777999
 Convergence information after    13 iterations: 
 Largest element of residual vector : -0.25994989E-04.
 Largest element of DIIS residual   : -0.10566031E-04.
 lenvec is                9777999
 Convergence information after    14 iterations: 
 Largest element of residual vector :  0.16113343E-04.
 Largest element of DIIS residual   :  0.74381412E-05.
 lenvec is                9777999
 Convergence information after    15 iterations: 
 Largest element of residual vector :  0.78686598E-05.
 Largest element of DIIS residual   : -0.13394928E-05.
 lenvec is                9777999
 Convergence information after    16 iterations: 
 Largest element of residual vector :  0.27044589E-05.
 Largest element of DIIS residual   : -0.72216326E-06.
 lenvec is                9777999
 Convergence information after    17 iterations: 
 Largest element of residual vector : -0.42473755E-06.
 Largest element of DIIS residual   : -0.29725108E-06.
 lenvec is                9777999
 Convergence information after    18 iterations: 
 Largest element of residual vector : -0.23040906E-06.
 Largest element of DIIS residual   : -0.14120004E-06.
 lenvec is                9777999
 Convergence information after    19 iterations: 
 Largest element of residual vector : -0.88100049E-07.
 Largest element of DIIS residual   :  0.57957563E-07.
 lenvec is                9777999
 Convergence information after    20 iterations: 
 Largest element of residual vector :  0.44370903E-07.
 Largest element of DIIS residual   :  0.40887115E-07.
 lenvec is                9777999
 Convergence information after    21 iterations: 
 Largest element of residual vector :  0.21112548E-07.
 Largest element of DIIS residual   :  0.11198585E-07.
 lenvec is                9777999
 Convergence information after    22 iterations: 
 Largest element of residual vector :  0.73029059E-08.
 Largest element of DIIS residual   :  0.37569097E-08.
 lenvec is                9777999
 Convergence information after    23 iterations: 
 Largest element of residual vector :  0.25018661E-08.
 Largest element of DIIS residual   :  0.13571024E-08.
 lenvec is                9777999
 Convergence information after    24 iterations: 
 Largest element of residual vector :  0.10942543E-08.
 Largest element of DIIS residual   :  0.87439912E-09.
 Perturbed Lambda equations converged in    24 iterations.
  Dominant contributions to perturbed wavefunction:
   13   13  134   37     -1.3398628928 ABAB
   13   13   37  134     -1.3398628928 ABAB
   13   13  134   44      1.1678984764 ABAB
   13   13   44  134      1.1678984764 ABAB
   13   13  134   28      1.1222143196 ABAB
   13   13   28  134      1.1222143196 ABAB
   13   13  134   53     -0.9961466110 ABAB
   13   13   53  134     -0.9961466110 ABAB
   13   13  134   90     -0.7880047206 ABAB
   13   13   90  134     -0.7880047206 ABAB
   13   13  134   70     -0.7729961112 ABAB
   13   13   70  134     -0.7729961112 ABAB
   13   13  134   38      0.7365641751 ABAB
   13   13   38  134      0.7365641751 ABAB
   13   13  134   54     -0.7224414431 ABAB
   13   13   54  134     -0.7224414431 ABAB
   13   13  134  100     -0.6957470214 ABAB
   13   13  100  134     -0.6957470214 ABAB
   13   13  134   26     -0.6557404156 ABAB
   13   13   26  134     -0.6557404156 ABAB
 First-order density matrix is being calculated  (Symmetry block 2, perturbation   1)
  There are                     72  special pairs.
  occ                     1                     1  0.995928744749936     
  vrt                     1                     1   1.31566037712340     
  vo                     1                     1   230.774305684787     
  gtensor plus SO mean-field
 Calculation of the contributions of <pq||rs> to dI(i,j)/dx required  75.0 seconds.
 Calculation of the contributions of <pq||rs> to dI(a,b)/dx required 941.3 seconds.
  @FORMDXIJ-I, Using CC response density for pair (  1,  6)
  @FORMDXIJ-I, Using CC response density for pair (  1,  9)
  @FORMDXIJ-I, Using CC response density for pair (  1, 10)
  @FORMDXIJ-I, Using CC response density for pair (  1, 11)
  @FORMDXIJ-I, Using CC response density for pair (  2,  7)
  @FORMDXIJ-I, Using CC response density for pair (  2,  8)
  @FORMDXIJ-I, Using CC response density for pair (  2, 10)
  @FORMDXIJ-I, Using CC response density for pair (  2, 11)
  @FORMDXIJ-I, Using CC response density for pair (  1,  4)
  dD(ij)/dx contribution from formdxij
   -0.00001162321529     -0.00010632932544      0.00013522726675      0.00030902538119
    0.00019574749504      0.00013435059502      0.00017662235712     -0.00018978359604
   -0.00178099507881     -0.00749040764933      0.02203090332716     -0.00944824143571
   -0.00797986778276      0.06881240283611     -0.00394144377760      0.07827628358487
   -0.00734359748944      0.00561586205315      0.03438928185310     -0.04189351422079
   -0.04131977150125      0.07121248826362      0.00001162321529     -0.00013522726675
   -0.00019574749504     -0.00017662235712      0.00178099507881     -0.02203090332716
    0.00797986778276      0.00394144377760      0.00734359748944     -0.03438928185310
    0.04131977150125      0.00010632932544     -0.00030902538119     -0.00013435059502
    0.00018978359604      0.00749040764933      0.00944824143571     -0.06881240283611
   -0.07827628358487     -0.00561586205315      0.04189351422079     -0.07121248826362
    0.00023870602096     -0.00030947048427      0.00255869876577      0.06444678182020
   -0.00164415262471     -0.00037728323998      0.00457204789996     -0.00023870602096
    0.00030947048427     -0.00255869876577     -0.06444678182020      0.00164415262471
    0.00037728323998     -0.00457204789996
 oo  7.709527692933195E-003
 oo -0.109744955943441     
 oo -0.171966649624484     
 oo  3.611764451177855E-003
 oo -0.203685898823046     
 oo -7.052707730634200E-002
 oo -1.137974693498417E-002
 oo -1.656317226658504E-002
 oo -2.156170288508826E-002
 oo  1.262767802054270E-002
 oo -0.759533728148005     
  pcan                     1                     1   1.22812150424208     
 Calculation of the contributions of <pq||rs> to dI(i,a)/dx required 156.2 seconds.
                     1                     2
                     2                     1
                     3                     4
                     4                     3
Total CPU time :        10.32
 processed     38684526 ao basis integrals from       9445 buffers 
Total CPU time :        20.14
 processed    129461069 ao basis integrals from      31607 buffers 
Total CPU time :         9.42
 processed     67140465 ao basis integrals from      16392 buffers 
Total CPU time :        17.15
 processed     84504535 ao basis integrals from      20631 buffers 
 First-order Z-vector equations are solved for 1 perturbation.
 Convergence reached after  21 iterations.
  zvec                     1                     1  -234.416523781093     
  occ                     1                     1  0.359933517490905     
  vrt                     1                     1   3.97642770975057     
  vo                     1                     1   7.06157336604102     
  occ                     1                     1  0.236423765424872     
 [   1]-0.0004785038526 [   2] 0.0004156744709 [   3] 0.0004616331724 [   4] 0.0001580462188
 [   5]-0.0003352405301 [   6] 0.0004753550272 [   7]-0.0008279648426 [   8]-0.0000318184293
 [   9] 0.0002478805257 [  10] 0.0003187265903 [  11]-0.0003671347981 [  12]-0.0011527794039
 [  13] 0.0008365368650 [  14] 0.0011440733023 [  15]-0.0011556148618 [  16] 0.0001866064692
 [  17]-0.0002208981980 [  18]-0.0003816106872 [  19]-0.0000442003965 [  20]-0.0000960261756
 [  21] 0.0000344284372 [  22]-0.0006471954320 [  23] 0.0004106990694 [  24] 0.0003785504990
 [  25] 0.0002173040222 [  26] 0.0005484426137 [  27]-0.0005620853460 [  28] 0.0001960556452
 [  29] 0.0002892507926 [  30]-0.0012293898461 [  31]-0.0002769834407 [  32] 0.0002825505396
 [  33]-0.0002277785799 [  34]-0.0000882117888 [  35] 0.0002712295211 [  36]-0.0003355122634
 [  37] 0.0000953513095 [  38]-0.0006611146235 [  39] 0.0000615807464 [  40] 0.0001118802025
 [  41] 0.0005691817747 [  42]-0.0011892911459 [  43] 0.0004531063237 [  44]-0.0000989143364
 [  45] 0.0000255702334 [  46] 0.0000170364691 [  47]-0.0002210018520 [  48]-0.0000407906203
 [  49] 0.0000106317942 [  50] 0.0000010178255 [  51] 0.0000289698689 [  52]-0.0000011987401
 [  53] 0.0000031649114 [  54]-0.0000338570459 [  55] 0.0000079355072 [  56] 0.0000058026546
 [  57]-0.0000798108085 [  58] 0.0003168706849 [  59] 0.0001123867002 [  60]-0.0003269531430
 [  61] 0.0004094313235 [  62] 0.0003265773695 [  63]-0.0003441175273 [  64] 0.0002364685690
 [  65]-0.0004862874148 [  66] 0.0001261235017 [  67] 0.0000915077364 [  68] 0.0001571106486
 [  69] 0.0014072650134 [  70]-0.0017919078265 [  71]-0.0007591485214 [  72]-0.0000329409767
 [  73]-0.0001425454646 [  74]-0.0002281601642 [  75]-0.0000816813684 [  76] 0.0000199580205
 [  77] 0.0004431669957 [  78]-0.0000757886711 [  79] 0.0005236073213 [  80]-0.0000186760881
 [  81]-0.0003405768515 [  82]-0.0012925684657 [  83]-0.0007736763592 [  84] 0.0010751437327
 [  85] 0.0002444452357 [  86]-0.0003760376411 [  87] 0.0013980333729 [  88] 0.0000489788194
 [  89] 0.0000287478815 [  90] 0.0008425294162 [  91]-0.0002466552493 [  92]-0.0004612699077
 [  93] 0.0014156139062 [  94]-0.0005715627359 [  95] 0.0013442009329 [  96]-0.0001897063113
 [  97]-0.0007694870252 [  98]-0.0003610140615 [  99] 0.0003759336973 [ 100] 0.0003167546399
 [ 101] 0.0000581319466 [ 102] 0.0001741350283 [ 103]-0.0002333266954 [ 104] 0.0001624041437
 [ 105] 0.0000073281068 [ 106] 0.0000599222686 [ 107]-0.0000167725718 [ 108]-0.0000194663035
 [ 109]-0.0000552070146 [ 110] 0.0000244811382 [ 111] 0.0000294631470 [ 112] 0.0000533349188
 [ 113]-0.0000736469068 [ 114] 0.0000586777819 [ 115] 0.0005136519514 [ 116] 0.0001579787075
 [ 117]-0.0001367578820 [ 118]-0.0007563177115 [ 119] 0.0002631303347 [ 120]-0.0002523706491
 [ 121] 0.0000761602954 [ 122] 0.0003898849899 [ 123]-0.0003566806383 [ 124]-0.0005123254822
 [ 125] 0.0008410035860 [ 126]-0.0006829930297 [ 127] 0.0011859997391 [ 128]-0.0011328168154
 [ 129]-0.0002603969606 [ 130] 0.0000679551131 [ 131] 0.0001245028297 [ 132]-0.0002932087680
 [ 133]-0.0002378509325 [ 134]-0.0001396501526 [ 135]-0.0003464940382 [ 136]-0.0002095210818
 [ 137]-0.0003841579695 [ 138]-0.0000522278805 [ 139] 0.0014159422783 [ 140] 0.0006083630205
 [ 141] 0.0008803329707 [ 142]-0.0007078600473 [ 143]-0.0003269161664 [ 144]-0.0005961150947
 [ 145] 0.0001932704293 [ 146]-0.0003643019612 [ 147]-0.0005261740346 [ 148] 0.0001156321546
 [ 149]-0.0007413099796 [ 150]-0.0008715245863 [ 151]-0.0010780822414 [ 152] 0.0002456986580
 [ 153] 0.0004649580919 [ 154] 0.0006985383515 [ 155] 0.0003528454683 [ 156] 0.0001113257297
 [ 157] 0.0003927546600 [ 158]-0.0000186591031 [ 159]-0.0001728039318 [ 160]-0.0002533862819
 [ 161]-0.0000706684675 [ 162] 0.0000140278598 [ 163] 0.0000384882868 [ 164] 0.0000069810375
 [ 165] 0.0000329170416 [ 166] 0.0000293464590 [ 167] 0.0000062663667 [ 168]-0.0000040849981
 [ 169]-0.0000571634255 [ 170]-0.0000867623371 [ 171]-0.0000236211953 [ 172] 0.0001470443596
 [ 173]-0.0005417749811 [ 174]-0.0000139199068 [ 175]-0.0015101551565 [ 176] 0.0001932034036
 [ 177]-0.0001082479921 [ 178] 0.0003139396029 [ 179] 0.0010640424983 [ 180]-0.0007286608527
 [ 181]-0.0009250584640 [ 182] 0.0011823668201 [ 183]-0.0013456680976 [ 184] 0.0028788161841
 [ 185] 0.0003021536757 [ 186] 0.0004286330793 [ 187] 0.0001530672844 [ 188] 0.0003785162746
 [ 189] 0.0003767371291 [ 190]-0.0003124677944 [ 191]-0.0004394286868 [ 192]-0.0002553623735
 [ 193]-0.0003859217073 [ 194]-0.0007184607527 [ 195] 0.0004534132291 [ 196] 0.0025199820061
 [ 197] 0.0012405563036 [ 198]-0.0005205249176 [ 199]-0.0011109109194 [ 200] 0.0001655476511
 [ 201]-0.0015845816412 [ 202] 0.0005394185817 [ 203]-0.0006752142369 [ 204]-0.0011864069229
 [ 205] 0.0006811110091 [ 206] 0.0000088470536 [ 207]-0.0022867573141 [ 208]-0.0003397005339
 [ 209]-0.0011145102948 [ 210] 0.0007585402864 [ 211] 0.0008556220641 [ 212]-0.0001899059454
 [ 213] 0.0001621411125 [ 214]-0.0006464788161 [ 215]-0.0000148656281 [ 216]-0.0004125322121
 [ 217] 0.0001226807031 [ 218]-0.0001141134009 [ 219] 0.0000473389416 [ 220] 0.0000547361905
 [ 221]-0.0000355940373 [ 222] 0.0000090810057 [ 223] 0.0000620848889 [ 224]-0.0000307109436
 [ 225] 0.0000031633441 [ 226]-0.0001400715573 [ 227] 0.0000359613007 [ 228]-0.0000425594462
 [ 229]-0.0084133002939 [ 230] 0.0007765280412 [ 231] 0.0086265573750 [ 232]-0.0092284629984
 [ 233]-0.0045711606977 [ 234] 0.0101852434360 [ 235]-0.0090088431235 [ 236] 0.0069366275568
 [ 237]-0.0039339198662 [ 238]-0.0042519167029 [ 239] 0.0022404577620 [ 240]-0.0279038679128
 [ 241] 0.0385047166839 [ 242] 0.0169653585189 [ 243]-0.0105757871340 [ 244] 0.0063171326164
 [ 245] 0.0001500825178 [ 246]-0.0033234795915 [ 247]-0.0035010709600 [ 248]-0.0071858019962
 [ 249] 0.0001767280249 [ 250]-0.0141271333013 [ 251]-0.0005163746525 [ 252] 0.0085283344505
 [ 253] 0.0268926467510 [ 254] 0.0173764456337 [ 255]-0.0149263116045 [ 256]-0.0071058699776
 [ 257] 0.0065317679477 [ 258]-0.0337843641443 [ 259]-0.0014085106674 [ 260]-0.0004567886829
 [ 261]-0.0150952791662 [ 262] 0.0043593245402 [ 263] 0.0043988388723 [ 264]-0.0268658591010
 [ 265] 0.0016635073471 [ 266]-0.0222508518947 [ 267] 0.0061327780825 [ 268] 0.0115985677373
 [ 269] 0.0108653886540 [ 270]-0.0172944473067 [ 271] 0.0023360857608 [ 272]-0.0016186687149
 [ 273]-0.0035293069577 [ 274] 0.0018479043648 [ 275]-0.0052105293918 [ 276]-0.0006933445115
 [ 277] 0.0000609022783 [ 278] 0.0001421569429 [ 279] 0.0006594567111 [ 280] 0.0004452584642
 [ 281]-0.0001122875386 [ 282]-0.0006022622899 [ 283]-0.0011893960134 [ 284] 0.0005942544263
 [ 285]-0.0018325192078 [ 286] 0.0098119157511 [ 287]-0.0049434951628 [ 288]-0.0084368833121
 [ 289]-0.0239085428274 [ 290] 0.0101908167385 [ 291]-0.0096876007826 [ 292] 0.0068524786624
 [ 293] 0.0135079207171 [ 294]-0.0110633403941 [ 295]-0.0165458158819 [ 296] 0.0231142788590
 [ 297]-0.0154127654555 [ 298] 0.0344666402332 [ 299]-0.0204917399464 [ 300] 0.0051596351584
 [ 301]-0.0010304927279 [ 302] 0.0085273926048 [ 303] 0.0019358091086 [ 304]-0.0045786062497
 [ 305]-0.0071227248059 [ 306]-0.0066759504418 [ 307]-0.0030108823995 [ 308]-0.0156896735090
 [ 309] 0.0005765950142 [ 310] 0.0382421084948 [ 311] 0.0162492553775 [ 312] 0.0119603701137
 [ 313]-0.0224845759362 [ 314]-0.0051009169355 [ 315]-0.0144381232414 [ 316] 0.0095272108422
 [ 317]-0.0133164770831 [ 318]-0.0165451260646 [ 319] 0.0077054072497 [ 320]-0.0126547054627
 [ 321]-0.0296097424885 [ 322]-0.0160640241526 [ 323]-0.0030733120073 [ 324] 0.0131807769051
 [ 325] 0.0163599343587 [ 326]-0.0008949610254 [ 327] 0.0129404779928 [ 328]-0.0048317620331
 [ 329] 0.0000385768189 [ 330]-0.0063564305018 [ 331]-0.0022832895106 [ 332] 0.0000884412864
 [ 333] 0.0010882793560 [ 334] 0.0005302602511 [ 335]-0.0002193914101 [ 336] 0.0004413229491
 [ 337] 0.0005451519974 [ 338]-0.0004004826363 [ 339] 0.0001320517322 [ 340]-0.0021890838634
 [ 341]-0.0007786710572 [ 342]-0.0000176432988 [ 343] 0.0022975878926 [ 344] 0.0135145559728
 [ 345]-0.0043482915767 [ 346] 0.0070839421543 [ 347] 0.0084747327974 [ 348]-0.0054603448920
 [ 349]-0.0051464183771 [ 350]-0.0140978747929 [ 351] 0.0084505388395 [ 352]-0.0013339774589
 [ 353] 0.0043901918713 [ 354] 0.0107660009186 [ 355]-0.0197616219210 [ 356]-0.0297983073416
 [ 357]-0.0239403194101 [ 358]-0.0019832386782 [ 359]-0.0097006584296 [ 360]-0.0153785850022
 [ 361] 0.0009208658702 [ 362] 0.0076426040251 [ 363]-0.0073683291344 [ 364] 0.0032922419916
 [ 365] 0.0069695437712 [ 366]-0.0068113083179 [ 367]-0.0158025169469 [ 368]-0.0065595237608
 [ 369] 0.0368241648929 [ 370] 0.0045155792629 [ 371]-0.0104022027128 [ 372] 0.0109980413883
 [ 373]-0.0074172311889 [ 374] 0.0022584415228 [ 375] 0.0136007236406 [ 376]-0.0112614514969
 [ 377]-0.0204259082487 [ 378] 0.0236726263216 [ 379]-0.0250876922996 [ 380] 0.0272874573757
 [ 381] 0.0023485419281 [ 382]-0.0052790800860 [ 383] 0.0118251962714 [ 384]-0.0091188909923
 [ 385] 0.0257306679490 [ 386]-0.0003855013867 [ 387] 0.0040487936976 [ 388]-0.0104868042853
 [ 389]-0.0014225210953 [ 390]-0.0010722586169 [ 391] 0.0006161458119 [ 392] 0.0001697127269
 [ 393]-0.0001703635336 [ 394]-0.0003728935483 [ 395] 0.0000064645711 [ 396]-0.0001553980692
 [ 397] 0.0015063485498 [ 398]-0.0035566452068 [ 399]-0.0003753478422 [ 400]-0.0010885195689
 [ 401] 0.0023832883775 [ 402] 0.0038423588347 [ 403] 0.0024350681840 [ 404]-0.0008922171334
 [ 405] 0.0010133774186 [ 406] 0.0022435775607 [ 407]-0.0091408765012 [ 408]-0.0009749139485
 [ 409]-0.0040405806825 [ 410]-0.0007956526079 [ 411]-0.0112757920535 [ 412]-0.0089902650770
 [ 413]-0.0097019417567 [ 414] 0.0036173818133 [ 415]-0.0010901755466 [ 416]-0.0083413807924
 [ 417]-0.0015646839360 [ 418] 0.0000273740694 [ 419] 0.0036250764645 [ 420]-0.0068882418971
 [ 421]-0.0014125329573 [ 422] 0.0049922626268 [ 423]-0.0054645999122 [ 424] 0.0026453389482
 [ 425]-0.0022891656957 [ 426] 0.0032804681226 [ 427] 0.0057816714830 [ 428]-0.0013351627796
 [ 429] 0.0065079092504 [ 430]-0.0024024536776 [ 431] 0.0001888519400 [ 432] 0.0008318425625
 [ 433]-0.0108088268257 [ 434]-0.0016633763229 [ 435] 0.0131202081588 [ 436] 0.0053891637172
 [ 437] 0.0186496523935 [ 438] 0.0025705586953 [ 439] 0.0123410196690 [ 440] 0.0093797485984
 [ 441] 0.0004984507340 [ 442] 0.0013982378666 [ 443] 0.0001464084673 [ 444] 0.0018805886112
 [ 445]-0.0007932540009 [ 446] 0.0007829905426 [ 447]-0.0000329303647 [ 448] 0.0000741938818
 [ 449] 0.0000071902603 [ 450] 0.0003962120507 [ 451]-0.0000892193183 [ 452] 0.0001321390006
 [ 453] 0.0000159517237 [ 454] 0.0008009217251 [ 455]-0.0002767475547 [ 456] 0.0003247728584
 [ 457]-0.0019860248341 [ 458]-0.0007436194272 [ 459] 0.0007077419004 [ 460] 0.0027934920475
 [ 461]-0.0016372930069 [ 462]-0.0014438698008 [ 463]-0.0022928357853 [ 464]-0.0033669539454
 [ 465]-0.0123600232928 [ 466] 0.0048675773956 [ 467]-0.0014296175398 [ 468]-0.0061121210190
 [ 469] 0.0036710318970 [ 470]-0.0167281514443 [ 471] 0.0008970904356 [ 472] 0.0020762735944
 [ 473] 0.0014247855799 [ 474]-0.0007168259803 [ 475]-0.0007618826564 [ 476] 0.0031959269447
 [ 477] 0.0046721136571 [ 478]-0.0008175404173 [ 479]-0.0007762019469 [ 480]-0.0062478808029
 [ 481] 0.0083291276862 [ 482] 0.0033394594119 [ 483] 0.0054175419515 [ 484]-0.0036758990694
 [ 485]-0.0037150022601 [ 486] 0.0012464767561 [ 487]-0.0000858347933 [ 488] 0.0021207713453
 [ 489]-0.0052310116386 [ 490]-0.0030669714754 [ 491]-0.0077017657079 [ 492]-0.0051362510182
 [ 493] 0.0011165307259 [ 494] 0.0005370625145 [ 495]-0.0091280167336 [ 496] 0.0109936542631
 [ 497] 0.0074209554813 [ 498] 0.0083671178383 [ 499] 0.0020336195126 [ 500]-0.0000602890580
 [ 501]-0.0012361081785 [ 502]-0.0012611318040 [ 503] 0.0009582535127 [ 504] 0.0003111926347
 [ 505]-0.0003107224434 [ 506]-0.0003266342470 [ 507] 0.0001714364235 [ 508] 0.0003119725122
 [ 509] 0.0000990912971 [ 510]-0.0000739828896 [ 511]-0.0004108597701 [ 512]-0.0004083250497
 [ 513] 0.0003353465636 [ 514] 0.0045403422464 [ 515]-0.0070640222018 [ 516]-0.0055272595027
 [ 517]-0.0022593215163 [ 518] 0.0005714842817 [ 519] 0.0020099845375 [ 520]-0.0073372856562
 [ 521]-0.0025682021567 [ 522]-0.0001961775884 [ 523]-0.0156189058891 [ 524]-0.0149144734576
 [ 525]-0.0153700929004 [ 526] 0.0007807738822 [ 527]-0.0021401327056 [ 528]-0.0029378996483
 [ 529]-0.0042931945234 [ 530] 0.0010768121584 [ 531] 0.0083689219453 [ 532]-0.0004832719403
 [ 533] 0.0005976332642 [ 534]-0.0100885073492 [ 535]-0.0050962151158 [ 536] 0.0008389979302
 [ 537] 0.0029826761712 [ 538] 0.0060265980874 [ 539] 0.0001683682061 [ 540]-0.0125916538211
 [ 541] 0.0049122060339 [ 542]-0.0022413028456 [ 543]-0.0028514155270 [ 544]-0.0077692122677
 [ 545]-0.0016877803006 [ 546]-0.0095003798240 [ 547]-0.0034504936649 [ 548] 0.0010651948164
 [ 549]-0.0001981275786 [ 550] 0.0255630917488 [ 551]-0.0127825178674 [ 552] 0.0195927274671
 [ 553] 0.0105702956564 [ 554] 0.0145506330158 [ 555] 0.0145149982456 [ 556] 0.0076366195188
 [ 557] 0.0006925852422 [ 558]-0.0000882982314 [ 559] 0.0057099313458 [ 560]-0.0002475716519
 [ 561]-0.0000150069096 [ 562] 0.0001218983766 [ 563] 0.0005187669073 [ 564] 0.0001961449377
 [ 565] 0.0006816859320 [ 566] 0.0001076041361 [ 567] 0.0003252382711 [ 568]-0.0000303355408
 [ 569] 0.0020208958613 [ 570]-0.0001690500313 [ 571]-0.0012715450397 [ 572]-0.0015929462657
 [ 573] 0.0160202216576 [ 574] 0.0025080273457 [ 575] 0.0047204018232 [ 576] 0.0044571260993
 [ 577] 0.0053233602851 [ 578] 0.0087731457175 [ 579]-0.0098391169822 [ 580]-0.0132855668453
 [ 581]-0.0042901841794 [ 582]-0.0104676955694 [ 583] 0.0175730919748 [ 584] 0.0034560032900
 [ 585] 0.0062893854332 [ 586] 0.0031655528867 [ 587] 0.0059809430456 [ 588] 0.0105022088761
 [ 589]-0.0008108455739 [ 590]-0.0034248781126 [ 591]-0.0031457371510 [ 592]-0.0026619700860
 [ 593]-0.0034733952347 [ 594] 0.0067849293101 [ 595] 0.0152032917794 [ 596] 0.0056915153402
 [ 597]-0.0151312169623 [ 598]-0.0082209618632 [ 599]-0.0012177042732 [ 600]-0.0056835404331
 [ 601] 0.0013194083805 [ 602]-0.0041817569372 [ 603]-0.0112145942741 [ 604] 0.0056956542300
 [ 605] 0.0022141026883 [ 606]-0.0168777502960 [ 607] 0.0160380919544 [ 608]-0.0177909923751
 [ 609] 0.0098435316104 [ 610] 0.0040717366883 [ 611] 0.0005214873576 [ 612] 0.0180760256670
 [ 613]-0.0025220657554 [ 614]-0.0004243745810 [ 615]-0.0030891496699 [ 616] 0.0058348210761
 [ 617] 0.0009328030340 [ 618] 0.0006003262061 [ 619]-0.0000687354769 [ 620]-0.0000090905528
 [ 621] 0.0001385276191 [ 622] 0.0004148651643 [ 623] 0.0000844851263 [ 624]-0.0000337590250
 [ 625]-0.0011560775599 [ 626] 0.0020599618534 [ 627] 0.0002966735203 [ 628] 0.0626039847848
 [ 629]-0.0505877294211 [ 630] 0.0676047330171 [ 631] 0.0577550127722 [ 632]-0.0440181109504
 [ 633] 0.4841799298923 [ 634]-0.6097935438621 [ 635]-0.0826096944586 [ 636]-0.0907158938123
 [ 637] 0.2691048621967 [ 638]-0.1055757457874 [ 639]-0.1078452601159 [ 640] 0.3774535485554
 [ 641]-0.0111420112306 [ 642]-0.2900135072049 [ 643] 0.6593179533407 [ 644]-0.0302850043523
 [ 645] 0.0389942870790 [ 646]-0.1567445083105 [ 647]-0.1035871276486 [ 648] 0.1262141712076
 [ 649]-0.4864674382148 [ 650]-0.6374976616996 [ 651] 0.4211267641135 [ 652]-0.2646673720745
 [ 653]-0.0501319758105 [ 654] 0.1207395281414 [ 655] 0.0493633593029 [ 656]-0.1019245431355
 [ 657] 0.0655296748418 [ 658]-0.2355635887871 [ 659]-0.1132056656484 [ 660] 0.1127024332657
 [ 661] 0.0979350907928 [ 662] 0.0150432543540 [ 663] 0.0303130241833 [ 664] 0.0848316033421
 [ 665] 0.0680281960074 [ 666]-0.2741366406081 [ 667]-0.1631458575269 [ 668]-0.4196889225811
 [ 669] 0.1199855386307 [ 670] 0.0648581181863 [ 671]-0.0936942258100 [ 672] 0.2261209245692
 [ 673] 0.2344974780126 [ 674]-0.2518228332609 [ 675] 0.2540414226765 [ 676] 0.0500703968386
 [ 677] 0.2147769587311 [ 678]-0.1652327222872 [ 679]-0.0159012702033 [ 680] 0.0945194473492
 [ 681]-0.0427297285824 [ 682]-0.0474167527253 [ 683] 0.0186298759708 [ 684] 0.0796650532630
 [ 685] 0.1689602276763 [ 686] 0.0824290150993 [ 687]-0.0706166756056 [ 688]-0.0669285419337
 [ 689]-0.0543297562228 [ 690]-0.0543522788137 [ 691] 0.0981661104373 [ 692] 0.0333376088940
 [ 693] 0.0245414634001 [ 694] 0.0064948923830 [ 695]-0.0812394559333 [ 696] 0.0116260759015
 [ 697] 0.0170195608250 [ 698] 0.1501838194917 [ 699]-0.1444815989741 [ 700] 0.3654985645483
 [ 701]-0.1387693450701 [ 702] 0.1602261163221 [ 703]-0.3490943677616 [ 704]-0.1357310070427
 [ 705]-0.0790589065541 [ 706] 0.1929761230757 [ 707]-0.0853366933307 [ 708] 0.0068756403328
 [ 709]-0.0809107016685 [ 710] 0.1208639843415 [ 711] 0.0909659594842 [ 712]-0.0674283571177
 [ 713]-0.0966139580604 [ 714]-0.0241280548620 [ 715] 0.1278699814015 [ 716]-0.0846568760656
 [ 717]-0.0856777180066 [ 718]-0.0337269488512 [ 719] 0.0587180901263 [ 720] 0.0244366614604
 [ 721] 0.0046899713940 [ 722] 0.0037856148187 [ 723] 0.0041142932421 [ 724]-0.0074459182637
 [ 725] 0.0191810810383 [ 726] 0.0064090138984 [ 727]-0.0161432397066 [ 728]-0.0535965190663
 [ 729] 0.0093792699629 [ 730] 0.0409037822943 [ 731]-0.0377313548020 [ 732] 0.0240287539806
 [ 733]-0.0431231554988 [ 734] 0.0478307994162 [ 735] 0.0116808210403 [ 736]-0.0440548281329
 [ 737]-0.0327171673741 [ 738]-0.0186376869252 [ 739] 0.0230536257317 [ 740] 0.0548247338026
 [ 741]-0.0622456427150 [ 742]-0.0384573589217 [ 743]-0.2075708354263 [ 744]-0.0977478913196
 [ 745] 0.2370658823566 [ 746]-0.2099485701676 [ 747]-0.0698359668595 [ 748]-0.1397006374632
 [ 749]-0.0177265487087 [ 750]-0.1442569298329 [ 751]-0.1807451507339 [ 752] 0.3165895905279
 [ 753]-0.1079452600938 [ 754]-0.3340926501698 [ 755] 0.1320311483415 [ 756] 0.2650828442689
 [ 757] 0.3646135342109 [ 758] 0.0138624540173 [ 759] 0.0570999597458 [ 760]-0.1443957182969
 [ 761]-0.1944194761911 [ 762]-0.2019247388969 [ 763] 0.3507091532153 [ 764]-0.1611267314577
 [ 765] 0.0268521319831 [ 766] 0.1364105978765 [ 767] 0.1494592119971 [ 768] 0.0280131363211
 [ 769] 0.2892324624482 [ 770]-0.1880004632793 [ 771]-0.1696564242964 [ 772]-0.0276031275935
 [ 773]-0.2912909636890 [ 774] 0.1221266749328 [ 775] 0.0046344812577 [ 776]-0.0314844271193
 [ 777]-0.0946102860824 [ 778]-0.1065748997220 [ 779]-0.1861543509478 [ 780]-0.2775928521012
 [ 781] 0.0227722014708 [ 782]-0.0600774407910 [ 783] 0.0758663547624 [ 784] 0.2061004854844
 [ 785]-0.0328294739291 [ 786]-0.1629264042862 [ 787] 0.0285841666369 [ 788]-0.1219541777301
 [ 789]-0.0048473960912 [ 790]-0.1611847997338 [ 791] 0.0877800246918 [ 792] 0.1326251759860
 [ 793]-0.0029410929792 [ 794]-0.0479295453293 [ 795]-0.0934645739844 [ 796] 0.0299344890890
 [ 797] 0.0103188002730 [ 798] 0.0025907553907 [ 799]-0.0254159740180 [ 800] 0.0304234809445
 [ 801]-0.1185824472667 [ 802] 0.1228951681003 [ 803] 0.1133179263260 [ 804] 0.0376109841335
 [ 805] 0.0926845351907 [ 806] 0.1022569657340 [ 807] 0.0078805457314 [ 808] 0.0311609593375
 [ 809]-0.0059597703056 [ 810] 0.0334324605213 [ 811]-0.1959327069302 [ 812] 0.3286157843077
 [ 813]-0.0928390203166 [ 814] 0.0907480525390 [ 815]-0.0163737650574 [ 816]-0.0122821711342
 [ 817]-0.1373172054255 [ 818]-0.1106367016249 [ 819] 0.0199491981028 [ 820]-0.0807429997533
 [ 821] 0.1379054233368 [ 822] 0.0647774172559 [ 823] 0.0577630537235 [ 824] 0.0289094796517
 [ 825]-0.0158851488912 [ 826] 0.0106719893150 [ 827] 0.1046758537062 [ 828]-0.0520981329750
 [ 829] 0.0317139317430 [ 830]-0.0073632851989 [ 831]-0.0674333802898 [ 832] 0.0086155012478
 [ 833]-0.0083937607151 [ 834]-0.0021702871327 [ 835] 0.0159306242260 [ 836] 0.0099497052806
 [ 837]-0.0007226898990 [ 838]-0.0008959458102 [ 839] 0.0174815325743 [ 840]-0.0373468816209
 [ 841]-0.0105021645135 [ 842] 0.0258589933713 [ 843]-0.0016070047506 [ 844] 0.0086829513653
 [ 845] 0.0010198281571 [ 846] 0.0390741313893 [ 847] 0.0243190050558 [ 848]-0.0371625139104
 [ 849] 0.0132312136105 [ 850] 0.0033555293508 [ 851]-0.0346226747651 [ 852]-0.0003652275169
 [ 853] 0.0000444538209 [ 854]-0.0008146024723 [ 855]-0.0002527753946 [ 856] 0.0000324355935
 [ 857] 0.0001546272533 [ 858] 0.0012670819281 [ 859]-0.0008073652041 [ 860]-0.0014869197656
 [ 861] 0.0010254600989 [ 862]-0.0018924798386 [ 863] 0.0000424455040 [ 864] 0.0002603236378
 [ 865] 0.0002612916909 [ 866] 0.0001688185560 [ 867]-0.0001078853777 [ 868]-0.0001673666956
 [ 869] 0.0000423258410 [ 870] 0.0002177513144 [ 871]-0.0008809754634 [ 872]-0.0019291660271
 [ 873]-0.0002447150643 [ 874]-0.0013667412653 [ 875] 0.0016541545167 [ 876]-0.0003448530294
 [ 877] 0.0003123364713 [ 878] 0.0001134264580 [ 879] 0.0007949318974 [ 880]-0.0011013260443
 [ 881]-0.0011295372884 [ 882]-0.0007348116302 [ 883] 0.0000295939600 [ 884]-0.0006438402219
 [ 885]-0.0013598204309 [ 886] 0.0001231765815 [ 887]-0.0002880995165 [ 888] 0.0001167163985
 [ 889] 0.0000559866509 [ 890]-0.0000737230416 [ 891]-0.0000260927287 [ 892] 0.0000218590210
 [ 893]-0.0000137183730 [ 894] 0.0000290324604 [ 895]-0.0000893146695 [ 896]-0.0006390212358
 [ 897] 0.0003469462292 [ 898]-0.0015088384687 [ 899] 0.0000715454402 [ 900] 0.0005134695486
 [ 901]-0.0000548346831 [ 902] 0.0016710435760 [ 903]-0.0010202441999 [ 904]-0.0033254037794
 [ 905] 0.0010881648071 [ 906]-0.0027598730954 [ 907]-0.0002172696183 [ 908] 0.0002013313828
 [ 909]-0.0001269375011 [ 910] 0.0000474394120 [ 911] 0.0001562245830 [ 912] 0.0000064876164
 [ 913]-0.0007037532726 [ 914] 0.0003105295694 [ 915]-0.0016463802068 [ 916]-0.0025665965573
 [ 917] 0.0002361752471 [ 918]-0.0021437593055 [ 919] 0.0030190324448 [ 920]-0.0000462698548
 [ 921] 0.0002687090501 [ 922] 0.0005035725303 [ 923] 0.0008894048162 [ 924]-0.0007475082544
 [ 925]-0.0026494074592 [ 926]-0.0008089290448 [ 927]-0.0000333946324 [ 928]-0.0007615998933
 [ 929]-0.0014253141790 [ 930] 0.0003235932053 [ 931]-0.0003231984599 [ 932] 0.0001410740599
 [ 933]-0.0000516655612 [ 934]-0.0000271093043 [ 935]-0.0000396448643 [ 936]-0.0000041984205
 [ 937]-0.0000231083404 [ 938] 0.0001167792994 [ 939]-0.0000956402941 [ 940] 0.0121344913483
 [ 941]-0.0020398539220 [ 942] 0.0275709617270 [ 943] 0.0016111856656 [ 944]-0.0022256204734
 [ 945]-0.0011115679196 [ 946]-0.0334733150917 [ 947] 0.0210722740517 [ 948] 0.0560726540839
 [ 949]-0.0268983487541 [ 950] 0.0563671576567 [ 951] 0.0013101178455 [ 952]-0.0058690196128
 [ 953]-0.0029124320526 [ 954]-0.0044649214862 [ 955] 0.0005953609722 [ 956] 0.0029343891920
 [ 957] 0.0087089590846 [ 958]-0.0040036410992 [ 959] 0.0290965743730 [ 960] 0.0542010212135
 [ 961] 0.0003124568753 [ 962] 0.0416761017989 [ 963]-0.0551550585505 [ 964] 0.0058676237233
 [ 965]-0.0065080776306 [ 966]-0.0053664635537 [ 967]-0.0203323723201 [ 968] 0.0230042227999
 [ 969] 0.0416877941827 [ 970] 0.0185294006190 [ 971]-0.0001304355257 [ 972] 0.0186375715302
 [ 973] 0.0337283186410 [ 974]-0.0049731415756 [ 975] 0.0076448686290 [ 976]-0.0031733697158
 [ 977]-0.0003069742625 [ 978] 0.0008854734768 [ 979] 0.0007087278918 [ 980] 0.0003207413260
 [ 981]-0.0001486827533 [ 982]-0.0017208359789 [ 983] 0.0024648846663 [ 984] 0.0013346667330
 [ 985]-0.0100505788598 [ 986] 0.0069485710897 [ 987] 0.0045956178669 [ 988]-0.0133818049494
 [ 989] 0.0024999562207 [ 990]-0.0030886201019 [ 991] 0.0021679738214 [ 992] 0.0218220082613
 [ 993] 0.0018524787306 [ 994] 0.0070052108722 [ 995] 0.0101989713428 [ 996]-0.0009351917573
 [ 997] 0.0010383679295 [ 998] 0.0061759759857 [ 999]-0.0052372108418 [1000]-0.0028238449678
 [1001] 0.0122776001152 [1002] 0.0003011446676 [1003] 0.0114386018445 [1004] 0.0034119697485
 [1005]-0.0083021082219 [1006] 0.0086974935136 [1007]-0.0180824391312 [1008]-0.0065030226645
 [1009] 0.0000737005423 [1010]-0.0078347445289 [1011] 0.0003907018704 [1012]-0.0044685364737
 [1013] 0.0254575671702 [1014] 0.0002075533319 [1015] 0.0019516946078 [1016]-0.0015024235644
 [1017]-0.0049488627277 [1018]-0.0027301498157 [1019] 0.0000430588947 [1020] 0.0001240158877
 [1021] 0.0005273758056 [1022]-0.0001586671303 [1023]-0.0001954739232 [1024] 0.0001938307748
 [1025] 0.0000968142426 [1026]-0.0011157766126 [1027]-0.0000582357926 [1028]-0.0127292346735
 [1029] 0.0029040182387 [1030]-0.0027363853364 [1031] 0.0041559087116 [1032]-0.0028222240174
 [1033]-0.0013798662026 [1034] 0.0206729324649 [1035]-0.0069813406496 [1036]-0.0063788148827
 [1037] 0.0147912983141 [1038]-0.0007211125176 [1039]-0.0015838742544 [1040] 0.0120615669095
 [1041]-0.0030446222711 [1042] 0.0057221223985 [1043]-0.0016309780318 [1044]-0.0099160069021
 [1045]-0.0044486562145 [1046]-0.0064790127711 [1047]-0.0056170600611 [1048]-0.0230958459182
 [1049]-0.0047995249674 [1050]-0.0007101420474 [1051] 0.0073335147523 [1052]-0.0065663019891
 [1053] 0.0057077606344 [1054]-0.0001581235020 [1055] 0.0092580256913 [1056]-0.0415472287160
 [1057]-0.0161902078721 [1058]-0.0031832588810 [1059] 0.0026198778186 [1060]-0.0045940245392
 [1061] 0.0088591929884 [1062] 0.0012653886311 [1063]-0.0068974581283 [1064] 0.0001708134476
 [1065]-0.0002573830163 [1066]-0.0006113866358 [1067] 0.0001020494265 [1068] 0.0006408496945
 [1069]-0.0000024012694 [1070] 0.0005722545432 [1071]-0.0024493118676 [1072]-0.0039129165273
 [1073] 0.0046405861027 [1074]-0.0017787117304 [1075]-0.0017223865321 [1076] 0.0020134894825
 [1077]-0.0031852677651 [1078] 0.0192946108609 [1079]-0.0090559372359 [1080]-0.0189149148862
 [1081]-0.0022570482768 [1082]-0.0235903000296 [1083]-0.0032725515555 [1084] 0.0078167967812
 [1085] 0.0013820065865 [1086] 0.0029340594446 [1087] 0.0005845676168 [1088]-0.0023117620804
 [1089]-0.0047945849983 [1090] 0.0012894932805 [1091]-0.0114835053890 [1092]-0.0154170180943
 [1093]-0.0047327691257 [1094]-0.0181475408475 [1095] 0.0231693608786 [1096]-0.0058359326056
 [1097] 0.0083014914764 [1098] 0.0049126020927 [1099] 0.0036946640268 [1100]-0.0164600626524
 [1101]-0.0265777295532 [1102]-0.0087493159371 [1103] 0.0119519822257 [1104] 0.0076235632231
 [1105]-0.0178372369530 [1106] 0.0022705624917 [1107]-0.0044698756626 [1108] 0.0010046092569
 [1109] 0.0001827417847 [1110]-0.0003921939926 [1111]-0.0005791729920 [1112]-0.0000947912044
 [1113]-0.0004094528754 [1114] 0.0008947340696 [1115]-0.0015485907671 [1116]-0.0004178169064
 [1117]-0.0026871841774 [1118] 0.0008341644904 [1119]-0.0019972147758 [1120]-0.0031255982781
 [1121] 0.0021095392471 [1122] 0.0118263122082 [1123] 0.0185061165768 [1124] 0.0086704490811
 [1125] 0.0009795414360 [1126]-0.0021018286760 [1127] 0.0042581573498 [1128] 0.0018216441187
 [1129]-0.0006742089468 [1130] 0.0042483283691 [1131] 0.0086648089027 [1132]-0.0118018700991
 [1133] 0.0078011347595 [1134] 0.0006915266066 [1135] 0.0051365237169 [1136]-0.0019126629987
 [1137]-0.0061028227861 [1138] 0.0016038089458 [1139]-0.0071798235280 [1140]-0.0096825401671
 [1141]-0.0020620367123 [1142] 0.0029224226288 [1143] 0.0012595667156 [1144]-0.0112914897537
 [1145] 0.0041936828555 [1146] 0.0175618371068 [1147] 0.0014362623775 [1148] 0.0029105137074
 [1149]-0.0082106676162 [1150]-0.0015889696574 [1151]-0.0017611467032 [1152] 0.0001738888929
 [1153] 0.0000455742056 [1154]-0.0001735374296 [1155]-0.0006440196858 [1156] 0.0004175699939
 [1157] 0.0004556929598 [1158]-0.0005359777222 [1159]-0.0006635394100 [1160] 0.0443291215712
 [1161] 0.1045629261882 [1162]-0.2497010387386 [1163]-0.3285562293540 [1164] 0.5762191055476
 [1165] 0.4338899649072 [1166]-0.1064734969362 [1167] 0.3416406332038 [1168] 0.0323982412079
 [1169] 0.8757970021035 [1170]-0.4879901839148 [1171] 0.2656929077128 [1172] 0.4636941719132
 [1173] 0.4741265146635 [1174] 0.5620766387815 [1175]-0.3501059273642 [1176]-0.0925550846381
 [1177] 0.3044110527616 [1178] 0.6931189707705 [1179] 0.4022083739705 [1180] 0.0978504013067
 [1181]-0.4993599911206 [1182] 0.0942937040488 [1183] 0.3197338800913 [1184]-0.3761082452229
 [1185]-0.0351623512596 [1186]-0.1356031425647 [1187]-0.5178652745795 [1188]-0.0371013572153
 [1189] 0.1947224425366 [1190]-0.2764901301163 [1191] 0.2204357821794 [1192] 0.1048311046235
 [1193]-0.1569836441840 [1194] 0.1316764376791 [1195] 0.2327164865619 [1196]-0.5490804827236
 [1197]-0.0528256821733 [1198] 0.2726523521636 [1199]-0.1840276094252 [1200] 0.0289856407356
 [1201]-0.0617133636817 [1202] 0.4063135905869 [1203]-0.2085095420009 [1204] 0.1068977148595
 [1205]-0.0136876512792 [1206]-0.0841451784710 [1207]-0.1300154944242 [1208]-0.1910207566244
 [1209] 0.0563860288835 [1210]-0.1486633244926 [1211] 0.3048400245980 [1212]-0.1041473633736
 [1213]-0.0191851868795 [1214]-0.0467562172761 [1215]-0.1689734371918 [1216] 0.0514371026549
 [1217] 0.0373029052756 [1218] 0.1070306977505 [1219] 0.1658066235756 [1220]-0.0032839043812
 [1221] 0.1678863225772 [1222] 0.1716241526074 [1223]-0.1584223088995 [1224] 0.7044684733790
 [1225]-0.2384102414653 [1226] 0.0790602184671 [1227]-0.2294268706392 [1228] 0.0099645003460
 [1229] 0.1631487101652 [1230] 0.0756694101919 [1231] 0.0841454402776 [1232]-0.0110178514453
 [1233] 0.1274964508714 [1234]-0.0604943420922 [1235]-0.2676617763968 [1236] 0.1557484522791
 [1237] 0.1061743492438 [1238] 0.0294492990175 [1239]-0.0022190937881 [1240]-0.0140022084429
 [1241] 0.0369296688989 [1242]-0.0295606673544 [1243]-0.0006595371415 [1244]-0.0400385240583
 [1245]-0.0664580334304 [1246]-0.0244053964947 [1247] 0.0306704107078 [1248] 0.0045941868408
 [1249] 0.0382962819804 [1250]-0.1171809780615 [1251]-0.0135074849420 [1252] 0.0370332523605
 [1253] 0.0347590263680
  vo                     1                     1 -9.499209170594436E-003
        U*G(pq,rs) contribution is being calculated
             (Symmetry block 2, perturbation   1)

 CCSD(T) contribution to the paramagnetic part of the shielding tensor:

                        Bx          By          Bz

      H #1    x    0.000000    0.000000    0.000000
      H #1    y    0.000000    0.323493    0.000000
      H #1    z    0.000000    0.000000    0.000000

      C #2    x    0.000000    0.000000    0.000000
      C #2    y    0.000000   15.838621    0.000000
      C #2    z    0.000000    0.000000    0.000000

      C #31   x    0.000000    0.000000    0.000000
      C #31   y    0.000000    9.825477    0.000000
      C #31   z    0.000000    2.884265    0.000000

      C #32   x    0.000000    0.000000    0.000000
      C #32   y    0.000000    9.825477    0.000000
      C #32   z    0.000000   -2.884265    0.000000

      C #41   x    0.000000    0.000000    0.000000
      C #41   y    0.000000   23.820784    0.000000
      C #41   z    0.000000   -8.140007    0.000000

      C #42   x    0.000000    0.000000    0.000000
      C #42   y    0.000000   23.820784    0.000000
      C #42   z    0.000000    8.140007    0.000000

      H #51   x    0.000000    0.000000    0.000000
      H #51   y    0.000000    0.199479    0.000000
      H #51   z    0.000000   -0.090416    0.000000

      H #52   x    0.000000    0.000000    0.000000
      H #52   y    0.000000    0.199479    0.000000
      H #52   z    0.000000    0.090416    0.000000

      H #61   x    0.000000    0.000000    0.000000
      H #61   y    0.000000    0.514161    0.000000
      H #61   z    0.000000   -0.164881    0.000000

      H #62   x    0.000000    0.000000    0.000000
      H #62   y    0.000000    0.514161    0.000000
      H #62   z    0.000000    0.164881    0.000000

      N #7    x    0.000000    0.000000    0.000000
      N #7    y    0.000000   64.122920    0.000000
      N #7    z    0.000000    0.000000    0.000000


 Total shielding tensor at the CCSD(T) level:

                        Bx          By          Bz

      H #1    x   20.901453    0.000000    0.000000
      H #1    y    0.000000   27.176606    0.000000
      H #1    z    0.000000    0.000000   23.036581

      C #2    x  190.059462    0.000000    0.000000
      C #2    y    0.000000   43.682544    0.000000
      C #2    z    0.000000    0.000000  -80.168891

      C #31   x  184.554247    0.000000    0.000000
      C #31   y    0.000000   -7.322130  -65.313176
      C #31   z    0.000000  -42.421446   32.442959

      C #32   x  184.554247    0.000000    0.000000
      C #32   y    0.000000   -7.322130   65.313176
      C #32   z    0.000000   42.421446   32.442959

      C #41   x  155.444714    0.000000    0.000000
      C #41   y    0.000000  -48.966989   34.506098
      C #41   z    0.000000   52.543797    7.514104

      C #42   x  155.444714    0.000000    0.000000
      C #42   y    0.000000  -48.966989  -34.506098
      C #42   z    0.000000  -52.543797    7.514104

      H #51   x   21.580261    0.000000    0.000000
      H #51   y    0.000000   25.568110   -2.497031
      H #51   z    0.000000   -1.463818   25.624794

      H #52   x   21.580261    0.000000    0.000000
      H #52   y    0.000000   25.568110    2.497031
      H #52   z    0.000000    1.463818   25.624794

      H #61   x   19.205194    0.000000    0.000000
      H #61   y    0.000000   22.738352    1.557934
      H #61   z    0.000000    0.539170   26.564152

      H #62   x   19.205194    0.000000    0.000000
      H #62   y    0.000000   22.738352   -1.557934
      H #62   z    0.000000   -0.539170   26.564152

      N #7    x  304.366605    0.000000    0.000000
      N #7    y    0.000000 -349.818450    0.000000
      N #7    z    0.000000    0.000000 -202.081471


 CCSD(T) contribution to paramagnetic part of magnetizability tensor:

                         Bx          By          Bz

            Bx      0.00000000  0.00000000  0.00000000
            By      0.00000000  2.86294748  0.00000000
            Bz      0.00000000  0.00000000  0.00000000


 Total CCSD(T) magnetizability tensor:

                         Bx          By          Bz

            Bx    ************  0.00000000  0.00000000
            By      0.00000000-10.63083199  0.00000000
            Bz      0.00000000  0.00000000-21.58767314


 Total CCSD(T) magnetizability:-70.03024459


 @CHECKOUT-I, Total execution time (CPU/WALL):    464014.00/   23893.36 seconds.
--executable xsdcc finished with status     0 in    23893.40 seconds (walltime).
 --invoking executable--
/home/esselman/CFOUR_18/cfour18/bin/xanti
 @GETMEM-I,  Allocated  183105 MB of main memory.
 CCSD(T) MO derivative gammas will be sorted to Mulliken order.
 Derivative gammas for magnetic perturbation are considered.
 @CHECKOUT-I, Total execution time (CPU/WALL):      1149.59/      43.30 seconds.
--executable xanti finished with status     0 in       43.33 seconds (walltime).
 --invoking executable--
/home/esselman/CFOUR_18/cfour18/bin/xbcktrn
 @GETMEM-I,  Allocated  183105 MB of main memory.
 Derivative gammas for magnetic perturbation are considered.
 @CHECKOUT-I, Total execution time (CPU/WALL):      1410.95/      44.76 seconds.
--executable xbcktrn finished with status     0 in       44.79 seconds (walltime).
 --invoking executable--
/home/esselman/CFOUR_18/cfour18/bin/xvdint
 @GETMEM-I,  Allocated  183105 MB of main memory.
 One- and two-electron integral derivatives are calculated
 for RHF-CC/MBPT NMR chemical shifts and magnetizabilities.
 Gauge-including atomic orbitals (GIAOs) are used.
 Spherical gaussians are used.
 Derivatives with respect to Bz are calculated.
 Sort of perturbed Gammas required for CC/MBPT  magnetizabilities.
 Sort performed in core.
 Sort of perturbed Gammas required   32.16 seconds.
 Sort of perturbed Gammas required for CC/MBPT  magnetizabilities.
 Sort performed in core.
 Sort of perturbed Gammas required   32.06 seconds.
 Evaluation of 2el GIAO integrals

                2el contribution to magnetizability tensor
                ------------------------------------------

                        Bx          By          Bz

            Bx     0.00000000  0.00000000  0.00000000
            By     0.00000000  3.01479865  0.00000000
            Bz     0.00000000  0.00000000  0.00000000


 Evaluation of 2e integral derivatives required30101.70 seconds.
 @CHECKOUT-I, Total execution time (CPU/WALL):     30101.76/    1105.67 seconds.
--executable xvdint finished with status     0 in     1105.73 seconds (walltime).
 --invoking executable--
/home/esselman/CFOUR_18/cfour18/bin/xsdcc
 @GETMEM-I,  Allocated  183105 MB of main memory.
 Chemical shifts and magnetizabilities are calculated at the CCSD(T) level.
 Gauge-origin independence is ensured by using gauge-including AOs.
 G(ab,cd) and dG(ab,cd)/dx are not explicitly calculated.
 AO based algorithm is used.
 Perturbed canonical orbitals are used.
 Bz is a perturbation of irrep 4.
 CPHF coefficients for vrt-vrt block: U^x(a,b) = -1/2 S^x(a,b)
                     1                     1
                     2                     2
                     3                     3
                     4                     4
Total CPU time :        19.07
 processed    147098262 ao basis integrals from      35922 buffers 
Total CPU time :        12.78
 processed    148155234 ao basis integrals from      36180 buffers 
Total CPU time :        27.93
 processed    293832333 ao basis integrals from      71754 buffers 
                     1                     1
                     2                     2
                     3                     3
                     4                     4
Total CPU time :         9.68
 processed     38684526 ao basis integrals from       9445 buffers 
Total CPU time :        20.63
 processed    129461069 ao basis integrals from      31607 buffers 
Total CPU time :         9.49
 processed     67140465 ao basis integrals from      16392 buffers 
Total CPU time :        18.48
 processed     84504535 ao basis integrals from      20631 buffers 
                     4                     4
                     3                     3
                     2                     2
                     1                     1
Total CPU time :         9.68
 processed     38684526 ao basis integrals from       9445 buffers 
Total CPU time :        20.65
 processed    129461069 ao basis integrals from      31607 buffers 
Total CPU time :         9.49
 processed     67140465 ao basis integrals from      16392 buffers 
Total CPU time :        18.49
 processed     84504535 ao basis integrals from      20631 buffers 
                     1                     1
                     2                     2
                     3                     3
                     4                     4
Total CPU time :        14.82
 processed     38684526 ao basis integrals from       9445 buffers 
Total CPU time :        31.41
 processed    129461069 ao basis integrals from      31607 buffers 
Total CPU time :        13.90
 processed     67140465 ao basis integrals from      16392 buffers 
Total CPU time :        16.01
 processed     84504535 ao basis integrals from      20631 buffers 
 Transformation of GIAO integrals from AO to MO basis:
 RHF transformation
 Transformation of IIIJZ integral derivatives.
 3 passes through the AO integral derivative file were needed.
 147098262 AO integral derivatives were read from file IIIJZ.
 Transformation of first index required   33.6 seconds.
 Transformation of remaining indices required   83.0 seconds.
  44016790 MO integral derivatives were written to file DERINT.
 Transformation of IIJKZ integral derivatives.
 2 passes through the AO integral derivative file were needed.
 148155234 AO integral derivatives were read from file IIJKZ.
 Transformation of first index required   20.3 seconds.
 Transformation of remaining indices required   70.9 seconds.
  44487472 MO integral derivatives were written to file DERINT.
 Transformation of IJIKZ integral derivatives.
 2 passes through the AO integral derivative file were needed.
 293832333 AO integral derivatives were read from file IJIKZ.
 Transformation of first index required   49.3 seconds.
 Transformation of remaining indices required  128.3 seconds.
  88974944 MO integral derivatives were written to file DERINT.
 Formation of <ab||ci>^chi using AO integrals:
 Transformation of IIII integrals:
 1 pass through the AO integral file was needed.
  38684526 AO integrals were read from file IIII.
 Tranformation of first (perturbed) index required   4.7 seconds.
 Tranformation of remaining (unperturbed) indices required  10.9 seconds.
 Transformation of IIJJ integrals:
 1 pass through the AO integral file was needed.
  67140465 AO integrals were read from file IIJJ.
 Tranformation of first (perturbed) index required  10.4 seconds.
 Tranformation of remaining (unperturbed) indices required  33.9 seconds.
 Transformation of IJIJ integrals:
 1 pass through the AO integral file was needed.
 129461069 AO integrals were read from file IJIJ.
 Tranformation of first (perturbed) index required  11.9 seconds.
 Tranformation of remaining (unperturbed) indices required  69.9 seconds.
 Transformation of IJKL integrals:
 1 pass through the AO integral file was needed.
  84504535 AO integrals were read from file IJKL.
 Tranformation of first (perturbed) index required  18.2 seconds.
 Tranformation of remaining (unperturbed) indices required  63.0 seconds.
        MO basis integral derivatives are being calculated
             (Symmetry block 4, perturbation   1)
 First derivative of the wavefunction is calculated (Symmetry block 4, perturbation   1)
 Resorts of perturbed amplitudes and integrals required   6.0 seconds.
 Construction of <Phi|(dH_N/dx exp(T))c|0> required ***** seconds.
 Starting iterative solution of the perturbed CC equations.
 The DIIS procedure is used to accelerate convergence.
 Convergence criterion is 10**(-9).
 Maximum number of iterations is 200.
 lenvec is                9766029
 Convergence information after     1 iterations: 
 Largest element of residual vector :  0.26821488E+00.
 Largest element of DIIS residual   :  0.26821488E+00.
 lenvec is                9766029
 Convergence information after     2 iterations: 
 Largest element of residual vector :  0.60141134E-01.
 Largest element of DIIS residual   :  0.58267848E-01.
 lenvec is                9766029
 Convergence information after     3 iterations: 
 Largest element of residual vector :  0.48547609E-01.
 Largest element of DIIS residual   :  0.41584305E-01.
 lenvec is                9766029
 Convergence information after     4 iterations: 
 Largest element of residual vector :  0.22825293E-01.
 Largest element of DIIS residual   :  0.19275686E-01.
 lenvec is                9766029
 Convergence information after     5 iterations: 
 Largest element of residual vector :  0.90575578E-02.
 Largest element of DIIS residual   :  0.34093300E-02.
 lenvec is                9766029
 Convergence information after     6 iterations: 
 Largest element of residual vector :  0.22634778E-02.
 Largest element of DIIS residual   :  0.14776439E-02.
 lenvec is                9766029
 Convergence information after     7 iterations: 
 Largest element of residual vector :  0.14707910E-02.
 Largest element of DIIS residual   :  0.11529203E-02.
 lenvec is                9766029
 Convergence information after     8 iterations: 
 Largest element of residual vector :  0.83918941E-03.
 Largest element of DIIS residual   :  0.54104078E-03.
 lenvec is                9766029
 Convergence information after     9 iterations: 
 Largest element of residual vector :  0.48784877E-03.
 Largest element of DIIS residual   :  0.25851288E-03.
 lenvec is                9766029
 Convergence information after    10 iterations: 
 Largest element of residual vector :  0.17568660E-03.
 Largest element of DIIS residual   :  0.60703477E-04.
 lenvec is                9766029
 Convergence information after    11 iterations: 
 Largest element of residual vector :  0.63594016E-04.
 Largest element of DIIS residual   :  0.26650486E-04.
 lenvec is                9766029
 Convergence information after    12 iterations: 
 Largest element of residual vector :  0.21385263E-04.
 Largest element of DIIS residual   :  0.15032317E-04.
 lenvec is                9766029
 Convergence information after    13 iterations: 
 Largest element of residual vector :  0.10206234E-04.
 Largest element of DIIS residual   : -0.44650511E-05.
 lenvec is                9766029
 Convergence information after    14 iterations: 
 Largest element of residual vector : -0.42160879E-05.
 Largest element of DIIS residual   : -0.13112505E-05.
 lenvec is                9766029
 Convergence information after    15 iterations: 
 Largest element of residual vector : -0.14385703E-05.
 Largest element of DIIS residual   : -0.30316263E-06.
 lenvec is                9766029
 Convergence information after    16 iterations: 
 Largest element of residual vector : -0.50507813E-06.
 Largest element of DIIS residual   : -0.18436666E-06.
 lenvec is                9766029
 Convergence information after    17 iterations: 
 Largest element of residual vector : -0.11161542E-06.
 Largest element of DIIS residual   :  0.72747206E-07.
 lenvec is                9766029
 Convergence information after    18 iterations: 
 Largest element of residual vector : -0.35488581E-07.
 Largest element of DIIS residual   : -0.25977083E-07.
 lenvec is                9766029
 Convergence information after    19 iterations: 
 Largest element of residual vector :  0.14617333E-07.
 Largest element of DIIS residual   : -0.83002981E-08.
 lenvec is                9766029
 Convergence information after    20 iterations: 
 Largest element of residual vector : -0.76533461E-08.
 Largest element of DIIS residual   : -0.59235879E-08.
 lenvec is                9766029
 Convergence information after    21 iterations: 
 Largest element of residual vector : -0.37720356E-08.
 Largest element of DIIS residual   : -0.15472108E-08.
 lenvec is                9766029
 Convergence information after    22 iterations: 
 Largest element of residual vector : -0.10642944E-08.
 Largest element of DIIS residual   : -0.59746882E-09.
 Perturbed amplitude equations converged in    22 iterations.
  Dominant contributions to perturbed wavefunction:
   21   21  285   53      0.8931847001 ABAB
   21   21   53  285      0.8931847001 ABAB
   21   21  285   75      0.5961008542 ABAB
   21   21   75  285      0.5961008542 ABAB
   21   21  285   90      0.5713264648 ABAB
   21   21   90  285      0.5713264648 ABAB
   21   21  285   41      0.5615522133 ABAB
   21   21   41  285      0.5615522133 ABAB
   21   21  285   81     -0.4786897363 ABAB
   21   21   81  285     -0.4786897363 ABAB
   21   13  134   53     -0.4752771057 ABAB
   13   21   53  134     -0.4752771057 ABAB
   13    0  204    0     -0.4490774568 AA  
   21   21  285   99      0.4271825223 ABAB
   21   21   99  285      0.4271825223 ABAB
   21   21  285   54      0.4150390656 ABAB
   21   21   54  285      0.4150390656 ABAB
   21   21  285  103      0.4093995427 ABAB
   21   21  103  285      0.4093995427 ABAB
   21   21  285   26      0.4025567408 ABAB
  Norm of list 444    0.000000000000000E+000
  Norm of list 445    0.000000000000000E+000
  Norm of list 446     9.00792502719886     
  savet is  F
  dumpdtdl  F
  special occupied indices: 
  @GTSPECIN-I, Orbital   5 is mixed with   1 degenerate partners by the perturbation.
  @GTSPECIN-I, Orbital   7 is mixed with   1 degenerate partners by the perturbation.
  @GTSPECIN-I, Orbital   8 is mixed with   1 degenerate partners by the perturbation.
  @GTSPECIN-I, Orbital  12 is mixed with   2 degenerate partners by the perturbation.
  @GTSPECIN-I, Orbital  13 is mixed with   1 degenerate partners by the perturbation.
  @GTSPECIN-I, Orbital  16 is mixed with   1 degenerate partners by the perturbation.
  @GTSPECIN-I, Orbital  17 is mixed with   1 degenerate partners by the perturbation.
  @GTSPECIN-I, Orbital  19 is mixed with   1 degenerate partners by the perturbation.
  @GTSPECIN-I, Orbital  21 is mixed with   3 degenerate partners by the perturbation.
   Memory requirement in dtrp1rhfd               92900765
  There are                   1750  ijk combinations. 
 PARA: timing for (T) xsdcc           371940.74 seconds.
  here
  here2
  here3
  here4
 Starting iterative solution of the perturbed Lambda equations.
 The DIIS procedure is used to accelerate convergence.
 Convergence criterion is 10**(-9).
 Maximum number of iterations is 200.
 lenvec is                9766029
 Convergence information after     1 iterations: 
 Largest element of residual vector : -0.27492519E+00.
 Largest element of DIIS residual   : -0.27492519E+00.
 lenvec is                9766029
 Convergence information after     2 iterations: 
 Largest element of residual vector : -0.62376434E-01.
 Largest element of DIIS residual   : -0.59538519E-01.
 lenvec is                9766029
 Convergence information after     3 iterations: 
 Largest element of residual vector : -0.49818829E-01.
 Largest element of DIIS residual   : -0.44131762E-01.
 lenvec is                9766029
 Convergence information after     4 iterations: 
 Largest element of residual vector : -0.23695691E-01.
 Largest element of DIIS residual   : -0.20501392E-01.
 lenvec is                9766029
 Convergence information after     5 iterations: 
 Largest element of residual vector : -0.99621627E-02.
 Largest element of DIIS residual   :  0.35933848E-02.
 lenvec is                9766029
 Convergence information after     6 iterations: 
 Largest element of residual vector : -0.21943080E-02.
 Largest element of DIIS residual   : -0.14962197E-02.
 lenvec is                9766029
 Convergence information after     7 iterations: 
 Largest element of residual vector : -0.14310927E-02.
 Largest element of DIIS residual   : -0.11330009E-02.
 lenvec is                9766029
 Convergence information after     8 iterations: 
 Largest element of residual vector : -0.81212460E-03.
 Largest element of DIIS residual   : -0.54421006E-03.
 lenvec is                9766029
 Convergence information after     9 iterations: 
 Largest element of residual vector : -0.48905634E-03.
 Largest element of DIIS residual   : -0.27970666E-03.
 lenvec is                9766029
 Convergence information after    10 iterations: 
 Largest element of residual vector : -0.18813206E-03.
 Largest element of DIIS residual   : -0.58627065E-04.
 lenvec is                9766029
 Convergence information after    11 iterations: 
 Largest element of residual vector : -0.66980670E-04.
 Largest element of DIIS residual   : -0.28405925E-04.
 lenvec is                9766029
 Convergence information after    12 iterations: 
 Largest element of residual vector : -0.22005038E-04.
 Largest element of DIIS residual   : -0.16276306E-04.
 lenvec is                9766029
 Convergence information after    13 iterations: 
 Largest element of residual vector : -0.10686236E-04.
 Largest element of DIIS residual   : -0.49940295E-05.
 lenvec is                9766029
 Convergence information after    14 iterations: 
 Largest element of residual vector : -0.41193520E-05.
 Largest element of DIIS residual   :  0.17797334E-05.
 lenvec is                9766029
 Convergence information after    15 iterations: 
 Largest element of residual vector :  0.18042461E-05.
 Largest element of DIIS residual   :  0.39623720E-06.
 lenvec is                9766029
 Convergence information after    16 iterations: 
 Largest element of residual vector :  0.88435777E-06.
 Largest element of DIIS residual   :  0.21071504E-06.
 lenvec is                9766029
 Convergence information after    17 iterations: 
 Largest element of residual vector :  0.22795166E-06.
 Largest element of DIIS residual   : -0.89927132E-07.
 lenvec is                9766029
 Convergence information after    18 iterations: 
 Largest element of residual vector : -0.53025271E-07.
 Largest element of DIIS residual   : -0.32953251E-07.
 lenvec is                9766029
 Convergence information after    19 iterations: 
 Largest element of residual vector : -0.24677901E-07.
 Largest element of DIIS residual   : -0.11934274E-07.
 lenvec is                9766029
 Convergence information after    20 iterations: 
 Largest element of residual vector :  0.99218842E-08.
 Largest element of DIIS residual   :  0.82686947E-08.
 lenvec is                9766029
 Convergence information after    21 iterations: 
 Largest element of residual vector :  0.52054293E-08.
 Largest element of DIIS residual   :  0.24747448E-08.
 lenvec is                9766029
 Convergence information after    22 iterations: 
 Largest element of residual vector :  0.20590527E-08.
 Largest element of DIIS residual   :  0.15604708E-08.
 lenvec is                9766029
 Convergence information after    23 iterations: 
 Largest element of residual vector :  0.95075895E-09.
 Largest element of DIIS residual   :  0.46305550E-09.
 Perturbed Lambda equations converged in    23 iterations.
  Dominant contributions to perturbed wavefunction:
   21   21  285   53     -1.2507904069 ABAB
   21   21   53  285     -1.2507904069 ABAB
   21   21  285   75     -0.8348909334 ABAB
   21   21   75  285     -0.8348909334 ABAB
   21   21  285   90     -0.7995607407 ABAB
   21   21   90  285     -0.7995607407 ABAB
   21   21  285   41     -0.7911827299 ABAB
   21   21   41  285     -0.7911827299 ABAB
   21   13  134   53      0.6845876068 ABAB
   13   21   53  134      0.6845876068 ABAB
   21   21  285   81      0.6699798143 ABAB
   21   21   81  285      0.6699798143 ABAB
   21   21  285   99     -0.5968627479 ABAB
   21   21   99  285     -0.5968627479 ABAB
   21   21  285   54     -0.5802866479 ABAB
   21   21   54  285     -0.5802866479 ABAB
   21   21  285   26     -0.5755450192 ABAB
   21   21   26  285     -0.5755450192 ABAB
   21   21  285  103     -0.5728464070 ABAB
   21   21  103  285     -0.5728464070 ABAB
 First-order density matrix is being calculated  (Symmetry block 4, perturbation   1)
  There are                     72  special pairs.
  occ                     1                     1  0.964658124252511     
  vrt                     1                     1   1.17397177030035     
  vo                     1                     1   289.005537144002     
  gtensor plus SO mean-field
 Calculation of the contributions of <pq||rs> to dI(i,j)/dx required  71.2 seconds.
 Calculation of the contributions of <pq||rs> to dI(a,b)/dx required 941.2 seconds.
  @FORMDXIJ-I, Using CC response density for pair (  3,  1)
  @FORMDXIJ-I, Using CC response density for pair (  4,  2)
  @FORMDXIJ-I, Using CC response density for pair (  6,  1)
  @FORMDXIJ-I, Using CC response density for pair (  1,  5)
  @FORMDXIJ-I, Using CC response density for pair (  1,  7)
  @FORMDXIJ-I, Using CC response density for pair (  1,  8)
  dD(ij)/dx contribution from formdxij
    0.00024206862265      0.00003593949781      0.00035316420122     -0.00007253083371
    0.04812214841735      0.00672563210590      0.06466015139353     -0.06206945933054
   -0.00857644123725     -0.00613630569867      0.00017664133138     -0.00032070689185
   -0.00019577329919      0.02685895273388     -0.00247311028602     -0.00213382398061
    0.01832739472740     -0.00961145329800      0.00015916617086     -0.00028397608023
   -0.00270982145928      0.07226998819586     -0.00133889590417     -0.01388290924293
   -0.00192792073168      0.00032070689185     -0.00015916617086      0.00019577329919
    0.00028397608023     -0.02685895273388      0.00270982145928      0.00247311028602
   -0.07226998819586      0.00213382398061      0.00133889590417     -0.01832739472740
    0.01388290924293      0.00961145329800      0.00192792073168     -0.00024206862265
   -0.00003593949781     -0.00035316420122      0.00007253083371     -0.04812214841735
   -0.00672563210590     -0.06466015139353      0.06206945933054      0.00857644123725
    0.00613630569867     -0.00017664133138
 oo -9.353350461271229E-003
 oo -8.664455679934205E-002
 oo -2.579622930941739E-002
 oo -0.225208597064197     
 oo -5.730060118875169E-002
 oo -0.264305571687403     
 oo -1.462513420176316E-002
 oo  5.785370168939607E-004
 oo  1.394092336356887E-002
 oo  2.951980619345022E-003
 oo -0.221121527977398     
  pcan                     1                     1   1.27173779088710     
 Calculation of the contributions of <pq||rs> to dI(i,a)/dx required 166.0 seconds.
                     1                     4
                     2                     3
                     3                     2
                     4                     1
Total CPU time :         9.67
 processed     38684526 ao basis integrals from       9445 buffers 
Total CPU time :        20.16
 processed    129461069 ao basis integrals from      31607 buffers 
Total CPU time :         9.11
 processed     67140465 ao basis integrals from      16392 buffers 
Total CPU time :        17.17
 processed     84504535 ao basis integrals from      20631 buffers 
 First-order Z-vector equations are solved for 1 perturbation.
 Convergence reached after  24 iterations.
  zvec                     1                     1  -291.578577344535     
  occ                     1                     1  0.444536809893255     
  vrt                     1                     1   3.66877341690990     
  vo                     1                     1   6.74811825989450     
  occ                     1                     1  0.281908706785021     
 [   1] 0.0005268360902 [   2]-0.0007330155729 [   3] 0.0008891525703 [   4]-0.0004286043424
 [   5]-0.0006252217732 [   6] 0.0008062698224 [   7]-0.0000094482910 [   8] 0.0005939889080
 [   9] 0.0003542159343 [  10]-0.0006053264226 [  11]-0.0025877907556 [  12] 0.0002687010383
 [  13]-0.0001093744424 [  14] 0.0001842485664 [  15] 0.0004685915690 [  16] 0.0002051437162
 [  17]-0.0004047442174 [  18] 0.0013644562555 [  19] 0.0005625924800 [  20]-0.0005614547810
 [  21] 0.0004118199375 [  22]-0.0006195285477 [  23]-0.0012594371116 [  24] 0.0005537733997
 [  25]-0.0005718436001 [  26] 0.0000307677890 [  27] 0.0001076685416 [  28]-0.0000948035765
 [  29] 0.0007513166374 [  30] 0.0006498579295 [  31] 0.0001034085437 [  32] 0.0003585810101
 [  33]-0.0003619981467 [  34]-0.0027553312211 [  35]-0.0000942101790 [  36] 0.0000430491486
 [  37] 0.0001242695791 [  38] 0.0000325627227 [  39] 0.0000005374645 [  40]-0.0000104696372
 [  41] 0.0000182296571 [  42] 0.0000201666062 [  43]-0.0000327817933 [  44] 0.0000126998338
 [  45]-0.0001483656461 [  46] 0.0004396415610 [  47]-0.0001270270715 [  48] 0.0003203626489
 [  49] 0.0003470116601 [  50]-0.0004322006650 [  51]-0.0005386282875 [  52]-0.0007123602413
 [  53]-0.0004488525639 [  54] 0.0006873446848 [  55] 0.0011577044209 [  56]-0.0000865794898
 [  57] 0.0001234300040 [  58]-0.0003221847413 [  59]-0.0003480401997 [  60]-0.0004924147670
 [  61] 0.0005395261296 [  62]-0.0009475393041 [  63]-0.0003351406730 [  64] 0.0000041147975
 [  65]-0.0002177746095 [  66] 0.0006262081836 [  67] 0.0006884784734 [  68]-0.0000568979064
 [  69] 0.0006003656849 [  70]-0.0000963960917 [  71]-0.0002717154896 [  72] 0.0000751932397
 [  73]-0.0002457984895 [  74]-0.0001643391346 [  75]-0.0005426354071 [  76]-0.0004029544956
 [  77]-0.0002353603151 [  78] 0.0015463902273 [  79] 0.0000617065478 [  80] 0.0000012517494
 [  81]-0.0000880893861 [  82]-0.0000440776314 [  83] 0.0000056154258 [  84] 0.0000607366976
 [  85]-0.0000139698321 [  86]-0.0000015102967 [  87] 0.0000208516089 [  88] 0.0000001256918
 [  89]-0.0002869984072 [  90]-0.0005771797711 [  91]-0.0005172321811 [  92] 0.0003653995636
 [  93]-0.0005695939600 [  94] 0.0001248043861 [  95] 0.0014366132702 [  96] 0.0008845907162
 [  97] 0.0021969198815 [  98] 0.0011515526643 [  99] 0.0013326065513 [ 100] 0.0002923807693
 [ 101] 0.0000787371528 [ 102]-0.0003625666645 [ 103] 0.0004976740702 [ 104] 0.0002709124790
 [ 105]-0.0013981820251 [ 106] 0.0005960153083 [ 107]-0.0001557143398 [ 108] 0.0011179087446
 [ 109]-0.0008315082833 [ 110]-0.0009195478312 [ 111] 0.0013467081359 [ 112]-0.0019757329813
 [ 113]-0.0007452746421 [ 114]-0.0001632889834 [ 115]-0.0002050493529 [ 116] 0.0004476856585
 [ 117]-0.0019296119557 [ 118] 0.0014042837696 [ 119] 0.0011301632467 [ 120] 0.0000222001838
 [ 121] 0.0000504945221 [ 122] 0.0007300508755 [ 123]-0.0002001066476 [ 124]-0.0002387489557
 [ 125]-0.0000468084197 [ 126]-0.0000524767056 [ 127]-0.0000489706896 [ 128]-0.0000337152662
 [ 129] 0.0000213529070 [ 130] 0.0000439279709 [ 131]-0.0000664550606 [ 132]-0.0000853860198
 [ 133]-0.0006779201081 [ 134]-0.0008537580778 [ 135]-0.0005896896422 [ 136]-0.0000241698073
 [ 137]-0.0004301249259 [ 138] 0.0002676548899 [ 139] 0.0014886953532 [ 140] 0.0014750336331
 [ 141] 0.0021093052425 [ 142] 0.0018609736788 [ 143] 0.0013771263405 [ 144] 0.0000578687110
 [ 145] 0.0001989238869 [ 146]-0.0001355236116 [ 147] 0.0007138920646 [ 148] 0.0007292397451
 [ 149]-0.0017984443575 [ 150] 0.0007582464163 [ 151]-0.0002905516460 [ 152] 0.0012261891053
 [ 153]-0.0011786647555 [ 154]-0.0009203431743 [ 155] 0.0014852964535 [ 156]-0.0020497994651
 [ 157]-0.0007574628558 [ 158]-0.0004913486101 [ 159]-0.0000282304061 [ 160] 0.0006255763572
 [ 161]-0.0016882626930 [ 162] 0.0010048531914 [ 163] 0.0015118524257 [ 164]-0.0005140315058
 [ 165]-0.0002764890655 [ 166] 0.0006305343092 [ 167]-0.0001665006388 [ 168]-0.0002551638951
 [ 169]-0.0000377571510 [ 170] 0.0000137018664 [ 171] 0.0000355694980 [ 172]-0.0000394640187
 [ 173] 0.0000307262334 [ 174] 0.0000155679420 [ 175]-0.0000511301510 [ 176]-0.0000879664441
 [ 177]-0.0015870083192 [ 178]-0.0141553171633 [ 179] 0.0060987547179 [ 180]-0.0052258156604
 [ 181]-0.0144198245680 [ 182] 0.0101331924059 [ 183] 0.0138519626642 [ 184] 0.0218810825437
 [ 185] 0.0205687778910 [ 186]-0.0030324128122 [ 187]-0.0287839246545 [ 188] 0.0078762642915
 [ 189]-0.0021817331719 [ 190] 0.0038040676678 [ 191] 0.0139687622360 [ 192] 0.0084175463703
 [ 193]-0.0186562192417 [ 194] 0.0288411481545 [ 195] 0.0084647597290 [ 196] 0.0031259543468
 [ 197]-0.0007161317486 [ 198]-0.0189231474697 [ 199]-0.0106249201913 [ 200]-0.0075873873748
 [ 201]-0.0170744535452 [ 202]-0.0008269175597 [ 203] 0.0029597655687 [ 204] 0.0009576343305
 [ 205]-0.0008562281213 [ 206] 0.0173573677568 [ 207] 0.0139859389649 [ 208] 0.0066163300867
 [ 209]-0.0034959055336 [ 210]-0.0417196546406 [ 211]-0.0031538536585 [ 212]-0.0009689432308
 [ 213] 0.0023583778645 [ 214] 0.0006543410639 [ 215] 0.0000220600648 [ 216]-0.0008675382462
 [ 217] 0.0003891220306 [ 218] 0.0002608882171 [ 219]-0.0011180000402 [ 220]-0.0003795032247
 [ 221]-0.0131888222372 [ 222]-0.0108754018709 [ 223]-0.0178290123545 [ 224] 0.0040991840350
 [ 225]-0.0084779507268 [ 226]-0.0039477026810 [ 227] 0.0294041637789 [ 228] 0.0202752291735
 [ 229] 0.0442862496869 [ 230] 0.0381504301597 [ 231] 0.0484645323136 [ 232] 0.0019792995705
 [ 233] 0.0055131021307 [ 234]-0.0078493768262 [ 235] 0.0118782202467 [ 236] 0.0072375536607
 [ 237]-0.0317470337031 [ 238] 0.0039519982659 [ 239]-0.0069577928312 [ 240] 0.0296560622986
 [ 241]-0.0239090309778 [ 242]-0.0158084134426 [ 243] 0.0414439245356 [ 244]-0.0483378948852
 [ 245]-0.0112018514469 [ 246]-0.0071250982506 [ 247]-0.0047300183604 [ 248] 0.0112715783220
 [ 249]-0.0456378825359 [ 250] 0.0211311949267 [ 251] 0.0256812054151 [ 252]-0.0072205074006
 [ 253] 0.0012368982033 [ 254] 0.0360056342714 [ 255]-0.0037198141894 [ 256]-0.0060326003606
 [ 257]-0.0022015520604 [ 258]-0.0007857532489 [ 259] 0.0000681145097 [ 260]-0.0006591055150
 [ 261] 0.0001796429387 [ 262]-0.0001456500990 [ 263]-0.0011506716036 [ 264]-0.0021251652759
 [ 265]-0.0054952025803 [ 266]-0.0052311106618 [ 267]-0.0028755332164 [ 268]-0.0051739746194
 [ 269]-0.0134442232302 [ 270] 0.0019605591714 [ 271] 0.0031779702755 [ 272]-0.0016062820441
 [ 273] 0.0167823712449 [ 274] 0.0100669436999 [ 275] 0.0032064308914 [ 276] 0.0099811552064
 [ 277]-0.0001401209874 [ 278]-0.0019631561048 [ 279] 0.0063884340282 [ 280]-0.0065404611001
 [ 281]-0.0055366078798 [ 282] 0.0100253170449 [ 283] 0.0038666672205 [ 284] 0.0071445173135
 [ 285]-0.0062871979589 [ 286]-0.0077353013065 [ 287] 0.0070667822006 [ 288]-0.0144410952554
 [ 289]-0.0052485907716 [ 290] 0.0003701845059 [ 291]-0.0084813744467 [ 292] 0.0039196500259
 [ 293]-0.0124321872458 [ 294] 0.0215354644061 [ 295]-0.0030323269670 [ 296] 0.0004668696395
 [ 297]-0.0050752901346 [ 298]-0.0031667254521 [ 299]-0.0026831945767 [ 300]-0.0012284079557
 [ 301] 0.0001338158507 [ 302]-0.0001931541199 [ 303]-0.0003518546253 [ 304]-0.0001227450878
 [ 305] 0.0000943211174 [ 306] 0.0000808182346 [ 307]-0.0010521118305 [ 308]-0.0004891450731
 [ 309] 0.0058768139959 [ 310]-0.0001539035702 [ 311]-0.0005644205011 [ 312]-0.0020072700076
 [ 313] 0.0067201904129 [ 314]-0.0009951169388 [ 315] 0.0027129470139 [ 316] 0.0118462108469
 [ 317]-0.0086907437400 [ 318]-0.0107399456202 [ 319]-0.0021544240521 [ 320]-0.0063977937772
 [ 321]-0.0021946313385 [ 322] 0.0012039889225 [ 323]-0.0016890741250 [ 324] 0.0102140437938
 [ 325]-0.0027731288913 [ 326]-0.0033788672075 [ 327]-0.0004396479626 [ 328]-0.0028004951411
 [ 329] 0.0079389593045 [ 330] 0.0036703787600 [ 331]-0.0048393247874 [ 332] 0.0061052578429
 [ 333] 0.0002994581203 [ 334]-0.0021758520539 [ 335] 0.0073908797438 [ 336]-0.0055110504794
 [ 337] 0.0105002470378 [ 338]-0.0165355408741 [ 339] 0.0122584808307 [ 340]-0.0005279832361
 [ 341] 0.0068032341123 [ 342]-0.0021612448438 [ 343] 0.0009885589117 [ 344] 0.0014750269973
 [ 345]-0.0001231278819 [ 346]-0.0000523074268 [ 347] 0.0003118883509 [ 348]-0.0001475051919
 [ 349] 0.0000267830947 [ 350] 0.0000212416454 [ 351] 0.0004330212984 [ 352] 0.0005460908951
 [ 353]-0.0044944518609 [ 354] 0.0004276046758 [ 355]-0.0008368351969 [ 356]-0.0024493497089
 [ 357]-0.0022140582252 [ 358]-0.0149663918349 [ 359] 0.0065123750113 [ 360]-0.0057346977884
 [ 361] 0.0088683755657 [ 362]-0.0225528704280 [ 363] 0.0055419631096 [ 364] 0.0008576643324
 [ 365] 0.0034034513516 [ 366] 0.0005828851720 [ 367] 0.0044567384480 [ 368]-0.0033578922062
 [ 369]-0.0005738871138 [ 370]-0.0051358451844 [ 371] 0.0008861442437 [ 372] 0.0013301282878
 [ 373] 0.0110952789758 [ 374]-0.0061827834961 [ 375] 0.0022026387021 [ 376]-0.0038533750169
 [ 377]-0.0040480782825 [ 378] 0.0093018225796 [ 379] 0.0013278538798 [ 380]-0.0109891212071
 [ 381]-0.0101611689304 [ 382] 0.0013557601779 [ 383] 0.0006077705066 [ 384] 0.0216140849567
 [ 385] 0.0201904208886 [ 386] 0.0056769452648 [ 387]-0.0003939936493 [ 388]-0.0003234851914
 [ 389]-0.0005251629624 [ 390]-0.0001991041923 [ 391] 0.0000687784978 [ 392]-0.0001080239266
 [ 393]-0.0004643671673 [ 394] 0.0001326355634 [ 395]-0.0001138196351 [ 396]-0.0002162911969
 [ 397] 0.0023857272141 [ 398] 0.0034739071985 [ 399]-0.0003615190101 [ 400] 0.0021764256141
 [ 401] 0.0047566870023 [ 402]-0.0004796780256 [ 403]-0.0155160960329 [ 404]-0.0121473099793
 [ 405]-0.0139544933503 [ 406]-0.0091500178754 [ 407]-0.0161058149896 [ 408]-0.0032946696327
 [ 409]-0.0054726444188 [ 410] 0.0024792765366 [ 411]-0.0051613472530 [ 412]-0.0054587041737
 [ 413] 0.0149376577665 [ 414]-0.0021799358947 [ 415] 0.0014424656509 [ 416]-0.0095700645102
 [ 417] 0.0055633593976 [ 418] 0.0081039048813 [ 419]-0.0111496842689 [ 420] 0.0167279431060
 [ 421] 0.0072575147800 [ 422] 0.0022311755228 [ 423] 0.0002758670378 [ 424]-0.0025005854176
 [ 425] 0.0201082801079 [ 426]-0.0100412276717 [ 427]-0.0173374859734 [ 428]-0.0047076241103
 [ 429]-0.0058699485918 [ 430]-0.0116832310682 [ 431] 0.0017216983009 [ 432] 0.0032176814466
 [ 433] 0.0007050495797 [ 434] 0.0003270298298 [ 435] 0.0000314020961 [ 436] 0.0003043367565
 [ 437] 0.0000270154985 [ 438]-0.0005638429280 [ 439] 0.0005513257211 [ 440] 0.0011829138645
 [ 441] 0.0083210460989 [ 442] 0.0030417098794 [ 443] 0.0047360732804 [ 444]-0.0006472612423
 [ 445] 0.0007723981650 [ 446] 0.0051759172163 [ 447]-0.0001775539677 [ 448]-0.0157241655377
 [ 449]-0.0046809606959 [ 450] 0.0054318770877 [ 451] 0.0026977134688 [ 452]-0.0025936878653
 [ 453] 0.0001686924481 [ 454]-0.0043186584076 [ 455] 0.0000584352417 [ 456]-0.0044986565724
 [ 457] 0.0035527099549 [ 458]-0.0057036116822 [ 459]-0.0013988251672 [ 460]-0.0030728260103
 [ 461]-0.0022437910751 [ 462] 0.0012197966826 [ 463] 0.0019756723358 [ 464] 0.0047984736325
 [ 465] 0.0028932507773 [ 466] 0.0012849547786 [ 467]-0.0032994114475 [ 468] 0.0017730987794
 [ 469] 0.0010668670651 [ 470]-0.0019926522679 [ 471]-0.0103076363781 [ 472] 0.0009661010616
 [ 473]-0.0033217431710 [ 474] 0.0104348952203 [ 475] 0.0006645789602 [ 476]-0.0003335914819
 [ 477]-0.0000826506451 [ 478]-0.0002038991003 [ 479] 0.0001282506216 [ 480] 0.0006322596342
 [ 481]-0.0002583134819 [ 482]-0.0002309181412 [ 483] 0.0002722488398 [ 484]-0.0000943775341
 [ 485]-0.1206371977186 [ 486] 0.0586864401011 [ 487] 0.0412033041091 [ 488] 0.3868161209765
 [ 489] 0.1837828305079 [ 490] 0.2735174838725 [ 491]-0.0165331243918 [ 492] 0.5855658383901
 [ 493]-0.0126067770066 [ 494] 0.3669253478683 [ 495] 0.2402531334878 [ 496] 0.6008840750024
 [ 497]-0.0004890914348 [ 498]-0.1688364155185 [ 499]-0.0341116902182 [ 500] 0.0675682668023
 [ 501] 0.3495123658203 [ 502]-0.0698459815790 [ 503] 0.8035383237356 [ 504]-0.0585083171963
 [ 505] 0.0611147542878 [ 506]-0.1903818331727 [ 507] 0.0430467148458 [ 508] 0.0334890078773
 [ 509] 0.3692195691387 [ 510] 0.0767258991269 [ 511]-0.0405520893172 [ 512] 0.1507633196076
 [ 513]-0.0440617860476 [ 514]-0.1104330697621 [ 515] 0.0454558534860 [ 516]-0.1248486216089
 [ 517]-0.1230622146380 [ 518]-0.3909739922352 [ 519] 0.3578359072941 [ 520] 0.0839448898901
 [ 521]-0.1206985578736 [ 522]-0.1484699601905 [ 523] 0.1467814643591 [ 524]-0.2184451456702
 [ 525]-0.0990778523399 [ 526] 0.0451493181159 [ 527] 0.1853610319340 [ 528] 0.1857380164509
 [ 529]-0.2209994983729 [ 530] 0.0424098134954 [ 531] 0.0361465453348 [ 532]-0.0076601596825
 [ 533]-0.0154721357157 [ 534] 0.1366072848677 [ 535]-0.0277338353109 [ 536] 0.1603840170465
 [ 537] 0.0228213249587 [ 538]-0.0758892377841 [ 539] 0.0905578224466 [ 540] 0.1988739392345
 [ 541]-0.0670633059745 [ 542] 0.0192023297296 [ 543]-0.0003110963413 [ 544]-0.0668743818920
 [ 545] 0.0147398611259 [ 546]-0.3063943552061 [ 547] 0.0616836748993 [ 548]-0.3322985699129
 [ 549] 0.2181922329321 [ 550] 0.1248957813075 [ 551]-0.1853063145516 [ 552] 0.0253763447412
 [ 553]-0.1477978268021 [ 554] 0.0053460866003 [ 555]-0.0561676329572 [ 556]-0.0320081354570
 [ 557]-0.0813209714760 [ 558]-0.0121457993046 [ 559]-0.1053425879754 [ 560]-0.1326986142994
 [ 561] 0.0342204552332 [ 562]-0.1254016202278 [ 563] 0.0032162044852 [ 564]-0.0103611013294
 [ 565] 0.0091133234173 [ 566]-0.0101154668676 [ 567] 0.0322107679965 [ 568]-0.0123708741752
 [ 569] 0.0131070099260 [ 570]-0.0416049278158 [ 571] 0.0217005341879 [ 572]-0.0106434598326
 [ 573]-0.0254471947213 [ 574]-0.0278954081687 [ 575]-0.0597861397381 [ 576]-0.0117786298325
 [ 577] 0.0008383011556 [ 578]-0.0484643020728 [ 579]-0.0400589506733 [ 580]-0.1665093138503
 [ 581] 0.3830558631945 [ 582]-0.0162673872303 [ 583] 0.5036500562000 [ 584] 0.1549348635728
 [ 585]-0.4002508710593 [ 586] 0.4292637052574 [ 587] 0.2599311623999 [ 588] 0.7447118508801
 [ 589] 0.4665942973398 [ 590]-0.1225792822833 [ 591]-0.0145336383004 [ 592] 1.0083670128262
 [ 593]-0.4813475622802 [ 594]-0.1329981164333 [ 595] 0.3172157298869 [ 596] 0.3669766591378
 [ 597] 0.8146724954781 [ 598]-0.2128299466580 [ 599] 0.1600980801799 [ 600] 0.0968172044116
 [ 601] 0.1607032808736 [ 602]-0.1097985052357 [ 603]-0.5977541591862 [ 604] 0.2806469471704
 [ 605] 0.5470157542434 [ 606]-0.1216889149028 [ 607]-0.0310902036426 [ 608] 0.2966608867229
 [ 609] 0.0554377666531 [ 610]-0.0568014643374 [ 611]-0.2990676095096 [ 612]-0.4690781377985
 [ 613]-0.0512173680639 [ 614] 0.2065188394893 [ 615] 0.1469088979259 [ 616]-0.1427988055153
 [ 617] 0.1714220356939 [ 618]-0.0218537390490 [ 619] 0.1736496429423 [ 620] 0.4909380813552
 [ 621] 0.2919199029595 [ 622]-0.1810531357360 [ 623]-0.0235093586304 [ 624] 0.0722896705562
 [ 625] 0.0787730179641 [ 626] 0.0753683768681 [ 627] 0.1110448083823 [ 628] 0.1300725153820
 [ 629]-0.2780550681033 [ 630] 0.1704602849150 [ 631] 0.0422378757895 [ 632] 0.0431636675456
 [ 633] 0.2244862253081 [ 634]-0.2281692563688 [ 635] 0.2552253428069 [ 636] 0.0384439835740
 [ 637]-0.1253449645663 [ 638] 0.0812827438023 [ 639]-0.1852840990007 [ 640]-0.4569849291927
 [ 641]-0.1646807199555 [ 642] 0.1005973764455 [ 643] 0.4191940302072 [ 644] 0.1310850059569
 [ 645] 0.2130119994734 [ 646]-0.2968108479913 [ 647] 0.2387234152663 [ 648] 0.1225646396435
 [ 649] 0.0519639708767 [ 650]-0.0479461492897 [ 651]-0.0690451680531 [ 652] 0.0056326545119
 [ 653]-0.1824288290281 [ 654]-0.1845120787444 [ 655]-0.0479596227290 [ 656] 0.2000612200933
 [ 657] 0.0085977182491 [ 658] 0.0126725933783 [ 659] 0.0152347761758 [ 660] 0.0173571185464
 [ 661]-0.0257026596110 [ 662] 0.0282485028046 [ 663] 0.0360984035478 [ 664]-0.0514900551448
 [ 665]-0.0211650142147 [ 666]-0.0152275029713 [ 667]-0.0185212881456 [ 668]-0.0443591713106
 [ 669]-0.0852374542405 [ 670] 0.0091206796271 [ 671]-0.0456091602865 [ 672] 0.0718065087580
 [ 673]-0.0002131552315 [ 674]-0.0000563445230 [ 675]-0.0002952141959 [ 676] 0.0000288872067
 [ 677]-0.0006266324809 [ 678]-0.0000407221019 [ 679]-0.0003792533180 [ 680]-0.0000577660983
 [ 681] 0.0004008541586 [ 682]-0.0001891345828 [ 683]-0.0006342798501 [ 684]-0.0000898899842
 [ 685] 0.0002808346088 [ 686] 0.0007821216922 [ 687]-0.0005776996027 [ 688] 0.0002389469180
 [ 689]-0.0000450777627 [ 690]-0.0002059671296 [ 691]-0.0001848618475 [ 692]-0.0001223600869
 [ 693]-0.0001286684386 [ 694] 0.0000061248726 [ 695] 0.0003091742482 [ 696] 0.0003255359032
 [ 697]-0.0004285109603 [ 698]-0.0000447108275 [ 699]-0.0005726273669 [ 700] 0.0002254907964
 [ 701] 0.0001472991081 [ 702]-0.0005157207058 [ 703]-0.0004507286443 [ 704] 0.0000294521834
 [ 705] 0.0001087976312 [ 706] 0.0000688635278 [ 707] 0.0002301532202 [ 708] 0.0000192143926
 [ 709] 0.0001402942076 [ 710]-0.0006744989962 [ 711] 0.0004695156152 [ 712]-0.0004024623065
 [ 713] 0.0001676968948 [ 714]-0.0006208205555 [ 715] 0.0006523429944 [ 716]-0.0000732974747
 [ 717] 0.0000327338120 [ 718] 0.0000681940362 [ 719]-0.0001349260233 [ 720]-0.0000506893503
 [ 721] 0.0000130248989 [ 722] 0.0000721875274 [ 723]-0.0000320059895 [ 724] 0.0000133115116
 [ 725] 0.0000078851068 [ 726]-0.0000253490203 [ 727] 0.0000096466785 [ 728] 0.0000226329161
 [ 729]-0.0000467595124 [ 730]-0.0005282849442 [ 731]-0.0009753375423 [ 732]-0.0005689466048
 [ 733] 0.0005277762076 [ 734]-0.0014899481370 [ 735]-0.0002503334008 [ 736] 0.0000195045571
 [ 737]-0.0005497724684 [ 738] 0.0005866965253 [ 739]-0.0003493712354 [ 740]-0.0014034249164
 [ 741]-0.0002369724603 [ 742]-0.0009758220157 [ 743] 0.0019455576264 [ 744] 0.0010132659145
 [ 745]-0.0000576885928 [ 746]-0.0002202685805 [ 747] 0.0005615122865 [ 748]-0.0000650425331
 [ 749]-0.0001304092355 [ 750]-0.0004034024376 [ 751] 0.0000158404300 [ 752] 0.0003454435332
 [ 753] 0.0001102875247 [ 754]-0.0009231482365 [ 755]-0.0004715462970 [ 756]-0.0022379527801
 [ 757] 0.0009286534876 [ 758] 0.0006847809660 [ 759] 0.0002915668889 [ 760]-0.0003781174045
 [ 761]-0.0001805380736 [ 762] 0.0002654060078 [ 763]-0.0003205048546 [ 764] 0.0013407202721
 [ 765] 0.0009014361678 [ 766] 0.0019273708495 [ 767]-0.0002274387766 [ 768] 0.0005991578978
 [ 769]-0.0001279686274 [ 770]-0.0002725870130 [ 771]-0.0000789751419 [ 772]-0.0007066360334
 [ 773]-0.0000080370624 [ 774] 0.0001785662011 [ 775] 0.0005431986525 [ 776] 0.0000937937873
 [ 777] 0.0000022723425 [ 778] 0.0000047445192 [ 779] 0.0000650186203 [ 780] 0.0000383760236
 [ 781]-0.0000236772164 [ 782] 0.0000087276943 [ 783] 0.0000003166134 [ 784] 0.0000626894533
 [ 785] 0.0001831089810 [ 786] 0.0000300127843 [ 787] 0.0089571345076 [ 788] 0.0084863747718
 [ 789] 0.0120288107063 [ 790]-0.0065360557996 [ 791] 0.0237367693560 [ 792] 0.0033209538699
 [ 793] 0.0089878697264 [ 794] 0.0052301166686 [ 795]-0.0098012028762 [ 796] 0.0087136417351
 [ 797] 0.0202281734916 [ 798] 0.0029564647645 [ 799] 0.0066109929028 [ 800]-0.0317287075155
 [ 801] 0.0020481102843 [ 802]-0.0008259567836 [ 803] 0.0033756030250 [ 804]-0.0028221453881
 [ 805] 0.0018730066687 [ 806] 0.0010894162291 [ 807] 0.0069949322060 [ 808] 0.0016798306223
 [ 809]-0.0067465192556 [ 810]-0.0069796421800 [ 811] 0.0156653132079 [ 812] 0.0034807514432
 [ 813] 0.0289866488741 [ 814]-0.0123423196337 [ 815]-0.0081636857603 [ 816] 0.0046540034292
 [ 817] 0.0106052333317 [ 818] 0.0021127531482 [ 819]-0.0036996566984 [ 820] 0.0007849893098
 [ 821]-0.0155884626115 [ 822]-0.0098478549259 [ 823]-0.0214721673786 [ 824] 0.0125492148178
 [ 825]-0.0145781378955 [ 826] 0.0091966294295 [ 827]-0.0003971346208 [ 828] 0.0108549659344
 [ 829]-0.0026240503279 [ 830] 0.0014507121641 [ 831]-0.0021316494927 [ 832]-0.0060808091029
 [ 833] 0.0010697238380 [ 834] 0.0008695363037 [ 835]-0.0003410722492 [ 836]-0.0010588219442
 [ 837]-0.0000491317360 [ 838] 0.0000191320617 [ 839]-0.0002996800399 [ 840] 0.0004234351046
 [ 841]-0.0007305277281 [ 842]-0.0020616004133 [ 843] 0.0004080294717 [ 844] 0.0017974598139
 [ 845] 0.0126633533117 [ 846] 0.0046947606306 [ 847]-0.0057074834957 [ 848] 0.0113475232146
 [ 849] 0.0027862434291 [ 850]-0.0106981062318 [ 851] 0.0099033273008 [ 852]-0.0016063289279
 [ 853] 0.0006257280728 [ 854] 0.0097578539029 [ 855] 0.0014663559313 [ 856] 0.0189512768816
 [ 857]-0.0143306771919 [ 858]-0.0324491074334 [ 859] 0.0075934916643 [ 860] 0.0027738909598
 [ 861]-0.0146862705032 [ 862]-0.0027174064205 [ 863]-0.0014869717105 [ 864] 0.0047588804838
 [ 865]-0.0042695012340 [ 866]-0.0013712684785 [ 867] 0.0051518114702 [ 868] 0.0061109612249
 [ 869] 0.0092484183791 [ 870] 0.0256698806908 [ 871]-0.0112094760833 [ 872]-0.0069677760977
 [ 873]-0.0177848135967 [ 874]-0.0027734238663 [ 875] 0.0025778200752 [ 876]-0.0026764156852
 [ 877] 0.0080281054919 [ 878]-0.0183235721073 [ 879]-0.0139121807671 [ 880]-0.0299342534045
 [ 881]-0.0101277108356 [ 882]-0.0003797900037 [ 883]-0.0070784868564 [ 884] 0.0100914890231
 [ 885]-0.0157676833140 [ 886] 0.0253410537361 [ 887]-0.0012623563161 [ 888]-0.0020160685522
 [ 889]-0.0081992008268 [ 890]-0.0051065972102 [ 891]-0.0013338821549 [ 892] 0.0003150630815
 [ 893] 0.0001379828855 [ 894]-0.0003364403412 [ 895] 0.0002804973300 [ 896]-0.0002709242692
 [ 897]-0.0005402181225 [ 898]-0.0007802431272 [ 899]-0.0027894653361 [ 900]-0.0017282857063
 [ 901] 0.0084139737663 [ 902]-0.0003885463616 [ 903]-0.0005264211670 [ 904]-0.0065642957243
 [ 905]-0.0007370050103 [ 906] 0.0001658060256 [ 907]-0.0055816570862 [ 908] 0.0042903029592
 [ 909]-0.0072783473348 [ 910]-0.0035576945553 [ 911] 0.0143070601082 [ 912] 0.0073200994795
 [ 913] 0.0054281544052 [ 914]-0.0135183452710 [ 915]-0.0010140160781 [ 916]-0.0020900362055
 [ 917] 0.0110511191565 [ 918]-0.0046761103543 [ 919]-0.0009117308130 [ 920]-0.0019133299798
 [ 921]-0.0001356997872 [ 922] 0.0005708667538 [ 923]-0.0083977110080 [ 924]-0.0013857308660
 [ 925] 0.0072705176844 [ 926] 0.0038826976078 [ 927] 0.0130105648083 [ 928]-0.0165906087002
 [ 929]-0.0070874113321 [ 930] 0.0027977864748 [ 931] 0.0097064627768 [ 932]-0.0063253421944
 [ 933]-0.0026873124973 [ 934] 0.0081413211567 [ 935]-0.0122867326965 [ 936]-0.0129299706185
 [ 937]-0.0268246560778 [ 938] 0.0079984845343 [ 939] 0.0012455892214 [ 940]-0.0023770735391
 [ 941]-0.0038065536365 [ 942] 0.0139238078360 [ 943]-0.0021631756231 [ 944] 0.0008519463333
 [ 945]-0.0031375082062 [ 946]-0.0048714197419 [ 947] 0.0026085840654 [ 948] 0.0002016343458
 [ 949] 0.0003124319547 [ 950]-0.0006681643990 [ 951] 0.0003150560359 [ 952] 0.0003702190958
 [ 953] 0.0003671426628 [ 954] 0.0003711642244 [ 955]-0.0012352760480 [ 956]-0.0016967990251
 [ 957] 0.0009173068527 [ 958]-0.0026841031101 [ 959]-0.0023909799093 [ 960] 0.0000385202414
 [ 961]-0.0030522835885 [ 962]-0.0026142935557 [ 963]-0.0040419232706 [ 964]-0.0013155169281
 [ 965]-0.0014019386168 [ 966]-0.0063991940175 [ 967] 0.0170614905608 [ 968]-0.0144284305042
 [ 969]-0.0074101432910 [ 970]-0.0017190352355 [ 971] 0.0023636258083 [ 972] 0.0018625147442
 [ 973] 0.0059279191342 [ 974]-0.0047547573065 [ 975] 0.0041434389233 [ 976] 0.0006850069629
 [ 977] 0.0034657302145 [ 978] 0.0109982194842 [ 979]-0.0012802775010 [ 980] 0.0031994531428
 [ 981]-0.0062236127906 [ 982]-0.0014944166700 [ 983] 0.0010410774809 [ 984]-0.0096841778479
 [ 985] 0.0086822423674 [ 986] 0.0018070897960 [ 987]-0.0020690302995 [ 988]-0.0056994911432
 [ 989] 0.0078868743594 [ 990]-0.0019234087309 [ 991]-0.0048909532426 [ 992] 0.0045275602081
 [ 993] 0.0033638403963 [ 994] 0.0158073810879 [ 995]-0.0056108691191 [ 996]-0.0204352578406
 [ 997] 0.0097993417830 [ 998] 0.0106394743026 [ 999]-0.0004687313911 [1000] 0.0029233996435
 [1001]-0.0016203059423 [1002] 0.0016324366328 [1003] 0.0030982194017 [1004]-0.0007778207337
 [1005]-0.0000849740010 [1006]-0.0005722007110 [1007]-0.0002259816523 [1008] 0.0000892239706
 [1009] 0.0000075370438 [1010] 0.0003081409020 [1011]-0.0006465862226 [1012] 0.0005865246626
 [1013] 0.0010990499409 [1014]-0.0002907674923 [1015] 0.0046557686951 [1016] 0.0083389298871
 [1017] 0.0012531863472 [1018]-0.0048447295043 [1019]-0.0025469763021 [1020] 0.0033632967924
 [1021] 0.0003702573065 [1022] 0.0016389757237 [1023] 0.0004555025671 [1024] 0.0036947970844
 [1025] 0.0213826510856 [1026]-0.0235973465049 [1027] 0.0075313732488 [1028] 0.0015746632759
 [1029]-0.0012333060929 [1030] 0.0040452229433 [1031] 0.0018538263527 [1032]-0.0097623532850
 [1033] 0.0000009595336 [1034]-0.0006553944731 [1035]-0.0022127387171 [1036]-0.0045745493686
 [1037] 0.0006214072886 [1038]-0.0043664286536 [1039] 0.0160045986368 [1040] 0.0043828931676
 [1041] 0.0112317729594 [1042]-0.0031511290441 [1043] 0.0045756582575 [1044]-0.0117418904565
 [1045] 0.0070796106497 [1046]-0.0033282031588 [1047]-0.0036430775955 [1048]-0.0016792364290
 [1049]-0.0013862266843 [1050]-0.0157569719818 [1051]-0.0264113101768 [1052] 0.0123959478633
 [1053]-0.0020729583240 [1054] 0.0169458282188 [1055] 0.0029435201470 [1056]-0.0294188146105
 [1057]-0.0038441212678 [1058]-0.0008918469668 [1059]-0.0014396593079 [1060]-0.0059359534538
 [1061]-0.0029758964865 [1062]-0.0004275976855 [1063] 0.0000212031279 [1064]-0.0000802306023
 [1065] 0.0001410270708 [1066] 0.0008575965783 [1067]-0.0002561020188 [1068]-0.0003917760734
 [1069]-0.0005258761878 [1070]-0.0021267817351 [1071]-0.0009964598021 [1072]-0.0611523549478
 [1073]-0.0859245916639 [1074]-0.1654624273911 [1075]-0.1108773280654 [1076]-0.4045430592920
 [1077] 0.0752855529610 [1078] 0.1704132657156 [1079] 0.0479582585191 [1080]-0.2219492812587
 [1081]-0.1036818058077 [1082]-0.0587418835654 [1083]-0.2135936377200 [1084] 0.1784038825302
 [1085]-0.1354688403199 [1086]-0.3617143951271 [1087]-0.2713104041938 [1088] 0.4732433517411
 [1089] 0.3540518211091 [1090] 0.1482368396868 [1091]-0.2608573620535 [1092]-0.3208664142273
 [1093]-0.0684059389352 [1094] 0.1764035641758 [1095] 0.2725371461368 [1096]-0.1190812331299
 [1097] 0.2639816164520 [1098] 0.1573222003093 [1099]-0.0082213663611 [1100] 0.2367815400878
 [1101] 0.1518490029614 [1102] 0.0902054574242 [1103]-0.5256344413058 [1104]-0.1696891246588
 [1105]-0.2448303984609 [1106] 0.1331189667842 [1107] 0.0003515379034 [1108]-0.1535734589087
 [1109]-0.1620542991843 [1110]-0.0436261327556 [1111]-0.1676792736476 [1112]-0.0341115279782
 [1113] 0.1651442497118 [1114] 0.0854677930906 [1115] 0.2221357979207 [1116] 0.0337270055969
 [1117]-0.1657655558487 [1118]-0.2190842222083 [1119] 0.0687947836333 [1120]-0.2514028818032
 [1121]-0.1031125992545 [1122]-0.0835699669789 [1123] 0.1431814504242 [1124]-0.1646301417538
 [1125]-0.0472518387062 [1126]-0.2091538838691 [1127]-0.0751505628507 [1128] 0.0060280401555
 [1129]-0.0328591501906 [1130] 0.1209822885832 [1131] 0.1829451797800 [1132] 0.0929514901295
 [1133] 0.0622466802010 [1134] 0.1318299052096 [1135] 0.0901301387138 [1136] 0.0332635102537
 [1137] 0.2462827535266 [1138] 0.2058564483110 [1139] 0.1201935699843 [1140]-0.2011858178515
 [1141] 0.0735329078470 [1142]-0.0851515989640 [1143]-0.0916832892412 [1144] 0.2800779040689
 [1145] 0.0323303562711 [1146]-0.1334426676063 [1147] 0.0711820370718 [1148]-0.1090233414411
 [1149]-0.0833969724519 [1150]-0.2854773550908 [1151]-0.0353625814513 [1152]-0.0521225975483
 [1153]-0.0869252540138 [1154] 0.0556837606877 [1155]-0.0557511529199 [1156]-0.0276428101359
 [1157] 0.0304101371833 [1158] 0.0334088658184 [1159] 0.0779785583264 [1160] 0.0374361948308
 [1161] 0.1623943288982 [1162]-0.0049702370179 [1163]-0.0219154194844 [1164] 0.0084550430713
 [1165]-0.0068260568236 [1166]-0.0067417348294 [1167] 0.0179778665528 [1168]-0.0107252787776
 [1169]-0.0063691076288 [1170]-0.0028499469569 [1171] 0.0094353450527 [1172]-0.0162314318652
 [1173]-0.0346483309243 [1174] 0.0105804032065 [1175] 0.0027484609445 [1176]-0.0078196925937
 [1177] 0.0269355666589 [1178] 0.0379777003393 [1179]-0.0408577382435 [1180] 0.0125597191181
 [1181] 0.0776692461184 [1182] 0.0016010045805 [1183]-0.0131141474734
  vo                     1                     1 -0.552030826023086     
        U*G(pq,rs) contribution is being calculated
             (Symmetry block 4, perturbation   1)

 CCSD(T) contribution to the paramagnetic part of the shielding tensor:

                        Bx          By          Bz

      H #1    x    0.000000    0.000000    0.000000
      H #1    y    0.000000    0.000000    0.000000
      H #1    z    0.000000    0.000000    0.761924

      C #2    x    0.000000    0.000000    0.000000
      C #2    y    0.000000    0.000000    0.000000
      C #2    z    0.000000    0.000000   26.063025

      C #31   x    0.000000    0.000000    0.000000
      C #31   y    0.000000    0.000000    4.692026
      C #31   z    0.000000    0.000000    5.070951

      C #32   x    0.000000    0.000000    0.000000
      C #32   y    0.000000    0.000000   -4.692026
      C #32   z    0.000000    0.000000    5.070951

      C #41   x    0.000000    0.000000    0.000000
      C #41   y    0.000000    0.000000   -3.169110
      C #41   z    0.000000    0.000000   16.646885

      C #42   x    0.000000    0.000000    0.000000
      C #42   y    0.000000    0.000000    3.169110
      C #42   z    0.000000    0.000000   16.646885

      H #51   x    0.000000    0.000000    0.000000
      H #51   y    0.000000    0.000000    0.059925
      H #51   z    0.000000    0.000000    0.353963

      H #52   x    0.000000    0.000000    0.000000
      H #52   y    0.000000    0.000000   -0.059925
      H #52   z    0.000000    0.000000    0.353963

      H #61   x    0.000000    0.000000    0.000000
      H #61   y    0.000000    0.000000   -0.171104
      H #61   z    0.000000    0.000000    0.297502

      H #62   x    0.000000    0.000000    0.000000
      H #62   y    0.000000    0.000000    0.171104
      H #62   z    0.000000    0.000000    0.297502

      N #7    x    0.000000    0.000000    0.000000
      N #7    y    0.000000    0.000000    0.000000
      N #7    z    0.000000    0.000000   45.878241


 Total shielding tensor at the CCSD(T) level:

                        Bx          By          Bz

      H #1    x   20.901453    0.000000    0.000000
      H #1    y    0.000000   27.176606    0.000000
      H #1    z    0.000000    0.000000   23.798506

      C #2    x  190.059462    0.000000    0.000000
      C #2    y    0.000000   43.682544    0.000000
      C #2    z    0.000000    0.000000  -54.105866

      C #31   x  184.554247    0.000000    0.000000
      C #31   y    0.000000   -7.322130  -60.621150
      C #31   z    0.000000  -42.421446   37.513911

      C #32   x  184.554247    0.000000    0.000000
      C #32   y    0.000000   -7.322130   60.621150
      C #32   z    0.000000   42.421446   37.513911

      C #41   x  155.444714    0.000000    0.000000
      C #41   y    0.000000  -48.966989   31.336988
      C #41   z    0.000000   52.543797   24.160989

      C #42   x  155.444714    0.000000    0.000000
      C #42   y    0.000000  -48.966989  -31.336988
      C #42   z    0.000000  -52.543797   24.160989

      H #51   x   21.580261    0.000000    0.000000
      H #51   y    0.000000   25.568110   -2.437106
      H #51   z    0.000000   -1.463818   25.978758

      H #52   x   21.580261    0.000000    0.000000
      H #52   y    0.000000   25.568110    2.437106
      H #52   z    0.000000    1.463818   25.978758

      H #61   x   19.205194    0.000000    0.000000
      H #61   y    0.000000   22.738352    1.386829
      H #61   z    0.000000    0.539170   26.861654

      H #62   x   19.205194    0.000000    0.000000
      H #62   y    0.000000   22.738352   -1.386829
      H #62   z    0.000000   -0.539170   26.861654

      N #7    x  304.366605    0.000000    0.000000
      N #7    y    0.000000 -349.818450    0.000000
      N #7    z    0.000000    0.000000 -156.203230


 CCSD(T) contribution to paramagnetic part of magnetizability tensor:

                         Bx          By          Bz

            Bx      0.00000000  0.00000000  0.00000000
            By      0.00000000  0.00000000  0.00000000
            Bz      0.00000000  0.00000000  2.87423197


 Total CCSD(T) magnetizability tensor:

                         Bx          By          Bz

            Bx    ************  0.00000000  0.00000000
            By      0.00000000 -7.61603335  0.00000000
            Bz      0.00000000  0.00000000-18.71344116


 Total CCSD(T) magnetizability:-68.06723438


 @CHECKOUT-I, Total execution time (CPU/WALL):    400719.82/   21585.96 seconds.
--executable xsdcc finished with status     0 in    21586.00 seconds (walltime).
 --invoking executable--
/home/esselman/CFOUR_18/cfour18/bin/xanti
 @GETMEM-I,  Allocated  183105 MB of main memory.
 CCSD(T) MO derivative gammas will be sorted to Mulliken order.
 Derivative gammas for magnetic perturbation are considered.
 @CHECKOUT-I, Total execution time (CPU/WALL):      1203.35/      45.65 seconds.
--executable xanti finished with status     0 in       45.69 seconds (walltime).
 --invoking executable--
/home/esselman/CFOUR_18/cfour18/bin/xbcktrn
 @GETMEM-I,  Allocated  183105 MB of main memory.
 Derivative gammas for magnetic perturbation are considered.
 @CHECKOUT-I, Total execution time (CPU/WALL):      1415.57/      45.06 seconds.
--executable xbcktrn finished with status     0 in       45.10 seconds (walltime).
 --invoking executable--
/home/esselman/CFOUR_18/cfour18/bin/xvdint
 @GETMEM-I,  Allocated  183105 MB of main memory.
 One- and two-electron integral derivatives are calculated
 for RHF-CC/MBPT NMR chemical shifts and magnetizabilities.
 Gauge-including atomic orbitals (GIAOs) are used.
 Spherical gaussians are used.
 Sort of perturbed Gammas required for CC/MBPT  magnetizabilities.
 Sort performed in core.
 Sort of perturbed Gammas required   31.66 seconds.
 Sort of perturbed Gammas required for CC/MBPT  magnetizabilities.
 Sort performed in core.
 Sort of perturbed Gammas required   31.31 seconds.
 Evaluation of 2el GIAO integrals

                2el contribution to magnetizability tensor
                ------------------------------------------

                        Bx          By          Bz

            Bx     0.00000000  0.00000000  0.00000000
            By     0.00000000  0.00000000  0.00000000
            Bz     0.00000000  0.00000000  2.90626566


 Evaluation of 2e integral derivatives required29862.32 seconds.
 @CHECKOUT-I, Total execution time (CPU/WALL):     29862.38/    1096.03 seconds.
--executable xvdint finished with status     0 in     1096.10 seconds (walltime).
 --invoking executable--
/home/esselman/CFOUR_18/cfour18/bin/xanti
 @GETMEM-I,  Allocated  183105 MB of main memory.
 CCSD(T) MO gammas will be sorted to Mulliken order.
 non-totally symmetric part (with respect to index permutations) is considered.
 @CHECKOUT-I, Total execution time (CPU/WALL):      1118.33/      46.54 seconds.
--executable xanti finished with status     0 in       46.56 seconds (walltime).
 --invoking executable--
/home/esselman/CFOUR_18/cfour18/bin/xbcktrn
 @GETMEM-I,  Allocated  183105 MB of main memory.
 non-totally symmetric part (with respect to index permutations) is considered.
 @CHECKOUT-I, Total execution time (CPU/WALL):      2394.73/      76.91 seconds.
--executable xbcktrn finished with status     0 in       76.94 seconds (walltime).
 --invoking executable--
/home/esselman/CFOUR_18/cfour18/bin/xvdint
 @GETMEM-I,  Allocated  183105 MB of main memory.
 One- and two-electron integral derivatives are calculated
 for RHF-CC/MBPT NMR chemical shifts and magnetizabilities.
 Gauge-including atomic orbitals (GIAOs) are used.
 Spherical gaussians are used.
 Evaluation of 2el GIAO integrals

    2e expectation value contribution to HF-SCF magnetizability tensor
    ------------------------------------------------------------------

                        Bx          By          Bz

            Bx   407.01814244  0.00000000  0.00000000
            By     0.00000000 25.72778598  0.00000000
            Bz     0.00000000  0.00000000 23.35773949


       2e expectation value contribution to magnetizability tensor
       -----------------------------------------------------------

                        Bx          By          Bz

            Bx   158.69583551  0.00000000  0.00000000
            By     0.00000000  1.52431581  0.00000000
            Bz     0.00000000  0.00000000  9.07826433


 Evaluation of 2e integral derivatives required77729.52 seconds.
 @CHECKOUT-I, Total execution time (CPU/WALL):     77729.52/    3288.89 seconds.
--executable xvdint finished with status     0 in     3288.95 seconds (walltime).
 --invoking executable--
/home/esselman/CFOUR_18/cfour18/bin/xjoda
                     0                     0
  ---------------------------------------------------------------
   CCSD(T) Nuclear Magnetic Resonance Shieldings and Anisotropies
  ---------------------------------------------------------------
    Z-matrix      Atomic      Chemical Shielding    Anisotropy
     Center       Symbol            (ppm)             (ppm)
  ---------------------------------------------------------------
       1            H               23.959             4.827
       2            C               59.879           195.271
       3            C               71.582           169.458
       4            C               71.582           169.458
       5            C               43.546           167.848
       6            C               43.546           167.848
       7            H               24.376             5.038
       8            H               24.376             5.038
       9            H               22.935             6.211
      10            H               22.935             6.211
      11            N              -67.218           557.377
  ---------------------------------------------------------------
 
  ---------------------------------------------------------------
     HF-SCF Nuclear Magnetic Resonance Shieldings and Anisotropies
  ---------------------------------------------------------------
    Z-matrix      Atomic      Chemical Shielding    Anisotropy
     Center       Symbol            (ppm)             (ppm)
  ---------------------------------------------------------------
       1            H               23.904             5.555
       2            C               45.047           219.398
       3            C               66.145           180.188
       4            C               66.145           180.188
       5            C               30.034           194.712
       6            C               30.034           194.712
       7            H               24.597             5.552
       8            H               24.597             5.552
       9            H               23.003             6.672
      10            H               23.003             6.672
      11            N             -104.559           616.412
  ---------------------------------------------------------------
 
  -------------------------------------------------------------------
                  CCSD(T) Magnetizability Tensor (in a.u.)
  -------------------------------------------------------------------
                         Bx           By           Bz
                Bx -19.17639313   0.00000000   0.00000000
                By   0.00000000  -6.09171754   0.00000000
                Bz   0.00000000   0.00000000  -6.72891118
  -------------------------------------------------------------------
     isotropic magnetizability:       -10.6657  a.u.
                                     -841.6322  JT**(-2)/10**(-30)

  conversion factor to SI units (JT**(-2)/10**(-30)) is:  78.91036407
  -------------------------------------------------------------------
 
  -------------------------------------------------------------------
                  HF-SCF Magnetizability Tensor (in a.u.)
  -------------------------------------------------------------------
                         Bx           By           Bz
                Bx -20.37762870   0.00000000   0.00000000
                By   0.00000000  -6.34326805   0.00000000
                Bz   0.00000000   0.00000000  -6.84138982
  -------------------------------------------------------------------
     isotropic magnetizability:       -11.1874  a.u.
                                     -882.8041  JT**(-2)/10**(-30)

  conversion factor to SI units (JT**(-2)/10**(-30)) is:  78.91036407
  -------------------------------------------------------------------
 
  -------------------------------------------------------------------
                  Nuclear Part of CCSD(T) Rotational g-Tensor
  -------------------------------------------------------------------
                         Jx           Jy           Jz
                Bx   0.55221666   0.00000000  -0.00000000
                By   0.00000000   0.55609381   0.00000000
                Bz  -0.00000000   0.00000000   0.54845635
  -------------------------------------------------------------------
 
  -------------------------------------------------------------------
                  Electronic Part of CCSD(T) Rotational g-Tensor
  -------------------------------------------------------------------
                         Jx           Jy           Jz
                Bx  -0.50940724   0.00000000   0.00000000
                By   0.00000000  -0.65298632   0.00000000
                Bz   0.00000000   0.00000000  -0.61917388
  -------------------------------------------------------------------
 
  -------------------------------------------------------------------
                  CCSD(T) Rotational g-Tensor
  -------------------------------------------------------------------
                         Jx           Jy           Jz
                Bx   0.04280941   0.00000000  -0.00000000
                By   0.00000000  -0.09689251   0.00000000
                Bz  -0.00000000   0.00000000  -0.07071753
  -------------------------------------------------------------------
 
  -------------------------------------------------------------------
             Nuclear Part of Inertia Tensor (in amu A**2)
  -------------------------------------------------------------------
     Ixx =  182.42467536,  Iyy =   89.81689483,  Izz =   92.60778053
  -------------------------------------------------------------------
            Electronic Part of Inertia Tensor (in amu A**2)
  -------------------------------------------------------------------
     Ixx =   -0.00425318,  Iyy =    0.00473958,  Izz =    0.00356669
  -------------------------------------------------------------------
                   Total Inertia Tensor (in amu A**2)
  -------------------------------------------------------------------
     Ixx =  182.42042218,  Iyy =   89.82163440,  Izz =   92.61134723
  -------------------------------------------------------------------
  -------------------------------------------------------------------
         Rotational Constants without electronic part (in Mhz)
   Bxx =      2770.34345, Byy =      5626.76996, Bzz =      5457.19811
  -------------------------------------------------------------------
  a) using  Delta I(el) = - me/Mp g Ie
 
         Electronic Contribution to Rotational Constants (in MHz)
  -------------------------------------------------------------------
  dBxx =         0.06459,dByy =        -0.29691,dBzz =        -0.21017
  -------------------------------------------------------------------
                   Total Rotational Constants (in MHz)
  -------------------------------------------------------------------
   Bxx =      2770.40805, Byy =      5626.47305, Bzz =      5456.98794
  -------------------------------------------------------------------
  b)  using  Delta B(el) = me/Mp g Be
 
         Electronic Contribution to Rotational Constants (in MHz)
  -------------------------------------------------------------------
  dBxx =         0.06459,dByy =        -0.29692,dBzz =        -0.21018
  -------------------------------------------------------------------
                   Total Rotational Constants (in MHz)
  -------------------------------------------------------------------
   Bxx =      2770.40804, Byy =      5626.47304, Bzz =      5456.98794
  -------------------------------------------------------------------
  -------------------------------------------------------------------
                  Nuclear Part of HF-SCF Rotational g-Tensor
  -------------------------------------------------------------------
                         Jx           Jy           Jz
                Bx   0.55221666   0.00000000  -0.00000000
                By   0.00000000   0.55609381   0.00000000
                Bz  -0.00000000   0.00000000   0.54845635
  -------------------------------------------------------------------
 
  -------------------------------------------------------------------
                  Electronic Part of HF-SCF Rotational g-Tensor
  -------------------------------------------------------------------
                         Jx           Jy           Jz
                Bx  -0.50142181   0.00000000   0.00000000
                By   0.00000000  -0.65118242   0.00000000
                Bz   0.00000000   0.00000000  -0.61855139
  -------------------------------------------------------------------
 
  -------------------------------------------------------------------
                  HF-SCF Rotational g-Tensor
  -------------------------------------------------------------------
                         Jx           Jy           Jz
                Bx   0.05079485   0.00000000  -0.00000000
                By   0.00000000  -0.09508861   0.00000000
                Bz  -0.00000000   0.00000000  -0.07009504
  -------------------------------------------------------------------
 
  -------------------------------------------------------------------
             Nuclear Part of Inertia Tensor (in amu A**2)
  -------------------------------------------------------------------
     Ixx =  182.42467536,  Iyy =   89.81689483,  Izz =   92.60778053
  -------------------------------------------------------------------
            Electronic Part of Inertia Tensor (in amu A**2)
  -------------------------------------------------------------------
     Ixx =   -0.00504655,  Iyy =    0.00465134,  Izz =    0.00353530
  -------------------------------------------------------------------
                   Total Inertia Tensor (in amu A**2)
  -------------------------------------------------------------------
     Ixx =  182.41962881,  Iyy =   89.82154616,  Izz =   92.61131583
  -------------------------------------------------------------------
  -------------------------------------------------------------------
         Rotational Constants without electronic part (in Mhz)
   Bxx =      2770.34345, Byy =      5626.76996, Bzz =      5457.19811
  -------------------------------------------------------------------
  a) using  Delta I(el) = - me/Mp g Ie
 
         Electronic Contribution to Rotational Constants (in MHz)
  -------------------------------------------------------------------
  dBxx =         0.07664,dByy =        -0.29138,dBzz =        -0.20832
  -------------------------------------------------------------------
                   Total Rotational Constants (in MHz)
  -------------------------------------------------------------------
   Bxx =      2770.42009, Byy =      5626.47858, Bzz =      5456.98979
  -------------------------------------------------------------------
  b)  using  Delta B(el) = me/Mp g Be
 
         Electronic Contribution to Rotational Constants (in MHz)
  -------------------------------------------------------------------
  dBxx =         0.07664,dByy =        -0.29139,dBzz =        -0.20833
  -------------------------------------------------------------------
                   Total Rotational Constants (in MHz)
  -------------------------------------------------------------------
   Bxx =      2770.42009, Byy =      5626.47856, Bzz =      5456.98979
  -------------------------------------------------------------------
 @CHECKOUT-I, Total execution time (CPU/WALL):         0.08/       0.10 seconds.
--executable xjoda finished with status     0 in        0.21 seconds (walltime).
  The final electronic energy is      -248.141147532401533 a.u. 
  This computation required                       101129.07 seconds (walltime).
