# Supplementary material for: Precise Semi-Experimental Equilibrium (r e SE) Structure of Pyridine from 32 Isotopologues: Accurate Assessment of the Effect of Nitrogen-Atom Substitution in Aromatic Rings
Source: J Phys Chem A. 2025 Nov 7;129(46):10737–50. doi: 10.1021/acs.jpca.5c07184 (PMC12641475; doi:10.1021/acs.jpca.5c07184)
Supplement: Supplementary file 2 [file jp5c07184_si_002.zip › Supplementary Information/Computational Files/pyridine_opt_cc-pCVTZ-Relativistic.out]

 --invoking executable--
/home/besselman/CFOUR_18/cfour18/bin/xjoda


   *************************************************************************
         <<<     CCCCCC     CCCCCC   |||     CCCCCC     CCCCCC   >>>
       <<<      CCC        CCC       |||    CCC        CCC         >>>
      <<<      CCC        CCC        |||   CCC        CCC            >>>
    <<<        CCC        CCC        |||   CCC        CCC              >>>
      <<<      CCC        CCC        |||   CCC        CCC            >>>
       <<<      CCC        CCC       |||    CCC        CCC         >>>
         <<<     CCCCCC     CCCCCC   |||     CCCCCC     CCCCCC   >>>
   *************************************************************************

     ****************************************************************
     * CFOUR Coupled-Cluster techniques for Computational Chemistry *
     ****************************************************************
 

   Department of Chemistry                Institut fuer Physikalische Chemie
   University of Texas at Austin          Universitaet Mainz
   Austin, TX  78712, USA                 D-55099 Mainz, Germany
 
                       Version 1.2
 
                     compute-0-15.local                                
                     Tue Aug 17 22:25:37 CDT 2021                      
                     integer*8 version is running
 
********************************************************************************
*                          Input from ZMAT file                                *
********************************************************************************
CCSD(T) cc-pCVTZ Relativistic Optimization of Pyridine optimization CCSD(T)/cc-p
H                                                                               
C 1 R1*                                                                         
C 2 R2* 1 A1*                                                                   
C 2 R2* 1 A1* 3 D180                                                            
C 3 R3* 2 A2* 1 D180                                                            
C 4 R3* 2 A2* 1 D180                                                            
H 3 R4* 2 A3* 1 D0                                                              
H 4 R4* 2 A3* 1 D0                                                              
H 5 R5* 3 A4* 2 D180                                                            
H 6 R5* 4 A4* 2 D180                                                            
X 2 R 1 A90 3 D90                                                               
N 2 R6* 11 A90 1 D180                                                           
                                                                                
R1   =        1.081904762198971                                                 
R2   =        1.391642347211452                                                 
A1   =      120.802524332313283                                                 
D180 =      180.000000000000000                                                 
R3   =        1.393633452730730                                                 
A2   =      118.511401186309413                                                 
R4   =        1.081254588369130                                                 
A3   =      121.340871313833205                                                 
D0   =        0.000000000000000                                                 
R5   =        1.083529930876981                                                 
A4   =      120.158542501934136                                                 
R    =        1.000000204657382                                                 
A90  =       90.000000000000000                                                 
D90  =       90.000000000000000                                                 
R6   =        2.808319720653174                                                 
                                                                                
*CFOUR(CALC=CCSD(T)                                                             
BASIS=cc-pCVTZ                                                                  
RELATIVISTIC=X2C1E                                                              
GEO_METHOD=NR                                                                   
ABCDTYPE=AOBASIS                                                                
FCGRADNEW=2                                                                     
CC_PROG=NCC                                                                     
GEO_CONV=7                                                                      
SCF_CONV=10                                                                     
CC_CONV=9                                                                       
LINEQ_CONV=9                                                                    
LINEQ_MAXCYC=200                                                                
GEO_MAXSTEP=150                                                                 
MULT=1                                                                          
FROZEN_CORE=OFF                                                                 
MEM_UNIT=GB                                                                     
MEM=192)                                                                        
                                                                                
********************************************************************************
    -------------------------------------------------------------------
                    CFOUR Control Parameters 
    -------------------------------------------------------------------
        External           Internal           Value            Units
          Name               Name
    -------------------------------------------------------------------
       ABCDTYPE             IABCDT         AOBASIS     [  2]    ***   
       ANHARMONIC           IANHAR         OFF         [  0]    ***   
       ANH_ALGORIT          IANALG         STANDARD    [  0]    ***   
       ANH_DERIVAT          IANDER         SECOND      [  1]    ***   
       ANH_MODE             ANHMOD         VIBRATION   [  0]    ***   
       ANH_POINTS           IANPOI              1               ***   
       ANH_STEPSIZ          ICUBST             50000          x 10-6  
       ANH_SYMMETR          IANHSM         ABELIAN     [  0]    ***   
       AO_LADDERS           IAOLAD         SINGLEPASS  [  1]    ***   
       AV_SCF               IAVSCF         OFF         [  0]    ***   
       BASIS                IBASIS         PCVTZ       [ 24]    ***   
       BFIELD               IBFIEL         OFF         [  0]    a.u.  
       BOTHVECTORS          BOTHVC         OFF         [  0]    ***   
       BOX_POTENT           IPIAB          OFF         [  0]    ***   
       BREIT                IBREIT         OFF         [  0]    ***   
       BRUCK_CONV           IBRTOL          10D-  4             ***   
       BRUECKNER            IBRKNR         OFF         [  0]    ***   
       BUFFERSIZE           IBUFFS              4096            ***   
       CACHE_RECS           ICHREC             10               ***   
       CALCLEVEL            ICLLVL         CCSD(T)     [ 22]    ***   
       CAS_GECCO            ICMRCC         OFF         [  0]    ***   
       CAS_GUESS            ICGUES         CANONICAL   [  0]    ***   
       CAS_INPUT            ICSINP         ORBITALS    [  0]    ***   
       CAS_ITMAX            ICITMX          10D- 50           cycles  
       CAS_JACDAV           ICJDAV         OFF         [  0]    ***   
       CAS_MICMAX           ICMIMN          10D- 10             ***   
       CAS_MICMIN           ICMIMX          10D-  2             ***   
       CAS_MICRO            ICSALG         ILU/JACOBI  [  0]    ***   
       CAS_MITMAX           ICMIMX          10D-100           cycles  
       CAS_MMAX             ICMMAX          10D- 50             ***   
       CAS_PRINT            ICPRT           10D-  0             ***   
       CCORBOPT             ICCORB         OFF         [  0]  x 0.01  
       CC_CONV              ICCCNV          10D-  9             ***   
       CC_EXPORDER          ICCEOR              5               ***   
       CC_EXTRAPOL          ICCEXT         DIIS        [  1]    ***   
       CC_GUESS             ICCGES         MP2         [  0]    ***   
       CC_MAXCYC            ICCCYC            100              cycles 
       CC_PROGRAM           ICCPRO         NCC         [  5]    ***   
       CHARGE               ICHRGE              0               ***   
       CHOLESKY             ICHOLE         OFF         [  0]    ***   
       CIS_CONV             ICISTL              5               ***   
       COMM_SIZE            IPSIZE            ***               ***   
       CONSTANT             ICONST         OLD         [  1]    ***   
       CONTINUUM            ICONTU         NONE        [  0]    ***   
       CONTRACTION          ICNTYP         GENERAL     [  1]    ***   
       COORDINATES          ICOORD         INTERNAL    [  0]    ***   
       CPHF_CONVER          ICPHFT          10D- 16             ***   
       CPHF_MAXCYC          ICPHFC             64              cycles 
       CUBIC                ICUBIC         OFF         [  0]    ***   
       CURVILINEAR          ICURVY         OFF         [  0]    ***   
       CV_ELEMENT           ICVELM              0               ***   
       CV_ORBITALS          ICVORB      NONE         
       CV_SEPARATE          ICVSEP         OFF         [  0]    ***   
       DBOC                 IDBOC          OFF         [  0]    ***   
       DCT                  IDCT           OFF         [  0]    ***   
       DERIV_LEV            IDRLVL         FIRST       [  1]    ***   
       DEVMEM_SIZE          IDVMEM         *********           MByte  
       DIAG_MRCC            IEOMST          10D-  0             ***   
       DIFF_TYPE            IDIFTY         RELAXED     [  0]    ***   
       DIRECT               IDIRCT         OFF         [  0]    ***   
       DROPMO               IDRPMO      NONE         
       ECP                  IECP           OFF         [  0]    ***   
       EIGENVECTOR          IVEC                1               ***   
       EL_ANHARM            IELANH         OFF         [  0]    ***   
       EOMFOLLOW            IEOMSR         ENERGY      [  0]    ***   
       EOMIP                IEOMIP         OFF         [  0]    ***   
       EOMLEVEL             HBARFM         SAME        [  0]    ***   
       EOM_MRCC             IMRCCE         NEW         [  1]    ***   
       EOM_NONIT            EOMNON         OFF         [  0]    ***   
       EOM_NSING            IEOMSI          10D-  0             ***   
       EOM_NSTATES          IMRCCD         DAVIDSON    [  0]    ***   
       EOM_NTRIP            IEOMTR          10D-  0             ***   
       EOM_ORDER            IEXORD         ENERGY      [  0]    ***   
       EOM_PROPSTA          IEOMST              0               ***   
       ESTATE_CONV          IEXTOL          10D-  5             ***   
       ESTATE_DIAG          IEXDIG         ITERATIVE   [  0]    ***   
       ESTATE_LOCK          IESLOC         ON          [  1]    ***   
       ESTATE_MAXC          IEXMXC             40               ***   
       ESTATE_PROP          IEXPRP         OFF         [  0]    ***   
       EVAL_HESS            IRECAL              0            # of cyc.
       EXCITATION           IEXCIT              0               ***   
       EXCITE               IEXCIT         NONE        [  0]    ***   
       EXTERN_POT           IEXPOT         OFF         [  0]    ***   
       FCGRADNEW            IFCGNW         OFF         [  0]    ***   
       FC_FIELD             IFINFC              0             x 10-6  
       FD_CALTYPE           IFDCAL         GRADONLY    [  0]    ***   
       FD_PROJECT           IFDPRJ         OFF         [  1]    ***   
       FD_STEPSIZE          IDISFD              0            10-4 bohr
       FD_USEGROUP          IFDGRP         FULL        [  0]    ***   
       FILE_RECSIZ          IFLREC              4096           words  
       FINITE_PERT          IFIPER              0             x 10-6  
       FIXGEOM              IFIXGM         OFF         [  0]    ***   
       FOCK                 IFOCK          AO          [  1]    ***   
       FREQ_ALGORI          IVIALG         STANDARD    [  0]    ***   
       FROZEN_CORE          IFROCO         OFF         [  0]    ***   
       FROZEN_VIRT          IFROVI         OFF         [  0]    ***   
       GAMMA_ABCD           IGABCD         DIRECT      [  1]    ***   
       GAMMA_ABCI           IGABCI         STORE       [  0]    ***   
       GENBAS_1             IGNBS1              0               ***   
       GENBAS_2             IGNBS2              0               ***   
       GENBAS_3             IGNBS3              0               ***   
       GENBAS_4             IGNBS4              0               ***   
       GEO_CONV             ICONTL              7              H/bohr 
       GEO_MAXCYC           IOPTCY             50               ***   
       GEO_MAXSTEP          IMXSTP            150            millibohr
       GEO_METHOD           INR            NR          [  0]    ***   
       GIAO                 IGIAO          OFF         [  1]    ***   
       GIMIC                IGIMIC         OFF         [  0]    ***   
       GRID                 IGRID          OFF         [  0]    ***   
       GRID_ALGO            IGALGO         SERIAL      [  0]    ***   
       GUESS                IGUESS         MOREAD      [  0]    ***   
       HBAR                 IHBAR          OFF         [  0]    ***   
       HESS_TYPE            IHESTP         SCF         [  0]    ***   
       HF2_FILE             IHF2Fl         USE         [  1]    ***   
       HFSTABILITY          ISTABL         OFF         [  0]    ***   
       INCORE               INCORE         OFF         [  0]    ***   
       INPUT_MRCC           IMRCC          ON          [  1]    ***   
       INTEGRALS            INTTYP         VMOL        [  1]    ***   
       JODA_PRINT           IJPRNT              0               ***   
       KEYWORD_OUT          IDMPKW         NO          [  0]    ***   
       LINDEP_TOL           ILINDP              8               ***   
       LINEQ_CONV           IZTACN          10D-  9           cycles  
       LINEQ_EXPOR          ILMAXD              5               ***   
       LINEQ_MAXCY          ILMAXC            200               ***   
       LINEQ_TYPE           ILTYPE         DIIS        [  1]    ***   
       LOCK_ORBOCC          ILOCOC         OFF         [  0]    ***   
       MEMORY_SIZE          IMEMSZ         *********           words  
       MEM_UNIT             IMEMU          GB          [  3]    ***   
       MRCC                 IMRCCC         OFF         [  0]    ***   
       MULTIPLICTY          IMULTP              1               ***   
       NACOUPLING           IVCOUP         OFF         [  0]    ***   
       NEGEVAL              IDIE           ABORT       [  0]    ***   
       NEWNORM              INEWNO         OFF         [  0]    ***   
       NON-HF               INONHF         OFF         [  0]    ***   
       NTOP_TAMP            ITOPT2             15               ***   
       NUC_MODEL            INUCMO         POINT       [  0]    ***   
       OCCUPATION           IOCCU   ESTIMATED BY SCF 
       OPEN-SHELL           IOPEN          SPIN-ORBITAL[  0]    ***   
       OPTVIB               IOPTVB         OFF         [  0]    ***   
       ORBITALS             IORBTP         STANDARD    [  0]    ***   
       PARALLEL             IPARAL         ON          [  1]    ***   
       PARA_INT             IPINTS         ON          [  1]    ***   
       PARA_PRINT           IPPRIN              0               ***   
       PERT_ORB             IPTORB         CANONICAL   [  1]    ***   
       POINTS               IGRDFD              0               ***   
       PRINT                IPRNT               0               ***   
       PROPS                IPROPS         OFF         [  0]    ***   
       PROP_INTEGR          IINTYP         INTERNAL    [  0]    ***   
       PSI                  IPSI           OFF         [  0]    ***   
       QC_ALG               IQCALG         FLM         [  0]    ***   
       QC_LINALG            IQCLIN         TRIDIAG     [  2]    ***   
       QC_MAXCYC            IQCMAX            100             cycles  
       QC_MAXSCFCY          IQCMSC             20             cycles  
       QC_RTRUST            IQCRTR          10D-  0           x 10-3  
       QC_SKIPSCF           IQCSKI         OFF         [  0]    ***   
       QC_START             IQCSTA          10D-  3             ***   
       QRHFGUESS            IQGUES         OFF         [  0]    ***   
       QUARTIC              IQUART         OFF         [  0]    ***   
       RAMAN_INT            IRAMIN         OFF         [  0]    ***   
       RAMAN_ORB            IRAMRE         UNRELAXED   [  0]    ***   
       RDO                  IRDOFM         ON          [  1]    ***   
       REDUCE_REPR          REDREP         Ir          [  0]    ***   
       REFERENCE            IREFNC         RHF         [  0]    ***   
       RELATIVIST           IRELAT         X2C1E       [ 11]    ***   
       RELAX_DENS           IRDENS         ON          [  1]    ***   
       RESET_FLAGS          IRESET         OFF         [  0]    ***   
       RESTART_CC           ICCRES         OFF         [  0]    ***   
       ROT_EVEC             ROTVEC              0               ***   
       SAVE_INTS            ISVINT         OFF         [  0]    ***   
       SCALE_ON             ISTCRT              0               ***   
       SCF_CONV             ISCFCV          10D- 10             ***   
       SCF_DAMPING          IDAMP               0             x 10-3  
       SCF_EXPORDE          IRPPOR             10               ***   
       SCF_EXPSTAR          IRPPLS              2               ***   
       SCF_EXTRAPO          IRPP           ON          [  1]    ***   
       SCF_MAXCYC           ISCFCY            150              cycles 
       SCF_NOSTOP           ISCFST         OFF         [  0]    ***   
       SCF_ORBITAL          ISCFOR         REAL        [  0]    ***   
       SCF_PRINT            ISCFPR              0               ***   
       SCF_PROG             ISCFPR         SCF         [  0]    ***   
       SD_FIELD             IFINSD              0             x 10-6  
       SOPERT               IPERSO         OFF         [  0]    ***   
       SPHERICAL            IDFGHI         ON          [  1]    ***   
       SPINORBIT            ISOCAL         OFF         [  0]    ***   
       SPINROTATIO          ISRCON         OFF         [  0]    ***   
       SPIN_FLIP            ISPFLP         OFF         [  0]    ***   
       SPIN_ORBIT           ISPORB         OFF         [  0]    ***   
       SPIN_SCAL            ISCSMP         OFF         [  0]    ***   
       STEEPSCALE           ISTPSC              1000          x 10-3  
       SUBGROUP             ISUBGP         DEFAULT     [  0]    ***   
       SUBGRPAXIS           ISBXYZ         X           [  0]    ***   
       SYMMETRY             ISYM           ON          [  0]    ***   
       SYM_CHECK            ISYMCK         OVERRIDE    [  1]    ***   
       T3_EXTRAPOL          IT3EXT         OFF         [  0]    ***   
       T4_EXTRAPOL          IT4EXP         OFF         [  0]    ***   
       TAMP_SUM             IEVERY              5               ***   
       TESTSUITE            ITESTS         OFF         [  0]    ***   
       THERMOCH             ITHERM         OFF         [  0]    ***   
       TOL_CHOLESK          ITOLCH          10D-  4             ***   
       TRANGRAD             IRESRM         OFF         [  0]    ***   
       TRANS_INV            ITRAIN         USE         [  0]    ***   
       TREAT_PERT           ITREAT         SIMULTANEOUS[  0]    ***   
       TRIP_ALGORI          ITRALG         NORMAL      [  0]    ***   
       UIJ_THRESHO          IUIJTH              1               ***   
       UNITS                IUNITS         ANGSTROM    [  0]    ***   
       UNOS                 IUNOS          OFF         [  0]    ***   
       UPDATE_HESS          IHUPDT         ON          [  1]    ***   
       VIBPHASE             ISETPH         STANDARD    [  0]    ***   
       VIBRATION            IVIB           NO          [  0]    ***   
       VIB_ALGORIT          IGEALG         STANDARD    [  0]    ***   
       VNATORB              IVNORB         OFF         [  0]    ***   
       VTRAN                IVTRAN         PARTIAL     [  2]    ***   
       X2CKEY               IX2CKE         MOLVDINT    [  0]    ***   
       XFIELD               IXEFLD              0             x 10-6  
       XFORM_TOL            IXFTOL          10D- 11             ***   
       YFIELD               IYEFLD              0             x 10-6  
       ZFIELD               IZEFLD              0             x 10-6  
       ZSCALE_EXP           IZEXPS         OFF         [  0]    ***   
    -------------------------------------------------------------------
  12 entries found in Z-matrix 
   Job Title : CCSD(T) cc-pCVTZ Relativistic Optimization of Pyridine optimization CCSD(T)/cc-p
   There are 15 unique internal coordinates.
   Of these, 10 will be optimized.
   User supplied Z-matrix: 
--------------------------------------------------------------------------------
       SYMBOL    BOND      LENGTH    ANGLE     ANGLE     DIHED     ANGLE
                  TO      (ANGST)    WRT      (DEG)      WRT      (DEG)
--------------------------------------------------------------------------------
        H    
        C          1         R1   
        C          2         R2         1        A1   
        C          2         R2         1        A1         3        D180 
        C          3         R3         2        A2         1        D180 
        C          4         R3         2        A2         1        D180 
        H          3         R4         2        A3         1        D0   
        H          4         R4         2        A3         1        D0   
        H          5         R5         3        A4         2        D180 
        H          6         R5         4        A4         2        D180 
        X          2         R          1        A90        3        D90  
        N          2         R6        11        A90        1        D180 
                  *Initial values for internal coordinates* 
                      Name             Value
                        R1              1.0819047622
                        R2              1.3916423472
                        A1            120.8025243323
                        D180          180.0000000000
                        R3              1.3936334527
                        A2            118.5114011863
                        R4              1.0812545884
                        A3            121.3408713138
                        D0              0.0000000000
                        R5              1.0835299309
                        A4            120.1585425019
                        R               1.0000002047
                        A90            90.0000000000
                        D90            90.0000000000
                        R6              2.8083197207
--------------------------------------------------------------------------------
Line Symbol    AtNr   At. Mass
  1  H          1     1.00783
  2  C          6    12.00000
  3  C          6    12.00000
  4  C          6    12.00000
  5  C          6    12.00000
  6  C          6    12.00000
  7  H          1     1.00783
  8  H          1     1.00783
  9  H          1     1.00783
 10  H          1     1.00783
 11  X          0     0.00000
 12  N          7    14.00307
                     1                     4                    30
  -1.00000000000000       0.858937336558408       0.554371025520823     
  -1.00000000000000       0.878722146281853       0.858937336558408     
  -1.00000000000000       0.878722146281853       0.858937336558408     
   1.00000000000000       0.854088019525807       0.858937336558408     
   1.00000000000000       0.854088019525807       0.858937336558408     
  -1.00000000000000       0.864638545737733       0.878722146281853     
  -1.00000000000000       0.864638545737733       0.878722146281853     
  6.123233995736764E-017   1.00000000000000       0.554371025520823     
  -1.00000000000000        1.00000000000000       0.734357110176670     
  R VECTOR before symmetry
  0.000000000000000E+000  0.000000000000000E+000  0.000000000000000E+000
   2.04450412196403       0.000000000000000E+000  0.000000000000000E+000
   2.62982345080967        2.10840179431943       0.000000000000000E+000
   2.62982345080967        2.10840179431943        3.14159265358979     
   2.63358609571489        2.06841415185301        3.14159265358979     
   2.63358609571489        2.06841415185301        3.14159265358979     
   2.04327547123473        2.11779772166513       0.000000000000000E+000
   2.04327547123473        2.11779772166513       0.000000000000000E+000
   2.04757524631542        2.09716219105630        3.14159265358979     
   2.04757524631542        2.09716219105630        3.14159265358979     
   1.88972690741414        1.57079632679490        1.57079632679490     
   5.30695625463229        1.57079632679490        3.14159265358979     
   Rotational constants (in cm-1): 
          0.0990126389             0.1938464451             0.2023882498
   Rotational constants (in MHz): 
       2968.3246537923          5811.3710404656          6067.4479363431
********************************************************************************
   The full molecular point group is C2v .
   The largest Abelian subgroup of the full molecular point group is C2v .
   The computational point group is C2v .
********************************************************************************
  R VECTOR 
  0.000000000000000E+000  0.000000000000000E+000  0.000000000000000E+000
   2.04450412196403       0.000000000000000E+000  0.000000000000000E+000
   2.62982345080967        2.10840179431943       0.000000000000000E+000
   2.62982345080967        2.10840179431943        3.14159265358979     
   2.63358609571489        2.06841415185301        3.14159265358979     
   2.63358609571489        2.06841415185301        3.14159265358979     
   2.04327547123473        2.11779772166513       0.000000000000000E+000
   2.04327547123473        2.11779772166513       0.000000000000000E+000
   2.04757524631542        2.09716219105630        3.14159265358979     
   2.04757524631542        2.09716219105630        3.14159265358979     
   1.88972690741414        1.57079632679490        1.57079632679490     
   5.30695625463229        1.57079632679490        3.14159265358979     
--------------------------------------------------------------------------------
   Analysis of internal coordinates specified by Z-matrix 
--------------------------------------------------------------------------------
   *The nuclear repulsion energy is  206.202061598553229 a.u.
   *There are  10 degrees of freedom within the tot. symm. molecular subspace.
   *Z-matrix requests optimization of  10 coordinates.
   *The optimization is unconstrained and your Z-matrix is great.
--------------------------------------------------------------------------------


 ----------------------------------------------------------------
         Coordinates used in calculation (QCOMP) 
 ----------------------------------------------------------------
 Z-matrix   Atomic            Coordinates (in bohr)
  Symbol    Number           X              Y              Z
 ----------------------------------------------------------------
     H         1        -0.00000000    -0.00000000    -4.71488209
     C         6        -0.00000000    -0.00000000    -2.67037797
     C         6         2.25885355     0.00000000    -1.32369611
     C         6        -2.25885355    -0.00000000    -1.32369611
     C         6         2.15357071     0.00000000     1.30778470
     C         6        -2.15357071    -0.00000000     1.30778470
     H         1         4.06535382     0.00000000    -2.27843766
     H         1        -4.06535382    -0.00000000    -2.27843766
     H         1         3.88144399     0.00000000     2.40642856
     H         1        -3.88144399    -0.00000000     2.40642856
     X         0        -0.00000000     1.88972691    -2.67037797
     N         7         0.00000000     0.00000000     2.63657829
 ----------------------------------------------------------------
 
   Interatomic distance matrix (Angstroms) 
 
                 H             C             C             C             C    
                [ 1]        [ 2]        [ 3]        [ 4]        [ 5]
  H    [ 1]     0.00000
  C    [ 2]     1.08190     0.00000
  C    [ 3]     2.15620     1.39164     0.00000
  C    [ 4]     2.15620     1.39164     2.39067     0.00000
  C    [ 5]     3.38468     2.39383     1.39363     2.71866     0.00000
  C    [ 6]     3.38468     2.39383     2.71866     1.39363     2.27924
  H    [ 7]     2.50806     2.16127     1.08125     3.38455     2.15056
  H    [ 8]     2.50806     2.16127     3.38455     1.08125     3.79889
  H    [ 9]     4.29184     3.38175     2.15256     3.80188     1.08353
  H    [10]     4.29184     3.38175     3.80188     2.15256     3.24608
  X    [11]     1.47327     1.00000     1.71367     1.71367     2.59430
  N    [12]     3.89023     2.80832     2.41262     2.41262     1.33910
 
                 C             H             H             H             H    
                [ 6]        [ 7]        [ 8]        [ 9]        [10]
  C    [ 6]     0.00000
  H    [ 7]     3.79889     0.00000
  H    [ 8]     2.15056     4.30259     0.00000
  H    [ 9]     3.24608     2.48103     4.88163     0.00000
  H    [10]     1.08353     4.88163     2.48103     4.10794     0.00000
  X    [11]     2.59430     2.38140     2.38140     3.52651     3.52651
  N    [12]     1.33910     3.37532     3.37532     2.05758     2.05758
 
                 X             N    
                [11]        [12]
  X    [11]     0.00000
  N    [12]     2.98105     0.00000
   Rotational constants (order x, y, z, in cm-1): 
          0.1938464451             0.0990126389             0.2023882498
   Rotational constants (order x, y, z, in MHz): 
       5811.3710404656          2968.3246537923          6067.4479363431
  ECPDATA file not present.   Using default ECPDATA. 
  There are  328 basis functions.
 @CHECKOUT-I, Total execution time (CPU/WALL):         0.35/       0.39 seconds.
--executable xjoda finished with status     0 in        0.51 seconds (walltime).
 --invoking executable--
/home/besselman/CFOUR_18/cfour18/bin/xvmol
 SERIAL VERSION OF MOLECULE STARTED
********************************************************************************
                    INPUT FROM MOL FILE
********************************************************************************
INTGRL        1    0    1    0    0    0    0    0    0                         
         *** CFOUR Program System (Release V0.1) ***                            
CCSD(T) cc-pCVTZ Relativistic Optimization of Pyridine optimization CCSD(T)/cc-p
    7    2 X  Y       0.10E-08              0    0                              
   9999.00      3.00                                                            
          1.00000000    1    3    1    1    1                                   
H #1  -0.000000000000000  -0.000000000000000  -4.714882088978998                
    5    3                                                                      
   33.8700000000000       6.068000000000000E-003  0.000000000000000E+000        
  0.000000000000000E+000                                                        
   5.09500000000000       4.530800000000000E-002  0.000000000000000E+000        
  0.000000000000000E+000                                                        
   1.15900000000000       0.202822000000000       0.000000000000000E+000        
  0.000000000000000E+000                                                        
  0.325800000000000       0.503903000000000        1.00000000000000             
  0.000000000000000E+000                                                        
  0.102700000000000       0.383421000000000       0.000000000000000E+000        
   1.00000000000000                                                             
    2    2                                                                      
   1.40700000000000        1.00000000000000       0.000000000000000E+000        
  0.388000000000000       0.000000000000000E+000   1.00000000000000             
    1    1                                                                      
   1.05700000000000        1.00000000000000                                     
          6.00000000    1    4    1    1    1    1                              
C #2  -0.000000000000000  -0.000000000000000  -2.670377967014969                
   12    6                                                                      
   8236.00000000000       5.310000000000000E-004 -1.130000000000000E-004        
  0.000000000000000E+000  0.000000000000000E+000  0.000000000000000E+000        
  0.000000000000000E+000                                                        
   1235.00000000000       4.108000000000000E-003 -8.780000000000000E-004        
  0.000000000000000E+000  0.000000000000000E+000  0.000000000000000E+000        
  0.000000000000000E+000                                                        
   280.800000000000       2.108700000000000E-002 -4.540000000000000E-003        
  0.000000000000000E+000  0.000000000000000E+000  0.000000000000000E+000        
  0.000000000000000E+000                                                        
   79.2700000000000       8.185300000000000E-002 -1.813300000000000E-002        
  0.000000000000000E+000  0.000000000000000E+000  0.000000000000000E+000        
  0.000000000000000E+000                                                        
   25.5900000000000       0.234817000000000      -5.576000000000000E-002        
  0.000000000000000E+000  0.000000000000000E+000  0.000000000000000E+000        
  0.000000000000000E+000                                                        
   8.99700000000000       0.434401000000000      -0.126895000000000             
  0.000000000000000E+000  0.000000000000000E+000  0.000000000000000E+000        
  0.000000000000000E+000                                                        
   3.31900000000000       0.346129000000000      -0.170352000000000             
  0.000000000000000E+000  0.000000000000000E+000  0.000000000000000E+000        
  0.000000000000000E+000                                                        
  0.905900000000000       3.937800000000000E-002  0.140382000000000             
   1.00000000000000       0.000000000000000E+000  0.000000000000000E+000        
  0.000000000000000E+000                                                        
  0.364300000000000      -8.983000000000000E-003  0.598684000000000             
  0.000000000000000E+000  0.000000000000000E+000  0.000000000000000E+000        
  0.000000000000000E+000                                                        
  0.128500000000000       2.385000000000000E-003  0.395389000000000             
  0.000000000000000E+000   1.00000000000000       0.000000000000000E+000        
  0.000000000000000E+000                                                        
   4.29200000000000       0.000000000000000E+000  0.000000000000000E+000        
  0.000000000000000E+000  0.000000000000000E+000   1.00000000000000             
  0.000000000000000E+000                                                        
   11.8760000000000       0.000000000000000E+000  0.000000000000000E+000        
  0.000000000000000E+000  0.000000000000000E+000  0.000000000000000E+000        
   1.00000000000000                                                             
    7    5                                                                      
   18.7100000000000       1.403100000000000E-002  0.000000000000000E+000        
  0.000000000000000E+000  0.000000000000000E+000  0.000000000000000E+000        
   4.13300000000000       8.686600000000000E-002  0.000000000000000E+000        
  0.000000000000000E+000  0.000000000000000E+000  0.000000000000000E+000        
   1.20000000000000       0.290216000000000       0.000000000000000E+000        
  0.000000000000000E+000  0.000000000000000E+000  0.000000000000000E+000        
  0.382700000000000       0.501008000000000        1.00000000000000             
  0.000000000000000E+000  0.000000000000000E+000  0.000000000000000E+000        
  0.120900000000000       0.343406000000000       0.000000000000000E+000        
   1.00000000000000       0.000000000000000E+000  0.000000000000000E+000        
   8.77800000000000       0.000000000000000E+000  0.000000000000000E+000        
  0.000000000000000E+000   1.00000000000000       0.000000000000000E+000        
   33.1900000000000       0.000000000000000E+000  0.000000000000000E+000        
  0.000000000000000E+000  0.000000000000000E+000   1.00000000000000             
    3    3                                                                      
   1.09700000000000        1.00000000000000       0.000000000000000E+000        
  0.000000000000000E+000                                                        
  0.318000000000000       0.000000000000000E+000   1.00000000000000             
  0.000000000000000E+000                                                        
   14.8390000000000       0.000000000000000E+000  0.000000000000000E+000        
   1.00000000000000                                                             
    1    1                                                                      
  0.761000000000000        1.00000000000000                                     
          6.00000000    1    4    1    1    1    1                              
C #3   2.258853550457296   0.000000000000001  -1.323696111484520                
   12    6                                                                      
   8236.00000000000       5.310000000000000E-004 -1.130000000000000E-004        
  0.000000000000000E+000  0.000000000000000E+000  0.000000000000000E+000        
  0.000000000000000E+000                                                        
   1235.00000000000       4.108000000000000E-003 -8.780000000000000E-004        
  0.000000000000000E+000  0.000000000000000E+000  0.000000000000000E+000        
  0.000000000000000E+000                                                        
   280.800000000000       2.108700000000000E-002 -4.540000000000000E-003        
  0.000000000000000E+000  0.000000000000000E+000  0.000000000000000E+000        
  0.000000000000000E+000                                                        
   79.2700000000000       8.185300000000000E-002 -1.813300000000000E-002        
  0.000000000000000E+000  0.000000000000000E+000  0.000000000000000E+000        
  0.000000000000000E+000                                                        
   25.5900000000000       0.234817000000000      -5.576000000000000E-002        
  0.000000000000000E+000  0.000000000000000E+000  0.000000000000000E+000        
  0.000000000000000E+000                                                        
   8.99700000000000       0.434401000000000      -0.126895000000000             
  0.000000000000000E+000  0.000000000000000E+000  0.000000000000000E+000        
  0.000000000000000E+000                                                        
   3.31900000000000       0.346129000000000      -0.170352000000000             
  0.000000000000000E+000  0.000000000000000E+000  0.000000000000000E+000        
  0.000000000000000E+000                                                        
  0.905900000000000       3.937800000000000E-002  0.140382000000000             
   1.00000000000000       0.000000000000000E+000  0.000000000000000E+000        
  0.000000000000000E+000                                                        
  0.364300000000000      -8.983000000000000E-003  0.598684000000000             
  0.000000000000000E+000  0.000000000000000E+000  0.000000000000000E+000        
  0.000000000000000E+000                                                        
  0.128500000000000       2.385000000000000E-003  0.395389000000000             
  0.000000000000000E+000   1.00000000000000       0.000000000000000E+000        
  0.000000000000000E+000                                                        
   4.29200000000000       0.000000000000000E+000  0.000000000000000E+000        
  0.000000000000000E+000  0.000000000000000E+000   1.00000000000000             
  0.000000000000000E+000                                                        
   11.8760000000000       0.000000000000000E+000  0.000000000000000E+000        
  0.000000000000000E+000  0.000000000000000E+000  0.000000000000000E+000        
   1.00000000000000                                                             
    7    5                                                                      
   18.7100000000000       1.403100000000000E-002  0.000000000000000E+000        
  0.000000000000000E+000  0.000000000000000E+000  0.000000000000000E+000        
   4.13300000000000       8.686600000000000E-002  0.000000000000000E+000        
  0.000000000000000E+000  0.000000000000000E+000  0.000000000000000E+000        
   1.20000000000000       0.290216000000000       0.000000000000000E+000        
  0.000000000000000E+000  0.000000000000000E+000  0.000000000000000E+000        
  0.382700000000000       0.501008000000000        1.00000000000000             
  0.000000000000000E+000  0.000000000000000E+000  0.000000000000000E+000        
  0.120900000000000       0.343406000000000       0.000000000000000E+000        
   1.00000000000000       0.000000000000000E+000  0.000000000000000E+000        
   8.77800000000000       0.000000000000000E+000  0.000000000000000E+000        
  0.000000000000000E+000   1.00000000000000       0.000000000000000E+000        
   33.1900000000000       0.000000000000000E+000  0.000000000000000E+000        
  0.000000000000000E+000  0.000000000000000E+000   1.00000000000000             
    3    3                                                                      
   1.09700000000000        1.00000000000000       0.000000000000000E+000        
  0.000000000000000E+000                                                        
  0.318000000000000       0.000000000000000E+000   1.00000000000000             
  0.000000000000000E+000                                                        
   14.8390000000000       0.000000000000000E+000  0.000000000000000E+000        
   1.00000000000000                                                             
    1    1                                                                      
  0.761000000000000        1.00000000000000                                     
          6.00000000    1    4    1    1    1    1                              
C #4   2.153570714570907   0.000000000000001   1.307784697491775                
   12    6                                                                      
   8236.00000000000       5.310000000000000E-004 -1.130000000000000E-004        
  0.000000000000000E+000  0.000000000000000E+000  0.000000000000000E+000        
  0.000000000000000E+000                                                        
   1235.00000000000       4.108000000000000E-003 -8.780000000000000E-004        
  0.000000000000000E+000  0.000000000000000E+000  0.000000000000000E+000        
  0.000000000000000E+000                                                        
   280.800000000000       2.108700000000000E-002 -4.540000000000000E-003        
  0.000000000000000E+000  0.000000000000000E+000  0.000000000000000E+000        
  0.000000000000000E+000                                                        
   79.2700000000000       8.185300000000000E-002 -1.813300000000000E-002        
  0.000000000000000E+000  0.000000000000000E+000  0.000000000000000E+000        
  0.000000000000000E+000                                                        
   25.5900000000000       0.234817000000000      -5.576000000000000E-002        
  0.000000000000000E+000  0.000000000000000E+000  0.000000000000000E+000        
  0.000000000000000E+000                                                        
   8.99700000000000       0.434401000000000      -0.126895000000000             
  0.000000000000000E+000  0.000000000000000E+000  0.000000000000000E+000        
  0.000000000000000E+000                                                        
   3.31900000000000       0.346129000000000      -0.170352000000000             
  0.000000000000000E+000  0.000000000000000E+000  0.000000000000000E+000        
  0.000000000000000E+000                                                        
  0.905900000000000       3.937800000000000E-002  0.140382000000000             
   1.00000000000000       0.000000000000000E+000  0.000000000000000E+000        
  0.000000000000000E+000                                                        
  0.364300000000000      -8.983000000000000E-003  0.598684000000000             
  0.000000000000000E+000  0.000000000000000E+000  0.000000000000000E+000        
  0.000000000000000E+000                                                        
  0.128500000000000       2.385000000000000E-003  0.395389000000000             
  0.000000000000000E+000   1.00000000000000       0.000000000000000E+000        
  0.000000000000000E+000                                                        
   4.29200000000000       0.000000000000000E+000  0.000000000000000E+000        
  0.000000000000000E+000  0.000000000000000E+000   1.00000000000000             
  0.000000000000000E+000                                                        
   11.8760000000000       0.000000000000000E+000  0.000000000000000E+000        
  0.000000000000000E+000  0.000000000000000E+000  0.000000000000000E+000        
   1.00000000000000                                                             
    7    5                                                                      
   18.7100000000000       1.403100000000000E-002  0.000000000000000E+000        
  0.000000000000000E+000  0.000000000000000E+000  0.000000000000000E+000        
   4.13300000000000       8.686600000000000E-002  0.000000000000000E+000        
  0.000000000000000E+000  0.000000000000000E+000  0.000000000000000E+000        
   1.20000000000000       0.290216000000000       0.000000000000000E+000        
  0.000000000000000E+000  0.000000000000000E+000  0.000000000000000E+000        
  0.382700000000000       0.501008000000000        1.00000000000000             
  0.000000000000000E+000  0.000000000000000E+000  0.000000000000000E+000        
  0.120900000000000       0.343406000000000       0.000000000000000E+000        
   1.00000000000000       0.000000000000000E+000  0.000000000000000E+000        
   8.77800000000000       0.000000000000000E+000  0.000000000000000E+000        
  0.000000000000000E+000   1.00000000000000       0.000000000000000E+000        
   33.1900000000000       0.000000000000000E+000  0.000000000000000E+000        
  0.000000000000000E+000  0.000000000000000E+000   1.00000000000000             
    3    3                                                                      
   1.09700000000000        1.00000000000000       0.000000000000000E+000        
  0.000000000000000E+000                                                        
  0.318000000000000       0.000000000000000E+000   1.00000000000000             
  0.000000000000000E+000                                                        
   14.8390000000000       0.000000000000000E+000  0.000000000000000E+000        
   1.00000000000000                                                             
    1    1                                                                      
  0.761000000000000        1.00000000000000                                     
          1.00000000    1    3    1    1    1                                   
H #5   4.065353821112935   0.000000000000001  -2.278437659480956                
    5    3                                                                      
   33.8700000000000       6.068000000000000E-003  0.000000000000000E+000        
  0.000000000000000E+000                                                        
   5.09500000000000       4.530800000000000E-002  0.000000000000000E+000        
  0.000000000000000E+000                                                        
   1.15900000000000       0.202822000000000       0.000000000000000E+000        
  0.000000000000000E+000                                                        
  0.325800000000000       0.503903000000000        1.00000000000000             
  0.000000000000000E+000                                                        
  0.102700000000000       0.383421000000000       0.000000000000000E+000        
   1.00000000000000                                                             
    2    2                                                                      
   1.40700000000000        1.00000000000000       0.000000000000000E+000        
  0.388000000000000       0.000000000000000E+000   1.00000000000000             
    1    1                                                                      
   1.05700000000000        1.00000000000000                                     
          1.00000000    1    3    1    1    1                                   
H #6   3.881443987423918   0.000000000000001   2.406428562574492                
    5    3                                                                      
   33.8700000000000       6.068000000000000E-003  0.000000000000000E+000        
  0.000000000000000E+000                                                        
   5.09500000000000       4.530800000000000E-002  0.000000000000000E+000        
  0.000000000000000E+000                                                        
   1.15900000000000       0.202822000000000       0.000000000000000E+000        
  0.000000000000000E+000                                                        
  0.325800000000000       0.503903000000000        1.00000000000000             
  0.000000000000000E+000                                                        
  0.102700000000000       0.383421000000000       0.000000000000000E+000        
   1.00000000000000                                                             
    2    2                                                                      
   1.40700000000000        1.00000000000000       0.000000000000000E+000        
  0.388000000000000       0.000000000000000E+000   1.00000000000000             
    1    1                                                                      
   1.05700000000000        1.00000000000000                                     
          7.00000000    1    4    1    1    1    1                              
N #7   0.000000000000001   0.000000000000000   2.636578287617317                
   12    6                                                                      
   11420.0000000000       5.230000000000000E-004 -1.150000000000000E-004        
  0.000000000000000E+000  0.000000000000000E+000  0.000000000000000E+000        
  0.000000000000000E+000                                                        
   1712.00000000000       4.045000000000000E-003 -8.950000000000000E-004        
  0.000000000000000E+000  0.000000000000000E+000  0.000000000000000E+000        
  0.000000000000000E+000                                                        
   389.300000000000       2.077500000000000E-002 -4.624000000000000E-003        
  0.000000000000000E+000  0.000000000000000E+000  0.000000000000000E+000        
  0.000000000000000E+000                                                        
   110.000000000000       8.072699999999999E-002 -1.852800000000000E-002        
  0.000000000000000E+000  0.000000000000000E+000  0.000000000000000E+000        
  0.000000000000000E+000                                                        
   35.5700000000000       0.233074000000000      -5.733900000000000E-002        
  0.000000000000000E+000  0.000000000000000E+000  0.000000000000000E+000        
  0.000000000000000E+000                                                        
   12.5400000000000       0.433501000000000      -0.132076000000000             
  0.000000000000000E+000  0.000000000000000E+000  0.000000000000000E+000        
  0.000000000000000E+000                                                        
   4.64400000000000       0.347472000000000      -0.172510000000000             
  0.000000000000000E+000  0.000000000000000E+000  0.000000000000000E+000        
  0.000000000000000E+000                                                        
   1.29300000000000       4.126200000000000E-002  0.151814000000000             
   1.00000000000000       0.000000000000000E+000  0.000000000000000E+000        
  0.000000000000000E+000                                                        
  0.511800000000000      -8.508000000000000E-003  0.599944000000000             
  0.000000000000000E+000  0.000000000000000E+000  0.000000000000000E+000        
  0.000000000000000E+000                                                        
  0.178700000000000       2.384000000000000E-003  0.387462000000000             
  0.000000000000000E+000   1.00000000000000       0.000000000000000E+000        
  0.000000000000000E+000                                                        
   5.95200000000000       0.000000000000000E+000  0.000000000000000E+000        
  0.000000000000000E+000  0.000000000000000E+000   1.00000000000000             
  0.000000000000000E+000                                                        
   16.2010000000000       0.000000000000000E+000  0.000000000000000E+000        
  0.000000000000000E+000  0.000000000000000E+000  0.000000000000000E+000        
   1.00000000000000                                                             
    7    5                                                                      
   26.6300000000000       1.467000000000000E-002  0.000000000000000E+000        
  0.000000000000000E+000  0.000000000000000E+000  0.000000000000000E+000        
   5.94800000000000       9.176400000000000E-002  0.000000000000000E+000        
  0.000000000000000E+000  0.000000000000000E+000  0.000000000000000E+000        
   1.74200000000000       0.298683000000000       0.000000000000000E+000        
  0.000000000000000E+000  0.000000000000000E+000  0.000000000000000E+000        
  0.555000000000000       0.498487000000000        1.00000000000000             
  0.000000000000000E+000  0.000000000000000E+000  0.000000000000000E+000        
  0.172500000000000       0.337023000000000       0.000000000000000E+000        
   1.00000000000000       0.000000000000000E+000  0.000000000000000E+000        
   11.8710000000000       0.000000000000000E+000  0.000000000000000E+000        
  0.000000000000000E+000   1.00000000000000       0.000000000000000E+000        
   44.8490000000000       0.000000000000000E+000  0.000000000000000E+000        
  0.000000000000000E+000  0.000000000000000E+000   1.00000000000000             
    3    3                                                                      
   1.65400000000000        1.00000000000000       0.000000000000000E+000        
  0.000000000000000E+000                                                        
  0.469000000000000       0.000000000000000E+000   1.00000000000000             
  0.000000000000000E+000                                                        
   14.2000000000000       0.000000000000000E+000  0.000000000000000E+000        
   1.00000000000000                                                             
    1    1                                                                      
   1.09300000000000        1.00000000000000                                     
FINISH                                                                          
 
********************************************************************************
 ONE- AND TWO-ELECTRON INTEGRALS OVER SYMMETRY-ADAPTED AOS ARE CALCULATED.

  SPHERICAL HARMONICS ARE USED.
  
  INTEGRALS LESS THAN  0.10E-13 ARE NEGLECTED.

  NUCLEAR REPULSION ENERGY :  206.2020615986 A.U.
  @MOLECU-I, ONE ELECTRON INTEGRALS (CPU/WALL):        0.27/       0.27 SECONDS.
  @TWOEL-I,   38684524 INTEGRALS OF SYMMETRY TYPE  I I I I
  @TWOEL-I,  129461069 INTEGRALS OF SYMMETRY TYPE  I J I J
  @TWOEL-I,   67140469 INTEGRALS OF SYMMETRY TYPE  I I J J
  @TWOEL-I,   84504535 INTEGRALS OF SYMMETRY TYPE  I J K L
  @TWOEL-I, TOTAL NUMBER OF 2-E INTEGRALS  319790597.
  @MOLECU-I, TWO ELECTRON INTEGRALS (CPU/WALL):      957.65/      32.69 SECONDS.
 @CHECKOUT-I, Total execution time (CPU/WALL):       957.96/      33.00 seconds.

Running with 32 threads/proc

--executable xvmol finished with status     0 in       83.57 seconds (walltime).
 --invoking executable--
/home/besselman/CFOUR_18/cfour18/bin/xvmol2ja
 @GETMEM-I,  Allocated  183105 MB of main memory.
 @CHECKOUT-I, Total execution time (CPU/WALL):         1.82/       0.10 seconds.
--executable xvmol2ja finished with status     0 in        0.15 seconds (walltime).
  a 
 --invoking executable--
/home/besselman/CFOUR_18/cfour18/bin/xvdint
 @GETMEM-I,  Allocated  183105 MB of main memory.
 One- and two-electron integral derivatives are calculated
 for RHF-CC/MBPT gradients and dipole moments.
 Spherical gaussians are used.
 Evaluated one-electron integrals:   dipole integrals
  keyword missing for gradient integrals in sfree
  pVp integrals for spin-free DHF
  derivative pVp integrals for spin-free DHF
 Evaluation of 1e integral derivatives required  134.17 seconds.
 Evaluation of 2e integral derivatives required    2.98 seconds.


 @CHECKOUT-I, Total execution time (CPU/WALL):       139.20/     111.62 seconds.
--executable xvdint finished with status     0 in      118.93 seconds (walltime).
 --invoking executable--
/home/besselman/CFOUR_18/cfour18/bin/xvpropx2c
 @GETMEM-I,  Allocated  183105 MB of main memory.
 generating sfx2c-1e hamiltonian integrals
  @dintfm0 gonna call get1esf3
  @dintfm0 finished get1esf3
  @dintfm0 gonna call get1esf2
  @dintfm0 finished get1esf2
  @dintfm0 gonna call dovrlpsf2
  @dintfm0 finished dovrlpsf2
  @dintfm0 calling strmat
   @strmat calling expnd2
   @strmat calling xgemm (1)
   @strmat calling xgemm (2)
   @strmat calling squez2
   @strmat calling dscal
   @strmat calling daxpy
   @strmat calling expnd2 (2)
   @strmat calling msqrinv
    @msqrinv calling eig
    @msqrinv finished eig
    @msqrinv calling mxm
   @strmat calling expnd2 (3)
   @strmat calling xgemm (3)
   @strmat calling xgemm (4)
   @strmat calling msqrinv (2)
    @msqrinv calling eig
    @msqrinv finished eig
    @msqrinv calling mxm
   @strmat calling xgemm (5)
   @strmat calling minv
   @strmat calling expnd2
   @strmat calling xgemm (1)
   @strmat calling xgemm (2)
   @strmat calling squez2
   @strmat calling dscal
   @strmat calling daxpy
   @strmat calling expnd2 (2)
   @strmat calling msqrinv
    @msqrinv calling eig
    @msqrinv finished eig
    @msqrinv calling mxm
   @strmat calling expnd2 (3)
   @strmat calling xgemm (3)
   @strmat calling xgemm (4)
   @strmat calling msqrinv (2)
    @msqrinv calling eig
    @msqrinv finished eig
    @msqrinv calling mxm
   @strmat calling xgemm (5)
   @strmat calling minv
   @strmat calling expnd2
   @strmat calling xgemm (1)
   @strmat calling xgemm (2)
   @strmat calling squez2
   @strmat calling dscal
   @strmat calling daxpy
   @strmat calling expnd2 (2)
   @strmat calling msqrinv
    @msqrinv calling eig
    @msqrinv finished eig
    @msqrinv calling mxm
   @strmat calling expnd2 (3)
   @strmat calling xgemm (3)
   @strmat calling xgemm (4)
   @strmat calling msqrinv (2)
    @msqrinv calling eig
    @msqrinv finished eig
    @msqrinv calling mxm
   @strmat calling xgemm (5)
   @strmat calling minv
   @strmat calling expnd2
   @strmat calling xgemm (1)
   @strmat calling xgemm (2)
   @strmat calling squez2
   @strmat calling dscal
   @strmat calling daxpy
   @strmat calling expnd2 (2)
   @strmat calling msqrinv
    @msqrinv calling eig
    @msqrinv finished eig
    @msqrinv calling mxm
   @strmat calling expnd2 (3)
   @strmat calling xgemm (3)
   @strmat calling xgemm (4)
   @strmat calling msqrinv (2)
    @msqrinv calling eig
    @msqrinv finished eig
    @msqrinv calling mxm
   @strmat calling xgemm (5)
   @strmat calling minv
  @dintfm0 finished strmat
  @dintfm0 calling hcorefw
  @dintfm0 finished hcorefw
 end generating sfx2c-1e hamiltonian integrals
   @strmat calling expnd2
   @strmat calling xgemm (1)
   @strmat calling xgemm (2)
   @strmat calling squez2
   @strmat calling dscal
   @strmat calling daxpy
   @strmat calling expnd2 (2)
   @strmat calling msqrinv
    @msqrinv calling eig
    @msqrinv finished eig
    @msqrinv calling mxm
   @strmat calling expnd2 (3)
   @strmat calling xgemm (3)
   @strmat calling xgemm (4)
   @strmat calling msqrinv (2)
    @msqrinv calling eig
    @msqrinv finished eig
    @msqrinv calling mxm
   @strmat calling xgemm (5)
   @strmat calling minv
   @strmat calling expnd2
   @strmat calling xgemm (1)
   @strmat calling xgemm (2)
   @strmat calling squez2
   @strmat calling dscal
   @strmat calling daxpy
   @strmat calling expnd2 (2)
   @strmat calling msqrinv
    @msqrinv calling eig
    @msqrinv finished eig
    @msqrinv calling mxm
   @strmat calling expnd2 (3)
   @strmat calling xgemm (3)
   @strmat calling xgemm (4)
   @strmat calling msqrinv (2)
    @msqrinv calling eig
    @msqrinv finished eig
    @msqrinv calling mxm
   @strmat calling xgemm (5)
   @strmat calling minv
   @strmat calling expnd2
   @strmat calling xgemm (1)
   @strmat calling xgemm (2)
   @strmat calling squez2
   @strmat calling dscal
   @strmat calling daxpy
   @strmat calling expnd2 (2)
   @strmat calling msqrinv
    @msqrinv calling eig
    @msqrinv finished eig
    @msqrinv calling mxm
   @strmat calling expnd2 (3)
   @strmat calling xgemm (3)
   @strmat calling xgemm (4)
   @strmat calling msqrinv (2)
    @msqrinv calling eig
    @msqrinv finished eig
    @msqrinv calling mxm
   @strmat calling xgemm (5)
   @strmat calling minv
   @strmat calling expnd2
   @strmat calling xgemm (1)
   @strmat calling xgemm (2)
   @strmat calling squez2
   @strmat calling dscal
   @strmat calling daxpy
   @strmat calling expnd2 (2)
   @strmat calling msqrinv
    @msqrinv calling eig
    @msqrinv finished eig
    @msqrinv calling mxm
   @strmat calling expnd2 (3)
   @strmat calling xgemm (3)
   @strmat calling xgemm (4)
   @strmat calling msqrinv (2)
    @msqrinv calling eig
    @msqrinv finished eig
    @msqrinv calling mxm
   @strmat calling xgemm (5)
   @strmat calling minv
    @msqrinv calling eig
    @msqrinv finished eig
    @msqrinv calling mxm
    @msqrinv calling eig
    @msqrinv finished eig
    @msqrinv calling mxm
    @msqrinv calling eig
    @msqrinv finished eig
    @msqrinv calling mxm
    @msqrinv calling eig
    @msqrinv finished eig
    @msqrinv calling mxm
    @msqrinv calling eig
    @msqrinv finished eig
    @msqrinv calling mxm
    @msqrinv calling eig
    @msqrinv finished eig
    @msqrinv calling mxm
    @msqrinv calling eig
    @msqrinv finished eig
    @msqrinv calling mxm
    @msqrinv calling eig
    @msqrinv finished eig
    @msqrinv calling mxm
    @msqrinv calling eig
    @msqrinv finished eig
    @msqrinv calling mxm
 generating sfx2c-1e gradient integrals
   @strmat calling expnd2
   @strmat calling xgemm (1)
   @strmat calling xgemm (2)
   @strmat calling squez2
   @strmat calling dscal
   @strmat calling daxpy
   @strmat calling expnd2 (2)
   @strmat calling msqrinv
    @msqrinv calling eig
    @msqrinv finished eig
    @msqrinv calling mxm
   @strmat calling expnd2 (3)
   @strmat calling xgemm (3)
   @strmat calling xgemm (4)
   @strmat calling msqrinv (2)
    @msqrinv calling eig
    @msqrinv finished eig
    @msqrinv calling mxm
   @strmat calling xgemm (5)
   @strmat calling minv
   @strmat calling expnd2
   @strmat calling xgemm (1)
   @strmat calling xgemm (2)
   @strmat calling squez2
   @strmat calling dscal
   @strmat calling daxpy
   @strmat calling expnd2 (2)
   @strmat calling msqrinv
    @msqrinv calling eig
    @msqrinv finished eig
    @msqrinv calling mxm
   @strmat calling expnd2 (3)
   @strmat calling xgemm (3)
   @strmat calling xgemm (4)
   @strmat calling msqrinv (2)
    @msqrinv calling eig
    @msqrinv finished eig
    @msqrinv calling mxm
   @strmat calling xgemm (5)
   @strmat calling minv
   @strmat calling expnd2
   @strmat calling xgemm (1)
   @strmat calling xgemm (2)
   @strmat calling squez2
   @strmat calling dscal
   @strmat calling daxpy
   @strmat calling expnd2 (2)
   @strmat calling msqrinv
    @msqrinv calling eig
    @msqrinv finished eig
    @msqrinv calling mxm
   @strmat calling expnd2 (3)
   @strmat calling xgemm (3)
   @strmat calling xgemm (4)
   @strmat calling msqrinv (2)
    @msqrinv calling eig
    @msqrinv finished eig
    @msqrinv calling mxm
   @strmat calling xgemm (5)
   @strmat calling minv
   @strmat calling expnd2
   @strmat calling xgemm (1)
   @strmat calling xgemm (2)
   @strmat calling squez2
   @strmat calling dscal
   @strmat calling daxpy
   @strmat calling expnd2 (2)
   @strmat calling msqrinv
    @msqrinv calling eig
    @msqrinv finished eig
    @msqrinv calling mxm
   @strmat calling expnd2 (3)
   @strmat calling xgemm (3)
   @strmat calling xgemm (4)
   @strmat calling msqrinv (2)
    @msqrinv calling eig
    @msqrinv finished eig
    @msqrinv calling mxm
   @strmat calling xgemm (5)
   @strmat calling minv
    @msqrinv calling eig
    @msqrinv finished eig
    @msqrinv calling mxm
    @msqrinv calling eig
    @msqrinv finished eig
    @msqrinv calling mxm
    @msqrinv calling eig
    @msqrinv finished eig
    @msqrinv calling mxm
    @msqrinv calling eig
    @msqrinv finished eig
    @msqrinv calling mxm
    @msqrinv calling eig
    @msqrinv finished eig
    @msqrinv calling mxm
    @msqrinv calling eig
    @msqrinv finished eig
    @msqrinv calling mxm
    @msqrinv calling eig
    @msqrinv finished eig
    @msqrinv calling mxm
    @msqrinv calling eig
    @msqrinv finished eig
    @msqrinv calling mxm
    @msqrinv calling eig
    @msqrinv finished eig
    @msqrinv calling mxm
    @msqrinv calling eig
    @msqrinv finished eig
    @msqrinv calling mxm
    @msqrinv calling eig
    @msqrinv finished eig
    @msqrinv calling mxm
    @msqrinv calling eig
    @msqrinv finished eig
    @msqrinv calling mxm
    @msqrinv calling eig
    @msqrinv finished eig
    @msqrinv calling mxm
    @msqrinv calling eig
    @msqrinv finished eig
    @msqrinv calling mxm
    @msqrinv calling eig
    @msqrinv finished eig
    @msqrinv calling mxm
    @msqrinv calling eig
    @msqrinv finished eig
    @msqrinv calling mxm
    @msqrinv calling eig
    @msqrinv finished eig
    @msqrinv calling mxm
    @msqrinv calling eig
    @msqrinv finished eig
    @msqrinv calling mxm
    @msqrinv calling eig
    @msqrinv finished eig
    @msqrinv calling mxm
    @msqrinv calling eig
    @msqrinv finished eig
    @msqrinv calling mxm
    @msqrinv calling eig
    @msqrinv finished eig
    @msqrinv calling mxm
    @msqrinv calling eig
    @msqrinv finished eig
    @msqrinv calling mxm
    @msqrinv calling eig
    @msqrinv finished eig
    @msqrinv calling mxm
    @msqrinv calling eig
    @msqrinv finished eig
    @msqrinv calling mxm
    @msqrinv calling eig
    @msqrinv finished eig
    @msqrinv calling mxm
    @msqrinv calling eig
    @msqrinv finished eig
    @msqrinv calling mxm
    @msqrinv calling eig
    @msqrinv finished eig
    @msqrinv calling mxm
    @msqrinv calling eig
    @msqrinv finished eig
    @msqrinv calling mxm
    @msqrinv calling eig
    @msqrinv finished eig
    @msqrinv calling mxm
    @msqrinv calling eig
    @msqrinv finished eig
    @msqrinv calling mxm
    @msqrinv calling eig
    @msqrinv finished eig
    @msqrinv calling mxm
    @msqrinv calling eig
    @msqrinv finished eig
    @msqrinv calling mxm
    @msqrinv calling eig
    @msqrinv finished eig
    @msqrinv calling mxm
    @msqrinv calling eig
    @msqrinv finished eig
    @msqrinv calling mxm
    @msqrinv calling eig
    @msqrinv finished eig
    @msqrinv calling mxm
    @msqrinv calling eig
    @msqrinv finished eig
    @msqrinv calling mxm
    @msqrinv calling eig
    @msqrinv finished eig
    @msqrinv calling mxm
    @msqrinv calling eig
    @msqrinv finished eig
    @msqrinv calling mxm
    @msqrinv calling eig
    @msqrinv finished eig
    @msqrinv calling mxm
    @msqrinv calling eig
    @msqrinv finished eig
    @msqrinv calling mxm
    @msqrinv calling eig
    @msqrinv finished eig
    @msqrinv calling mxm
    @msqrinv calling eig
    @msqrinv finished eig
    @msqrinv calling mxm
    @msqrinv calling eig
    @msqrinv finished eig
    @msqrinv calling mxm
    @msqrinv calling eig
    @msqrinv finished eig
    @msqrinv calling mxm
    @msqrinv calling eig
    @msqrinv finished eig
    @msqrinv calling mxm
    @msqrinv calling eig
    @msqrinv finished eig
    @msqrinv calling mxm
    @msqrinv calling eig
    @msqrinv finished eig
    @msqrinv calling mxm
    @msqrinv calling eig
    @msqrinv finished eig
    @msqrinv calling mxm
    @msqrinv calling eig
    @msqrinv finished eig
    @msqrinv calling mxm
    @msqrinv calling eig
    @msqrinv finished eig
    @msqrinv calling mxm
    @msqrinv calling eig
    @msqrinv finished eig
    @msqrinv calling mxm
    @msqrinv calling eig
    @msqrinv finished eig
    @msqrinv calling mxm
    @msqrinv calling eig
    @msqrinv finished eig
    @msqrinv calling mxm
    @msqrinv calling eig
    @msqrinv finished eig
    @msqrinv calling mxm
    @msqrinv calling eig
    @msqrinv finished eig
    @msqrinv calling mxm
    @msqrinv calling eig
    @msqrinv finished eig
    @msqrinv calling mxm
    @msqrinv calling eig
    @msqrinv finished eig
    @msqrinv calling mxm
    @msqrinv calling eig
    @msqrinv finished eig
    @msqrinv calling mxm
    @msqrinv calling eig
    @msqrinv finished eig
    @msqrinv calling mxm
    @msqrinv calling eig
    @msqrinv finished eig
    @msqrinv calling mxm
    @msqrinv calling eig
    @msqrinv finished eig
    @msqrinv calling mxm
    @msqrinv calling eig
    @msqrinv finished eig
    @msqrinv calling mxm
    @msqrinv calling eig
    @msqrinv finished eig
    @msqrinv calling mxm
    @msqrinv calling eig
    @msqrinv finished eig
    @msqrinv calling mxm
    @msqrinv calling eig
    @msqrinv finished eig
    @msqrinv calling mxm
    @msqrinv calling eig
    @msqrinv finished eig
    @msqrinv calling mxm
    @msqrinv calling eig
    @msqrinv finished eig
    @msqrinv calling mxm
    @msqrinv calling eig
    @msqrinv finished eig
    @msqrinv calling mxm
    @msqrinv calling eig
    @msqrinv finished eig
    @msqrinv calling mxm
    @msqrinv calling eig
    @msqrinv finished eig
    @msqrinv calling mxm
    @msqrinv calling eig
    @msqrinv finished eig
    @msqrinv calling mxm
    @msqrinv calling eig
    @msqrinv finished eig
    @msqrinv calling mxm
    @msqrinv calling eig
    @msqrinv finished eig
    @msqrinv calling mxm
    @msqrinv calling eig
    @msqrinv finished eig
    @msqrinv calling mxm
    @msqrinv calling eig
    @msqrinv finished eig
    @msqrinv calling mxm
    @msqrinv calling eig
    @msqrinv finished eig
    @msqrinv calling mxm
    @msqrinv calling eig
    @msqrinv finished eig
    @msqrinv calling mxm
    @msqrinv calling eig
    @msqrinv finished eig
    @msqrinv calling mxm
    @msqrinv calling eig
    @msqrinv finished eig
    @msqrinv calling mxm
    @msqrinv calling eig
    @msqrinv finished eig
    @msqrinv calling mxm
    @msqrinv calling eig
    @msqrinv finished eig
    @msqrinv calling mxm
    @msqrinv calling eig
    @msqrinv finished eig
    @msqrinv calling mxm
    @msqrinv calling eig
    @msqrinv finished eig
    @msqrinv calling mxm
    @msqrinv calling eig
    @msqrinv finished eig
    @msqrinv calling mxm
    @msqrinv calling eig
    @msqrinv finished eig
    @msqrinv calling mxm
    @msqrinv calling eig
    @msqrinv finished eig
    @msqrinv calling mxm
    @msqrinv calling eig
    @msqrinv finished eig
    @msqrinv calling mxm
    @msqrinv calling eig
    @msqrinv finished eig
    @msqrinv calling mxm
    @msqrinv calling eig
    @msqrinv finished eig
    @msqrinv calling mxm
    @msqrinv calling eig
    @msqrinv finished eig
    @msqrinv calling mxm
    @msqrinv calling eig
    @msqrinv finished eig
    @msqrinv calling mxm
    @msqrinv calling eig
    @msqrinv finished eig
    @msqrinv calling mxm
    @msqrinv calling eig
    @msqrinv finished eig
    @msqrinv calling mxm
    @msqrinv calling eig
    @msqrinv finished eig
    @msqrinv calling mxm
    @msqrinv calling eig
    @msqrinv finished eig
    @msqrinv calling mxm
    @msqrinv calling eig
    @msqrinv finished eig
    @msqrinv calling mxm
    @msqrinv calling eig
    @msqrinv finished eig
    @msqrinv calling mxm
    @msqrinv calling eig
    @msqrinv finished eig
    @msqrinv calling mxm
    @msqrinv calling eig
    @msqrinv finished eig
    @msqrinv calling mxm
    @msqrinv calling eig
    @msqrinv finished eig
    @msqrinv calling mxm
    @msqrinv calling eig
    @msqrinv finished eig
    @msqrinv calling mxm
    @msqrinv calling eig
    @msqrinv finished eig
    @msqrinv calling mxm
    @msqrinv calling eig
    @msqrinv finished eig
    @msqrinv calling mxm
    @msqrinv calling eig
    @msqrinv finished eig
    @msqrinv calling mxm
    @msqrinv calling eig
    @msqrinv finished eig
    @msqrinv calling mxm
    @msqrinv calling eig
    @msqrinv finished eig
    @msqrinv calling mxm
    @msqrinv calling eig
    @msqrinv finished eig
    @msqrinv calling mxm
    @msqrinv calling eig
    @msqrinv finished eig
    @msqrinv calling mxm
    @msqrinv calling eig
    @msqrinv finished eig
    @msqrinv calling mxm
    @msqrinv calling eig
    @msqrinv finished eig
    @msqrinv calling mxm
    @msqrinv calling eig
    @msqrinv finished eig
    @msqrinv calling mxm
    @msqrinv calling eig
    @msqrinv finished eig
    @msqrinv calling mxm
    @msqrinv calling eig
    @msqrinv finished eig
    @msqrinv calling mxm
    @msqrinv calling eig
    @msqrinv finished eig
    @msqrinv calling mxm
    @msqrinv calling eig
    @msqrinv finished eig
    @msqrinv calling mxm
    @msqrinv calling eig
    @msqrinv finished eig
    @msqrinv calling mxm
    @msqrinv calling eig
    @msqrinv finished eig
    @msqrinv calling mxm
    @msqrinv calling eig
    @msqrinv finished eig
    @msqrinv calling mxm
    @msqrinv calling eig
    @msqrinv finished eig
    @msqrinv calling mxm
    @msqrinv calling eig
    @msqrinv finished eig
    @msqrinv calling mxm
    @msqrinv calling eig
    @msqrinv finished eig
    @msqrinv calling mxm
    @msqrinv calling eig
    @msqrinv finished eig
    @msqrinv calling mxm
    @msqrinv calling eig
    @msqrinv finished eig
    @msqrinv calling mxm
    @msqrinv calling eig
    @msqrinv finished eig
    @msqrinv calling mxm
    @msqrinv calling eig
    @msqrinv finished eig
    @msqrinv calling mxm
    @msqrinv calling eig
    @msqrinv finished eig
    @msqrinv calling mxm
    @msqrinv calling eig
    @msqrinv finished eig
    @msqrinv calling mxm
    @msqrinv calling eig
    @msqrinv finished eig
    @msqrinv calling mxm
    @msqrinv calling eig
    @msqrinv finished eig
    @msqrinv calling mxm
    @msqrinv calling eig
    @msqrinv finished eig
    @msqrinv calling mxm
    @msqrinv calling eig
    @msqrinv finished eig
    @msqrinv calling mxm
    @msqrinv calling eig
    @msqrinv finished eig
    @msqrinv calling mxm
    @msqrinv calling eig
    @msqrinv finished eig
    @msqrinv calling mxm
    @msqrinv calling eig
    @msqrinv finished eig
    @msqrinv calling mxm
    @msqrinv calling eig
    @msqrinv finished eig
    @msqrinv calling mxm
    @msqrinv calling eig
    @msqrinv finished eig
    @msqrinv calling mxm
    @msqrinv calling eig
    @msqrinv finished eig
    @msqrinv calling mxm
    @msqrinv calling eig
    @msqrinv finished eig
    @msqrinv calling mxm
    @msqrinv calling eig
    @msqrinv finished eig
    @msqrinv calling mxm
    @msqrinv calling eig
    @msqrinv finished eig
    @msqrinv calling mxm
    @msqrinv calling eig
    @msqrinv finished eig
    @msqrinv calling mxm
    @msqrinv calling eig
    @msqrinv finished eig
    @msqrinv calling mxm
    @msqrinv calling eig
    @msqrinv finished eig
    @msqrinv calling mxm
    @msqrinv calling eig
    @msqrinv finished eig
    @msqrinv calling mxm
    @msqrinv calling eig
    @msqrinv finished eig
    @msqrinv calling mxm
    @msqrinv calling eig
    @msqrinv finished eig
    @msqrinv calling mxm
    @msqrinv calling eig
    @msqrinv finished eig
    @msqrinv calling mxm
    @msqrinv calling eig
    @msqrinv finished eig
    @msqrinv calling mxm
    @msqrinv calling eig
    @msqrinv finished eig
    @msqrinv calling mxm
    @msqrinv calling eig
    @msqrinv finished eig
    @msqrinv calling mxm
    @msqrinv calling eig
    @msqrinv finished eig
    @msqrinv calling mxm
    @msqrinv calling eig
    @msqrinv finished eig
    @msqrinv calling mxm
    @msqrinv calling eig
    @msqrinv finished eig
    @msqrinv calling mxm
    @msqrinv calling eig
    @msqrinv finished eig
    @msqrinv calling mxm
    @msqrinv calling eig
    @msqrinv finished eig
    @msqrinv calling mxm
    @msqrinv calling eig
    @msqrinv finished eig
    @msqrinv calling mxm
    @msqrinv calling eig
    @msqrinv finished eig
    @msqrinv calling mxm
    @msqrinv calling eig
    @msqrinv finished eig
    @msqrinv calling mxm
    @msqrinv calling eig
    @msqrinv finished eig
    @msqrinv calling mxm
    @msqrinv calling eig
    @msqrinv finished eig
    @msqrinv calling mxm
    @msqrinv calling eig
    @msqrinv finished eig
    @msqrinv calling mxm
    @msqrinv calling eig
    @msqrinv finished eig
    @msqrinv calling mxm
    @msqrinv calling eig
    @msqrinv finished eig
    @msqrinv calling mxm
    @msqrinv calling eig
    @msqrinv finished eig
    @msqrinv calling mxm
    @msqrinv calling eig
    @msqrinv finished eig
    @msqrinv calling mxm
    @msqrinv calling eig
    @msqrinv finished eig
    @msqrinv calling mxm
    @msqrinv calling eig
    @msqrinv finished eig
    @msqrinv calling mxm
    @msqrinv calling eig
    @msqrinv finished eig
    @msqrinv calling mxm
    @msqrinv calling eig
    @msqrinv finished eig
    @msqrinv calling mxm
    @msqrinv calling eig
    @msqrinv finished eig
    @msqrinv calling mxm
    @msqrinv calling eig
    @msqrinv finished eig
    @msqrinv calling mxm
    @msqrinv calling eig
    @msqrinv finished eig
    @msqrinv calling mxm
    @msqrinv calling eig
    @msqrinv finished eig
    @msqrinv calling mxm
    @msqrinv calling eig
    @msqrinv finished eig
    @msqrinv calling mxm
    @msqrinv calling eig
    @msqrinv finished eig
    @msqrinv calling mxm
    @msqrinv calling eig
    @msqrinv finished eig
    @msqrinv calling mxm
    @msqrinv calling eig
    @msqrinv finished eig
    @msqrinv calling mxm
    @msqrinv calling eig
    @msqrinv finished eig
    @msqrinv calling mxm
    @msqrinv calling eig
    @msqrinv finished eig
    @msqrinv calling mxm
    @msqrinv calling eig
    @msqrinv finished eig
    @msqrinv calling mxm
    @msqrinv calling eig
    @msqrinv finished eig
    @msqrinv calling mxm
    @msqrinv calling eig
    @msqrinv finished eig
    @msqrinv calling mxm
    @msqrinv calling eig
    @msqrinv finished eig
    @msqrinv calling mxm
    @msqrinv calling eig
    @msqrinv finished eig
    @msqrinv calling mxm
    @msqrinv calling eig
    @msqrinv finished eig
    @msqrinv calling mxm
    @msqrinv calling eig
    @msqrinv finished eig
    @msqrinv calling mxm
    @msqrinv calling eig
    @msqrinv finished eig
    @msqrinv calling mxm
    @msqrinv calling eig
    @msqrinv finished eig
    @msqrinv calling mxm
    @msqrinv calling eig
    @msqrinv finished eig
    @msqrinv calling mxm
    @msqrinv calling eig
    @msqrinv finished eig
    @msqrinv calling mxm
    @msqrinv calling eig
    @msqrinv finished eig
    @msqrinv calling mxm
    @msqrinv calling eig
    @msqrinv finished eig
    @msqrinv calling mxm
    @msqrinv calling eig
    @msqrinv finished eig
    @msqrinv calling mxm
    @msqrinv calling eig
    @msqrinv finished eig
    @msqrinv calling mxm
    @msqrinv calling eig
    @msqrinv finished eig
    @msqrinv calling mxm
    @msqrinv calling eig
    @msqrinv finished eig
    @msqrinv calling mxm
    @msqrinv calling eig
    @msqrinv finished eig
    @msqrinv calling mxm
    @msqrinv calling eig
    @msqrinv finished eig
    @msqrinv calling mxm
    @msqrinv calling eig
    @msqrinv finished eig
    @msqrinv calling mxm
    @msqrinv calling eig
    @msqrinv finished eig
    @msqrinv calling mxm
    @msqrinv calling eig
    @msqrinv finished eig
    @msqrinv calling mxm
    @msqrinv calling eig
    @msqrinv finished eig
    @msqrinv calling mxm
    @msqrinv calling eig
    @msqrinv finished eig
    @msqrinv calling mxm
    @msqrinv calling eig
    @msqrinv finished eig
    @msqrinv calling mxm
    @msqrinv calling eig
    @msqrinv finished eig
    @msqrinv calling mxm
    @msqrinv calling eig
    @msqrinv finished eig
    @msqrinv calling mxm
    @msqrinv calling eig
    @msqrinv finished eig
    @msqrinv calling mxm
    @msqrinv calling eig
    @msqrinv finished eig
    @msqrinv calling mxm
    @msqrinv calling eig
    @msqrinv finished eig
    @msqrinv calling mxm
    @msqrinv calling eig
    @msqrinv finished eig
    @msqrinv calling mxm
    @msqrinv calling eig
    @msqrinv finished eig
    @msqrinv calling mxm
    @msqrinv calling eig
    @msqrinv finished eig
    @msqrinv calling mxm
    @msqrinv calling eig
    @msqrinv finished eig
    @msqrinv calling mxm
    @msqrinv calling eig
    @msqrinv finished eig
    @msqrinv calling mxm
    @msqrinv calling eig
    @msqrinv finished eig
    @msqrinv calling mxm
    @msqrinv calling eig
    @msqrinv finished eig
    @msqrinv calling mxm
    @msqrinv calling eig
    @msqrinv finished eig
    @msqrinv calling mxm
    @msqrinv calling eig
    @msqrinv finished eig
    @msqrinv calling mxm
    @msqrinv calling eig
    @msqrinv finished eig
    @msqrinv calling mxm
    @msqrinv calling eig
    @msqrinv finished eig
    @msqrinv calling mxm
    @msqrinv calling eig
    @msqrinv finished eig
    @msqrinv calling mxm
    @msqrinv calling eig
    @msqrinv finished eig
    @msqrinv calling mxm
    @msqrinv calling eig
    @msqrinv finished eig
    @msqrinv calling mxm
    @msqrinv calling eig
    @msqrinv finished eig
    @msqrinv calling mxm
    @msqrinv calling eig
    @msqrinv finished eig
    @msqrinv calling mxm
    @msqrinv calling eig
    @msqrinv finished eig
    @msqrinv calling mxm
    @msqrinv calling eig
    @msqrinv finished eig
    @msqrinv calling mxm
    @msqrinv calling eig
    @msqrinv finished eig
    @msqrinv calling mxm
    @msqrinv calling eig
    @msqrinv finished eig
    @msqrinv calling mxm
    @msqrinv calling eig
    @msqrinv finished eig
    @msqrinv calling mxm
    @msqrinv calling eig
    @msqrinv finished eig
    @msqrinv calling mxm
 end generating sfx2c-1e gradient integrals
 generating sfx2c-1e derivative integrals wrt B
   @strmat calling expnd2
   @strmat calling xgemm (1)
   @strmat calling xgemm (2)
   @strmat calling squez2
   @strmat calling dscal
   @strmat calling daxpy
   @strmat calling expnd2 (2)
   @strmat calling msqrinv
    @msqrinv calling eig
    @msqrinv finished eig
    @msqrinv calling mxm
   @strmat calling expnd2 (3)
   @strmat calling xgemm (3)
   @strmat calling xgemm (4)
   @strmat calling msqrinv (2)
    @msqrinv calling eig
    @msqrinv finished eig
    @msqrinv calling mxm
   @strmat calling xgemm (5)
   @strmat calling minv
   @strmat calling expnd2
   @strmat calling xgemm (1)
   @strmat calling xgemm (2)
   @strmat calling squez2
   @strmat calling dscal
   @strmat calling daxpy
   @strmat calling expnd2 (2)
   @strmat calling msqrinv
    @msqrinv calling eig
    @msqrinv finished eig
    @msqrinv calling mxm
   @strmat calling expnd2 (3)
   @strmat calling xgemm (3)
   @strmat calling xgemm (4)
   @strmat calling msqrinv (2)
    @msqrinv calling eig
    @msqrinv finished eig
    @msqrinv calling mxm
   @strmat calling xgemm (5)
   @strmat calling minv
   @strmat calling expnd2
   @strmat calling xgemm (1)
   @strmat calling xgemm (2)
   @strmat calling squez2
   @strmat calling dscal
   @strmat calling daxpy
   @strmat calling expnd2 (2)
   @strmat calling msqrinv
    @msqrinv calling eig
    @msqrinv finished eig
    @msqrinv calling mxm
   @strmat calling expnd2 (3)
   @strmat calling xgemm (3)
   @strmat calling xgemm (4)
   @strmat calling msqrinv (2)
    @msqrinv calling eig
    @msqrinv finished eig
    @msqrinv calling mxm
   @strmat calling xgemm (5)
   @strmat calling minv
   @strmat calling expnd2
   @strmat calling xgemm (1)
   @strmat calling xgemm (2)
   @strmat calling squez2
   @strmat calling dscal
   @strmat calling daxpy
   @strmat calling expnd2 (2)
   @strmat calling msqrinv
    @msqrinv calling eig
    @msqrinv finished eig
    @msqrinv calling mxm
   @strmat calling expnd2 (3)
   @strmat calling xgemm (3)
   @strmat calling xgemm (4)
   @strmat calling msqrinv (2)
    @msqrinv calling eig
    @msqrinv finished eig
    @msqrinv calling mxm
   @strmat calling xgemm (5)
   @strmat calling minv
 end generating sfx2c-1e derivative integrals wrt B
 generating sfx2c-1e derivative integrals wrt mu
   @strmat calling expnd2
   @strmat calling xgemm (1)
   @strmat calling xgemm (2)
   @strmat calling squez2
   @strmat calling dscal
   @strmat calling daxpy
   @strmat calling expnd2 (2)
   @strmat calling msqrinv
    @msqrinv calling eig
    @msqrinv finished eig
    @msqrinv calling mxm
   @strmat calling expnd2 (3)
   @strmat calling xgemm (3)
   @strmat calling xgemm (4)
   @strmat calling msqrinv (2)
    @msqrinv calling eig
    @msqrinv finished eig
    @msqrinv calling mxm
   @strmat calling xgemm (5)
   @strmat calling minv
   @strmat calling expnd2
   @strmat calling xgemm (1)
   @strmat calling xgemm (2)
   @strmat calling squez2
   @strmat calling dscal
   @strmat calling daxpy
   @strmat calling expnd2 (2)
   @strmat calling msqrinv
    @msqrinv calling eig
    @msqrinv finished eig
    @msqrinv calling mxm
   @strmat calling expnd2 (3)
   @strmat calling xgemm (3)
   @strmat calling xgemm (4)
   @strmat calling msqrinv (2)
    @msqrinv calling eig
    @msqrinv finished eig
    @msqrinv calling mxm
   @strmat calling xgemm (5)
   @strmat calling minv
   @strmat calling expnd2
   @strmat calling xgemm (1)
   @strmat calling xgemm (2)
   @strmat calling squez2
   @strmat calling dscal
   @strmat calling daxpy
   @strmat calling expnd2 (2)
   @strmat calling msqrinv
    @msqrinv calling eig
    @msqrinv finished eig
    @msqrinv calling mxm
   @strmat calling expnd2 (3)
   @strmat calling xgemm (3)
   @strmat calling xgemm (4)
   @strmat calling msqrinv (2)
    @msqrinv calling eig
    @msqrinv finished eig
    @msqrinv calling mxm
   @strmat calling xgemm (5)
   @strmat calling minv
   @strmat calling expnd2
   @strmat calling xgemm (1)
   @strmat calling xgemm (2)
   @strmat calling squez2
   @strmat calling dscal
   @strmat calling daxpy
   @strmat calling expnd2 (2)
   @strmat calling msqrinv
    @msqrinv calling eig
    @msqrinv finished eig
    @msqrinv calling mxm
   @strmat calling expnd2 (3)
   @strmat calling xgemm (3)
   @strmat calling xgemm (4)
   @strmat calling msqrinv (2)
    @msqrinv calling eig
    @msqrinv finished eig
    @msqrinv calling mxm
   @strmat calling xgemm (5)
   @strmat calling minv
 NT                     1 NP01_1_1    NN_1_1      
 NT                     2 NP01_1_2    NN_1_2      
 NT                     3 NP01_1_3    NN_1_3      
 NT                     4 NP01_1_4    NN_1_4      
 NT                     5 NP01_1_5    NN_1_5      
 NT                     6 NP01_1_6    NN_1_6      
 NT                     7 NP01_1_7    NN_1_7      
 NT                     8 NP01_1_8    NN_1_8      
 NT                     9 NP01_1_9    NN_1_9      
 NT                    10 NP01_1_10   NN_1_10     
 NT                    11 NP01_1_11   NN_1_11     
 NT                    12 NP01_2_1    NN_2_1      
 NT                    13 NP01_2_2    NN_2_2      
 NT                    14 NP01_2_3    NN_2_3      
 NT                    15 NP01_2_4    NN_2_4      
 NT                    16 NP01_2_5    NN_2_5      
 NT                    17 NP01_2_6    NN_2_6      
 NT                    18 NP01_2_7    NN_2_7      
 NT                    19 NP01_2_8    NN_2_8      
 NT                    20 NP01_2_9    NN_2_9      
 NT                    21 NP01_2_10   NN_2_10     
 NT                    22 NP01_2_11   NN_2_11     
 NT                    23 NP01_3_1    NN_3_1      
 NT                    24 NP01_3_2    NN_3_2      
 NT                    25 NP01_3_3    NN_3_3      
 NT                    26 NP01_3_4    NN_3_4      
 NT                    27 NP01_3_5    NN_3_5      
 NT                    28 NP01_3_6    NN_3_6      
 NT                    29 NP01_3_7    NN_3_7      
 NT                    30 NP01_4_1    NN_4_1      
 NT                    31 NP01_4_2    NN_4_2      
 NT                    32 NP01_4_3    NN_4_3      
 NT                    33 NP01_4_4    NN_4_4      
 end generating sfx2c-1e derivative integrals wrt mu
 generating sfx2c-1e diamagnetic integrals
   @strmat calling expnd2
   @strmat calling xgemm (1)
   @strmat calling xgemm (2)
   @strmat calling squez2
   @strmat calling dscal
   @strmat calling daxpy
   @strmat calling expnd2 (2)
   @strmat calling msqrinv
    @msqrinv calling eig
    @msqrinv finished eig
    @msqrinv calling mxm
   @strmat calling expnd2 (3)
   @strmat calling xgemm (3)
   @strmat calling xgemm (4)
   @strmat calling msqrinv (2)
    @msqrinv calling eig
    @msqrinv finished eig
    @msqrinv calling mxm
   @strmat calling xgemm (5)
   @strmat calling minv
   @strmat calling expnd2
   @strmat calling xgemm (1)
   @strmat calling xgemm (2)
   @strmat calling squez2
   @strmat calling dscal
   @strmat calling daxpy
   @strmat calling expnd2 (2)
   @strmat calling msqrinv
    @msqrinv calling eig
    @msqrinv finished eig
    @msqrinv calling mxm
   @strmat calling expnd2 (3)
   @strmat calling xgemm (3)
   @strmat calling xgemm (4)
   @strmat calling msqrinv (2)
    @msqrinv calling eig
    @msqrinv finished eig
    @msqrinv calling mxm
   @strmat calling xgemm (5)
   @strmat calling minv
   @strmat calling expnd2
   @strmat calling xgemm (1)
   @strmat calling xgemm (2)
   @strmat calling squez2
   @strmat calling dscal
   @strmat calling daxpy
   @strmat calling expnd2 (2)
   @strmat calling msqrinv
    @msqrinv calling eig
    @msqrinv finished eig
    @msqrinv calling mxm
   @strmat calling expnd2 (3)
   @strmat calling xgemm (3)
   @strmat calling xgemm (4)
   @strmat calling msqrinv (2)
    @msqrinv calling eig
    @msqrinv finished eig
    @msqrinv calling mxm
   @strmat calling xgemm (5)
   @strmat calling minv
   @strmat calling expnd2
   @strmat calling xgemm (1)
   @strmat calling xgemm (2)
   @strmat calling squez2
   @strmat calling dscal
   @strmat calling daxpy
   @strmat calling expnd2 (2)
   @strmat calling msqrinv
    @msqrinv calling eig
    @msqrinv finished eig
    @msqrinv calling mxm
   @strmat calling expnd2 (3)
   @strmat calling xgemm (3)
   @strmat calling xgemm (4)
   @strmat calling msqrinv (2)
    @msqrinv calling eig
    @msqrinv finished eig
    @msqrinv calling mxm
   @strmat calling xgemm (5)
   @strmat calling minv
 end generating sfx2c-1e diamagnetic integrals
 @CHECKOUT-I, Total execution time (CPU/WALL):      1187.73/      37.40 seconds.
--executable xvpropx2c finished with status     0 in       37.73 seconds (walltime).
 --invoking executable--
/home/besselman/CFOUR_18/cfour18/bin/xvmol2ja
 @GETMEM-I,  Allocated  183105 MB of main memory.
 @CHECKOUT-I, Total execution time (CPU/WALL):         2.26/       0.12 seconds.
--executable xvmol2ja finished with status     0 in        0.17 seconds (walltime).
 --invoking executable--
/home/besselman/CFOUR_18/cfour18/bin/xvscf
  -------------------------------------------------
  Self-Consistent-Field Program for HF calculations
  -------------------------------------------------
    Integrals from VMOL are used
  There are  328 functions in the AO basis.

  There are 4 irreducible representations.

       Irrep        # of functions
         1                123
         2                101
         3                 59
         4                 45


  Parameters for SCF calculation: 
        SCF reference function:  RHF  
  Maximum number of iterations:  150
     Full symmetry point group: C2v 
     Computational point group: C2v 
        Initial density matrix: MOREAD                 
     SCF convergence tolerance: 10**(-10)
  DIIS convergence acceleration:  ON
          Latest start for DIIS:   2
                     DIIS order:  10

 @GETMEM-I,  Allocated      36 MB of main memory.
   Smallest overlap matrix eigenvalues 
     Symmetry    Eigenvalue    
         1      .1708325664D-03              
         2      .7538580783D-03              
         3      .1470437687D-01              
         4      .3012275922D-01              
  @INITGES-I, Occupancies from core Hamiltonian:

          Alpha population by irrep:  11    7    2    1
           Beta population by irrep:  11    7    2    1


  --------------------------------------------------------------------
  Iteration         Total Energy            Largest Density Difference
  --------------------------------------------------------------------
       0           206.202061598553314              0.0000000000D+00
       1          -190.096752627136709              0.1256847882D+02
       2          -186.307244769505076              0.1337911721D+03
       3          -204.970044893295153              0.1327392766D+03
       4          -241.884403945090185              0.5844656026D+01
       5          -246.118080820496971              0.1652911548D+01
       6          -246.839080913638043              0.8556421966D+00
       7          -246.867658061377767              0.1542106979D+00
       8          -246.875031676141987              0.3130295802D-01
       9          -246.876243876546823              0.2164068969D-01
      10          -246.876336216428911              0.7553757607D-02
      11          -246.876381839174428              0.6191707506D-02
      12          -246.876397523376397              0.3588863167D-02
      13          -246.876400024503596              0.1914772327D-02
      14          -246.876400101196850              0.3458003763D-03
      15          -246.876400102399089              0.3325295691D-04
      16          -246.876400102434388              0.2952898136D-05
      17          -246.876400102438311              0.2036358003D-05
      18          -246.876400102435866              0.4201694538D-06
      19          -246.876400102432797              0.2755287888D-06
      20          -246.876400102433365              0.7651104139D-07
      21          -246.876400102431376              0.2135748578D-07
      22          -246.876400102435355              0.3660154957D-08
      23          -246.876400102440243              0.6706759592D-09
      24          -246.876400102434673              0.1472445499D-09
   final occupation vector 
    11  7  2  1
    11  7  2  1

  SCF has converged.

 Density matrix saved to file den.dat
 total electron number:   42.0000000000000     
     E(SCF)=      -246.876400102434957              0.8176898048D-10

  Eigenvector printing suppressed.


 
  ORBITAL EIGENVALUES (ALPHA)  (1H = 27.2113834 eV)

       MO #        E(hartree)               E(eV)           FULLSYM    COMPSYM
       ----   --------------------   --------------------   -------   ---------
    1     1         -15.5708320887        -423.7038818226      A1        A1 (1)
    2   124         -11.2766129719        -306.8522390323      B1        B1 (2)
    3     2         -11.2765951217        -306.8517533023      A1        A1 (1)
    4     3         -11.2623144768        -306.4631572000      A1        A1 (1)
    5   125         -11.2441816426        -305.9697376966      B1        B1 (2)
    6     4         -11.2441290611        -305.9683068809      A1        A1 (1)
    7     5          -1.2558107582         -34.1723480202      A1        A1 (1)
    8     6          -1.0886880207         -29.6247071339      A1        A1 (1)
    9   126          -1.0321282550         -28.0856376655      B1        B1 (2)
   10     7          -0.8579247525         -23.3453193677      A1        A1 (1)
   11   127          -0.8546466228         -23.2561169233      B1        B1 (2)
   12     8          -0.7202166427         -19.5980911957      A1        A1 (1)
   13   128          -0.6586358947         -17.9223938524      B1        B1 (2)
   14     9          -0.6533424343         -17.7783514715      A1        A1 (1)
   15   129          -0.5964818556         -16.2310964627      B1        B1 (2)
   16    10          -0.5754786419         -15.6595699646      A1        A1 (1)
   17   225          -0.5397386332         -14.6870348839      B2        B2 (3)
   18   130          -0.5184917697         -14.1088783338      B1        B1 (2)
   19    11          -0.4184815230         -11.3874611689      A1        A1 (1)
   20   226          -0.3826468309         -10.4123496237      B2        B2 (3)
   21   284          -0.3463411443          -9.4244216636      A2        A2 (4)
  +++++++++++++++++++++++++++++++++++++++++++++++++++++++++++++++++++++++++++++
   22   227           0.1073300944           2.9206003492      B2        B2 (3)
   23   285           0.1232940001           3.3550003071      A2        A2 (4)
   24    12           0.1437867240           3.9126356742      A1        A1 (1)
   25   131           0.1652838100           4.4976011247      B1        B1 (2)
   26    13           0.1777441598           4.8366644803      A1        A1 (1)
   27   132           0.2002904418           5.4501800041      B1        B1 (2)
   28    14           0.2120827286           5.7710644416      A1        A1 (1)
   29    15           0.2994774555           8.1491958621      A1        A1 (1)
   30   228           0.3175648744           8.6413795505      B2        B2 (3)
   31   133           0.3536775108           9.6240543474      B1        B1 (2)
   32    16           0.3618328571           9.8459726018      A1        A1 (1)
   33   134           0.3724417469          10.1346551701      B1        B1 (2)
   34    17           0.3958099380          10.7705359751      A1        A1 (1)
   35   229           0.4217829781          11.4772983291      B2        B2 (3)
   36   135           0.4357973248          11.8586480905      B1        B1 (2)
   37   286           0.4642646806          12.6332842237      A2        A2 (4)
   38   230           0.4840383883          13.1713541633      B2        B2 (3)
   39   136           0.4978625571          13.5475289223      B1        B1 (2)
   40    18           0.5014721986          13.6457522603      A1        A1 (1)
   41    19           0.5075116358          13.8100937024      A1        A1 (1)
   42   137           0.5566980994          15.1485254208      B1        B1 (2)
   43    20           0.5593622971          15.2210219261      A1        A1 (1)
   44   287           0.5658040431          15.3963107458      A2        A2 (4)
   45   138           0.5875753123          15.9887370989      B1        B1 (2)
   46    21           0.5916784012          16.1003878247      A1        A1 (1)
   47   231           0.6005609441          16.3420941048      B2        B2 (3)
   48    22           0.6178542622          16.8126692154      A1        A1 (1)
   49   232           0.6287595895          17.1094182558      B2        B2 (3)
   50   139           0.6325666319          17.2130131477      B1        B1 (2)
   51    23           0.6340477522          17.2533164796      A1        A1 (1)
   52    24           0.6802213739          18.5097646010      A1        A1 (1)
   53    25           0.6925961664          18.8464998253      A1        A1 (1)
   54   140           0.7088945757          19.2900020903      B1        B1 (2)
   55   141           0.7227033199          19.6657571226      B1        B1 (2)
   56    26           0.7765328161          21.1305321823      A1        A1 (1)
   57   233           0.8098422028          22.0369266746      B2        B2 (3)
   58   142           0.8344880415          22.7075740413      B1        B1 (2)
   59    27           0.8417510444          22.9052103963      A1        A1 (1)
   60   288           0.8494126432          23.1136930982      A2        A2 (4)
   61   289           0.8616507320          23.4467084246      A2        A2 (4)
   62   234           0.8859555877          24.1080771727      B2        B2 (3)
   63   143           0.9278749863          25.2487619983      B1        B1 (2)
   64    28           0.9313312330          25.3428112532      A1        A1 (1)
   65   144           0.9354397005          25.4546083390      B1        B1 (2)
   66   290           0.9767885648          26.5797681374      A2        A2 (4)
   67    29           0.9925082666          27.0075229701      A1        A1 (1)
   68   235           1.0214547391          27.7951965306      B2        B2 (3)
   69    30           1.0360683567          28.1928532824      A1        A1 (1)
   70   145           1.0372648560          28.2254116840      B1        B1 (2)
   71    31           1.0990451614          29.9065392610      A1        A1 (1)
   72   236           1.1340387087          30.8587620923      B2        B2 (3)
   73   146           1.1400661404          31.0227768469      B1        B1 (2)
   74   237           1.2061369348          32.8206545654      B2        B2 (3)
   75    32           1.2088561106          32.8946471001      A1        A1 (1)
   76   147           1.2330203637          33.5521898561      B1        B1 (2)
   77   291           1.2334623225          33.5642161667      A2        A2 (4)
   78    33           1.2492693776          33.9943480026      A1        A1 (1)
   79    34           1.3065109464          35.5519702776      A1        A1 (1)
   80   292           1.3238448809          36.0236506171      A2        A2 (4)
   81   148           1.3282909624          36.1446346446      B1        B1 (2)
   82   238           1.3311144625          36.2214659878      B2        B2 (3)
   83    35           1.3915373273          37.8656557282      A1        A1 (1)
   84   149           1.3946203113          37.9495479895      B1        B1 (2)
   85   150           1.4842938095          40.3896879291      B1        B1 (2)
   86   239           1.4872653933          40.4705488355      B2        B2 (3)
   87   151           1.4991444938          40.7937955920      B1        B1 (2)
   88    36           1.5044570230          40.9383568623      A1        A1 (1)
   89   152           1.5098162331          41.0841883826      B1        B1 (2)
   90    37           1.5437607177          42.0078647666      A1        A1 (1)
   91    38           1.5641444788          42.5625351052      A1        A1 (1)
   92   153           1.5653890349          42.5964012002      B1        B1 (2)
   93    39           1.5764911788          42.8985058930      A1        A1 (1)
   94   293           1.5849083827          43.1275496553      A2        A2 (4)
   95   294           1.6022063520          43.5982513314      A2        A2 (4)
   96   240           1.6196865746          44.0739123693      B2        B2 (3)
   97   154           1.6248074853          44.2132594331      B1        B1 (2)
   98    40           1.6501903977          44.9039635939      A1        A1 (1)
   99    41           1.7154459855          46.6796584127      A1        A1 (1)
  100   155           1.8201626196          49.5291428921      B1        B1 (2)
  101    42           1.8499236624          50.3389820390      A1        A1 (1)
  102   241           1.8689874857          50.8577350441      B2        B2 (3)
  103   295           2.0125599455          54.7645402920      A2        A2 (4)
  104    43           2.0487277374          55.7487159451      A1        A1 (1)
  105   156           2.0737832757          56.4305118034      B1        B1 (2)
  106    44           2.1085336508          57.3761175839      A1        A1 (1)
  107   157           2.1262078266          57.8570563577      B1        B1 (2)
  108   158           2.1661487254          58.9439034691      B1        B1 (2)
  109    45           2.2317665179          60.7294543790      A1        A1 (1)
  110   242           2.2771282602          61.9638101388      B2        B2 (3)
  111   296           2.3430574495          63.7578345870      A2        A2 (4)
  112   243           2.3883159975          64.9893822870      B2        B2 (3)
  113   159           2.4296147165          66.1131775654      B1        B1 (2)
  114    46           2.4567440340          66.8514038248      A1        A1 (1)
  115   297           2.4570992242          66.8610690410      A2        A2 (4)
  116   160           2.4939014502          67.8625085236      B1        B1 (2)
  117    47           2.5789581374          70.1770186481      A1        A1 (1)
  118   244           2.6334364869          71.6594499045      B2        B2 (3)
  119    48           2.6473998777          72.0394130855      A1        A1 (1)
  120   298           2.6760901941          72.8201162840      A2        A2 (4)
  121    49           2.7138954589          73.8488498387      A1        A1 (1)
  122   161           2.7246888529          74.1425530210      B1        B1 (2)
  123   162           2.7942469435          76.0353248926      B1        B1 (2)
  124   245           2.8013580415          76.2288277092      B2        B2 (3)
  125    50           2.8232446663          76.8243930474      A1        A1 (1)
  126   163           2.8964299832          78.8158667649      B1        B1 (2)
  127    51           2.8967936523          78.8257627023      A1        A1 (1)
  128   246           2.9244848713          79.5792790804      B2        B2 (3)
  129   299           2.9561563848          80.4411047759      A2        A2 (4)
  130   247           2.9850648955          81.2277453464      B2        B2 (3)
  131   164           3.0154184767          82.0537082813      B1        B1 (2)
  132    52           3.0177178954          82.1162786450      A1        A1 (1)
  133   300           3.0477442532          82.9333373799      A2        A2 (4)
  134   165           3.0867153061          83.9937936404      B1        B1 (2)
  135   248           3.0887970177          84.0504398924      B2        B2 (3)
  136    53           3.0915685423          84.1258569120      A1        A1 (1)
  137    54           3.1302008214          85.1770946714      A1        A1 (1)
  138   249           3.1658336146          86.1467122670      B2        B2 (3)
  139   166           3.1803033532          86.5404538720      B1        B1 (2)
  140    55           3.1928163027          86.8809485397      A1        A1 (1)
  141   250           3.2029189577          87.1558557562      B2        B2 (3)
  142   301           3.2367562085          88.0766141613      A2        A2 (4)
  143   167           3.2400370408          88.1658901470      B1        B1 (2)
  144   251           3.2470906036          88.3578273487      B2        B2 (3)
  145    56           3.2710703813          89.0103502733      A1        A1 (1)
  146   168           3.2958748126          89.6853131632      B1        B1 (2)
  147    57           3.3275845137          90.5481779978      A1        A1 (1)
  148   302           3.3301493149          90.6179697877      A2        A2 (4)
  149    58           3.3515218390          91.1995457351      A1        A1 (1)
  150   169           3.3731581262          91.7882990395      B1        B1 (2)
  151    59           3.3912916292          92.2817367430      A1        A1 (1)
  152   303           3.4146172714          92.9164597376      A2        A2 (4)
  153   170           3.4223889385          93.1279375507      B1        B1 (2)
  154   252           3.4301724475          93.3397375967      B2        B2 (3)
  155    60           3.4340056803          93.4440451643      A1        A1 (1)
  156   304           3.4459012322          93.7677395877      A2        A2 (4)
  157   305           3.4609379511          94.1769095113      A2        A2 (4)
  158   253           3.4971160458          95.1613655173      B2        B2 (3)
  159   171           3.5280649144          96.0035270461      B1        B1 (2)
  160   172           3.5486410186          96.5634313068      B1        B1 (2)
  161    61           3.5551134524          96.7395551827      A1        A1 (1)
  162   254           3.5755099524          97.2945721665      B2        B2 (3)
  163   173           3.5924395199          97.7552491180      B1        B1 (2)
  164    62           3.6019103521          98.0129635635      A1        A1 (1)
  165   306           3.6261487689          98.6725244157      A2        A2 (4)
  166    63           3.6936687681         100.5098370016      A1        A1 (1)
  167   255           3.6937800524         100.5128652003      B2        B2 (3)
  168   174           3.7146337276         101.0803225516      B1        B1 (2)
  169   307           3.7261570003         101.3938867436      A2        A2 (4)
  170    64           3.7443723989         101.8895529386      A1        A1 (1)
  171   175           3.7525686273         102.1125836523      B1        B1 (2)
  172   256           3.7960197388         103.2949485072      B2        B2 (3)
  173    65           3.7986626442         103.3668656172      A1        A1 (1)
  174    66           3.8278998458         104.1624503201      A1        A1 (1)
  175   176           3.9167167656         106.5792815778      B1        B1 (2)
  176   177           3.9334835490         107.0355289501      B1        B1 (2)
  177    67           3.9349260198         107.0747805754      A1        A1 (1)
  178   308           3.9474729000         107.4161985433      A2        A2 (4)
  179   309           4.0252954908         109.5338588980      A2        A2 (4)
  180   178           4.0437377434         110.0356981055      B1        B1 (2)
  181   257           4.0459111495         110.0948394902      B2        B2 (3)
  182    68           4.0570111815         110.3968867192      A1        A1 (1)
  183   258           4.1225057458         112.1790844179      B2        B2 (3)
  184    69           4.1325629337         112.4527544141      A1        A1 (1)
  185   259           4.1440264608         112.7646928444      B2        B2 (3)
  186   179           4.1685144096         113.4310438077      B1        B1 (2)
  187   310           4.1686819513         113.4356028506      A2        A2 (4)
  188   180           4.1729591494         113.5519913256      B1        B1 (2)
  189    70           4.1732954979         113.5611438358      A1        A1 (1)
  190   311           4.2090650193         114.5344819952      A2        A2 (4)
  191   260           4.2144453653         114.6808886523      B2        B2 (3)
  192    71           4.2195544883         114.8199149573      A1        A1 (1)
  193   181           4.2403130068         115.3847829635      B1        B1 (2)
  194    72           4.3033628015         117.1004550996      A1        A1 (1)
  195   182           4.3358697647         117.9850145391      B1        B1 (2)
  196    73           4.3415042071         118.1383355133      A1        A1 (1)
  197   312           4.4257800391         120.4315974876      A2        A2 (4)
  198   183           4.4383144596         120.7726764095      B1        B1 (2)
  199   261           4.4719426097         121.6877448958      B2        B2 (3)
  200    74           4.5526359686         123.8835228228      A1        A1 (1)
  201   184           4.5601376491         124.0876539258      B1        B1 (2)
  202   262           4.5719738195         124.4097324963      B2        B2 (3)
  203   313           4.5892445730         124.8796935931      A2        A2 (4)
  204    75           4.6493650390         126.5156546430      A1        A1 (1)
  205   185           4.6616028097         126.8486613129      B1        B1 (2)
  206    76           4.6640705379         126.9158116111      A1        A1 (1)
  207    77           4.7121062351         128.2229293835      A1        A1 (1)
  208   186           4.7596664851         129.5171095817      B1        B1 (2)
  209   263           4.7824389797         130.1367806626      B2        B2 (3)
  210   264           4.8565889772         132.1545046739      B2        B2 (3)
  211   314           4.8661468985         132.4145889364      A2        A2 (4)
  212    78           4.8807383708         132.8116430843      A1        A1 (1)
  213   187           4.9048170025         133.4668559607      B1        B1 (2)
  214   265           5.0039549949         136.1645378828      B2        B2 (3)
  215    79           5.0544105908         137.5375044483      A1        A1 (1)
  216    80           5.1124124253         139.1158146029      A1        A1 (1)
  217   315           5.1135613220         139.1470776722      A2        A2 (4)
  218   188           5.1349705654         139.7296528020      B1        B1 (2)
  219   266           5.2173440510         141.9711493026      B2        B2 (3)
  220   316           5.3058798526         144.3803309432      A2        A2 (4)
  221    81           5.3078772383         144.4346825705      A1        A1 (1)
  222   267           5.3109169198         144.5173965099      B2        B2 (3)
  223   189           5.3196639152         144.7554143568      B1        B1 (2)
  224    82           5.3835409791         146.4935976311      A1        A1 (1)
  225   190           5.4119021245         147.2653436343      B1        B1 (2)
  226   317           5.4560166567         148.4657610816      A2        A2 (4)
  227    83           5.4578434423         148.5154704464      A1        A1 (1)
  228   191           5.4680785620         148.7939822130      B1        B1 (2)
  229   268           5.6099711245         152.6550751320      B2        B2 (3)
  230   192           5.6248255942         153.0592858016      B1        B1 (2)
  231    84           5.6320845762         153.2568127449      A1        A1 (1)
  232   193           5.7408966265         156.2177391635      B1        B1 (2)
  233   318           5.7459353485         156.3548497587      A2        A2 (4)
  234    85           5.7618454322         156.7877851483      A1        A1 (1)
  235   269           5.8165542261         158.2764871128      B2        B2 (3)
  236   194           5.8167169092         158.2809139465      B1        B1 (2)
  237    86           5.8562079488         159.3555197661      A1        A1 (1)
  238    87           6.0106349501         163.5576921059      A1        A1 (1)
  239   195           6.0684885472         165.1319685163      B1        B1 (2)
  240    88           6.1452416287         167.2205260436      A1        A1 (1)
  241   196           6.1602858841         167.6299010465      B1        B1 (2)
  242    89           6.2536838777         170.1713896584      A1        A1 (1)
  243    90           6.3254407566         172.1239936028      A1        A1 (1)
  244   197           6.5101720563         177.1507878237      B1        B1 (2)
  245   198           6.6383887033         180.6397401651      B1        B1 (2)
  246    91           6.6573018915         181.1543941803      A1        A1 (1)
  247    92           6.8474111314         186.3275295927      A1        A1 (1)
  248   199           6.8714544105         186.9817804798      B1        B1 (2)
  249    93           7.3233367135         199.2781230777      A1        A1 (1)
  250   200           7.3241911747         199.3013741505      B1        B1 (2)
  251   270          15.2788882079         415.7596849504      B2        B2 (3)
  252   319          15.3534020043         417.7873084320      A2        A2 (4)
  253   271          15.3881988833         418.7341796476      B2        B2 (3)
  254   320          15.4610267590         420.7159268978      A2        A2 (4)
  255   272          15.6145455459         424.8933854662      B2        B2 (3)
  256   201          16.3388594806         444.6029696446      B1        B1 (2)
  257   202          16.4215321460         446.8526072402      B1        B1 (2)
  258    94          16.4327435320         447.1576845635      A1        A1 (1)
  259    95          16.4963956835         448.8897476627      A1        A1 (1)
  260   203          16.5384064858         450.0329197101      B1        B1 (2)
  261    96          16.5413286464         450.1124357426      A1        A1 (1)
  262    97          16.6162886103         452.1522000588      A1        A1 (1)
  263    98          16.6577812206         453.2812713868      A1        A1 (1)
  264   204          16.6661124223         453.5079749115      B1        B1 (2)
  265   205          16.7460293793         455.6826258691      B1        B1 (2)
  266    99          16.7463589911         455.6915950607      A1        A1 (1)
  267   100          16.8110271906         457.4513062299      A1        A1 (1)
  268   206          16.8990342494         459.8461000511      B1        B1 (2)
  269   207          17.0488266501         463.9221584971      B1        B1 (2)
  270   101          17.4529928091         474.9200788054      A1        A1 (1)
  271   273          20.8720026784         567.9560672077      B2        B2 (3)
  272   102          21.3756865727         581.6620027686      A1        A1 (1)
  273   208          22.4007020705         609.5540924703      B1        B1 (2)
  274   103          23.1032487375         628.6713591813      A1        A1 (1)
  275   274          39.1338085802        1064.8850691788      B2        B2 (3)
  276   321          39.1596721368        1065.5888523340      A2        A2 (4)
  277   104          39.1916933377        1066.4601935086      A1        A1 (1)
  278   105          39.3474018939        1070.6972387285      A1        A1 (1)
  279   209          39.3510780819        1070.7972728896      B1        B1 (2)
  280   322          41.3906248297        1126.2961614078      A2        A2 (4)
  281   106          41.3956117422        1126.4318621934      A1        A1 (1)
  282   275          41.4103905546        1126.8340141256      B2        B2 (3)
  283   323          41.4253966593        1127.2423509942      A2        A2 (4)
  284   276          41.4259399814        1127.2571355399      B2        B2 (3)
  285   210          41.4292274715        1127.3465926915      B1        B1 (2)
  286   277          41.4393564608        1127.6222165037      B2        B2 (3)
  287   107          41.4438367252        1127.7441306976      A1        A1 (1)
  288   211          41.4489443339        1127.8831157954      B1        B1 (2)
  289   324          41.4545284195        1128.0350664887      A2        A2 (4)
  290   278          41.4936925726        1129.1007772748      B2        B2 (3)
  291   325          41.4948234063        1129.1315488228      A2        A2 (4)
  292   279          41.4949096547        1129.1338957624      B2        B2 (3)
  293   326          41.5128982397        1129.6233900450      A2        A2 (4)
  294   108          41.5906433508        1131.7389420725      A1        A1 (1)
  295   109          41.6660034481        1133.7895945720      A1        A1 (1)
  296   212          41.6686089415        1133.8604936527      B1        B1 (2)
  297   213          41.7036600420        1134.8142825859      B1        B1 (2)
  298   110          41.7256068607        1135.4114858843      A1        A1 (1)
  299   111          41.7370330056        1135.7224070947      A1        A1 (1)
  300   214          41.7370930117        1135.7240399422      B1        B1 (2)
  301   112          41.8437576892        1138.6265333787      A1        A1 (1)
  302   215          41.8508936719        1138.8207133396      B1        B1 (2)
  303   216          41.8625684517        1139.1384002489      B1        B1 (2)
  304   113          41.8847012322        1139.7406638236      A1        A1 (1)
  305   280          80.6284911252        2194.0127849709      B2        B2 (3)
  306   327          80.6785891801        2195.3760223501      A2        A2 (4)
  307   281          80.7067023597        2196.1410208590      B2        B2 (3)
  308   328          80.7658273533        2197.7498937285      A2        A2 (4)
  309   282          80.8748442569        2200.7163944909      B2        B2 (3)
  310   217          81.3764293711        2214.3652193389      B1        B1 (2)
  311   218          81.4446654657        2216.2220178716      B1        B1 (2)
  312   114          81.4565082273        2216.5442757996      A1        A1 (1)
  313   115          81.5044360218        2217.8484573899      A1        A1 (1)
  314   219          81.5124099719        2218.0654396039      B1        B1 (2)
  315   116          81.5879885278        2220.1220366642      A1        A1 (1)
  316   117          81.6258089594        2221.1511829292      A1        A1 (1)
  317   220          81.6348543378        2221.3973201901      B1        B1 (2)
  318   118          81.6710213649        2222.3814750311      A1        A1 (1)
  319   221          81.8113390956        2226.1997145967      B1        B1 (2)
  320   119          84.7128514575        2305.1538799180      A1        A1 (1)
  321   222          85.1620806022        2317.3780264078      B1        B1 (2)
  322   120          85.3249156149        2321.8089923686      A1        A1 (1)
  323   223          85.7650548968        2333.7857911201      B1        B1 (2)
  324   121          86.4140481906        2351.4457964603      A1        A1 (1)
  325   283         108.3738966182        2949.0036514311      B2        B2 (3)
  326   122         108.8129333326        2960.9504477919      A1        A1 (1)
  327   224         109.5000768099        2979.6485724028      B1        B1 (2)
  328   123         115.3770226063        3139.5683976907      A1        A1 (1)


  VSCF finished.

 @CHECKOUT-I, Total execution time (CPU/WALL):       233.92/      99.78 seconds.
--executable xvscf finished with status     0 in       99.85 seconds (walltime).
 --invoking executable--
/home/besselman/CFOUR_18/cfour18/bin/xvtran
 @GETMEM-I,  Allocated  183105 MB of main memory.
  Partial RHF integral transformation
  Transformation of IIII integrals :
  1 pass through the AO integral file was required.
    38684524 AO integrals were read.
    12601315 MO integrals were written to HF2.
  Transformation of IIJJ integrals :
  1 pass through the AO integral file was required.
    67140469 AO integrals were read.
    18536072 MO integrals were written to HF2.
  Transformation of IJIJ integrals :
  1 pass through the AO integral file was required.
   129461069 AO integrals were read.
    36433659 MO integrals were written to HF2.
  Transformation of IJKL integrals :
  1 pass through the AO integral file was required.
    84504535 AO integrals were read.
    19736523 MO integrals were written to HF2.
  Summary of active molecular orbitals: 
------------------------------------------------------------------------
 
  Index      Eigenvalue    Symmetry    Index      Eigenvalue    Symmetry
------------------------------------------------------------------------
     1       -15.5708321        1       165         2.7942469        2
     2       -11.2765951        1       166         2.8964300        2
     3       -11.2623145        1       167         3.0154185        2
     4       -11.2441291        1       168         3.0867153        2
     5        -1.2558108        1       169         3.1803034        2
     6        -1.0886880        1       170         3.2400370        2
     7        -0.8579248        1       171         3.2958748        2
     8        -0.7202166        1       172         3.3731581        2
     9        -0.6533424        1       173         3.4223889        2
    10        -0.5754786        1       174         3.5280649        2
    11        -0.4184815        1       175         3.5486410        2
    12       -11.2766130        2       176         3.5924395        2
    13       -11.2441816        2       177         3.7146337        2
    14        -1.0321283        2       178         3.7525686        2
    15        -0.8546466        2       179         3.9167168        2
    16        -0.6586359        2       180         3.9334835        2
    17        -0.5964819        2       181         4.0437377        2
    18        -0.5184918        2       182         4.1685144        2
    19        -0.5397386        3       183         4.1729591        2
    20        -0.3826468        3       184         4.2403130        2
    21        -0.3463411        4       185         4.3358698        2
    22         0.1437867        1       186         4.4383145        2
    23         0.1777442        1       187         4.5601376        2
    24         0.2120827        1       188         4.6616028        2
    25         0.2994775        1       189         4.7596665        2
    26         0.3618329        1       190         4.9048170        2
    27         0.3958099        1       191         5.1349706        2
    28         0.5014722        1       192         5.3196639        2
    29         0.5075116        1       193         5.4119021        2
    30         0.5593623        1       194         5.4680786        2
    31         0.5916784        1       195         5.6248256        2
    32         0.6178543        1       196         5.7408966        2
    33         0.6340478        1       197         5.8167169        2
    34         0.6802214        1       198         6.0684885        2
    35         0.6925962        1       199         6.1602859        2
    36         0.7765328        1       200         6.5101721        2
    37         0.8417510        1       201         6.6383887        2
    38         0.9313312        1       202         6.8714544        2
    39         0.9925083        1       203         7.3241912        2
    40         1.0360684        1       204        16.3388595        2
    41         1.0990452        1       205        16.4215321        2
    42         1.2088561        1       206        16.5384065        2
    43         1.2492694        1       207        16.6661124        2
    44         1.3065109        1       208        16.7460294        2
    45         1.3915373        1       209        16.8990342        2
    46         1.5044570        1       210        17.0488267        2
    47         1.5437607        1       211        22.4007021        2
    48         1.5641445        1       212        39.3510781        2
    49         1.5764912        1       213        41.4292275        2
    50         1.6501904        1       214        41.4489443        2
    51         1.7154460        1       215        41.6686089        2
    52         1.8499237        1       216        41.7036600        2
    53         2.0487277        1       217        41.7370930        2
    54         2.1085337        1       218        41.8508937        2
    55         2.2317665        1       219        41.8625685        2
    56         2.4567440        1       220        81.3764294        2
    57         2.5789581        1       221        81.4446655        2
    58         2.6473999        1       222        81.5124100        2
    59         2.7138955        1       223        81.6348543        2
    60         2.8232447        1       224        81.8113391        2
    61         2.8967937        1       225        85.1620806        2
    62         3.0177179        1       226        85.7650549        2
    63         3.0915685        1       227       109.5000768        2
    64         3.1302008        1       228         0.1073301        3
    65         3.1928163        1       229         0.3175649        3
    66         3.2710704        1       230         0.4217830        3
    67         3.3275845        1       231         0.4840384        3
    68         3.3515218        1       232         0.6005609        3
    69         3.3912916        1       233         0.6287596        3
    70         3.4340057        1       234         0.8098422        3
    71         3.5551135        1       235         0.8859556        3
    72         3.6019104        1       236         1.0214547        3
    73         3.6936688        1       237         1.1340387        3
    74         3.7443724        1       238         1.2061369        3
    75         3.7986626        1       239         1.3311145        3
    76         3.8278998        1       240         1.4872654        3
    77         3.9349260        1       241         1.6196866        3
    78         4.0570112        1       242         1.8689875        3
    79         4.1325629        1       243         2.2771283        3
    80         4.1732955        1       244         2.3883160        3
    81         4.2195545        1       245         2.6334365        3
    82         4.3033628        1       246         2.8013580        3
    83         4.3415042        1       247         2.9244849        3
    84         4.5526360        1       248         2.9850649        3
    85         4.6493650        1       249         3.0887970        3
    86         4.6640705        1       250         3.1658336        3
    87         4.7121062        1       251         3.2029190        3
    88         4.8807384        1       252         3.2470906        3
    89         5.0544106        1       253         3.4301724        3
    90         5.1124124        1       254         3.4971160        3
    91         5.3078772        1       255         3.5755100        3
    92         5.3835410        1       256         3.6937801        3
    93         5.4578434        1       257         3.7960197        3
    94         5.6320846        1       258         4.0459111        3
    95         5.7618454        1       259         4.1225057        3
    96         5.8562079        1       260         4.1440265        3
    97         6.0106350        1       261         4.2144454        3
    98         6.1452416        1       262         4.4719426        3
    99         6.2536839        1       263         4.5719738        3
   100         6.3254408        1       264         4.7824390        3
   101         6.6573019        1       265         4.8565890        3
   102         6.8474111        1       266         5.0039550        3
   103         7.3233367        1       267         5.2173441        3
   104        16.4327435        1       268         5.3109169        3
   105        16.4963957        1       269         5.6099711        3
   106        16.5413286        1       270         5.8165542        3
   107        16.6162886        1       271        15.2788882        3
   108        16.6577812        1       272        15.3881989        3
   109        16.7463590        1       273        15.6145455        3
   110        16.8110272        1       274        20.8720027        3
   111        17.4529928        1       275        39.1338086        3
   112        21.3756866        1       276        41.4103906        3
   113        23.1032487        1       277        41.4259400        3
   114        39.1916933        1       278        41.4393565        3
   115        39.3474019        1       279        41.4936926        3
   116        41.3956117        1       280        41.4949097        3
   117        41.4438367        1       281        80.6284911        3
   118        41.5906434        1       282        80.7067024        3
   119        41.6660034        1       283        80.8748443        3
   120        41.7256069        1       284       108.3738966        3
   121        41.7370330        1       285         0.1232940        4
   122        41.8437577        1       286         0.4642647        4
   123        41.8847012        1       287         0.5658040        4
   124        81.4565082        1       288         0.8494126        4
   125        81.5044360        1       289         0.8616507        4
   126        81.5879885        1       290         0.9767886        4
   127        81.6258090        1       291         1.2334623        4
   128        81.6710214        1       292         1.3238449        4
   129        84.7128515        1       293         1.5849084        4
   130        85.3249156        1       294         1.6022064        4
   131        86.4140482        1       295         2.0125599        4
   132       108.8129333        1       296         2.3430574        4
   133       115.3770226        1       297         2.4570992        4
   134         0.1652838        2       298         2.6760902        4
   135         0.2002904        2       299         2.9561564        4
   136         0.3536775        2       300         3.0477443        4
   137         0.3724417        2       301         3.2367562        4
   138         0.4357973        2       302         3.3301493        4
   139         0.4978626        2       303         3.4146173        4
   140         0.5566981        2       304         3.4459012        4
   141         0.5875753        2       305         3.4609380        4
   142         0.6325666        2       306         3.6261488        4
   143         0.7088946        2       307         3.7261570        4
   144         0.7227033        2       308         3.9474729        4
   145         0.8344880        2       309         4.0252955        4
   146         0.9278750        2       310         4.1686820        4
   147         0.9354397        2       311         4.2090650        4
   148         1.0372649        2       312         4.4257800        4
   149         1.1400661        2       313         4.5892446        4
   150         1.2330204        2       314         4.8661469        4
   151         1.3282910        2       315         5.1135613        4
   152         1.3946203        2       316         5.3058799        4
   153         1.4842938        2       317         5.4560167        4
   154         1.4991445        2       318         5.7459353        4
   155         1.5098162        2       319        15.3534020        4
   156         1.5653890        2       320        15.4610268        4
   157         1.6248075        2       321        39.1596721        4
   158         1.8201626        2       322        41.3906248        4
   159         2.0737833        2       323        41.4253967        4
   160         2.1262078        2       324        41.4545284        4
   161         2.1661487        2       325        41.4948234        4
   162         2.4296147        2       326        41.5128982        4
   163         2.4939015        2       327        80.6785892        4
   164         2.7246889        2       328        80.7658274        4
------------------------------------------------------------------------
 @CHECKOUT-I, Total execution time (CPU/WALL):       212.38/      62.41 seconds.
--executable xvtran finished with status     0 in       62.47 seconds (walltime).
 --invoking executable--
/home/besselman/CFOUR_18/cfour18/bin/xintprc
 @GETMEM-I,  Allocated  183105 MB of main memory.
  @GMOIAA-I, Processing MO integrals for spin case AA.
  @GMOIAA-I, Generation of integral list completed.
                      TYPE                NUMBER
                      ----               --------
                      PPPP                     0
                      PPPH              78456494
                      PPHH               5511809
                      PHPH               2908802
                      PHHH                421693
                      HHHH                  8771

                     TOTAL              87307569

  @FORMT2-I, Second-order MP correlation energies:
            ------------------------------------------------
            E(SCF)                  =   -246.876400102435 a.u.
            E2(AA)                  =     -0.139420906954 a.u.
            E2(AB)                  =     -1.001561910430 a.u.
            E2(TOT)                 =     -1.280403724339 a.u.
            Total MP2 energy        =   -248.156803826773 a.u.
            ------------------------------------------------
   Largest T2 amplitudes for spin case AB:
       _       _                 _       _                 _       _
   i   j   a   b             i   j   a   b             i   j   a   b
-----------------------------------------------------------------------------
[ 20  20 228 228]-0.06920 [ 21  21 285 285]-0.06628 [ 21  21 228 228]-0.05142
[ 20  20 285 285]-0.03961 [ 21  20 228 285] 0.03510 [ 20  21 285 228] 0.03510
[ 19  19 228 228]-0.03291 [ 19  19 285 285]-0.02695 [ 20  19 229 228]-0.02487
[ 19  20 228 229]-0.02487 [ 20  20 229 229]-0.02240 [ 21  19 229 285] 0.02076
[ 19  21 285 229] 0.02076 [ 21  21 287 285] 0.02075 [ 21  21 285 287] 0.02075
-----------------------------------------------------------------------------
   Norm of T2AB vector ( 11017171 symmetry allowed elements):  0.4957239416.
-----------------------------------------------------------------------------
 @CHECKOUT-I, Total execution time (CPU/WALL):        39.51/       7.12 seconds.
--executable xintprc finished with status     0 in        7.17 seconds (walltime).
 --invoking executable--
/home/besselman/CFOUR_18/cfour18/bin/xncc
 @GETMEM-I,  Allocated       7 MB of main memory.

Running with 32 threads/proc

Using DIIS to accelerate the convergence of T1 and T2
Using immediate high-order contributions
Damping factor for T3: 0.000000
Damping factor for T4: 0.000000

Using DIIS to accelerate the convergence of L1 and L2
Using immediate high-order contributions
Damping factor for L3: 0.000000
Damping factor for L4: 0.000000

Transposes are coarse-threaded

Memory limit:                178.814 GiB
Minimum memory requirement:    5.904 GiB
Compromise memory amount:      9.311 GiB
Optimal memory requirement:  199.765 GiB

List              Location   Size        Cached Hunks Est. Disk I/O
----------------- ---------- ----------- ------ ----- -------------

           T_DIIS       70:0  420.350 MiB    Yes     -    14.778 GiB
           Z_DIIS       70:1  420.350 MiB    Yes     -    24.630 GiB
          <AI|bj>         18   84.054 MiB    Yes     -     2.579 GiB
          <Ab|Ci>         30    1.164 GiB    Yes     -   153.392 GiB
          <Ab|Ij>         16   84.054 MiB    Yes     -    17.402 GiB
          <Ai|Bj>         25   84.054 MiB    Yes     -     1.642 GiB
          <Aj|bI>         21   84.054 MiB     No     -         0   B
          <Ij|Ka>         10    6.106 MiB    Yes     -     1.044 GiB
          <Ij|Kl>         13  480.102 KiB    Yes     -     7.970 MiB
            D(AB)      160:2  207.539 KiB    Yes     -    33.644 MiB
            D(AI)      160:4   16.000 KiB    Yes     -     1.812 MiB
            D(IA)      160:6   16.000 KiB    Yes     -   544.000 KiB
            D(IJ)      160:0    1.367 KiB    Yes     -   183.203 KiB
           D~(AB)      192:0  207.539 KiB    Yes     -     1.621 MiB
           D~(AI)      193:0   16.000 KiB    Yes     -    32.000 KiB
           D~(IJ)      191:0    1.367 KiB    Yes     -    10.938 KiB
            F(EA)       92:0  207.539 KiB    Yes     -    33.847 MiB
            F(EM)       93:0   16.000 KiB    Yes     -     1.484 MiB
            F(MI)       91:0    1.367 KiB    Yes     -   248.828 KiB
            G(AB)      192:2  207.539 KiB    Yes     -     9.728 MiB
         G(AI,BJ)        123   84.054 MiB     No     -         0   B
         G(AI,bj)        118   84.054 MiB    Yes     -   568.326 MiB
         G(Ab,Ij)        116   84.054 MiB    Yes     -     1.395 GiB
         G(Ai,Bc)        230    1.164 GiB    Yes     -     4.658 GiB
         G(Ai,Bj)        125   84.054 MiB    Yes     -   504.326 MiB
            G(IJ)      191:2    1.367 KiB    Yes     -    65.625 KiB
         G(Ij,Ab)        216   84.054 MiB    Yes     -   252.163 MiB
         G(Ij,Ka)        210    6.106 MiB    Yes     -   213.724 MiB
         G(Ij,Kl)        113  480.102 KiB    Yes     -    15.941 MiB
        G~(Ij,Kl)        213  480.102 KiB     No     -         0   B
         H(AI,bj)        256   84.054 MiB    Yes     -   504.326 MiB
         H(Ai,Bj)        258   84.054 MiB    Yes     -   504.326 MiB
       Lambda(AI)      190:0   16.000 KiB    Yes     -     2.453 MiB
    Lambda(Ab,Ij)        146   84.054 MiB    Yes     -    19.536 GiB
            Q(AI)      190:2   16.000 KiB    Yes     -   592.000 KiB
         Q(Ab,Ij)         82   84.054 MiB    Yes     -     4.679 GiB
            T(AI)       90:0   16.000 KiB    Yes     -     6.016 MiB
         T(Ab,Ij)         46   84.054 MiB    Yes     -    28.976 GiB
         T(Rs,Ij)        246   96.736 MiB     No     -         0   B
         W(Mn,Ij)         53  480.102 KiB    Yes     -    22.036 MiB
        W~(Ab,Ej)        130    1.164 GiB    Yes     -    31.439 GiB
        W~(EM,bj)         56   84.054 MiB    Yes     -     8.126 GiB
        W~(Em,Bj)         58   84.054 MiB    Yes     -     8.126 GiB
        W~(Ij,Mb)        110    6.106 MiB    Yes     -   164.873 MiB
       W~~(Ab,Ej)        169    1.164 GiB    Yes     -    18.631 GiB
       W~~(EM,bj)         76   84.054 MiB    Yes     -   672.435 MiB
       W~~(Em,Bj)         78   84.054 MiB    Yes     -   672.435 MiB
       W~~(Ij,Mb)        165    6.106 MiB    Yes     -    97.702 MiB
            Z(AI)       90:2   16.000 KiB    Yes     -     6.562 MiB
         Z(Ab,Ij)         63   84.054 MiB    Yes     -    36.938 GiB
         Z(Rs,Ij)        263   96.736 MiB     No     -         0   B
       T(abc,ijk)          -   95.850 GiB     No     2         0   B
       Z(abc,ijk)          -   95.850 GiB     No     2         0   B

Simulation and memory analysis took 5.318 seconds

MP2 correlation energy:  -1.280403724338509

Non-iterative calculation of MP2 took 6.154 cpu seconds and 0.193 walltime seconds at 5.269 Gflops/sec

Total MP2 energy: -248.156803826773455

Beginning iterative solution of CCSD equations:

It.  Correlation Energy T1 Residual T2 Residual CPU Time (s) Walltime (s)
-------------------------------------------------------------------------
  1  -1.272235911986072 2.04687e-02 1.66423e-02      777.987       39.473
  2  -1.306017987233651 1.82912e-03 1.14055e-02      758.995       30.622
  3  -1.304136661374108 3.27038e-03 2.90497e-03      603.392       26.666
  4  -1.307224732809652 7.84056e-04 1.38771e-03      791.806       30.212
  5  -1.307607350602294 9.36679e-04 5.14473e-04      577.395       22.892

   A    I                     A    I                     A    I                  
-------------------------- -------------------------- -------------------------- 
  37   21 -0.0237251881475   86   20  0.0113958885790   57   20  0.0088889499519 
  38   20  0.0181660307665   61   21 -0.0101305547626   41   12 -0.0086437259388 
  23   21 -0.0180792057836   35   20 -0.0095680872579   52   19 -0.0085779293159 
  22   20  0.0172648593409  111   21  0.0092803425281   40   19 -0.0080836269074 
  35   17 -0.0125696780966   94   21 -0.0090639125587  110   17 -0.0077460384611 

   A    B    I    J                     A    B    I    J                  
------------------------------------ ------------------------------------ 
  23   23   21   21 -0.0808854984286   23   30   17   21  0.0310726034304 
  22   22   20   20 -0.0801384395156   22   22   17   17 -0.0287532108444 
  22   23   21   20  0.0447646266488   23   23   20   20 -0.0277478495899 
  23   22   20   21  0.0447646266488   44   23   21   21  0.0257422590925 
  22   22   21   21 -0.0372201391075   23   44   21   21  0.0257422590925 
  30   22   20   17 -0.0338690143264   22   30   20   17 -0.0249942589828 
  22   30   17   20 -0.0338690143264   30   22   17   20 -0.0249942589828 
  30   23   21   17  0.0310726034304 

It.  Correlation Energy T1 Residual T2 Residual CPU Time (s) Walltime (s)
-------------------------------------------------------------------------
  6  -1.307626210145536 2.48811e-04 7.43985e-05      554.153       22.080
  7  -1.307621491690096 1.68201e-04 1.76954e-05      557.051       22.215
  8  -1.307623202232276 6.46348e-05 7.96405e-06      561.530       22.340
  9  -1.307619245945968 2.75830e-05 5.91014e-06      553.007       22.552
 10  -1.307621474260645 8.99569e-06 1.37228e-06      574.519       22.507

   A    I                     A    I                     A    I                  
-------------------------- -------------------------- -------------------------- 
  37   21 -0.0237264370473   86   20  0.0113993260684   57   20  0.0088447973790 
  23   21 -0.0187153004326   61   21 -0.0101176969097   41   12 -0.0086224021502 
  38   20  0.0182434642477   35   20 -0.0095372246716   52   19 -0.0085695249536 
  22   20  0.0178452937234  111   21  0.0092831442257   40   19 -0.0080662176501 
  35   17 -0.0125533385455   94   21 -0.0090701497650  110   17 -0.0077400498686 

   A    B    I    J                     A    B    I    J                  
------------------------------------ ------------------------------------ 
  23   23   21   21 -0.0810580451937   23   30   17   21  0.0311519954680 
  22   22   20   20 -0.0803133497935   22   22   17   17 -0.0287273749621 
  22   23   21   20  0.0449058402432   23   23   20   20 -0.0277658915564 
  23   22   20   21  0.0449058402432   44   23   21   21  0.0257820056993 
  22   22   21   21 -0.0372183002070   23   44   21   21  0.0257820056993 
  30   22   20   17 -0.0339416663571   22   30   20   17 -0.0250124678366 
  22   30   17   20 -0.0339416663571   30   22   17   20 -0.0250124678366 
  30   23   21   17  0.0311519954680 

It.  Correlation Energy T1 Residual T2 Residual CPU Time (s) Walltime (s)
-------------------------------------------------------------------------
 11  -1.307621695283659 2.08009e-06 4.55341e-07      556.627       22.251
 12  -1.307622103216481 9.07353e-07 5.59264e-07      554.163       22.437
 13  -1.307622285905025 2.68377e-07 3.15604e-07      575.197       22.875
 14  -1.307622347649991 1.62852e-07 1.27302e-07      551.484       22.289
 15  -1.307622364929273 1.13515e-07 4.25400e-08      551.551       22.492

   A    I                     A    I                     A    I                  
-------------------------- -------------------------- -------------------------- 
  37   21 -0.0237278267198   86   20  0.0113996143581   57   20  0.0088447271633 
  23   21 -0.0187191252459   61   21 -0.0101177940008   41   12 -0.0086226649826 
  38   20  0.0182452185909   35   20 -0.0095376125754   52   19 -0.0085701815508 
  22   20  0.0178502568948  111   21  0.0092833061961   40   19 -0.0080669007825 
  35   17 -0.0125541733657   94   21 -0.0090703230134  110   17 -0.0077401005304 

   A    B    I    J                     A    B    I    J                  
------------------------------------ ------------------------------------ 
  23   23   21   21 -0.0810590864975   23   30   17   21  0.0311526871858 
  22   22   20   20 -0.0803140399550   22   22   17   17 -0.0287283086212 
  22   23   21   20  0.0449070212341   23   23   20   20 -0.0277658077440 
  23   22   20   21  0.0449070212341   44   23   21   21  0.0257824687635 
  22   22   21   21 -0.0372179888738   23   44   21   21  0.0257824687635 
  30   22   20   17 -0.0339424257771   22   30   20   17 -0.0250132681230 
  22   30   17   20 -0.0339424257771   30   22   17   20 -0.0250132681230 
  30   23   21   17  0.0311526871858 

It.  Correlation Energy T1 Residual T2 Residual CPU Time (s) Walltime (s)
-------------------------------------------------------------------------
 16  -1.307622368337521 5.70857e-08 7.33178e-09      542.319       21.768
 17  -1.307622368084225 3.17243e-08 4.40718e-09      563.384       22.387
 18  -1.307622367749338 1.10029e-08 2.88153e-09      572.208       23.166
 19  -1.307622367770542 4.75821e-09 9.28050e-10      540.337       21.787
 20  -1.307622368003923 8.73778e-10 5.12657e-10      569.355       22.756

   A    I                     A    I                     A    I                  
-------------------------- -------------------------- -------------------------- 
  37   21 -0.0237278200260   86   20  0.0113996140980   57   20  0.0088447146486 
  23   21 -0.0187192428588   61   21 -0.0101177974461   41   12 -0.0086226637846 
  38   20  0.0182452333548   35   20 -0.0095376007945   52   19 -0.0085701756916 
  22   20  0.0178503992811  111   21  0.0092833059374   40   19 -0.0080668925614 
  35   17 -0.0125541607324   94   21 -0.0090703233589  110   17 -0.0077400986199 

   A    B    I    J                     A    B    I    J                  
------------------------------------ ------------------------------------ 
  23   23   21   21 -0.0810590887627   23   30   17   21  0.0311526870516 
  22   22   20   20 -0.0803140431462   22   22   17   17 -0.0287283032127 
  22   23   21   20  0.0449070280295   23   23   20   20 -0.0277658210854 
  23   22   20   21  0.0449070280295   44   23   21   21  0.0257824679639 
  22   22   21   21 -0.0372180012806   23   44   21   21  0.0257824679639 
  30   22   20   17 -0.0339424270839   22   30   20   17 -0.0250132654247 
  22   30   17   20 -0.0339424270839   30   22   17   20 -0.0250132654247 
  30   23   21   17  0.0311526870516 

It.  Correlation Energy T1 Residual T2 Residual CPU Time (s) Walltime (s)
-------------------------------------------------------------------------

CCSD iterations converged in 20 cycles and 486.534 seconds (24.327 s/it.) at 21.620 Gflops/sec

Total CCSD energy: -248.184022470438890

CCSD[T] correlation energy:  -0.058464939685081
CCSD(T) correlation energy:  -0.057083452021392

Non-iterative calculation of CCSD(T) took 19765.621 cpu seconds and 697.319 walltime seconds at 54.993 Gflops/sec

Total CCSD(T) energy: -248.241105922460292

             _
Formation of H took 14.073 seconds at 95.009 Gflops/sec

Beginning iterative solution of Lambda-CCSD equations:

It.  Correlation Energy L1 Residual L2 Residual CPU Time (s) Walltime (s)
-------------------------------------------------------------------------
  1  -1.387916830594174 7.52534e-03 2.57533e-02      571.163       21.217
  2  -1.372296649291971 4.97779e-03 5.31798e-03      559.208       21.005
  3  -1.373299607307924 5.25074e-04 3.17709e-03      551.082       20.795
  4  -1.373950873602070 1.08825e-03 9.10276e-04      559.698       20.933
  5  -1.373933533879700 2.63353e-04 1.62761e-04      550.584       20.668

   A    I                     A    I                     A    I                  
-------------------------- -------------------------- -------------------------- 
  23   21 -0.0200178778209   61   21 -0.0098283861343   35   20 -0.0076246687501 
  37   21 -0.0198825849556   35   17 -0.0088323878139  111   21  0.0073624695149 
  22   20  0.0170759224198   94   21 -0.0085701875112   31   13  0.0072092394237 
  38   20  0.0156398851344   40   19 -0.0080978124846   62   20 -0.0069851152295 
  86   20  0.0109193773869   57   20  0.0079397684186   52   19 -0.0066647890853 

   A    B    I    J                     A    B    I    J                  
------------------------------------ ------------------------------------ 
  23   23   21   21 -0.1124514986308   23   30   17   21  0.0376627384041 
  22   22   20   20 -0.1114173582768   23   23   20   20 -0.0370678408605 
  22   23   21   20  0.0629629487485   22   22   17   17 -0.0366480751906 
  23   22   20   21  0.0629629487485   44   23   21   21  0.0332617580105 
  22   22   21   21 -0.0507312682820   23   44   21   21  0.0332617580105 
  30   22   20   17 -0.0409737187331   22   30   20   17 -0.0311770920687 
  22   30   17   20 -0.0409737187331   30   22   17   20 -0.0311770920687 
  30   23   21   17  0.0376627384041 

It.  Correlation Energy L1 Residual L2 Residual CPU Time (s) Walltime (s)
-------------------------------------------------------------------------
  6  -1.373896481077910 2.17080e-04 4.01620e-05      549.824       20.568
  7  -1.373915803689449 7.46408e-05 1.25673e-05      563.630       20.981
  8  -1.373905554780864 4.20165e-05 6.12962e-06      552.630       20.621
  9  -1.373907763310408 1.15574e-05 2.67519e-06      557.142       20.770
 10  -1.373907538270546 4.21086e-06 8.42502e-07      571.279       21.204

   A    I                     A    I                     A    I                  
-------------------------- -------------------------- -------------------------- 
  23   21 -0.0203039759673   61   21 -0.0098212300236   35   20 -0.0076255200369 
  37   21 -0.0198978779392   35   17 -0.0088688311535  111   21  0.0073613174428 
  22   20  0.0174760544597   94   21 -0.0085702685585   31   13  0.0071919814592 
  38   20  0.0156968474088   40   19 -0.0080990014102   62   20 -0.0069826984741 
  86   20  0.0109187259434   57   20  0.0079111153829   52   19 -0.0066617886603 

   A    B    I    J                     A    B    I    J                  
------------------------------------ ------------------------------------ 
  23   23   21   21 -0.1125089676615   23   30   17   21  0.0376984978128 
  22   22   20   20 -0.1114680813518   23   23   20   20 -0.0370930050979 
  22   23   21   20  0.0630197668035   22   22   17   17 -0.0366190409034 
  23   22   20   21  0.0630197668035   44   23   21   21  0.0332902608564 
  22   22   21   21 -0.0507310846439   23   44   21   21  0.0332902608564 
  30   22   20   17 -0.0410105758972   22   30   20   17 -0.0311734793092 
  22   30   17   20 -0.0410105758972   30   22   17   20 -0.0311734793092 
  30   23   21   17  0.0376984978128 

It.  Correlation Energy L1 Residual L2 Residual CPU Time (s) Walltime (s)
-------------------------------------------------------------------------
 11  -1.373907687307739 1.18730e-06 5.05567e-07      561.935       21.160
 12  -1.373907801593744 4.09026e-07 2.38349e-07      544.360       20.393
 13  -1.373907803589050 1.01335e-07 1.25856e-07      561.275       21.183
 14  -1.373907811672141 8.58228e-08 5.16639e-08      571.851       21.300
 15  -1.373907815130025 4.32369e-08 1.40574e-08      567.830       21.309

   A    I                     A    I                     A    I                  
-------------------------- -------------------------- -------------------------- 
  23   21 -0.0203062524864   61   21 -0.0098213943428   35   20 -0.0076255061256 
  37   21 -0.0198980512798   35   17 -0.0088687561570  111   21  0.0073613465561 
  22   20  0.0174779916478   94   21 -0.0085703616917   31   13  0.0071922054989 
  38   20  0.0156972581856   40   19 -0.0080991133068   62   20 -0.0069828151209 
  86   20  0.0109188646090   57   20  0.0079111113043   52   19 -0.0066619642309 

   A    B    I    J                     A    B    I    J                  
------------------------------------ ------------------------------------ 
  23   23   21   21 -0.1125098257233   23   30   17   21  0.0376986843241 
  22   22   20   20 -0.1114686620555   23   23   20   20 -0.0370928928514 
  22   23   21   20  0.0630205406730   22   22   17   17 -0.0366196818627 
  23   22   20   21  0.0630205406730   44   23   21   21  0.0332904109240 
  22   22   21   21 -0.0507310498278   23   44   21   21  0.0332904109240 
  30   22   20   17 -0.0410108542187   22   30   20   17 -0.0311739824596 
  22   30   17   20 -0.0410108542187   30   22   17   20 -0.0311739824596 
  30   23   21   17  0.0376986843241 

It.  Correlation Energy L1 Residual L2 Residual CPU Time (s) Walltime (s)
-------------------------------------------------------------------------
 16  -1.373907814846194 2.81503e-08 4.41254e-09      583.632       21.560
 17  -1.373907815055447 1.28735e-08 1.60038e-09      570.864       21.220
 18  -1.373907815146451 4.95380e-09 7.85952e-10      578.659       21.553
 19  -1.373907815056610 2.27896e-09 3.89810e-10      549.818       20.735
 20  -1.373907815112054 3.44758e-10 1.69120e-10      551.814       20.599

   A    I                     A    I                     A    I                  
-------------------------- -------------------------- -------------------------- 
  23   21 -0.0203063168030   61   21 -0.0098213942596   35   20 -0.0076255014685 
  37   21 -0.0198980473912   35   17 -0.0088687563227  111   21  0.0073613464529 
  22   20  0.0174780625438   94   21 -0.0085703618436   31   13  0.0071922038736 
  38   20  0.0156972641925   40   19 -0.0080991113711   62   20 -0.0069828147134 
  86   20  0.0109188646131   57   20  0.0079111059039   52   19 -0.0066619611556 

   A    B    I    J                     A    B    I    J                  
------------------------------------ ------------------------------------ 
  23   23   21   21 -0.1125098273201   23   30   17   21  0.0376986840814 
  22   22   20   20 -0.1114686623182   23   23   20   20 -0.0370928991757 
  22   23   21   20  0.0630205466281   22   22   17   17 -0.0366196797945 
  23   22   20   21  0.0630205466281   44   23   21   21  0.0332904119411 
  22   22   21   21 -0.0507310565256   23   44   21   21  0.0332904119411 
  30   22   20   17 -0.0410108553597   22   30   20   17 -0.0311739817375 
  22   30   17   20 -0.0410108553597   30   22   17   20 -0.0311739817375 
  30   23   21   17  0.0376986840814 

It.  Correlation Energy L1 Residual L2 Residual CPU Time (s) Walltime (s)
-------------------------------------------------------------------------

Lambda-CCSD iterations converged in 20 cycles and 422.098 seconds (21.105 s/it.) at 23.415 Gflops/sec

 @CHECKOUT-I, Total execution time (CPU/WALL):     43720.31/    1647.54 seconds.
norm of D(AI): 0.063049908250850
norm of D(IA): 0.060796942978049
norm of D(AB): 0.083906484070277
norm of D(IJ): 0.116954529543966
E(AB): 0.888569433217510
E(IJ): 0.614038417772347
E(1e): 1.502607850989857
norm of G(Ab,Ij): 0.506384494088801
norm of G(Ij,Ab): 0.587904385955981
E(Ab,Ij): -2.634494941117962
norm of G(Ij,Kl): 0.055103937760363
E(Ij,Kl): 0.211842839500701
norm of G(Ai,Bc): 0.012930371634267
norm of G(Ab,Ci): 0.021911066767100
E(Ab,Ci): -0.121225902049800
norm of G(Ij,Ka): 0.006748874690675
norm of G(Ia,Jk): 0.013369389058152
E(Ia,Jk): -0.014739056048952
norm of G(AI,bj): 0.069775612864922
norm of G(Ai,Bj): 0.052853641810960
E(Ai,Bj): -0.606732473973179
E1: -0.355650930191368
E2: -0.380480322741136
E3: 0.129398778959325
E(tot): -1.662741682699335

Formation of one- and two-particle density
matrices took 14.189 seconds at 106.989 Gflops/sec

--executable xncc finished with status     0 in     1647.90 seconds (walltime).
 --invoking executable--
/home/besselman/CFOUR_18/cfour18/bin/xdens
 @GETMEM-I,  Allocated  183105 MB of main memory.
  CCSD(T) density and intermediates are calculated.
  The perturbed orbitals are chosen canonical.
  Direct algorithm used for all contributions involving G(AB,CD).
  local is set to  F
  local is set to  F
  local is set to 4 F
  local is set to  F
  local is set to 5 F
  local is set to 6 F
  local is set to 7 F T
  local5 is set to  F
  local is set to  F
  W(abef) AB contribution =  0.3564938475 a.u.
  W(abef) AB contribution =  0.3819318895 a.u.
  local is set to 12 F
                     1                     1
                     2                     2
                     3                     3
                     4                     4
  processed               38684524  ao basis integrals from 
                  9445  buffers.
  processed              129461069  ao basis integrals from 
                 31607  buffers.
  processed               67140469  ao basis integrals from 
                 16392  buffers.
  processed               84504535  ao basis integrals from 
                 20631  buffers.
 ITERM.tmp does not exsit!
 skip reading
  The iterative expansion of D(ai) converged after  21 iterations.
  local is set to 12 F
  ----------------------------------------------------------------------
                 Natural orbital occupation numbers
  ----------------------------------------------------------------------
  1.99861  1.99817  1.99817  1.99817  1.99816  1.99816  1.97621  1.97167
  1.96986  1.96194  1.96175  1.95807  1.95442  1.95099  1.95027  1.94724
  1.94420  1.94137  1.93029  1.88938  1.88564  0.09579  0.08608  0.04563
  0.03504  0.03289  0.02979  0.02959  0.02776  0.02566  0.02297  0.02209
  0.02123  0.01990  0.01810  0.01458  0.01348  0.01304  0.01141  0.01138
  0.01066  0.01057  0.01014  0.00992  0.00952  0.00940  0.00900  0.00845
  0.00747  0.00727  0.00670  0.00636  0.00607  0.00532  0.00463  0.00463
  0.00422  0.00422  0.00406  0.00399  0.00378  0.00367  0.00344  0.00300
  0.00292  0.00265  0.00243  0.00233  0.00231  0.00220  0.00207  0.00199
  0.00188  0.00178  0.00170  0.00168  0.00166  0.00155  0.00149  0.00141
  0.00138  0.00136  0.00134  0.00124  0.00123  0.00115  0.00107  0.00107
  0.00101  0.00097  0.00094  0.00092  0.00092  0.00091  0.00091  0.00085
  0.00080  0.00079  0.00077  0.00071  0.00069  0.00068  0.00066  0.00064
  0.00063  0.00063  0.00059  0.00059  0.00057  0.00057  0.00057  0.00056
  0.00055  0.00055  0.00052  0.00050  0.00049  0.00049  0.00048  0.00046
  0.00046  0.00045  0.00045  0.00044  0.00041  0.00041  0.00041  0.00039
  0.00038  0.00037  0.00035  0.00035  0.00034  0.00034  0.00033  0.00032
  0.00032  0.00030  0.00029  0.00029  0.00028  0.00027  0.00027  0.00027
  0.00026  0.00026  0.00025  0.00024  0.00024  0.00023  0.00023  0.00022
  0.00022  0.00022  0.00022  0.00021  0.00021  0.00021  0.00021  0.00020
  0.00020  0.00020  0.00019  0.00018  0.00018  0.00018  0.00018  0.00018
  0.00018  0.00017  0.00017  0.00016  0.00016  0.00016  0.00016  0.00015
  0.00015  0.00014  0.00014  0.00014  0.00014  0.00013  0.00013  0.00013
  0.00012  0.00012  0.00012  0.00011  0.00010  0.00010  0.00010  0.00010
  0.00009  0.00009  0.00009  0.00009  0.00009  0.00008  0.00008  0.00008
  0.00008  0.00007  0.00007  0.00007  0.00007  0.00007  0.00007  0.00006
  0.00006  0.00006  0.00006  0.00006  0.00005  0.00005  0.00005  0.00005
  0.00005  0.00005  0.00005  0.00005  0.00005  0.00005  0.00005  0.00004
  0.00004  0.00004  0.00004  0.00004  0.00004  0.00004  0.00004  0.00004
  0.00003  0.00003  0.00003  0.00003  0.00003  0.00003  0.00003  0.00003
  0.00003  0.00003  0.00003  0.00002  0.00002  0.00002  0.00002  0.00002
  0.00002  0.00002  0.00002  0.00002  0.00002  0.00002  0.00002  0.00002
  0.00002  0.00002  0.00001  0.00001  0.00001  0.00001  0.00001  0.00001
  0.00001  0.00001  0.00001  0.00001  0.00001  0.00001  0.00001  0.00001
  0.00001  0.00001  0.00001  0.00001  0.00001  0.00001  0.00001  0.00001
  0.00001  0.00001  0.00001  0.00001  0.00001  0.00001  0.00001  0.00001
  0.00001  0.00001  0.00001  0.00001  0.00001  0.00001  0.00001  0.00001
  0.00001  0.00001  0.00001  0.00001  0.00001  0.00001  0.00001  0.00001
  0.00001  0.00001  0.00001  0.00001  0.00001  0.00001  0.00001  0.00001
  0.00001  0.00001  0.00001  0.00001  0.00001  0.00001  0.00001  0.00001
  0.00001  0.00001  0.00001  0.00001  0.00000  0.00000  0.00000  0.00000
  Trace of density matrix :  42.0000000000.
  ----------------------------------------------------------------------
  Density calculation successfully completed.
 @CHECKOUT-I, Total execution time (CPU/WALL):       877.80/     349.88 seconds.
--executable xdens finished with status     0 in      352.25 seconds (walltime).
 --invoking executable--
/home/besselman/CFOUR_18/cfour18/bin/xanti
 @GETMEM-I,  Allocated  183105 MB of main memory.
 CCSD(T) MO gammas will be sorted to Mulliken order.
 @CHECKOUT-I, Total execution time (CPU/WALL):       862.21/      39.49 seconds.
--executable xanti finished with status     0 in       39.54 seconds (walltime).
 --invoking executable--
/home/besselman/CFOUR_18/cfour18/bin/xbcktrn
 @GETMEM-I,  Allocated  183105 MB of main memory.
 @CHECKOUT-I, Total execution time (CPU/WALL):      1306.70/      66.92 seconds.
--executable xbcktrn finished with status     0 in       66.99 seconds (walltime).
 --invoking executable--
/home/besselman/CFOUR_18/cfour18/bin/xvdint
 @GETMEM-I,  Allocated  183105 MB of main memory.
 One- and two-electron integral derivatives are calculated
 for RHF-CC/MBPT gradients and dipole moments.
 Spherical gaussians are used.

                     Kinetic energy integral gradient
                     --------------------------------

                         H #1 z     0.4521063509
                         C #2 z     0.1499476387
                         C #3 x    -0.2997833223
                         C #3 z     0.1610568525
                         C #4 x    -0.5429843590
                         C #4 z     0.1692597748
                         H #5 x    -0.7964473506
                         H #5 z     0.4155061304
                         H #6 x    -0.7424431492
                         H #6 z    -0.5026786562
                         N #7 z    -0.8451980911


 H #1       0.0000000000            0.0000000000            0.4521063509
 C #2       0.0000000000            0.0000000000            0.1499476387
 C #3 1    -0.1498916611            0.0000000000            0.0805284262
 C #3 2     0.1498916611            0.0000000000            0.0805284262
 C #4 1    -0.2714921795            0.0000000000            0.0846298874
 C #4 2     0.2714921795            0.0000000000            0.0846298874
 H #5 1    -0.3982236753            0.0000000000            0.2077530652
 H #5 2     0.3982236753            0.0000000000            0.2077530652
 H #6 1    -0.3712215746            0.0000000000           -0.2513393281
 H #6 2     0.3712215746            0.0000000000           -0.2513393281
 N #7       0.0000000000            0.0000000000           -0.8451980911


                   Nuclear attraction integral gradient
                   ------------------------------------

                         H #1 z    -7.7128141561
                         C #2 z   -16.4190339946
                         C #3 x    30.0787550108
                         C #3 z   -16.9689407179
                         C #4 x    33.0697543729
                         C #4 z     9.9054147863
                         H #5 x    13.6050723467
                         H #5 z    -7.2292383674
                         H #6 x    12.8213648956
                         H #6 z     8.6172944742
                         N #7 z    29.8073179755


 H #1       0.0000000000            0.0000000000           -7.7128141561
 C #2       0.0000000000            0.0000000000          -16.4190339946
 C #3 1    15.0393775054            0.0000000000           -8.4844703589
 C #3 2   -15.0393775054            0.0000000000           -8.4844703589
 C #4 1    16.5348771864            0.0000000000            4.9527073931
 C #4 2   -16.5348771864            0.0000000000            4.9527073931
 H #5 1     6.8025361734            0.0000000000           -3.6146191837
 H #5 2    -6.8025361734            0.0000000000           -3.6146191837
 H #6 1     6.4106824478            0.0000000000            4.3086472371
 H #6 2    -6.4106824478            0.0000000000            4.3086472371
 N #7       0.0000000000            0.0000000000           29.8073179755


                      Reorthonormalization gradient
                      -----------------------------

                         H #1 z     0.2410604167
                         C #2 z    -0.1193567521
                         C #3 x     0.1289997780
                         C #3 z    -0.0806704840
                         C #4 x    -0.1259056035
                         C #4 z     0.4024927260
                         H #5 x    -0.4249898158
                         H #5 z     0.2239509039
                         H #6 x    -0.3655025445
                         H #6 z    -0.2743754474
                         N #7 z    -0.3931013631


 H #1       0.0000000000            0.0000000000            0.2410604167
 C #2       0.0000000000            0.0000000000           -0.1193567521
 C #3 1     0.0644998890            0.0000000000           -0.0403352420
 C #3 2    -0.0644998890            0.0000000000           -0.0403352420
 C #4 1    -0.0629528018            0.0000000000            0.2012463630
 C #4 2     0.0629528018            0.0000000000            0.2012463630
 H #5 1    -0.2124949079            0.0000000000            0.1119754519
 H #5 2     0.2124949079            0.0000000000            0.1119754519
 H #6 1    -0.1827512722            0.0000000000           -0.1371877237
 H #6 2     0.1827512722            0.0000000000           -0.1371877237
 N #7       0.0000000000            0.0000000000           -0.3931013631


 Evaluation of 1e integral derivatives required   10.39 seconds.
 Evaluation of 2el integral derivatives

                      Two-electron integral gradient
                      ------------------------------

                         H #1 z     4.5044663882
                         C #2 z     7.6048352265
                         C #3 x   -14.6190611306
                         C #3 z     8.1420809181
                         C #4 x   -15.8961671632
                         C #4 z    -3.0601733353
                         H #5 x    -7.9429703563
                         H #5 z     4.1922496544
                         H #6 x    -7.3290020628
                         H #6 z    -5.1534827885
                         N #7 z   -16.2299760634


 H #1       0.0000000000            0.0000000000            4.5044663882
 C #2       0.0000000000            0.0000000000            7.6048352265
 C #3 1    -7.3095305653            0.0000000000            4.0710404591
 C #3 2     7.3095305653            0.0000000000            4.0710404591
 C #4 1    -7.9480835816            0.0000000000           -1.5300866677
 C #4 2     7.9480835816            0.0000000000           -1.5300866677
 H #5 1    -3.9714851782            0.0000000000            2.0961248272
 H #5 2     3.9714851782            0.0000000000            2.0961248272
 H #6 1    -3.6645010314            0.0000000000           -2.5767413943
 H #6 2     3.6645010314            0.0000000000           -2.5767413943
 N #7       0.0000000000            0.0000000000          -16.2299760634


 Evaluation of 2e integral derivatives required17507.18 seconds.

                            Molecular gradient
                            ------------------

                         H #1 z    -0.0000789478
                         C #2 z    -0.0001515884
                         C #3 x     0.0002563056
                         C #3 z    -0.0001395735
                         C #4 x     0.0001948311
                         C #4 z     0.0003912089
                         H #5 x     0.0001367637
                         H #5 z    -0.0000649463
                         H #6 x     0.0001751350
                         H #6 z     0.0000512065
                         N #7 z    -0.0000073594


 H #1      -0.0000000000            0.0000000000           -0.0000789478
 C #2      -0.0000000000            0.0000000000           -0.0001515884
 C #3 1     0.0001281528            0.0000000000           -0.0000697867
 C #3 2    -0.0001281528            0.0000000000           -0.0000697867
 C #4 1     0.0000974156            0.0000000000            0.0001956045
 C #4 2    -0.0000974156            0.0000000000            0.0001956045
 H #5 1     0.0000683818            0.0000000000           -0.0000324732
 H #5 2    -0.0000683818            0.0000000000           -0.0000324732
 H #6 1     0.0000875675            0.0000000000            0.0000256032
 H #6 2    -0.0000875675            0.0000000000            0.0000256032
 N #7      -0.0000000000            0.0000000000           -0.0000073594


  Molecular gradient norm 0.601E-03

                           Total dipole moment
                           -------------------

                               au             Debye

                    z     -0.85250972     -2.16686396

  Conversion factor used: 1 a.u. =   2.54174691 Debye 


 @CHECKOUT-I, Total execution time (CPU/WALL):     17517.53/     643.39 seconds.
--executable xvdint finished with status     0 in      643.47 seconds (walltime).
 --invoking executable--
/home/besselman/CFOUR_18/cfour18/bin/xjoda
   JODA beginning optimization cycle #  1.
                    10                     0
 OriVec is    1.00000000000000       3.273457186614371E-016
  0.000000000000000E+000                     1
  calling readgh 3                      0                     0
  gradient from JOBARC 
  -0.000000000000000   0.000000000000000  -0.000078947845585
  -0.000000000000000   0.000000000000000  -0.000151588400511
   0.000128152806923   0.000000000000000  -0.000069786727127
  -0.000128152806923   0.000000000000000  -0.000069786727127
   0.000097415573943   0.000000000000000   0.000195604462033
  -0.000097415573943   0.000000000000000   0.000195604462033
   0.000068381840503   0.000000000000000  -0.000032473151845
  -0.000068381840503   0.000000000000000  -0.000032473151845
   0.000087567514800   0.000000000000000   0.000025603233125
  -0.000087567514800   0.000000000000000   0.000025603233125
  -0.000000000000000   0.000000000000000  -0.000007359387136
 
                     0
  current gradient vector 
       -0.000000000000000        0.000000000000000       -0.000078947845585
       -0.000000000000000        0.000000000000000       -0.000151588400511
        0.000128152806923        0.000000000000000       -0.000069786727127
       -0.000128152806923        0.000000000000000       -0.000069786727127
        0.000097415573943        0.000000000000000        0.000195604462033
       -0.000097415573943        0.000000000000000        0.000195604462033
        0.000068381840503        0.000000000000000       -0.000032473151845
       -0.000068381840503        0.000000000000000       -0.000032473151845
        0.000087567514800        0.000000000000000        0.000025603233125
       -0.000087567514800        0.000000000000000        0.000025603233125
        0.000000000000000        0.000000000000000        0.000000000000000
       -0.000000000000000        0.000000000000000       -0.000007359387136
   Internal coordinate energy gradients (atomic units): 
                     R                 dV/dR
 [R1   ]    2.044504121964029    0.000078947845513
 [R2   ]    2.629823450809667    0.000388610710272
 [A1   ]    2.108401794319431   -0.000800508280581
 [R2   ]    2.629823450809667    0.000388610710272
 [A1   ]    2.108401794319431   -0.000800508280581
 [D180 ]    3.141592653589793   -0.000000000000002
 [R3   ]    2.633586095714894    0.000213635795589
 [A2   ]    2.068414151853013    0.000562035192070
 [D180 ]    3.141592653589793   -0.000000000000002
 [R3   ]    2.633586095714894    0.000213635795589
 [A2   ]    2.068414151853013    0.000562035192070
 [D180 ]    3.141592653589793   -0.000000000000002
 [R4   ]    2.043275471234734    0.000075631153383
 [A3   ]    2.117797721665127    0.000006624226790
 [D0   ]    0.000000000000000    0.000000000000000
 [R4   ]    2.043275471234734    0.000075631153383
 [A3   ]    2.117797721665127    0.000006624226790
 [D0   ]    0.000000000000000    0.000000000000000
 [R5   ]    2.047575246315423    0.000087632629763
 [A4   ]    2.097162191056296   -0.000051966370576
 [D180 ]    3.141592653589793   -0.000000000000002
 [R5   ]    2.047575246315423    0.000087632629763
 [A4   ]    2.097162191056296   -0.000051966370576
 [D180 ]    3.141592653589793   -0.000000000000002
 [R    ]    1.889726907414138   -0.000000000000004
 [A90  ]    1.570796326794897    0.000000000000032
 [D90  ]    1.570796326794897    0.000000000000000
 [R6   ]    5.306956254632285   -0.000007359387064
 [A90  ]    1.570796326794897    0.000000000000032
 [D180 ]    3.141592653589793   -0.000000000000002
                     0                     0                     0 ****
   Optimization cycle  1.  Updating structure with Newton-Raphson step.
  @EFOL-I, Current internal coordinate Hessian written to FCMINT.
   There are  10 independent internal coordinates which will be optimized.
   Hessian matrix in totally symmetric symmetry coordinates: 
              R1        R2        A1        R3        A2   
  R1         1.000000  0.000000  0.000000  0.000000  0.000000
  R2         0.000000  1.000000  0.000000  0.000000  0.000000
  A1         0.000000  0.000000  0.250000  0.000000  0.000000
  R3         0.000000  0.000000  0.000000  1.000000  0.000000
  A2         0.000000  0.000000  0.000000  0.000000  0.250000
  R4         0.000000  0.000000  0.000000  0.000000  0.000000
  A3         0.000000  0.000000  0.000000  0.000000  0.000000
  R5         0.000000  0.000000  0.000000  0.000000  0.000000
  A4         0.000000  0.000000  0.000000  0.000000  0.000000
  R6         0.000000  0.000000  0.000000  0.000000  0.000000
 
              R4        A3        R5        A4        R6   
  R1         0.000000  0.000000  0.000000  0.000000  0.000000
  R2         0.000000  0.000000  0.000000  0.000000  0.000000
  A1         0.000000  0.000000  0.000000  0.000000  0.000000
  R3         0.000000  0.000000  0.000000  0.000000  0.000000
  A2         0.000000  0.000000  0.000000  0.000000  0.000000
  R4         1.000000  0.000000  0.000000  0.000000  0.000000
  A3         0.000000  0.250000  0.000000  0.000000  0.000000
  R5         0.000000  0.000000  1.000000  0.000000  0.000000
  A4         0.000000  0.000000  0.000000  0.250000  0.000000
  R6         0.000000  0.000000  0.000000  0.000000  1.000000
   The eigenvectors of the Hessian matrix: 
                   1         2         3         4         5
  R1         0.000000  0.000000  0.000000  0.000000  0.000000
  R2         0.000000  0.000000  0.000000  0.000000  1.000000
  A1         1.000000  0.000000  0.000000  0.000000  0.000000
  R3         0.000000  0.000000  0.000000  0.000000  0.000000
  A2         0.000000  1.000000  0.000000  0.000000  0.000000
  R4         0.000000  0.000000  0.000000  0.000000  0.000000
  A3         0.000000  0.000000  1.000000  0.000000  0.000000
  R5         0.000000  0.000000  0.000000  0.000000  0.000000
  A4         0.000000  0.000000  0.000000  1.000000  0.000000
  R6         0.000000  0.000000  0.000000  0.000000  0.000000
 
                   6         7         8         9        10
  R1         0.000000  1.000000  0.000000  0.000000  0.000000
  R2         0.000000  0.000000  0.000000  0.000000  0.000000
  A1         0.000000  0.000000  0.000000  0.000000  0.000000
  R3         0.000000  0.000000  0.000000  1.000000  0.000000
  A2         0.000000  0.000000  0.000000  0.000000  0.000000
  R4         1.000000  0.000000  0.000000  0.000000  0.000000
  A3         0.000000  0.000000  0.000000  0.000000  0.000000
  R5         0.000000  0.000000  1.000000  0.000000  0.000000
  A4         0.000000  0.000000  0.000000  0.000000  0.000000
  R6         0.000000  0.000000  0.000000  0.000000  1.000000
   The eigenvalues of the Hessian matrix: 
       0.25000      0.25000      0.25000      0.25000      1.00000      1.00000
       1.00000      1.00000      1.00000      1.00000
   Gradients along Hessian eigenvectors: 
      -0.00113      0.00079      0.00001     -0.00007      0.00055      0.00011
       0.00008      0.00012      0.00030     -0.00001
   There are  0 negative eigenvalues.
   Summary of Optimization Cycle: 
   The maximum unscaled step is:    0.00395.
   Scale factor set to:  1.00000.
   Forces are in hartree/bohr and hartree/radian.
   Parameter values are in Angstroms and degrees.
--------------------------------------------------------------------------
  Parameter     dV/dR           Step          Rold            Rnew
--------------------------------------------------------------------------
    R1      0.0000789478   -0.0000417774    1.0819049836    1.0818632062
    R2      0.0003886107   -0.0002056439    1.3916426320    1.3914369881
    A1     -0.0008005083    0.1834629838  120.8025243323  120.9859873161
    R3      0.0002136358   -0.0001130512    1.3936337379    1.3935206868
    A2      0.0005620352   -0.1288089778  118.5114011863  118.3825922085
    R4      0.0000756312   -0.0000400223    1.0812548097    1.0812147874
    A3      0.0000066242   -0.0015181610  121.3408713138  121.3393531529
    R5      0.0000876326   -0.0000463732    1.0835301526    1.0834837794
    A4     -0.0000519664    0.0119098148  120.1585425019  120.1704523168
    R6     -0.0000073594    0.0000038944    2.8083202954    2.8083241898
--------------------------------------------------------------------------
  Minimum force:  0.000006624 / RMS force:  0.000342897
 Updating structure...
  -1.00000000000000       0.857293236625523       0.552792987107952     
  -1.00000000000000       0.879793037970446       0.857293236625523     
  -1.00000000000000       0.879793037970446       0.857293236625523     
   1.00000000000000       0.854101801022519       0.857293236625523     
   1.00000000000000       0.854101801022519       0.857293236625523     
 -0.999999999999999       0.864534096593773       0.879793037970446     
 -0.999999999999999       0.864534096593773       0.879793037970446     
  6.123233995736766E-017   1.00000000000000       0.552792987107952     
  -1.00000000000000        1.00000000000000       0.734344045162555     
   Rotational constants (in cm-1): 
          0.0994872596             0.1938586289             0.2043677428
   Rotational constants (in MHz): 
       2982.5534269981          5811.7363017183          6126.7916536548


 ----------------------------------------------------------------
         Coordinates used in calculation (QCOMP) 
 ----------------------------------------------------------------
 Z-matrix   Atomic            Coordinates (in bohr)
  Symbol    Number           X              Y              Z
 ----------------------------------------------------------------
     H         1        -0.00000000    -0.00000000    -4.71955342
     C         6        -0.00000000    -0.00000000    -2.67512825
     C         6         2.25419670    -0.00000000    -1.32142045
     C         6        -2.25419670     0.00000000    -1.32142045
     C         6         2.13458318    -0.00000000     1.30923405
     C         6        -2.13458318     0.00000000     1.30923405
     H         1         4.06365270    -0.00000000    -2.27038546
     H         1        -4.06365270     0.00000000    -2.27038546
     H         1         3.85613897    -0.00000000     2.41758922
     H         1        -3.85613897     0.00000000     2.41758922
     X         0         0.00000000     1.88972691    -2.67512825
     N         7         0.00000000     0.00000000     2.63183537
 ----------------------------------------------------------------
 
   Interatomic distance matrix (Angstroms) 
 
                 H             C             C             C             C    
                [ 1]        [ 2]        [ 3]        [ 4]        [ 5]
  H    [ 1]     0.00000
  C    [ 2]     1.08186     0.00000
  C    [ 3]     2.15790     1.39144     0.00000
  C    [ 4]     2.15790     1.39144     2.38574     0.00000
  C    [ 5]     3.38437     2.39195     1.39352     2.70770     0.00000
  C    [ 6]     3.38437     2.39195     2.70770     1.39352     2.25915
  H    [ 7]     2.51076     2.16103     1.08121     3.38077     2.15181
  H    [ 8]     2.51076     2.16103     3.38077     1.08121     3.78766
  H    [ 9]     4.29282     3.38034     2.15255     3.79079     1.08348
  H    [10]     4.29282     3.38034     3.79079     2.15255     3.22395
  X    [11]     1.47324     1.00000     1.71350     1.71350     2.59257
  N    [12]     3.89019     2.80832     2.40817     2.40817     1.32883
 
                 C             H             H             H             H    
                [ 6]        [ 7]        [ 8]        [ 9]        [10]
  C    [ 6]     0.00000
  H    [ 7]     3.78766     0.00000
  H    [ 8]     2.15181     4.30078     0.00000
  H    [ 9]     3.22395     2.48320     4.87016     0.00000
  H    [10]     1.08348     4.87016     2.48320     4.08116     0.00000
  X    [11]     2.59257     2.38119     2.38119     3.52516     3.52516
  N    [12]     1.32883     3.36954     3.36954     2.04373     2.04373
 
                 X             N    
                [11]        [12]
  X    [11]     0.00000
  N    [12]     2.98105     0.00000
   Rotational constants (order x, y, z, in cm-1): 
          0.1938586289             0.0994872596             0.2043677428
   Rotational constants (order x, y, z, in MHz): 
       5811.7363017183          2982.5534269981          6126.7916536548
  ECPDATA file not present.   Using default ECPDATA. 
  There are  328 basis functions.
 @CHECKOUT-I, Total execution time (CPU/WALL):         0.21/       0.29 seconds.
--executable xjoda finished with status     0 in        0.45 seconds (walltime).
 --invoking executable--
/home/besselman/CFOUR_18/cfour18/bin/xvmol
 SERIAL VERSION OF MOLECULE STARTED
********************************************************************************
                    INPUT FROM MOL FILE
********************************************************************************
INTGRL        1    0    1    0    0    0    0    0    0                         
         *** CFOUR Program System (Release V0.1) ***                            
CCSD(T) cc-pCVTZ Relativistic Optimization of Pyridine optimization CCSD(T)/cc-p
    7    2 X  Y       0.10E-08              0    0                              
   9999.00      3.00                                                            
          1.00000000    1    3    1    1    1                                   
H #1  -0.000000000000000  -0.000000000000000  -4.719553421379103                
    5    3                                                                      
   33.8700000000000       6.068000000000000E-003  0.000000000000000E+000        
  0.000000000000000E+000                                                        
   5.09500000000000       4.530800000000000E-002  0.000000000000000E+000        
  0.000000000000000E+000                                                        
   1.15900000000000       0.202822000000000       0.000000000000000E+000        
  0.000000000000000E+000                                                        
  0.325800000000000       0.503903000000000        1.00000000000000             
  0.000000000000000E+000                                                        
  0.102700000000000       0.383421000000000       0.000000000000000E+000        
   1.00000000000000                                                             
    2    2                                                                      
   1.40700000000000        1.00000000000000       0.000000000000000E+000        
  0.388000000000000       0.000000000000000E+000   1.00000000000000             
    1    1                                                                      
   1.05700000000000        1.00000000000000                                     
          6.00000000    1    4    1    1    1    1                              
C #2  -0.000000000000000  -0.000000000000000  -2.675128247260587                
   12    6                                                                      
   8236.00000000000       5.310000000000000E-004 -1.130000000000000E-004        
  0.000000000000000E+000  0.000000000000000E+000  0.000000000000000E+000        
  0.000000000000000E+000                                                        
   1235.00000000000       4.108000000000000E-003 -8.780000000000000E-004        
  0.000000000000000E+000  0.000000000000000E+000  0.000000000000000E+000        
  0.000000000000000E+000                                                        
   280.800000000000       2.108700000000000E-002 -4.540000000000000E-003        
  0.000000000000000E+000  0.000000000000000E+000  0.000000000000000E+000        
  0.000000000000000E+000                                                        
   79.2700000000000       8.185300000000000E-002 -1.813300000000000E-002        
  0.000000000000000E+000  0.000000000000000E+000  0.000000000000000E+000        
  0.000000000000000E+000                                                        
   25.5900000000000       0.234817000000000      -5.576000000000000E-002        
  0.000000000000000E+000  0.000000000000000E+000  0.000000000000000E+000        
  0.000000000000000E+000                                                        
   8.99700000000000       0.434401000000000      -0.126895000000000             
  0.000000000000000E+000  0.000000000000000E+000  0.000000000000000E+000        
  0.000000000000000E+000                                                        
   3.31900000000000       0.346129000000000      -0.170352000000000             
  0.000000000000000E+000  0.000000000000000E+000  0.000000000000000E+000        
  0.000000000000000E+000                                                        
  0.905900000000000       3.937800000000000E-002  0.140382000000000             
   1.00000000000000       0.000000000000000E+000  0.000000000000000E+000        
  0.000000000000000E+000                                                        
  0.364300000000000      -8.983000000000000E-003  0.598684000000000             
  0.000000000000000E+000  0.000000000000000E+000  0.000000000000000E+000        
  0.000000000000000E+000                                                        
  0.128500000000000       2.385000000000000E-003  0.395389000000000             
  0.000000000000000E+000   1.00000000000000       0.000000000000000E+000        
  0.000000000000000E+000                                                        
   4.29200000000000       0.000000000000000E+000  0.000000000000000E+000        
  0.000000000000000E+000  0.000000000000000E+000   1.00000000000000             
  0.000000000000000E+000                                                        
   11.8760000000000       0.000000000000000E+000  0.000000000000000E+000        
  0.000000000000000E+000  0.000000000000000E+000  0.000000000000000E+000        
   1.00000000000000                                                             
    7    5                                                                      
   18.7100000000000       1.403100000000000E-002  0.000000000000000E+000        
  0.000000000000000E+000  0.000000000000000E+000  0.000000000000000E+000        
   4.13300000000000       8.686600000000000E-002  0.000000000000000E+000        
  0.000000000000000E+000  0.000000000000000E+000  0.000000000000000E+000        
   1.20000000000000       0.290216000000000       0.000000000000000E+000        
  0.000000000000000E+000  0.000000000000000E+000  0.000000000000000E+000        
  0.382700000000000       0.501008000000000        1.00000000000000             
  0.000000000000000E+000  0.000000000000000E+000  0.000000000000000E+000        
  0.120900000000000       0.343406000000000       0.000000000000000E+000        
   1.00000000000000       0.000000000000000E+000  0.000000000000000E+000        
   8.77800000000000       0.000000000000000E+000  0.000000000000000E+000        
  0.000000000000000E+000   1.00000000000000       0.000000000000000E+000        
   33.1900000000000       0.000000000000000E+000  0.000000000000000E+000        
  0.000000000000000E+000  0.000000000000000E+000   1.00000000000000             
    3    3                                                                      
   1.09700000000000        1.00000000000000       0.000000000000000E+000        
  0.000000000000000E+000                                                        
  0.318000000000000       0.000000000000000E+000   1.00000000000000             
  0.000000000000000E+000                                                        
   14.8390000000000       0.000000000000000E+000  0.000000000000000E+000        
   1.00000000000000                                                             
    1    1                                                                      
  0.761000000000000        1.00000000000000                                     
          6.00000000    1    4    1    1    1    1                              
C #3   2.254196704564725  -0.000000000000001  -1.321420451812078                
   12    6                                                                      
   8236.00000000000       5.310000000000000E-004 -1.130000000000000E-004        
  0.000000000000000E+000  0.000000000000000E+000  0.000000000000000E+000        
  0.000000000000000E+000                                                        
   1235.00000000000       4.108000000000000E-003 -8.780000000000000E-004        
  0.000000000000000E+000  0.000000000000000E+000  0.000000000000000E+000        
  0.000000000000000E+000                                                        
   280.800000000000       2.108700000000000E-002 -4.540000000000000E-003        
  0.000000000000000E+000  0.000000000000000E+000  0.000000000000000E+000        
  0.000000000000000E+000                                                        
   79.2700000000000       8.185300000000000E-002 -1.813300000000000E-002        
  0.000000000000000E+000  0.000000000000000E+000  0.000000000000000E+000        
  0.000000000000000E+000                                                        
   25.5900000000000       0.234817000000000      -5.576000000000000E-002        
  0.000000000000000E+000  0.000000000000000E+000  0.000000000000000E+000        
  0.000000000000000E+000                                                        
   8.99700000000000       0.434401000000000      -0.126895000000000             
  0.000000000000000E+000  0.000000000000000E+000  0.000000000000000E+000        
  0.000000000000000E+000                                                        
   3.31900000000000       0.346129000000000      -0.170352000000000             
  0.000000000000000E+000  0.000000000000000E+000  0.000000000000000E+000        
  0.000000000000000E+000                                                        
  0.905900000000000       3.937800000000000E-002  0.140382000000000             
   1.00000000000000       0.000000000000000E+000  0.000000000000000E+000        
  0.000000000000000E+000                                                        
  0.364300000000000      -8.983000000000000E-003  0.598684000000000             
  0.000000000000000E+000  0.000000000000000E+000  0.000000000000000E+000        
  0.000000000000000E+000                                                        
  0.128500000000000       2.385000000000000E-003  0.395389000000000             
  0.000000000000000E+000   1.00000000000000       0.000000000000000E+000        
  0.000000000000000E+000                                                        
   4.29200000000000       0.000000000000000E+000  0.000000000000000E+000        
  0.000000000000000E+000  0.000000000000000E+000   1.00000000000000             
  0.000000000000000E+000                                                        
   11.8760000000000       0.000000000000000E+000  0.000000000000000E+000        
  0.000000000000000E+000  0.000000000000000E+000  0.000000000000000E+000        
   1.00000000000000                                                             
    7    5                                                                      
   18.7100000000000       1.403100000000000E-002  0.000000000000000E+000        
  0.000000000000000E+000  0.000000000000000E+000  0.000000000000000E+000        
   4.13300000000000       8.686600000000000E-002  0.000000000000000E+000        
  0.000000000000000E+000  0.000000000000000E+000  0.000000000000000E+000        
   1.20000000000000       0.290216000000000       0.000000000000000E+000        
  0.000000000000000E+000  0.000000000000000E+000  0.000000000000000E+000        
  0.382700000000000       0.501008000000000        1.00000000000000             
  0.000000000000000E+000  0.000000000000000E+000  0.000000000000000E+000        
  0.120900000000000       0.343406000000000       0.000000000000000E+000        
   1.00000000000000       0.000000000000000E+000  0.000000000000000E+000        
   8.77800000000000       0.000000000000000E+000  0.000000000000000E+000        
  0.000000000000000E+000   1.00000000000000       0.000000000000000E+000        
   33.1900000000000       0.000000000000000E+000  0.000000000000000E+000        
  0.000000000000000E+000  0.000000000000000E+000   1.00000000000000             
    3    3                                                                      
   1.09700000000000        1.00000000000000       0.000000000000000E+000        
  0.000000000000000E+000                                                        
  0.318000000000000       0.000000000000000E+000   1.00000000000000             
  0.000000000000000E+000                                                        
   14.8390000000000       0.000000000000000E+000  0.000000000000000E+000        
   1.00000000000000                                                             
    1    1                                                                      
  0.761000000000000        1.00000000000000                                     
          6.00000000    1    4    1    1    1    1                              
C #4   2.134583179164859  -0.000000000000001   1.309234051767376                
   12    6                                                                      
   8236.00000000000       5.310000000000000E-004 -1.130000000000000E-004        
  0.000000000000000E+000  0.000000000000000E+000  0.000000000000000E+000        
  0.000000000000000E+000                                                        
   1235.00000000000       4.108000000000000E-003 -8.780000000000000E-004        
  0.000000000000000E+000  0.000000000000000E+000  0.000000000000000E+000        
  0.000000000000000E+000                                                        
   280.800000000000       2.108700000000000E-002 -4.540000000000000E-003        
  0.000000000000000E+000  0.000000000000000E+000  0.000000000000000E+000        
  0.000000000000000E+000                                                        
   79.2700000000000       8.185300000000000E-002 -1.813300000000000E-002        
  0.000000000000000E+000  0.000000000000000E+000  0.000000000000000E+000        
  0.000000000000000E+000                                                        
   25.5900000000000       0.234817000000000      -5.576000000000000E-002        
  0.000000000000000E+000  0.000000000000000E+000  0.000000000000000E+000        
  0.000000000000000E+000                                                        
   8.99700000000000       0.434401000000000      -0.126895000000000             
  0.000000000000000E+000  0.000000000000000E+000  0.000000000000000E+000        
  0.000000000000000E+000                                                        
   3.31900000000000       0.346129000000000      -0.170352000000000             
  0.000000000000000E+000  0.000000000000000E+000  0.000000000000000E+000        
  0.000000000000000E+000                                                        
  0.905900000000000       3.937800000000000E-002  0.140382000000000             
   1.00000000000000       0.000000000000000E+000  0.000000000000000E+000        
  0.000000000000000E+000                                                        
  0.364300000000000      -8.983000000000000E-003  0.598684000000000             
  0.000000000000000E+000  0.000000000000000E+000  0.000000000000000E+000        
  0.000000000000000E+000                                                        
  0.128500000000000       2.385000000000000E-003  0.395389000000000             
  0.000000000000000E+000   1.00000000000000       0.000000000000000E+000        
  0.000000000000000E+000                                                        
   4.29200000000000       0.000000000000000E+000  0.000000000000000E+000        
  0.000000000000000E+000  0.000000000000000E+000   1.00000000000000             
  0.000000000000000E+000                                                        
   11.8760000000000       0.000000000000000E+000  0.000000000000000E+000        
  0.000000000000000E+000  0.000000000000000E+000  0.000000000000000E+000        
   1.00000000000000                                                             
    7    5                                                                      
   18.7100000000000       1.403100000000000E-002  0.000000000000000E+000        
  0.000000000000000E+000  0.000000000000000E+000  0.000000000000000E+000        
   4.13300000000000       8.686600000000000E-002  0.000000000000000E+000        
  0.000000000000000E+000  0.000000000000000E+000  0.000000000000000E+000        
   1.20000000000000       0.290216000000000       0.000000000000000E+000        
  0.000000000000000E+000  0.000000000000000E+000  0.000000000000000E+000        
  0.382700000000000       0.501008000000000        1.00000000000000             
  0.000000000000000E+000  0.000000000000000E+000  0.000000000000000E+000        
  0.120900000000000       0.343406000000000       0.000000000000000E+000        
   1.00000000000000       0.000000000000000E+000  0.000000000000000E+000        
   8.77800000000000       0.000000000000000E+000  0.000000000000000E+000        
  0.000000000000000E+000   1.00000000000000       0.000000000000000E+000        
   33.1900000000000       0.000000000000000E+000  0.000000000000000E+000        
  0.000000000000000E+000  0.000000000000000E+000   1.00000000000000             
    3    3                                                                      
   1.09700000000000        1.00000000000000       0.000000000000000E+000        
  0.000000000000000E+000                                                        
  0.318000000000000       0.000000000000000E+000   1.00000000000000             
  0.000000000000000E+000                                                        
   14.8390000000000       0.000000000000000E+000  0.000000000000000E+000        
   1.00000000000000                                                             
    1    1                                                                      
  0.761000000000000        1.00000000000000                                     
          1.00000000    1    3    1    1    1                                   
H #5   4.063652699209215  -0.000000000000002  -2.270385461679975                
    5    3                                                                      
   33.8700000000000       6.068000000000000E-003  0.000000000000000E+000        
  0.000000000000000E+000                                                        
   5.09500000000000       4.530800000000000E-002  0.000000000000000E+000        
  0.000000000000000E+000                                                        
   1.15900000000000       0.202822000000000       0.000000000000000E+000        
  0.000000000000000E+000                                                        
  0.325800000000000       0.503903000000000        1.00000000000000             
  0.000000000000000E+000                                                        
  0.102700000000000       0.383421000000000       0.000000000000000E+000        
   1.00000000000000                                                             
    2    2                                                                      
   1.40700000000000        1.00000000000000       0.000000000000000E+000        
  0.388000000000000       0.000000000000000E+000   1.00000000000000             
    1    1                                                                      
   1.05700000000000        1.00000000000000                                     
          1.00000000    1    3    1    1    1                                   
H #6   3.856138974733099  -0.000000000000002   2.417589216388177                
    5    3                                                                      
   33.8700000000000       6.068000000000000E-003  0.000000000000000E+000        
  0.000000000000000E+000                                                        
   5.09500000000000       4.530800000000000E-002  0.000000000000000E+000        
  0.000000000000000E+000                                                        
   1.15900000000000       0.202822000000000       0.000000000000000E+000        
  0.000000000000000E+000                                                        
  0.325800000000000       0.503903000000000        1.00000000000000             
  0.000000000000000E+000                                                        
  0.102700000000000       0.383421000000000       0.000000000000000E+000        
   1.00000000000000                                                             
    2    2                                                                      
   1.40700000000000        1.00000000000000       0.000000000000000E+000        
  0.388000000000000       0.000000000000000E+000   1.00000000000000             
    1    1                                                                      
   1.05700000000000        1.00000000000000                                     
          7.00000000    1    4    1    1    1    1                              
N #7   0.000000000000001   0.000000000000000   2.631835366758764                
   12    6                                                                      
   11420.0000000000       5.230000000000000E-004 -1.150000000000000E-004        
  0.000000000000000E+000  0.000000000000000E+000  0.000000000000000E+000        
  0.000000000000000E+000                                                        
   1712.00000000000       4.045000000000000E-003 -8.950000000000000E-004        
  0.000000000000000E+000  0.000000000000000E+000  0.000000000000000E+000        
  0.000000000000000E+000                                                        
   389.300000000000       2.077500000000000E-002 -4.624000000000000E-003        
  0.000000000000000E+000  0.000000000000000E+000  0.000000000000000E+000        
  0.000000000000000E+000                                                        
   110.000000000000       8.072699999999999E-002 -1.852800000000000E-002        
  0.000000000000000E+000  0.000000000000000E+000  0.000000000000000E+000        
  0.000000000000000E+000                                                        
   35.5700000000000       0.233074000000000      -5.733900000000000E-002        
  0.000000000000000E+000  0.000000000000000E+000  0.000000000000000E+000        
  0.000000000000000E+000                                                        
   12.5400000000000       0.433501000000000      -0.132076000000000             
  0.000000000000000E+000  0.000000000000000E+000  0.000000000000000E+000        
  0.000000000000000E+000                                                        
   4.64400000000000       0.347472000000000      -0.172510000000000             
  0.000000000000000E+000  0.000000000000000E+000  0.000000000000000E+000        
  0.000000000000000E+000                                                        
   1.29300000000000       4.126200000000000E-002  0.151814000000000             
   1.00000000000000       0.000000000000000E+000  0.000000000000000E+000        
  0.000000000000000E+000                                                        
  0.511800000000000      -8.508000000000000E-003  0.599944000000000             
  0.000000000000000E+000  0.000000000000000E+000  0.000000000000000E+000        
  0.000000000000000E+000                                                        
  0.178700000000000       2.384000000000000E-003  0.387462000000000             
  0.000000000000000E+000   1.00000000000000       0.000000000000000E+000        
  0.000000000000000E+000                                                        
   5.95200000000000       0.000000000000000E+000  0.000000000000000E+000        
  0.000000000000000E+000  0.000000000000000E+000   1.00000000000000             
  0.000000000000000E+000                                                        
   16.2010000000000       0.000000000000000E+000  0.000000000000000E+000        
  0.000000000000000E+000  0.000000000000000E+000  0.000000000000000E+000        
   1.00000000000000                                                             
    7    5                                                                      
   26.6300000000000       1.467000000000000E-002  0.000000000000000E+000        
  0.000000000000000E+000  0.000000000000000E+000  0.000000000000000E+000        
   5.94800000000000       9.176400000000000E-002  0.000000000000000E+000        
  0.000000000000000E+000  0.000000000000000E+000  0.000000000000000E+000        
   1.74200000000000       0.298683000000000       0.000000000000000E+000        
  0.000000000000000E+000  0.000000000000000E+000  0.000000000000000E+000        
  0.555000000000000       0.498487000000000        1.00000000000000             
  0.000000000000000E+000  0.000000000000000E+000  0.000000000000000E+000        
  0.172500000000000       0.337023000000000       0.000000000000000E+000        
   1.00000000000000       0.000000000000000E+000  0.000000000000000E+000        
   11.8710000000000       0.000000000000000E+000  0.000000000000000E+000        
  0.000000000000000E+000   1.00000000000000       0.000000000000000E+000        
   44.8490000000000       0.000000000000000E+000  0.000000000000000E+000        
  0.000000000000000E+000  0.000000000000000E+000   1.00000000000000             
    3    3                                                                      
   1.65400000000000        1.00000000000000       0.000000000000000E+000        
  0.000000000000000E+000                                                        
  0.469000000000000       0.000000000000000E+000   1.00000000000000             
  0.000000000000000E+000                                                        
   14.2000000000000       0.000000000000000E+000  0.000000000000000E+000        
   1.00000000000000                                                             
    1    1                                                                      
   1.09300000000000        1.00000000000000                                     
FINISH                                                                          
 
********************************************************************************
 ONE- AND TWO-ELECTRON INTEGRALS OVER SYMMETRY-ADAPTED AOS ARE CALCULATED.

  SPHERICAL HARMONICS ARE USED.
  
  INTEGRALS LESS THAN  0.10E-13 ARE NEGLECTED.

  NUCLEAR REPULSION ENERGY :  206.7108408730 A.U.
  @MOLECU-I, ONE ELECTRON INTEGRALS (CPU/WALL):        0.26/       0.26 SECONDS.
  @TWOEL-I,   38694573 INTEGRALS OF SYMMETRY TYPE  I I I I
  @TWOEL-I,  129500135 INTEGRALS OF SYMMETRY TYPE  I J I J
  @TWOEL-I,   67156577 INTEGRALS OF SYMMETRY TYPE  I I J J
  @TWOEL-I,   84530916 INTEGRALS OF SYMMETRY TYPE  I J K L
  @TWOEL-I, TOTAL NUMBER OF 2-E INTEGRALS  319882201.
  @MOLECU-I, TWO ELECTRON INTEGRALS (CPU/WALL):     1033.81/      44.74 SECONDS.
 @CHECKOUT-I, Total execution time (CPU/WALL):      1034.20/      45.17 seconds.

Running with 32 threads/proc

--executable xvmol finished with status     0 in       70.75 seconds (walltime).
 --invoking executable--
/home/besselman/CFOUR_18/cfour18/bin/xvmol2ja
 @GETMEM-I,  Allocated  183105 MB of main memory.
 @CHECKOUT-I, Total execution time (CPU/WALL):         8.20/       0.86 seconds.
--executable xvmol2ja finished with status     0 in        0.92 seconds (walltime).
  a 
 --invoking executable--
/home/besselman/CFOUR_18/cfour18/bin/xvdint
 @GETMEM-I,  Allocated  183105 MB of main memory.
 One- and two-electron integral derivatives are calculated
 for RHF-CC/MBPT gradients and dipole moments.
 Spherical gaussians are used.
 Evaluated one-electron integrals:   dipole integrals
  keyword missing for gradient integrals in sfree
  pVp integrals for spin-free DHF
  derivative pVp integrals for spin-free DHF
 Evaluation of 1e integral derivatives required  131.48 seconds.
 Evaluation of 2e integral derivatives required    3.07 seconds.


 @CHECKOUT-I, Total execution time (CPU/WALL):       136.01/     109.89 seconds.
--executable xvdint finished with status     0 in      117.23 seconds (walltime).
 --invoking executable--
/home/besselman/CFOUR_18/cfour18/bin/xvpropx2c
 @GETMEM-I,  Allocated  183105 MB of main memory.
 generating sfx2c-1e hamiltonian integrals
  @dintfm0 gonna call get1esf3
  @dintfm0 finished get1esf3
  @dintfm0 gonna call get1esf2
  @dintfm0 finished get1esf2
  @dintfm0 gonna call dovrlpsf2
  @dintfm0 finished dovrlpsf2
  @dintfm0 calling strmat
   @strmat calling expnd2
   @strmat calling xgemm (1)
   @strmat calling xgemm (2)
   @strmat calling squez2
   @strmat calling dscal
   @strmat calling daxpy
   @strmat calling expnd2 (2)
   @strmat calling msqrinv
    @msqrinv calling eig
    @msqrinv finished eig
    @msqrinv calling mxm
   @strmat calling expnd2 (3)
   @strmat calling xgemm (3)
   @strmat calling xgemm (4)
   @strmat calling msqrinv (2)
    @msqrinv calling eig
    @msqrinv finished eig
    @msqrinv calling mxm
   @strmat calling xgemm (5)
   @strmat calling minv
   @strmat calling expnd2
   @strmat calling xgemm (1)
   @strmat calling xgemm (2)
   @strmat calling squez2
   @strmat calling dscal
   @strmat calling daxpy
   @strmat calling expnd2 (2)
   @strmat calling msqrinv
    @msqrinv calling eig
    @msqrinv finished eig
    @msqrinv calling mxm
   @strmat calling expnd2 (3)
   @strmat calling xgemm (3)
   @strmat calling xgemm (4)
   @strmat calling msqrinv (2)
    @msqrinv calling eig
    @msqrinv finished eig
    @msqrinv calling mxm
   @strmat calling xgemm (5)
   @strmat calling minv
   @strmat calling expnd2
   @strmat calling xgemm (1)
   @strmat calling xgemm (2)
   @strmat calling squez2
   @strmat calling dscal
   @strmat calling daxpy
   @strmat calling expnd2 (2)
   @strmat calling msqrinv
    @msqrinv calling eig
    @msqrinv finished eig
    @msqrinv calling mxm
   @strmat calling expnd2 (3)
   @strmat calling xgemm (3)
   @strmat calling xgemm (4)
   @strmat calling msqrinv (2)
    @msqrinv calling eig
    @msqrinv finished eig
    @msqrinv calling mxm
   @strmat calling xgemm (5)
   @strmat calling minv
   @strmat calling expnd2
   @strmat calling xgemm (1)
   @strmat calling xgemm (2)
   @strmat calling squez2
   @strmat calling dscal
   @strmat calling daxpy
   @strmat calling expnd2 (2)
   @strmat calling msqrinv
    @msqrinv calling eig
    @msqrinv finished eig
    @msqrinv calling mxm
   @strmat calling expnd2 (3)
   @strmat calling xgemm (3)
   @strmat calling xgemm (4)
   @strmat calling msqrinv (2)
    @msqrinv calling eig
    @msqrinv finished eig
    @msqrinv calling mxm
   @strmat calling xgemm (5)
   @strmat calling minv
  @dintfm0 finished strmat
  @dintfm0 calling hcorefw
  @dintfm0 finished hcorefw
 end generating sfx2c-1e hamiltonian integrals
   @strmat calling expnd2
   @strmat calling xgemm (1)
   @strmat calling xgemm (2)
   @strmat calling squez2
   @strmat calling dscal
   @strmat calling daxpy
   @strmat calling expnd2 (2)
   @strmat calling msqrinv
    @msqrinv calling eig
    @msqrinv finished eig
    @msqrinv calling mxm
   @strmat calling expnd2 (3)
   @strmat calling xgemm (3)
   @strmat calling xgemm (4)
   @strmat calling msqrinv (2)
    @msqrinv calling eig
    @msqrinv finished eig
    @msqrinv calling mxm
   @strmat calling xgemm (5)
   @strmat calling minv
   @strmat calling expnd2
   @strmat calling xgemm (1)
   @strmat calling xgemm (2)
   @strmat calling squez2
   @strmat calling dscal
   @strmat calling daxpy
   @strmat calling expnd2 (2)
   @strmat calling msqrinv
    @msqrinv calling eig
    @msqrinv finished eig
    @msqrinv calling mxm
   @strmat calling expnd2 (3)
   @strmat calling xgemm (3)
   @strmat calling xgemm (4)
   @strmat calling msqrinv (2)
    @msqrinv calling eig
    @msqrinv finished eig
    @msqrinv calling mxm
   @strmat calling xgemm (5)
   @strmat calling minv
   @strmat calling expnd2
   @strmat calling xgemm (1)
   @strmat calling xgemm (2)
   @strmat calling squez2
   @strmat calling dscal
   @strmat calling daxpy
   @strmat calling expnd2 (2)
   @strmat calling msqrinv
    @msqrinv calling eig
    @msqrinv finished eig
    @msqrinv calling mxm
   @strmat calling expnd2 (3)
   @strmat calling xgemm (3)
   @strmat calling xgemm (4)
   @strmat calling msqrinv (2)
    @msqrinv calling eig
    @msqrinv finished eig
    @msqrinv calling mxm
   @strmat calling xgemm (5)
   @strmat calling minv
   @strmat calling expnd2
   @strmat calling xgemm (1)
   @strmat calling xgemm (2)
   @strmat calling squez2
   @strmat calling dscal
   @strmat calling daxpy
   @strmat calling expnd2 (2)
   @strmat calling msqrinv
    @msqrinv calling eig
    @msqrinv finished eig
    @msqrinv calling mxm
   @strmat calling expnd2 (3)
   @strmat calling xgemm (3)
   @strmat calling xgemm (4)
   @strmat calling msqrinv (2)
    @msqrinv calling eig
    @msqrinv finished eig
    @msqrinv calling mxm
   @strmat calling xgemm (5)
   @strmat calling minv
    @msqrinv calling eig
    @msqrinv finished eig
    @msqrinv calling mxm
    @msqrinv calling eig
    @msqrinv finished eig
    @msqrinv calling mxm
    @msqrinv calling eig
    @msqrinv finished eig
    @msqrinv calling mxm
    @msqrinv calling eig
    @msqrinv finished eig
    @msqrinv calling mxm
    @msqrinv calling eig
    @msqrinv finished eig
    @msqrinv calling mxm
    @msqrinv calling eig
    @msqrinv finished eig
    @msqrinv calling mxm
    @msqrinv calling eig
    @msqrinv finished eig
    @msqrinv calling mxm
    @msqrinv calling eig
    @msqrinv finished eig
    @msqrinv calling mxm
    @msqrinv calling eig
    @msqrinv finished eig
    @msqrinv calling mxm
 generating sfx2c-1e gradient integrals
   @strmat calling expnd2
   @strmat calling xgemm (1)
   @strmat calling xgemm (2)
   @strmat calling squez2
   @strmat calling dscal
   @strmat calling daxpy
   @strmat calling expnd2 (2)
   @strmat calling msqrinv
    @msqrinv calling eig
    @msqrinv finished eig
    @msqrinv calling mxm
   @strmat calling expnd2 (3)
   @strmat calling xgemm (3)
   @strmat calling xgemm (4)
   @strmat calling msqrinv (2)
    @msqrinv calling eig
    @msqrinv finished eig
    @msqrinv calling mxm
   @strmat calling xgemm (5)
   @strmat calling minv
   @strmat calling expnd2
   @strmat calling xgemm (1)
   @strmat calling xgemm (2)
   @strmat calling squez2
   @strmat calling dscal
   @strmat calling daxpy
   @strmat calling expnd2 (2)
   @strmat calling msqrinv
    @msqrinv calling eig
    @msqrinv finished eig
    @msqrinv calling mxm
   @strmat calling expnd2 (3)
   @strmat calling xgemm (3)
   @strmat calling xgemm (4)
   @strmat calling msqrinv (2)
    @msqrinv calling eig
    @msqrinv finished eig
    @msqrinv calling mxm
   @strmat calling xgemm (5)
   @strmat calling minv
   @strmat calling expnd2
   @strmat calling xgemm (1)
   @strmat calling xgemm (2)
   @strmat calling squez2
   @strmat calling dscal
   @strmat calling daxpy
   @strmat calling expnd2 (2)
   @strmat calling msqrinv
    @msqrinv calling eig
    @msqrinv finished eig
    @msqrinv calling mxm
   @strmat calling expnd2 (3)
   @strmat calling xgemm (3)
   @strmat calling xgemm (4)
   @strmat calling msqrinv (2)
    @msqrinv calling eig
    @msqrinv finished eig
    @msqrinv calling mxm
   @strmat calling xgemm (5)
   @strmat calling minv
   @strmat calling expnd2
   @strmat calling xgemm (1)
   @strmat calling xgemm (2)
   @strmat calling squez2
   @strmat calling dscal
   @strmat calling daxpy
   @strmat calling expnd2 (2)
   @strmat calling msqrinv
    @msqrinv calling eig
    @msqrinv finished eig
    @msqrinv calling mxm
   @strmat calling expnd2 (3)
   @strmat calling xgemm (3)
   @strmat calling xgemm (4)
   @strmat calling msqrinv (2)
    @msqrinv calling eig
    @msqrinv finished eig
    @msqrinv calling mxm
   @strmat calling xgemm (5)
   @strmat calling minv
    @msqrinv calling eig
    @msqrinv finished eig
    @msqrinv calling mxm
    @msqrinv calling eig
    @msqrinv finished eig
    @msqrinv calling mxm
    @msqrinv calling eig
    @msqrinv finished eig
    @msqrinv calling mxm
    @msqrinv calling eig
    @msqrinv finished eig
    @msqrinv calling mxm
    @msqrinv calling eig
    @msqrinv finished eig
    @msqrinv calling mxm
    @msqrinv calling eig
    @msqrinv finished eig
    @msqrinv calling mxm
    @msqrinv calling eig
    @msqrinv finished eig
    @msqrinv calling mxm
    @msqrinv calling eig
    @msqrinv finished eig
    @msqrinv calling mxm
    @msqrinv calling eig
    @msqrinv finished eig
    @msqrinv calling mxm
    @msqrinv calling eig
    @msqrinv finished eig
    @msqrinv calling mxm
    @msqrinv calling eig
    @msqrinv finished eig
    @msqrinv calling mxm
    @msqrinv calling eig
    @msqrinv finished eig
    @msqrinv calling mxm
    @msqrinv calling eig
    @msqrinv finished eig
    @msqrinv calling mxm
    @msqrinv calling eig
    @msqrinv finished eig
    @msqrinv calling mxm
    @msqrinv calling eig
    @msqrinv finished eig
    @msqrinv calling mxm
    @msqrinv calling eig
    @msqrinv finished eig
    @msqrinv calling mxm
    @msqrinv calling eig
    @msqrinv finished eig
    @msqrinv calling mxm
    @msqrinv calling eig
    @msqrinv finished eig
    @msqrinv calling mxm
    @msqrinv calling eig
    @msqrinv finished eig
    @msqrinv calling mxm
    @msqrinv calling eig
    @msqrinv finished eig
    @msqrinv calling mxm
    @msqrinv calling eig
    @msqrinv finished eig
    @msqrinv calling mxm
    @msqrinv calling eig
    @msqrinv finished eig
    @msqrinv calling mxm
    @msqrinv calling eig
    @msqrinv finished eig
    @msqrinv calling mxm
    @msqrinv calling eig
    @msqrinv finished eig
    @msqrinv calling mxm
    @msqrinv calling eig
    @msqrinv finished eig
    @msqrinv calling mxm
    @msqrinv calling eig
    @msqrinv finished eig
    @msqrinv calling mxm
    @msqrinv calling eig
    @msqrinv finished eig
    @msqrinv calling mxm
    @msqrinv calling eig
    @msqrinv finished eig
    @msqrinv calling mxm
    @msqrinv calling eig
    @msqrinv finished eig
    @msqrinv calling mxm
    @msqrinv calling eig
    @msqrinv finished eig
    @msqrinv calling mxm
    @msqrinv calling eig
    @msqrinv finished eig
    @msqrinv calling mxm
    @msqrinv calling eig
    @msqrinv finished eig
    @msqrinv calling mxm
    @msqrinv calling eig
    @msqrinv finished eig
    @msqrinv calling mxm
    @msqrinv calling eig
    @msqrinv finished eig
    @msqrinv calling mxm
    @msqrinv calling eig
    @msqrinv finished eig
    @msqrinv calling mxm
    @msqrinv calling eig
    @msqrinv finished eig
    @msqrinv calling mxm
    @msqrinv calling eig
    @msqrinv finished eig
    @msqrinv calling mxm
    @msqrinv calling eig
    @msqrinv finished eig
    @msqrinv calling mxm
    @msqrinv calling eig
    @msqrinv finished eig
    @msqrinv calling mxm
    @msqrinv calling eig
    @msqrinv finished eig
    @msqrinv calling mxm
    @msqrinv calling eig
    @msqrinv finished eig
    @msqrinv calling mxm
    @msqrinv calling eig
    @msqrinv finished eig
    @msqrinv calling mxm
    @msqrinv calling eig
    @msqrinv finished eig
    @msqrinv calling mxm
    @msqrinv calling eig
    @msqrinv finished eig
    @msqrinv calling mxm
    @msqrinv calling eig
    @msqrinv finished eig
    @msqrinv calling mxm
    @msqrinv calling eig
    @msqrinv finished eig
    @msqrinv calling mxm
    @msqrinv calling eig
    @msqrinv finished eig
    @msqrinv calling mxm
    @msqrinv calling eig
    @msqrinv finished eig
    @msqrinv calling mxm
    @msqrinv calling eig
    @msqrinv finished eig
    @msqrinv calling mxm
    @msqrinv calling eig
    @msqrinv finished eig
    @msqrinv calling mxm
    @msqrinv calling eig
    @msqrinv finished eig
    @msqrinv calling mxm
    @msqrinv calling eig
    @msqrinv finished eig
    @msqrinv calling mxm
    @msqrinv calling eig
    @msqrinv finished eig
    @msqrinv calling mxm
    @msqrinv calling eig
    @msqrinv finished eig
    @msqrinv calling mxm
    @msqrinv calling eig
    @msqrinv finished eig
    @msqrinv calling mxm
    @msqrinv calling eig
    @msqrinv finished eig
    @msqrinv calling mxm
    @msqrinv calling eig
    @msqrinv finished eig
    @msqrinv calling mxm
    @msqrinv calling eig
    @msqrinv finished eig
    @msqrinv calling mxm
    @msqrinv calling eig
    @msqrinv finished eig
    @msqrinv calling mxm
    @msqrinv calling eig
    @msqrinv finished eig
    @msqrinv calling mxm
    @msqrinv calling eig
    @msqrinv finished eig
    @msqrinv calling mxm
    @msqrinv calling eig
    @msqrinv finished eig
    @msqrinv calling mxm
    @msqrinv calling eig
    @msqrinv finished eig
    @msqrinv calling mxm
    @msqrinv calling eig
    @msqrinv finished eig
    @msqrinv calling mxm
    @msqrinv calling eig
    @msqrinv finished eig
    @msqrinv calling mxm
    @msqrinv calling eig
    @msqrinv finished eig
    @msqrinv calling mxm
    @msqrinv calling eig
    @msqrinv finished eig
    @msqrinv calling mxm
    @msqrinv calling eig
    @msqrinv finished eig
    @msqrinv calling mxm
    @msqrinv calling eig
    @msqrinv finished eig
    @msqrinv calling mxm
    @msqrinv calling eig
    @msqrinv finished eig
    @msqrinv calling mxm
    @msqrinv calling eig
    @msqrinv finished eig
    @msqrinv calling mxm
    @msqrinv calling eig
    @msqrinv finished eig
    @msqrinv calling mxm
    @msqrinv calling eig
    @msqrinv finished eig
    @msqrinv calling mxm
    @msqrinv calling eig
    @msqrinv finished eig
    @msqrinv calling mxm
    @msqrinv calling eig
    @msqrinv finished eig
    @msqrinv calling mxm
    @msqrinv calling eig
    @msqrinv finished eig
    @msqrinv calling mxm
    @msqrinv calling eig
    @msqrinv finished eig
    @msqrinv calling mxm
    @msqrinv calling eig
    @msqrinv finished eig
    @msqrinv calling mxm
    @msqrinv calling eig
    @msqrinv finished eig
    @msqrinv calling mxm
    @msqrinv calling eig
    @msqrinv finished eig
    @msqrinv calling mxm
    @msqrinv calling eig
    @msqrinv finished eig
    @msqrinv calling mxm
    @msqrinv calling eig
    @msqrinv finished eig
    @msqrinv calling mxm
    @msqrinv calling eig
    @msqrinv finished eig
    @msqrinv calling mxm
    @msqrinv calling eig
    @msqrinv finished eig
    @msqrinv calling mxm
    @msqrinv calling eig
    @msqrinv finished eig
    @msqrinv calling mxm
    @msqrinv calling eig
    @msqrinv finished eig
    @msqrinv calling mxm
    @msqrinv calling eig
    @msqrinv finished eig
    @msqrinv calling mxm
    @msqrinv calling eig
    @msqrinv finished eig
    @msqrinv calling mxm
    @msqrinv calling eig
    @msqrinv finished eig
    @msqrinv calling mxm
    @msqrinv calling eig
    @msqrinv finished eig
    @msqrinv calling mxm
    @msqrinv calling eig
    @msqrinv finished eig
    @msqrinv calling mxm
    @msqrinv calling eig
    @msqrinv finished eig
    @msqrinv calling mxm
    @msqrinv calling eig
    @msqrinv finished eig
    @msqrinv calling mxm
    @msqrinv calling eig
    @msqrinv finished eig
    @msqrinv calling mxm
    @msqrinv calling eig
    @msqrinv finished eig
    @msqrinv calling mxm
    @msqrinv calling eig
    @msqrinv finished eig
    @msqrinv calling mxm
    @msqrinv calling eig
    @msqrinv finished eig
    @msqrinv calling mxm
    @msqrinv calling eig
    @msqrinv finished eig
    @msqrinv calling mxm
    @msqrinv calling eig
    @msqrinv finished eig
    @msqrinv calling mxm
    @msqrinv calling eig
    @msqrinv finished eig
    @msqrinv calling mxm
    @msqrinv calling eig
    @msqrinv finished eig
    @msqrinv calling mxm
    @msqrinv calling eig
    @msqrinv finished eig
    @msqrinv calling mxm
    @msqrinv calling eig
    @msqrinv finished eig
    @msqrinv calling mxm
    @msqrinv calling eig
    @msqrinv finished eig
    @msqrinv calling mxm
    @msqrinv calling eig
    @msqrinv finished eig
    @msqrinv calling mxm
    @msqrinv calling eig
    @msqrinv finished eig
    @msqrinv calling mxm
    @msqrinv calling eig
    @msqrinv finished eig
    @msqrinv calling mxm
    @msqrinv calling eig
    @msqrinv finished eig
    @msqrinv calling mxm
    @msqrinv calling eig
    @msqrinv finished eig
    @msqrinv calling mxm
    @msqrinv calling eig
    @msqrinv finished eig
    @msqrinv calling mxm
    @msqrinv calling eig
    @msqrinv finished eig
    @msqrinv calling mxm
    @msqrinv calling eig
    @msqrinv finished eig
    @msqrinv calling mxm
    @msqrinv calling eig
    @msqrinv finished eig
    @msqrinv calling mxm
    @msqrinv calling eig
    @msqrinv finished eig
    @msqrinv calling mxm
    @msqrinv calling eig
    @msqrinv finished eig
    @msqrinv calling mxm
    @msqrinv calling eig
    @msqrinv finished eig
    @msqrinv calling mxm
    @msqrinv calling eig
    @msqrinv finished eig
    @msqrinv calling mxm
    @msqrinv calling eig
    @msqrinv finished eig
    @msqrinv calling mxm
    @msqrinv calling eig
    @msqrinv finished eig
    @msqrinv calling mxm
    @msqrinv calling eig
    @msqrinv finished eig
    @msqrinv calling mxm
    @msqrinv calling eig
    @msqrinv finished eig
    @msqrinv calling mxm
    @msqrinv calling eig
    @msqrinv finished eig
    @msqrinv calling mxm
    @msqrinv calling eig
    @msqrinv finished eig
    @msqrinv calling mxm
    @msqrinv calling eig
    @msqrinv finished eig
    @msqrinv calling mxm
    @msqrinv calling eig
    @msqrinv finished eig
    @msqrinv calling mxm
    @msqrinv calling eig
    @msqrinv finished eig
    @msqrinv calling mxm
    @msqrinv calling eig
    @msqrinv finished eig
    @msqrinv calling mxm
    @msqrinv calling eig
    @msqrinv finished eig
    @msqrinv calling mxm
    @msqrinv calling eig
    @msqrinv finished eig
    @msqrinv calling mxm
    @msqrinv calling eig
    @msqrinv finished eig
    @msqrinv calling mxm
    @msqrinv calling eig
    @msqrinv finished eig
    @msqrinv calling mxm
    @msqrinv calling eig
    @msqrinv finished eig
    @msqrinv calling mxm
    @msqrinv calling eig
    @msqrinv finished eig
    @msqrinv calling mxm
    @msqrinv calling eig
    @msqrinv finished eig
    @msqrinv calling mxm
    @msqrinv calling eig
    @msqrinv finished eig
    @msqrinv calling mxm
    @msqrinv calling eig
    @msqrinv finished eig
    @msqrinv calling mxm
    @msqrinv calling eig
    @msqrinv finished eig
    @msqrinv calling mxm
    @msqrinv calling eig
    @msqrinv finished eig
    @msqrinv calling mxm
    @msqrinv calling eig
    @msqrinv finished eig
    @msqrinv calling mxm
    @msqrinv calling eig
    @msqrinv finished eig
    @msqrinv calling mxm
    @msqrinv calling eig
    @msqrinv finished eig
    @msqrinv calling mxm
    @msqrinv calling eig
    @msqrinv finished eig
    @msqrinv calling mxm
    @msqrinv calling eig
    @msqrinv finished eig
    @msqrinv calling mxm
    @msqrinv calling eig
    @msqrinv finished eig
    @msqrinv calling mxm
    @msqrinv calling eig
    @msqrinv finished eig
    @msqrinv calling mxm
    @msqrinv calling eig
    @msqrinv finished eig
    @msqrinv calling mxm
    @msqrinv calling eig
    @msqrinv finished eig
    @msqrinv calling mxm
    @msqrinv calling eig
    @msqrinv finished eig
    @msqrinv calling mxm
    @msqrinv calling eig
    @msqrinv finished eig
    @msqrinv calling mxm
    @msqrinv calling eig
    @msqrinv finished eig
    @msqrinv calling mxm
    @msqrinv calling eig
    @msqrinv finished eig
    @msqrinv calling mxm
    @msqrinv calling eig
    @msqrinv finished eig
    @msqrinv calling mxm
    @msqrinv calling eig
    @msqrinv finished eig
    @msqrinv calling mxm
    @msqrinv calling eig
    @msqrinv finished eig
    @msqrinv calling mxm
    @msqrinv calling eig
    @msqrinv finished eig
    @msqrinv calling mxm
    @msqrinv calling eig
    @msqrinv finished eig
    @msqrinv calling mxm
    @msqrinv calling eig
    @msqrinv finished eig
    @msqrinv calling mxm
    @msqrinv calling eig
    @msqrinv finished eig
    @msqrinv calling mxm
    @msqrinv calling eig
    @msqrinv finished eig
    @msqrinv calling mxm
    @msqrinv calling eig
    @msqrinv finished eig
    @msqrinv calling mxm
    @msqrinv calling eig
    @msqrinv finished eig
    @msqrinv calling mxm
    @msqrinv calling eig
    @msqrinv finished eig
    @msqrinv calling mxm
    @msqrinv calling eig
    @msqrinv finished eig
    @msqrinv calling mxm
    @msqrinv calling eig
    @msqrinv finished eig
    @msqrinv calling mxm
    @msqrinv calling eig
    @msqrinv finished eig
    @msqrinv calling mxm
    @msqrinv calling eig
    @msqrinv finished eig
    @msqrinv calling mxm
    @msqrinv calling eig
    @msqrinv finished eig
    @msqrinv calling mxm
    @msqrinv calling eig
    @msqrinv finished eig
    @msqrinv calling mxm
    @msqrinv calling eig
    @msqrinv finished eig
    @msqrinv calling mxm
    @msqrinv calling eig
    @msqrinv finished eig
    @msqrinv calling mxm
    @msqrinv calling eig
    @msqrinv finished eig
    @msqrinv calling mxm
    @msqrinv calling eig
    @msqrinv finished eig
    @msqrinv calling mxm
    @msqrinv calling eig
    @msqrinv finished eig
    @msqrinv calling mxm
    @msqrinv calling eig
    @msqrinv finished eig
    @msqrinv calling mxm
    @msqrinv calling eig
    @msqrinv finished eig
    @msqrinv calling mxm
    @msqrinv calling eig
    @msqrinv finished eig
    @msqrinv calling mxm
    @msqrinv calling eig
    @msqrinv finished eig
    @msqrinv calling mxm
    @msqrinv calling eig
    @msqrinv finished eig
    @msqrinv calling mxm
    @msqrinv calling eig
    @msqrinv finished eig
    @msqrinv calling mxm
    @msqrinv calling eig
    @msqrinv finished eig
    @msqrinv calling mxm
    @msqrinv calling eig
    @msqrinv finished eig
    @msqrinv calling mxm
    @msqrinv calling eig
    @msqrinv finished eig
    @msqrinv calling mxm
    @msqrinv calling eig
    @msqrinv finished eig
    @msqrinv calling mxm
    @msqrinv calling eig
    @msqrinv finished eig
    @msqrinv calling mxm
    @msqrinv calling eig
    @msqrinv finished eig
    @msqrinv calling mxm
    @msqrinv calling eig
    @msqrinv finished eig
    @msqrinv calling mxm
    @msqrinv calling eig
    @msqrinv finished eig
    @msqrinv calling mxm
    @msqrinv calling eig
    @msqrinv finished eig
    @msqrinv calling mxm
    @msqrinv calling eig
    @msqrinv finished eig
    @msqrinv calling mxm
    @msqrinv calling eig
    @msqrinv finished eig
    @msqrinv calling mxm
    @msqrinv calling eig
    @msqrinv finished eig
    @msqrinv calling mxm
    @msqrinv calling eig
    @msqrinv finished eig
    @msqrinv calling mxm
    @msqrinv calling eig
    @msqrinv finished eig
    @msqrinv calling mxm
    @msqrinv calling eig
    @msqrinv finished eig
    @msqrinv calling mxm
    @msqrinv calling eig
    @msqrinv finished eig
    @msqrinv calling mxm
    @msqrinv calling eig
    @msqrinv finished eig
    @msqrinv calling mxm
    @msqrinv calling eig
    @msqrinv finished eig
    @msqrinv calling mxm
    @msqrinv calling eig
    @msqrinv finished eig
    @msqrinv calling mxm
    @msqrinv calling eig
    @msqrinv finished eig
    @msqrinv calling mxm
    @msqrinv calling eig
    @msqrinv finished eig
    @msqrinv calling mxm
    @msqrinv calling eig
    @msqrinv finished eig
    @msqrinv calling mxm
    @msqrinv calling eig
    @msqrinv finished eig
    @msqrinv calling mxm
    @msqrinv calling eig
    @msqrinv finished eig
    @msqrinv calling mxm
    @msqrinv calling eig
    @msqrinv finished eig
    @msqrinv calling mxm
    @msqrinv calling eig
    @msqrinv finished eig
    @msqrinv calling mxm
    @msqrinv calling eig
    @msqrinv finished eig
    @msqrinv calling mxm
    @msqrinv calling eig
    @msqrinv finished eig
    @msqrinv calling mxm
    @msqrinv calling eig
    @msqrinv finished eig
    @msqrinv calling mxm
    @msqrinv calling eig
    @msqrinv finished eig
    @msqrinv calling mxm
    @msqrinv calling eig
    @msqrinv finished eig
    @msqrinv calling mxm
    @msqrinv calling eig
    @msqrinv finished eig
    @msqrinv calling mxm
    @msqrinv calling eig
    @msqrinv finished eig
    @msqrinv calling mxm
    @msqrinv calling eig
    @msqrinv finished eig
    @msqrinv calling mxm
    @msqrinv calling eig
    @msqrinv finished eig
    @msqrinv calling mxm
    @msqrinv calling eig
    @msqrinv finished eig
    @msqrinv calling mxm
    @msqrinv calling eig
    @msqrinv finished eig
    @msqrinv calling mxm
    @msqrinv calling eig
    @msqrinv finished eig
    @msqrinv calling mxm
    @msqrinv calling eig
    @msqrinv finished eig
    @msqrinv calling mxm
    @msqrinv calling eig
    @msqrinv finished eig
    @msqrinv calling mxm
    @msqrinv calling eig
    @msqrinv finished eig
    @msqrinv calling mxm
    @msqrinv calling eig
    @msqrinv finished eig
    @msqrinv calling mxm
    @msqrinv calling eig
    @msqrinv finished eig
    @msqrinv calling mxm
    @msqrinv calling eig
    @msqrinv finished eig
    @msqrinv calling mxm
    @msqrinv calling eig
    @msqrinv finished eig
    @msqrinv calling mxm
    @msqrinv calling eig
    @msqrinv finished eig
    @msqrinv calling mxm
    @msqrinv calling eig
    @msqrinv finished eig
    @msqrinv calling mxm
    @msqrinv calling eig
    @msqrinv finished eig
    @msqrinv calling mxm
    @msqrinv calling eig
    @msqrinv finished eig
    @msqrinv calling mxm
    @msqrinv calling eig
    @msqrinv finished eig
    @msqrinv calling mxm
    @msqrinv calling eig
    @msqrinv finished eig
    @msqrinv calling mxm
    @msqrinv calling eig
    @msqrinv finished eig
    @msqrinv calling mxm
 end generating sfx2c-1e gradient integrals
 generating sfx2c-1e derivative integrals wrt B
   @strmat calling expnd2
   @strmat calling xgemm (1)
   @strmat calling xgemm (2)
   @strmat calling squez2
   @strmat calling dscal
   @strmat calling daxpy
   @strmat calling expnd2 (2)
   @strmat calling msqrinv
    @msqrinv calling eig
    @msqrinv finished eig
    @msqrinv calling mxm
   @strmat calling expnd2 (3)
   @strmat calling xgemm (3)
   @strmat calling xgemm (4)
   @strmat calling msqrinv (2)
    @msqrinv calling eig
    @msqrinv finished eig
    @msqrinv calling mxm
   @strmat calling xgemm (5)
   @strmat calling minv
   @strmat calling expnd2
   @strmat calling xgemm (1)
   @strmat calling xgemm (2)
   @strmat calling squez2
   @strmat calling dscal
   @strmat calling daxpy
   @strmat calling expnd2 (2)
   @strmat calling msqrinv
    @msqrinv calling eig
    @msqrinv finished eig
    @msqrinv calling mxm
   @strmat calling expnd2 (3)
   @strmat calling xgemm (3)
   @strmat calling xgemm (4)
   @strmat calling msqrinv (2)
    @msqrinv calling eig
    @msqrinv finished eig
    @msqrinv calling mxm
   @strmat calling xgemm (5)
   @strmat calling minv
   @strmat calling expnd2
   @strmat calling xgemm (1)
   @strmat calling xgemm (2)
   @strmat calling squez2
   @strmat calling dscal
   @strmat calling daxpy
   @strmat calling expnd2 (2)
   @strmat calling msqrinv
    @msqrinv calling eig
    @msqrinv finished eig
    @msqrinv calling mxm
   @strmat calling expnd2 (3)
   @strmat calling xgemm (3)
   @strmat calling xgemm (4)
   @strmat calling msqrinv (2)
    @msqrinv calling eig
    @msqrinv finished eig
    @msqrinv calling mxm
   @strmat calling xgemm (5)
   @strmat calling minv
   @strmat calling expnd2
   @strmat calling xgemm (1)
   @strmat calling xgemm (2)
   @strmat calling squez2
   @strmat calling dscal
   @strmat calling daxpy
   @strmat calling expnd2 (2)
   @strmat calling msqrinv
    @msqrinv calling eig
    @msqrinv finished eig
    @msqrinv calling mxm
   @strmat calling expnd2 (3)
   @strmat calling xgemm (3)
   @strmat calling xgemm (4)
   @strmat calling msqrinv (2)
    @msqrinv calling eig
    @msqrinv finished eig
    @msqrinv calling mxm
   @strmat calling xgemm (5)
   @strmat calling minv
 end generating sfx2c-1e derivative integrals wrt B
 generating sfx2c-1e derivative integrals wrt mu
   @strmat calling expnd2
   @strmat calling xgemm (1)
   @strmat calling xgemm (2)
   @strmat calling squez2
   @strmat calling dscal
   @strmat calling daxpy
   @strmat calling expnd2 (2)
   @strmat calling msqrinv
    @msqrinv calling eig
    @msqrinv finished eig
    @msqrinv calling mxm
   @strmat calling expnd2 (3)
   @strmat calling xgemm (3)
   @strmat calling xgemm (4)
   @strmat calling msqrinv (2)
    @msqrinv calling eig
    @msqrinv finished eig
    @msqrinv calling mxm
   @strmat calling xgemm (5)
   @strmat calling minv
   @strmat calling expnd2
   @strmat calling xgemm (1)
   @strmat calling xgemm (2)
   @strmat calling squez2
   @strmat calling dscal
   @strmat calling daxpy
   @strmat calling expnd2 (2)
   @strmat calling msqrinv
    @msqrinv calling eig
    @msqrinv finished eig
    @msqrinv calling mxm
   @strmat calling expnd2 (3)
   @strmat calling xgemm (3)
   @strmat calling xgemm (4)
   @strmat calling msqrinv (2)
    @msqrinv calling eig
    @msqrinv finished eig
    @msqrinv calling mxm
   @strmat calling xgemm (5)
   @strmat calling minv
   @strmat calling expnd2
   @strmat calling xgemm (1)
   @strmat calling xgemm (2)
   @strmat calling squez2
   @strmat calling dscal
   @strmat calling daxpy
   @strmat calling expnd2 (2)
   @strmat calling msqrinv
    @msqrinv calling eig
    @msqrinv finished eig
    @msqrinv calling mxm
   @strmat calling expnd2 (3)
   @strmat calling xgemm (3)
   @strmat calling xgemm (4)
   @strmat calling msqrinv (2)
    @msqrinv calling eig
    @msqrinv finished eig
    @msqrinv calling mxm
   @strmat calling xgemm (5)
   @strmat calling minv
   @strmat calling expnd2
   @strmat calling xgemm (1)
   @strmat calling xgemm (2)
   @strmat calling squez2
   @strmat calling dscal
   @strmat calling daxpy
   @strmat calling expnd2 (2)
   @strmat calling msqrinv
    @msqrinv calling eig
    @msqrinv finished eig
    @msqrinv calling mxm
   @strmat calling expnd2 (3)
   @strmat calling xgemm (3)
   @strmat calling xgemm (4)
   @strmat calling msqrinv (2)
    @msqrinv calling eig
    @msqrinv finished eig
    @msqrinv calling mxm
   @strmat calling xgemm (5)
   @strmat calling minv
 NT                     1 NP01_1_1    NN_1_1      
 NT                     2 NP01_1_2    NN_1_2      
 NT                     3 NP01_1_3    NN_1_3      
 NT                     4 NP01_1_4    NN_1_4      
 NT                     5 NP01_1_5    NN_1_5      
 NT                     6 NP01_1_6    NN_1_6      
 NT                     7 NP01_1_7    NN_1_7      
 NT                     8 NP01_1_8    NN_1_8      
 NT                     9 NP01_1_9    NN_1_9      
 NT                    10 NP01_1_10   NN_1_10     
 NT                    11 NP01_1_11   NN_1_11     
 NT                    12 NP01_2_1    NN_2_1      
 NT                    13 NP01_2_2    NN_2_2      
 NT                    14 NP01_2_3    NN_2_3      
 NT                    15 NP01_2_4    NN_2_4      
 NT                    16 NP01_2_5    NN_2_5      
 NT                    17 NP01_2_6    NN_2_6      
 NT                    18 NP01_2_7    NN_2_7      
 NT                    19 NP01_2_8    NN_2_8      
 NT                    20 NP01_2_9    NN_2_9      
 NT                    21 NP01_2_10   NN_2_10     
 NT                    22 NP01_2_11   NN_2_11     
 NT                    23 NP01_3_1    NN_3_1      
 NT                    24 NP01_3_2    NN_3_2      
 NT                    25 NP01_3_3    NN_3_3      
 NT                    26 NP01_3_4    NN_3_4      
 NT                    27 NP01_3_5    NN_3_5      
 NT                    28 NP01_3_6    NN_3_6      
 NT                    29 NP01_3_7    NN_3_7      
 NT                    30 NP01_4_1    NN_4_1      
 NT                    31 NP01_4_2    NN_4_2      
 NT                    32 NP01_4_3    NN_4_3      
 NT                    33 NP01_4_4    NN_4_4      
 end generating sfx2c-1e derivative integrals wrt mu
 generating sfx2c-1e diamagnetic integrals
   @strmat calling expnd2
   @strmat calling xgemm (1)
   @strmat calling xgemm (2)
   @strmat calling squez2
   @strmat calling dscal
   @strmat calling daxpy
   @strmat calling expnd2 (2)
   @strmat calling msqrinv
    @msqrinv calling eig
    @msqrinv finished eig
    @msqrinv calling mxm
   @strmat calling expnd2 (3)
   @strmat calling xgemm (3)
   @strmat calling xgemm (4)
   @strmat calling msqrinv (2)
    @msqrinv calling eig
    @msqrinv finished eig
    @msqrinv calling mxm
   @strmat calling xgemm (5)
   @strmat calling minv
   @strmat calling expnd2
   @strmat calling xgemm (1)
   @strmat calling xgemm (2)
   @strmat calling squez2
   @strmat calling dscal
   @strmat calling daxpy
   @strmat calling expnd2 (2)
   @strmat calling msqrinv
    @msqrinv calling eig
    @msqrinv finished eig
    @msqrinv calling mxm
   @strmat calling expnd2 (3)
   @strmat calling xgemm (3)
   @strmat calling xgemm (4)
   @strmat calling msqrinv (2)
    @msqrinv calling eig
    @msqrinv finished eig
    @msqrinv calling mxm
   @strmat calling xgemm (5)
   @strmat calling minv
   @strmat calling expnd2
   @strmat calling xgemm (1)
   @strmat calling xgemm (2)
   @strmat calling squez2
   @strmat calling dscal
   @strmat calling daxpy
   @strmat calling expnd2 (2)
   @strmat calling msqrinv
    @msqrinv calling eig
    @msqrinv finished eig
    @msqrinv calling mxm
   @strmat calling expnd2 (3)
   @strmat calling xgemm (3)
   @strmat calling xgemm (4)
   @strmat calling msqrinv (2)
    @msqrinv calling eig
    @msqrinv finished eig
    @msqrinv calling mxm
   @strmat calling xgemm (5)
   @strmat calling minv
   @strmat calling expnd2
   @strmat calling xgemm (1)
   @strmat calling xgemm (2)
   @strmat calling squez2
   @strmat calling dscal
   @strmat calling daxpy
   @strmat calling expnd2 (2)
   @strmat calling msqrinv
    @msqrinv calling eig
    @msqrinv finished eig
    @msqrinv calling mxm
   @strmat calling expnd2 (3)
   @strmat calling xgemm (3)
   @strmat calling xgemm (4)
   @strmat calling msqrinv (2)
    @msqrinv calling eig
    @msqrinv finished eig
    @msqrinv calling mxm
   @strmat calling xgemm (5)
   @strmat calling minv
 end generating sfx2c-1e diamagnetic integrals
 @CHECKOUT-I, Total execution time (CPU/WALL):      1215.00/      38.52 seconds.
--executable xvpropx2c finished with status     0 in       38.90 seconds (walltime).
 --invoking executable--
/home/besselman/CFOUR_18/cfour18/bin/xvmol2ja
 @GETMEM-I,  Allocated  183105 MB of main memory.
 @CHECKOUT-I, Total execution time (CPU/WALL):         3.92/       0.19 seconds.
--executable xvmol2ja finished with status     0 in        0.24 seconds (walltime).
 --invoking executable--
/home/besselman/CFOUR_18/cfour18/bin/xvscf
  -------------------------------------------------
  Self-Consistent-Field Program for HF calculations
  -------------------------------------------------
    Integrals from VMOL are used
  There are  328 functions in the AO basis.

  There are 4 irreducible representations.

       Irrep        # of functions
         1                123
         2                101
         3                 59
         4                 45


  Parameters for SCF calculation: 
        SCF reference function:  RHF  
  Maximum number of iterations:  150
     Full symmetry point group: C2v 
     Computational point group: C2v 
        Initial density matrix: MOREAD                 
     SCF convergence tolerance: 10**(-10)
  DIIS convergence acceleration:  ON
          Latest start for DIIS:   2
                     DIIS order:  10

     Alpha population by irrep:  11    7    2    1
      Beta population by irrep:  11    7    2    1


 @GETMEM-I,  Allocated      36 MB of main memory.
   Smallest overlap matrix eigenvalues 
     Symmetry    Eigenvalue    
         1      .1697824726D-03              
         2      .7465760266D-03              
         3      .1463682636D-01              
         4      .3011686427D-01              
  --------------------------------------------------------------------
  Iteration         Total Energy            Largest Density Difference
  --------------------------------------------------------------------
       0          -246.890583500252916              0.0000000000D+00
       1          -246.877037185107639              0.7930145813D-02
       2          -246.877056308035236              0.6792377607D-02
       3          -246.877072444881975              0.3572115321D-02
       4          -246.877072692164433              0.5449887494D-03
       5          -246.877072734955476              0.2292365892D-03
       6          -246.877072738692419              0.6650100314D-04
       7          -246.877072739388922              0.3177349047D-04
       8          -246.877072739534498              0.1181810152D-04
       9          -246.877072739597310              0.7743827075D-05
      10          -246.877072739599299              0.3038745967D-05
      11          -246.877072739604927              0.6673823985D-06
      12          -246.877072739603165              0.1210878188D-06
      13          -246.877072739607144              0.6679245923D-07
      14          -246.877072739601687              0.1005651573D-07
      15          -246.877072739603278              0.1798535543D-08
      16          -246.877072739604301              0.6686464646D-09
      17          -246.877072739603278              0.2495127577D-09
      18          -246.877072739603221              0.1248019743D-09
   final occupation vector 
    11  7  2  1
    11  7  2  1

  SCF has converged.

 Density matrix saved to file den.dat
 total electron number:   42.0000000000004     
     E(SCF)=      -246.877072739603051              0.9581535565D-10

  Eigenvector printing suppressed.


 
  ORBITAL EIGENVALUES (ALPHA)  (1H = 27.2113834 eV)

       MO #        E(hartree)               E(eV)           FULLSYM    COMPSYM
       ----   --------------------   --------------------   -------   ---------
    1     1         -15.5687751456        -423.6479095543      A1        A1 (1)
    2   124         -11.2750192798        -306.8088724658      B1        B1 (2)
    3     2         -11.2750016489        -306.8083927038      A1        A1 (1)
    4     3         -11.2622423098        -306.4611934357      A1        A1 (1)
    5   125         -11.2438068243        -305.9595383721      B1        B1 (2)
    6     4         -11.2437548796        -305.9581248845      A1        A1 (1)
    7     5          -1.2618864487         -34.3376759637      A1        A1 (1)
    8     6          -1.0900890704         -29.6628316350      A1        A1 (1)
    9   126          -1.0321579482         -28.0864456570      B1        B1 (2)
   10     7          -0.8574221642         -23.3316432462      A1        A1 (1)
   11   127          -0.8568610325         -23.3163740749      B1        B1 (2)
   12     8          -0.7211925344         -19.6246465596      A1        A1 (1)
   13   128          -0.6603896573         -17.9701161571      B1        B1 (2)
   14     9          -0.6526327803         -17.7590408036      A1        A1 (1)
   15   129          -0.5952613528         -16.1978848933      B1        B1 (2)
   16    10          -0.5771439738         -15.7048859468      A1        A1 (1)
   17   225          -0.5425284650         -14.7629500664      B2        B2 (3)
   18   130          -0.5177679236         -14.0891814819      B1        B1 (2)
   19    11          -0.4185841560         -11.3902539531      A1        A1 (1)
   20   226          -0.3844223774         -10.4606647003      B2        B2 (3)
   21   284          -0.3459135308          -9.4127857086      A2        A2 (4)
  +++++++++++++++++++++++++++++++++++++++++++++++++++++++++++++++++++++++++++++
   22   227           0.1086982860           2.9578307355      B2        B2 (3)
   23   285           0.1237113574           3.3663571784      A2        A2 (4)
   24    12           0.1438739830           3.9150101131      A1        A1 (1)
   25   131           0.1655794533           4.5056459879      B1        B1 (2)
   26    13           0.1779227704           4.8415247207      A1        A1 (1)
   27   132           0.2006204140           5.4591590020      B1        B1 (2)
   28    14           0.2119976148           5.7687483755      A1        A1 (1)
   29    15           0.3000166525           8.1638681563      A1        A1 (1)
   30   228           0.3191386136           8.6842031712      B2        B2 (3)
   31   133           0.3531915125           9.6108296599      B1        B1 (2)
   32    16           0.3610286135           9.8240880194      A1        A1 (1)
   33   134           0.3729584112          10.1487143205      B1        B1 (2)
   34    17           0.3959315487          10.7738451711      A1        A1 (1)
   35   229           0.4216509121          11.4737046302      B2        B2 (3)
   36   135           0.4366891802          11.8829167087      B1        B1 (2)
   37   286           0.4642643999          12.6332765845      A2        A2 (4)
   38   230           0.4837088647          13.1623873704      B2        B2 (3)
   39   136           0.4987912630          13.5728002941      B1        B1 (2)
   40    18           0.5017164140          13.6523976995      A1        A1 (1)
   41    19           0.5075956064          13.8123786570      A1        A1 (1)
   42   137           0.5569432172          15.1551954148      B1        B1 (2)
   43    20           0.5603049633          15.2466731765      A1        A1 (1)
   44   287           0.5657002674          15.3934868650      A2        A2 (4)
   45   138           0.5877123025          15.9924647909      B1        B1 (2)
   46    21           0.5940289136          16.1643485176      A1        A1 (1)
   47   231           0.6003351504          16.3359499449      B2        B2 (3)
   48    22           0.6177431104          16.8096446196      A1        A1 (1)
   49   232           0.6279466627          17.0872973931      B2        B2 (3)
   50   139           0.6327894583          17.2190765606      B1        B1 (2)
   51    23           0.6364777624          17.3194404177      A1        A1 (1)
   52    24           0.6802996186          18.5118937477      A1        A1 (1)
   53    25           0.6938421735          18.8804054013      A1        A1 (1)
   54   140           0.7114769799          19.3602728803      B1        B1 (2)
   55   141           0.7229615364          19.6727835496      B1        B1 (2)
   56    26           0.7773478833          21.1527112869      A1        A1 (1)
   57   233           0.8102062154          22.0468319611      B2        B2 (3)
   58   142           0.8346078394          22.7108339059      B1        B1 (2)
   59    27           0.8444200591          22.9778379789      A1        A1 (1)
   60   288           0.8498187745          23.1247444926      A2        A2 (4)
   61   289           0.8634704298          23.4962249211      A2        A2 (4)
   62   234           0.8854059038          24.0931195131      B2        B2 (3)
   63   143           0.9310141293          25.3341824237      B1        B1 (2)
   64    28           0.9317298185          25.3536573169      A1        A1 (1)
   65   144           0.9384312157          25.5360116062      B1        B1 (2)
   66   290           0.9799082515          26.6646591280      A2        A2 (4)
   67    29           0.9925861042          27.0096410391      A1        A1 (1)
   68   235           1.0221121507          27.8130856098      B2        B2 (3)
   69   145           1.0385172357          28.2594906683      B1        B1 (2)
   70    30           1.0410467750          28.3283229305      A1        A1 (1)
   71    31           1.0978758340          29.8747202446      A1        A1 (1)
   72   236           1.1340644236          30.8594618297      B2        B2 (3)
   73   146           1.1416681772          31.0663704856      B1        B1 (2)
   74   237           1.2070989334          32.8468318786      B2        B2 (3)
   75    32           1.2111440776          32.9569058493      A1        A1 (1)
   76   291           1.2337026538          33.5707559129      A2        A2 (4)
   77   147           1.2356270691          33.6231219170      B1        B1 (2)
   78    33           1.2484702228          33.9726018954      A1        A1 (1)
   79    34           1.3091099851          35.6226937176      A1        A1 (1)
   80   292           1.3259556028          36.0810862785      A2        A2 (4)
   81   148           1.3286708259          36.1549712548      B1        B1 (2)
   82   238           1.3335988514          36.2890696460      B2        B2 (3)
   83    35           1.3932957858          37.9135058167      A1        A1 (1)
   84   149           1.3950822097          37.9621168832      B1        B1 (2)
   85   150           1.4847635803          40.4024710431      B1        B1 (2)
   86   239           1.4899407042          40.5433477450      B2        B2 (3)
   87   151           1.4986706899          40.7809027321      B1        B1 (2)
   88    36           1.5057104857          40.9724653157      A1        A1 (1)
   89   152           1.5116531323          41.1341729501      B1        B1 (2)
   90    37           1.5454971352          42.0551150886      A1        A1 (1)
   91    38           1.5634908236          42.5447482426      A1        A1 (1)
   92   153           1.5637567393          42.5519841770      B1        B1 (2)
   93    39           1.5774351458          42.9241925414      A1        A1 (1)
   94   293           1.5853679219          43.1400543519      A2        A2 (4)
   95   294           1.6060749141          43.7035202570      A2        A2 (4)
   96   240           1.6198782947          44.0791293373      B2        B2 (3)
   97   154           1.6261444500          44.2496400933      B1        B1 (2)
   98    40           1.6517978008          44.9477032563      A1        A1 (1)
   99    41           1.7155294374          46.6819292556      A1        A1 (1)
  100   155           1.8276853097          49.7338456981      B1        B1 (2)
  101    42           1.8542480130          50.4566536008      A1        A1 (1)
  102   241           1.8709374112          50.9107952128      B2        B2 (3)
  103   295           2.0185048315          54.9263088633      A2        A2 (4)
  104    43           2.0478067667          55.7236550568      A1        A1 (1)
  105   156           2.0721632343          56.3864282351      B1        B1 (2)
  106    44           2.1085359748          57.3761808239      A1        A1 (1)
  107   157           2.1280701618          57.9077330752      B1        B1 (2)
  108   158           2.1712487248          59.0826815075      B1        B1 (2)
  109    45           2.2288032474          60.6488196872      A1        A1 (1)
  110   242           2.2782161258          61.9934124662      B2        B2 (3)
  111   296           2.3430747713          63.7583059366      A2        A2 (4)
  112   243           2.3880166064          64.9812354422      B2        B2 (3)
  113   159           2.4394970877          66.3820905573      B1        B1 (2)
  114    46           2.4566792213          66.8496401828      A1        A1 (1)
  115   297           2.4578355413          66.8811052477      A2        A2 (4)
  116   160           2.4944518671          67.8774861274      B1        B1 (2)
  117    47           2.5768261470          70.1190042415      A1        A1 (1)
  118   244           2.6336668206          71.6657176034      B2        B2 (3)
  119    48           2.6508666305          72.1337482254      A1        A1 (1)
  120   298           2.6777045808          72.8640459803      A2        A2 (4)
  121    49           2.7118071885          73.7920251134      A1        A1 (1)
  122   161           2.7250806745          74.1532150303      B1        B1 (2)
  123   162           2.7928807824          75.9981497607      B1        B1 (2)
  124   245           2.8022583088          76.2533252264      B2        B2 (3)
  125    50           2.8228287963          76.8130766493      A1        A1 (1)
  126    51           2.8985207481          78.8727593707      A1        A1 (1)
  127   163           2.9002252071          78.9191400556      B1        B1 (2)
  128   246           2.9257310048          79.6131880962      B2        B2 (3)
  129   299           2.9559655331          80.4359114395      A2        A2 (4)
  130   247           2.9835069186          81.1853506394      B2        B2 (3)
  131   164           3.0163527448          82.0791310072      B1        B1 (2)
  132    52           3.0202597773          82.1854467672      A1        A1 (1)
  133   300           3.0489842787          82.9670801885      A2        A2 (4)
  134   248           3.0870651957          84.0033146204      B2        B2 (3)
  135   165           3.0909137583          84.1080393342      B1        B1 (2)
  136    53           3.0922698529          84.1449405433      A1        A1 (1)
  137    54           3.1292644050          85.1516134858      A1        A1 (1)
  138   249           3.1729545868          86.3404837730      B2        B2 (3)
  139   166           3.1805917929          86.5483027167      B1        B1 (2)
  140    55           3.1946361186          86.9304682466      A1        A1 (1)
  141   250           3.2022201538          87.1368403355      B2        B2 (3)
  142   301           3.2390915268          88.1401614029      A2        A2 (4)
  143   167           3.2440424425          88.2748826676      B1        B1 (2)
  144   251           3.2470431398          88.3565357939      B2        B2 (3)
  145    56           3.2742985800          89.0981940255      A1        A1 (1)
  146   168           3.2967157033          89.7081949634      B1        B1 (2)
  147    57           3.3270436643          90.5334607387      A1        A1 (1)
  148   302           3.3355329017          90.7644646328      A2        A2 (4)
  149    58           3.3551026268          91.2969839237      A1        A1 (1)
  150   169           3.3727999281          91.7785519749      B1        B1 (2)
  151    59           3.3954664949          92.3953406151      A1        A1 (1)
  152   303           3.4150727870          92.9288549473      A2        A2 (4)
  153   170           3.4255300358          93.2134111524      B1        B1 (2)
  154   252           3.4279332747          93.2788066079      B2        B2 (3)
  155    60           3.4329686353          93.4158257341      A1        A1 (1)
  156   304           3.4477845135          93.8189862784      A2        A2 (4)
  157   305           3.4616822977          94.1971642119      A2        A2 (4)
  158   253           3.4964233089          95.1425151875      B2        B2 (3)
  159   171           3.5340389045          96.1660875800      B1        B1 (2)
  160   172           3.5521292249          96.6583502249      B1        B1 (2)
  161    61           3.5578205039          96.8132178006      A1        A1 (1)
  162   254           3.5762796847          97.3155176469      B2        B2 (3)
  163   173           3.5939649826          97.7967590671      B1        B1 (2)
  164    62           3.6022582147          98.0224293867      A1        A1 (1)
  165   306           3.6260484546          98.6697947246      A2        A2 (4)
  166   255           3.6914477878         100.4494010550      B2        B2 (3)
  167    63           3.6961193630         100.5765210780      A1        A1 (1)
  168   174           3.7234018442         101.3189151346      B1        B1 (2)
  169   307           3.7276524503         101.4345800079      A2        A2 (4)
  170    64           3.7430813574         101.8544219145      A1        A1 (1)
  171   175           3.7599523938         102.3135061542      B1        B1 (2)
  172    65           3.7991318725         103.3796339689      A1        A1 (1)
  173   256           3.8059076743         103.5640129102      B2        B2 (3)
  174    66           3.8279065536         104.1626328496      A1        A1 (1)
  175   176           3.9206365296         106.6859437799      B1        B1 (2)
  176   177           3.9350437603         107.0779844561      B1        B1 (2)
  177    67           3.9413241522         107.2488826082      A1        A1 (1)
  178   308           3.9495546999         107.4728471984      A2        A2 (4)
  179   309           4.0306567511         109.6797462083      A2        A2 (4)
  180   257           4.0445636971         110.0581734484      B2        B2 (3)
  181   178           4.0536654884         110.3058457790      B1        B1 (2)
  182    68           4.0579532452         110.4225215738      A1        A1 (1)
  183   258           4.1242995210         112.2278955225      B2        B2 (3)
  184    69           4.1357865861         112.5404744537      A1        A1 (1)
  185   259           4.1445797362         112.7797482349      B2        B2 (3)
  186   310           4.1708306825         113.4940727969      A2        A2 (4)
  187   179           4.1741864045         113.5853866350      B1        B1 (2)
  188   180           4.1764319996         113.6464923844      B1        B1 (2)
  189    70           4.1791584670         113.7206833339      A1        A1 (1)
  190   311           4.2120809840         114.6165505682      A2        A2 (4)
  191   260           4.2165811649         114.7390067141      B2        B2 (3)
  192    71           4.2210614944         114.8609226793      A1        A1 (1)
  193   181           4.2413784798         115.4137759590      B1        B1 (2)
  194    72           4.3040846096         117.1200964984      A1        A1 (1)
  195   182           4.3354259441         117.9729375671      B1        B1 (2)
  196    73           4.3517691342         118.4176583795      A1        A1 (1)
  197   312           4.4267888651         120.4590490392      A2        A2 (4)
  198   183           4.4392629535         120.7984862410      B1        B1 (2)
  199   261           4.4744758986         121.7566791918      B2        B2 (3)
  200    74           4.5553700388         123.9579206556      A1        A1 (1)
  201   184           4.5599708952         124.0831163220      B1        B1 (2)
  202   262           4.5736739011         124.4559940701      B2        B2 (3)
  203   313           4.5906030555         124.9166597797      A2        A2 (4)
  204    75           4.6512343442         126.5665210240      A1        A1 (1)
  205   185           4.6627341084         126.8794455151      B1        B1 (2)
  206    76           4.6697170056         127.0694598097      A1        A1 (1)
  207    77           4.7201010248         128.4404786733      A1        A1 (1)
  208   186           4.7733502153         129.8894628115      B1        B1 (2)
  209   263           4.7839659108         130.1783305702      B2        B2 (3)
  210   314           4.8696201081         132.5090997750      A2        A2 (4)
  211   264           4.8729136358         132.5987212197      B2        B2 (3)
  212    78           4.8910115196         133.0911896744      A1        A1 (1)
  213   187           4.9151398032         133.7477536508      B1        B1 (2)
  214   265           5.0037315139         136.1584566553      B2        B2 (3)
  215    79           5.0607014291         137.7086868590      A1        A1 (1)
  216   315           5.1165921576         139.2295509023      A2        A2 (4)
  217    80           5.1213113928         139.3579678208      A1        A1 (1)
  218   188           5.1396231644         139.8562564590      B1        B1 (2)
  219   266           5.2209288400         142.0686963694      B2        B2 (3)
  220    81           5.3089234832         144.4631523430      A1        A1 (1)
  221   316           5.3097072227         144.4844789786      A2        A2 (4)
  222   267           5.3151013944         144.6312618528      B2        B2 (3)
  223   189           5.3238373462         144.8689791868      B1        B1 (2)
  224    82           5.3818664065         146.4480301939      A1        A1 (1)
  225   190           5.4143585008         147.3321850315      B1        B1 (2)
  226    83           5.4589218566         148.5448155904      A1        A1 (1)
  227   317           5.4709076383         148.8709652906      A2        A2 (4)
  228   191           5.4721260048         148.9041187300      B1        B1 (2)
  229   268           5.6247537002         153.0573294664      B2        B2 (3)
  230   192           5.6276498092         153.1361366001      B1        B1 (2)
  231    84           5.6339482864         153.3075268764      A1        A1 (1)
  232   318           5.7653739354         156.8838005994      A2        A2 (4)
  233   193           5.7668984287         156.9252841724      B1        B1 (2)
  234    85           5.7679604603         156.9541835220      A1        A1 (1)
  235   194           5.8151898081         158.2393594128      B1        B1 (2)
  236   269           5.8307068213         158.6615988076      B2        B2 (3)
  237    86           5.8714200465         159.7694619865      A1        A1 (1)
  238    87           6.0173375113         163.7400780671      A1        A1 (1)
  239   195           6.0724890337         165.2408272885      B1        B1 (2)
  240    88           6.1475605186         167.2836262468      A1        A1 (1)
  241   196           6.1650346568         167.7591217208      B1        B1 (2)
  242    89           6.2610480108         170.3717779074      A1        A1 (1)
  243    90           6.3286218669         172.2105560141      A1        A1 (1)
  244   197           6.5191180614         177.3942209991      B1        B1 (2)
  245   198           6.6609860995         181.2546465756      B1        B1 (2)
  246    91           6.6728134001         181.5764837879      A1        A1 (1)
  247    92           6.8571587709         186.5927763506      A1        A1 (1)
  248   199           6.8896594909         187.4771659032      B1        B1 (2)
  249    93           7.3334763728         199.5540372339      A1        A1 (1)
  250   200           7.3434309787         199.8249158320      B1        B1 (2)
  251   270          15.2801050156         415.7927959719      B2        B2 (3)
  252   319          15.3553153446         417.8393730708      A2        A2 (4)
  253   271          15.3879394844         418.7271210452      B2        B2 (3)
  254   320          15.4624679416         420.7551434678      A2        A2 (4)
  255   272          15.6156148930         424.9224838807      B2        B2 (3)
  256   201          16.3580057723         445.1239667290      B1        B1 (2)
  257   202          16.4241515925         446.9238860039      B1        B1 (2)
  258    94          16.4367969374         447.2679833319      A1        A1 (1)
  259    95          16.5016984651         449.0340436842      A1        A1 (1)
  260   203          16.5388289404         450.0444152845      B1        B1 (2)
  261    96          16.5606674270         450.6386707156      A1        A1 (1)
  262    97          16.6170068910         452.1717454721      A1        A1 (1)
  263    98          16.6603478169         453.3511120218      A1        A1 (1)
  264   204          16.6687192744         453.5789109623      B1        B1 (2)
  265    99          16.7487917494         455.7577937802      A1        A1 (1)
  266   205          16.7490237323         455.7641063546      B1        B1 (2)
  267   100          16.8147774856         457.5533569468      A1        A1 (1)
  268   206          16.9038418266         459.9769208754      B1        B1 (2)
  269   207          17.0594641800         464.2116204010      B1        B1 (2)
  270   101          17.4545838209         474.9633724384      A1        A1 (1)
  271   273          20.8821754761         568.2328831073      B2        B2 (3)
  272   102          21.3919086394         582.1034276433      A1        A1 (1)
  273   208          22.4184610269         610.0373382411      B1        B1 (2)
  274   103          23.1336183352         629.4977579484      A1        A1 (1)
  275   274          39.1369879170        1064.9715833312      B2        B2 (3)
  276   321          39.1636289305        1065.6965221628      A2        A2 (4)
  277   104          39.1966204728        1066.5942676709      A1        A1 (1)
  278   105          39.3540746361        1070.8788132753      A1        A1 (1)
  279   209          39.3604007614        1071.0509558969      B1        B1 (2)
  280   322          41.3923426073        1126.3429045105      A2        A2 (4)
  281   106          41.3972746259        1126.4771115617      A1        A1 (1)
  282   275          41.4119885334        1126.8774973382      B2        B2 (3)
  283   323          41.4264035942        1127.2697510852      A2        A2 (4)
  284   276          41.4282989181        1127.3213254696      B2        B2 (3)
  285   210          41.4311828334        1127.3998007946      B1        B1 (2)
  286   277          41.4410804774        1127.6691293807      B2        B2 (3)
  287   107          41.4439253519        1127.7465423506      A1        A1 (1)
  288   211          41.4492968826        1127.8927091341      B1        B1 (2)
  289   324          41.4585117974        1128.1434597131      A2        A2 (4)
  290   278          41.4943530134        1129.1187487825      B2        B2 (3)
  291   279          41.4954449272        1129.1484612680      B2        B2 (3)
  292   325          41.4956886474        1129.1550932306      A2        A2 (4)
  293   326          41.5135370627        1129.6407733020      A2        A2 (4)
  294   108          41.5931520504        1131.8072072589      A1        A1 (1)
  295   109          41.6685398766        1133.8586143012      A1        A1 (1)
  296   212          41.6731941696        1133.9852640520      B1        B1 (2)
  297   213          41.7129706970        1135.0676383889      B1        B1 (2)
  298   110          41.7268377830        1135.4449809841      A1        A1 (1)
  299   214          41.7411747205        1135.8351088854      B1        B1 (2)
  300   111          41.7464481616        1135.9786065135      A1        A1 (1)
  301   112          41.8457945736        1138.6819598190      A1        A1 (1)
  302   215          41.8521750414        1138.8555811762      B1        B1 (2)
  303   216          41.8643239650        1139.1861701932      B1        B1 (2)
  304   113          41.8855934403        1139.7649420402      A1        A1 (1)
  305   280          80.6298618853        2194.0500852502      B2        B2 (3)
  306   327          80.6805818922        2195.4302468026      A2        A2 (4)
  307   281          80.7068957242        2196.1462825752      B2        B2 (3)
  308   328          80.7670014538        2197.7818426284      A2        A2 (4)
  309   282          80.8758425375        2200.7435590858      B2        B2 (3)
  310   217          81.3899713191        2214.7337144778      B1        B1 (2)
  311   218          81.4471157209        2216.2886927053      B1        B1 (2)
  312   114          81.4588913274        2216.6091232485      A1        A1 (1)
  313   219          81.5130987599        2218.0841824790      B1        B1 (2)
  314   115          81.5169657180        2218.1894077581      A1        A1 (1)
  315   116          81.5902147750        2220.1826159310      A1        A1 (1)
  316   117          81.6279093165        2221.2083365524      A1        A1 (1)
  317   220          81.6352569558        2221.4082759812      B1        B1 (2)
  318   118          81.6716881885        2222.3996202227      A1        A1 (1)
  319   221          81.8145485000        2226.2870469322      B1        B1 (2)
  320   119          84.7208117651        2305.3704908996      A1        A1 (1)
  321   222          85.1726771658        2317.6663735643      B1        B1 (2)
  322   120          85.3325269272        2322.0161067059      A1        A1 (1)
  323   223          85.7797510934        2334.1856949593      B1        B1 (2)
  324   121          86.4156621442        2351.4897143704      A1        A1 (1)
  325   283         108.3825011933        2949.2377938216      B2        B2 (3)
  326   122         108.8264808514        2961.3190945212      A1        A1 (1)
  327   224         109.5142554708        2980.0343933817      B1        B1 (2)
  328   123         115.4272371582        3140.9348051142      A1        A1 (1)


  VSCF finished.

 @CHECKOUT-I, Total execution time (CPU/WALL):       194.44/      88.84 seconds.
--executable xvscf finished with status     0 in       88.88 seconds (walltime).
 --invoking executable--
/home/besselman/CFOUR_18/cfour18/bin/xvtran
 @GETMEM-I,  Allocated  183105 MB of main memory.
  Partial RHF integral transformation
  Transformation of IIII integrals :
  1 pass through the AO integral file was required.
    38694573 AO integrals were read.
    12601315 MO integrals were written to HF2.
  Transformation of IIJJ integrals :
  1 pass through the AO integral file was required.
    67156577 AO integrals were read.
    18536072 MO integrals were written to HF2.
  Transformation of IJIJ integrals :
  1 pass through the AO integral file was required.
   129500135 AO integrals were read.
    36433659 MO integrals were written to HF2.
  Transformation of IJKL integrals :
  1 pass through the AO integral file was required.
    84530916 AO integrals were read.
    19736523 MO integrals were written to HF2.
  Summary of active molecular orbitals: 
------------------------------------------------------------------------
 
  Index      Eigenvalue    Symmetry    Index      Eigenvalue    Symmetry
------------------------------------------------------------------------
     1       -15.5687751        1       165         2.7928808        2
     2       -11.2750016        1       166         2.9002252        2
     3       -11.2622423        1       167         3.0163527        2
     4       -11.2437549        1       168         3.0909138        2
     5        -1.2618864        1       169         3.1805918        2
     6        -1.0900891        1       170         3.2440424        2
     7        -0.8574222        1       171         3.2967157        2
     8        -0.7211925        1       172         3.3727999        2
     9        -0.6526328        1       173         3.4255300        2
    10        -0.5771440        1       174         3.5340389        2
    11        -0.4185842        1       175         3.5521292        2
    12       -11.2750193        2       176         3.5939650        2
    13       -11.2438068        2       177         3.7234018        2
    14        -1.0321579        2       178         3.7599524        2
    15        -0.8568610        2       179         3.9206365        2
    16        -0.6603897        2       180         3.9350438        2
    17        -0.5952614        2       181         4.0536655        2
    18        -0.5177679        2       182         4.1741864        2
    19        -0.5425285        3       183         4.1764320        2
    20        -0.3844224        3       184         4.2413785        2
    21        -0.3459135        4       185         4.3354259        2
    22         0.1438740        1       186         4.4392630        2
    23         0.1779228        1       187         4.5599709        2
    24         0.2119976        1       188         4.6627341        2
    25         0.3000167        1       189         4.7733502        2
    26         0.3610286        1       190         4.9151398        2
    27         0.3959315        1       191         5.1396232        2
    28         0.5017164        1       192         5.3238373        2
    29         0.5075956        1       193         5.4143585        2
    30         0.5603050        1       194         5.4721260        2
    31         0.5940289        1       195         5.6276498        2
    32         0.6177431        1       196         5.7668984        2
    33         0.6364778        1       197         5.8151898        2
    34         0.6802996        1       198         6.0724890        2
    35         0.6938422        1       199         6.1650347        2
    36         0.7773479        1       200         6.5191181        2
    37         0.8444201        1       201         6.6609861        2
    38         0.9317298        1       202         6.8896595        2
    39         0.9925861        1       203         7.3434310        2
    40         1.0410468        1       204        16.3580058        2
    41         1.0978758        1       205        16.4241516        2
    42         1.2111441        1       206        16.5388289        2
    43         1.2484702        1       207        16.6687193        2
    44         1.3091100        1       208        16.7490237        2
    45         1.3932958        1       209        16.9038418        2
    46         1.5057105        1       210        17.0594642        2
    47         1.5454971        1       211        22.4184610        2
    48         1.5634908        1       212        39.3604008        2
    49         1.5774351        1       213        41.4311828        2
    50         1.6517978        1       214        41.4492969        2
    51         1.7155294        1       215        41.6731942        2
    52         1.8542480        1       216        41.7129707        2
    53         2.0478068        1       217        41.7411747        2
    54         2.1085360        1       218        41.8521750        2
    55         2.2288032        1       219        41.8643240        2
    56         2.4566792        1       220        81.3899713        2
    57         2.5768261        1       221        81.4471157        2
    58         2.6508666        1       222        81.5130988        2
    59         2.7118072        1       223        81.6352570        2
    60         2.8228288        1       224        81.8145485        2
    61         2.8985207        1       225        85.1726772        2
    62         3.0202598        1       226        85.7797511        2
    63         3.0922699        1       227       109.5142555        2
    64         3.1292644        1       228         0.1086983        3
    65         3.1946361        1       229         0.3191386        3
    66         3.2742986        1       230         0.4216509        3
    67         3.3270437        1       231         0.4837089        3
    68         3.3551026        1       232         0.6003352        3
    69         3.3954665        1       233         0.6279467        3
    70         3.4329686        1       234         0.8102062        3
    71         3.5578205        1       235         0.8854059        3
    72         3.6022582        1       236         1.0221122        3
    73         3.6961194        1       237         1.1340644        3
    74         3.7430814        1       238         1.2070989        3
    75         3.7991319        1       239         1.3335989        3
    76         3.8279066        1       240         1.4899407        3
    77         3.9413242        1       241         1.6198783        3
    78         4.0579532        1       242         1.8709374        3
    79         4.1357866        1       243         2.2782161        3
    80         4.1791585        1       244         2.3880166        3
    81         4.2210615        1       245         2.6336668        3
    82         4.3040846        1       246         2.8022583        3
    83         4.3517691        1       247         2.9257310        3
    84         4.5553700        1       248         2.9835069        3
    85         4.6512343        1       249         3.0870652        3
    86         4.6697170        1       250         3.1729546        3
    87         4.7201010        1       251         3.2022202        3
    88         4.8910115        1       252         3.2470431        3
    89         5.0607014        1       253         3.4279333        3
    90         5.1213114        1       254         3.4964233        3
    91         5.3089235        1       255         3.5762797        3
    92         5.3818664        1       256         3.6914478        3
    93         5.4589219        1       257         3.8059077        3
    94         5.6339483        1       258         4.0445637        3
    95         5.7679605        1       259         4.1242995        3
    96         5.8714200        1       260         4.1445797        3
    97         6.0173375        1       261         4.2165812        3
    98         6.1475605        1       262         4.4744759        3
    99         6.2610480        1       263         4.5736739        3
   100         6.3286219        1       264         4.7839659        3
   101         6.6728134        1       265         4.8729136        3
   102         6.8571588        1       266         5.0037315        3
   103         7.3334764        1       267         5.2209288        3
   104        16.4367969        1       268         5.3151014        3
   105        16.5016985        1       269         5.6247537        3
   106        16.5606674        1       270         5.8307068        3
   107        16.6170069        1       271        15.2801050        3
   108        16.6603478        1       272        15.3879395        3
   109        16.7487917        1       273        15.6156149        3
   110        16.8147775        1       274        20.8821755        3
   111        17.4545838        1       275        39.1369879        3
   112        21.3919086        1       276        41.4119885        3
   113        23.1336183        1       277        41.4282989        3
   114        39.1966205        1       278        41.4410805        3
   115        39.3540746        1       279        41.4943530        3
   116        41.3972746        1       280        41.4954449        3
   117        41.4439254        1       281        80.6298619        3
   118        41.5931521        1       282        80.7068957        3
   119        41.6685399        1       283        80.8758425        3
   120        41.7268378        1       284       108.3825012        3
   121        41.7464482        1       285         0.1237114        4
   122        41.8457946        1       286         0.4642644        4
   123        41.8855934        1       287         0.5657003        4
   124        81.4588913        1       288         0.8498188        4
   125        81.5169657        1       289         0.8634704        4
   126        81.5902148        1       290         0.9799083        4
   127        81.6279093        1       291         1.2337027        4
   128        81.6716882        1       292         1.3259556        4
   129        84.7208118        1       293         1.5853679        4
   130        85.3325269        1       294         1.6060749        4
   131        86.4156621        1       295         2.0185048        4
   132       108.8264809        1       296         2.3430748        4
   133       115.4272372        1       297         2.4578355        4
   134         0.1655795        2       298         2.6777046        4
   135         0.2006204        2       299         2.9559655        4
   136         0.3531915        2       300         3.0489843        4
   137         0.3729584        2       301         3.2390915        4
   138         0.4366892        2       302         3.3355329        4
   139         0.4987913        2       303         3.4150728        4
   140         0.5569432        2       304         3.4477845        4
   141         0.5877123        2       305         3.4616823        4
   142         0.6327895        2       306         3.6260485        4
   143         0.7114770        2       307         3.7276525        4
   144         0.7229615        2       308         3.9495547        4
   145         0.8346078        2       309         4.0306568        4
   146         0.9310141        2       310         4.1708307        4
   147         0.9384312        2       311         4.2120810        4
   148         1.0385172        2       312         4.4267889        4
   149         1.1416682        2       313         4.5906031        4
   150         1.2356271        2       314         4.8696201        4
   151         1.3286708        2       315         5.1165922        4
   152         1.3950822        2       316         5.3097072        4
   153         1.4847636        2       317         5.4709076        4
   154         1.4986707        2       318         5.7653739        4
   155         1.5116531        2       319        15.3553153        4
   156         1.5637567        2       320        15.4624679        4
   157         1.6261445        2       321        39.1636289        4
   158         1.8276853        2       322        41.3923426        4
   159         2.0721632        2       323        41.4264036        4
   160         2.1280702        2       324        41.4585118        4
   161         2.1712487        2       325        41.4956886        4
   162         2.4394971        2       326        41.5135371        4
   163         2.4944519        2       327        80.6805819        4
   164         2.7250807        2       328        80.7670015        4
------------------------------------------------------------------------
 @CHECKOUT-I, Total execution time (CPU/WALL):       201.56/      60.72 seconds.
--executable xvtran finished with status     0 in       60.78 seconds (walltime).
 --invoking executable--
/home/besselman/CFOUR_18/cfour18/bin/xintprc
 @GETMEM-I,  Allocated  183105 MB of main memory.
  @GMOIAA-I, Processing MO integrals for spin case AA.
  @GMOIAA-I, Generation of integral list completed.
                      TYPE                NUMBER
                      ----               --------
                      PPPP                     0
                      PPPH              78456494
                      PPHH               5511809
                      PHPH               2908802
                      PHHH                421693
                      HHHH                  8771

                     TOTAL              87307569

  @FORMT2-I, Second-order MP correlation energies:
            ------------------------------------------------
            E(SCF)                  =   -246.877072739603 a.u.
            E2(AA)                  =     -0.139356792219 a.u.
            E2(AB)                  =     -1.000854133389 a.u.
            E2(TOT)                 =     -1.279567717828 a.u.
            Total MP2 energy        =   -248.156640457431 a.u.
            ------------------------------------------------
   Largest T2 amplitudes for spin case AB:
       _       _                 _       _                 _       _
   i   j   a   b             i   j   a   b             i   j   a   b
-----------------------------------------------------------------------------
[ 20  20 228 228]-0.06833 [ 21  21 285 285]-0.06641 [ 21  21 228 228]-0.05116
[ 20  20 285 285]-0.03949 [ 21  20 228 285] 0.03489 [ 20  21 285 228] 0.03489
[ 19  19 228 228]-0.03251 [ 19  19 285 285]-0.02685 [ 20  19 229 228]-0.02448
[ 19  20 228 229]-0.02448 [ 20  20 229 229]-0.02206 [ 21  21 287 285] 0.02079
[ 21  21 285 287] 0.02079 [ 21  19 229 285] 0.02047 [ 19  21 285 229] 0.02047
-----------------------------------------------------------------------------
   Norm of T2AB vector ( 11017171 symmetry allowed elements):  0.4946967605.
-----------------------------------------------------------------------------
 @CHECKOUT-I, Total execution time (CPU/WALL):        39.92/       7.14 seconds.
--executable xintprc finished with status     0 in        7.19 seconds (walltime).
 --invoking executable--
/home/besselman/CFOUR_18/cfour18/bin/xncc
 @GETMEM-I,  Allocated       7 MB of main memory.

Running with 32 threads/proc

Using DIIS to accelerate the convergence of T1 and T2
Using immediate high-order contributions
Damping factor for T3: 0.000000
Damping factor for T4: 0.000000

Using DIIS to accelerate the convergence of L1 and L2
Using immediate high-order contributions
Damping factor for L3: 0.000000
Damping factor for L4: 0.000000

Transposes are coarse-threaded

Memory limit:                178.814 GiB
Minimum memory requirement:    5.904 GiB
Compromise memory amount:      9.311 GiB
Optimal memory requirement:  199.765 GiB

List              Location   Size        Cached Hunks Est. Disk I/O
----------------- ---------- ----------- ------ ----- -------------

           T_DIIS       70:0  420.350 MiB    Yes     -    14.778 GiB
           Z_DIIS       70:1  420.350 MiB    Yes     -    24.630 GiB
          <AI|bj>         18   84.054 MiB    Yes     -     2.579 GiB
          <Ab|Ci>         30    1.164 GiB    Yes     -   153.392 GiB
          <Ab|Ij>         16   84.054 MiB    Yes     -    17.402 GiB
          <Ai|Bj>         25   84.054 MiB    Yes     -     1.642 GiB
          <Aj|bI>         21   84.054 MiB     No     -         0   B
          <Ij|Ka>         10    6.106 MiB    Yes     -     1.044 GiB
          <Ij|Kl>         13  480.102 KiB    Yes     -     7.970 MiB
            D(AB)      160:2  207.539 KiB    Yes     -    33.644 MiB
            D(AI)      160:4   16.000 KiB    Yes     -     1.812 MiB
            D(IA)      160:6   16.000 KiB    Yes     -   544.000 KiB
            D(IJ)      160:0    1.367 KiB    Yes     -   183.203 KiB
           D~(AB)      192:0  207.539 KiB    Yes     -     1.621 MiB
           D~(AI)      193:0   16.000 KiB    Yes     -    32.000 KiB
           D~(IJ)      191:0    1.367 KiB    Yes     -    10.938 KiB
            F(EA)       92:0  207.539 KiB    Yes     -    33.847 MiB
            F(EM)       93:0   16.000 KiB    Yes     -     1.484 MiB
            F(MI)       91:0    1.367 KiB    Yes     -   248.828 KiB
            G(AB)      192:2  207.539 KiB    Yes     -     9.728 MiB
         G(AI,BJ)        123   84.054 MiB     No     -         0   B
         G(AI,bj)        118   84.054 MiB    Yes     -   568.326 MiB
         G(Ab,Ij)        116   84.054 MiB    Yes     -     1.395 GiB
         G(Ai,Bc)        230    1.164 GiB    Yes     -     4.658 GiB
         G(Ai,Bj)        125   84.054 MiB    Yes     -   504.326 MiB
            G(IJ)      191:2    1.367 KiB    Yes     -    65.625 KiB
         G(Ij,Ab)        216   84.054 MiB    Yes     -   252.163 MiB
         G(Ij,Ka)        210    6.106 MiB    Yes     -   213.724 MiB
         G(Ij,Kl)        113  480.102 KiB    Yes     -    15.941 MiB
        G~(Ij,Kl)        213  480.102 KiB     No     -         0   B
         H(AI,bj)        256   84.054 MiB    Yes     -   504.326 MiB
         H(Ai,Bj)        258   84.054 MiB    Yes     -   504.326 MiB
       Lambda(AI)      190:0   16.000 KiB    Yes     -     2.453 MiB
    Lambda(Ab,Ij)        146   84.054 MiB    Yes     -    19.536 GiB
            Q(AI)      190:2   16.000 KiB    Yes     -   592.000 KiB
         Q(Ab,Ij)         82   84.054 MiB    Yes     -     4.679 GiB
            T(AI)       90:0   16.000 KiB    Yes     -     6.016 MiB
         T(Ab,Ij)         46   84.054 MiB    Yes     -    28.976 GiB
         T(Rs,Ij)        246   96.736 MiB     No     -         0   B
         W(Mn,Ij)         53  480.102 KiB    Yes     -    22.036 MiB
        W~(Ab,Ej)        130    1.164 GiB    Yes     -    31.439 GiB
        W~(EM,bj)         56   84.054 MiB    Yes     -     8.126 GiB
        W~(Em,Bj)         58   84.054 MiB    Yes     -     8.126 GiB
        W~(Ij,Mb)        110    6.106 MiB    Yes     -   164.873 MiB
       W~~(Ab,Ej)        169    1.164 GiB    Yes     -    18.631 GiB
       W~~(EM,bj)         76   84.054 MiB    Yes     -   672.435 MiB
       W~~(Em,Bj)         78   84.054 MiB    Yes     -   672.435 MiB
       W~~(Ij,Mb)        165    6.106 MiB    Yes     -    97.702 MiB
            Z(AI)       90:2   16.000 KiB    Yes     -     6.562 MiB
         Z(Ab,Ij)         63   84.054 MiB    Yes     -    36.938 GiB
         Z(Rs,Ij)        263   96.736 MiB     No     -         0   B
       T(abc,ijk)          -   95.850 GiB     No     2         0   B
       Z(abc,ijk)          -   95.850 GiB     No     2         0   B

Simulation and memory analysis took 5.331 seconds

MP2 correlation energy:  -1.279567717827512

Non-iterative calculation of MP2 took 4.952 cpu seconds and 0.159 walltime seconds at 6.386 Gflops/sec

Total MP2 energy: -248.156640457430569

Beginning iterative solution of CCSD equations:

It.  Correlation Energy T1 Residual T2 Residual CPU Time (s) Walltime (s)
-------------------------------------------------------------------------
  1  -1.271860327565740 2.04123e-02 1.64201e-02      822.686       45.338
  2  -1.305346678082600 1.83018e-03 1.11279e-02      771.588       30.984
  3  -1.303530932840375 3.22273e-03 2.88972e-03      608.984       24.272
  4  -1.306590320454822 7.94823e-04 1.36535e-03      554.551       22.429
  5  -1.306965195715611 9.13713e-04 5.10150e-04      575.397       23.167

   A    I                     A    I                     A    I                  
-------------------------- -------------------------- -------------------------- 
  37   21 -0.0236777902279   86   20  0.0113004852127   41   12 -0.0088812865278 
  23   21 -0.0182103882131   61   21 -0.0099395158718   52   19 -0.0084737891422 
  38   20  0.0178353923343   35   20 -0.0098432023319   57   20  0.0083907896631 
  22   20  0.0170885340623  111   21  0.0092723957807   40   19 -0.0080430486775 
  35   17 -0.0123094935111   94   21 -0.0089007052519  110   17 -0.0076445233663 

   A    B    I    J                     A    B    I    J                  
------------------------------------ ------------------------------------ 
  23   23   21   21 -0.0809956979939   23   30   17   21  0.0306673424892 
  22   22   20   20 -0.0790719235603   22   22   17   17 -0.0284802792988 
  22   23   21   20  0.0444565871529   23   23   20   20 -0.0278399871958 
  23   22   20   21  0.0444565871529   44   23   21   21  0.0257754589161 
  22   22   21   21 -0.0371527308991   23   44   21   21  0.0257754589161 
  30   22   20   17 -0.0332584535120   22   30   20   17 -0.0245813851904 
  22   30   17   20 -0.0332584535120   30   22   17   20 -0.0245813851904 
  30   23   21   17  0.0306673424892 

It.  Correlation Energy T1 Residual T2 Residual CPU Time (s) Walltime (s)
-------------------------------------------------------------------------
  6  -1.306983329189608 2.49657e-04 6.98995e-05      568.360       22.303
  7  -1.306978783806419 1.63113e-04 1.72478e-05      531.468       21.442
  8  -1.306980373586855 6.45890e-05 7.92198e-06      571.234       23.158
  9  -1.306976624782074 2.62801e-05 5.85987e-06      561.105       22.536
 10  -1.306978796421813 8.98076e-06 1.34601e-06      565.269       22.274

   A    I                     A    I                     A    I                  
-------------------------- -------------------------- -------------------------- 
  37   21 -0.0236797271026   86   20  0.0113035038000   41   12 -0.0088598703254 
  23   21 -0.0188517989930   61   21 -0.0099272058211   52   19 -0.0084677975606 
  38   20  0.0179107114957   35   20 -0.0098143941286   57   20  0.0083473970308 
  22   20  0.0176555533276  111   21  0.0092754314860   40   19 -0.0080290007288 
  35   17 -0.0122942917543   94   21 -0.0089075388968  110   17 -0.0076388346343 

   A    B    I    J                     A    B    I    J                  
------------------------------------ ------------------------------------ 
  23   23   21   21 -0.0811655035467   23   30   17   21  0.0307438446690 
  22   22   20   20 -0.0792353091050   22   22   17   17 -0.0284573803256 
  22   23   21   20  0.0445946908417   23   23   20   20 -0.0278592225632 
  23   22   20   21  0.0445946908417   44   23   21   21  0.0258148025614 
  22   22   21   21 -0.0371530138701   23   44   21   21  0.0258148025614 
  30   22   20   17 -0.0333273129909   22   30   20   17 -0.0245984291498 
  22   30   17   20 -0.0333273129909   30   22   17   20 -0.0245984291498 
  30   23   21   17  0.0307438446690 

It.  Correlation Energy T1 Residual T2 Residual CPU Time (s) Walltime (s)
-------------------------------------------------------------------------
 11  -1.306979036104229 1.90219e-06 4.37738e-07      568.152       22.921
 12  -1.306979432377574 9.21481e-07 5.54468e-07      567.394       22.593
 13  -1.306979611000434 2.75740e-07 3.13238e-07      567.802       22.848
 14  -1.306979671221488 1.65020e-07 1.24402e-07      570.709       23.601
 15  -1.306979687470023 1.14419e-07 4.09022e-08      551.563       21.819

   A    I                     A    I                     A    I                  
-------------------------- -------------------------- -------------------------- 
  37   21 -0.0236810969986   86   20  0.0113037828165   41   12 -0.0088601422879 
  23   21 -0.0188555841245   61   21 -0.0099272992211   52   19 -0.0084684553267 
  38   20  0.0179123800267   35   20 -0.0098148071692   57   20  0.0083473413983 
  22   20  0.0176601522864  111   21  0.0092755907778   40   19 -0.0080297037972 
  35   17 -0.0122951064938   94   21 -0.0089077112809  110   17 -0.0076388833535 

   A    B    I    J                     A    B    I    J                  
------------------------------------ ------------------------------------ 
  23   23   21   21 -0.0811665620142   23   30   17   21  0.0307445257297 
  22   22   20   20 -0.0792359984702   22   22   17   17 -0.0284582869602 
  22   23   21   20  0.0445958560905   23   23   20   20 -0.0278591544189 
  23   22   20   21  0.0445958560905   44   23   21   21  0.0258152685863 
  22   22   21   21 -0.0371527126299   23   44   21   21  0.0258152685863 
  30   22   20   17 -0.0333280437579   22   30   20   17 -0.0245991956624 
  22   30   17   20 -0.0333280437579   30   22   17   20 -0.0245991956624 
  30   23   21   17  0.0307445257297 

It.  Correlation Energy T1 Residual T2 Residual CPU Time (s) Walltime (s)
-------------------------------------------------------------------------
 16  -1.306979690826168 5.47244e-08 7.39912e-09      569.422       22.886
 17  -1.306979690523900 3.09617e-08 4.34273e-09      549.949       22.498
 18  -1.306979690235929 9.61304e-09 2.75947e-09      564.484       22.546
 19  -1.306979690279167 4.56695e-09 8.55352e-10      546.124       21.794
 20  -1.306979690501936 9.04386e-10 4.86471e-10      551.737       22.740

   A    I                     A    I                     A    I                  
-------------------------- -------------------------- -------------------------- 
  37   21 -0.0236810902637   86   20  0.0113037824482   41   12 -0.0088601411921 
  23   21 -0.0188557012635   61   21 -0.0099273026392   52   19 -0.0084684502891 
  38   20  0.0179123939117   35   20 -0.0098147958179   57   20  0.0083473294179 
  22   20  0.0176602876201  111   21  0.0092755904987   40   19 -0.0080296964073 
  35   17 -0.0122950944903   94   21 -0.0089077116893  110   17 -0.0076388815581 

   A    B    I    J                     A    B    I    J                  
------------------------------------ ------------------------------------ 
  23   23   21   21 -0.0811665633348   23   30   17   21  0.0307445250841 
  22   22   20   20 -0.0792359997846   22   22   17   17 -0.0284582822784 
  22   23   21   20  0.0445958620956   23   23   20   20 -0.0278591677179 
  23   22   20   21  0.0445958620956   44   23   21   21  0.0258152676407 
  22   22   21   21 -0.0371527250834   23   44   21   21  0.0258152676407 
  30   22   20   17 -0.0333280445890   22   30   20   17 -0.0245991930202 
  22   30   17   20 -0.0333280445890   30   22   17   20 -0.0245991930202 
  30   23   21   17  0.0307445250841 

It.  Correlation Energy T1 Residual T2 Residual CPU Time (s) Walltime (s)
-------------------------------------------------------------------------

CCSD iterations converged in 20 cycles and 484.930 seconds (24.247 s/it.) at 21.695 Gflops/sec

Total CCSD energy: -248.184052430104998

CCSD[T] correlation energy:  -0.058167702588266
CCSD(T) correlation energy:  -0.056802875778065

Non-iterative calculation of CCSD(T) took 19745.362 cpu seconds and 697.152 walltime seconds at 55.008 Gflops/sec

Total CCSD(T) energy: -248.240855305883059

             _
Formation of H took 14.004 seconds at 95.483 Gflops/sec

Beginning iterative solution of Lambda-CCSD equations:

It.  Correlation Energy L1 Residual L2 Residual CPU Time (s) Walltime (s)
-------------------------------------------------------------------------
  1  -1.386868833584824 7.48463e-03 2.52362e-02      561.617       20.982
  2  -1.371414430747060 4.86809e-03 5.24286e-03      557.685       20.767
  3  -1.372417859371813 5.22009e-04 3.17348e-03      557.220       20.788
  4  -1.373057030630943 1.05731e-03 9.06080e-04      551.311       20.593
  5  -1.373038684757557 2.62969e-04 1.57012e-04      561.984       20.976

   A    I                     A    I                     A    I                  
-------------------------- -------------------------- -------------------------- 
  23   21 -0.0201550755503   61   21 -0.0096590619126   57   20  0.0074922449560 
  37   21 -0.0198597095669   35   17 -0.0086419019324  111   21  0.0073621455056 
  22   20  0.0169096532586   94   21 -0.0084274712747   31   13  0.0071788552078 
  38   20  0.0153555038278   40   19 -0.0080533142511   62   20 -0.0070644330455 
  86   20  0.0108310442704   35   20 -0.0078378996641   52   19 -0.0065304531546 

   A    B    I    J                     A    B    I    J                  
------------------------------------ ------------------------------------ 
  23   23   21   21 -0.1126075893945   30   23   21   17  0.0371340681384 
  22   22   20   20 -0.1096570957587   23   30   17   21  0.0371340681384 
  22   23   21   20  0.0624490897077   22   22   17   17 -0.0362633947161 
  23   22   20   21  0.0624490897077   44   23   21   21  0.0333035815731 
  22   22   21   21 -0.0506573069892   23   44   21   21  0.0333035815731 
  30   22   20   17 -0.0401572012001   22   30   20   17 -0.0306126076049 
  22   30   17   20 -0.0401572012001   30   22   17   20 -0.0306126076049 
  23   23   20   20 -0.0371439613836 

It.  Correlation Energy L1 Residual L2 Residual CPU Time (s) Walltime (s)
-------------------------------------------------------------------------
  6  -1.373002595989455 2.10621e-04 3.80653e-05      557.268       20.784
  7  -1.373021340099970 7.44111e-05 1.20306e-05      554.579       20.881
  8  -1.373011354747109 4.04570e-05 6.10922e-06      553.126       20.789
  9  -1.373013496948531 1.15250e-05 2.66998e-06      555.412       20.862
 10  -1.373013297932433 3.91221e-06 7.94040e-07      549.760       20.624

   A    I                     A    I                     A    I                  
-------------------------- -------------------------- -------------------------- 
  23   21 -0.0204430120891   61   21 -0.0096517594893   57   20  0.0074636793734 
  37   21 -0.0198752881819   35   17 -0.0086767008969  111   21  0.0073610363642 
  22   20  0.0172979631607   94   21 -0.0084277769707   31   13  0.0071622722562 
  38   20  0.0154111053162   40   19 -0.0080560708966   62   20 -0.0070615182773 
  86   20  0.0108301689611   35   20 -0.0078398896592   52   19 -0.0065288049224 

   A    B    I    J                     A    B    I    J                  
------------------------------------ ------------------------------------ 
  23   23   21   21 -0.1126639164391   30   23   21   17  0.0371683621238 
  22   22   20   20 -0.1097024127651   23   30   17   21  0.0371683621238 
  22   23   21   20  0.0625053899831   22   22   17   17 -0.0362362726129 
  23   22   20   21  0.0625053899831   44   23   21   21  0.0333317764398 
  22   22   21   21 -0.0506584918425   23   44   21   21  0.0333317764398 
  30   22   20   17 -0.0401927012823   22   30   20   17 -0.0306096501990 
  22   30   17   20 -0.0401927012823   30   22   17   20 -0.0306096501990 
  23   23   20   20 -0.0371692417402 

It.  Correlation Energy L1 Residual L2 Residual CPU Time (s) Walltime (s)
-------------------------------------------------------------------------
 11  -1.373013445994139 1.19136e-06 5.03546e-07      569.391       21.219
 12  -1.373013556720846 3.63858e-07 2.37573e-07      571.244       21.226
 13  -1.373013559154455 1.04303e-07 1.23322e-07      548.290       20.612
 14  -1.373013566991142 8.51517e-08 5.02540e-08      551.053       20.706
 15  -1.373013570420351 4.12483e-08 1.34737e-08      553.764       20.733

   A    I                     A    I                     A    I                  
-------------------------- -------------------------- -------------------------- 
  23   21 -0.0204453051017   61   21 -0.0096519169647   57   20  0.0074636769327 
  37   21 -0.0198754475768   35   17 -0.0086766266660  111   21  0.0073610634070 
  22   20  0.0172997906705   94   21 -0.0084278669618   31   13  0.0071624936129 
  38   20  0.0154115025743   40   19 -0.0080562039030   62   20 -0.0070616319528 
  86   20  0.0108303031443   35   20 -0.0078398727140   52   19 -0.0065289921607 

   A    B    I    J                     A    B    I    J                  
------------------------------------ ------------------------------------ 
  23   23   21   21 -0.1126647754321   30   23   21   17  0.0371685473190 
  22   22   20   20 -0.1097029561210   23   30   17   21  0.0371685473190 
  22   23   21   20  0.0625061400692   22   22   17   17 -0.0362368889452 
  23   22   20   21  0.0625061400692   44   23   21   21  0.0333319277520 
  22   22   21   21 -0.0506584693465   23   44   21   21  0.0333319277520 
  30   22   20   17 -0.0401929629262   22   30   20   17 -0.0306101287052 
  22   30   17   20 -0.0401929629262   30   22   17   20 -0.0306101287052 
  23   23   20   20 -0.0371691399266 

It.  Correlation Energy L1 Residual L2 Residual CPU Time (s) Walltime (s)
-------------------------------------------------------------------------
 16  -1.373013570132582 2.80595e-08 4.12753e-09      543.339       20.495
 17  -1.373013570303129 1.24464e-08 1.57024e-09      556.182       20.763
 18  -1.373013570402227 5.14979e-09 7.98368e-10      548.600       20.641
 19  -1.373013570306492 2.18437e-09 3.88570e-10      550.072       20.679
 20  -1.373013570363803 3.75135e-10 1.82186e-10      556.877       20.817

   A    I                     A    I                     A    I                  
-------------------------- -------------------------- -------------------------- 
  23   21 -0.0204453701604   61   21 -0.0096519168642   57   20  0.0074636716802 
  37   21 -0.0198754437809   35   17 -0.0086766269162  111   21  0.0073610633079 
  22   20  0.0172998588222   94   21 -0.0084278671508   31   13  0.0071624921105 
  38   20  0.0154115083248   40   19 -0.0080562023062   62   20 -0.0070616314761 
  86   20  0.0108303031320   35   20 -0.0078398683955   52   19 -0.0065289894333 

   A    B    I    J                     A    B    I    J                  
------------------------------------ ------------------------------------ 
  23   23   21   21 -0.1126647766996   30   23   21   17  0.0371685470109 
  22   22   20   20 -0.1097029559180   23   30   17   21  0.0371685470109 
  22   23   21   20  0.0625061459093   22   22   17   17 -0.0362368871821 
  23   22   20   21  0.0625061459093   44   23   21   21  0.0333319287249 
  22   22   21   21 -0.0506584761434   23   44   21   21  0.0333319287249 
  30   22   20   17 -0.0401929640145   22   30   20   17 -0.0306101280397 
  22   30   17   20 -0.0401929640145   30   22   17   20 -0.0306101280397 
  23   23   20   20 -0.0371691462786 

It.  Correlation Energy L1 Residual L2 Residual CPU Time (s) Walltime (s)
-------------------------------------------------------------------------

Lambda-CCSD iterations converged in 20 cycles and 418.091 seconds (20.905 s/it.) at 23.644 Gflops/sec

 @CHECKOUT-I, Total execution time (CPU/WALL):     43416.23/    1641.56 seconds.
norm of D(AI): 0.062749754318987
norm of D(IA): 0.060507175493518
norm of D(AB): 0.083303584844506
norm of D(IJ): 0.116353181033964
E(AB): 0.888588606622495
E(IJ): 0.612684622294634
E(1e): 1.501273228917129
norm of G(Ab,Ij): 0.505491312109040
norm of G(Ij,Ab): 0.586365595408569
E(Ab,Ij): -2.633255099604030
norm of G(Ij,Kl): 0.054807760899847
E(Ij,Kl): 0.211233720036019
norm of G(Ai,Bc): 0.012814923583890
norm of G(Ab,Ci): 0.021733480569191
E(Ab,Ci): -0.120442892853930
norm of G(Ij,Ka): 0.006702795985747
norm of G(Ia,Jk): 0.013262351973844
E(Ia,Jk): -0.014763473613490
norm of G(AI,bj): 0.069439433195078
norm of G(Ai,Bj): 0.052338566876820
E(Ai,Bj): -0.604995499297369
E1: -0.354887353927229
E2: -0.379154115121057
E3: 0.129045969750916
E(tot): -1.660950016415672

Formation of one- and two-particle density
matrices took 14.104 seconds at 107.633 Gflops/sec

--executable xncc finished with status     0 in     1641.90 seconds (walltime).
 --invoking executable--
/home/besselman/CFOUR_18/cfour18/bin/xdens
 @GETMEM-I,  Allocated  183105 MB of main memory.
  CCSD(T) density and intermediates are calculated.
  The perturbed orbitals are chosen canonical.
  Direct algorithm used for all contributions involving G(AB,CD).
  local is set to  F
  local is set to  F
  local is set to 4 F
  local is set to  F
  local is set to 5 F
  local is set to 6 F
  local is set to 7 F T
  local5 is set to  F
  local is set to  F
  W(abef) AB contribution =  0.3559191850 a.u.
  W(abef) AB contribution =  0.3811498775 a.u.
  local is set to 12 F
                     1                     1
                     2                     2
                     3                     3
                     4                     4
  processed               38694573  ao basis integrals from 
                  9447  buffers.
  processed              129500135  ao basis integrals from 
                 31617  buffers.
  processed               67156577  ao basis integrals from 
                 16396  buffers.
  processed               84530916  ao basis integrals from 
                 20638  buffers.
 ITERM.tmp does not exsit!
 skip reading
  The iterative expansion of D(ai) converged after  21 iterations.
  local is set to 12 F
  ----------------------------------------------------------------------
                 Natural orbital occupation numbers
  ----------------------------------------------------------------------
  1.99861  1.99817  1.99817  1.99817  1.99816  1.99816  1.97637  1.97177
  1.96989  1.96197  1.96186  1.95819  1.95445  1.95100  1.95048  1.94762
  1.94444  1.94160  1.93078  1.89055  1.88591  0.09445  0.08586  0.04532
  0.03462  0.03243  0.02961  0.02958  0.02768  0.02555  0.02293  0.02209
  0.02124  0.01981  0.01808  0.01451  0.01348  0.01305  0.01142  0.01138
  0.01066  0.01057  0.01014  0.00992  0.00952  0.00936  0.00900  0.00845
  0.00748  0.00726  0.00669  0.00633  0.00606  0.00530  0.00463  0.00461
  0.00422  0.00420  0.00405  0.00398  0.00378  0.00366  0.00345  0.00298
  0.00292  0.00264  0.00242  0.00232  0.00230  0.00219  0.00207  0.00199
  0.00187  0.00176  0.00170  0.00168  0.00165  0.00155  0.00149  0.00139
  0.00138  0.00136  0.00134  0.00124  0.00123  0.00115  0.00107  0.00107
  0.00101  0.00097  0.00094  0.00092  0.00092  0.00092  0.00091  0.00085
  0.00079  0.00079  0.00077  0.00071  0.00069  0.00068  0.00066  0.00065
  0.00063  0.00062  0.00059  0.00059  0.00057  0.00057  0.00057  0.00056
  0.00055  0.00055  0.00052  0.00050  0.00049  0.00048  0.00048  0.00046
  0.00046  0.00045  0.00045  0.00044  0.00041  0.00041  0.00040  0.00039
  0.00038  0.00037  0.00035  0.00035  0.00034  0.00034  0.00033  0.00032
  0.00032  0.00030  0.00029  0.00029  0.00028  0.00027  0.00026  0.00026
  0.00026  0.00026  0.00025  0.00024  0.00024  0.00023  0.00023  0.00022
  0.00022  0.00022  0.00022  0.00021  0.00021  0.00021  0.00021  0.00020
  0.00020  0.00020  0.00019  0.00018  0.00018  0.00018  0.00018  0.00018
  0.00018  0.00017  0.00017  0.00016  0.00016  0.00016  0.00016  0.00015
  0.00015  0.00014  0.00014  0.00014  0.00014  0.00013  0.00013  0.00013
  0.00012  0.00012  0.00012  0.00011  0.00010  0.00010  0.00010  0.00010
  0.00009  0.00009  0.00009  0.00009  0.00009  0.00008  0.00008  0.00008
  0.00007  0.00007  0.00007  0.00007  0.00007  0.00007  0.00007  0.00006
  0.00006  0.00006  0.00006  0.00006  0.00005  0.00005  0.00005  0.00005
  0.00005  0.00005  0.00005  0.00005  0.00005  0.00005  0.00005  0.00004
  0.00004  0.00004  0.00004  0.00004  0.00004  0.00004  0.00004  0.00004
  0.00003  0.00003  0.00003  0.00003  0.00003  0.00003  0.00003  0.00003
  0.00003  0.00003  0.00002  0.00002  0.00002  0.00002  0.00002  0.00002
  0.00002  0.00002  0.00002  0.00002  0.00002  0.00002  0.00002  0.00002
  0.00002  0.00002  0.00001  0.00001  0.00001  0.00001  0.00001  0.00001
  0.00001  0.00001  0.00001  0.00001  0.00001  0.00001  0.00001  0.00001
  0.00001  0.00001  0.00001  0.00001  0.00001  0.00001  0.00001  0.00001
  0.00001  0.00001  0.00001  0.00001  0.00001  0.00001  0.00001  0.00001
  0.00001  0.00001  0.00001  0.00001  0.00001  0.00001  0.00001  0.00001
  0.00001  0.00001  0.00001  0.00001  0.00001  0.00001  0.00001  0.00001
  0.00001  0.00001  0.00001  0.00001  0.00001  0.00001  0.00001  0.00001
  0.00001  0.00001  0.00001  0.00001  0.00001  0.00001  0.00001  0.00001
  0.00001  0.00001  0.00001  0.00001  0.00000  0.00000  0.00000  0.00000
  Trace of density matrix :  42.0000000000.
  ----------------------------------------------------------------------
  Density calculation successfully completed.
 @CHECKOUT-I, Total execution time (CPU/WALL):       900.86/     348.94 seconds.
--executable xdens finished with status     0 in      351.44 seconds (walltime).
 --invoking executable--
/home/besselman/CFOUR_18/cfour18/bin/xanti
 @GETMEM-I,  Allocated  183105 MB of main memory.
 CCSD(T) MO gammas will be sorted to Mulliken order.
 @CHECKOUT-I, Total execution time (CPU/WALL):       794.65/      38.37 seconds.
--executable xanti finished with status     0 in       38.43 seconds (walltime).
 --invoking executable--
/home/besselman/CFOUR_18/cfour18/bin/xbcktrn
 @GETMEM-I,  Allocated  183105 MB of main memory.
 @CHECKOUT-I, Total execution time (CPU/WALL):      1314.31/      54.23 seconds.
--executable xbcktrn finished with status     0 in       54.28 seconds (walltime).
 --invoking executable--
/home/besselman/CFOUR_18/cfour18/bin/xvdint
 @GETMEM-I,  Allocated  183105 MB of main memory.
 One- and two-electron integral derivatives are calculated
 for RHF-CC/MBPT gradients and dipole moments.
 Spherical gaussians are used.

                     Kinetic energy integral gradient
                     --------------------------------

                         H #1 z     0.4520127200
                         C #2 z     0.1546693972
                         C #3 x    -0.3031553917
                         C #3 z     0.1566403896
                         C #4 x    -0.5587563358
                         C #4 z     0.1991610807
                         H #5 x    -0.7975053486
                         H #5 z     0.4135451967
                         H #6 x    -0.7374798931
                         H #6 z    -0.5090073926
                         N #7 z    -0.8670213916


 H #1       0.0000000000            0.0000000000            0.4520127200
 C #2       0.0000000000            0.0000000000            0.1546693972
 C #3 1    -0.1515776959            0.0000000000            0.0783201948
 C #3 2     0.1515776959            0.0000000000            0.0783201948
 C #4 1    -0.2793781679            0.0000000000            0.0995805404
 C #4 2     0.2793781679            0.0000000000            0.0995805404
 H #5 1    -0.3987526743            0.0000000000            0.2067725984
 H #5 2     0.3987526743            0.0000000000            0.2067725984
 H #6 1    -0.3687399466            0.0000000000           -0.2545036963
 H #6 2     0.3687399466            0.0000000000           -0.2545036963
 N #7       0.0000000000            0.0000000000           -0.8670213916


                   Nuclear attraction integral gradient
                   ------------------------------------

                         H #1 z    -7.7148273704
                         C #2 z   -16.5579410864
                         C #3 x    30.2319568506
                         C #3 z   -16.9287521251
                         C #4 x    33.1911332563
                         C #4 z     9.5360576156
                         H #5 x    13.6284238411
                         H #5 z    -7.2038212585
                         H #6 x    12.7494247411
                         H #6 z     8.7393279763
                         N #7 z    30.1299562486


 H #1       0.0000000000            0.0000000000           -7.7148273704
 C #2       0.0000000000            0.0000000000          -16.5579410864
 C #3 1    15.1159784253            0.0000000000           -8.4643760626
 C #3 2   -15.1159784253            0.0000000000           -8.4643760626
 C #4 1    16.5955666281            0.0000000000            4.7680288078
 C #4 2   -16.5955666281            0.0000000000            4.7680288078
 H #5 1     6.8142119206            0.0000000000           -3.6019106293
 H #5 2    -6.8142119206            0.0000000000           -3.6019106293
 H #6 1     6.3747123705            0.0000000000            4.3696639881
 H #6 2    -6.3747123705            0.0000000000            4.3696639881
 N #7       0.0000000000            0.0000000000           30.1299562486


                      Reorthonormalization gradient
                      -----------------------------

                         H #1 z     0.2414112366
                         C #2 z    -0.1172352874
                         C #3 x     0.1292165832
                         C #3 z    -0.0837865541
                         C #4 x    -0.1229998022
                         C #4 z     0.4100935371
                         H #5 x    -0.4254444871
                         H #5 z     0.2229704913
                         H #6 x    -0.3609591914
                         H #6 z    -0.2781011652
                         N #7 z    -0.3953522584


 H #1       0.0000000000            0.0000000000            0.2414112366
 C #2       0.0000000000            0.0000000000           -0.1172352874
 C #3 1     0.0646082916            0.0000000000           -0.0418932770
 C #3 2    -0.0646082916            0.0000000000           -0.0418932770
 C #4 1    -0.0614999011            0.0000000000            0.2050467686
 C #4 2     0.0614999011            0.0000000000            0.2050467686
 H #5 1    -0.2127222436            0.0000000000            0.1114852457
 H #5 2     0.2127222436            0.0000000000            0.1114852457
 H #6 1    -0.1804795957            0.0000000000           -0.1390505826
 H #6 2     0.1804795957            0.0000000000           -0.1390505826
 N #7       0.0000000000            0.0000000000           -0.3953522584


 Evaluation of 1e integral derivatives required    8.77 seconds.
 Evaluation of 2el integral derivatives

                      Two-electron integral gradient
                      ------------------------------

                         H #1 z     4.5057846159
                         C #2 z     7.6908183543
                         C #3 x   -14.6907181215
                         C #3 z     8.1009011557
                         C #4 x   -15.8380410522
                         C #4 z    -2.8404371380
                         H #5 x    -7.9550009447
                         H #5 z     4.1805768526
                         H #6 x    -7.2641027936
                         H #6 z    -5.2416808655
                         N #7 z   -16.3959629750


 H #1       0.0000000000            0.0000000000            4.5057846159
 C #2       0.0000000000            0.0000000000            7.6908183543
 C #3 1    -7.3453590607            0.0000000000            4.0504505779
 C #3 2     7.3453590607            0.0000000000            4.0504505779
 C #4 1    -7.9190205261            0.0000000000           -1.4202185690
 C #4 2     7.9190205261            0.0000000000           -1.4202185690
 H #5 1    -3.9775004723            0.0000000000            2.0902884263
 H #5 2     3.9775004723            0.0000000000            2.0902884263
 H #6 1    -3.6320513968            0.0000000000           -2.6208404327
 H #6 2     3.6320513968            0.0000000000           -2.6208404327
 N #7       0.0000000000            0.0000000000          -16.3959629750


 Evaluation of 2e integral derivatives required18877.57 seconds.

                            Molecular gradient
                            ------------------

                         H #1 z    -0.0001018479
                         C #2 z    -0.0007376122
                         C #3 x     0.0001838510
                         C #3 z     0.0014732599
                         C #4 x    -0.0214737435
                         C #4 z     0.0049497218
                         H #5 x    -0.0000369206
                         H #5 z    -0.0006032175
                         H #6 x    -0.0018771226
                         H #6 z     0.0016856149
                         N #7 z    -0.0066659190


 H #1      -0.0000000000            0.0000000000           -0.0001018479
 C #2      -0.0000000000            0.0000000000           -0.0007376122
 C #3 1     0.0000919255            0.0000000000            0.0007366299
 C #3 2    -0.0000919255            0.0000000000            0.0007366299
 C #4 1    -0.0107368717            0.0000000000            0.0024748609
 C #4 2     0.0107368717            0.0000000000            0.0024748609
 H #5 1    -0.0000184603            0.0000000000           -0.0003016087
 H #5 2     0.0000184603            0.0000000000           -0.0003016087
 H #6 1    -0.0009385613            0.0000000000            0.0008428074
 H #6 2     0.0009385613            0.0000000000            0.0008428074
 N #7      -0.0000000000            0.0000000000           -0.0066659190


  Molecular gradient norm 0.232E-01

                           Total dipole moment
                           -------------------

                               au             Debye

                    z     -0.84886899     -2.15761013

  Conversion factor used: 1 a.u. =   2.54174691 Debye 


 @CHECKOUT-I, Total execution time (CPU/WALL):     18886.30/     698.10 seconds.
--executable xvdint finished with status     0 in      698.19 seconds (walltime).
 --invoking executable--
/home/besselman/CFOUR_18/cfour18/bin/xjoda
   JODA beginning optimization cycle #  2.
   Retrieving information from last optimization cycle.
                    10                     0
 OriVec is    1.00000000000000      -6.163438522699460E-016
  0.000000000000000E+000                     1
  calling readgh 3                      1                    -1
  gradient from JOBARC 
  -0.000000000000000   0.000000000000000  -0.000101847945820
  -0.000000000000000   0.000000000000000  -0.000737612158827
   0.000091925510418   0.000000000000000   0.000736629937122
  -0.000091925510418   0.000000000000000   0.000736629937122
  -0.010736871746859   0.000000000000000   0.002474860891020
   0.010736871746859   0.000000000000000   0.002474860891020
  -0.000018460309071   0.000000000000000  -0.000301608745033
   0.000018460309071   0.000000000000000  -0.000301608745033
  -0.000938561285267   0.000000000000000   0.000842807446575
   0.000938561285267   0.000000000000000   0.000842807446575
  -0.000000000000000   0.000000000000000  -0.006665918954858
 
                     0
  current gradient vector 
       -0.000000000000000        0.000000000000000       -0.000101847945820
       -0.000000000000000        0.000000000000000       -0.000737612158827
        0.000091925510418        0.000000000000000        0.000736629937122
       -0.000091925510418        0.000000000000000        0.000736629937122
       -0.010736871746859        0.000000000000000        0.002474860891020
        0.010736871746859        0.000000000000000        0.002474860891020
       -0.000018460309071        0.000000000000000       -0.000301608745033
        0.000018460309071        0.000000000000000       -0.000301608745033
       -0.000938561285267        0.000000000000000        0.000842807446575
        0.000938561285267        0.000000000000000        0.000842807446575
        0.000000000000000        0.000000000000000        0.000000000000000
       -0.000000000000000        0.000000000000000       -0.006665918954858
   Internal coordinate energy gradients (atomic units): 
                     R                 dV/dR
 [R1   ]    2.044425174118516    0.000101847945809
 [R2   ]    2.629434840099395   -0.008014297315510
 [A1   ]    2.111603827441756    0.056410100500437
 [R2   ]    2.629434840099395   -0.008014297315510
 [A1   ]    2.111603827441756    0.056410100500437
 [D180 ]    3.141592653589793   -0.000000000000000
 [R3   ]    2.633372459919305    0.003844567759925
 [A2   ]    2.066166011084731   -0.032808391773292
 [D180 ]    3.141592653589793   -0.000000000000000
 [R3   ]    2.633372459919305    0.003844567759925
 [A2   ]    2.066166011084731   -0.032808391773292
 [D180 ]    3.141592653589793   -0.000000000000000
 [R4   ]    2.043199840081351    0.000123733872637
 [A3   ]    2.117771224757967   -0.000563265939096
 [D0   ]    0.000000000000000    0.000000000000000
 [R4   ]    2.043199840081351    0.000123733872637
 [A3   ]    2.117771224757967   -0.000563265939096
 [D0   ]    0.000000000000000    0.000000000000000
 [R5   ]    2.047487613685660   -0.000332922958550
 [A4   ]    2.097370056538601    0.002491199292059
 [D180 ]    3.141592653589793   -0.000000000000000
 [R5   ]    2.047487613685660   -0.000332922958550
 [A4   ]    2.097370056538601    0.002491199292059
 [D180 ]    3.141592653589793   -0.000000000000000
 [R    ]    1.889726907414138   -0.000000000000001
 [A90  ]    1.570796326794897    0.000000000000005
 [D90  ]    1.570796326794897   -0.000000000000000
 [R6   ]    5.306963614019351   -0.006665918954847
 [A90  ]    1.570796326794897    0.000000000000005
 [D180 ]    3.141592653589793   -0.000000000000000
                     1                    -1                     0 ****
   Hessian from cycle  1 read.
   BFGS update using last two gradients and previous step.
   Optimization cycle  2.  Updating structure with Newton-Raphson step.
  @EFOL-I, Current internal coordinate Hessian written to FCMINT.
   There are  10 independent internal coordinates which will be optimized.
   Hessian matrix in totally symmetric symmetry coordinates: 
              R1        R2        A1        R3        A2   
  R1         0.999232 -0.005876  0.014577 -0.002719 -0.009813
  R2        -0.005876  1.232991 -1.763322 -0.137279  1.019406
  A1         0.014577 -1.763322 12.620104  0.837338 -7.196575
  R3        -0.002719 -0.137279  0.837338  1.039197 -0.493427
  A2        -0.009813  1.019406 -7.196575 -0.493427  4.434502
  R4        -0.001039 -0.008802  0.025479 -0.003320 -0.016637
  A3        -0.000127  0.017694 -0.123489 -0.008270  0.071874
  R5        -0.001234  0.005120 -0.074779 -0.010466  0.041560
  A4         0.000874 -0.076813  0.546647  0.038086 -0.317634
  R6        -0.000220  0.151937 -1.032080 -0.065162  0.602125
 
              R4        A3        R5        A4        R6   
  R1        -0.001039 -0.000127 -0.001234  0.000874 -0.000220
  R2        -0.008802  0.017694  0.005120 -0.076813  0.151937
  A1         0.025479 -0.123489 -0.074779  0.546647 -1.032080
  R3        -0.003320 -0.008270 -0.010466  0.038086 -0.065162
  A2        -0.016637  0.071874  0.041560 -0.317634  0.602125
  R4         0.998597 -0.000229 -0.001714  0.001438 -0.000770
  A3        -0.000229  0.251232  0.000774 -0.005463  0.010279
  R5        -0.001714  0.000774  0.998781 -0.002970  0.007692
  A4         0.001438 -0.005463 -0.002970  0.274090 -0.045900
  R6        -0.000770  0.010279  0.007692 -0.045900  1.084847
   The eigenvectors of the Hessian matrix: 
                   1         2         3         4         5
  R1         0.001647 -0.000000 -0.000000  0.133214  0.052044
  R2         0.007781 -0.000000 -0.000000  0.739850 -0.581063
  A1         0.500861  0.027001  0.051331  0.037986 -0.131167
  R3         0.007846 -0.000000 -0.000000  0.588379  0.594539
  A2         0.847503  0.041731  0.164833 -0.035477  0.074510
  R4         0.002243 -0.000000 -0.000000  0.181055  0.073408
  A3        -0.021164  0.985693 -0.166995 -0.000189  0.001335
  R5         0.002392 -0.000000 -0.000000  0.199299  0.032294
  A4        -0.174036  0.161056  0.970725  0.003983 -0.005486
  R6        -0.002189  0.000000  0.000000 -0.116050 -0.526270
 
                   6         7         8         9        10
  R1         0.147245  0.231776  0.945911  0.096914  0.001104
  R2        -0.302588 -0.040959 -0.022259  0.071331 -0.126910
  A1        -0.000000  0.000000 -0.000000  0.000000  0.852717
  R3         0.332363 -0.426881 -0.062063 -0.007163  0.060634
  A2        -0.000000 -0.000000  0.000000 -0.000000 -0.496001
  R4         0.360514  0.668026 -0.304779  0.541019  0.001909
  A3         0.000000 -0.000000  0.000000  0.000000 -0.008514
  R5         0.173264  0.480818 -0.089523 -0.830652 -0.005316
  A4        -0.000000  0.000000 -0.000000 -0.000000  0.037668
  R6         0.785050 -0.291426  0.000000 -0.052772 -0.074497
   The eigenvalues of the Hessian matrix: 
       0.24816      0.25000      0.25000      0.95832      0.98289      1.00000
       1.00000      1.00000      1.00000     17.24421
   Gradients along Hessian eigenvectors: 
       0.00001     -0.00000     -0.00000      0.00023     -0.00061      0.00000
       0.00000     -0.00000      0.00000      0.09345
   There are  0 negative eigenvalues.
   Summary of Optimization Cycle: 
   The maximum unscaled step is:    0.00386.
   Scale factor set to:  1.00000.
   Forces are in hartree/bohr and hartree/radian.
   Parameter values are in Angstroms and degrees.
--------------------------------------------------------------------------
  Parameter     dV/dR           Step          Rold            Rnew
--------------------------------------------------------------------------
    R1      0.0001018479   -0.0000028969    1.0818632062    1.0818603093
    R2     -0.0080142973    0.0000556144    1.3914369881    1.3914926025
    A1      0.0564101005   -0.1914126656  120.9859873161  120.7945746504
    R3      0.0038445678   -0.0000371238    1.3935206868    1.3934835630
    A2     -0.0328083918    0.1102358930  118.3825922085  118.4928281016
    R4      0.0001237339   -0.0000029899    1.0812147874    1.0812117975
    A3     -0.0005632659    0.0019267729  121.3393531529  121.3412799257
    R5     -0.0003329230    0.0000004438    1.0834837794    1.0834842233
    A4      0.0024911993   -0.0082653611  120.1704523168  120.1621869556
    R6     -0.0066659190    0.0000548885    2.8083241898    2.8083790783
--------------------------------------------------------------------------
  Minimum force:  0.000101848 / RMS force:  0.020948971
 Updating structure...
  -1.00000000000000       0.859008378527640       0.554422875026127     
  -1.00000000000000       0.878876833285575       0.859008378527640     
  -1.00000000000000       0.878876833285575       0.859008378527640     
   1.00000000000000       0.854084310143617       0.859008378527640     
   1.00000000000000       0.854084310143617       0.859008378527640     
  -1.00000000000000       0.864606587824782       0.878876833285575     
  -1.00000000000000       0.864606587824782       0.878876833285575     
  6.123233995736770E-017   1.00000000000000       0.554422875026127     
  -1.00000000000000        1.00000000000000       0.734343139189463     
   Rotational constants (in cm-1): 
          0.0990269861             0.1938519940             0.2024421524
   Rotational constants (in MHz): 
       2968.7547720646          5811.5373917280          6069.0638972483


 ----------------------------------------------------------------
         Coordinates used in calculation (QCOMP) 
 ----------------------------------------------------------------
 Z-matrix   Atomic            Coordinates (in bohr)
  Symbol    Number           X              Y              Z
 ----------------------------------------------------------------
     H         1        -0.00000000    -0.00000000    -4.71442148
     C         6        -0.00000000    -0.00000000    -2.67000178
     C         6         2.25879684     0.00000000    -1.32377849
     C         6        -2.25879684    -0.00000000    -1.32377849
     C         6         2.15303749     0.00000000     1.30739919
     C         6        -2.15303749    -0.00000000     1.30739919
     H         1         4.06509957     0.00000000    -2.27871981
     H         1        -4.06509957    -0.00000000    -2.27871981
     H         1         3.88056389     0.00000000     2.40642671
     H         1        -3.88056389    -0.00000000     2.40642671
     X         0         0.00000000     1.88972691    -2.67000178
     N         7         0.00000000     0.00000000     2.63706556
 ----------------------------------------------------------------
 
   Interatomic distance matrix (Angstroms) 
 
                 H             C             C             C             C    
                [ 1]        [ 2]        [ 3]        [ 4]        [ 5]
  H    [ 1]     0.00000
  C    [ 2]     1.08186     0.00000
  C    [ 3]     2.15594     1.39149     0.00000
  C    [ 4]     2.15594     1.39149     2.39061     0.00000
  C    [ 5]     3.38417     2.39334     1.39348     2.71831     0.00000
  C    [ 6]     3.38417     2.39334     2.71831     1.39348     2.27868
  H    [ 7]     2.50775     2.16110     1.08121     3.38440     2.15058
  H    [ 8]     2.50775     2.16110     3.38440     1.08121     3.79850
  H    [ 9]     4.29140     3.38131     2.15243     3.80147     1.08348
  H    [10]     4.29140     3.38131     3.80147     2.15243     3.24538
  X    [11]     1.47324     1.00000     1.71355     1.71355     2.59385
  N    [12]     3.89024     2.80838     2.41287     2.41287     1.33910
 
                 C             H             H             H             H    
                [ 6]        [ 7]        [ 8]        [ 9]        [10]
  C    [ 6]     0.00000
  H    [ 7]     3.79850     0.00000
  H    [ 8]     2.15058     4.30232     0.00000
  H    [ 9]     3.24538     2.48120     4.88119     0.00000
  H    [10]     1.08348     4.88119     2.48120     4.10701     0.00000
  X    [11]     2.59385     2.38125     2.38125     3.52608     3.52608
  N    [12]     1.33910     3.37555     3.37555     2.05713     2.05713
 
                 X             N    
                [11]        [12]
  X    [11]     0.00000
  N    [12]     2.98111     0.00000
   Rotational constants (order x, y, z, in cm-1): 
          0.1938519940             0.0990269861             0.2024421524
   Rotational constants (order x, y, z, in MHz): 
       5811.5373917280          2968.7547720646          6069.0638972483
  ECPDATA file not present.   Using default ECPDATA. 
  There are  328 basis functions.
 @CHECKOUT-I, Total execution time (CPU/WALL):         0.22/       0.29 seconds.
--executable xjoda finished with status     0 in        0.41 seconds (walltime).
 --invoking executable--
/home/besselman/CFOUR_18/cfour18/bin/xvmol
 SERIAL VERSION OF MOLECULE STARTED
********************************************************************************
                    INPUT FROM MOL FILE
********************************************************************************
INTGRL        1    0    1    0    0    0    0    0    0                         
         *** CFOUR Program System (Release V0.1) ***                            
CCSD(T) cc-pCVTZ Relativistic Optimization of Pyridine optimization CCSD(T)/cc-p
    7    2 X  Y       0.10E-08              0    0                              
   9999.00      3.00                                                            
          1.00000000    1    3    1    1    1                                   
H #1  -0.000000000000000  -0.000000000000000  -4.714421475895321                
    5    3                                                                      
   33.8700000000000       6.068000000000000E-003  0.000000000000000E+000        
  0.000000000000000E+000                                                        
   5.09500000000000       4.530800000000000E-002  0.000000000000000E+000        
  0.000000000000000E+000                                                        
   1.15900000000000       0.202822000000000       0.000000000000000E+000        
  0.000000000000000E+000                                                        
  0.325800000000000       0.503903000000000        1.00000000000000             
  0.000000000000000E+000                                                        
  0.102700000000000       0.383421000000000       0.000000000000000E+000        
   1.00000000000000                                                             
    2    2                                                                      
   1.40700000000000        1.00000000000000       0.000000000000000E+000        
  0.388000000000000       0.000000000000000E+000   1.00000000000000             
    1    1                                                                      
   1.05700000000000        1.00000000000000                                     
          6.00000000    1    4    1    1    1    1                              
C #2  -0.000000000000000  -0.000000000000000  -2.670001776109558                
   12    6                                                                      
   8236.00000000000       5.310000000000000E-004 -1.130000000000000E-004        
  0.000000000000000E+000  0.000000000000000E+000  0.000000000000000E+000        
  0.000000000000000E+000                                                        
   1235.00000000000       4.108000000000000E-003 -8.780000000000000E-004        
  0.000000000000000E+000  0.000000000000000E+000  0.000000000000000E+000        
  0.000000000000000E+000                                                        
   280.800000000000       2.108700000000000E-002 -4.540000000000000E-003        
  0.000000000000000E+000  0.000000000000000E+000  0.000000000000000E+000        
  0.000000000000000E+000                                                        
   79.2700000000000       8.185300000000000E-002 -1.813300000000000E-002        
  0.000000000000000E+000  0.000000000000000E+000  0.000000000000000E+000        
  0.000000000000000E+000                                                        
   25.5900000000000       0.234817000000000      -5.576000000000000E-002        
  0.000000000000000E+000  0.000000000000000E+000  0.000000000000000E+000        
  0.000000000000000E+000                                                        
   8.99700000000000       0.434401000000000      -0.126895000000000             
  0.000000000000000E+000  0.000000000000000E+000  0.000000000000000E+000        
  0.000000000000000E+000                                                        
   3.31900000000000       0.346129000000000      -0.170352000000000             
  0.000000000000000E+000  0.000000000000000E+000  0.000000000000000E+000        
  0.000000000000000E+000                                                        
  0.905900000000000       3.937800000000000E-002  0.140382000000000             
   1.00000000000000       0.000000000000000E+000  0.000000000000000E+000        
  0.000000000000000E+000                                                        
  0.364300000000000      -8.983000000000000E-003  0.598684000000000             
  0.000000000000000E+000  0.000000000000000E+000  0.000000000000000E+000        
  0.000000000000000E+000                                                        
  0.128500000000000       2.385000000000000E-003  0.395389000000000             
  0.000000000000000E+000   1.00000000000000       0.000000000000000E+000        
  0.000000000000000E+000                                                        
   4.29200000000000       0.000000000000000E+000  0.000000000000000E+000        
  0.000000000000000E+000  0.000000000000000E+000   1.00000000000000             
  0.000000000000000E+000                                                        
   11.8760000000000       0.000000000000000E+000  0.000000000000000E+000        
  0.000000000000000E+000  0.000000000000000E+000  0.000000000000000E+000        
   1.00000000000000                                                             
    7    5                                                                      
   18.7100000000000       1.403100000000000E-002  0.000000000000000E+000        
  0.000000000000000E+000  0.000000000000000E+000  0.000000000000000E+000        
   4.13300000000000       8.686600000000000E-002  0.000000000000000E+000        
  0.000000000000000E+000  0.000000000000000E+000  0.000000000000000E+000        
   1.20000000000000       0.290216000000000       0.000000000000000E+000        
  0.000000000000000E+000  0.000000000000000E+000  0.000000000000000E+000        
  0.382700000000000       0.501008000000000        1.00000000000000             
  0.000000000000000E+000  0.000000000000000E+000  0.000000000000000E+000        
  0.120900000000000       0.343406000000000       0.000000000000000E+000        
   1.00000000000000       0.000000000000000E+000  0.000000000000000E+000        
   8.77800000000000       0.000000000000000E+000  0.000000000000000E+000        
  0.000000000000000E+000   1.00000000000000       0.000000000000000E+000        
   33.1900000000000       0.000000000000000E+000  0.000000000000000E+000        
  0.000000000000000E+000  0.000000000000000E+000   1.00000000000000             
    3    3                                                                      
   1.09700000000000        1.00000000000000       0.000000000000000E+000        
  0.000000000000000E+000                                                        
  0.318000000000000       0.000000000000000E+000   1.00000000000000             
  0.000000000000000E+000                                                        
   14.8390000000000       0.000000000000000E+000  0.000000000000000E+000        
   1.00000000000000                                                             
    1    1                                                                      
  0.761000000000000        1.00000000000000                                     
          6.00000000    1    4    1    1    1    1                              
C #3   2.258796836751432   0.000000000000000  -1.323778493873790                
   12    6                                                                      
   8236.00000000000       5.310000000000000E-004 -1.130000000000000E-004        
  0.000000000000000E+000  0.000000000000000E+000  0.000000000000000E+000        
  0.000000000000000E+000                                                        
   1235.00000000000       4.108000000000000E-003 -8.780000000000000E-004        
  0.000000000000000E+000  0.000000000000000E+000  0.000000000000000E+000        
  0.000000000000000E+000                                                        
   280.800000000000       2.108700000000000E-002 -4.540000000000000E-003        
  0.000000000000000E+000  0.000000000000000E+000  0.000000000000000E+000        
  0.000000000000000E+000                                                        
   79.2700000000000       8.185300000000000E-002 -1.813300000000000E-002        
  0.000000000000000E+000  0.000000000000000E+000  0.000000000000000E+000        
  0.000000000000000E+000                                                        
   25.5900000000000       0.234817000000000      -5.576000000000000E-002        
  0.000000000000000E+000  0.000000000000000E+000  0.000000000000000E+000        
  0.000000000000000E+000                                                        
   8.99700000000000       0.434401000000000      -0.126895000000000             
  0.000000000000000E+000  0.000000000000000E+000  0.000000000000000E+000        
  0.000000000000000E+000                                                        
   3.31900000000000       0.346129000000000      -0.170352000000000             
  0.000000000000000E+000  0.000000000000000E+000  0.000000000000000E+000        
  0.000000000000000E+000                                                        
  0.905900000000000       3.937800000000000E-002  0.140382000000000             
   1.00000000000000       0.000000000000000E+000  0.000000000000000E+000        
  0.000000000000000E+000                                                        
  0.364300000000000      -8.983000000000000E-003  0.598684000000000             
  0.000000000000000E+000  0.000000000000000E+000  0.000000000000000E+000        
  0.000000000000000E+000                                                        
  0.128500000000000       2.385000000000000E-003  0.395389000000000             
  0.000000000000000E+000   1.00000000000000       0.000000000000000E+000        
  0.000000000000000E+000                                                        
   4.29200000000000       0.000000000000000E+000  0.000000000000000E+000        
  0.000000000000000E+000  0.000000000000000E+000   1.00000000000000             
  0.000000000000000E+000                                                        
   11.8760000000000       0.000000000000000E+000  0.000000000000000E+000        
  0.000000000000000E+000  0.000000000000000E+000  0.000000000000000E+000        
   1.00000000000000                                                             
    7    5                                                                      
   18.7100000000000       1.403100000000000E-002  0.000000000000000E+000        
  0.000000000000000E+000  0.000000000000000E+000  0.000000000000000E+000        
   4.13300000000000       8.686600000000000E-002  0.000000000000000E+000        
  0.000000000000000E+000  0.000000000000000E+000  0.000000000000000E+000        
   1.20000000000000       0.290216000000000       0.000000000000000E+000        
  0.000000000000000E+000  0.000000000000000E+000  0.000000000000000E+000        
  0.382700000000000       0.501008000000000        1.00000000000000             
  0.000000000000000E+000  0.000000000000000E+000  0.000000000000000E+000        
  0.120900000000000       0.343406000000000       0.000000000000000E+000        
   1.00000000000000       0.000000000000000E+000  0.000000000000000E+000        
   8.77800000000000       0.000000000000000E+000  0.000000000000000E+000        
  0.000000000000000E+000   1.00000000000000       0.000000000000000E+000        
   33.1900000000000       0.000000000000000E+000  0.000000000000000E+000        
  0.000000000000000E+000  0.000000000000000E+000   1.00000000000000             
    3    3                                                                      
   1.09700000000000        1.00000000000000       0.000000000000000E+000        
  0.000000000000000E+000                                                        
  0.318000000000000       0.000000000000000E+000   1.00000000000000             
  0.000000000000000E+000                                                        
   14.8390000000000       0.000000000000000E+000  0.000000000000000E+000        
   1.00000000000000                                                             
    1    1                                                                      
  0.761000000000000        1.00000000000000                                     
          6.00000000    1    4    1    1    1    1                              
C #4   2.153037488613866   0.000000000000000   1.307399188399831                
   12    6                                                                      
   8236.00000000000       5.310000000000000E-004 -1.130000000000000E-004        
  0.000000000000000E+000  0.000000000000000E+000  0.000000000000000E+000        
  0.000000000000000E+000                                                        
   1235.00000000000       4.108000000000000E-003 -8.780000000000000E-004        
  0.000000000000000E+000  0.000000000000000E+000  0.000000000000000E+000        
  0.000000000000000E+000                                                        
   280.800000000000       2.108700000000000E-002 -4.540000000000000E-003        
  0.000000000000000E+000  0.000000000000000E+000  0.000000000000000E+000        
  0.000000000000000E+000                                                        
   79.2700000000000       8.185300000000000E-002 -1.813300000000000E-002        
  0.000000000000000E+000  0.000000000000000E+000  0.000000000000000E+000        
  0.000000000000000E+000                                                        
   25.5900000000000       0.234817000000000      -5.576000000000000E-002        
  0.000000000000000E+000  0.000000000000000E+000  0.000000000000000E+000        
  0.000000000000000E+000                                                        
   8.99700000000000       0.434401000000000      -0.126895000000000             
  0.000000000000000E+000  0.000000000000000E+000  0.000000000000000E+000        
  0.000000000000000E+000                                                        
   3.31900000000000       0.346129000000000      -0.170352000000000             
  0.000000000000000E+000  0.000000000000000E+000  0.000000000000000E+000        
  0.000000000000000E+000                                                        
  0.905900000000000       3.937800000000000E-002  0.140382000000000             
   1.00000000000000       0.000000000000000E+000  0.000000000000000E+000        
  0.000000000000000E+000                                                        
  0.364300000000000      -8.983000000000000E-003  0.598684000000000             
  0.000000000000000E+000  0.000000000000000E+000  0.000000000000000E+000        
  0.000000000000000E+000                                                        
  0.128500000000000       2.385000000000000E-003  0.395389000000000             
  0.000000000000000E+000   1.00000000000000       0.000000000000000E+000        
  0.000000000000000E+000                                                        
   4.29200000000000       0.000000000000000E+000  0.000000000000000E+000        
  0.000000000000000E+000  0.000000000000000E+000   1.00000000000000             
  0.000000000000000E+000                                                        
   11.8760000000000       0.000000000000000E+000  0.000000000000000E+000        
  0.000000000000000E+000  0.000000000000000E+000  0.000000000000000E+000        
   1.00000000000000                                                             
    7    5                                                                      
   18.7100000000000       1.403100000000000E-002  0.000000000000000E+000        
  0.000000000000000E+000  0.000000000000000E+000  0.000000000000000E+000        
   4.13300000000000       8.686600000000000E-002  0.000000000000000E+000        
  0.000000000000000E+000  0.000000000000000E+000  0.000000000000000E+000        
   1.20000000000000       0.290216000000000       0.000000000000000E+000        
  0.000000000000000E+000  0.000000000000000E+000  0.000000000000000E+000        
  0.382700000000000       0.501008000000000        1.00000000000000             
  0.000000000000000E+000  0.000000000000000E+000  0.000000000000000E+000        
  0.120900000000000       0.343406000000000       0.000000000000000E+000        
   1.00000000000000       0.000000000000000E+000  0.000000000000000E+000        
   8.77800000000000       0.000000000000000E+000  0.000000000000000E+000        
  0.000000000000000E+000   1.00000000000000       0.000000000000000E+000        
   33.1900000000000       0.000000000000000E+000  0.000000000000000E+000        
  0.000000000000000E+000  0.000000000000000E+000   1.00000000000000             
    3    3                                                                      
   1.09700000000000        1.00000000000000       0.000000000000000E+000        
  0.000000000000000E+000                                                        
  0.318000000000000       0.000000000000000E+000   1.00000000000000             
  0.000000000000000E+000                                                        
   14.8390000000000       0.000000000000000E+000  0.000000000000000E+000        
   1.00000000000000                                                             
    1    1                                                                      
  0.761000000000000        1.00000000000000                                     
          1.00000000    1    3    1    1    1                                   
H #5   4.065099574692780   0.000000000000000  -2.278719809900661                
    5    3                                                                      
   33.8700000000000       6.068000000000000E-003  0.000000000000000E+000        
  0.000000000000000E+000                                                        
   5.09500000000000       4.530800000000000E-002  0.000000000000000E+000        
  0.000000000000000E+000                                                        
   1.15900000000000       0.202822000000000       0.000000000000000E+000        
  0.000000000000000E+000                                                        
  0.325800000000000       0.503903000000000        1.00000000000000             
  0.000000000000000E+000                                                        
  0.102700000000000       0.383421000000000       0.000000000000000E+000        
   1.00000000000000                                                             
    2    2                                                                      
   1.40700000000000        1.00000000000000       0.000000000000000E+000        
  0.388000000000000       0.000000000000000E+000   1.00000000000000             
    1    1                                                                      
   1.05700000000000        1.00000000000000                                     
          1.00000000    1    3    1    1    1                                   
H #6   3.880563891824669   0.000000000000000   2.406426708017743                
    5    3                                                                      
   33.8700000000000       6.068000000000000E-003  0.000000000000000E+000        
  0.000000000000000E+000                                                        
   5.09500000000000       4.530800000000000E-002  0.000000000000000E+000        
  0.000000000000000E+000                                                        
   1.15900000000000       0.202822000000000       0.000000000000000E+000        
  0.000000000000000E+000                                                        
  0.325800000000000       0.503903000000000        1.00000000000000             
  0.000000000000000E+000                                                        
  0.102700000000000       0.383421000000000       0.000000000000000E+000        
   1.00000000000000                                                             
    2    2                                                                      
   1.40700000000000        1.00000000000000       0.000000000000000E+000        
  0.388000000000000       0.000000000000000E+000   1.00000000000000             
    1    1                                                                      
   1.05700000000000        1.00000000000000                                     
          7.00000000    1    4    1    1    1    1                              
N #7   0.000000000000001   0.000000000000000   2.637065562192655                
   12    6                                                                      
   11420.0000000000       5.230000000000000E-004 -1.150000000000000E-004        
  0.000000000000000E+000  0.000000000000000E+000  0.000000000000000E+000        
  0.000000000000000E+000                                                        
   1712.00000000000       4.045000000000000E-003 -8.950000000000000E-004        
  0.000000000000000E+000  0.000000000000000E+000  0.000000000000000E+000        
  0.000000000000000E+000                                                        
   389.300000000000       2.077500000000000E-002 -4.624000000000000E-003        
  0.000000000000000E+000  0.000000000000000E+000  0.000000000000000E+000        
  0.000000000000000E+000                                                        
   110.000000000000       8.072699999999999E-002 -1.852800000000000E-002        
  0.000000000000000E+000  0.000000000000000E+000  0.000000000000000E+000        
  0.000000000000000E+000                                                        
   35.5700000000000       0.233074000000000      -5.733900000000000E-002        
  0.000000000000000E+000  0.000000000000000E+000  0.000000000000000E+000        
  0.000000000000000E+000                                                        
   12.5400000000000       0.433501000000000      -0.132076000000000             
  0.000000000000000E+000  0.000000000000000E+000  0.000000000000000E+000        
  0.000000000000000E+000                                                        
   4.64400000000000       0.347472000000000      -0.172510000000000             
  0.000000000000000E+000  0.000000000000000E+000  0.000000000000000E+000        
  0.000000000000000E+000                                                        
   1.29300000000000       4.126200000000000E-002  0.151814000000000             
   1.00000000000000       0.000000000000000E+000  0.000000000000000E+000        
  0.000000000000000E+000                                                        
  0.511800000000000      -8.508000000000000E-003  0.599944000000000             
  0.000000000000000E+000  0.000000000000000E+000  0.000000000000000E+000        
  0.000000000000000E+000                                                        
  0.178700000000000       2.384000000000000E-003  0.387462000000000             
  0.000000000000000E+000   1.00000000000000       0.000000000000000E+000        
  0.000000000000000E+000                                                        
   5.95200000000000       0.000000000000000E+000  0.000000000000000E+000        
  0.000000000000000E+000  0.000000000000000E+000   1.00000000000000             
  0.000000000000000E+000                                                        
   16.2010000000000       0.000000000000000E+000  0.000000000000000E+000        
  0.000000000000000E+000  0.000000000000000E+000  0.000000000000000E+000        
   1.00000000000000                                                             
    7    5                                                                      
   26.6300000000000       1.467000000000000E-002  0.000000000000000E+000        
  0.000000000000000E+000  0.000000000000000E+000  0.000000000000000E+000        
   5.94800000000000       9.176400000000000E-002  0.000000000000000E+000        
  0.000000000000000E+000  0.000000000000000E+000  0.000000000000000E+000        
   1.74200000000000       0.298683000000000       0.000000000000000E+000        
  0.000000000000000E+000  0.000000000000000E+000  0.000000000000000E+000        
  0.555000000000000       0.498487000000000        1.00000000000000             
  0.000000000000000E+000  0.000000000000000E+000  0.000000000000000E+000        
  0.172500000000000       0.337023000000000       0.000000000000000E+000        
   1.00000000000000       0.000000000000000E+000  0.000000000000000E+000        
   11.8710000000000       0.000000000000000E+000  0.000000000000000E+000        
  0.000000000000000E+000   1.00000000000000       0.000000000000000E+000        
   44.8490000000000       0.000000000000000E+000  0.000000000000000E+000        
  0.000000000000000E+000  0.000000000000000E+000   1.00000000000000             
    3    3                                                                      
   1.65400000000000        1.00000000000000       0.000000000000000E+000        
  0.000000000000000E+000                                                        
  0.469000000000000       0.000000000000000E+000   1.00000000000000             
  0.000000000000000E+000                                                        
   14.2000000000000       0.000000000000000E+000  0.000000000000000E+000        
   1.00000000000000                                                             
    1    1                                                                      
   1.09300000000000        1.00000000000000                                     
FINISH                                                                          
 
********************************************************************************
 ONE- AND TWO-ELECTRON INTEGRALS OVER SYMMETRY-ADAPTED AOS ARE CALCULATED.

  SPHERICAL HARMONICS ARE USED.
  
  INTEGRALS LESS THAN  0.10E-13 ARE NEGLECTED.

  NUCLEAR REPULSION ENERGY :  206.2166332842 A.U.
  @MOLECU-I, ONE ELECTRON INTEGRALS (CPU/WALL):        0.24/       0.24 SECONDS.
  @TWOEL-I,   38684798 INTEGRALS OF SYMMETRY TYPE  I I I I
  @TWOEL-I,  129462711 INTEGRALS OF SYMMETRY TYPE  I J I J
  @TWOEL-I,   67140915 INTEGRALS OF SYMMETRY TYPE  I I J J
  @TWOEL-I,   84505556 INTEGRALS OF SYMMETRY TYPE  I J K L
  @TWOEL-I, TOTAL NUMBER OF 2-E INTEGRALS  319793980.
  @MOLECU-I, TWO ELECTRON INTEGRALS (CPU/WALL):      619.73/      26.21 SECONDS.
 @CHECKOUT-I, Total execution time (CPU/WALL):       620.10/      26.58 seconds.

Running with 32 threads/proc

--executable xvmol finished with status     0 in       67.89 seconds (walltime).
 --invoking executable--
/home/besselman/CFOUR_18/cfour18/bin/xvmol2ja
 @GETMEM-I,  Allocated  183105 MB of main memory.
 @CHECKOUT-I, Total execution time (CPU/WALL):         3.75/       0.17 seconds.
--executable xvmol2ja finished with status     0 in        0.21 seconds (walltime).
  a 
 --invoking executable--
/home/besselman/CFOUR_18/cfour18/bin/xvdint
 @GETMEM-I,  Allocated  183105 MB of main memory.
 One- and two-electron integral derivatives are calculated
 for RHF-CC/MBPT gradients and dipole moments.
 Spherical gaussians are used.
 Evaluated one-electron integrals:   dipole integrals
  keyword missing for gradient integrals in sfree
  pVp integrals for spin-free DHF
  derivative pVp integrals for spin-free DHF
 Evaluation of 1e integral derivatives required  131.23 seconds.
 Evaluation of 2e integral derivatives required    5.32 seconds.


 @CHECKOUT-I, Total execution time (CPU/WALL):       136.53/     109.99 seconds.
--executable xvdint finished with status     0 in      117.06 seconds (walltime).
 --invoking executable--
/home/besselman/CFOUR_18/cfour18/bin/xvpropx2c
 @GETMEM-I,  Allocated  183105 MB of main memory.
 generating sfx2c-1e hamiltonian integrals
  @dintfm0 gonna call get1esf3
  @dintfm0 finished get1esf3
  @dintfm0 gonna call get1esf2
  @dintfm0 finished get1esf2
  @dintfm0 gonna call dovrlpsf2
  @dintfm0 finished dovrlpsf2
  @dintfm0 calling strmat
   @strmat calling expnd2
   @strmat calling xgemm (1)
   @strmat calling xgemm (2)
   @strmat calling squez2
   @strmat calling dscal
   @strmat calling daxpy
   @strmat calling expnd2 (2)
   @strmat calling msqrinv
    @msqrinv calling eig
    @msqrinv finished eig
    @msqrinv calling mxm
   @strmat calling expnd2 (3)
   @strmat calling xgemm (3)
   @strmat calling xgemm (4)
   @strmat calling msqrinv (2)
    @msqrinv calling eig
    @msqrinv finished eig
    @msqrinv calling mxm
   @strmat calling xgemm (5)
   @strmat calling minv
   @strmat calling expnd2
   @strmat calling xgemm (1)
   @strmat calling xgemm (2)
   @strmat calling squez2
   @strmat calling dscal
   @strmat calling daxpy
   @strmat calling expnd2 (2)
   @strmat calling msqrinv
    @msqrinv calling eig
    @msqrinv finished eig
    @msqrinv calling mxm
   @strmat calling expnd2 (3)
   @strmat calling xgemm (3)
   @strmat calling xgemm (4)
   @strmat calling msqrinv (2)
    @msqrinv calling eig
    @msqrinv finished eig
    @msqrinv calling mxm
   @strmat calling xgemm (5)
   @strmat calling minv
   @strmat calling expnd2
   @strmat calling xgemm (1)
   @strmat calling xgemm (2)
   @strmat calling squez2
   @strmat calling dscal
   @strmat calling daxpy
   @strmat calling expnd2 (2)
   @strmat calling msqrinv
    @msqrinv calling eig
    @msqrinv finished eig
    @msqrinv calling mxm
   @strmat calling expnd2 (3)
   @strmat calling xgemm (3)
   @strmat calling xgemm (4)
   @strmat calling msqrinv (2)
    @msqrinv calling eig
    @msqrinv finished eig
    @msqrinv calling mxm
   @strmat calling xgemm (5)
   @strmat calling minv
   @strmat calling expnd2
   @strmat calling xgemm (1)
   @strmat calling xgemm (2)
   @strmat calling squez2
   @strmat calling dscal
   @strmat calling daxpy
   @strmat calling expnd2 (2)
   @strmat calling msqrinv
    @msqrinv calling eig
    @msqrinv finished eig
    @msqrinv calling mxm
   @strmat calling expnd2 (3)
   @strmat calling xgemm (3)
   @strmat calling xgemm (4)
   @strmat calling msqrinv (2)
    @msqrinv calling eig
    @msqrinv finished eig
    @msqrinv calling mxm
   @strmat calling xgemm (5)
   @strmat calling minv
  @dintfm0 finished strmat
  @dintfm0 calling hcorefw
  @dintfm0 finished hcorefw
 end generating sfx2c-1e hamiltonian integrals
   @strmat calling expnd2
   @strmat calling xgemm (1)
   @strmat calling xgemm (2)
   @strmat calling squez2
   @strmat calling dscal
   @strmat calling daxpy
   @strmat calling expnd2 (2)
   @strmat calling msqrinv
    @msqrinv calling eig
    @msqrinv finished eig
    @msqrinv calling mxm
   @strmat calling expnd2 (3)
   @strmat calling xgemm (3)
   @strmat calling xgemm (4)
   @strmat calling msqrinv (2)
    @msqrinv calling eig
    @msqrinv finished eig
    @msqrinv calling mxm
   @strmat calling xgemm (5)
   @strmat calling minv
   @strmat calling expnd2
   @strmat calling xgemm (1)
   @strmat calling xgemm (2)
   @strmat calling squez2
   @strmat calling dscal
   @strmat calling daxpy
   @strmat calling expnd2 (2)
   @strmat calling msqrinv
    @msqrinv calling eig
    @msqrinv finished eig
    @msqrinv calling mxm
   @strmat calling expnd2 (3)
   @strmat calling xgemm (3)
   @strmat calling xgemm (4)
   @strmat calling msqrinv (2)
    @msqrinv calling eig
    @msqrinv finished eig
    @msqrinv calling mxm
   @strmat calling xgemm (5)
   @strmat calling minv
   @strmat calling expnd2
   @strmat calling xgemm (1)
   @strmat calling xgemm (2)
   @strmat calling squez2
   @strmat calling dscal
   @strmat calling daxpy
   @strmat calling expnd2 (2)
   @strmat calling msqrinv
    @msqrinv calling eig
    @msqrinv finished eig
    @msqrinv calling mxm
   @strmat calling expnd2 (3)
   @strmat calling xgemm (3)
   @strmat calling xgemm (4)
   @strmat calling msqrinv (2)
    @msqrinv calling eig
    @msqrinv finished eig
    @msqrinv calling mxm
   @strmat calling xgemm (5)
   @strmat calling minv
   @strmat calling expnd2
   @strmat calling xgemm (1)
   @strmat calling xgemm (2)
   @strmat calling squez2
   @strmat calling dscal
   @strmat calling daxpy
   @strmat calling expnd2 (2)
   @strmat calling msqrinv
    @msqrinv calling eig
    @msqrinv finished eig
    @msqrinv calling mxm
   @strmat calling expnd2 (3)
   @strmat calling xgemm (3)
   @strmat calling xgemm (4)
   @strmat calling msqrinv (2)
    @msqrinv calling eig
    @msqrinv finished eig
    @msqrinv calling mxm
   @strmat calling xgemm (5)
   @strmat calling minv
    @msqrinv calling eig
    @msqrinv finished eig
    @msqrinv calling mxm
    @msqrinv calling eig
    @msqrinv finished eig
    @msqrinv calling mxm
    @msqrinv calling eig
    @msqrinv finished eig
    @msqrinv calling mxm
    @msqrinv calling eig
    @msqrinv finished eig
    @msqrinv calling mxm
    @msqrinv calling eig
    @msqrinv finished eig
    @msqrinv calling mxm
    @msqrinv calling eig
    @msqrinv finished eig
    @msqrinv calling mxm
    @msqrinv calling eig
    @msqrinv finished eig
    @msqrinv calling mxm
    @msqrinv calling eig
    @msqrinv finished eig
    @msqrinv calling mxm
    @msqrinv calling eig
    @msqrinv finished eig
    @msqrinv calling mxm
 generating sfx2c-1e gradient integrals
   @strmat calling expnd2
   @strmat calling xgemm (1)
   @strmat calling xgemm (2)
   @strmat calling squez2
   @strmat calling dscal
   @strmat calling daxpy
   @strmat calling expnd2 (2)
   @strmat calling msqrinv
    @msqrinv calling eig
    @msqrinv finished eig
    @msqrinv calling mxm
   @strmat calling expnd2 (3)
   @strmat calling xgemm (3)
   @strmat calling xgemm (4)
   @strmat calling msqrinv (2)
    @msqrinv calling eig
    @msqrinv finished eig
    @msqrinv calling mxm
   @strmat calling xgemm (5)
   @strmat calling minv
   @strmat calling expnd2
   @strmat calling xgemm (1)
   @strmat calling xgemm (2)
   @strmat calling squez2
   @strmat calling dscal
   @strmat calling daxpy
   @strmat calling expnd2 (2)
   @strmat calling msqrinv
    @msqrinv calling eig
    @msqrinv finished eig
    @msqrinv calling mxm
   @strmat calling expnd2 (3)
   @strmat calling xgemm (3)
   @strmat calling xgemm (4)
   @strmat calling msqrinv (2)
    @msqrinv calling eig
    @msqrinv finished eig
    @msqrinv calling mxm
   @strmat calling xgemm (5)
   @strmat calling minv
   @strmat calling expnd2
   @strmat calling xgemm (1)
   @strmat calling xgemm (2)
   @strmat calling squez2
   @strmat calling dscal
   @strmat calling daxpy
   @strmat calling expnd2 (2)
   @strmat calling msqrinv
    @msqrinv calling eig
    @msqrinv finished eig
    @msqrinv calling mxm
   @strmat calling expnd2 (3)
   @strmat calling xgemm (3)
   @strmat calling xgemm (4)
   @strmat calling msqrinv (2)
    @msqrinv calling eig
    @msqrinv finished eig
    @msqrinv calling mxm
   @strmat calling xgemm (5)
   @strmat calling minv
   @strmat calling expnd2
   @strmat calling xgemm (1)
   @strmat calling xgemm (2)
   @strmat calling squez2
   @strmat calling dscal
   @strmat calling daxpy
   @strmat calling expnd2 (2)
   @strmat calling msqrinv
    @msqrinv calling eig
    @msqrinv finished eig
    @msqrinv calling mxm
   @strmat calling expnd2 (3)
   @strmat calling xgemm (3)
   @strmat calling xgemm (4)
   @strmat calling msqrinv (2)
    @msqrinv calling eig
    @msqrinv finished eig
    @msqrinv calling mxm
   @strmat calling xgemm (5)
   @strmat calling minv
    @msqrinv calling eig
    @msqrinv finished eig
    @msqrinv calling mxm
    @msqrinv calling eig
    @msqrinv finished eig
    @msqrinv calling mxm
    @msqrinv calling eig
    @msqrinv finished eig
    @msqrinv calling mxm
    @msqrinv calling eig
    @msqrinv finished eig
    @msqrinv calling mxm
    @msqrinv calling eig
    @msqrinv finished eig
    @msqrinv calling mxm
    @msqrinv calling eig
    @msqrinv finished eig
    @msqrinv calling mxm
    @msqrinv calling eig
    @msqrinv finished eig
    @msqrinv calling mxm
    @msqrinv calling eig
    @msqrinv finished eig
    @msqrinv calling mxm
    @msqrinv calling eig
    @msqrinv finished eig
    @msqrinv calling mxm
    @msqrinv calling eig
    @msqrinv finished eig
    @msqrinv calling mxm
    @msqrinv calling eig
    @msqrinv finished eig
    @msqrinv calling mxm
    @msqrinv calling eig
    @msqrinv finished eig
    @msqrinv calling mxm
    @msqrinv calling eig
    @msqrinv finished eig
    @msqrinv calling mxm
    @msqrinv calling eig
    @msqrinv finished eig
    @msqrinv calling mxm
    @msqrinv calling eig
    @msqrinv finished eig
    @msqrinv calling mxm
    @msqrinv calling eig
    @msqrinv finished eig
    @msqrinv calling mxm
    @msqrinv calling eig
    @msqrinv finished eig
    @msqrinv calling mxm
    @msqrinv calling eig
    @msqrinv finished eig
    @msqrinv calling mxm
    @msqrinv calling eig
    @msqrinv finished eig
    @msqrinv calling mxm
    @msqrinv calling eig
    @msqrinv finished eig
    @msqrinv calling mxm
    @msqrinv calling eig
    @msqrinv finished eig
    @msqrinv calling mxm
    @msqrinv calling eig
    @msqrinv finished eig
    @msqrinv calling mxm
    @msqrinv calling eig
    @msqrinv finished eig
    @msqrinv calling mxm
    @msqrinv calling eig
    @msqrinv finished eig
    @msqrinv calling mxm
    @msqrinv calling eig
    @msqrinv finished eig
    @msqrinv calling mxm
    @msqrinv calling eig
    @msqrinv finished eig
    @msqrinv calling mxm
    @msqrinv calling eig
    @msqrinv finished eig
    @msqrinv calling mxm
    @msqrinv calling eig
    @msqrinv finished eig
    @msqrinv calling mxm
    @msqrinv calling eig
    @msqrinv finished eig
    @msqrinv calling mxm
    @msqrinv calling eig
    @msqrinv finished eig
    @msqrinv calling mxm
    @msqrinv calling eig
    @msqrinv finished eig
    @msqrinv calling mxm
    @msqrinv calling eig
    @msqrinv finished eig
    @msqrinv calling mxm
    @msqrinv calling eig
    @msqrinv finished eig
    @msqrinv calling mxm
    @msqrinv calling eig
    @msqrinv finished eig
    @msqrinv calling mxm
    @msqrinv calling eig
    @msqrinv finished eig
    @msqrinv calling mxm
    @msqrinv calling eig
    @msqrinv finished eig
    @msqrinv calling mxm
    @msqrinv calling eig
    @msqrinv finished eig
    @msqrinv calling mxm
    @msqrinv calling eig
    @msqrinv finished eig
    @msqrinv calling mxm
    @msqrinv calling eig
    @msqrinv finished eig
    @msqrinv calling mxm
    @msqrinv calling eig
    @msqrinv finished eig
    @msqrinv calling mxm
    @msqrinv calling eig
    @msqrinv finished eig
    @msqrinv calling mxm
    @msqrinv calling eig
    @msqrinv finished eig
    @msqrinv calling mxm
    @msqrinv calling eig
    @msqrinv finished eig
    @msqrinv calling mxm
    @msqrinv calling eig
    @msqrinv finished eig
    @msqrinv calling mxm
    @msqrinv calling eig
    @msqrinv finished eig
    @msqrinv calling mxm
    @msqrinv calling eig
    @msqrinv finished eig
    @msqrinv calling mxm
    @msqrinv calling eig
    @msqrinv finished eig
    @msqrinv calling mxm
    @msqrinv calling eig
    @msqrinv finished eig
    @msqrinv calling mxm
    @msqrinv calling eig
    @msqrinv finished eig
    @msqrinv calling mxm
    @msqrinv calling eig
    @msqrinv finished eig
    @msqrinv calling mxm
    @msqrinv calling eig
    @msqrinv finished eig
    @msqrinv calling mxm
    @msqrinv calling eig
    @msqrinv finished eig
    @msqrinv calling mxm
    @msqrinv calling eig
    @msqrinv finished eig
    @msqrinv calling mxm
    @msqrinv calling eig
    @msqrinv finished eig
    @msqrinv calling mxm
    @msqrinv calling eig
    @msqrinv finished eig
    @msqrinv calling mxm
    @msqrinv calling eig
    @msqrinv finished eig
    @msqrinv calling mxm
    @msqrinv calling eig
    @msqrinv finished eig
    @msqrinv calling mxm
    @msqrinv calling eig
    @msqrinv finished eig
    @msqrinv calling mxm
    @msqrinv calling eig
    @msqrinv finished eig
    @msqrinv calling mxm
    @msqrinv calling eig
    @msqrinv finished eig
    @msqrinv calling mxm
    @msqrinv calling eig
    @msqrinv finished eig
    @msqrinv calling mxm
    @msqrinv calling eig
    @msqrinv finished eig
    @msqrinv calling mxm
    @msqrinv calling eig
    @msqrinv finished eig
    @msqrinv calling mxm
    @msqrinv calling eig
    @msqrinv finished eig
    @msqrinv calling mxm
    @msqrinv calling eig
    @msqrinv finished eig
    @msqrinv calling mxm
    @msqrinv calling eig
    @msqrinv finished eig
    @msqrinv calling mxm
    @msqrinv calling eig
    @msqrinv finished eig
    @msqrinv calling mxm
    @msqrinv calling eig
    @msqrinv finished eig
    @msqrinv calling mxm
    @msqrinv calling eig
    @msqrinv finished eig
    @msqrinv calling mxm
    @msqrinv calling eig
    @msqrinv finished eig
    @msqrinv calling mxm
    @msqrinv calling eig
    @msqrinv finished eig
    @msqrinv calling mxm
    @msqrinv calling eig
    @msqrinv finished eig
    @msqrinv calling mxm
    @msqrinv calling eig
    @msqrinv finished eig
    @msqrinv calling mxm
    @msqrinv calling eig
    @msqrinv finished eig
    @msqrinv calling mxm
    @msqrinv calling eig
    @msqrinv finished eig
    @msqrinv calling mxm
    @msqrinv calling eig
    @msqrinv finished eig
    @msqrinv calling mxm
    @msqrinv calling eig
    @msqrinv finished eig
    @msqrinv calling mxm
    @msqrinv calling eig
    @msqrinv finished eig
    @msqrinv calling mxm
    @msqrinv calling eig
    @msqrinv finished eig
    @msqrinv calling mxm
    @msqrinv calling eig
    @msqrinv finished eig
    @msqrinv calling mxm
    @msqrinv calling eig
    @msqrinv finished eig
    @msqrinv calling mxm
    @msqrinv calling eig
    @msqrinv finished eig
    @msqrinv calling mxm
    @msqrinv calling eig
    @msqrinv finished eig
    @msqrinv calling mxm
    @msqrinv calling eig
    @msqrinv finished eig
    @msqrinv calling mxm
    @msqrinv calling eig
    @msqrinv finished eig
    @msqrinv calling mxm
    @msqrinv calling eig
    @msqrinv finished eig
    @msqrinv calling mxm
    @msqrinv calling eig
    @msqrinv finished eig
    @msqrinv calling mxm
    @msqrinv calling eig
    @msqrinv finished eig
    @msqrinv calling mxm
    @msqrinv calling eig
    @msqrinv finished eig
    @msqrinv calling mxm
    @msqrinv calling eig
    @msqrinv finished eig
    @msqrinv calling mxm
    @msqrinv calling eig
    @msqrinv finished eig
    @msqrinv calling mxm
    @msqrinv calling eig
    @msqrinv finished eig
    @msqrinv calling mxm
    @msqrinv calling eig
    @msqrinv finished eig
    @msqrinv calling mxm
    @msqrinv calling eig
    @msqrinv finished eig
    @msqrinv calling mxm
    @msqrinv calling eig
    @msqrinv finished eig
    @msqrinv calling mxm
    @msqrinv calling eig
    @msqrinv finished eig
    @msqrinv calling mxm
    @msqrinv calling eig
    @msqrinv finished eig
    @msqrinv calling mxm
    @msqrinv calling eig
    @msqrinv finished eig
    @msqrinv calling mxm
    @msqrinv calling eig
    @msqrinv finished eig
    @msqrinv calling mxm
    @msqrinv calling eig
    @msqrinv finished eig
    @msqrinv calling mxm
    @msqrinv calling eig
    @msqrinv finished eig
    @msqrinv calling mxm
    @msqrinv calling eig
    @msqrinv finished eig
    @msqrinv calling mxm
    @msqrinv calling eig
    @msqrinv finished eig
    @msqrinv calling mxm
    @msqrinv calling eig
    @msqrinv finished eig
    @msqrinv calling mxm
    @msqrinv calling eig
    @msqrinv finished eig
    @msqrinv calling mxm
    @msqrinv calling eig
    @msqrinv finished eig
    @msqrinv calling mxm
    @msqrinv calling eig
    @msqrinv finished eig
    @msqrinv calling mxm
    @msqrinv calling eig
    @msqrinv finished eig
    @msqrinv calling mxm
    @msqrinv calling eig
    @msqrinv finished eig
    @msqrinv calling mxm
    @msqrinv calling eig
    @msqrinv finished eig
    @msqrinv calling mxm
    @msqrinv calling eig
    @msqrinv finished eig
    @msqrinv calling mxm
    @msqrinv calling eig
    @msqrinv finished eig
    @msqrinv calling mxm
    @msqrinv calling eig
    @msqrinv finished eig
    @msqrinv calling mxm
    @msqrinv calling eig
    @msqrinv finished eig
    @msqrinv calling mxm
    @msqrinv calling eig
    @msqrinv finished eig
    @msqrinv calling mxm
    @msqrinv calling eig
    @msqrinv finished eig
    @msqrinv calling mxm
    @msqrinv calling eig
    @msqrinv finished eig
    @msqrinv calling mxm
    @msqrinv calling eig
    @msqrinv finished eig
    @msqrinv calling mxm
    @msqrinv calling eig
    @msqrinv finished eig
    @msqrinv calling mxm
    @msqrinv calling eig
    @msqrinv finished eig
    @msqrinv calling mxm
    @msqrinv calling eig
    @msqrinv finished eig
    @msqrinv calling mxm
    @msqrinv calling eig
    @msqrinv finished eig
    @msqrinv calling mxm
    @msqrinv calling eig
    @msqrinv finished eig
    @msqrinv calling mxm
    @msqrinv calling eig
    @msqrinv finished eig
    @msqrinv calling mxm
    @msqrinv calling eig
    @msqrinv finished eig
    @msqrinv calling mxm
    @msqrinv calling eig
    @msqrinv finished eig
    @msqrinv calling mxm
    @msqrinv calling eig
    @msqrinv finished eig
    @msqrinv calling mxm
    @msqrinv calling eig
    @msqrinv finished eig
    @msqrinv calling mxm
    @msqrinv calling eig
    @msqrinv finished eig
    @msqrinv calling mxm
    @msqrinv calling eig
    @msqrinv finished eig
    @msqrinv calling mxm
    @msqrinv calling eig
    @msqrinv finished eig
    @msqrinv calling mxm
    @msqrinv calling eig
    @msqrinv finished eig
    @msqrinv calling mxm
    @msqrinv calling eig
    @msqrinv finished eig
    @msqrinv calling mxm
    @msqrinv calling eig
    @msqrinv finished eig
    @msqrinv calling mxm
    @msqrinv calling eig
    @msqrinv finished eig
    @msqrinv calling mxm
    @msqrinv calling eig
    @msqrinv finished eig
    @msqrinv calling mxm
    @msqrinv calling eig
    @msqrinv finished eig
    @msqrinv calling mxm
    @msqrinv calling eig
    @msqrinv finished eig
    @msqrinv calling mxm
    @msqrinv calling eig
    @msqrinv finished eig
    @msqrinv calling mxm
    @msqrinv calling eig
    @msqrinv finished eig
    @msqrinv calling mxm
    @msqrinv calling eig
    @msqrinv finished eig
    @msqrinv calling mxm
    @msqrinv calling eig
    @msqrinv finished eig
    @msqrinv calling mxm
    @msqrinv calling eig
    @msqrinv finished eig
    @msqrinv calling mxm
    @msqrinv calling eig
    @msqrinv finished eig
    @msqrinv calling mxm
    @msqrinv calling eig
    @msqrinv finished eig
    @msqrinv calling mxm
    @msqrinv calling eig
    @msqrinv finished eig
    @msqrinv calling mxm
    @msqrinv calling eig
    @msqrinv finished eig
    @msqrinv calling mxm
    @msqrinv calling eig
    @msqrinv finished eig
    @msqrinv calling mxm
    @msqrinv calling eig
    @msqrinv finished eig
    @msqrinv calling mxm
    @msqrinv calling eig
    @msqrinv finished eig
    @msqrinv calling mxm
    @msqrinv calling eig
    @msqrinv finished eig
    @msqrinv calling mxm
    @msqrinv calling eig
    @msqrinv finished eig
    @msqrinv calling mxm
    @msqrinv calling eig
    @msqrinv finished eig
    @msqrinv calling mxm
    @msqrinv calling eig
    @msqrinv finished eig
    @msqrinv calling mxm
    @msqrinv calling eig
    @msqrinv finished eig
    @msqrinv calling mxm
    @msqrinv calling eig
    @msqrinv finished eig
    @msqrinv calling mxm
    @msqrinv calling eig
    @msqrinv finished eig
    @msqrinv calling mxm
    @msqrinv calling eig
    @msqrinv finished eig
    @msqrinv calling mxm
    @msqrinv calling eig
    @msqrinv finished eig
    @msqrinv calling mxm
    @msqrinv calling eig
    @msqrinv finished eig
    @msqrinv calling mxm
    @msqrinv calling eig
    @msqrinv finished eig
    @msqrinv calling mxm
    @msqrinv calling eig
    @msqrinv finished eig
    @msqrinv calling mxm
    @msqrinv calling eig
    @msqrinv finished eig
    @msqrinv calling mxm
    @msqrinv calling eig
    @msqrinv finished eig
    @msqrinv calling mxm
    @msqrinv calling eig
    @msqrinv finished eig
    @msqrinv calling mxm
    @msqrinv calling eig
    @msqrinv finished eig
    @msqrinv calling mxm
    @msqrinv calling eig
    @msqrinv finished eig
    @msqrinv calling mxm
    @msqrinv calling eig
    @msqrinv finished eig
    @msqrinv calling mxm
    @msqrinv calling eig
    @msqrinv finished eig
    @msqrinv calling mxm
    @msqrinv calling eig
    @msqrinv finished eig
    @msqrinv calling mxm
    @msqrinv calling eig
    @msqrinv finished eig
    @msqrinv calling mxm
    @msqrinv calling eig
    @msqrinv finished eig
    @msqrinv calling mxm
    @msqrinv calling eig
    @msqrinv finished eig
    @msqrinv calling mxm
    @msqrinv calling eig
    @msqrinv finished eig
    @msqrinv calling mxm
    @msqrinv calling eig
    @msqrinv finished eig
    @msqrinv calling mxm
    @msqrinv calling eig
    @msqrinv finished eig
    @msqrinv calling mxm
    @msqrinv calling eig
    @msqrinv finished eig
    @msqrinv calling mxm
    @msqrinv calling eig
    @msqrinv finished eig
    @msqrinv calling mxm
    @msqrinv calling eig
    @msqrinv finished eig
    @msqrinv calling mxm
    @msqrinv calling eig
    @msqrinv finished eig
    @msqrinv calling mxm
    @msqrinv calling eig
    @msqrinv finished eig
    @msqrinv calling mxm
    @msqrinv calling eig
    @msqrinv finished eig
    @msqrinv calling mxm
    @msqrinv calling eig
    @msqrinv finished eig
    @msqrinv calling mxm
    @msqrinv calling eig
    @msqrinv finished eig
    @msqrinv calling mxm
    @msqrinv calling eig
    @msqrinv finished eig
    @msqrinv calling mxm
    @msqrinv calling eig
    @msqrinv finished eig
    @msqrinv calling mxm
    @msqrinv calling eig
    @msqrinv finished eig
    @msqrinv calling mxm
    @msqrinv calling eig
    @msqrinv finished eig
    @msqrinv calling mxm
    @msqrinv calling eig
    @msqrinv finished eig
    @msqrinv calling mxm
    @msqrinv calling eig
    @msqrinv finished eig
    @msqrinv calling mxm
    @msqrinv calling eig
    @msqrinv finished eig
    @msqrinv calling mxm
    @msqrinv calling eig
    @msqrinv finished eig
    @msqrinv calling mxm
    @msqrinv calling eig
    @msqrinv finished eig
    @msqrinv calling mxm
    @msqrinv calling eig
    @msqrinv finished eig
    @msqrinv calling mxm
    @msqrinv calling eig
    @msqrinv finished eig
    @msqrinv calling mxm
    @msqrinv calling eig
    @msqrinv finished eig
    @msqrinv calling mxm
    @msqrinv calling eig
    @msqrinv finished eig
    @msqrinv calling mxm
    @msqrinv calling eig
    @msqrinv finished eig
    @msqrinv calling mxm
    @msqrinv calling eig
    @msqrinv finished eig
    @msqrinv calling mxm
    @msqrinv calling eig
    @msqrinv finished eig
    @msqrinv calling mxm
    @msqrinv calling eig
    @msqrinv finished eig
    @msqrinv calling mxm
    @msqrinv calling eig
    @msqrinv finished eig
    @msqrinv calling mxm
    @msqrinv calling eig
    @msqrinv finished eig
    @msqrinv calling mxm
    @msqrinv calling eig
    @msqrinv finished eig
    @msqrinv calling mxm
    @msqrinv calling eig
    @msqrinv finished eig
    @msqrinv calling mxm
    @msqrinv calling eig
    @msqrinv finished eig
    @msqrinv calling mxm
    @msqrinv calling eig
    @msqrinv finished eig
    @msqrinv calling mxm
    @msqrinv calling eig
    @msqrinv finished eig
    @msqrinv calling mxm
    @msqrinv calling eig
    @msqrinv finished eig
    @msqrinv calling mxm
    @msqrinv calling eig
    @msqrinv finished eig
    @msqrinv calling mxm
    @msqrinv calling eig
    @msqrinv finished eig
    @msqrinv calling mxm
    @msqrinv calling eig
    @msqrinv finished eig
    @msqrinv calling mxm
    @msqrinv calling eig
    @msqrinv finished eig
    @msqrinv calling mxm
    @msqrinv calling eig
    @msqrinv finished eig
    @msqrinv calling mxm
    @msqrinv calling eig
    @msqrinv finished eig
    @msqrinv calling mxm
    @msqrinv calling eig
    @msqrinv finished eig
    @msqrinv calling mxm
    @msqrinv calling eig
    @msqrinv finished eig
    @msqrinv calling mxm
    @msqrinv calling eig
    @msqrinv finished eig
    @msqrinv calling mxm
    @msqrinv calling eig
    @msqrinv finished eig
    @msqrinv calling mxm
    @msqrinv calling eig
    @msqrinv finished eig
    @msqrinv calling mxm
    @msqrinv calling eig
    @msqrinv finished eig
    @msqrinv calling mxm
    @msqrinv calling eig
    @msqrinv finished eig
    @msqrinv calling mxm
    @msqrinv calling eig
    @msqrinv finished eig
    @msqrinv calling mxm
    @msqrinv calling eig
    @msqrinv finished eig
    @msqrinv calling mxm
    @msqrinv calling eig
    @msqrinv finished eig
    @msqrinv calling mxm
    @msqrinv calling eig
    @msqrinv finished eig
    @msqrinv calling mxm
    @msqrinv calling eig
    @msqrinv finished eig
    @msqrinv calling mxm
    @msqrinv calling eig
    @msqrinv finished eig
    @msqrinv calling mxm
    @msqrinv calling eig
    @msqrinv finished eig
    @msqrinv calling mxm
    @msqrinv calling eig
    @msqrinv finished eig
    @msqrinv calling mxm
    @msqrinv calling eig
    @msqrinv finished eig
    @msqrinv calling mxm
 end generating sfx2c-1e gradient integrals
 generating sfx2c-1e derivative integrals wrt B
   @strmat calling expnd2
   @strmat calling xgemm (1)
   @strmat calling xgemm (2)
   @strmat calling squez2
   @strmat calling dscal
   @strmat calling daxpy
   @strmat calling expnd2 (2)
   @strmat calling msqrinv
    @msqrinv calling eig
    @msqrinv finished eig
    @msqrinv calling mxm
   @strmat calling expnd2 (3)
   @strmat calling xgemm (3)
   @strmat calling xgemm (4)
   @strmat calling msqrinv (2)
    @msqrinv calling eig
    @msqrinv finished eig
    @msqrinv calling mxm
   @strmat calling xgemm (5)
   @strmat calling minv
   @strmat calling expnd2
   @strmat calling xgemm (1)
   @strmat calling xgemm (2)
   @strmat calling squez2
   @strmat calling dscal
   @strmat calling daxpy
   @strmat calling expnd2 (2)
   @strmat calling msqrinv
    @msqrinv calling eig
    @msqrinv finished eig
    @msqrinv calling mxm
   @strmat calling expnd2 (3)
   @strmat calling xgemm (3)
   @strmat calling xgemm (4)
   @strmat calling msqrinv (2)
    @msqrinv calling eig
    @msqrinv finished eig
    @msqrinv calling mxm
   @strmat calling xgemm (5)
   @strmat calling minv
   @strmat calling expnd2
   @strmat calling xgemm (1)
   @strmat calling xgemm (2)
   @strmat calling squez2
   @strmat calling dscal
   @strmat calling daxpy
   @strmat calling expnd2 (2)
   @strmat calling msqrinv
    @msqrinv calling eig
    @msqrinv finished eig
    @msqrinv calling mxm
   @strmat calling expnd2 (3)
   @strmat calling xgemm (3)
   @strmat calling xgemm (4)
   @strmat calling msqrinv (2)
    @msqrinv calling eig
    @msqrinv finished eig
    @msqrinv calling mxm
   @strmat calling xgemm (5)
   @strmat calling minv
   @strmat calling expnd2
   @strmat calling xgemm (1)
   @strmat calling xgemm (2)
   @strmat calling squez2
   @strmat calling dscal
   @strmat calling daxpy
   @strmat calling expnd2 (2)
   @strmat calling msqrinv
    @msqrinv calling eig
    @msqrinv finished eig
    @msqrinv calling mxm
   @strmat calling expnd2 (3)
   @strmat calling xgemm (3)
   @strmat calling xgemm (4)
   @strmat calling msqrinv (2)
    @msqrinv calling eig
    @msqrinv finished eig
    @msqrinv calling mxm
   @strmat calling xgemm (5)
   @strmat calling minv
 end generating sfx2c-1e derivative integrals wrt B
 generating sfx2c-1e derivative integrals wrt mu
   @strmat calling expnd2
   @strmat calling xgemm (1)
   @strmat calling xgemm (2)
   @strmat calling squez2
   @strmat calling dscal
   @strmat calling daxpy
   @strmat calling expnd2 (2)
   @strmat calling msqrinv
    @msqrinv calling eig
    @msqrinv finished eig
    @msqrinv calling mxm
   @strmat calling expnd2 (3)
   @strmat calling xgemm (3)
   @strmat calling xgemm (4)
   @strmat calling msqrinv (2)
    @msqrinv calling eig
    @msqrinv finished eig
    @msqrinv calling mxm
   @strmat calling xgemm (5)
   @strmat calling minv
   @strmat calling expnd2
   @strmat calling xgemm (1)
   @strmat calling xgemm (2)
   @strmat calling squez2
   @strmat calling dscal
   @strmat calling daxpy
   @strmat calling expnd2 (2)
   @strmat calling msqrinv
    @msqrinv calling eig
    @msqrinv finished eig
    @msqrinv calling mxm
   @strmat calling expnd2 (3)
   @strmat calling xgemm (3)
   @strmat calling xgemm (4)
   @strmat calling msqrinv (2)
    @msqrinv calling eig
    @msqrinv finished eig
    @msqrinv calling mxm
   @strmat calling xgemm (5)
   @strmat calling minv
   @strmat calling expnd2
   @strmat calling xgemm (1)
   @strmat calling xgemm (2)
   @strmat calling squez2
   @strmat calling dscal
   @strmat calling daxpy
   @strmat calling expnd2 (2)
   @strmat calling msqrinv
    @msqrinv calling eig
    @msqrinv finished eig
    @msqrinv calling mxm
   @strmat calling expnd2 (3)
   @strmat calling xgemm (3)
   @strmat calling xgemm (4)
   @strmat calling msqrinv (2)
    @msqrinv calling eig
    @msqrinv finished eig
    @msqrinv calling mxm
   @strmat calling xgemm (5)
   @strmat calling minv
   @strmat calling expnd2
   @strmat calling xgemm (1)
   @strmat calling xgemm (2)
   @strmat calling squez2
   @strmat calling dscal
   @strmat calling daxpy
   @strmat calling expnd2 (2)
   @strmat calling msqrinv
    @msqrinv calling eig
    @msqrinv finished eig
    @msqrinv calling mxm
   @strmat calling expnd2 (3)
   @strmat calling xgemm (3)
   @strmat calling xgemm (4)
   @strmat calling msqrinv (2)
    @msqrinv calling eig
    @msqrinv finished eig
    @msqrinv calling mxm
   @strmat calling xgemm (5)
   @strmat calling minv
 NT                     1 NP01_1_1    NN_1_1      
 NT                     2 NP01_1_2    NN_1_2      
 NT                     3 NP01_1_3    NN_1_3      
 NT                     4 NP01_1_4    NN_1_4      
 NT                     5 NP01_1_5    NN_1_5      
 NT                     6 NP01_1_6    NN_1_6      
 NT                     7 NP01_1_7    NN_1_7      
 NT                     8 NP01_1_8    NN_1_8      
 NT                     9 NP01_1_9    NN_1_9      
 NT                    10 NP01_1_10   NN_1_10     
 NT                    11 NP01_1_11   NN_1_11     
 NT                    12 NP01_2_1    NN_2_1      
 NT                    13 NP01_2_2    NN_2_2      
 NT                    14 NP01_2_3    NN_2_3      
 NT                    15 NP01_2_4    NN_2_4      
 NT                    16 NP01_2_5    NN_2_5      
 NT                    17 NP01_2_6    NN_2_6      
 NT                    18 NP01_2_7    NN_2_7      
 NT                    19 NP01_2_8    NN_2_8      
 NT                    20 NP01_2_9    NN_2_9      
 NT                    21 NP01_2_10   NN_2_10     
 NT                    22 NP01_2_11   NN_2_11     
 NT                    23 NP01_3_1    NN_3_1      
 NT                    24 NP01_3_2    NN_3_2      
 NT                    25 NP01_3_3    NN_3_3      
 NT                    26 NP01_3_4    NN_3_4      
 NT                    27 NP01_3_5    NN_3_5      
 NT                    28 NP01_3_6    NN_3_6      
 NT                    29 NP01_3_7    NN_3_7      
 NT                    30 NP01_4_1    NN_4_1      
 NT                    31 NP01_4_2    NN_4_2      
 NT                    32 NP01_4_3    NN_4_3      
 NT                    33 NP01_4_4    NN_4_4      
 end generating sfx2c-1e derivative integrals wrt mu
 generating sfx2c-1e diamagnetic integrals
   @strmat calling expnd2
   @strmat calling xgemm (1)
   @strmat calling xgemm (2)
   @strmat calling squez2
   @strmat calling dscal
   @strmat calling daxpy
   @strmat calling expnd2 (2)
   @strmat calling msqrinv
    @msqrinv calling eig
    @msqrinv finished eig
    @msqrinv calling mxm
   @strmat calling expnd2 (3)
   @strmat calling xgemm (3)
   @strmat calling xgemm (4)
   @strmat calling msqrinv (2)
    @msqrinv calling eig
    @msqrinv finished eig
    @msqrinv calling mxm
   @strmat calling xgemm (5)
   @strmat calling minv
   @strmat calling expnd2
   @strmat calling xgemm (1)
   @strmat calling xgemm (2)
   @strmat calling squez2
   @strmat calling dscal
   @strmat calling daxpy
   @strmat calling expnd2 (2)
   @strmat calling msqrinv
    @msqrinv calling eig
    @msqrinv finished eig
    @msqrinv calling mxm
[truncated: 1,637,086 more chars]
