# Supplementary material for: Precise Semi-Experimental Equilibrium (r e SE) Structure of Pyridine from 32 Isotopologues: Accurate Assessment of the Effect of Nitrogen-Atom Substitution in Aromatic Rings
Source: J Phys Chem A. 2025 Nov 7;129(46):10737–50. doi: 10.1021/acs.jpca.5c07184 (PMC12641475; doi:10.1021/acs.jpca.5c07184)
Supplement: Supplementary file 2 [file jp5c07184_si_002.zip › Supplementary Information/Computational Files/pyridine_opt_cc-pCVTZ.out]

 --invoking executable--
/home/besselman/CFOUR_18/cfour18/bin/xjoda


   *************************************************************************
         <<<     CCCCCC     CCCCCC   |||     CCCCCC     CCCCCC   >>>
       <<<      CCC        CCC       |||    CCC        CCC         >>>
      <<<      CCC        CCC        |||   CCC        CCC            >>>
    <<<        CCC        CCC        |||   CCC        CCC              >>>
      <<<      CCC        CCC        |||   CCC        CCC            >>>
       <<<      CCC        CCC       |||    CCC        CCC         >>>
         <<<     CCCCCC     CCCCCC   |||     CCCCCC     CCCCCC   >>>
   *************************************************************************

     ****************************************************************
     * CFOUR Coupled-Cluster techniques for Computational Chemistry *
     ****************************************************************
 

   Department of Chemistry                Institut fuer Physikalische Chemie
   University of Texas at Austin          Universitaet Mainz
   Austin, TX  78712, USA                 D-55099 Mainz, Germany
 
                       Version 1.2
 
                     compute-0-34.local                                
                     Mon Aug 16 19:35:41 CDT 2021                      
                     integer*8 version is running
 
********************************************************************************
*                          Input from ZMAT file                                *
********************************************************************************
Pyridine optimization CCSD(T)/cc-pCVTZ                                          
H                                                                               
C 1 R1*                                                                         
C 2 R2* 1 A1*                                                                   
C 2 R2* 1 A1* 3 D180                                                            
C 3 R3* 2 A2* 1 D180                                                            
C 4 R3* 2 A2* 1 D180                                                            
H 3 R4* 2 A3* 1 D0                                                              
H 4 R4* 2 A3* 1 D0                                                              
H 5 R5* 3 A4* 2 D180                                                            
H 6 R5* 4 A4* 2 D180                                                            
X 2 R 1 A90 3 D90                                                               
N 2 R6* 11 A90 1 D180                                                           
                                                                                
R1 = 1.084                                                                      
R2 = 1.389                                                                      
R3 = 1.391                                                                      
R4 = 1.084                                                                      
R5 = 1.084                                                                      
R = 1.000                                                                       
R6 = 2.794                                                                      
A1 = 120.721                                                                    
A2 = 118.502                                                                    
A3 = 121.272                                                                    
A4 = 120.339                                                                    
A90 = 90.000                                                                    
D0 = 0.000                                                                      
D90 = 90.000                                                                    
D180 = 180.000                                                                  
                                                                                
*CFOUR(CALC=CCSD(T)                                                             
BASIS=cc-pCVTZ                                                                  
GEO_METHOD=NR                                                                   
ABCDTYPE=AOBASIS                                                                
FCGRADNEW=2                                                                     
CC_PROG=NCC                                                                     
GEO_CONV=7                                                                      
SCF_CONV=10                                                                     
CC_CONV=9                                                                       
LINEQ_CONV=9                                                                    
LINEQ_MAXCYC=200                                                                
GEO_MAXSTEP=150                                                                 
MULT=1                                                                          
FROZEN_CORE=OFF                                                                 
MEM_UNIT=GB                                                                     
MEM=192)                                                                        
                                                                                
********************************************************************************
    -------------------------------------------------------------------
                    CFOUR Control Parameters 
    -------------------------------------------------------------------
        External           Internal           Value            Units
          Name               Name
    -------------------------------------------------------------------
       ABCDTYPE             IABCDT         AOBASIS     [  2]    ***   
       ANHARMONIC           IANHAR         OFF         [  0]    ***   
       ANH_ALGORIT          IANALG         STANDARD    [  0]    ***   
       ANH_DERIVAT          IANDER         SECOND      [  1]    ***   
       ANH_MODE             ANHMOD         VIBRATION   [  0]    ***   
       ANH_POINTS           IANPOI              1               ***   
       ANH_STEPSIZ          ICUBST             50000          x 10-6  
       ANH_SYMMETR          IANHSM         ABELIAN     [  0]    ***   
       AO_LADDERS           IAOLAD         SINGLEPASS  [  1]    ***   
       AV_SCF               IAVSCF         OFF         [  0]    ***   
       BASIS                IBASIS         PCVTZ       [ 24]    ***   
       BFIELD               IBFIEL         OFF         [  0]    a.u.  
       BOTHVECTORS          BOTHVC         OFF         [  0]    ***   
       BOX_POTENT           IPIAB          OFF         [  0]    ***   
       BREIT                IBREIT         OFF         [  0]    ***   
       BRUCK_CONV           IBRTOL          10D-  4             ***   
       BRUECKNER            IBRKNR         OFF         [  0]    ***   
       BUFFERSIZE           IBUFFS              4096            ***   
       CACHE_RECS           ICHREC             10               ***   
       CALCLEVEL            ICLLVL         CCSD(T)     [ 22]    ***   
       CAS_GECCO            ICMRCC         OFF         [  0]    ***   
       CAS_GUESS            ICGUES         CANONICAL   [  0]    ***   
       CAS_INPUT            ICSINP         ORBITALS    [  0]    ***   
       CAS_ITMAX            ICITMX          10D- 50           cycles  
       CAS_JACDAV           ICJDAV         OFF         [  0]    ***   
       CAS_MICMAX           ICMIMN          10D- 10             ***   
       CAS_MICMIN           ICMIMX          10D-  2             ***   
       CAS_MICRO            ICSALG         ILU/JACOBI  [  0]    ***   
       CAS_MITMAX           ICMIMX          10D-100           cycles  
       CAS_MMAX             ICMMAX          10D- 50             ***   
       CAS_PRINT            ICPRT           10D-  0             ***   
       CCORBOPT             ICCORB         OFF         [  0]  x 0.01  
       CC_CONV              ICCCNV          10D-  9             ***   
       CC_EXPORDER          ICCEOR              5               ***   
       CC_EXTRAPOL          ICCEXT         DIIS        [  1]    ***   
       CC_GUESS             ICCGES         MP2         [  0]    ***   
       CC_MAXCYC            ICCCYC            100              cycles 
       CC_PROGRAM           ICCPRO         NCC         [  5]    ***   
       CHARGE               ICHRGE              0               ***   
       CHOLESKY             ICHOLE         OFF         [  0]    ***   
       CIS_CONV             ICISTL              5               ***   
       COMM_SIZE            IPSIZE            ***               ***   
       CONSTANT             ICONST         OLD         [  1]    ***   
       CONTINUUM            ICONTU         NONE        [  0]    ***   
       CONTRACTION          ICNTYP         GENERAL     [  1]    ***   
       COORDINATES          ICOORD         INTERNAL    [  0]    ***   
       CPHF_CONVER          ICPHFT          10D- 16             ***   
       CPHF_MAXCYC          ICPHFC             64              cycles 
       CUBIC                ICUBIC         OFF         [  0]    ***   
       CURVILINEAR          ICURVY         OFF         [  0]    ***   
       CV_ELEMENT           ICVELM              0               ***   
       CV_ORBITALS          ICVORB      NONE         
       CV_SEPARATE          ICVSEP         OFF         [  0]    ***   
       DBOC                 IDBOC          OFF         [  0]    ***   
       DCT                  IDCT           OFF         [  0]    ***   
       DERIV_LEV            IDRLVL         FIRST       [  1]    ***   
       DEVMEM_SIZE          IDVMEM         *********           MByte  
       DIAG_MRCC            IEOMST          10D-  0             ***   
       DIFF_TYPE            IDIFTY         RELAXED     [  0]    ***   
       DIRECT               IDIRCT         OFF         [  0]    ***   
       DROPMO               IDRPMO      NONE         
       ECP                  IECP           OFF         [  0]    ***   
       EIGENVECTOR          IVEC                1               ***   
       EL_ANHARM            IELANH         OFF         [  0]    ***   
       EOMFOLLOW            IEOMSR         ENERGY      [  0]    ***   
       EOMIP                IEOMIP         OFF         [  0]    ***   
       EOMLEVEL             HBARFM         SAME        [  0]    ***   
       EOM_MRCC             IMRCCE         NEW         [  1]    ***   
       EOM_NONIT            EOMNON         OFF         [  0]    ***   
       EOM_NSING            IEOMSI          10D-  0             ***   
       EOM_NSTATES          IMRCCD         DAVIDSON    [  0]    ***   
       EOM_NTRIP            IEOMTR          10D-  0             ***   
       EOM_ORDER            IEXORD         ENERGY      [  0]    ***   
       EOM_PROPSTA          IEOMST              0               ***   
       ESTATE_CONV          IEXTOL          10D-  5             ***   
       ESTATE_DIAG          IEXDIG         ITERATIVE   [  0]    ***   
       ESTATE_LOCK          IESLOC         ON          [  1]    ***   
       ESTATE_MAXC          IEXMXC             40               ***   
       ESTATE_PROP          IEXPRP         OFF         [  0]    ***   
       EVAL_HESS            IRECAL              0            # of cyc.
       EXCITATION           IEXCIT              0               ***   
       EXCITE               IEXCIT         NONE        [  0]    ***   
       EXTERN_POT           IEXPOT         OFF         [  0]    ***   
       FCGRADNEW            IFCGNW         OFF         [  0]    ***   
       FC_FIELD             IFINFC              0             x 10-6  
       FD_CALTYPE           IFDCAL         GRADONLY    [  0]    ***   
       FD_PROJECT           IFDPRJ         OFF         [  1]    ***   
       FD_STEPSIZE          IDISFD              0            10-4 bohr
       FD_USEGROUP          IFDGRP         FULL        [  0]    ***   
       FILE_RECSIZ          IFLREC              4096           words  
       FINITE_PERT          IFIPER              0             x 10-6  
       FIXGEOM              IFIXGM         OFF         [  0]    ***   
       FOCK                 IFOCK          AO          [  1]    ***   
       FREQ_ALGORI          IVIALG         STANDARD    [  0]    ***   
       FROZEN_CORE          IFROCO         OFF         [  0]    ***   
       FROZEN_VIRT          IFROVI         OFF         [  0]    ***   
       GAMMA_ABCD           IGABCD         DIRECT      [  1]    ***   
       GAMMA_ABCI           IGABCI         STORE       [  0]    ***   
       GENBAS_1             IGNBS1              0               ***   
       GENBAS_2             IGNBS2              0               ***   
       GENBAS_3             IGNBS3              0               ***   
       GENBAS_4             IGNBS4              0               ***   
       GEO_CONV             ICONTL              7              H/bohr 
       GEO_MAXCYC           IOPTCY             50               ***   
       GEO_MAXSTEP          IMXSTP            150            millibohr
       GEO_METHOD           INR            NR          [  0]    ***   
       GIAO                 IGIAO          OFF         [  1]    ***   
       GIMIC                IGIMIC         OFF         [  0]    ***   
       GRID                 IGRID          OFF         [  0]    ***   
       GRID_ALGO            IGALGO         SERIAL      [  0]    ***   
       GUESS                IGUESS         MOREAD      [  0]    ***   
       HBAR                 IHBAR          OFF         [  0]    ***   
       HESS_TYPE            IHESTP         SCF         [  0]    ***   
       HF2_FILE             IHF2Fl         USE         [  1]    ***   
       HFSTABILITY          ISTABL         OFF         [  0]    ***   
       INCORE               INCORE         OFF         [  0]    ***   
       INPUT_MRCC           IMRCC          ON          [  1]    ***   
       INTEGRALS            INTTYP         VMOL        [  1]    ***   
       JODA_PRINT           IJPRNT              0               ***   
       KEYWORD_OUT          IDMPKW         NO          [  0]    ***   
       LINDEP_TOL           ILINDP              8               ***   
       LINEQ_CONV           IZTACN          10D-  9           cycles  
       LINEQ_EXPOR          ILMAXD              5               ***   
       LINEQ_MAXCY          ILMAXC            200               ***   
       LINEQ_TYPE           ILTYPE         DIIS        [  1]    ***   
       LOCK_ORBOCC          ILOCOC         OFF         [  0]    ***   
       MEMORY_SIZE          IMEMSZ         *********           words  
       MEM_UNIT             IMEMU          GB          [  3]    ***   
       MRCC                 IMRCCC         OFF         [  0]    ***   
       MULTIPLICTY          IMULTP              1               ***   
       NACOUPLING           IVCOUP         OFF         [  0]    ***   
       NEGEVAL              IDIE           ABORT       [  0]    ***   
       NEWNORM              INEWNO         OFF         [  0]    ***   
       NON-HF               INONHF         OFF         [  0]    ***   
       NTOP_TAMP            ITOPT2             15               ***   
       NUC_MODEL            INUCMO         POINT       [  0]    ***   
       OCCUPATION           IOCCU   ESTIMATED BY SCF 
       OPEN-SHELL           IOPEN          SPIN-ORBITAL[  0]    ***   
       OPTVIB               IOPTVB         OFF         [  0]    ***   
       ORBITALS             IORBTP         STANDARD    [  0]    ***   
       PARALLEL             IPARAL         ON          [  1]    ***   
       PARA_INT             IPINTS         ON          [  1]    ***   
       PARA_PRINT           IPPRIN              0               ***   
       PERT_ORB             IPTORB         CANONICAL   [  1]    ***   
       POINTS               IGRDFD              0               ***   
       PRINT                IPRNT               0               ***   
       PROPS                IPROPS         OFF         [  0]    ***   
       PROP_INTEGR          IINTYP         INTERNAL    [  0]    ***   
       PSI                  IPSI           OFF         [  0]    ***   
       QC_ALG               IQCALG         FLM         [  0]    ***   
       QC_LINALG            IQCLIN         TRIDIAG     [  2]    ***   
       QC_MAXCYC            IQCMAX            100             cycles  
       QC_MAXSCFCY          IQCMSC             20             cycles  
       QC_RTRUST            IQCRTR          10D-  0           x 10-3  
       QC_SKIPSCF           IQCSKI         OFF         [  0]    ***   
       QC_START             IQCSTA          10D-  3             ***   
       QRHFGUESS            IQGUES         OFF         [  0]    ***   
       QUARTIC              IQUART         OFF         [  0]    ***   
       RAMAN_INT            IRAMIN         OFF         [  0]    ***   
       RAMAN_ORB            IRAMRE         UNRELAXED   [  0]    ***   
       RDO                  IRDOFM         ON          [  1]    ***   
       REDUCE_REPR          REDREP         Ir          [  0]    ***   
       REFERENCE            IREFNC         RHF         [  0]    ***   
       RELATIVIST           IRELAT         OFF         [  0]    ***   
       RELAX_DENS           IRDENS         ON          [  1]    ***   
       RESET_FLAGS          IRESET         OFF         [  0]    ***   
       RESTART_CC           ICCRES         OFF         [  0]    ***   
       ROT_EVEC             ROTVEC              0               ***   
       SAVE_INTS            ISVINT         OFF         [  0]    ***   
       SCALE_ON             ISTCRT              0               ***   
       SCF_CONV             ISCFCV          10D- 10             ***   
       SCF_DAMPING          IDAMP               0             x 10-3  
       SCF_EXPORDE          IRPPOR             10               ***   
       SCF_EXPSTAR          IRPPLS              2               ***   
       SCF_EXTRAPO          IRPP           ON          [  1]    ***   
       SCF_MAXCYC           ISCFCY            150              cycles 
       SCF_NOSTOP           ISCFST         OFF         [  0]    ***   
       SCF_ORBITAL          ISCFOR         REAL        [  0]    ***   
       SCF_PRINT            ISCFPR              0               ***   
       SCF_PROG             ISCFPR         SCF         [  0]    ***   
       SD_FIELD             IFINSD              0             x 10-6  
       SOPERT               IPERSO         OFF         [  0]    ***   
       SPHERICAL            IDFGHI         ON          [  1]    ***   
       SPINORBIT            ISOCAL         OFF         [  0]    ***   
       SPINROTATIO          ISRCON         OFF         [  0]    ***   
       SPIN_FLIP            ISPFLP         OFF         [  0]    ***   
       SPIN_ORBIT           ISPORB         OFF         [  0]    ***   
       SPIN_SCAL            ISCSMP         OFF         [  0]    ***   
       STEEPSCALE           ISTPSC              1000          x 10-3  
       SUBGROUP             ISUBGP         DEFAULT     [  0]    ***   
       SUBGRPAXIS           ISBXYZ         X           [  0]    ***   
       SYMMETRY             ISYM           ON          [  0]    ***   
       SYM_CHECK            ISYMCK         OVERRIDE    [  1]    ***   
       T3_EXTRAPOL          IT3EXT         OFF         [  0]    ***   
       T4_EXTRAPOL          IT4EXP         OFF         [  0]    ***   
       TAMP_SUM             IEVERY              5               ***   
       TESTSUITE            ITESTS         OFF         [  0]    ***   
       THERMOCH             ITHERM         OFF         [  0]    ***   
       TOL_CHOLESK          ITOLCH          10D-  4             ***   
       TRANGRAD             IRESRM         OFF         [  0]    ***   
       TRANS_INV            ITRAIN         USE         [  0]    ***   
       TREAT_PERT           ITREAT         SIMULTANEOUS[  0]    ***   
       TRIP_ALGORI          ITRALG         NORMAL      [  0]    ***   
       UIJ_THRESHO          IUIJTH              1               ***   
       UNITS                IUNITS         ANGSTROM    [  0]    ***   
       UNOS                 IUNOS          OFF         [  0]    ***   
       UPDATE_HESS          IHUPDT         ON          [  1]    ***   
       VIBPHASE             ISETPH         STANDARD    [  0]    ***   
       VIBRATION            IVIB           NO          [  0]    ***   
       VIB_ALGORIT          IGEALG         STANDARD    [  0]    ***   
       VNATORB              IVNORB         OFF         [  0]    ***   
       VTRAN                IVTRAN         PARTIAL     [  2]    ***   
       X2CKEY               IX2CKE         MOLVDINT    [  0]    ***   
       XFIELD               IXEFLD              0             x 10-6  
       XFORM_TOL            IXFTOL          10D- 11             ***   
       YFIELD               IYEFLD              0             x 10-6  
       ZFIELD               IZEFLD              0             x 10-6  
       ZSCALE_EXP           IZEXPS         OFF         [  0]    ***   
    -------------------------------------------------------------------
  12 entries found in Z-matrix 
   Job Title : Pyridine optimization CCSD(T)/cc-pCVTZ                                          
   There are 15 unique internal coordinates.
   Of these, 10 will be optimized.
   User supplied Z-matrix: 
--------------------------------------------------------------------------------
       SYMBOL    BOND      LENGTH    ANGLE     ANGLE     DIHED     ANGLE
                  TO      (ANGST)    WRT      (DEG)      WRT      (DEG)
--------------------------------------------------------------------------------
        H    
        C          1         R1   
        C          2         R2         1        A1   
        C          2         R2         1        A1         3        D180 
        C          3         R3         2        A2         1        D180 
        C          4         R3         2        A2         1        D180 
        H          3         R4         2        A3         1        D0   
        H          4         R4         2        A3         1        D0   
        H          5         R5         3        A4         2        D180 
        H          6         R5         4        A4         2        D180 
        X          2         R          1        A90        3        D90  
        N          2         R6        11        A90        1        D180 
                  *Initial values for internal coordinates* 
                      Name             Value
                        R1              1.0840000000
                        R2              1.3890000000
                        A1            120.7210000000
                        D180          180.0000000000
                        R3              1.3910000000
                        A2            118.5020000000
                        R4              1.0840000000
                        A3            121.2720000000
                        D0              0.0000000000
                        R5              1.0840000000
                        A4            120.3390000000
                        R               1.0000000000
                        A90            90.0000000000
                        D90            90.0000000000
                        R6              2.7940000000
--------------------------------------------------------------------------------
Line Symbol    AtNr   At. Mass
  1  H          1     1.00783
  2  C          6    12.00000
  3  C          6    12.00000
  4  C          6    12.00000
  5  C          6    12.00000
  6  C          6    12.00000
  7  H          1     1.00783
  8  H          1     1.00783
  9  H          1     1.00783
 10  H          1     1.00783
 11  X          0     0.00000
 12  N          7    14.00307
                     1                     4                    30
  -1.00000000000000       0.859665090093689       0.554171095576843     
  -1.00000000000000       0.878800456143720       0.859665090093689     
  -1.00000000000000       0.878800456143720       0.859665090093689     
   1.00000000000000       0.854712613024572       0.859665090093689     
   1.00000000000000       0.854712613024572       0.859665090093689     
  -1.00000000000000       0.863051929557838       0.878800456143720     
  -1.00000000000000       0.863051929557838       0.878800456143720     
  6.123233995736766E-017   1.00000000000000       0.554171095576843     
  -1.00000000000000        1.00000000000000       0.735011375770452     
  R VECTOR before symmetry
  0.000000000000000E+000  0.000000000000000E+000  0.000000000000000E+000
   2.04846354840374       0.000000000000000E+000  0.000000000000000E+000
   2.62483013720737        2.10697892630007       0.000000000000000E+000
   2.62483013720737        2.10697892630007        3.14159265358979     
   2.62860959024871        2.06825007019832        3.14159265358979     
   2.62860959024871        2.06825007019832        3.14159265358979     
   2.04846354840374        2.11659569047856       0.000000000000000E+000
   2.04846354840374        2.11659569047856       0.000000000000000E+000
   2.04846354840374        2.10031176855746        3.14159265358979     
   2.04846354840374        2.10031176855746        3.14159265358979     
   1.88972652066766        1.57079632679490        1.57079632679490     
   5.27989589874543        1.57079632679490        3.14159265358979     
   Rotational constants (in cm-1): 
          0.0993970891             0.1952307680             0.2024900877
   Rotational constants (in MHz): 
       2979.8501835123          5852.8720014491          6070.5009612898
********************************************************************************
   The full molecular point group is C2v .
   The largest Abelian subgroup of the full molecular point group is C2v .
   The computational point group is C2v .
********************************************************************************
  R VECTOR 
  0.000000000000000E+000  0.000000000000000E+000  0.000000000000000E+000
   2.04846354840374       0.000000000000000E+000  0.000000000000000E+000
   2.62483013720737        2.10697892630007       0.000000000000000E+000
   2.62483013720737        2.10697892630007        3.14159265358979     
   2.62860959024871        2.06825007019832        3.14159265358979     
   2.62860959024871        2.06825007019832        3.14159265358979     
   2.04846354840374        2.11659569047856       0.000000000000000E+000
   2.04846354840374        2.11659569047856       0.000000000000000E+000
   2.04846354840374        2.10031176855746        3.14159265358979     
   2.04846354840374        2.10031176855746        3.14159265358979     
   1.88972652066766        1.57079632679490        1.57079632679490     
   5.27989589874543        1.57079632679490        3.14159265358979     
--------------------------------------------------------------------------------
   Analysis of internal coordinates specified by Z-matrix 
--------------------------------------------------------------------------------
   *The nuclear repulsion energy is  206.562176821458252 a.u.
   *There are  10 degrees of freedom within the tot. symm. molecular subspace.
   *Z-matrix requests optimization of  10 coordinates.
   *The optimization is unconstrained and your Z-matrix is great.
--------------------------------------------------------------------------------


 ----------------------------------------------------------------
         Coordinates used in calculation (QCOMP) 
 ----------------------------------------------------------------
 Z-matrix   Atomic            Coordinates (in bohr)
  Symbol    Number           X              Y              Z
 ----------------------------------------------------------------
     H         1        -0.00000000    -0.00000000    -4.70851995
     C         6        -0.00000000    -0.00000000    -2.66005640
     C         6         2.25647484     0.00000000    -1.31914083
     C         6        -2.25647484    -0.00000000    -1.31914083
     C         6         2.15469724     0.00000000     1.30749765
     C         6        -2.15469724    -0.00000000     1.30749765
     H         1         4.06504329     0.00000000    -2.28105718
     H         1        -4.06504329    -0.00000000    -2.28105718
     H         1         3.88123882     0.00000000     2.40988464
     H         1        -3.88123882    -0.00000000     2.40988464
     X         0        -0.00000000     1.88972652    -2.66005640
     N         7         0.00000000     0.00000000     2.61983950
 ----------------------------------------------------------------
 
   Interatomic distance matrix (Angstroms) 
 
                 H             C             C             C             C    
                [ 1]        [ 2]        [ 3]        [ 4]        [ 5]
  H    [ 1]     0.00000
  C    [ 2]     1.08400     0.00000
  C    [ 3]     2.15470     1.38900     0.00000
  C    [ 4]     2.15470     1.38900     2.38815     0.00000
  C    [ 5]     3.38157     2.38918     1.39100     2.71678     0.00000
  C    [ 6]     3.38157     2.38918     2.71678     1.39100     2.28043
  H    [ 7]     2.50548     2.16046     1.08400     3.38371     2.15130
  H    [ 8]     2.50548     2.16046     3.38371     1.08400     3.79988
  H    [ 9]     4.29044     3.37880     2.15249     3.80040     1.08400
  H    [10]     4.29044     3.37880     3.80040     2.15249     3.24691
  X    [11]     1.47481     1.00000     1.71153     1.71153     2.59001
  N    [12]     3.87800     2.79400     2.40221     2.40221     1.33505
 
                 C             H             H             H             H    
                [ 6]        [ 7]        [ 8]        [ 9]        [10]
  C    [ 6]     0.00000
  H    [ 7]     3.79988     0.00000
  H    [ 8]     2.15130     4.30226     0.00000
  H    [ 9]     3.24691     2.48424     4.88303     0.00000
  H    [10]     1.08400     4.88303     2.48424     4.10773     0.00000
  X    [11]     2.59001     2.38067     2.38067     3.52368     3.52368
  N    [12]     1.33505     3.36947     3.36947     2.05687     2.05687
 
                 X             N    
                [11]        [12]
  X    [11]     0.00000
  N    [12]     2.96756     0.00000
   Rotational constants (order x, y, z, in cm-1): 
          0.1952307680             0.0993970891             0.2024900877
   Rotational constants (order x, y, z, in MHz): 
       5852.8720014491          2979.8501835123          6070.5009612898
  ECPDATA file not present.   Using default ECPDATA. 
  There are  328 basis functions.
 @CHECKOUT-I, Total execution time (CPU/WALL):         0.33/       0.37 seconds.
--executable xjoda finished with status     0 in        0.49 seconds (walltime).
 --invoking executable--
/home/besselman/CFOUR_18/cfour18/bin/xvmol
 SERIAL VERSION OF MOLECULE STARTED
********************************************************************************
                    INPUT FROM MOL FILE
********************************************************************************
INTGRL        1    0    1    0    0    0    0    0    0                         
         *** CFOUR Program System (Release V0.1) ***                            
Pyridine optimization CCSD(T)/cc-pCVTZ                                          
    7    2 X  Y       0.10E-08              0    0                              
   9999.00      3.00                                                            
          1.00000000    1    3    1    1    1                                   
H #1  -0.000000000000000  -0.000000000000000  -4.708519947757456                
    5    3                                                                      
   33.8700000000000       6.068000000000000E-003  0.000000000000000E+000        
  0.000000000000000E+000                                                        
   5.09500000000000       4.530800000000000E-002  0.000000000000000E+000        
  0.000000000000000E+000                                                        
   1.15900000000000       0.202822000000000       0.000000000000000E+000        
  0.000000000000000E+000                                                        
  0.325800000000000       0.503903000000000        1.00000000000000             
  0.000000000000000E+000                                                        
  0.102700000000000       0.383421000000000       0.000000000000000E+000        
   1.00000000000000                                                             
    2    2                                                                      
   1.40700000000000        1.00000000000000       0.000000000000000E+000        
  0.388000000000000       0.000000000000000E+000   1.00000000000000             
    1    1                                                                      
   1.05700000000000        1.00000000000000                                     
          6.00000000    1    4    1    1    1    1                              
C #2  -0.000000000000000  -0.000000000000000  -2.660056399353718                
   12    6                                                                      
   8236.00000000000       5.310000000000000E-004 -1.130000000000000E-004        
  0.000000000000000E+000  0.000000000000000E+000  0.000000000000000E+000        
  0.000000000000000E+000                                                        
   1235.00000000000       4.108000000000000E-003 -8.780000000000000E-004        
  0.000000000000000E+000  0.000000000000000E+000  0.000000000000000E+000        
  0.000000000000000E+000                                                        
   280.800000000000       2.108700000000000E-002 -4.540000000000000E-003        
  0.000000000000000E+000  0.000000000000000E+000  0.000000000000000E+000        
  0.000000000000000E+000                                                        
   79.2700000000000       8.185300000000000E-002 -1.813300000000000E-002        
  0.000000000000000E+000  0.000000000000000E+000  0.000000000000000E+000        
  0.000000000000000E+000                                                        
   25.5900000000000       0.234817000000000      -5.576000000000000E-002        
  0.000000000000000E+000  0.000000000000000E+000  0.000000000000000E+000        
  0.000000000000000E+000                                                        
   8.99700000000000       0.434401000000000      -0.126895000000000             
  0.000000000000000E+000  0.000000000000000E+000  0.000000000000000E+000        
  0.000000000000000E+000                                                        
   3.31900000000000       0.346129000000000      -0.170352000000000             
  0.000000000000000E+000  0.000000000000000E+000  0.000000000000000E+000        
  0.000000000000000E+000                                                        
  0.905900000000000       3.937800000000000E-002  0.140382000000000             
   1.00000000000000       0.000000000000000E+000  0.000000000000000E+000        
  0.000000000000000E+000                                                        
  0.364300000000000      -8.983000000000000E-003  0.598684000000000             
  0.000000000000000E+000  0.000000000000000E+000  0.000000000000000E+000        
  0.000000000000000E+000                                                        
  0.128500000000000       2.385000000000000E-003  0.395389000000000             
  0.000000000000000E+000   1.00000000000000       0.000000000000000E+000        
  0.000000000000000E+000                                                        
   4.29200000000000       0.000000000000000E+000  0.000000000000000E+000        
  0.000000000000000E+000  0.000000000000000E+000   1.00000000000000             
  0.000000000000000E+000                                                        
   11.8760000000000       0.000000000000000E+000  0.000000000000000E+000        
  0.000000000000000E+000  0.000000000000000E+000  0.000000000000000E+000        
   1.00000000000000                                                             
    7    5                                                                      
   18.7100000000000       1.403100000000000E-002  0.000000000000000E+000        
  0.000000000000000E+000  0.000000000000000E+000  0.000000000000000E+000        
   4.13300000000000       8.686600000000000E-002  0.000000000000000E+000        
  0.000000000000000E+000  0.000000000000000E+000  0.000000000000000E+000        
   1.20000000000000       0.290216000000000       0.000000000000000E+000        
  0.000000000000000E+000  0.000000000000000E+000  0.000000000000000E+000        
  0.382700000000000       0.501008000000000        1.00000000000000             
  0.000000000000000E+000  0.000000000000000E+000  0.000000000000000E+000        
  0.120900000000000       0.343406000000000       0.000000000000000E+000        
   1.00000000000000       0.000000000000000E+000  0.000000000000000E+000        
   8.77800000000000       0.000000000000000E+000  0.000000000000000E+000        
  0.000000000000000E+000   1.00000000000000       0.000000000000000E+000        
   33.1900000000000       0.000000000000000E+000  0.000000000000000E+000        
  0.000000000000000E+000  0.000000000000000E+000   1.00000000000000             
    3    3                                                                      
   1.09700000000000        1.00000000000000       0.000000000000000E+000        
  0.000000000000000E+000                                                        
  0.318000000000000       0.000000000000000E+000   1.00000000000000             
  0.000000000000000E+000                                                        
   14.8390000000000       0.000000000000000E+000  0.000000000000000E+000        
   1.00000000000000                                                             
    1    1                                                                      
  0.761000000000000        1.00000000000000                                     
          6.00000000    1    4    1    1    1    1                              
C #3   2.256474836383006   0.000000000000001  -1.319140830810207                
   12    6                                                                      
   8236.00000000000       5.310000000000000E-004 -1.130000000000000E-004        
  0.000000000000000E+000  0.000000000000000E+000  0.000000000000000E+000        
  0.000000000000000E+000                                                        
   1235.00000000000       4.108000000000000E-003 -8.780000000000000E-004        
  0.000000000000000E+000  0.000000000000000E+000  0.000000000000000E+000        
  0.000000000000000E+000                                                        
   280.800000000000       2.108700000000000E-002 -4.540000000000000E-003        
  0.000000000000000E+000  0.000000000000000E+000  0.000000000000000E+000        
  0.000000000000000E+000                                                        
   79.2700000000000       8.185300000000000E-002 -1.813300000000000E-002        
  0.000000000000000E+000  0.000000000000000E+000  0.000000000000000E+000        
  0.000000000000000E+000                                                        
   25.5900000000000       0.234817000000000      -5.576000000000000E-002        
  0.000000000000000E+000  0.000000000000000E+000  0.000000000000000E+000        
  0.000000000000000E+000                                                        
   8.99700000000000       0.434401000000000      -0.126895000000000             
  0.000000000000000E+000  0.000000000000000E+000  0.000000000000000E+000        
  0.000000000000000E+000                                                        
   3.31900000000000       0.346129000000000      -0.170352000000000             
  0.000000000000000E+000  0.000000000000000E+000  0.000000000000000E+000        
  0.000000000000000E+000                                                        
  0.905900000000000       3.937800000000000E-002  0.140382000000000             
   1.00000000000000       0.000000000000000E+000  0.000000000000000E+000        
  0.000000000000000E+000                                                        
  0.364300000000000      -8.983000000000000E-003  0.598684000000000             
  0.000000000000000E+000  0.000000000000000E+000  0.000000000000000E+000        
  0.000000000000000E+000                                                        
  0.128500000000000       2.385000000000000E-003  0.395389000000000             
  0.000000000000000E+000   1.00000000000000       0.000000000000000E+000        
  0.000000000000000E+000                                                        
   4.29200000000000       0.000000000000000E+000  0.000000000000000E+000        
  0.000000000000000E+000  0.000000000000000E+000   1.00000000000000             
  0.000000000000000E+000                                                        
   11.8760000000000       0.000000000000000E+000  0.000000000000000E+000        
  0.000000000000000E+000  0.000000000000000E+000  0.000000000000000E+000        
   1.00000000000000                                                             
    7    5                                                                      
   18.7100000000000       1.403100000000000E-002  0.000000000000000E+000        
  0.000000000000000E+000  0.000000000000000E+000  0.000000000000000E+000        
   4.13300000000000       8.686600000000000E-002  0.000000000000000E+000        
  0.000000000000000E+000  0.000000000000000E+000  0.000000000000000E+000        
   1.20000000000000       0.290216000000000       0.000000000000000E+000        
  0.000000000000000E+000  0.000000000000000E+000  0.000000000000000E+000        
  0.382700000000000       0.501008000000000        1.00000000000000             
  0.000000000000000E+000  0.000000000000000E+000  0.000000000000000E+000        
  0.120900000000000       0.343406000000000       0.000000000000000E+000        
   1.00000000000000       0.000000000000000E+000  0.000000000000000E+000        
   8.77800000000000       0.000000000000000E+000  0.000000000000000E+000        
  0.000000000000000E+000   1.00000000000000       0.000000000000000E+000        
   33.1900000000000       0.000000000000000E+000  0.000000000000000E+000        
  0.000000000000000E+000  0.000000000000000E+000   1.00000000000000             
    3    3                                                                      
   1.09700000000000        1.00000000000000       0.000000000000000E+000        
  0.000000000000000E+000                                                        
  0.318000000000000       0.000000000000000E+000   1.00000000000000             
  0.000000000000000E+000                                                        
   14.8390000000000       0.000000000000000E+000  0.000000000000000E+000        
   1.00000000000000                                                             
    1    1                                                                      
  0.761000000000000        1.00000000000000                                     
          6.00000000    1    4    1    1    1    1                              
C #4   2.154697241382168   0.000000000000001   1.307497648140280                
   12    6                                                                      
   8236.00000000000       5.310000000000000E-004 -1.130000000000000E-004        
  0.000000000000000E+000  0.000000000000000E+000  0.000000000000000E+000        
  0.000000000000000E+000                                                        
   1235.00000000000       4.108000000000000E-003 -8.780000000000000E-004        
  0.000000000000000E+000  0.000000000000000E+000  0.000000000000000E+000        
  0.000000000000000E+000                                                        
   280.800000000000       2.108700000000000E-002 -4.540000000000000E-003        
  0.000000000000000E+000  0.000000000000000E+000  0.000000000000000E+000        
  0.000000000000000E+000                                                        
   79.2700000000000       8.185300000000000E-002 -1.813300000000000E-002        
  0.000000000000000E+000  0.000000000000000E+000  0.000000000000000E+000        
  0.000000000000000E+000                                                        
   25.5900000000000       0.234817000000000      -5.576000000000000E-002        
  0.000000000000000E+000  0.000000000000000E+000  0.000000000000000E+000        
  0.000000000000000E+000                                                        
   8.99700000000000       0.434401000000000      -0.126895000000000             
  0.000000000000000E+000  0.000000000000000E+000  0.000000000000000E+000        
  0.000000000000000E+000                                                        
   3.31900000000000       0.346129000000000      -0.170352000000000             
  0.000000000000000E+000  0.000000000000000E+000  0.000000000000000E+000        
  0.000000000000000E+000                                                        
  0.905900000000000       3.937800000000000E-002  0.140382000000000             
   1.00000000000000       0.000000000000000E+000  0.000000000000000E+000        
  0.000000000000000E+000                                                        
  0.364300000000000      -8.983000000000000E-003  0.598684000000000             
  0.000000000000000E+000  0.000000000000000E+000  0.000000000000000E+000        
  0.000000000000000E+000                                                        
  0.128500000000000       2.385000000000000E-003  0.395389000000000             
  0.000000000000000E+000   1.00000000000000       0.000000000000000E+000        
  0.000000000000000E+000                                                        
   4.29200000000000       0.000000000000000E+000  0.000000000000000E+000        
  0.000000000000000E+000  0.000000000000000E+000   1.00000000000000             
  0.000000000000000E+000                                                        
   11.8760000000000       0.000000000000000E+000  0.000000000000000E+000        
  0.000000000000000E+000  0.000000000000000E+000  0.000000000000000E+000        
   1.00000000000000                                                             
    7    5                                                                      
   18.7100000000000       1.403100000000000E-002  0.000000000000000E+000        
  0.000000000000000E+000  0.000000000000000E+000  0.000000000000000E+000        
   4.13300000000000       8.686600000000000E-002  0.000000000000000E+000        
  0.000000000000000E+000  0.000000000000000E+000  0.000000000000000E+000        
   1.20000000000000       0.290216000000000       0.000000000000000E+000        
  0.000000000000000E+000  0.000000000000000E+000  0.000000000000000E+000        
  0.382700000000000       0.501008000000000        1.00000000000000             
  0.000000000000000E+000  0.000000000000000E+000  0.000000000000000E+000        
  0.120900000000000       0.343406000000000       0.000000000000000E+000        
   1.00000000000000       0.000000000000000E+000  0.000000000000000E+000        
   8.77800000000000       0.000000000000000E+000  0.000000000000000E+000        
  0.000000000000000E+000   1.00000000000000       0.000000000000000E+000        
   33.1900000000000       0.000000000000000E+000  0.000000000000000E+000        
  0.000000000000000E+000  0.000000000000000E+000   1.00000000000000             
    3    3                                                                      
   1.09700000000000        1.00000000000000       0.000000000000000E+000        
  0.000000000000000E+000                                                        
  0.318000000000000       0.000000000000000E+000   1.00000000000000             
  0.000000000000000E+000                                                        
   14.8390000000000       0.000000000000000E+000  0.000000000000000E+000        
   1.00000000000000                                                             
    1    1                                                                      
  0.761000000000000        1.00000000000000                                     
          1.00000000    1    3    1    1    1                                   
H #5   4.065043288751295   0.000000000000002  -2.281057179687286                
    5    3                                                                      
   33.8700000000000       6.068000000000000E-003  0.000000000000000E+000        
  0.000000000000000E+000                                                        
   5.09500000000000       4.530800000000000E-002  0.000000000000000E+000        
  0.000000000000000E+000                                                        
   1.15900000000000       0.202822000000000       0.000000000000000E+000        
  0.000000000000000E+000                                                        
  0.325800000000000       0.503903000000000        1.00000000000000             
  0.000000000000000E+000                                                        
  0.102700000000000       0.383421000000000       0.000000000000000E+000        
   1.00000000000000                                                             
    2    2                                                                      
   1.40700000000000        1.00000000000000       0.000000000000000E+000        
  0.388000000000000       0.000000000000000E+000   1.00000000000000             
    1    1                                                                      
   1.05700000000000        1.00000000000000                                     
          1.00000000    1    3    1    1    1                                   
H #6   3.881238823587553   0.000000000000002   2.409884637384331                
    5    3                                                                      
   33.8700000000000       6.068000000000000E-003  0.000000000000000E+000        
  0.000000000000000E+000                                                        
   5.09500000000000       4.530800000000000E-002  0.000000000000000E+000        
  0.000000000000000E+000                                                        
   1.15900000000000       0.202822000000000       0.000000000000000E+000        
  0.000000000000000E+000                                                        
  0.325800000000000       0.503903000000000        1.00000000000000             
  0.000000000000000E+000                                                        
  0.102700000000000       0.383421000000000       0.000000000000000E+000        
   1.00000000000000                                                             
    2    2                                                                      
   1.40700000000000        1.00000000000000       0.000000000000000E+000        
  0.388000000000000       0.000000000000000E+000   1.00000000000000             
    1    1                                                                      
   1.05700000000000        1.00000000000000                                     
          7.00000000    1    4    1    1    1    1                              
N #7   0.000000000000001   0.000000000000000   2.619839499391712                
   12    6                                                                      
   11420.0000000000       5.230000000000000E-004 -1.150000000000000E-004        
  0.000000000000000E+000  0.000000000000000E+000  0.000000000000000E+000        
  0.000000000000000E+000                                                        
   1712.00000000000       4.045000000000000E-003 -8.950000000000000E-004        
  0.000000000000000E+000  0.000000000000000E+000  0.000000000000000E+000        
  0.000000000000000E+000                                                        
   389.300000000000       2.077500000000000E-002 -4.624000000000000E-003        
  0.000000000000000E+000  0.000000000000000E+000  0.000000000000000E+000        
  0.000000000000000E+000                                                        
   110.000000000000       8.072699999999999E-002 -1.852800000000000E-002        
  0.000000000000000E+000  0.000000000000000E+000  0.000000000000000E+000        
  0.000000000000000E+000                                                        
   35.5700000000000       0.233074000000000      -5.733900000000000E-002        
  0.000000000000000E+000  0.000000000000000E+000  0.000000000000000E+000        
  0.000000000000000E+000                                                        
   12.5400000000000       0.433501000000000      -0.132076000000000             
  0.000000000000000E+000  0.000000000000000E+000  0.000000000000000E+000        
  0.000000000000000E+000                                                        
   4.64400000000000       0.347472000000000      -0.172510000000000             
  0.000000000000000E+000  0.000000000000000E+000  0.000000000000000E+000        
  0.000000000000000E+000                                                        
   1.29300000000000       4.126200000000000E-002  0.151814000000000             
   1.00000000000000       0.000000000000000E+000  0.000000000000000E+000        
  0.000000000000000E+000                                                        
  0.511800000000000      -8.508000000000000E-003  0.599944000000000             
  0.000000000000000E+000  0.000000000000000E+000  0.000000000000000E+000        
  0.000000000000000E+000                                                        
  0.178700000000000       2.384000000000000E-003  0.387462000000000             
  0.000000000000000E+000   1.00000000000000       0.000000000000000E+000        
  0.000000000000000E+000                                                        
   5.95200000000000       0.000000000000000E+000  0.000000000000000E+000        
  0.000000000000000E+000  0.000000000000000E+000   1.00000000000000             
  0.000000000000000E+000                                                        
   16.2010000000000       0.000000000000000E+000  0.000000000000000E+000        
  0.000000000000000E+000  0.000000000000000E+000  0.000000000000000E+000        
   1.00000000000000                                                             
    7    5                                                                      
   26.6300000000000       1.467000000000000E-002  0.000000000000000E+000        
  0.000000000000000E+000  0.000000000000000E+000  0.000000000000000E+000        
   5.94800000000000       9.176400000000000E-002  0.000000000000000E+000        
  0.000000000000000E+000  0.000000000000000E+000  0.000000000000000E+000        
   1.74200000000000       0.298683000000000       0.000000000000000E+000        
  0.000000000000000E+000  0.000000000000000E+000  0.000000000000000E+000        
  0.555000000000000       0.498487000000000        1.00000000000000             
  0.000000000000000E+000  0.000000000000000E+000  0.000000000000000E+000        
  0.172500000000000       0.337023000000000       0.000000000000000E+000        
   1.00000000000000       0.000000000000000E+000  0.000000000000000E+000        
   11.8710000000000       0.000000000000000E+000  0.000000000000000E+000        
  0.000000000000000E+000   1.00000000000000       0.000000000000000E+000        
   44.8490000000000       0.000000000000000E+000  0.000000000000000E+000        
  0.000000000000000E+000  0.000000000000000E+000   1.00000000000000             
    3    3                                                                      
   1.65400000000000        1.00000000000000       0.000000000000000E+000        
  0.000000000000000E+000                                                        
  0.469000000000000       0.000000000000000E+000   1.00000000000000             
  0.000000000000000E+000                                                        
   14.2000000000000       0.000000000000000E+000  0.000000000000000E+000        
   1.00000000000000                                                             
    1    1                                                                      
   1.09300000000000        1.00000000000000                                     
FINISH                                                                          
 
********************************************************************************
 ONE- AND TWO-ELECTRON INTEGRALS OVER SYMMETRY-ADAPTED AOS ARE CALCULATED.

  SPHERICAL HARMONICS ARE USED.
  
  INTEGRALS LESS THAN  0.10E-13 ARE NEGLECTED.

  NUCLEAR REPULSION ENERGY :  206.5621768215 A.U.
  @MOLECU-I, ONE ELECTRON INTEGRALS (CPU/WALL):        0.26/       0.26 SECONDS.
  @TWOEL-I,   38706625 INTEGRALS OF SYMMETRY TYPE  I I I I
  @TWOEL-I,  129547937 INTEGRALS OF SYMMETRY TYPE  I J I J
  @TWOEL-I,   67178713 INTEGRALS OF SYMMETRY TYPE  I I J J
  @TWOEL-I,   84564804 INTEGRALS OF SYMMETRY TYPE  I J K L
  @TWOEL-I, TOTAL NUMBER OF 2-E INTEGRALS  319998079.
  @MOLECU-I, TWO ELECTRON INTEGRALS (CPU/WALL):     1056.43/      34.10 SECONDS.
 @CHECKOUT-I, Total execution time (CPU/WALL):      1056.73/      34.39 seconds.

Running with 32 threads/proc

--executable xvmol finished with status     0 in       71.17 seconds (walltime).
 --invoking executable--
/home/besselman/CFOUR_18/cfour18/bin/xvmol2ja
 @GETMEM-I,  Allocated  183105 MB of main memory.
 @CHECKOUT-I, Total execution time (CPU/WALL):         1.62/       0.08 seconds.
--executable xvmol2ja finished with status     0 in        0.14 seconds (walltime).
 --invoking executable--
/home/besselman/CFOUR_18/cfour18/bin/xvscf
  -------------------------------------------------
  Self-Consistent-Field Program for HF calculations
  -------------------------------------------------
    Integrals from VMOL are used
  There are  328 functions in the AO basis.

  There are 4 irreducible representations.

       Irrep        # of functions
         1                123
         2                101
         3                 59
         4                 45


  Parameters for SCF calculation: 
        SCF reference function:  RHF  
  Maximum number of iterations:  150
     Full symmetry point group: C2v 
     Computational point group: C2v 
        Initial density matrix: MOREAD                 
     SCF convergence tolerance: 10**(-10)
  DIIS convergence acceleration:  ON
          Latest start for DIIS:   2
                     DIIS order:  10

 @GETMEM-I,  Allocated      36 MB of main memory.
   Smallest overlap matrix eigenvalues 
     Symmetry    Eigenvalue    
         1      .1691225076D-03              
         2      .7405138233D-03              
         3      .1459325939D-01              
         4      .2993303188D-01              
  @INITGES-I, Occupancies from core Hamiltonian:

          Alpha population by irrep:  11    7    2    1
           Beta population by irrep:  11    7    2    1


  --------------------------------------------------------------------
  Iteration         Total Energy            Largest Density Difference
  --------------------------------------------------------------------
       0           206.562176821458337              0.0000000000D+00
       1          -189.945499856529835              0.1259671445D+02
       2          -186.331855651356733              0.1338536503D+03
       3          -205.239027378561929              0.1328013473D+03
       4          -241.791861166900190              0.5995158356D+01
       5          -246.037605825349857              0.1648124469D+01
       6          -246.741173602835573              0.8509840178D+00
       7          -246.769703993443244              0.1549683950D+00
       8          -246.776844353433688              0.3101832641D-01
       9          -246.778012549284455              0.2151727079D-01
      10          -246.778098736003898              0.7387731632D-02
      11          -246.778139249686575              0.5822688881D-02
      12          -246.778153116346488              0.3284475333D-02
      13          -246.778155459261626              0.1836731135D-02
      14          -246.778155533771070              0.3341364402D-03
      15          -246.778155534863089              0.3197860902D-04
      16          -246.778155534894637              0.2984785227D-05
      17          -246.778155534899469              0.1954983909D-05
      18          -246.778155534897309              0.3777528677D-06
      19          -246.778155534897877              0.2738865732D-06
      20          -246.778155534904130              0.7434041582D-07
      21          -246.778155534897422              0.2141434319D-07
      22          -246.778155534898559              0.3656754122D-08
      23          -246.778155534897081              0.6320998169D-09
      24          -246.778155534894978              0.2268153720D-09
   final occupation vector 
    11  7  2  1
    11  7  2  1

  SCF has converged.

 Density matrix saved to file den.dat
 total electron number:   42.0000000000000     
     E(SCF)=      -246.778155534894694              0.9723702399D-10

  Eigenvector printing suppressed.


 
  ORBITAL EIGENVALUES (ALPHA)  (1H = 27.2113834 eV)

       MO #        E(hartree)               E(eV)           FULLSYM    COMPSYM
       ----   --------------------   --------------------   -------   ---------
    1     1         -15.5615135741        -423.4503121489      A1        A1 (1)
    2   124         -11.2718561422        -306.7227991146      B1        B1 (2)
    3     2         -11.2718377329        -306.7222981735      A1        A1 (1)
    4     3         -11.2574365901        -306.3304231553      A1        A1 (1)
    5   125         -11.2396830271        -305.8473241446      B1        B1 (2)
    6     4         -11.2396282696        -305.8458341166      A1        A1 (1)
    7     5          -1.2573339668         -34.2137966317      A1        A1 (1)
    8     6          -1.0886659673         -29.6241070312      A1        A1 (1)
    9   126          -1.0328692486         -28.1058011269      B1        B1 (2)
   10     7          -0.8573552896         -23.3298234943      A1        A1 (1)
   11   127          -0.8551953706         -23.2710491101      B1        B1 (2)
   12     8          -0.7206708834         -19.6104517121      A1        A1 (1)
   13   128          -0.6602609131         -17.9666128491      B1        B1 (2)
   14     9          -0.6519282596         -17.7398698216      A1        A1 (1)
   15   129          -0.5971487470         -16.2492435006      B1        B1 (2)
   16    10          -0.5749986357         -15.6465083300      A1        A1 (1)
   17   225          -0.5413508185         -14.7309046762      B2        B2 (3)
   18   130          -0.5191267638         -14.1261574018      B1        B1 (2)
   19    11          -0.4166742330         -11.3382823061      A1        A1 (1)
   20   226          -0.3832054940         -10.4275516188      B2        B2 (3)
   21   284          -0.3470795800          -9.4445155224      A2        A2 (4)
  +++++++++++++++++++++++++++++++++++++++++++++++++++++++++++++++++++++++++++++
   22   227           0.1084424101           2.9508679992      B2        B2 (3)
   23   285           0.1236584894           3.3649185646      A2        A2 (4)
   24    12           0.1437486641           3.9116000127      A1        A1 (1)
   25   131           0.1653102715           4.4983211783      B1        B1 (2)
   26    13           0.1778809446           4.8403865840      A1        A1 (1)
   27   132           0.2004137286           5.4535348078      B1        B1 (2)
   28    14           0.2122025506           5.7743249624      A1        A1 (1)
   29    15           0.2997874167           8.1576303337      A1        A1 (1)
   30   228           0.3187308040           8.6731061084      B2        B2 (3)
   31   133           0.3539800755           9.6322875511      B1        B1 (2)
   32    16           0.3608317078           9.8187299440      A1        A1 (1)
   33   134           0.3716938754          10.1143045507      B1        B1 (2)
   34    17           0.3958924466          10.7727811499      A1        A1 (1)
   35   229           0.4213842695          11.4664489157      B2        B2 (3)
   36   135           0.4356173662          11.8537511675      B1        B1 (2)
   37   286           0.4638898689          12.6230850777      A2        A2 (4)
   38   230           0.4838234779          13.1655061564      B2        B2 (3)
   39   136           0.4993280609          13.5874073081      B1        B1 (2)
   40    18           0.5015915691          13.6490004972      A1        A1 (1)
   41    19           0.5076549238          13.8139927669      A1        A1 (1)
   42   137           0.5581190738          15.1871921010      B1        B1 (2)
   43    20           0.5599489881          15.2369866006      A1        A1 (1)
   44   287           0.5657212741          15.3940584881      A2        A2 (4)
   45   138           0.5871722299          15.9777686699      B1        B1 (2)
   46    21           0.5915004083          16.0955443920      A1        A1 (1)
   47   231           0.6009210895          16.3518941601      B2        B2 (3)
   48    22           0.6181326530          16.8202446123      A1        A1 (1)
   49   232           0.6293449290          17.1253461525      B2        B2 (3)
   50   139           0.6326359405          17.2148991296      B1        B1 (2)
   51    23           0.6347598737          17.2726942892      A1        A1 (1)
   52    24           0.6831765440          18.5901788673      A1        A1 (1)
   53    25           0.6934485427          18.8696941630      A1        A1 (1)
   54   140           0.7116185401          19.3641249301      B1        B1 (2)
   55   141           0.7240013875          19.7010793373      B1        B1 (2)
   56    26           0.7777936519          21.1648412680      A1        A1 (1)
   57   233           0.8102642270          22.0484105349      B2        B2 (3)
   58   142           0.8364289198          22.7603880242      B1        B1 (2)
   59    27           0.8432241035          22.9452943713      A1        A1 (1)
   60   288           0.8501896405          23.1348362690      A2        A2 (4)
   61   289           0.8616276453          23.4460802039      A2        A2 (4)
   62   234           0.8871150753          24.1396284334      B2        B2 (3)
   63   143           0.9300039150          25.3066930946      B1        B1 (2)
   64    28           0.9346847509          25.4340651160      A1        A1 (1)
   65   144           0.9354569743          25.4550783828      B1        B1 (2)
   66   290           0.9770508031          26.5869040033      A2        A2 (4)
   67    29           0.9932272296          27.0270869489      A1        A1 (1)
   68   235           1.0232856746          27.8450188196      B2        B2 (3)
   69    30           1.0370144662          28.2185982314      A1        A1 (1)
   70   145           1.0375853242          28.2341320676      B1        B1 (2)
   71    31           1.0972112370          29.8566356416      A1        A1 (1)
   72   236           1.1344240059          30.8692465631      B2        B2 (3)
   73   146           1.1414341426          31.0600020789      B1        B1 (2)
   74   237           1.2068055356          32.8388481197      B2        B2 (3)
   75    32           1.2089111347          32.8961443829      A1        A1 (1)
   76   291           1.2343228174          33.5876314242      A2        A2 (4)
   77   147           1.2345486171          33.5937757469      B1        B1 (2)
   78    33           1.2495931218          34.0031575313      A1        A1 (1)
   79    34           1.3078741340          35.5890644986      A1        A1 (1)
   80   292           1.3238155213          36.0228517009      A2        A2 (4)
   81   148           1.3277537241          36.1300156466      B1        B1 (2)
   82   238           1.3317299311          36.2382137391      B2        B2 (3)
   83    35           1.3921639729          37.8827076224      A1        A1 (1)
   84   149           1.3951614542          37.9642732362      B1        B1 (2)
   85   150           1.4858271691          40.4314127640      B1        B1 (2)
   86   239           1.4898701227          40.5414271250      B2        B2 (3)
   87   151           1.4995983280          40.8061450491      B1        B1 (2)
   88    36           1.5069674692          41.0066695766      A1        A1 (1)
   89   152           1.5097696855          41.0829217573      B1        B1 (2)
   90    37           1.5430404778          41.9882660438      A1        A1 (1)
   91    38           1.5649412785          42.5842171269      A1        A1 (1)
   92   153           1.5665740391          42.6286468012      B1        B1 (2)
   93    39           1.5766752144          42.9035137568      A1        A1 (1)
   94   293           1.5873202764          43.1931806195      A2        A2 (4)
   95   294           1.6017663847          43.5862792117      A2        A2 (4)
   96   240           1.6207832990          44.1037557567      B2        B2 (3)
   97   154           1.6261119085          44.2487545922      B1        B1 (2)
   98    40           1.6521247865          44.9566009909      A1        A1 (1)
   99    41           1.7182339275          46.7555221723      A1        A1 (1)
  100   155           1.8219431473          49.5775935137      B1        B1 (2)
  101    42           1.8509722887          50.3675166099      A1        A1 (1)
  102   241           1.8697035191          50.8772193027      B2        B2 (3)
  103   295           2.0145103144          54.8176125288      A2        A2 (4)
  104    43           2.0513166228          55.8191630989      A1        A1 (1)
  105   156           2.0757350068          56.4836211070      B1        B1 (2)
  106    44           2.1076389839          57.3517724592      A1        A1 (1)
  107   157           2.1252368326          57.8306342678      B1        B1 (2)
  108   158           2.1699124252          59.0463189473      B1        B1 (2)
  109    45           2.2359089231          60.8421749539      A1        A1 (1)
  110   242           2.2775861774          61.9762707002      B2        B2 (3)
  111   296           2.3434547754          63.7686463749      A2        A2 (4)
  112   243           2.3898926001          65.0322838268      B2        B2 (3)
  113   159           2.4342206688          66.2385118996      B1        B1 (2)
  114   297           2.4589442014          66.9112734238      A2        A2 (4)
  115    46           2.4630546741          67.0231250726      A1        A1 (1)
  116   160           2.4953951536          67.9031542583      B1        B1 (2)
  117    47           2.5832978030          70.2951069528      A1        A1 (1)
  118   244           2.6375882675          71.7724255977      B2        B2 (3)
  119    48           2.6486409487          72.0731843428      A1        A1 (1)
  120   298           2.6782083500          72.8777542370      A2        A2 (4)
  121    49           2.7169511858          73.9320003959      A1        A1 (1)
  122   161           2.7254241106          74.1625604001      B1        B1 (2)
  123   162           2.7929268600          75.9994035962      B1        B1 (2)
  124   245           2.8031629778          76.2779425219      B2        B2 (3)
  125    50           2.8251214781          76.8754636925      A1        A1 (1)
  126   163           2.8982807425          78.8662284850      B1        B1 (2)
  127    51           2.8999044837          78.9104127285      A1        A1 (1)
  128   246           2.9257543041          79.6138221023      B2        B2 (3)
  129   299           2.9569417628          80.4624759999      A2        A2 (4)
  130   247           2.9844098539          81.2099207576      B2        B2 (3)
  131   164           3.0155702934          82.0578394239      B1        B1 (2)
  132    52           3.0191411128          82.1550063602      A1        A1 (1)
  133   300           3.0467228363          82.9055432121      A2        A2 (4)
  134   165           3.0910358833          84.1113625238      B1        B1 (2)
  135   248           3.0919442477          84.1360803754      E         B2 (3)
  136    53           3.0919473206          84.1361639930      E         A1 (1)
  137    54           3.1299280643          85.1696725731      A1        A1 (1)
  138   249           3.1702302332          86.2663503432      B2        B2 (3)
  139   166           3.1826909628          86.6054240319      B1        B1 (2)
  140    55           3.1920739853          86.8607490549      A1        A1 (1)
  141   250           3.2031259038          87.1614870476      B2        B2 (3)
  142   301           3.2369636913          88.0822600548      A2        A2 (4)
  143   167           3.2394929777          88.1510854368      B1        B1 (2)
  144   251           3.2463394946          88.3373886338      B2        B2 (3)
  145    56           3.2747366657          89.1101149443      A1        A1 (1)
  146   168           3.2971061439          89.7188193916      B1        B1 (2)
  147    57           3.3274432023          90.5443327204      A1        A1 (1)
  148   302           3.3335077979          90.7093587557      A2        A2 (4)
  149    58           3.3552122512          91.2999669569      A1        A1 (1)
  150   169           3.3788567086          91.9433653519      B1        B1 (2)
  151    59           3.3936952181          92.3471417212      A1        A1 (1)
  152   303           3.4156820174          92.9454329467      A2        A2 (4)
  153   170           3.4253598103          93.2087790808      B1        B1 (2)
  154   252           3.4316184360          93.3790849443      B2        B2 (3)
  155    60           3.4345355691          93.4584641726      A1        A1 (1)
  156   304           3.4474322233          93.8093999748      A2        A2 (4)
  157   305           3.4605487828          94.1663197037      A2        A2 (4)
  158   253           3.4984576445          95.1978722725      B2        B2 (3)
  159   171           3.5288511395          96.0249213191      B1        B1 (2)
  160   172           3.5499648432          96.5994544055      B1        B1 (2)
  161    61           3.5605606320          96.8877804766      A1        A1 (1)
  162   254           3.5784549143          97.3747086527      B2        B2 (3)
  163   173           3.5960090268          97.8523803372      B1        B1 (2)
  164    62           3.6039638575          98.0688422873      A1        A1 (1)
  165   306           3.6292544005          98.7570329490      A2        A2 (4)
  166    63           3.6957938302         100.5676628796      A1        A1 (1)
  167   255           3.6964481964         100.5854690909      B2        B2 (3)
  168   174           3.7187420173         101.1921147985      B1        B1 (2)
  169   307           3.7282065312         101.4496573161      A2        A2 (4)
  170    64           3.7453548756         101.9162874882      A1        A1 (1)
  171   175           3.7517293737         102.0897463994      B1        B1 (2)
  172    65           3.7980794841         103.3509970266      A1        A1 (1)
  173   256           3.7988821514         103.3728387127      B2        B2 (3)
  174    66           3.8334327782         104.3130090664      A1        A1 (1)
  175   176           3.9200793664         106.6707825968      B1        B1 (2)
  176    67           3.9359406264         107.1023894251      A1        A1 (1)
  177   177           3.9367104801         107.1233382096      B1        B1 (2)
  178   308           3.9486457187         107.4481125612      A2        A2 (4)
  179   309           4.0283494698         109.6169618930      A2        A2 (4)
  180   257           4.0498160416         110.2010970069      B2        B2 (3)
  181   178           4.0506823437         110.2246702851      B1        B1 (2)
  182    68           4.0593302441         110.4599916187      A1        A1 (1)
  183   258           4.1229010676         112.1898416705      B2        B2 (3)
  184    69           4.1327722755         112.4584508933      A1        A1 (1)
  185   259           4.1473542307         112.8552460667      B2        B2 (3)
  186   310           4.1700973343         113.4741173782      A2        A2 (4)
  187   179           4.1713796629         113.5090113131      B1        B1 (2)
  188   180           4.1748880328         113.6044789128      B1        B1 (2)
  189    70           4.1771139487         113.6650491642      A1        A1 (1)
  190   311           4.2092363977         114.5391454404      A2        A2 (4)
  191   260           4.2154762966         114.7089417209      B2        B2 (3)
  192    71           4.2227153570         114.9059265684      A1        A1 (1)
  193   181           4.2457572147         115.5329273930      B1        B1 (2)
  194    72           4.3076953967         117.2183510095      A1        A1 (1)
  195   182           4.3383516421         118.0525498576      B1        B1 (2)
  196    73           4.3504761591         118.3824747367      A1        A1 (1)
  197   312           4.4280882430         120.4944069082      A2        A2 (4)
  198   183           4.4428976071         120.8973901931      B1        B1 (2)
  199   261           4.4719121215         121.6869152699      B2        B2 (3)
  200    74           4.5588462331         124.0525127117      A1        A1 (1)
  201   184           4.5642007579         124.1982167380      B1        B1 (2)
  202   262           4.5796242228         124.6179105558      B2        B2 (3)
  203   313           4.5956834988         125.0549056708      A2        A2 (4)
  204    75           4.6512172066         126.5660546846      A1        A1 (1)
  205   185           4.6652927446         126.9490695472      B1        B1 (2)
  206    76           4.6664382832         126.9802412359      A1        A1 (1)
  207    77           4.7130012272         128.2472833592      A1        A1 (1)
  208   186           4.7631260811         129.6112499749      B1        B1 (2)
  209   263           4.7900950133         130.3451119303      B2        B2 (3)
  210   264           4.8534241273         132.0683847321      B2        B2 (3)
  211   314           4.8673883825         132.4483714320      A2        A2 (4)
  212    78           4.8892826712         133.0441453159      A1        A1 (1)
  213   187           4.9088766587         133.5773248228      B1        B1 (2)
  214   265           5.0000114981         136.0572298798      B2        B2 (3)
  215    79           5.0510523390         137.4461217699      A1        A1 (1)
  216   315           5.1135501129         139.1467726572      A2        A2 (4)
  217    80           5.1242567160         139.4381141393      A1        A1 (1)
  218   188           5.1343090991         139.7116533891      B1        B1 (2)
  219   266           5.2213372976         142.0798110663      B2        B2 (3)
  220    81           5.3082478402         144.4447671626      A1        A1 (1)
  221   316           5.3090958216         144.4678419076      A2        A2 (4)
  222   267           5.3119783134         144.5462784976      B2        B2 (3)
  223   189           5.3199051515         144.7619787292      B1        B1 (2)
  224    82           5.3831532673         146.4830474563      A1        A1 (1)
  225   190           5.4147346750         147.3424212515      B1        B1 (2)
  226    83           5.4591727383         148.5516424288      A1        A1 (1)
  227   317           5.4607700472         148.5951074149      A2        A2 (4)
  228   191           5.4699585808         148.8451401250      B1        B1 (2)
  229   268           5.6191674518         152.9053199199      B2        B2 (3)
  230   192           5.6297044394         153.1920459288      B1        B1 (2)
  231    84           5.6365230895         153.3775908301      A1        A1 (1)
  232   193           5.7413588110         156.2303158444      B1        B1 (2)
  233   318           5.7505350705         156.4800145582      A2        A2 (4)
  234    85           5.7701146162         157.0128010822      A1        A1 (1)
  235   194           5.8235462568         158.4667499401      B1        B1 (2)
  236   269           5.8285321045         158.6024217544      B2        B2 (3)
  237    86           5.8575046385         159.3908044859      A1        A1 (1)
  238    87           6.0237698404         163.9151106392      A1        A1 (1)
  239   195           6.0784924652         165.4041889647      B1        B1 (2)
  240    88           6.1463896545         167.2517654146      A1        A1 (1)
  241   196           6.1634880270         167.7170357844      B1        B1 (2)
  242    89           6.2627224623         170.4173420497      A1        A1 (1)
  243    90           6.3316804695         172.2937848231      A1        A1 (1)
  244   197           6.5195795769         177.4067794751      B1        B1 (2)
  245   198           6.6506854421         180.9743514368      B1        B1 (2)
  246    91           6.6671449732         181.4222380498      A1        A1 (1)
  247    92           6.8544682412         186.5195633132      A1        A1 (1)
  248   199           6.8763331737         187.1145383767      B1        B1 (2)
  249    93           7.3295718604         199.4477900510      A1        A1 (1)
  250   200           7.3445570343         199.8555573644      B1        B1 (2)
  251   270          15.2994586313         416.3194346294      B2        B2 (3)
  252   319          15.3746071980         418.3643310899      A2        A2 (4)
  253   271          15.4096356318         419.3175032315      B2        B2 (3)
  254   320          15.4820421478         421.2877846976      A2        A2 (4)
  255   272          15.6374308463         425.5161261507      B2        B2 (3)
  256   201          16.3593468244         445.1604586119      B1        B1 (2)
  257   202          16.4380587282         447.3023184048      B1        B1 (2)
  258    94          16.4512963173         447.6625315160      A1        A1 (1)
  259    95          16.5243885475         449.6514722175      A1        A1 (1)
  260   203          16.5583933169         450.5767890348      B1        B1 (2)
  261    96          16.5745338080         451.0159941251      A1        A1 (1)
  262    97          16.6367555446         452.7091336566      A1        A1 (1)
  263    98          16.6816076388         453.9296211876      A1        A1 (1)
  264   204          16.6918300595         454.2077873956      B1        B1 (2)
  265    99          16.7763390372         456.5073935889      A1        A1 (1)
  266   205          16.7763743424         456.5083542926      B1        B1 (2)
  267   100          16.8404677968         458.2524258532      A1        A1 (1)
  268   206          16.9201887941         460.4217444763      B1        B1 (2)
  269   207          17.0780828828         464.7182610608      B1        B1 (2)
  270   101          17.4866924188         475.8370918057      A1        A1 (1)
  271   273          20.9136108912         569.0882842377      B2        B2 (3)
  272   102          21.4226873246         582.9409582467      A1        A1 (1)
  273   208          22.4497574889         610.8889582678      B1        B1 (2)
  274   103          23.1625887219         630.2860822491      A1        A1 (1)
  275   274          39.2067054265        1066.8686932122      B2        B2 (3)
  276   321          39.2337403152        1067.6043499320      A2        A2 (4)
  277   104          39.2646096830        1068.4443481364      A1        A1 (1)
  278   105          39.4256134659        1072.8254838002      A1        A1 (1)
  279   209          39.4263026050        1072.8442362287      B1        B1 (2)
  280   322          41.4659364636        1128.3454951499      A2        A2 (4)
  281   106          41.4708944052        1128.4804076003      A1        A1 (1)
  282   275          41.4858390497        1128.8870720518      B2        B2 (3)
  283   323          41.5012636189        1129.3067959192      A2        A2 (4)
  284   276          41.5021347710        1129.3305011734      B2        B2 (3)
  285   210          41.5040950511        1129.3838431054      B1        B1 (2)
  286   277          41.5154640477        1129.6932092305      B2        B2 (3)
  287   107          41.5191993172        1129.7948510802      A1        A1 (1)
  288   211          41.5243612034        1129.9353131468      B1        B1 (2)
  289   324          41.5311117289        1130.1190042822      A2        A2 (4)
  290   278          41.5705327041        1131.1917035527      B2        B2 (3)
  291   325          41.5707840834        1131.1985439329      A2        A2 (4)
  292   279          41.5707955853        1131.1988569152      B2        B2 (3)
  293   326          41.5904568733        1131.7338677597      A2        A2 (4)
  294   108          41.6672279028        1133.8229136774      A1        A1 (1)
  295   109          41.7431559459        1135.8890207694      A1        A1 (1)
  296   212          41.7475032062        1136.0073157370      B1        B1 (2)
  297   213          41.7826784701        1136.9644833285      B1        B1 (2)
  298   110          41.8025639674        1137.5055952205      A1        A1 (1)
  299   214          41.8146976645        1137.8357699039      B1        B1 (2)
  300   111          41.8170545909        1137.8999051308      A1        A1 (1)
  301   112          41.9238049967        1140.8047313508      A1        A1 (1)
  302   215          41.9312029938        1141.0060410873      B1        B1 (2)
  303   216          41.9438422236        1141.3499720161      B1        B1 (2)
  304   113          41.9660767515        1141.9550042793      A1        A1 (1)
  305   280          80.9959680012        2204.0123391356      B2        B2 (3)
  306   327          81.0467004851        2205.3928402037      A2        A2 (4)
  307   281          81.0751196642        2206.1661653845      B2        B2 (3)
  308   328          81.1341236107        2207.7717443927      A2        A2 (4)
  309   282          81.2449549926        2210.7876196200      B2        B2 (3)
  310   217          81.7472616152        2224.4560777118      B1        B1 (2)
  311   218          81.8140244875        2226.2727878275      B1        B1 (2)
  312   114          81.8256664584        2226.5895819602      A1        A1 (1)
  313   219          81.8828305680        2228.1450964638      B1        B1 (2)
  314   115          81.8865382694        2228.2459881486      A1        A1 (1)
  315   116          81.9575396712        2230.1780345132      A1        A1 (1)
  316   117          82.0006658241        2231.3515567945      A1        A1 (1)
  317   220          82.0128018599        2231.6817951190      B1        B1 (2)
  318   118          82.0493887834        2232.6773759203      A1        A1 (1)
  319   221          82.1833835729        2236.3235595104      B1        B1 (2)
  320   119          85.5850126149        2328.8865915577      A1        A1 (1)
  321   222          86.0370522493        2341.1872153617      B1        B1 (2)
  322   120          86.2069018662        2345.8090584064      A1        A1 (1)
  323   223          86.6544787664        2357.9882450392      B1        B1 (2)
  324   121          87.3172946644        2376.0243825642      A1        A1 (1)
  325   283         109.0503712019        2967.4114606868      B2        B2 (3)
  326   122         109.4975455052        2979.5796921004      A1        A1 (1)
  327   224         110.1878070217        2998.3626628732      B1        B1 (2)
  328   123         116.9966023444        3183.6394028919      A1        A1 (1)


  VSCF finished.

 @CHECKOUT-I, Total execution time (CPU/WALL):       229.46/      62.67 seconds.
--executable xvscf finished with status     0 in       62.71 seconds (walltime).
 --invoking executable--
/home/besselman/CFOUR_18/cfour18/bin/xvtran
 @GETMEM-I,  Allocated  183105 MB of main memory.
  Partial RHF integral transformation
  Transformation of IIII integrals :
  1 pass through the AO integral file was required.
    38706625 AO integrals were read.
    12601315 MO integrals were written to HF2.
  Transformation of IIJJ integrals :
  1 pass through the AO integral file was required.
    67178713 AO integrals were read.
    18536072 MO integrals were written to HF2.
  Transformation of IJIJ integrals :
  1 pass through the AO integral file was required.
   129547937 AO integrals were read.
    36433659 MO integrals were written to HF2.
  Transformation of IJKL integrals :
  1 pass through the AO integral file was required.
    84564804 AO integrals were read.
    19736523 MO integrals were written to HF2.
  Summary of active molecular orbitals: 
------------------------------------------------------------------------
 
  Index      Eigenvalue    Symmetry    Index      Eigenvalue    Symmetry
------------------------------------------------------------------------
     1       -15.5615136        1       165         2.7929269        2
     2       -11.2718377        1       166         2.8982807        2
     3       -11.2574366        1       167         3.0155703        2
     4       -11.2396283        1       168         3.0910359        2
     5        -1.2573340        1       169         3.1826910        2
     6        -1.0886660        1       170         3.2394930        2
     7        -0.8573553        1       171         3.2971061        2
     8        -0.7206709        1       172         3.3788567        2
     9        -0.6519283        1       173         3.4253598        2
    10        -0.5749986        1       174         3.5288511        2
    11        -0.4166742        1       175         3.5499648        2
    12       -11.2718561        2       176         3.5960090        2
    13       -11.2396830        2       177         3.7187420        2
    14        -1.0328692        2       178         3.7517294        2
    15        -0.8551954        2       179         3.9200794        2
    16        -0.6602609        2       180         3.9367105        2
    17        -0.5971487        2       181         4.0506823        2
    18        -0.5191268        2       182         4.1713797        2
    19        -0.5413508        3       183         4.1748880        2
    20        -0.3832055        3       184         4.2457572        2
    21        -0.3470796        4       185         4.3383516        2
    22         0.1437487        1       186         4.4428976        2
    23         0.1778809        1       187         4.5642008        2
    24         0.2122026        1       188         4.6652927        2
    25         0.2997874        1       189         4.7631261        2
    26         0.3608317        1       190         4.9088767        2
    27         0.3958924        1       191         5.1343091        2
    28         0.5015916        1       192         5.3199052        2
    29         0.5076549        1       193         5.4147347        2
    30         0.5599490        1       194         5.4699586        2
    31         0.5915004        1       195         5.6297044        2
    32         0.6181327        1       196         5.7413588        2
    33         0.6347599        1       197         5.8235463        2
    34         0.6831765        1       198         6.0784925        2
    35         0.6934485        1       199         6.1634880        2
    36         0.7777937        1       200         6.5195796        2
    37         0.8432241        1       201         6.6506854        2
    38         0.9346848        1       202         6.8763332        2
    39         0.9932272        1       203         7.3445570        2
    40         1.0370145        1       204        16.3593468        2
    41         1.0972112        1       205        16.4380587        2
    42         1.2089111        1       206        16.5583933        2
    43         1.2495931        1       207        16.6918301        2
    44         1.3078741        1       208        16.7763743        2
    45         1.3921640        1       209        16.9201888        2
    46         1.5069675        1       210        17.0780829        2
    47         1.5430405        1       211        22.4497575        2
    48         1.5649413        1       212        39.4263026        2
    49         1.5766752        1       213        41.5040951        2
    50         1.6521248        1       214        41.5243612        2
    51         1.7182339        1       215        41.7475032        2
    52         1.8509723        1       216        41.7826785        2
    53         2.0513166        1       217        41.8146977        2
    54         2.1076390        1       218        41.9312030        2
    55         2.2359089        1       219        41.9438422        2
    56         2.4630547        1       220        81.7472616        2
    57         2.5832978        1       221        81.8140245        2
    58         2.6486409        1       222        81.8828306        2
    59         2.7169512        1       223        82.0128019        2
    60         2.8251215        1       224        82.1833836        2
    61         2.8999045        1       225        86.0370522        2
    62         3.0191411        1       226        86.6544788        2
    63         3.0919473        1       227       110.1878070        2
    64         3.1299281        1       228         0.1084424        3
    65         3.1920740        1       229         0.3187308        3
    66         3.2747367        1       230         0.4213843        3
    67         3.3274432        1       231         0.4838235        3
    68         3.3552123        1       232         0.6009211        3
    69         3.3936952        1       233         0.6293449        3
    70         3.4345356        1       234         0.8102642        3
    71         3.5605606        1       235         0.8871151        3
    72         3.6039639        1       236         1.0232857        3
    73         3.6957938        1       237         1.1344240        3
    74         3.7453549        1       238         1.2068055        3
    75         3.7980795        1       239         1.3317299        3
    76         3.8334328        1       240         1.4898701        3
    77         3.9359406        1       241         1.6207833        3
    78         4.0593302        1       242         1.8697035        3
    79         4.1327723        1       243         2.2775862        3
    80         4.1771139        1       244         2.3898926        3
    81         4.2227154        1       245         2.6375883        3
    82         4.3076954        1       246         2.8031630        3
    83         4.3504762        1       247         2.9257543        3
    84         4.5588462        1       248         2.9844099        3
    85         4.6512172        1       249         3.0919442        3
    86         4.6664383        1       250         3.1702302        3
    87         4.7130012        1       251         3.2031259        3
    88         4.8892827        1       252         3.2463395        3
    89         5.0510523        1       253         3.4316184        3
    90         5.1242567        1       254         3.4984576        3
    91         5.3082478        1       255         3.5784549        3
    92         5.3831533        1       256         3.6964482        3
    93         5.4591727        1       257         3.7988822        3
    94         5.6365231        1       258         4.0498160        3
    95         5.7701146        1       259         4.1229011        3
    96         5.8575046        1       260         4.1473542        3
    97         6.0237698        1       261         4.2154763        3
    98         6.1463897        1       262         4.4719121        3
    99         6.2627225        1       263         4.5796242        3
   100         6.3316805        1       264         4.7900950        3
   101         6.6671450        1       265         4.8534241        3
   102         6.8544682        1       266         5.0000115        3
   103         7.3295719        1       267         5.2213373        3
   104        16.4512963        1       268         5.3119783        3
   105        16.5243885        1       269         5.6191675        3
   106        16.5745338        1       270         5.8285321        3
   107        16.6367555        1       271        15.2994586        3
   108        16.6816076        1       272        15.4096356        3
   109        16.7763390        1       273        15.6374308        3
   110        16.8404678        1       274        20.9136109        3
   111        17.4866924        1       275        39.2067054        3
   112        21.4226873        1       276        41.4858390        3
   113        23.1625887        1       277        41.5021348        3
   114        39.2646097        1       278        41.5154640        3
   115        39.4256135        1       279        41.5705327        3
   116        41.4708944        1       280        41.5707956        3
   117        41.5191993        1       281        80.9959680        3
   118        41.6672279        1       282        81.0751197        3
   119        41.7431559        1       283        81.2449550        3
   120        41.8025640        1       284       109.0503712        3
   121        41.8170546        1       285         0.1236585        4
   122        41.9238050        1       286         0.4638899        4
   123        41.9660768        1       287         0.5657213        4
   124        81.8256665        1       288         0.8501896        4
   125        81.8865383        1       289         0.8616276        4
   126        81.9575397        1       290         0.9770508        4
   127        82.0006658        1       291         1.2343228        4
   128        82.0493888        1       292         1.3238155        4
   129        85.5850126        1       293         1.5873203        4
   130        86.2069019        1       294         1.6017664        4
   131        87.3172947        1       295         2.0145103        4
   132       109.4975455        1       296         2.3434548        4
   133       116.9966023        1       297         2.4589442        4
   134         0.1653103        2       298         2.6782084        4
   135         0.2004137        2       299         2.9569418        4
   136         0.3539801        2       300         3.0467228        4
   137         0.3716939        2       301         3.2369637        4
   138         0.4356174        2       302         3.3335078        4
   139         0.4993281        2       303         3.4156820        4
   140         0.5581191        2       304         3.4474322        4
   141         0.5871722        2       305         3.4605488        4
   142         0.6326359        2       306         3.6292544        4
   143         0.7116185        2       307         3.7282065        4
   144         0.7240014        2       308         3.9486457        4
   145         0.8364289        2       309         4.0283495        4
   146         0.9300039        2       310         4.1700973        4
   147         0.9354570        2       311         4.2092364        4
   148         1.0375853        2       312         4.4280882        4
   149         1.1414341        2       313         4.5956835        4
   150         1.2345486        2       314         4.8673884        4
   151         1.3277537        2       315         5.1135501        4
   152         1.3951615        2       316         5.3090958        4
   153         1.4858272        2       317         5.4607700        4
   154         1.4995983        2       318         5.7505351        4
   155         1.5097697        2       319        15.3746072        4
   156         1.5665740        2       320        15.4820421        4
   157         1.6261119        2       321        39.2337403        4
   158         1.8219431        2       322        41.4659365        4
   159         2.0757350        2       323        41.5012636        4
   160         2.1252368        2       324        41.5311117        4
   161         2.1699124        2       325        41.5707841        4
   162         2.4342207        2       326        41.5904569        4
   163         2.4953952        2       327        81.0467005        4
   164         2.7254241        2       328        81.1341236        4
------------------------------------------------------------------------
 @CHECKOUT-I, Total execution time (CPU/WALL):       198.49/      47.74 seconds.
--executable xvtran finished with status     0 in       47.77 seconds (walltime).
 --invoking executable--
/home/besselman/CFOUR_18/cfour18/bin/xintprc
 @GETMEM-I,  Allocated  183105 MB of main memory.
  @GMOIAA-I, Processing MO integrals for spin case AA.
  @GMOIAA-I, Generation of integral list completed.
                      TYPE                NUMBER
                      ----               --------
                      PPPP                     0
                      PPPH              78456494
                      PPHH               5511809
                      PHPH               2908802
                      PHHH                421693
                      HHHH                  8771

                     TOTAL              87307569

  @FORMT2-I, Second-order MP correlation energies:
            ------------------------------------------------
            E(SCF)                  =   -246.778155534895 a.u.
            E2(AA)                  =     -0.139347897566 a.u.
            E2(AB)                  =     -1.000072636302 a.u.
            E2(TOT)                 =     -1.278768431435 a.u.
            Total MP2 energy        =   -248.056923966329 a.u.
            ------------------------------------------------
   Largest T2 amplitudes for spin case AB:
       _       _                 _       _                 _       _
   i   j   a   b             i   j   a   b             i   j   a   b
-----------------------------------------------------------------------------
[ 20  20 228 228]-0.06876 [ 21  21 285 285]-0.06607 [ 21  21 228 228]-0.05133
[ 20  20 285 285]-0.03965 [ 21  20 228 285] 0.03507 [ 20  21 285 228] 0.03507
[ 19  19 228 228]-0.03272 [ 19  19 285 285]-0.02684 [ 20  19 229 228]-0.02465
[ 19  20 228 229]-0.02465 [ 20  20 229 229]-0.02214 [ 21  21 287 285] 0.02074
[ 21  21 285 287] 0.02074 [ 21  19 229 285] 0.02054 [ 19  21 285 229] 0.02054
-----------------------------------------------------------------------------
   Norm of T2AB vector ( 11017171 symmetry allowed elements):  0.4949761843.
-----------------------------------------------------------------------------
 @CHECKOUT-I, Total execution time (CPU/WALL):        40.85/      14.51 seconds.
--executable xintprc finished with status     0 in       14.55 seconds (walltime).
 --invoking executable--
/home/besselman/CFOUR_18/cfour18/bin/xncc
 @GETMEM-I,  Allocated       7 MB of main memory.

Running with 32 threads/proc

Using DIIS to accelerate the convergence of T1 and T2
Using immediate high-order contributions
Damping factor for T3: 0.000000
Damping factor for T4: 0.000000

Using DIIS to accelerate the convergence of L1 and L2
Using immediate high-order contributions
Damping factor for L3: 0.000000
Damping factor for L4: 0.000000

Transposes are coarse-threaded

Memory limit:                178.814 GiB
Minimum memory requirement:    5.904 GiB
Compromise memory amount:      9.311 GiB
Optimal memory requirement:  199.765 GiB

List              Location   Size        Cached Hunks Est. Disk I/O
----------------- ---------- ----------- ------ ----- -------------

           T_DIIS       70:0  420.350 MiB    Yes     -    14.778 GiB
           Z_DIIS       70:1  420.350 MiB    Yes     -    24.630 GiB
          <AI|bj>         18   84.054 MiB    Yes     -     2.579 GiB
          <Ab|Ci>         30    1.164 GiB    Yes     -   153.392 GiB
          <Ab|Ij>         16   84.054 MiB    Yes     -    17.402 GiB
          <Ai|Bj>         25   84.054 MiB    Yes     -     1.642 GiB
          <Aj|bI>         21   84.054 MiB     No     -         0   B
          <Ij|Ka>         10    6.106 MiB    Yes     -     1.044 GiB
          <Ij|Kl>         13  480.102 KiB    Yes     -     7.970 MiB
            D(AB)      160:2  207.539 KiB    Yes     -    33.644 MiB
            D(AI)      160:4   16.000 KiB    Yes     -     1.812 MiB
            D(IA)      160:6   16.000 KiB    Yes     -   544.000 KiB
            D(IJ)      160:0    1.367 KiB    Yes     -   183.203 KiB
           D~(AB)      192:0  207.539 KiB    Yes     -     1.621 MiB
           D~(AI)      193:0   16.000 KiB    Yes     -    32.000 KiB
           D~(IJ)      191:0    1.367 KiB    Yes     -    10.938 KiB
            F(EA)       92:0  207.539 KiB    Yes     -    33.847 MiB
            F(EM)       93:0   16.000 KiB    Yes     -     1.484 MiB
            F(MI)       91:0    1.367 KiB    Yes     -   248.828 KiB
            G(AB)      192:2  207.539 KiB    Yes     -     9.728 MiB
         G(AI,BJ)        123   84.054 MiB     No     -         0   B
         G(AI,bj)        118   84.054 MiB    Yes     -   568.326 MiB
         G(Ab,Ij)        116   84.054 MiB    Yes     -     1.395 GiB
         G(Ai,Bc)        230    1.164 GiB    Yes     -     4.658 GiB
         G(Ai,Bj)        125   84.054 MiB    Yes     -   504.326 MiB
            G(IJ)      191:2    1.367 KiB    Yes     -    65.625 KiB
         G(Ij,Ab)        216   84.054 MiB    Yes     -   252.163 MiB
         G(Ij,Ka)        210    6.106 MiB    Yes     -   213.724 MiB
         G(Ij,Kl)        113  480.102 KiB    Yes     -    15.941 MiB
        G~(Ij,Kl)        213  480.102 KiB     No     -         0   B
         H(AI,bj)        256   84.054 MiB    Yes     -   504.326 MiB
         H(Ai,Bj)        258   84.054 MiB    Yes     -   504.326 MiB
       Lambda(AI)      190:0   16.000 KiB    Yes     -     2.453 MiB
    Lambda(Ab,Ij)        146   84.054 MiB    Yes     -    19.536 GiB
            Q(AI)      190:2   16.000 KiB    Yes     -   592.000 KiB
         Q(Ab,Ij)         82   84.054 MiB    Yes     -     4.679 GiB
            T(AI)       90:0   16.000 KiB    Yes     -     6.016 MiB
         T(Ab,Ij)         46   84.054 MiB    Yes     -    28.976 GiB
         T(Rs,Ij)        246   96.736 MiB     No     -         0   B
         W(Mn,Ij)         53  480.102 KiB    Yes     -    22.036 MiB
        W~(Ab,Ej)        130    1.164 GiB    Yes     -    31.439 GiB
        W~(EM,bj)         56   84.054 MiB    Yes     -     8.126 GiB
        W~(Em,Bj)         58   84.054 MiB    Yes     -     8.126 GiB
        W~(Ij,Mb)        110    6.106 MiB    Yes     -   164.873 MiB
       W~~(Ab,Ej)        169    1.164 GiB    Yes     -    18.631 GiB
       W~~(EM,bj)         76   84.054 MiB    Yes     -   672.435 MiB
       W~~(Em,Bj)         78   84.054 MiB    Yes     -   672.435 MiB
       W~~(Ij,Mb)        165    6.106 MiB    Yes     -    97.702 MiB
            Z(AI)       90:2   16.000 KiB    Yes     -     6.562 MiB
         Z(Ab,Ij)         63   84.054 MiB    Yes     -    36.938 GiB
         Z(Rs,Ij)        263   96.736 MiB     No     -         0   B
       T(abc,ijk)          -   95.850 GiB     No     2         0   B
       Z(abc,ijk)          -   95.850 GiB     No     2         0   B

Simulation and memory analysis took 5.422 seconds

MP2 correlation energy:  -1.278768431434636

Non-iterative calculation of MP2 took 5.073 cpu seconds and 0.159 walltime seconds at 6.387 Gflops/sec

Total MP2 energy: -248.056923966329322

Beginning iterative solution of CCSD equations:

It.  Correlation Energy T1 Residual T2 Residual CPU Time (s) Walltime (s)
-------------------------------------------------------------------------
  1  -1.270863832552267 2.03193e-02 1.64945e-02      802.612       30.195
  2  -1.304433207493649 1.82196e-03 1.12500e-02      750.162       30.945
  3  -1.302599626401417 3.17703e-03 2.87556e-03      872.915       32.845
  4  -1.305666925928179 7.65489e-04 1.35945e-03      711.740       27.236
  5  -1.306041833650376 9.06215e-04 5.07612e-04      846.525       31.522

   A    I                     A    I                     A    I                  
-------------------------- -------------------------- -------------------------- 
  37   21 -0.0235488622892   86   20  0.0113472227811   57   20  0.0088360819911 
  38   20  0.0179993951786   61   21 -0.0101119716665   52   19 -0.0084987394102 
  23   21 -0.0176361176332   35   20 -0.0095104844002   41   12 -0.0084013747843 
  22   20  0.0167568051890  111   21  0.0092542604024   40   19 -0.0080599021919 
  35   17 -0.0123850384171   94   21 -0.0090069210143  110   17 -0.0076948954641 

   A    B    I    J                     A    B    I    J                  
------------------------------------ ------------------------------------ 
  23   23   21   21 -0.0805656886686   23   30   17   21  0.0307313911112 
  22   22   20   20 -0.0796101650132   22   22   17   17 -0.0286127789354 
  22   23   21   20  0.0446112851501   23   23   20   20 -0.0278558499225 
  23   22   20   21  0.0446112851501   44   23   21   21  0.0257097961892 
  22   22   21   21 -0.0372575515756   23   44   21   21  0.0257097961892 
  30   22   20   17 -0.0335347189362   22   30   20   17 -0.0247751985415 
  22   30   17   20 -0.0335347189362   30   22   17   20 -0.0247751985415 
  30   23   21   17  0.0307313911112 

It.  Correlation Energy T1 Residual T2 Residual CPU Time (s) Walltime (s)
-------------------------------------------------------------------------
  6  -1.306059844683269 2.41975e-04 7.26938e-05      580.028       22.708
  7  -1.306055168583385 1.62100e-04 1.83132e-05      574.735       22.472
  8  -1.306056757991387 6.28888e-05 7.70974e-06      558.275       21.919
  9  -1.306052934082430 2.65561e-05 5.72278e-06      567.057       22.338
 10  -1.306055090062658 8.79404e-06 1.32803e-06      572.959       22.284

   A    I                     A    I                     A    I                  
-------------------------- -------------------------- -------------------------- 
  37   21 -0.0235515453402   86   20  0.0113507414630   57   20  0.0087934557353 
  23   21 -0.0182538571184   61   21 -0.0100992242560   52   19 -0.0084910432177 
  38   20  0.0180754113946   35   20 -0.0094811273767   41   12 -0.0083812547917 
  22   20  0.0173176820768  111   21  0.0092571013413   40   19 -0.0080424808929 
  35   17 -0.0123703231015   94   21 -0.0090133338511  110   17 -0.0076891822909 

   A    B    I    J                     A    B    I    J                  
------------------------------------ ------------------------------------ 
  23   23   21   21 -0.0807366386570   23   30   17   21  0.0308092584896 
  22   22   20   20 -0.0797811508080   22   22   17   17 -0.0285877471963 
  22   23   21   20  0.0447505355082   23   23   20   20 -0.0278727176866 
  23   22   20   21  0.0447505355082   44   23   21   21  0.0257495006096 
  22   22   21   21 -0.0372550253850   23   44   21   21  0.0257495006096 
  30   22   20   17 -0.0336058396896   22   30   20   17 -0.0247933664744 
  22   30   17   20 -0.0336058396896   30   22   17   20 -0.0247933664744 
  30   23   21   17  0.0308092584896 

It.  Correlation Energy T1 Residual T2 Residual CPU Time (s) Walltime (s)
-------------------------------------------------------------------------
 11  -1.306055306140724 1.94595e-06 4.52875e-07      545.677       21.510
 12  -1.306055702073927 8.73038e-07 5.44362e-07      557.214       22.243
 13  -1.306055878784057 2.72879e-07 3.07390e-07      576.474       23.137
 14  -1.306055938480936 1.60470e-07 1.25147e-07      578.980       22.688
 15  -1.306055955152445 1.10775e-07 4.15297e-08      567.971       22.151

   A    I                     A    I                     A    I                  
-------------------------- -------------------------- -------------------------- 
  37   21 -0.0235528943345   86   20  0.0113510198801   57   20  0.0087933992924 
  23   21 -0.0182576257123   61   21 -0.0100993174540   52   19 -0.0084916856108 
  38   20  0.0180771131858   35   20 -0.0094814987201   41   12 -0.0083815025404 
  22   20  0.0173224492393  111   21  0.0092572577273   40   19 -0.0080431404131 
  35   17 -0.0123711253586   94   21 -0.0090135011332  110   17 -0.0076892287471 

   A    B    I    J                     A    B    I    J                  
------------------------------------ ------------------------------------ 
  23   23   21   21 -0.0807376466535   23   30   17   21  0.0308099259015 
  22   22   20   20 -0.0797818226642   22   22   17   17 -0.0285886524507 
  22   23   21   20  0.0447516820856   23   23   20   20 -0.0278726362872 
  23   22   20   21  0.0447516820856   44   23   21   21  0.0257499490771 
  22   22   21   21 -0.0372547261029   23   44   21   21  0.0257499490771 
  30   22   20   17 -0.0336065724403   22   30   20   17 -0.0247941375527 
  22   30   17   20 -0.0336065724403   30   22   17   20 -0.0247941375527 
  30   23   21   17  0.0308099259015 

It.  Correlation Energy T1 Residual T2 Residual CPU Time (s) Walltime (s)
-------------------------------------------------------------------------
 16  -1.306055958521948 5.47799e-08 6.97469e-09      547.669       21.858
 17  -1.306055958269642 3.06685e-08 4.16191e-09      577.683       22.503
 18  -1.306055957940030 1.02528e-08 2.75716e-09      568.951       22.226
 19  -1.306055957964145 4.75191e-09 8.83962e-10      572.816       22.613
 20  -1.306055958185503 9.28899e-10 4.95092e-10      561.683       22.181

   A    I                     A    I                     A    I                  
-------------------------- -------------------------- -------------------------- 
  37   21 -0.0235528878557   86   20  0.0113510196551   57   20  0.0087933871579 
  23   21 -0.0182577400193   61   21 -0.0100993208343   52   19 -0.0084916802637 
  38   20  0.0180771275369   35   20 -0.0094814872052   41   12 -0.0083815014119 
  22   20  0.0173225865892  111   21  0.0092572574719   40   19 -0.0080431324617 
  35   17 -0.0123711132025   94   21 -0.0090135015277  110   17 -0.0076892269064 

   A    B    I    J                     A    B    I    J                  
------------------------------------ ------------------------------------ 
  23   23   21   21 -0.0807376491950   23   30   17   21  0.0308099258757 
  22   22   20   20 -0.0797818258692   22   22   17   17 -0.0285886472823 
  22   23   21   20  0.0447516889293   23   23   20   20 -0.0278726491962 
  23   22   20   21  0.0447516889293   44   23   21   21  0.0257499483990 
  22   22   21   21 -0.0372547381888   23   44   21   21  0.0257499483990 
  30   22   20   17 -0.0336065738022   22   30   20   17 -0.0247941350149 
  22   30   17   20 -0.0336065738022   30   22   17   20 -0.0247941350149 
  30   23   21   17  0.0308099258757 

It.  Correlation Energy T1 Residual T2 Residual CPU Time (s) Walltime (s)
-------------------------------------------------------------------------

CCSD iterations converged in 20 cycles and 488.297 seconds (24.415 s/it.) at 21.550 Gflops/sec

Total CCSD energy: -248.084211493080204

CCSD[T] correlation energy:  -0.058207173549151
CCSD(T) correlation energy:  -0.056842288137918

Non-iterative calculation of CCSD(T) took 19508.863 cpu seconds and 688.033 walltime seconds at 55.737 Gflops/sec

Total CCSD(T) energy: -248.141053781218119

             _
Formation of H took 14.301 seconds at 93.499 Gflops/sec

Beginning iterative solution of Lambda-CCSD equations:

It.  Correlation Energy L1 Residual L2 Residual CPU Time (s) Walltime (s)
-------------------------------------------------------------------------
  1  -1.386011326895500 7.45038e-03 2.54599e-02      568.388       21.122
  2  -1.370520637949064 4.85781e-03 5.25217e-03      553.610       20.680
  3  -1.371523037573934 5.22233e-04 3.14247e-03      559.624       21.480
  4  -1.372164925914889 1.05621e-03 8.98808e-04      575.204       21.442
  5  -1.372147627998550 2.56234e-04 1.58180e-04      579.721       21.643

   A    I                     A    I                     A    I                  
-------------------------- -------------------------- -------------------------- 
  37   21 -0.0197390797865   61   21 -0.0098006732948   35   20 -0.0075822493430 
  23   21 -0.0195328796230   35   17 -0.0087007879147   31   13  0.0073935972521 
  22   20  0.0165108003970   94   21 -0.0085108667481  111   21  0.0073434527381 
  38   20  0.0154952477449   40   19 -0.0080739481524   62   20 -0.0068965941342 
  86   20  0.0108695615903   57   20  0.0079138650790   52   19 -0.0065900844743 

   A    B    I    J                     A    B    I    J                  
------------------------------------ ------------------------------------ 
  23   23   21   21 -0.1118938915017   30   23   21   17  0.0371987012687 
  22   22   20   20 -0.1105126956955   23   30   17   21  0.0371987012687 
  22   23   21   20  0.0626541818319   22   22   17   17 -0.0364460343866 
  23   22   20   21  0.0626541818319   44   23   21   21  0.0331881418253 
  22   22   21   21 -0.0507375517290   23   44   21   21  0.0331881418253 
  30   22   20   17 -0.0405164721081   22   30   20   17 -0.0308734677263 
  22   30   17   20 -0.0405164721081   30   22   17   20 -0.0308734677263 
  23   23   20   20 -0.0372042829029 

It.  Correlation Energy L1 Residual L2 Residual CPU Time (s) Walltime (s)
-------------------------------------------------------------------------
  6  -1.372111506978471 2.09248e-04 3.89644e-05      543.789       20.320
  7  -1.372130287258785 7.20870e-05 1.20618e-05      580.195       21.441
  8  -1.372120349552950 4.03457e-05 5.91614e-06      589.634       21.686
  9  -1.372122490318117 1.12229e-05 2.59280e-06      554.317       20.763
 10  -1.372122275065755 4.04006e-06 8.04763e-07      551.378       20.620

   A    I                     A    I                     A    I                  
-------------------------- -------------------------- -------------------------- 
  23   21 -0.0198085607932   61   21 -0.0097935639198   35   20 -0.0075832146685 
  37   21 -0.0197546498273   35   17 -0.0087366421737   31   13  0.0073761661688 
  22   20  0.0168960520641   94   21 -0.0085109944787  111   21  0.0073422957013 
  38   20  0.0155511014035   40   19 -0.0080757392968   62   20 -0.0068941737225 
  86   20  0.0108689072126   57   20  0.0078858799851   52   19 -0.0065872747486 

   A    B    I    J                     A    B    I    J                  
------------------------------------ ------------------------------------ 
  23   23   21   21 -0.1119509138497   23   30   17   21  0.0372336880825 
  22   22   20   20 -0.1105623853048   23   23   20   20 -0.0372283194697 
  22   23   21   20  0.0627101285606   22   22   17   17 -0.0364181557967 
  23   22   20   21  0.0627101285606   44   23   21   21  0.0332163038870 
  22   22   21   21 -0.0507367097564   23   44   21   21  0.0332163038870 
  30   22   20   17 -0.0405522337086   22   30   20   17 -0.0308700072215 
  22   30   17   20 -0.0405522337086   30   22   17   20 -0.0308700072215 
  30   23   21   17  0.0372336880825 

It.  Correlation Energy L1 Residual L2 Residual CPU Time (s) Walltime (s)
-------------------------------------------------------------------------
 11  -1.372122420843516 1.15767e-06 4.90444e-07      590.984       21.878
 12  -1.372122532385594 3.81696e-07 2.31902e-07      577.163       21.386
 13  -1.372122534595981 9.63505e-08 1.22142e-07      572.561       21.279
 14  -1.372122542391498 8.29216e-08 5.03380e-08      557.137       20.781
 15  -1.372122545829703 4.12817e-08 1.38598e-08      576.149       21.353

   A    I                     A    I                     A    I                  
-------------------------- -------------------------- -------------------------- 
  23   21 -0.0198108066118   61   21 -0.0097937249062   35   20 -0.0075831921384 
  37   21 -0.0197548102443   35   17 -0.0087365650590   31   13  0.0073763933044 
  22   20  0.0168979854970   94   21 -0.0085110842906  111   21  0.0073423232718 
  38   20  0.0155515016715   40   19 -0.0080758453331   62   20 -0.0068942856585 
  86   20  0.0108690405322   57   20  0.0078858733511   52   19 -0.0065874509683 

   A    B    I    J                     A    B    I    J                  
------------------------------------ ------------------------------------ 
  23   23   21   21 -0.1119517421414   23   30   17   21  0.0372338666428 
  22   22   20   20 -0.1105629465473   23   23   20   20 -0.0372282144102 
  22   23   21   20  0.0627108732851   22   22   17   17 -0.0364187714465 
  23   22   20   21  0.0627108732851   44   23   21   21  0.0332164484335 
  22   22   21   21 -0.0507366817136   23   44   21   21  0.0332164484335 
  30   22   20   17 -0.0405524989711   22   30   20   17 -0.0308704883849 
  22   30   17   20 -0.0405524989711   30   22   17   20 -0.0308704883849 
  30   23   21   17  0.0372338666428 

It.  Correlation Energy L1 Residual L2 Residual CPU Time (s) Walltime (s)
-------------------------------------------------------------------------
 16  -1.372122545580463 2.70516e-08 4.32157e-09      581.657       21.509
 17  -1.372122545769290 1.24074e-08 1.51206e-09      593.681       21.842
 18  -1.372122545865394 4.87494e-09 7.62832e-10      574.593       21.313
 19  -1.372122545776276 2.21970e-09 3.78057e-10      540.766       20.304
 20  -1.372122545829815 3.32219e-10 1.64981e-10      588.248       21.677

   A    I                     A    I                     A    I                  
-------------------------- -------------------------- -------------------------- 
  23   21 -0.0198108690472   61   21 -0.0097937248079   35   20 -0.0075831876153 
  37   21 -0.0197548065182   35   17 -0.0087365654492   31   13  0.0073763916542 
  22   20  0.0168980535788   94   21 -0.0085110844579  111   21  0.0073423231682 
  38   20  0.0155515074990   40   19 -0.0080758434182   62   20 -0.0068942852630 
  86   20  0.0108690405376   57   20  0.0078858681211   52   19 -0.0065874479541 

   A    B    I    J                     A    B    I    J                  
------------------------------------ ------------------------------------ 
  23   23   21   21 -0.1119517439257   23   30   17   21  0.0372338665238 
  22   22   20   20 -0.1105629470038   23   23   20   20 -0.0372282205520 
  22   23   21   20  0.0627108791985   22   22   17   17 -0.0364187694507 
  23   22   20   21  0.0627108791985   44   23   21   21  0.0332164495207 
  22   22   21   21 -0.0507366881007   23   44   21   21  0.0332164495207 
  30   22   20   17 -0.0405525001520   22   30   20   17 -0.0308704876834 
  22   30   17   20 -0.0405525001520   30   22   17   20 -0.0308704876834 
  30   23   21   17  0.0372338665238 

It.  Correlation Energy L1 Residual L2 Residual CPU Time (s) Walltime (s)
-------------------------------------------------------------------------

Lambda-CCSD iterations converged in 20 cycles and 426.788 seconds (21.339 s/it.) at 23.167 Gflops/sec

 @CHECKOUT-I, Total execution time (CPU/WALL):     44248.35/    1644.94 seconds.
norm of D(AI): 0.062571015634804
norm of D(IA): 0.060197315970255
norm of D(AB): 0.083441016965782
norm of D(IJ): 0.116464490915801
E(AB): 0.887832178848717
E(IJ): 0.612527712328909
E(1e): 1.500359891177625
norm of G(Ab,Ij): 0.505779573668446
norm of G(Ij,Ab): 0.586748905679988
E(Ab,Ij): -2.631396829770337
norm of G(Ij,Kl): 0.054900997232134
E(Ij,Kl): 0.211332898402987
norm of G(Ai,Bc): 0.012760737254141
norm of G(Ab,Ci): 0.021713951639605
E(Ab,Ci): -0.120522923671158
norm of G(Ij,Ka): 0.006605710367835
norm of G(Ia,Jk): 0.013203543561124
E(Ia,Jk): -0.014731058223932
norm of G(AI,bj): 0.069525541472603
norm of G(Ai,Bj): 0.052482022687845
E(Ai,Bj): -0.605191030319974
E1: -0.354902863097037
E2: -0.379377901298356
E3: 0.129089734075420
E(tot): -1.660149052404790

Formation of one- and two-particle density
matrices took 14.144 seconds at 107.330 Gflops/sec

--executable xncc finished with status     0 in     1645.01 seconds (walltime).
 --invoking executable--
/home/besselman/CFOUR_18/cfour18/bin/xdens
 @GETMEM-I,  Allocated  183105 MB of main memory.
  CCSD(T) density and intermediates are calculated.
  The perturbed orbitals are chosen canonical.
  Direct algorithm used for all contributions involving G(AB,CD).
  local is set to  F
  local is set to  F
  local is set to 4 F
  local is set to  F
  local is set to 5 F
  local is set to 6 F
  local is set to 7 F T
  local5 is set to  F
  local is set to  F
  W(abef) AB contribution =  0.3553246498 a.u.
  W(abef) AB contribution =  0.3805823733 a.u.
  local is set to 12 F
                     1                     1
                     2                     2
                     3                     3
                     4                     4
  processed               38706625  ao basis integrals from 
                  9450  buffers.
  processed              129547937  ao basis integrals from 
                 31628  buffers.
  processed               67178713  ao basis integrals from 
                 16402  buffers.
  processed               84564804  ao basis integrals from 
                 20646  buffers.
 ITERM.tmp does not exsit!
 skip reading
  The iterative expansion of D(ai) converged after  21 iterations.
  local is set to 12 F
  ----------------------------------------------------------------------
                 Natural orbital occupation numbers
  ----------------------------------------------------------------------
  1.99862  1.99817  1.99817  1.99817  1.99817  1.99817  1.97629  1.97170
  1.96991  1.96195  1.96177  1.95816  1.95437  1.95110  1.95038  1.94752
  1.94443  1.94155  1.93067  1.89002  1.88617  0.09509  0.08563  0.04526
  0.03464  0.03259  0.02975  0.02943  0.02786  0.02552  0.02300  0.02214
  0.02130  0.01976  0.01810  0.01456  0.01351  0.01305  0.01141  0.01139
  0.01067  0.01056  0.01014  0.00992  0.00953  0.00939  0.00901  0.00843
  0.00744  0.00727  0.00666  0.00634  0.00605  0.00531  0.00463  0.00462
  0.00422  0.00421  0.00406  0.00399  0.00378  0.00367  0.00343  0.00300
  0.00291  0.00264  0.00242  0.00233  0.00230  0.00221  0.00207  0.00199
  0.00187  0.00178  0.00170  0.00168  0.00164  0.00154  0.00148  0.00140
  0.00138  0.00136  0.00134  0.00124  0.00124  0.00114  0.00107  0.00107
  0.00101  0.00097  0.00095  0.00092  0.00092  0.00092  0.00091  0.00085
  0.00079  0.00079  0.00077  0.00071  0.00068  0.00068  0.00066  0.00065
  0.00063  0.00063  0.00059  0.00059  0.00057  0.00057  0.00057  0.00056
  0.00055  0.00055  0.00052  0.00050  0.00049  0.00048  0.00048  0.00046
  0.00046  0.00045  0.00045  0.00043  0.00041  0.00041  0.00041  0.00039
  0.00038  0.00037  0.00035  0.00035  0.00034  0.00033  0.00033  0.00032
  0.00032  0.00030  0.00029  0.00029  0.00028  0.00027  0.00027  0.00027
  0.00026  0.00026  0.00025  0.00024  0.00023  0.00023  0.00023  0.00022
  0.00022  0.00022  0.00022  0.00021  0.00021  0.00021  0.00021  0.00020
  0.00020  0.00019  0.00019  0.00018  0.00018  0.00018  0.00018  0.00018
  0.00018  0.00017  0.00017  0.00016  0.00016  0.00016  0.00016  0.00015
  0.00015  0.00014  0.00014  0.00014  0.00014  0.00013  0.00013  0.00013
  0.00012  0.00012  0.00012  0.00011  0.00010  0.00010  0.00010  0.00010
  0.00009  0.00009  0.00009  0.00009  0.00009  0.00008  0.00008  0.00008
  0.00008  0.00007  0.00007  0.00007  0.00007  0.00007  0.00007  0.00006
  0.00006  0.00006  0.00006  0.00006  0.00005  0.00005  0.00005  0.00005
  0.00005  0.00005  0.00005  0.00005  0.00005  0.00005  0.00005  0.00004
  0.00004  0.00004  0.00004  0.00004  0.00004  0.00004  0.00004  0.00004
  0.00003  0.00003  0.00003  0.00003  0.00003  0.00003  0.00003  0.00003
  0.00003  0.00003  0.00002  0.00002  0.00002  0.00002  0.00002  0.00002
  0.00002  0.00002  0.00002  0.00002  0.00002  0.00002  0.00002  0.00002
  0.00002  0.00002  0.00001  0.00001  0.00001  0.00001  0.00001  0.00001
  0.00001  0.00001  0.00001  0.00001  0.00001  0.00001  0.00001  0.00001
  0.00001  0.00001  0.00001  0.00001  0.00001  0.00001  0.00001  0.00001
  0.00001  0.00001  0.00001  0.00001  0.00001  0.00001  0.00001  0.00001
  0.00001  0.00001  0.00001  0.00001  0.00001  0.00001  0.00001  0.00001
  0.00001  0.00001  0.00001  0.00001  0.00001  0.00001  0.00001  0.00001
  0.00001  0.00001  0.00001  0.00001  0.00001  0.00001  0.00001  0.00001
  0.00001  0.00001  0.00001  0.00001  0.00001  0.00001  0.00001  0.00001
  0.00001  0.00001  0.00001  0.00001  0.00000  0.00000  0.00000  0.00000
  Trace of density matrix :  42.0000000000.
  ----------------------------------------------------------------------
  Density calculation successfully completed.
 @CHECKOUT-I, Total execution time (CPU/WALL):       888.92/     347.51 seconds.
--executable xdens finished with status     0 in      347.64 seconds (walltime).
 --invoking executable--
/home/besselman/CFOUR_18/cfour18/bin/xanti
 @GETMEM-I,  Allocated  183105 MB of main memory.
 CCSD(T) MO gammas will be sorted to Mulliken order.
 @CHECKOUT-I, Total execution time (CPU/WALL):       844.96/      38.97 seconds.
--executable xanti finished with status     0 in       39.01 seconds (walltime).
 --invoking executable--
/home/besselman/CFOUR_18/cfour18/bin/xbcktrn
 @GETMEM-I,  Allocated  183105 MB of main memory.
 @CHECKOUT-I, Total execution time (CPU/WALL):      1307.83/      59.75 seconds.
--executable xbcktrn finished with status     0 in       59.80 seconds (walltime).
 --invoking executable--
/home/besselman/CFOUR_18/cfour18/bin/xvdint
 @GETMEM-I,  Allocated  183105 MB of main memory.
 One- and two-electron integral derivatives are calculated
 for RHF-CC/MBPT gradients and dipole moments.
 Spherical gaussians are used.

                     Kinetic energy integral gradient
                     --------------------------------

                         H #1 z     0.4519100643
                         C #2 z     0.1536218284
                         C #3 x    -0.3087086281
                         C #3 z     0.1652794545
                         C #4 x    -0.5675118984
                         C #4 z     0.1619991227
                         H #5 x    -0.7938923313
                         H #5 z     0.4164225563
                         H #6 x    -0.7433799595
                         H #6 z    -0.5052329932
                         N #7 z    -0.8440000330


 H #1       0.0000000000            0.0000000000            0.4519100643
 C #2       0.0000000000            0.0000000000            0.1536218284
 C #3 1    -0.1543543140            0.0000000000            0.0826397273
 C #3 2     0.1543543140            0.0000000000            0.0826397273
 C #4 1    -0.2837559492            0.0000000000            0.0809995614
 C #4 2     0.2837559492            0.0000000000            0.0809995614
 H #5 1    -0.3969461657            0.0000000000            0.2082112782
 H #5 2     0.3969461657            0.0000000000            0.2082112782
 H #6 1    -0.3716899797            0.0000000000           -0.2526164966
 H #6 2     0.3716899797            0.0000000000           -0.2526164966
 N #7       0.0000000000            0.0000000000           -0.8440000330


                   Nuclear attraction integral gradient
                   ------------------------------------

                         H #1 z    -7.7420647731
                         C #2 z   -16.4868257292
                         C #3 x    30.2147536322
                         C #3 z   -17.0376098381
                         C #4 x    33.5207088283
                         C #4 z    10.0596806585
                         H #5 x    13.6244231152
                         H #5 z    -7.2732228393
                         H #6 x    12.8659531522
                         H #6 z     8.6844101420
                         N #7 z    29.7956323793


 H #1       0.0000000000            0.0000000000           -7.7420647731
 C #2       0.0000000000            0.0000000000          -16.4868257292
 C #3 1    15.1073768161            0.0000000000           -8.5188049191
 C #3 2   -15.1073768161            0.0000000000           -8.5188049191
 C #4 1    16.7603544142            0.0000000000            5.0298403292
 C #4 2   -16.7603544142            0.0000000000            5.0298403292
 H #5 1     6.8122115576            0.0000000000           -3.6366114197
 H #5 2    -6.8122115576            0.0000000000           -3.6366114197
 H #6 1     6.4329765761            0.0000000000            4.3422050710
 H #6 2    -6.4329765761            0.0000000000            4.3422050710
 N #7       0.0000000000            0.0000000000           29.7956323793


                      Reorthonormalization gradient
                      -----------------------------

                         H #1 z     0.2629038747
                         C #2 z    -0.1079537871
                         C #3 x     0.0974420803
                         C #3 z    -0.0609350643
                         C #4 x    -0.1641630266
                         C #4 z     0.3862814282
                         H #5 x    -0.4642489026
                         H #5 z     0.2462196821
                         H #6 x    -0.3988126881
                         H #6 z    -0.2973088827
                         N #7 z    -0.4292072509


 H #1       0.0000000000            0.0000000000            0.2629038747
 C #2       0.0000000000            0.0000000000           -0.1079537871
 C #3 1     0.0487210401            0.0000000000           -0.0304675322
 C #3 2    -0.0487210401            0.0000000000           -0.0304675322
 C #4 1    -0.0820815133            0.0000000000            0.1931407141
 C #4 2     0.0820815133            0.0000000000            0.1931407141
 H #5 1    -0.2321244513            0.0000000000            0.1231098410
 H #5 2     0.2321244513            0.0000000000            0.1231098410
 H #6 1    -0.1994063440            0.0000000000           -0.1486544413
 H #6 2     0.1994063440            0.0000000000           -0.1486544413
 N #7       0.0000000000            0.0000000000           -0.4292072509


                Electronic contributions to dipole moment
                -----------------------------------------

                               au             Debye

                    z      1.36638689      3.47300967

  Conversion factor used: 1 a.u. =   2.54174691 Debye 


 Evaluation of 1e integral derivatives required    6.82 seconds.
 Evaluation of 2el integral derivatives

                      Two-electron integral gradient
                      ------------------------------

                         H #1 z     4.5140894943
                         C #2 z     7.6255049280
                         C #3 x   -14.6408907379
                         C #3 z     8.1331001611
                         C #4 x   -16.1516681709
                         C #4 z    -3.1203663744
                         H #5 x    -7.9374743132
                         H #5 z     4.2088337261
                         H #6 x    -7.3420294785
                         H #6 z    -5.1867137884
                         N #7 z   -16.1744481467


 H #1       0.0000000000            0.0000000000            4.5140894943
 C #2       0.0000000000            0.0000000000            7.6255049280
 C #3 1    -7.3204453689            0.0000000000            4.0665500805
 C #3 2     7.3204453689            0.0000000000            4.0665500805
 C #4 1    -8.0758340855            0.0000000000           -1.5601831872
 C #4 2     8.0758340855            0.0000000000           -1.5601831872
 H #5 1    -3.9687371566            0.0000000000            2.1044168631
 H #5 2     3.9687371566            0.0000000000            2.1044168631
 H #6 1    -3.6710147392            0.0000000000           -2.5933568942
 H #6 2     3.6710147392            0.0000000000           -2.5933568942
 N #7       0.0000000000            0.0000000000          -16.1744481467


 Evaluation of 2e integral derivatives required12436.80 seconds.

                            Molecular gradient
                            ------------------

                         H #1 z    -0.0013678053
                         C #2 z     0.0042254019
                         C #3 x    -0.0086557170
                         C #3 z     0.0044465462
                         C #4 x    -0.0029325273
                         C #4 z     0.0008249551
                         H #5 x     0.0031452878
                         H #5 z    -0.0016743371
                         H #6 x     0.0006623509
                         H #6 z     0.0002070034
                         N #7 z    -0.0066617642


 H #1       0.0000000000            0.0000000000           -0.0013678053
 C #2       0.0000000000            0.0000000000            0.0042254019
 C #3 1    -0.0043278585            0.0000000000            0.0022232731
 C #3 2     0.0043278585            0.0000000000            0.0022232731
 C #4 1    -0.0014662636            0.0000000000            0.0004124775
 C #4 2     0.0014662636            0.0000000000            0.0004124775
 H #5 1     0.0015726439            0.0000000000           -0.0008371685
 H #5 2    -0.0015726439            0.0000000000           -0.0008371685
 H #6 1     0.0003311754            0.0000000000            0.0001035017
 H #6 2    -0.0003311754            0.0000000000            0.0001035017
 N #7       0.0000000000            0.0000000000           -0.0066617642


  Molecular gradient norm 0.135E-01

                           Total dipole moment
                           -------------------

                               au             Debye

                    z     -0.84565823     -2.14944920

  Conversion factor used: 1 a.u. =   2.54174691 Debye 


 @CHECKOUT-I, Total execution time (CPU/WALL):     12443.58/     458.06 seconds.
--executable xvdint finished with status     0 in      458.14 seconds (walltime).
 --invoking executable--
/home/besselman/CFOUR_18/cfour18/bin/xjoda
   JODA beginning optimization cycle #  1.
                    10                     0
 OriVec is    1.00000000000000       5.493903235864684E-016
  0.000000000000000E+000                     1
  calling readgh 3                      0                     0
  gradient from JOBARC 
   0.000000000000000   0.000000000000000  -0.001367805311468
   0.000000000000000   0.000000000000000   0.004225401904003
  -0.004327858489229   0.000000000000000   0.002223273102159
   0.004327858489229   0.000000000000000   0.002223273102159
  -0.001466263628138   0.000000000000000   0.000412477541790
   0.001466263628138   0.000000000000000   0.000412477541790
   0.001572643913753   0.000000000000000  -0.000837168533572
  -0.001572643913753   0.000000000000000  -0.000837168533572
   0.000331175441156   0.000000000000000   0.000103501686965
  -0.000331175441156   0.000000000000000   0.000103501686965
   0.000000000000000   0.000000000000000  -0.006661764186916
 
                     0
  current gradient vector 
        0.000000000000000        0.000000000000000       -0.001367805311468
        0.000000000000000        0.000000000000000        0.004225401904003
       -0.004327858489229        0.000000000000000        0.002223273102159
        0.004327858489229        0.000000000000000        0.002223273102159
       -0.001466263628138        0.000000000000000        0.000412477541790
        0.001466263628138        0.000000000000000        0.000412477541790
        0.001572643913753        0.000000000000000       -0.000837168533572
       -0.001572643913753        0.000000000000000       -0.000837168533572
        0.000331175441156        0.000000000000000        0.000103501686965
       -0.000331175441156        0.000000000000000        0.000103501686965
        0.000000000000000        0.000000000000000        0.000000000000000
        0.000000000000000        0.000000000000000       -0.006661764186916
   Internal coordinate energy gradients (atomic units): 
                     R                 dV/dR
 [R1   ]    2.048463548403739    0.001367805311493
 [R2   ]    2.624830137207374   -0.002372662681948
 [A1   ]    2.106978926300075    0.012249814710917
 [R2   ]    2.624830137207374   -0.002372662681948
 [A1   ]    2.106978926300075    0.012249814710917
 [D180 ]    3.141592653589793    0.000000000000001
 [R3   ]    2.628609590248709    0.000559541990448
 [A2   ]    2.068250070198320   -0.002742567652802
 [D180 ]    3.141592653589793    0.000000000000001
 [R3   ]    2.628609590248709    0.000559541990448
 [A2   ]    2.068250070198320   -0.002742567652802
 [D180 ]    3.141592653589793    0.000000000000001
 [R4   ]    2.048463548403739    0.001781589070159
 [A3   ]    2.116595690478563   -0.000001324707577
 [D0   ]    0.000000000000000   -0.000000000000000
 [R4   ]    2.048463548403739    0.001781589070159
 [A3   ]    2.116595690478563   -0.000001324707577
 [D0   ]    0.000000000000000   -0.000000000000000
 [R5   ]    2.048463548403738    0.000334830016254
 [A4   ]    2.100311768557456   -0.000186383531158
 [D180 ]    3.141592653589793    0.000000000000001
 [R5   ]    2.048463548403738    0.000334830016254
 [A4   ]    2.100311768557456   -0.000186383531158
 [D180 ]    3.141592653589793    0.000000000000001
 [R    ]    1.889726520667656    0.000000000000001
 [A90  ]    1.570796326794897   -0.000000000000011
 [D90  ]    1.570796326794897   -0.000000000000000
 [R6   ]    5.279895898745430   -0.006661764186941
 [A90  ]    1.570796326794897   -0.000000000000011
 [D180 ]    3.141592653589793    0.000000000000001
                     0                     0                     0 ****
   Optimization cycle  1.  Updating structure with Newton-Raphson step.
  @EFOL-I, Current internal coordinate Hessian written to FCMINT.
   There are  10 independent internal coordinates which will be optimized.
   Hessian matrix in totally symmetric symmetry coordinates: 
              R1        R2        A1        R3        A2   
  R1         1.000000  0.000000  0.000000  0.000000  0.000000
  R2         0.000000  1.000000  0.000000  0.000000  0.000000
  A1         0.000000  0.000000  0.250000  0.000000  0.000000
  R3         0.000000  0.000000  0.000000  1.000000  0.000000
  A2         0.000000  0.000000  0.000000  0.000000  0.250000
  R4         0.000000  0.000000  0.000000  0.000000  0.000000
  A3         0.000000  0.000000  0.000000  0.000000  0.000000
  R5         0.000000  0.000000  0.000000  0.000000  0.000000
  A4         0.000000  0.000000  0.000000  0.000000  0.000000
  R6         0.000000  0.000000  0.000000  0.000000  0.000000
 
              R4        A3        R5        A4        R6   
  R1         0.000000  0.000000  0.000000  0.000000  0.000000
  R2         0.000000  0.000000  0.000000  0.000000  0.000000
  A1         0.000000  0.000000  0.000000  0.000000  0.000000
  R3         0.000000  0.000000  0.000000  0.000000  0.000000
  A2         0.000000  0.000000  0.000000  0.000000  0.000000
  R4         1.000000  0.000000  0.000000  0.000000  0.000000
  A3         0.000000  0.250000  0.000000  0.000000  0.000000
  R5         0.000000  0.000000  1.000000  0.000000  0.000000
  A4         0.000000  0.000000  0.000000  0.250000  0.000000
  R6         0.000000  0.000000  0.000000  0.000000  1.000000
   The eigenvectors of the Hessian matrix: 
                   1         2         3         4         5
  R1         0.000000  0.000000  0.000000  0.000000  0.000000
  R2         0.000000  0.000000  0.000000  0.000000  1.000000
  A1         1.000000  0.000000  0.000000  0.000000  0.000000
  R3         0.000000  0.000000  0.000000  0.000000  0.000000
  A2         0.000000  1.000000  0.000000  0.000000  0.000000
  R4         0.000000  0.000000  0.000000  0.000000  0.000000
  A3         0.000000  0.000000  1.000000  0.000000  0.000000
  R5         0.000000  0.000000  0.000000  0.000000  0.000000
  A4         0.000000  0.000000  0.000000  1.000000  0.000000
  R6         0.000000  0.000000  0.000000  0.000000  0.000000
 
                   6         7         8         9        10
  R1         0.000000  1.000000  0.000000  0.000000  0.000000
  R2         0.000000  0.000000  0.000000  0.000000  0.000000
  A1         0.000000  0.000000  0.000000  0.000000  0.000000
  R3         0.000000  0.000000  0.000000  1.000000  0.000000
  A2         0.000000  0.000000  0.000000  0.000000  0.000000
  R4         1.000000  0.000000  0.000000  0.000000  0.000000
  A3         0.000000  0.000000  0.000000  0.000000  0.000000
  R5         0.000000  0.000000  1.000000  0.000000  0.000000
  A4         0.000000  0.000000  0.000000  0.000000  0.000000
  R6         0.000000  0.000000  0.000000  0.000000  1.000000
   The eigenvalues of the Hessian matrix: 
       0.25000      0.25000      0.25000      0.25000      1.00000      1.00000
       1.00000      1.00000      1.00000      1.00000
   Gradients along Hessian eigenvectors: 
       0.01732     -0.00388     -0.00000     -0.00026     -0.00336      0.00252
       0.00137      0.00047      0.00079     -0.00666
   There are  0 negative eigenvalues.
   Summary of Optimization Cycle: 
   The maximum unscaled step is:    0.05077.
   Scale factor set to:  1.00000.
   Forces are in hartree/bohr and hartree/radian.
   Parameter values are in Angstroms and degrees.
--------------------------------------------------------------------------
  Parameter     dV/dR           Step          Rold            Rnew
--------------------------------------------------------------------------
    R1      0.0013678053   -0.0007238114    1.0840002218    1.0832764105
    R2     -0.0023726627    0.0012555590    1.3890002843    1.3902558433
    A1      0.0122498147   -2.8074507310  120.7210000000  117.9135492690
    R3      0.0005595420   -0.0002960969    1.3910002847    1.3907041878
    A2     -0.0027425677    0.6285502061  118.5020000000  119.1305502061
    R4      0.0017815891   -0.0009427763    1.0840002218    1.0830574455
    A3     -0.0000013247    0.0003036006  121.2720000000  121.2723036006
    R5      0.0003348300   -0.0001771844    1.0840002218    1.0838230374
    A4     -0.0001863835    0.0427159588  120.3390000000  120.3817159588
    R6     -0.0066617642    0.0035252538    2.7940005718    2.7975258256
--------------------------------------------------------------------------
  Minimum force:  0.000001325 / RMS force:  0.004616201
 Updating structure...
  -1.00000000000000       0.883654949637836       0.578073481756576     
  -1.00000000000000       0.873512783995302       0.883654949637836     
  -1.00000000000000       0.873512783995302       0.883654949637836     
   1.00000000000000       0.854709862381904       0.883654949637836     
   1.00000000000000       0.854709862381904       0.883654949637836     
  -1.00000000000000       0.862675109121822       0.873512783995302     
  -1.00000000000000       0.862675109121822       0.873512783995302     
  6.123233995736769E-017   1.00000000000000       0.578073481756576     
  -1.00000000000000        1.00000000000000       0.734785611773992     
   Rotational constants (in cm-1): 
          0.0936982119             0.1805008604             0.1948397676
   Rotational constants (in MHz): 
       2809.0021187252          5411.2804199293          5841.1501020333
@FIXORI-I, Rotating about z-axis to match previous orientation.


 ----------------------------------------------------------------
         Coordinates used in calculation (QCOMP) 
 ----------------------------------------------------------------
 Z-matrix   Atomic            Coordinates (in bohr)
  Symbol    Number           X              Y              Z
 ----------------------------------------------------------------
     H         1        -0.00000000     0.00000000     4.63067238
     C         6        -0.00000000     0.00000000     2.58357663
     C         6         2.32154076     0.00000000     1.35368109
     C         6        -2.32154076    -0.00000000     1.35368109
     C         6         2.37735811     0.00000000    -1.27377614
     C         6        -2.37735811    -0.00000000    -1.27377614
     H         1         4.07929967     0.00000000     2.40210403
     H         1        -4.07929967    -0.00000000     2.40210403
     H         1         4.16582990     0.00000000    -2.27187430
     H         1        -4.16582990    -0.00000000    -2.27187430
     X         0         0.00000000    -1.88972652     2.58357663
     N         7         0.00000000    -0.00000000    -2.70298103
 ----------------------------------------------------------------
 
   Interatomic distance matrix (Angstroms) 
 
                 H             C             C             C             C    
                [ 1]        [ 2]        [ 3]        [ 4]        [ 5]
  H    [ 1]     0.00000
  C    [ 2]     1.08328     0.00000
  C    [ 3]     2.12517     1.39026     0.00000
  C    [ 4]     2.12517     1.39026     2.45701     0.00000
  C    [ 5]     3.36826     2.39776     1.39070     2.84888     0.00000
  C    [ 6]     3.36826     2.39776     2.84888     1.39070     2.51609
  H    [ 7]     2.45980     2.16081     1.08306     3.43231     2.14357
  H    [ 8]     2.45980     2.16081     3.43231     1.08306     3.93163
  H    [ 9]     4.26634     3.38547     2.15253     3.93270     1.08382
  H    [10]     4.26634     3.38547     3.93270     2.15253     3.50256
  X    [11]     1.47428     1.00000     1.71255     1.71255     2.59794
  N    [12]     3.88080     2.79753     2.47336     2.47336     1.46788
 
                 C             H             H             H             H    
                [ 6]        [ 7]        [ 8]        [ 9]        [10]
  C    [ 6]     0.00000
  H    [ 7]     3.93163     0.00000
  H    [ 8]     2.14357     4.31734     0.00000
  H    [ 9]     3.50256     2.47379     5.01542     0.00000
  H    [10]     1.08382     5.01542     2.47379     4.40892     0.00000
  X    [11]     2.59794     2.38098     2.38098     3.53008     3.53008
  N    [12]     1.46788     3.45803     3.45803     2.21624     2.21624
 
                 X             N    
                [11]        [12]
  X    [11]     0.00000
  N    [12]     2.97088     0.00000
   Rotational constants (order x, y, z, in cm-1): 
          0.1948397676             0.0936982119             0.1805008604
   Rotational constants (order x, y, z, in MHz): 
       5841.1501020333          2809.0021187252          5411.2804199293
  ECPDATA file not present.   Using default ECPDATA. 
  There are  328 basis functions.
 @CHECKOUT-I, Total execution time (CPU/WALL):         0.20/       0.22 seconds.
--executable xjoda finished with status     0 in        0.33 seconds (walltime).
 --invoking executable--
/home/besselman/CFOUR_18/cfour18/bin/xvmol
 SERIAL VERSION OF MOLECULE STARTED
********************************************************************************
                    INPUT FROM MOL FILE
********************************************************************************
INTGRL        1    0    1    0    0    0    0    0    0                         
         *** CFOUR Program System (Release V0.1) ***                            
Pyridine optimization CCSD(T)/cc-pCVTZ                                          
    7    2 X  Y       0.10E-08              0    0                              
   9999.00      3.00                                                            
          1.00000000    1    3    1    1    1                                   
H #1  -0.000000000000000   0.000000000000000   4.630672377377735                
    5    3                                                                      
   33.8700000000000       6.068000000000000E-003  0.000000000000000E+000        
  0.000000000000000E+000                                                        
   5.09500000000000       4.530800000000000E-002  0.000000000000000E+000        
  0.000000000000000E+000                                                        
   1.15900000000000       0.202822000000000       0.000000000000000E+000        
  0.000000000000000E+000                                                        
  0.325800000000000       0.503903000000000        1.00000000000000             
  0.000000000000000E+000                                                        
  0.102700000000000       0.383421000000000       0.000000000000000E+000        
   1.00000000000000                                                             
    2    2                                                                      
   1.40700000000000        1.00000000000000       0.000000000000000E+000        
  0.388000000000000       0.000000000000000E+000   1.00000000000000             
    1    1                                                                      
   1.05700000000000        1.00000000000000                                     
          6.00000000    1    4    1    1    1    1                              
C #2  -0.000000000000000   0.000000000000000   2.583576634285490                
   12    6                                                                      
   8236.00000000000       5.310000000000000E-004 -1.130000000000000E-004        
  0.000000000000000E+000  0.000000000000000E+000  0.000000000000000E+000        
  0.000000000000000E+000                                                        
   1235.00000000000       4.108000000000000E-003 -8.780000000000000E-004        
  0.000000000000000E+000  0.000000000000000E+000  0.000000000000000E+000        
  0.000000000000000E+000                                                        
   280.800000000000       2.108700000000000E-002 -4.540000000000000E-003        
  0.000000000000000E+000  0.000000000000000E+000  0.000000000000000E+000        
  0.000000000000000E+000                                                        
   79.2700000000000       8.185300000000000E-002 -1.813300000000000E-002        
  0.000000000000000E+000  0.000000000000000E+000  0.000000000000000E+000        
  0.000000000000000E+000                                                        
   25.5900000000000       0.234817000000000      -5.576000000000000E-002        
  0.000000000000000E+000  0.000000000000000E+000  0.000000000000000E+000        
  0.000000000000000E+000                                                        
   8.99700000000000       0.434401000000000      -0.126895000000000             
  0.000000000000000E+000  0.000000000000000E+000  0.000000000000000E+000        
  0.000000000000000E+000                                                        
   3.31900000000000       0.346129000000000      -0.170352000000000             
  0.000000000000000E+000  0.000000000000000E+000  0.000000000000000E+000        
  0.000000000000000E+000                                                        
  0.905900000000000       3.937800000000000E-002  0.140382000000000             
   1.00000000000000       0.000000000000000E+000  0.000000000000000E+000        
  0.000000000000000E+000                                                        
  0.364300000000000      -8.983000000000000E-003  0.598684000000000             
  0.000000000000000E+000  0.000000000000000E+000  0.000000000000000E+000        
  0.000000000000000E+000                                                        
  0.128500000000000       2.385000000000000E-003  0.395389000000000             
  0.000000000000000E+000   1.00000000000000       0.000000000000000E+000        
  0.000000000000000E+000                                                        
   4.29200000000000       0.000000000000000E+000  0.000000000000000E+000        
  0.000000000000000E+000  0.000000000000000E+000   1.00000000000000             
  0.000000000000000E+000                                                        
   11.8760000000000       0.000000000000000E+000  0.000000000000000E+000        
  0.000000000000000E+000  0.000000000000000E+000  0.000000000000000E+000        
   1.00000000000000                                                             
    7    5                                                                      
   18.7100000000000       1.403100000000000E-002  0.000000000000000E+000        
  0.000000000000000E+000  0.000000000000000E+000  0.000000000000000E+000        
   4.13300000000000       8.686600000000000E-002  0.000000000000000E+000        
  0.000000000000000E+000  0.000000000000000E+000  0.000000000000000E+000        
   1.20000000000000       0.290216000000000       0.000000000000000E+000        
  0.000000000000000E+000  0.000000000000000E+000  0.000000000000000E+000        
  0.382700000000000       0.501008000000000        1.00000000000000             
  0.000000000000000E+000  0.000000000000000E+000  0.000000000000000E+000        
  0.120900000000000       0.343406000000000       0.000000000000000E+000        
   1.00000000000000       0.000000000000000E+000  0.000000000000000E+000        
   8.77800000000000       0.000000000000000E+000  0.000000000000000E+000        
  0.000000000000000E+000   1.00000000000000       0.000000000000000E+000        
   33.1900000000000       0.000000000000000E+000  0.000000000000000E+000        
  0.000000000000000E+000  0.000000000000000E+000   1.00000000000000             
    3    3                                                                      
   1.09700000000000        1.00000000000000       0.000000000000000E+000        
  0.000000000000000E+000                                                        
  0.318000000000000       0.000000000000000E+000   1.00000000000000             
  0.000000000000000E+000                                                        
   14.8390000000000       0.000000000000000E+000  0.000000000000000E+000        
   1.00000000000000                                                             
    1    1                                                                      
  0.761000000000000        1.00000000000000                                     
          6.00000000    1    4    1    1    1    1                              
C #3   2.321540757824579   0.000000000000002   1.353681085262903                
   12    6                                                                      
   8236.00000000000       5.310000000000000E-004 -1.130000000000000E-004        
  0.000000000000000E+000  0.000000000000000E+000  0.000000000000000E+000        
  0.000000000000000E+000                                                        
   1235.00000000000       4.108000000000000E-003 -8.780000000000000E-004        
  0.000000000000000E+000  0.000000000000000E+000  0.000000000000000E+000        
  0.000000000000000E+000                                                        
   280.800000000000       2.108700000000000E-002 -4.540000000000000E-003        
  0.000000000000000E+000  0.000000000000000E+000  0.000000000000000E+000        
  0.000000000000000E+000                                                        
   79.2700000000000       8.185300000000000E-002 -1.813300000000000E-002        
  0.000000000000000E+000  0.000000000000000E+000  0.000000000000000E+000        
  0.000000000000000E+000                                                        
   25.5900000000000       0.234817000000000      -5.576000000000000E-002        
  0.000000000000000E+000  0.000000000000000E+000  0.000000000000000E+000        
  0.000000000000000E+000                                                        
   8.99700000000000       0.434401000000000      -0.126895000000000             
  0.000000000000000E+000  0.000000000000000E+000  0.000000000000000E+000        
  0.000000000000000E+000                                                        
   3.31900000000000       0.346129000000000      -0.170352000000000             
  0.000000000000000E+000  0.000000000000000E+000  0.000000000000000E+000        
  0.000000000000000E+000                                                        
  0.905900000000000       3.937800000000000E-002  0.140382000000000             
   1.00000000000000       0.000000000000000E+000  0.000000000000000E+000        
  0.000000000000000E+000                                                        
  0.364300000000000      -8.983000000000000E-003  0.598684000000000             
  0.000000000000000E+000  0.000000000000000E+000  0.000000000000000E+000        
  0.000000000000000E+000                                                        
  0.128500000000000       2.385000000000000E-003  0.395389000000000             
  0.000000000000000E+000   1.00000000000000       0.000000000000000E+000        
  0.000000000000000E+000                                                        
   4.29200000000000       0.000000000000000E+000  0.000000000000000E+000        
  0.000000000000000E+000  0.000000000000000E+000   1.00000000000000             
  0.000000000000000E+000                                                        
   11.8760000000000       0.000000000000000E+000  0.000000000000000E+000        
  0.000000000000000E+000  0.000000000000000E+000  0.000000000000000E+000        
   1.00000000000000                                                             
    7    5                                                                      
   18.7100000000000       1.403100000000000E-002  0.000000000000000E+000        
  0.000000000000000E+000  0.000000000000000E+000  0.000000000000000E+000        
   4.13300000000000       8.686600000000000E-002  0.000000000000000E+000        
  0.000000000000000E+000  0.000000000000000E+000  0.000000000000000E+000        
   1.20000000000000       0.290216000000000       0.000000000000000E+000        
  0.000000000000000E+000  0.000000000000000E+000  0.000000000000000E+000        
  0.382700000000000       0.501008000000000        1.00000000000000             
  0.000000000000000E+000  0.000000000000000E+000  0.000000000000000E+000        
  0.120900000000000       0.343406000000000       0.000000000000000E+000        
   1.00000000000000       0.000000000000000E+000  0.000000000000000E+000        
   8.77800000000000       0.000000000000000E+000  0.000000000000000E+000        
  0.000000000000000E+000   1.00000000000000       0.000000000000000E+000        
   33.1900000000000       0.000000000000000E+000  0.000000000000000E+000        
  0.000000000000000E+000  0.000000000000000E+000   1.00000000000000             
    3    3                                                                      
   1.09700000000000        1.00000000000000       0.000000000000000E+000        
  0.000000000000000E+000                                                        
  0.318000000000000       0.000000000000000E+000   1.00000000000000             
  0.000000000000000E+000                                                        
   14.8390000000000       0.000000000000000E+000  0.000000000000000E+000        
   1.00000000000000                                                             
    1    1                                                                      
  0.761000000000000        1.00000000000000                                     
          6.00000000    1    4    1    1    1    1                              
C #4   2.377358113083645   0.000000000000001  -1.273776141601529                
   12    6                                                                      
   8236.00000000000       5.310000000000000E-004 -1.130000000000000E-004        
  0.000000000000000E+000  0.000000000000000E+000  0.000000000000000E+000        
  0.000000000000000E+000                                                        
   1235.00000000000       4.108000000000000E-003 -8.780000000000000E-004        
  0.000000000000000E+000  0.000000000000000E+000  0.000000000000000E+000        
  0.000000000000000E+000                                                        
   280.800000000000       2.108700000000000E-002 -4.540000000000000E-003        
  0.000000000000000E+000  0.000000000000000E+000  0.000000000000000E+000        
  0.000000000000000E+000                                                        
   79.2700000000000       8.185300000000000E-002 -1.813300000000000E-002        
  0.000000000000000E+000  0.000000000000000E+000  0.000000000000000E+000        
  0.000000000000000E+000                                                        
   25.5900000000000       0.234817000000000      -5.576000000000000E-002        
  0.000000000000000E+000  0.000000000000000E+000  0.000000000000000E+000        
  0.000000000000000E+000                                                        
   8.99700000000000       0.434401000000000      -0.126895000000000             
  0.000000000000000E+000  0.000000000000000E+000  0.000000000000000E+000        
  0.000000000000000E+000                                                        
   3.31900000000000       0.346129000000000      -0.170352000000000             
  0.000000000000000E+000  0.000000000000000E+000  0.000000000000000E+000        
  0.000000000000000E+000                                                        
  0.905900000000000       3.937800000000000E-002  0.140382000000000             
   1.00000000000000       0.000000000000000E+000  0.000000000000000E+000        
  0.000000000000000E+000                                                        
  0.364300000000000      -8.983000000000000E-003  0.598684000000000             
  0.000000000000000E+000  0.000000000000000E+000  0.000000000000000E+000        
  0.000000000000000E+000                                                        
  0.128500000000000       2.385000000000000E-003  0.395389000000000             
  0.000000000000000E+000   1.00000000000000       0.000000000000000E+000        
  0.000000000000000E+000                                                        
   4.29200000000000       0.000000000000000E+000  0.000000000000000E+000        
  0.000000000000000E+000  0.000000000000000E+000   1.00000000000000             
  0.000000000000000E+000                                                        
   11.8760000000000       0.000000000000000E+000  0.000000000000000E+000        
  0.000000000000000E+000  0.000000000000000E+000  0.000000000000000E+000        
   1.00000000000000                                                             
    7    5                                                                      
   18.7100000000000       1.403100000000000E-002  0.000000000000000E+000        
  0.000000000000000E+000  0.000000000000000E+000  0.000000000000000E+000        
   4.13300000000000       8.686600000000000E-002  0.000000000000000E+000        
  0.000000000000000E+000  0.000000000000000E+000  0.000000000000000E+000        
   1.20000000000000       0.290216000000000       0.000000000000000E+000        
  0.000000000000000E+000  0.000000000000000E+000  0.000000000000000E+000        
  0.382700000000000       0.501008000000000        1.00000000000000             
  0.000000000000000E+000  0.000000000000000E+000  0.000000000000000E+000        
  0.120900000000000       0.343406000000000       0.000000000000000E+000        
   1.00000000000000       0.000000000000000E+000  0.000000000000000E+000        
   8.77800000000000       0.000000000000000E+000  0.000000000000000E+000        
  0.000000000000000E+000   1.00000000000000       0.000000000000000E+000        
   33.1900000000000       0.000000000000000E+000  0.000000000000000E+000        
  0.000000000000000E+000  0.000000000000000E+000   1.00000000000000             
    3    3                                                                      
   1.09700000000000        1.00000000000000       0.000000000000000E+000        
  0.000000000000000E+000                                                        
  0.318000000000000       0.000000000000000E+000   1.00000000000000             
  0.000000000000000E+000                                                        
   14.8390000000000       0.000000000000000E+000  0.000000000000000E+000        
   1.00000000000000                                                             
    1    1                                                                      
  0.761000000000000        1.00000000000000                                     
          1.00000000    1    3    1    1    1                                   
H #5   4.079299665940950   0.000000000000003   2.402104026446032                
    5    3                                                                      
   33.8700000000000       6.068000000000000E-003  0.000000000000000E+000        
  0.000000000000000E+000                                                        
   5.09500000000000       4.530800000000000E-002  0.000000000000000E+000        
  0.000000000000000E+000                                                        
   1.15900000000000       0.202822000000000       0.000000000000000E+000        
  0.000000000000000E+000                                                        
  0.325800000000000       0.503903000000000        1.00000000000000             
  0.000000000000000E+000                                                        
  0.102700000000000       0.383421000000000       0.000000000000000E+000        
   1.00000000000000                                                             
    2    2                                                                      
   1.40700000000000        1.00000000000000       0.000000000000000E+000        
  0.388000000000000       0.000000000000000E+000   1.00000000000000             
    1    1                                                                      
   1.05700000000000        1.00000000000000                                     
          1.00000000    1    3    1    1    1                                   
H #6   4.165829895380509   0.000000000000003  -2.271874298603853                
    5    3                                                                      
   33.8700000000000       6.068000000000000E-003  0.000000000000000E+000        
  0.000000000000000E+000                                                        
   5.09500000000000       4.530800000000000E-002  0.000000000000000E+000        
  0.000000000000000E+000                                                        
   1.15900000000000       0.202822000000000       0.000000000000000E+000        
  0.000000000000000E+000                                                        
  0.325800000000000       0.503903000000000        1.00000000000000             
  0.000000000000000E+000                                                        
  0.102700000000000       0.383421000000000       0.000000000000000E+000        
   1.00000000000000                                                             
    2    2                                                                      
   1.40700000000000        1.00000000000000       0.000000000000000E+000        
  0.388000000000000       0.000000000000000E+000   1.00000000000000             
    1    1                                                                      
   1.05700000000000        1.00000000000000                                     
          7.00000000    1    4    1    1    1    1                              
N #7   0.000000000000001  -0.000000000000000  -2.702981028646881                
   12    6                                                                      
   11420.0000000000       5.230000000000000E-004 -1.150000000000000E-004        
  0.000000000000000E+000  0.000000000000000E+000  0.000000000000000E+000        
  0.000000000000000E+000                                                        
   1712.00000000000       4.045000000000000E-003 -8.950000000000000E-004        
  0.000000000000000E+000  0.000000000000000E+000  0.000000000000000E+000        
  0.000000000000000E+000                                                        
   389.300000000000       2.077500000000000E-002 -4.624000000000000E-003        
  0.000000000000000E+000  0.000000000000000E+000  0.000000000000000E+000        
  0.000000000000000E+000                                                        
   110.000000000000       8.072699999999999E-002 -1.852800000000000E-002        
  0.000000000000000E+000  0.000000000000000E+000  0.000000000000000E+000        
  0.000000000000000E+000                                                        
   35.5700000000000       0.233074000000000      -5.733900000000000E-002        
  0.000000000000000E+000  0.000000000000000E+000  0.000000000000000E+000        
  0.000000000000000E+000                                                        
   12.5400000000000       0.433501000000000      -0.132076000000000             
  0.000000000000000E+000  0.000000000000000E+000  0.000000000000000E+000        
  0.000000000000000E+000                                                        
   4.64400000000000       0.347472000000000      -0.172510000000000             
  0.000000000000000E+000  0.000000000000000E+000  0.000000000000000E+000        
  0.000000000000000E+000                                                        
   1.29300000000000       4.126200000000000E-002  0.151814000000000             
   1.00000000000000       0.000000000000000E+000  0.000000000000000E+000        
  0.000000000000000E+000                                                        
  0.511800000000000      -8.508000000000000E-003  0.599944000000000             
  0.000000000000000E+000  0.000000000000000E+000  0.000000000000000E+000        
  0.000000000000000E+000                                                        
  0.178700000000000       2.384000000000000E-003  0.387462000000000             
  0.000000000000000E+000   1.00000000000000       0.000000000000000E+000        
  0.000000000000000E+000                                                        
   5.95200000000000       0.000000000000000E+000  0.000000000000000E+000        
  0.000000000000000E+000  0.000000000000000E+000   1.00000000000000             
  0.000000000000000E+000                                                        
   16.2010000000000       0.000000000000000E+000  0.000000000000000E+000        
  0.000000000000000E+000  0.000000000000000E+000  0.000000000000000E+000        
   1.00000000000000                                                             
    7    5                                                                      
   26.6300000000000       1.467000000000000E-002  0.000000000000000E+000        
  0.000000000000000E+000  0.000000000000000E+000  0.000000000000000E+000        
   5.94800000000000       9.176400000000000E-002  0.000000000000000E+000        
  0.000000000000000E+000  0.000000000000000E+000  0.000000000000000E+000        
   1.74200000000000       0.298683000000000       0.000000000000000E+000        
  0.000000000000000E+000  0.000000000000000E+000  0.000000000000000E+000        
  0.555000000000000       0.498487000000000        1.00000000000000             
  0.000000000000000E+000  0.000000000000000E+000  0.000000000000000E+000        
  0.172500000000000       0.337023000000000       0.000000000000000E+000        
   1.00000000000000       0.000000000000000E+000  0.000000000000000E+000        
   11.8710000000000       0.000000000000000E+000  0.000000000000000E+000        
  0.000000000000000E+000   1.00000000000000       0.000000000000000E+000        
   44.8490000000000       0.000000000000000E+000  0.000000000000000E+000        
  0.000000000000000E+000  0.000000000000000E+000   1.00000000000000             
    3    3                                                                      
   1.65400000000000        1.00000000000000       0.000000000000000E+000        
  0.000000000000000E+000                                                        
  0.469000000000000       0.000000000000000E+000   1.00000000000000             
  0.000000000000000E+000                                                        
   14.2000000000000       0.000000000000000E+000  0.000000000000000E+000        
   1.00000000000000                                                             
    1    1                                                                      
   1.09300000000000        1.00000000000000                                     
FINISH                                                                          
 
********************************************************************************
 ONE- AND TWO-ELECTRON INTEGRALS OVER SYMMETRY-ADAPTED AOS ARE CALCULATED.

  SPHERICAL HARMONICS ARE USED.
  
  INTEGRALS LESS THAN  0.10E-13 ARE NEGLECTED.

  NUCLEAR REPULSION ENERGY :  200.7360724394 A.U.
  @MOLECU-I, ONE ELECTRON INTEGRALS (CPU/WALL):        0.24/       0.24 SECONDS.
  @TWOEL-I,   38575307 INTEGRALS OF SYMMETRY TYPE  I I I I
  @TWOEL-I,  129005442 INTEGRALS OF SYMMETRY TYPE  I J I J
  @TWOEL-I,   66961845 INTEGRALS OF SYMMETRY TYPE  I I J J
  @TWOEL-I,   84190737 INTEGRALS OF SYMMETRY TYPE  I J K L
  @TWOEL-I, TOTAL NUMBER OF 2-E INTEGRALS  318733331.
  @MOLECU-I, TWO ELECTRON INTEGRALS (CPU/WALL):     1043.16/      35.14 SECONDS.
 @CHECKOUT-I, Total execution time (CPU/WALL):      1043.60/      35.58 seconds.

Running with 32 threads/proc

--executable xvmol finished with status     0 in       72.32 seconds (walltime).
 --invoking executable--
/home/besselman/CFOUR_18/cfour18/bin/xvmol2ja
 @GETMEM-I,  Allocated  183105 MB of main memory.
 @CHECKOUT-I, Total execution time (CPU/WALL):         2.65/       0.12 seconds.
--executable xvmol2ja finished with status     0 in        0.18 seconds (walltime).
 --invoking executable--
/home/besselman/CFOUR_18/cfour18/bin/xvscf
  -------------------------------------------------
  Self-Consistent-Field Program for HF calculations
  -------------------------------------------------
    Integrals from VMOL are used
  There are  328 functions in the AO basis.

  There are 4 irreducible representations.

       Irrep        # of functions
         1                123
         2                101
         3                 59
         4                 45


  Parameters for SCF calculation: 
        SCF reference function:  RHF  
  Maximum number of iterations:  150
     Full symmetry point group: C2v 
     Computational point group: C2v 
        Initial density matrix: MOREAD                 
     SCF convergence tolerance: 10**(-10)
  DIIS convergence acceleration:  ON
          Latest start for DIIS:   2
                     DIIS order:  10

     Alpha population by irrep:  11    7    2    1
      Beta population by irrep:  11    7    2    1


 @GETMEM-I,  Allocated      36 MB of main memory.
   Smallest overlap matrix eigenvalues 
     Symmetry    Eigenvalue    
         1      .1783508086D-03              
         2      .6886515722D-03              
         3      .1525919930D-01              
         4      .2917739714D-01              
  --------------------------------------------------------------------
  Iteration         Total Energy            Largest Density Difference
  --------------------------------------------------------------------
       0          -235.754613531725539              0.0000000000D+00
       1          -245.145097021719124              0.2135895452D+01
       2          -246.210940116117541              0.1255763543D+01
       3          -246.726333769096954              0.3880501268D+00
       4          -246.733475799446040              0.5934632728D-01
       5          -246.734468430990120              0.2670268125D-01
       6          -246.734625381785321              0.1306009654D-01
       7          -246.734653159660098              0.6867862683D-02
       8          -246.734667334087050              0.4703900828D-02
       9          -246.734672705440431              0.3377884053D-02
      10          -246.734673376384507              0.1336828973D-02
      11          -246.734673419735969              0.2271962296D-03
      12          -246.734673423382759              0.6990297152D-04
      13          -246.734673423553062              0.1112396666D-04
      14          -246.734673423571138              0.3202744316D-05
      15          -246.734673423579721              0.9144546238D-06
      16          -246.734673423573014              0.4839744772D-06
      17          -246.734673423575003              0.8248139105D-07
      18          -246.734673423573753              0.7444362393D-07
      19          -246.734673423572616              0.2261055043D-07
      20          -246.734673423568978              0.4000204723D-08
      21          -246.734673423572161              0.1882117684D-08
      22          -246.734673423574947              0.5041385087D-09
      23          -246.734673423569888              0.1214273126D-09
      24          -246.734673423572332              0.1228589799D-09
   final occupation vector 
    11  7  2  1
    11  7  2  1

  SCF has converged.

 Density matrix saved to file den.dat
 total electron number:   41.9999999999998     
     E(SCF)=      -246.734673423570911              0.9091410957D-10

  Eigenvector printing suppressed.


 
  ORBITAL EIGENVALUES (ALPHA)  (1H = 27.2113834 eV)

       MO #        E(hartree)               E(eV)           FULLSYM    COMPSYM
       ----   --------------------   --------------------   -------   ---------
    1     1         -15.5862408569        -424.1231757225      A1        A1 (1)
    2   124         -11.2909232668        -307.2416419538      B1        B1 (2)
    3     2         -11.2909067576        -307.2411927148      A1        A1 (1)
    4     3         -11.2585899053        -306.3618064556      A1        A1 (1)
    5   125         -11.2440584322        -305.9663849717      B1        B1 (2)
    6     4         -11.2439941550        -305.9646358979      A1        A1 (1)
    7     5          -1.1951273392         -32.5210682394      A1        A1 (1)
    8     6          -1.0691571790         -29.0932459120      A1        A1 (1)
    9   126          -1.0342436374         -28.1432001471      B1        B1 (2)
   10     7          -0.8642566235         -23.5176183370      A1        A1 (1)
   11   127          -0.8346194332         -22.7111493896      B1        B1 (2)
   12     8          -0.7115725769         -19.3628742073      A1        A1 (1)
   13     9          -0.6623083127         -18.0223254257      A1        A1 (1)
   14   128          -0.6359645980         -17.3054765044      B1        B1 (2)
   15   129          -0.6103746437         -16.6091384463      B1        B1 (2)
   16    10          -0.5549623528         -15.1012933544      A1        A1 (1)
   17   130          -0.5208710038         -14.1736205866      B1        B1 (2)
   18   225          -0.5147587696         -14.0072982377      B2        B2 (3)
   19    11          -0.4157847680         -11.3140787330      A1        A1 (1)
   20   226          -0.3603270719          -9.8049981024      B2        B2 (3)
   21   284          -0.3527765598          -9.5995382234      A2        A2 (4)
  +++++++++++++++++++++++++++++++++++++++++++++++++++++++++++++++++++++++++++++
   22   227           0.0891106292           2.4248234967      B2        B2 (3)
   23   285           0.1194151997           3.2494527828      A2        A2 (4)
   24    12           0.1420833059           3.8662833108      A1        A1 (1)
   25   131           0.1619136431           4.4058942214      B1        B1 (2)
   26    13           0.1749832217           4.7615355331      A1        A1 (1)
   27   132           0.1964905452           5.3467795594      B1        B1 (2)
   28    14           0.2133614209           5.8058594256      A1        A1 (1)
   29    15           0.2820993978           7.6763148702      A1        A1 (1)
   30   228           0.3007014003           8.1825010934      B2        B2 (3)
   31   133           0.3590833018           9.7711533968      B1        B1 (2)
   32   134           0.3666715601           9.9776404030      B1        B1 (2)
   33    16           0.3713141419          10.1039714770      A1        A1 (1)
   34    17           0.3955916817          10.7645969219      A1        A1 (1)
   35   229           0.4226859253          11.5018687700      B2        B2 (3)
   36   135           0.4247561601          11.5582027252      B1        B1 (2)
   37   286           0.4633913095          12.6095185876      A2        A2 (4)
   38   136           0.4811315412          13.0922548329      B1        B1 (2)
   39   230           0.4887221655          13.2988062215      B2        B2 (3)
   40    18           0.4906772816          13.3520076346      A1        A1 (1)
   41    19           0.5061891621          13.7741073624      A1        A1 (1)
   42    20           0.5205005087          14.1635389020      A1        A1 (1)
   43   137           0.5544068000          15.0861759947      B1        B1 (2)
   44   287           0.5662299863          15.4079012506      A2        A2 (4)
   45    21           0.5767426622          15.6939657030      A1        A1 (1)
   46   138           0.5863725549          15.9560084060      B1        B1 (2)
   47   231           0.6025411719          16.3959788424      B2        B2 (3)
   48    22           0.6171919100          16.7946456957      A1        A1 (1)
   49    23           0.6202162256          16.8769415062      A1        A1 (1)
   50   139           0.6287102912          17.1080767821      B1        B1 (2)
   51   232           0.6381803270          17.3657695572      B2        B2 (3)
   52    24           0.6741303090          18.3440182992      A1        A1 (1)
   53   140           0.6767603173          18.4155844645      B1        B1 (2)
   54    25           0.6892211835          18.7546618714      A1        A1 (1)
   55   141           0.7256996932          19.7472925836      B1        B1 (2)
   56    26           0.7714033628          20.9909526622      A1        A1 (1)
   57   233           0.8052043385          21.9107239691      B2        B2 (3)
   58    27           0.8134157696          22.1341683692      A1        A1 (1)
   59   288           0.8306113228          22.6020831615      A2        A2 (4)
   60   142           0.8341697393          22.6989125972      B1        B1 (2)
   61   289           0.8520144967          23.1844931307      A2        A2 (4)
   62   143           0.8634397503          23.4953900895      B1        B1 (2)
   63   234           0.8966718530          24.3996815766      B2        B2 (3)
   64    28           0.9185442483          24.9948597106      A1        A1 (1)
   65   144           0.9425375770          25.6477513767      B1        B1 (2)
   66   290           0.9478589399          25.7925530224      A2        A2 (4)
   67    29           0.9830740859          26.7508058632      A1        A1 (1)
   68    30           1.0028370857          27.2885844259      A1        A1 (1)
   69   235           1.0100527857          27.4849336061      B2        B2 (3)
   70   145           1.0261926587          27.9241218768      B1        B1 (2)
   71   146           1.1108530177          30.2278473652      B1        B1 (2)
   72    31           1.1224415100          30.5431862729      A1        A1 (1)
   73   236           1.1314635685          30.7886889646      B2        B2 (3)
   74    32           1.1854068727          32.2565608972      A1        A1 (1)
   75   237           1.1966268364          32.5618716320      B2        B2 (3)
   76   147           1.2161031961          33.0918503240      B1        B1 (2)
   77   291           1.2317457366          33.5175054888      A2        A2 (4)
   78    33           1.2521354135          34.0723368056      A1        A1 (1)
   79    34           1.2833438974          34.9215628269      A1        A1 (1)
   80   292           1.2979614274          35.3193260391      A2        A2 (4)
   81   238           1.3110218086          35.6747170799      B2        B2 (3)
   82   148           1.3237211073          36.0202825661      B1        B1 (2)
   83    35           1.3827285395          37.6259564262      A1        A1 (1)
   84   149           1.3864777728          37.7279782502      B1        B1 (2)
   85   239           1.4565650454          39.6351498962      B2        B2 (3)
   86   150           1.4601241855          39.7319990244      B1        B1 (2)
   87    36           1.4932774903          40.6341463112      A1        A1 (1)
   88   151           1.4951669580          40.6855613399      B1        B1 (2)
   89   152           1.5079953641          41.0346400171      B1        B1 (2)
   90    37           1.5178797800          41.3036086474      A1        A1 (1)
   91   293           1.5526033985          42.2484863453      A2        A2 (4)
   92    38           1.5634554664          42.5437861248      A1        A1 (1)
   93    39           1.5730178388          42.8039915070      A1        A1 (1)
   94   294           1.5849736935          43.1293268539      A2        A2 (4)
   95   153           1.5864548403          43.1696309059      B1        B1 (2)
   96   240           1.6167205513          43.9932027725      B2        B2 (3)
   97   154           1.6256714983          44.2367704236      B1        B1 (2)
   98    40           1.6276736293          44.2912511770      A1        A1 (1)
   99    41           1.7104113982          46.5426603270      A1        A1 (1)
  100   155           1.7381249193          47.2967835768      B1        B1 (2)
  101    42           1.8101446182          49.2565392156      A1        A1 (1)
  102   241           1.8416365351          50.1134778401      B2        B2 (3)
  103   295           1.9458650362          52.9496795442      A2        A2 (4)
  104    43           2.0407805427          55.5324617817      A1        A1 (1)
  105   156           2.0774033359          56.5290186485      B1        B1 (2)
  106   157           2.0869055307          56.7875865143      B1        B1 (2)
  107    44           2.0900436465          56.8729789867      A1        A1 (1)
  108   158           2.1141348408          57.5285337118      B1        B1 (2)
  109    45           2.2441624764          61.0667655583      A1        A1 (1)
  110   242           2.2627393836          61.5722689014      B2        B2 (3)
  111   159           2.3430123447          63.7566072228      B1        B1 (2)
  112   296           2.3430372206          63.7572841312      A2        A2 (4)
  113   243           2.3879653808          64.9798415230      B2        B2 (3)
  114    46           2.4173697770          65.7799758217      A1        A1 (1)
  115   297           2.4524993177          66.7358992233      A2        A2 (4)
  116   160           2.4833213180          67.5746084884      B1        B1 (2)
  117    47           2.6190795485          71.2687777480      A1        A1 (1)
  118   244           2.6201849620          71.2988575790      B2        B2 (3)
  119    48           2.6296906742          71.5575211586      A1        A1 (1)
  120   298           2.6598967640          72.3794706487      A2        A2 (4)
  121   161           2.7203769854          74.0252211409      B1        B1 (2)
  122    49           2.7479474345          74.7754512030      A1        A1 (1)
  123   245           2.7929442304          75.9998762669      B2        B2 (3)
  124    50           2.8155641032          76.6153942987      A1        A1 (1)
  125   162           2.8214233767          76.7748332363      B1        B1 (2)
  126   163           2.8462492827          77.4503804829      B1        B1 (2)
  127    51           2.8754906345          78.2460781189      A1        A1 (1)
  128   246           2.9072626196          79.1106377856      B2        B2 (3)
  129   299           2.9598297669          80.5410625847      A2        A2 (4)
  130    52           2.9795687719          81.0781882187      A1        A1 (1)
  131   164           2.9985346063          81.5942748098      B1        B1 (2)
  132   247           2.9986841593          81.5983443550      B2        B2 (3)
  133   300           3.0351560024          82.5907936606      A2        A2 (4)
  134   248           3.0562718323          83.1653846042      B2        B2 (3)
  135   165           3.0609651804          83.2930970979      B1        B1 (2)
  136    53           3.0905399216          84.0978667204      A1        A1 (1)
  137    54           3.1314686370          85.2115936870      A1        A1 (1)
  138   249           3.1543650437          85.8346365885      B2        B2 (3)
  139   166           3.1688863618          86.2297817427      B1        B1 (2)
  140    55           3.1785470985          86.4926637511      A1        A1 (1)
  141   167           3.1902419680          86.8108973292      B1        B1 (2)
  142   250           3.1989378788          87.0475250933      B2        B2 (3)
  143   301           3.2115240687          87.3900127315      A2        A2 (4)
  144    56           3.2369560443          88.0820519700      A1        A1 (1)
  145   251           3.2572838655          88.6352001073      B2        B2 (3)
  146   302           3.2705795084          88.9969929433      A2        A2 (4)
  147   168           3.2787892490          89.2203913417      B1        B1 (2)
  148    57           3.3162591967          90.2400004549      A1        A1 (1)
  149    58           3.3185321884          90.3018517051      A1        A1 (1)
  150   169           3.3449224496          91.0199672197      B1        B1 (2)
  151    59           3.3636341618          91.5291387948      A1        A1 (1)
  152   303           3.3835370990          92.0707252480      A2        A2 (4)
  153   170           3.3923248089          92.3098509922      B1        B1 (2)
  154   304           3.4363877369          93.5088642190      A2        A2 (4)
  155   171           3.4377569100          93.5461213141      B1        B1 (2)
  156    60           3.4540599189          93.9897487395      A1        A1 (1)
  157   252           3.4553671828          94.0253211990      B2        B2 (3)
  158   305           3.4650480559          94.2887511496      A2        A2 (4)
  159   253           3.4987345209          95.2054064640      B2        B2 (3)
  160   172           3.5160833457          95.6774919849      B1        B1 (2)
  161    61           3.5178188703          95.7247180106      A1        A1 (1)
  162   254           3.5564597238          96.7761890904      B2        B2 (3)
  163    62           3.5784623700          97.3749115326      A1        A1 (1)
  164   173           3.5944853361          97.8109186076      B1        B1 (2)
  165   174           3.6263150904          98.6770502545      B1        B1 (2)
  166   306           3.6279051441          98.7203178151      A2        A2 (4)
  167    63           3.6721628126          99.9246302022      A1        A1 (1)
  168   255           3.6992211296         100.6609244385      B2        B2 (3)
  169   307           3.7103171799         100.9628633166      A2        A2 (4)
  170   256           3.7219785815         101.2801861879      B2        B2 (3)
  171   175           3.7250428897         101.3635702519      B1        B1 (2)
  172    64           3.7429610723         101.8511487903      A1        A1 (1)
  173    65           3.7995641640         103.3913972194      A1        A1 (1)
  174    66           3.8187836715         103.9143866067      A1        A1 (1)
  175    67           3.8690494049         105.2821867498      A1        A1 (1)
  176   176           3.8777128303         105.5179305405      B1        B1 (2)
  177   308           3.9094126143         106.3805255166      A2        A2 (4)
  178   177           3.9180567695         106.6157449367      B1        B1 (2)
  179   309           3.9909125145         108.5982505481      A2        A2 (4)
  180   178           3.9917208017         108.6202451604      B1        B1 (2)
  181    68           4.0269146894         109.5779195330      A1        A1 (1)
  182   257           4.0493375322         110.1880761059      B2        B2 (3)
  183    69           4.0750910682         110.8888654461      A1        A1 (1)
  184   258           4.1035697811         111.6638106224      B2        B2 (3)
  185   179           4.1088075638         111.8063379358      B1        B1 (2)
  186    70           4.1136769330         111.9388402089      A1        A1 (1)
  187   180           4.1355784743         112.5348114437      B1        B1 (2)
  188   259           4.1405717410         112.6706851400      B2        B2 (3)
  189   310           4.1540501038         113.0374500378      A2        A2 (4)
  190   311           4.1814112942         113.7819858786      A2        A2 (4)
  191    71           4.1974479870         114.2183664745      A1        A1 (1)
  192   260           4.2009956381         114.3149029687      B2        B2 (3)
  193   181           4.2366881765         115.2861463174      B1        B1 (2)
  194    72           4.2734880000         116.2875204220      A1        A1 (1)
  195    73           4.3039931856         117.1176087237      A1        A1 (1)
  196   182           4.3421457243         118.1557920838      B1        B1 (2)
  197   183           4.4063810458         119.9037240438      B1        B1 (2)
  198   312           4.4237237176         120.3756421343      A2        A2 (4)
  199   261           4.4347384640         120.6753686231      B2        B2 (3)
  200    74           4.5148680923         122.8558066608      A1        A1 (1)
  201   262           4.5405887295         123.5557007788      B2        B2 (3)
  202   184           4.5615492820         124.1260664101      B1        B1 (2)
  203    75           4.5630102277         124.1658207636      A1        A1 (1)
  204   313           4.5712646700         124.3904355587      A2        A2 (4)
  205   185           4.6066319723         125.3528287823      B1        B1 (2)
  206    76           4.6273813970         125.9174493326      A1        A1 (1)
  207    77           4.6402185130         126.2667650163      A1        A1 (1)
  208   186           4.6547566879         126.6623688695      B1        B1 (2)
  209   263           4.6732040877         127.1643481381      B2        B2 (3)
  210    78           4.7570553583         129.4460572100      A1        A1 (1)
  211   187           4.8140374156         130.9966178190      B1        B1 (2)
  212   264           4.8253501791         131.3044537629      B2        B2 (3)
  213   314           4.8487601231         131.9414707245      A2        A2 (4)
  214    79           4.9676872047         135.1776411371      A1        A1 (1)
  215   265           5.0121771321         136.3882736110      B2        B2 (3)
  216   188           5.0699218621         137.9595875968      B1        B1 (2)
  217    80           5.0769446620         138.1506876994      A1        A1 (1)
  218   315           5.0820752734         138.2902987335      A2        A2 (4)
  219   266           5.1556715244         140.2929545346      B2        B2 (3)
  220   316           5.1863330471         141.1272969851      A2        A2 (4)
  221   267           5.2509079709         142.8844699946      B2        B2 (3)
  222   189           5.2782608329         143.6287792101      B1        B1 (2)
  223    81           5.2786624848         143.6397087137      A1        A1 (1)
  224   317           5.3346479226         145.1631499270      A2        A2 (4)
  225   190           5.3515467696         145.6229909303      B1        B1 (2)
  226    82           5.3820907664         146.4541353378      A1        A1 (1)
  227   191           5.3983344428         146.8961482435      B1        B1 (2)
  228   268           5.4061301774         147.1082809665      B2        B2 (3)
  229    83           5.4667396458         148.7575484509      A1        A1 (1)
  230   192           5.5567827977         151.2077471784      B1        B1 (2)
  231   318           5.5796883568         151.8310391299      A2        A2 (4)
  232    84           5.5838443826         151.9441303401      A1        A1 (1)
  233   193           5.6079616168         152.6003936481      B1        B1 (2)
  234    85           5.6498862226         153.7412201689      A1        A1 (1)
  235   269           5.7038092728         155.2085409628      B2        B2 (3)
  236    86           5.7735684535         157.1067847733      A1        A1 (1)
  237   194           5.8509620573         159.2127717994      B1        B1 (2)
  238    87           5.9599842409         162.1794162379      A1        A1 (1)
  239   195           6.0181238037         163.7614741721      B1        B1 (2)
  240    88           6.0630534127         164.9840709885      A1        A1 (1)
  241   196           6.1326363542         166.8775190863      B1        B1 (2)
  242    89           6.1449027399         167.2113044118      A1        A1 (1)
  243   197           6.2974913582         171.3634518049      B1        B1 (2)
  244    90           6.3196774060         171.9671648578      A1        A1 (1)
  245   198           6.4443056567         175.3584719717      B1        B1 (2)
  246    91           6.5239073881         177.5245452032      A1        A1 (1)
  247   199           6.6540978286         181.0672071951      B1        B1 (2)
  248    92           6.7115508888         182.6305844439      A1        A1 (1)
  249   200           7.0961085656         193.0949308273      B1        B1 (2)
  250    93           7.1551087408         194.7004072151      A1        A1 (1)
  251   270          15.2838081431         415.8935631942      B2        B2 (3)
  252   319          15.3565225969         417.8722240759      A2        A2 (4)
  253   271          15.4076605638         419.2637588982      B2        B2 (3)
  254   320          15.4746119953         421.0855999701      A2        A2 (4)
  255   272          15.6180155665         424.9878095267      B2        B2 (3)
  256   201          16.2350239776         441.7774619623      B1        B1 (2)
  257    94          16.3603521101         445.1878138266      A1        A1 (1)
  258   202          16.4232444532         446.8992014876      B1        B1 (2)
  259    95          16.4301098481         447.0860183816      A1        A1 (1)
  260    96          16.5064946179         449.1645536374      A1        A1 (1)
  261   203          16.5670641987         450.8127357222      B1        B1 (2)
  262    97          16.6144928281         452.1033343431      A1        A1 (1)
  263   204          16.6443718807         452.9163846981      B1        B1 (2)
  264    98          16.6498546642         453.0655788208      A1        A1 (1)
  265   205          16.7568613221         455.9773780176      B1        B1 (2)
  266    99          16.7755522004         456.4859826727      A1        A1 (1)
  267   100          16.8185124644         457.6549908876      A1        A1 (1)
  268   206          16.8825164336         459.3966274314      B1        B1 (2)
  269   207          16.9956323772         462.4746687424      B1        B1 (2)
  270   101          17.4586033340         475.0727489512      A1        A1 (1)
  271   273          20.7947122056         565.8528865197      B2        B2 (3)
  272   102          21.2411100826         577.9999902992      A1        A1 (1)
  273   208          22.2143522692         604.4832565788      B1        B1 (2)
  274   103          22.7894574564         620.1326643250      A1        A1 (1)
  275   274          39.1697724766        1065.8636965505      B2        B2 (3)
  276   321          39.1913086099        1066.4497245313      A2        A2 (4)
  277   104          39.2102143876        1066.9641768976      A1        A1 (1)
  278   209          39.3248972942        1070.0848574388      B1        B1 (2)
  279   105          39.3447624539        1070.6254159140      A1        A1 (1)
  280   322          41.4437448697        1127.7416311811      A2        A2 (4)
  281   106          41.4543287677        1128.0296336868      A1        A1 (1)
  282   275          41.4635197798        1128.2797338413      B2        B2 (3)
  283   276          41.4760645120        1128.6210933580      B2        B2 (3)
  284   210          41.4834097529        1128.8209675250      B1        B1 (2)
  285   323          41.4908324248        1129.0229486959      A2        A2 (4)
  286   324          41.4949241393        1129.1342899082      A2        A2 (4)
  287   277          41.5094381865        1129.5292372101      B2        B2 (3)
  288   107          41.5169095363        1129.7325429762      A1        A1 (1)
  289   211          41.5263712475        1129.9900092263      B1        B1 (2)
  290   278          41.5617134908        1130.9517205578      B2        B2 (3)
  291   325          41.5618253490        1130.9547643753      A2        A2 (4)
  292   279          41.5693546276        1131.1596464632      B2        B2 (3)
  293   326          41.5841626760        1131.5625939441      A2        A2 (4)
  294   108          41.6291984401        1132.7880793888      A1        A1 (1)
  295   212          41.6313825396        1132.8475117562      B1        B1 (2)
  296   109          41.6571579257        1133.5488956697      A1        A1 (1)
  297   213          41.7142904456        1135.1035505754      B1        B1 (2)
  298   110          41.7567053357        1136.2577184106      A1        A1 (1)
  299   214          41.7912462521        1137.1976245292      B1        B1 (2)
  300   111          41.8021184452        1137.4934719459      A1        A1 (1)
  301   112          41.9110224443        1140.4569004177      A1        A1 (1)
  302   215          41.9196036398        1140.6904066176      B1        B1 (2)
  303   216          41.9258801166        1140.8611982340      B1        B1 (2)
  304   113          41.9663714917        1141.9630245674      A1        A1 (1)
  305   280          80.9781474783        2203.5274180550      B2        B2 (3)
  306   327          81.0253320228        2204.8113747853      A2        A2 (4)
  307   281          81.0699760754        2206.0262012152      B2        B2 (3)
  308   328          81.1272097942        2207.5836098821      A2        A2 (4)
  309   282          81.2285523093        2210.3412799141      B2        B2 (3)
  310   217          81.6720855462        2222.4104328756      B1        B1 (2)
  311   114          81.7735041729        2225.1701740109      A1        A1 (1)
  312   218          81.7966247000        2225.7993155372      B1        B1 (2)
  313   115          81.8035053712        2225.9865481187      A1        A1 (1)
  314   219          81.8855601778        2228.2193729206      B1        B1 (2)
  315   116          81.9354022461        2229.5756445507      A1        A1 (1)
  316   117          81.9675046692        2230.4491958943      A1        A1 (1)
  317   220          82.0067175558        2231.5162327853      B1        B1 (2)
  318   118          82.0482534549        2232.6464820628      A1        A1 (1)
  319   221          82.1539212117        2235.5218479059      B1        B1 (2)
  320   119          85.5248267144        2327.2488499448      A1        A1 (1)
  321   222          85.9227602379        2338.0771716185      B1        B1 (2)
  322   120          86.1578358312        2344.4739037167      A1        A1 (1)
  323   223          86.5358794330        2354.7609931074      B1        B1 (2)
  324   121          87.2911869784        2375.3139563103      A1        A1 (1)
  325   283         108.9515074032        2964.7212399560      B2        B2 (3)
  326   122         109.3389802793        2975.2649129456      A1        A1 (1)
  327   224         109.9786067185        2992.6700332146      B1        B1 (2)
  328   123         116.3817431782        3166.9082343829      A1        A1 (1)


  VSCF finished.

 @CHECKOUT-I, Total execution time (CPU/WALL):       237.61/      64.66 seconds.
--executable xvscf finished with status     0 in       64.70 seconds (walltime).
 --invoking executable--
/home/besselman/CFOUR_18/cfour18/bin/xvtran
 @GETMEM-I,  Allocated  183105 MB of main memory.
  Partial RHF integral transformation
  Transformation of IIII integrals :
  1 pass through the AO integral file was required.
    38575307 AO integrals were read.
    12601315 MO integrals were written to HF2.
  Transformation of IIJJ integrals :
  1 pass through the AO integral file was required.
    66961845 AO integrals were read.
    18536072 MO integrals were written to HF2.
  Transformation of IJIJ integrals :
  1 pass through the AO integral file was required.
   129005442 AO integrals were read.
    36433659 MO integrals were written to HF2.
  Transformation of IJKL integrals :
  1 pass through the AO integral file was required.
    84190737 AO integrals were read.
    19736523 MO integrals were written to HF2.
  Summary of active molecular orbitals: 
------------------------------------------------------------------------
 
  Index      Eigenvalue    Symmetry    Index      Eigenvalue    Symmetry
------------------------------------------------------------------------
     1       -15.5862409        1       165         2.8214234        2
     2       -11.2909068        1       166         2.8462493        2
     3       -11.2585899        1       167         2.9985346        2
     4       -11.2439942        1       168         3.0609652        2
     5        -1.1951273        1       169         3.1688864        2
     6        -1.0691572        1       170         3.1902420        2
     7        -0.8642566        1       171         3.2787892        2
     8        -0.7115726        1       172         3.3449224        2
     9        -0.6623083        1       173         3.3923248        2
    10        -0.5549624        1       174         3.4377569        2
    11        -0.4157848        1       175         3.5160833        2
    12       -11.2909233        2       176         3.5944853        2
    13       -11.2440584        2       177         3.6263151        2
    14        -1.0342436        2       178         3.7250429        2
    15        -0.8346194        2       179         3.8777128        2
    16        -0.6359646        2       180         3.9180568        2
    17        -0.6103746        2       181         3.9917208        2
    18        -0.5208710        2       182         4.1088076        2
    19        -0.5147588        3       183         4.1355785        2
    20        -0.3603271        3       184         4.2366882        2
    21        -0.3527766        4       185         4.3421457        2
    22         0.1420833        1       186         4.4063810        2
    23         0.1749832        1       187         4.5615493        2
    24         0.2133614        1       188         4.6066320        2
    25         0.2820994        1       189         4.6547567        2
    26         0.3713141        1       190         4.8140374        2
    27         0.3955917        1       191         5.0699219        2
    28         0.4906773        1       192         5.2782608        2
    29         0.5061892        1       193         5.3515468        2
    30         0.5205005        1       194         5.3983344        2
    31         0.5767427        1       195         5.5567828        2
    32         0.6171919        1       196         5.6079616        2
    33         0.6202162        1       197         5.8509621        2
    34         0.6741303        1       198         6.0181238        2
    35         0.6892212        1       199         6.1326364        2
    36         0.7714034        1       200         6.2974914        2
    37         0.8134158        1       201         6.4443057        2
    38         0.9185442        1       202         6.6540978        2
    39         0.9830741        1       203         7.0961086        2
    40         1.0028371        1       204        16.2350240        2
    41         1.1224415        1       205        16.4232445        2
    42         1.1854069        1       206        16.5670642        2
    43         1.2521354        1       207        16.6443719        2
    44         1.2833439        1       208        16.7568613        2
    45         1.3827285        1       209        16.8825164        2
    46         1.4932775        1       210        16.9956324        2
    47         1.5178798        1       211        22.2143523        2
    48         1.5634555        1       212        39.3248973        2
    49         1.5730178        1       213        41.4834098        2
    50         1.6276736        1       214        41.5263712        2
    51         1.7104114        1       215        41.6313825        2
    52         1.8101446        1       216        41.7142904        2
    53         2.0407805        1       217        41.7912463        2
    54         2.0900436        1       218        41.9196036        2
    55         2.2441625        1       219        41.9258801        2
    56         2.4173698        1       220        81.6720855        2
    57         2.6190795        1       221        81.7966247        2
    58         2.6296907        1       222        81.8855602        2
    59         2.7479474        1       223        82.0067176        2
    60         2.8155641        1       224        82.1539212        2
    61         2.8754906        1       225        85.9227602        2
    62         2.9795688        1       226        86.5358794        2
    63         3.0905399        1       227       109.9786067        2
    64         3.1314686        1       228         0.0891106        3
    65         3.1785471        1       229         0.3007014        3
    66         3.2369560        1       230         0.4226859        3
    67         3.3162592        1       231         0.4887222        3
    68         3.3185322        1       232         0.6025412        3
    69         3.3636342        1       233         0.6381803        3
    70         3.4540599        1       234         0.8052043        3
    71         3.5178189        1       235         0.8966719        3
    72         3.5784624        1       236         1.0100528        3
    73         3.6721628        1       237         1.1314636        3
    74         3.7429611        1       238         1.1966268        3
    75         3.7995642        1       239         1.3110218        3
    76         3.8187837        1       240         1.4565650        3
    77         3.8690494        1       241         1.6167206        3
    78         4.0269147        1       242         1.8416365        3
    79         4.0750911        1       243         2.2627394        3
    80         4.1136769        1       244         2.3879654        3
    81         4.1974480        1       245         2.6201850        3
    82         4.2734880        1       246         2.7929442        3
    83         4.3039932        1       247         2.9072626        3
    84         4.5148681        1       248         2.9986842        3
    85         4.5630102        1       249         3.0562718        3
    86         4.6273814        1       250         3.1543650        3
    87         4.6402185        1       251         3.1989379        3
    88         4.7570554        1       252         3.2572839        3
    89         4.9676872        1       253         3.4553672        3
    90         5.0769447        1       254         3.4987345        3
    91         5.2786625        1       255         3.5564597        3
    92         5.3820908        1       256         3.6992211        3
    93         5.4667396        1       257         3.7219786        3
    94         5.5838444        1       258         4.0493375        3
    95         5.6498862        1       259         4.1035698        3
    96         5.7735685        1       260         4.1405717        3
    97         5.9599842        1       261         4.2009956        3
    98         6.0630534        1       262         4.4347385        3
    99         6.1449027        1       263         4.5405887        3
   100         6.3196774        1       264         4.6732041        3
   101         6.5239074        1       265         4.8253502        3
   102         6.7115509        1       266         5.0121771        3
   103         7.1551087        1       267         5.1556715        3
   104        16.3603521        1       268         5.2509080        3
   105        16.4301098        1       269         5.4061302        3
   106        16.5064946        1       270         5.7038093        3
   107        16.6144928        1       271        15.2838081        3
   108        16.6498547        1       272        15.4076606        3
   109        16.7755522        1       273        15.6180156        3
   110        16.8185125        1       274        20.7947122        3
   111        17.4586033        1       275        39.1697725        3
   112        21.2411101        1       276        41.4635198        3
   113        22.7894575        1       277        41.4760645        3
   114        39.2102144        1       278        41.5094382        3
   115        39.3447625        1       279        41.5617135        3
   116        41.4543288        1       280        41.5693546        3
   117        41.5169095        1       281        80.9781475        3
   118        41.6291984        1       282        81.0699761        3
   119        41.6571579        1       283        81.2285523        3
   120        41.7567053        1       284       108.9515074        3
   121        41.8021184        1       285         0.1194152        4
   122        41.9110224        1       286         0.4633913        4
   123        41.9663715        1       287         0.5662300        4
   124        81.7735042        1       288         0.8306113        4
   125        81.8035054        1       289         0.8520145        4
   126        81.9354022        1       290         0.9478589        4
   127        81.9675047        1       291         1.2317457        4
   128        82.0482535        1       292         1.2979614        4
   129        85.5248267        1       293         1.5526034        4
   130        86.1578358        1       294         1.5849737        4
   131        87.2911870        1       295         1.9458650        4
   132       109.3389803        1       296         2.3430372        4
   133       116.3817432        1       297         2.4524993        4
   134         0.1619136        2       298         2.6598968        4
   135         0.1964905        2       299         2.9598298        4
   136         0.3590833        2       300         3.0351560        4
   137         0.3666716        2       301         3.2115241        4
   138         0.4247562        2       302         3.2705795        4
   139         0.4811315        2       303         3.3835371        4
   140         0.5544068        2       304         3.4363877        4
   141         0.5863726        2       305         3.4650481        4
   142         0.6287103        2       306         3.6279051        4
   143         0.6767603        2       307         3.7103172        4
   144         0.7256997        2       308         3.9094126        4
   145         0.8341697        2       309         3.9909125        4
   146         0.8634398        2       310         4.1540501        4
   147         0.9425376        2       311         4.1814113        4
   148         1.0261927        2       312         4.4237237        4
   149         1.1108530        2       313         4.5712647        4
   150         1.2161032        2       314         4.8487601        4
   151         1.3237211        2       315         5.0820753        4
   152         1.3864778        2       316         5.1863330        4
   153         1.4601242        2       317         5.3346479        4
   154         1.4951670        2       318         5.5796884        4
   155         1.5079954        2       319        15.3565226        4
   156         1.5864548        2       320        15.4746120        4
   157         1.6256715        2       321        39.1913086        4
   158         1.7381249        2       322        41.4437449        4
   159         2.0774033        2       323        41.4908324        4
   160         2.0869055        2       324        41.4949241        4
   161         2.1141348        2       325        41.5618253        4
   162         2.3430123        2       326        41.5841627        4
   163         2.4833213        2       327        81.0253320        4
   164         2.7203770        2       328        81.1272098        4
------------------------------------------------------------------------
 @CHECKOUT-I, Total execution time (CPU/WALL):       197.21/      47.39 seconds.
--executable xvtran finished with status     0 in       47.42 seconds (walltime).
 --invoking executable--
/home/besselman/CFOUR_18/cfour18/bin/xintprc
 @GETMEM-I,  Allocated  183105 MB of main memory.
  @GMOIAA-I, Processing MO integrals for spin case AA.
  @GMOIAA-I, Generation of integral list completed.
                      TYPE                NUMBER
                      ----               --------
                      PPPP                     0
                      PPPH              78456494
                      PPHH               5511809
                      PHPH               2908802
                      PHHH                421693
                      HHHH                  8771

                     TOTAL              87307569

  @FORMT2-I, Second-order MP correlation energies:
            ------------------------------------------------
            E(SCF)                  =   -246.734673423571 a.u.
            E2(AA)                  =     -0.140650596472 a.u.
            E2(AB)                  =     -1.011086674453 a.u.
            E2(TOT)                 =     -1.292387867397 a.u.
            Total MP2 energy        =   -248.027061290968 a.u.
            ------------------------------------------------
   Largest T2 amplitudes for spin case AB:
       _       _                 _       _                 _       _
   i   j   a   b             i   j   a   b             i   j   a   b
-----------------------------------------------------------------------------
[ 20  20 228 228]-0.08323 [ 21  21 285 285]-0.06425 [ 21  21 228 228]-0.05426
[ 20  20 285 285]-0.04025 [ 21  20 228 285] 0.03718 [ 20  21 285 228] 0.03718
[ 19  19 228 228]-0.03607 [ 19  19 285 285]-0.02826 [ 20  19 229 228]-0.02774
[ 19  20 228 229]-0.02774 [ 20  20 229 229]-0.02489 [ 21  19 229 285] 0.02324
[ 19  21 285 229] 0.02324 [ 21  21 229 229]-0.02230 [ 20  19 228 229]-0.02093
-----------------------------------------------------------------------------
   Norm of T2AB vector ( 11017171 symmetry allowed elements):  0.5096407368.
-----------------------------------------------------------------------------
 @CHECKOUT-I, Total execution time (CPU/WALL):        40.52/      16.41 seconds.
--executable xintprc finished with status     0 in       16.44 seconds (walltime).
 --invoking executable--
/home/besselman/CFOUR_18/cfour18/bin/xncc
 @GETMEM-I,  Allocated       7 MB of main memory.

Running with 32 threads/proc

Using DIIS to accelerate the convergence of T1 and T2
Using immediate high-order contributions
Damping factor for T3: 0.000000
Damping factor for T4: 0.000000

Using DIIS to accelerate the convergence of L1 and L2
Using immediate high-order contributions
Damping factor for L3: 0.000000
Damping factor for L4: 0.000000

Transposes are coarse-threaded

Memory limit:                178.814 GiB
Minimum memory requirement:    5.904 GiB
Compromise memory amount:      9.311 GiB
Optimal memory requirement:  199.765 GiB

List              Location   Size        Cached Hunks Est. Disk I/O
----------------- ---------- ----------- ------ ----- -------------

           T_DIIS       70:0  420.350 MiB    Yes     -    14.778 GiB
           Z_DIIS       70:1  420.350 MiB    Yes     -    24.630 GiB
          <AI|bj>         18   84.054 MiB    Yes     -     2.579 GiB
          <Ab|Ci>         30    1.164 GiB    Yes     -   153.392 GiB
          <Ab|Ij>         16   84.054 MiB    Yes     -    17.402 GiB
          <Ai|Bj>         25   84.054 MiB    Yes     -     1.642 GiB
          <Aj|bI>         21   84.054 MiB     No     -         0   B
          <Ij|Ka>         10    6.106 MiB    Yes     -     1.044 GiB
          <Ij|Kl>         13  480.102 KiB    Yes     -     7.970 MiB
            D(AB)      160:2  207.539 KiB    Yes     -    33.644 MiB
            D(AI)      160:4   16.000 KiB    Yes     -     1.812 MiB
            D(IA)      160:6   16.000 KiB    Yes     -   544.000 KiB
            D(IJ)      160:0    1.367 KiB    Yes     -   183.203 KiB
           D~(AB)      192:0  207.539 KiB    Yes     -     1.621 MiB
           D~(AI)      193:0   16.000 KiB    Yes     -    32.000 KiB
           D~(IJ)      191:0    1.367 KiB    Yes     -    10.938 KiB
            F(EA)       92:0  207.539 KiB    Yes     -    33.847 MiB
            F(EM)       93:0   16.000 KiB    Yes     -     1.484 MiB
            F(MI)       91:0    1.367 KiB    Yes     -   248.828 KiB
            G(AB)      192:2  207.539 KiB    Yes     -     9.728 MiB
         G(AI,BJ)        123   84.054 MiB     No     -         0   B
         G(AI,bj)        118   84.054 MiB    Yes     -   568.326 MiB
         G(Ab,Ij)        116   84.054 MiB    Yes     -     1.395 GiB
         G(Ai,Bc)        230    1.164 GiB    Yes     -     4.658 GiB
         G(Ai,Bj)        125   84.054 MiB    Yes     -   504.326 MiB
            G(IJ)      191:2    1.367 KiB    Yes     -    65.625 KiB
         G(Ij,Ab)        216   84.054 MiB    Yes     -   252.163 MiB
         G(Ij,Ka)        210    6.106 MiB    Yes     -   213.724 MiB
         G(Ij,Kl)        113  480.102 KiB    Yes     -    15.941 MiB
        G~(Ij,Kl)        213  480.102 KiB     No     -         0   B
         H(AI,bj)        256   84.054 MiB    Yes     -   504.326 MiB
         H(Ai,Bj)        258   84.054 MiB    Yes     -   504.326 MiB
       Lambda(AI)      190:0   16.000 KiB    Yes     -     2.453 MiB
    Lambda(Ab,Ij)        146   84.054 MiB    Yes     -    19.536 GiB
            Q(AI)      190:2   16.000 KiB    Yes     -   592.000 KiB
         Q(Ab,Ij)         82   84.054 MiB    Yes     -     4.679 GiB
            T(AI)       90:0   16.000 KiB    Yes     -     6.016 MiB
         T(Ab,Ij)         46   84.054 MiB    Yes     -    28.976 GiB
         T(Rs,Ij)        246   96.736 MiB     No     -         0   B
         W(Mn,Ij)         53  480.102 KiB    Yes     -    22.036 MiB
        W~(Ab,Ej)        130    1.164 GiB    Yes     -    31.439 GiB
        W~(EM,bj)         56   84.054 MiB    Yes     -     8.126 GiB
        W~(Em,Bj)         58   84.054 MiB    Yes     -     8.126 GiB
        W~(Ij,Mb)        110    6.106 MiB    Yes     -   164.873 MiB
       W~~(Ab,Ej)        169    1.164 GiB    Yes     -    18.631 GiB
       W~~(EM,bj)         76   84.054 MiB    Yes     -   672.435 MiB
       W~~(Em,Bj)         78   84.054 MiB    Yes     -   672.435 MiB
       W~~(Ij,Mb)        165    6.106 MiB    Yes     -    97.702 MiB
            Z(AI)       90:2   16.000 KiB    Yes     -     6.562 MiB
         Z(Ab,Ij)         63   84.054 MiB    Yes     -    36.938 GiB
         Z(Rs,Ij)        263   96.736 MiB     No     -         0   B
       T(abc,ijk)          -   95.850 GiB     No     2         0   B
       Z(abc,ijk)          -   95.850 GiB     No     2         0   B

Simulation and memory analysis took 5.430 seconds

MP2 correlation energy:  -1.292387867396613

Non-iterative calculation of MP2 took 5.011 cpu seconds and 0.162 walltime seconds at 6.280 Gflops/sec

Total MP2 energy: -248.027061290967538

Beginning iterative solution of CCSD equations:

It.  Correlation Energy T1 Residual T2 Residual CPU Time (s) Walltime (s)
-------------------------------------------------------------------------
  1  -1.276979096924046 2.09558e-02 1.95174e-02      855.680       34.390
  2  -1.315297561202066 1.75715e-03 1.59236e-02      622.194       26.251
  3  -1.312325347778501 4.52963e-03 3.31797e-03      560.933       25.006
  4  -1.315814296564685 7.66617e-04 2.06418e-03      551.205       21.934
  5  -1.316337380885987 1.45379e-03 6.90390e-04      563.921       22.133

   A    I                     A    I                     A    I                  
-------------------------- -------------------------- -------------------------- 
  37   21 -0.0240450549015   57   20  0.0150283111167  110   18 -0.0088260315142 
  22   20  0.0229197940549   85   20  0.0123740817814   94   21 -0.0080082293760 
  39   20  0.0225138295186   42   19 -0.0104179815503   61   21  0.0079446566027 
  23   21 -0.0181764700906  112   21  0.0092217560804   59   21 -0.0077339711017 
  35   18 -0.0150967388963   40   12 -0.0091786522323   36   15  0.0075999284893 

   A    B    I    J                     A    B    I    J                  
------------------------------------ ------------------------------------ 
  22   22   20   20 -0.0971137998051   23   30   18   21  0.0344350022633 
  23   23   21   21 -0.0790325537463   22   22   18   18 -0.0300854957858 
  22   23   21   20  0.0484097585178   22   30   20   18 -0.0279136281164 
  23   22   20   21  0.0484097585178   30   22   18   20 -0.0279136281164 
  30   22   20   18 -0.0391185216133   23   23   20   20 -0.0259239191961 
  22   30   18   20 -0.0391185216133   23   44   21   21  0.0253666242495 
  22   22   21   21 -0.0376817842134   44   23   21   21  0.0253666242495 
  30   23   21   18  0.0344350022633 

It.  Correlation Energy T1 Residual T2 Residual CPU Time (s) Walltime (s)
-------------------------------------------------------------------------
  6  -1.316373674438164 2.74210e-04 1.45222e-04      546.401       21.326
  7  -1.316365794963370 2.73883e-04 2.38663e-05      561.675       22.081
  8  -1.316370160923678 9.33634e-05 1.29199e-05      562.687       22.124
  9  -1.316362404754448 5.17567e-05 7.79722e-06      535.530       21.279
 10  -1.316365898131816 1.26999e-05 2.11694e-06      536.296       21.152

   A    I                     A    I                     A    I                  
-------------------------- -------------------------- -------------------------- 
  37   21 -0.0240254601423   57   20  0.0149658614354  110   18 -0.0088134305619 
  22   20  0.0238335341661   85   20  0.0123843486260   94   21 -0.0080140343610 
  39   20  0.0226407711905   42   19 -0.0103330036204   61   21  0.0079304279917 
  23   21 -0.0188095708910  112   21  0.0092209426268   59   21 -0.0077175574720 
  35   18 -0.0150512577729   40   12 -0.0091520311263   36   15  0.0075781396540 

   A    B    I    J                     A    B    I    J                  
------------------------------------ ------------------------------------ 
  22   22   20   20 -0.0974922669695   23   30   18   21  0.0345435415163 
  23   23   21   21 -0.0792286489091   22   22   18   18 -0.0300162739586 
  22   23   21   20  0.0486061884377   22   30   20   18 -0.0279544266629 
  23   22   20   21  0.0486061884377   30   22   18   20 -0.0279544266629 
  30   22   20   18 -0.0392501862593   23   23   20   20 -0.0259396073839 
  22   30   18   20 -0.0392501862593   23   44   21   21  0.0254083743440 
  22   22   21   21 -0.0376447615315   44   23   21   21  0.0254083743440 
  30   23   21   18  0.0345435415163 

It.  Correlation Energy T1 Residual T2 Residual CPU Time (s) Walltime (s)
-------------------------------------------------------------------------
 11  -1.316365804299427 5.95988e-06 7.62069e-07      546.493       21.808
 12  -1.316366444567614 6.32123e-07 7.43329e-07      558.444       21.861
 13  -1.316366717857199 9.97996e-07 3.89580e-07      562.152       22.273
 14  -1.316366823729663 1.55244e-07 2.23240e-07      551.131       21.729
 15  -1.316366861500817 2.25627e-07 7.19833e-08      554.978       21.999

   A    I                     A    I                     A    I                  
-------------------------- -------------------------- -------------------------- 
  37   21 -0.0240272501775   57   20  0.0149653805170  110   18 -0.0088135357735 
  22   20  0.0238464347252   85   20  0.0123848453733   94   21 -0.0080142720774 
  39   20  0.0226442660034   42   19 -0.0103316329506   61   21  0.0079305604624 
  23   21 -0.0188139228069  112   21  0.0092211631241   59   21 -0.0077176207967 
  35   18 -0.0150524828886   40   12 -0.0091524025925   36   15  0.0075785395587 

   A    B    I    J                     A    B    I    J                  
------------------------------------ ------------------------------------ 
  22   22   20   20 -0.0974935315699   23   30   18   21  0.0345445262568 
  23   23   21   21 -0.0792297608781   22   22   18   18 -0.0300173350833 
  22   23   21   20  0.0486077860349   22   30   20   18 -0.0279556675111 
  23   22   20   21  0.0486077860349   30   22   18   20 -0.0279556675111 
  30   22   20   18 -0.0392513934899   23   23   20   20 -0.0259393995813 
  22   30   18   20 -0.0392513934899   23   44   21   21  0.0254089149771 
  22   22   21   21 -0.0376439910419   44   23   21   21  0.0254089149771 
  30   23   21   18  0.0345445262568 

It.  Correlation Energy T1 Residual T2 Residual CPU Time (s) Walltime (s)
-------------------------------------------------------------------------
 16  -1.316366868334321 9.76030e-08 1.43590e-08      552.134       21.915
 17  -1.316366869933952 4.85226e-08 4.43422e-09      530.079       21.092
 18  -1.316366869214254 1.90874e-08 1.79187e-09      550.683       21.921
 19  -1.316366868990061 2.00705e-09 7.86441e-10      556.763       22.066
 20  -1.316366869190177 2.18728e-09 4.22912e-10      545.073       21.563

   A    I                     A    I                     A    I                  
-------------------------- -------------------------- -------------------------- 
  37   21 -0.0240272448765   57   20  0.0149653604437  110   18 -0.0088135318883 
  22   20  0.0238466799845   85   20  0.0123848476343   94   21 -0.0080142734799 
  39   20  0.0226442981893   42   19 -0.0103315961655   61   21  0.0079305617394 
  23   21 -0.0188140253061  112   21  0.0092211634021   59   21 -0.0077176244089 
  35   18 -0.0150524604560   40   12 -0.0091524010771   36   15  0.0075785394419 

   A    B    I    J                     A    B    I    J                  
------------------------------------ ------------------------------------ 
  22   22   20   20 -0.0974935681116   23   30   18   21  0.0345445324623 
  23   23   21   21 -0.0792297708324   22   22   18   18 -0.0300173203473 
  22   23   21   20  0.0486078038558   22   30   20   18 -0.0279556683191 
  23   22   20   21  0.0486078038558   30   22   18   20 -0.0279556683191 
  30   22   20   18 -0.0392514047711   23   23   20   20 -0.0259394116060 
  22   30   18   20 -0.0392514047711   44   23   21   21  0.0254089152268 
  22   22   21   21 -0.0376439986074   23   44   21   21  0.0254089152268 
  30   23   21   18  0.0345445324623 

It.  Correlation Energy T1 Residual T2 Residual CPU Time (s) Walltime (s)
-------------------------------------------------------------------------
 21  -1.316366869336311 2.53156e-10 3.07754e-10      567.814       22.294

CCSD iterations converged in 21 cycles and 478.983 seconds (22.809 s/it.) at 23.015 Gflops/sec

Total CCSD energy: -248.051040292907231

CCSD[T] correlation energy:  -0.062627611482018
CCSD(T) correlation energy:  -0.060972858845686

Non-iterative calculation of CCSD(T) took 19765.501 cpu seconds and 691.934 walltime seconds at 55.421 Gflops/sec

Total CCSD(T) energy: -248.112013151752905

             _
Formation of H took 14.096 seconds at 94.858 Gflops/sec

Beginning iterative solution of Lambda-CCSD equations:

It.  Correlation Energy L1 Residual L2 Residual CPU Time (s) Walltime (s)
-------------------------------------------------------------------------
  1  -1.402177898316831 9.05655e-03 3.41816e-02      584.449       21.570
  2  -1.384068999650199 7.33317e-03 6.46220e-03      548.496       20.474
  3  -1.385023836047199 7.68006e-04 4.71833e-03      558.507       20.726
  4  -1.385887179245031 1.70630e-03 1.21134e-03      577.826       21.309
  5  -1.385888148150803 3.07490e-04 3.01889e-04      558.730       20.762

   A    I                     A    I                     A    I                  
-------------------------- -------------------------- -------------------------- 
  22   20  0.0222741306104   85   20  0.0118076777941   94   21 -0.0077164116725 
  23   21 -0.0199928256308   35   18 -0.0105594446621  112   21  0.0072204636660 
  37   21 -0.0198172120565   42   19 -0.0086610063557   24   19 -0.0071690684541 
  39   20  0.0194021009468   31   14  0.0085601177060  110   18 -0.0069421265181 
  57   20  0.0133596131124   61   21  0.0079263993944   59   21 -0.0068844949028 

   A    B    I    J                     A    B    I    J                  
------------------------------------ ------------------------------------ 
  22   22   20   20 -0.1398749244174   23   30   18   21  0.0422177540411 
  23   23   21   21 -0.1098864466497   22   22   18   18 -0.0386415858615 
  22   23   21   20  0.0693085822375   22   30   20   18 -0.0354903188107 
  23   22   20   21  0.0693085822375   30   22   18   20 -0.0354903188107 
  22   22   21   21 -0.0511103543986   23   23   20   20 -0.0353652499094 
  30   22   20   18 -0.0484181486720   23   23   18   18 -0.0329127630549 
  22   30   18   20 -0.0484181486720   23   44   21   21  0.0328006725609 
  30   23   21   18  0.0422177540411 

It.  Correlation Energy L1 Residual L2 Residual CPU Time (s) Walltime (s)
-------------------------------------------------------------------------
  6  -1.385833837595659 3.46521e-04 6.53968e-05      557.279       20.695
  7  -1.385863774033253 9.53681e-05 2.01465e-05      569.216       21.073
  8  -1.385847845306635 7.27745e-05 7.59700e-06      552.051       20.527
  9  -1.385851603439729 1.94703e-05 3.29340e-06      546.935       20.541
 10  -1.385850890641863 9.84316e-06 1.55789e-06      553.354       20.597

   A    I                     A    I                     A    I                  
-------------------------- -------------------------- -------------------------- 
  22   20  0.0229256119775   85   20  0.0118106736317   94   21 -0.0077174238359 
  23   21 -0.0202712040171   35   18 -0.0106162623340  112   21  0.0072193266282 
  37   21 -0.0198282521337   42   19 -0.0086223487638   24   19 -0.0072149254415 
  39   20  0.0194880567340   31   14  0.0085229585289  110   18 -0.0069492907842 
  57   20  0.0133281243788   61   21  0.0079232353139   59   21 -0.0068776307467 

   A    B    I    J                     A    B    I    J                  
------------------------------------ ------------------------------------ 
  22   22   20   20 -0.1400267338221   23   30   18   21  0.0422709153213 
  23   23   21   21 -0.1099549059455   22   22   18   18 -0.0385839532898 
  22   23   21   20  0.0693764865051   22   30   20   18 -0.0354785336315 
  23   22   20   21  0.0693764865051   30   22   18   20 -0.0354785336315 
  22   22   21   21 -0.0510841583419   23   23   20   20 -0.0353941800610 
  30   22   20   18 -0.0484769150261   23   23   18   18 -0.0328705574014 
  22   30   18   20 -0.0484769150261   44   23   21   21  0.0328330340859 
  30   23   21   18  0.0422709153213 

It.  Correlation Energy L1 Residual L2 Residual CPU Time (s) Walltime (s)
-------------------------------------------------------------------------
 11  -1.385851039396275 8.98214e-07 1.06343e-06      561.495       20.810
 12  -1.385851229564842 1.34536e-06 3.99663e-07      565.656       20.962
 13  -1.385851218559894 1.22793e-07 2.09756e-07      560.907       20.904
 14  -1.385851234391443 2.66253e-07 7.64331e-08      558.707       20.721
 15  -1.385851236664742 8.72466e-08 2.11945e-08      570.434       21.099

   A    I                     A    I                     A    I                  
-------------------------- -------------------------- -------------------------- 
  22   20  0.0229291172046   85   20  0.0118108987525   94   21 -0.0077175694190 
  23   21 -0.0202727704789   35   18 -0.0106162256355  112   21  0.0072194049741 
  37   21 -0.0198287446304   42   19 -0.0086212937973   24   19 -0.0072140865532 
  39   20  0.0194887213008   31   14  0.0085233292361  110   18 -0.0069493542712 
  57   20  0.0133280748033   61   21  0.0079234224757   59   21 -0.0068778351566 

   A    B    I    J                     A    B    I    J                  
------------------------------------ ------------------------------------ 
  22   22   20   20 -0.1400284897317   23   30   18   21  0.0422711810329 
  23   23   21   21 -0.1099559380677   22   22   18   18 -0.0385847865252 
  22   23   21   20  0.0693777572603   22   30   20   18 -0.0354794200339 
  23   22   20   21  0.0693777572603   30   22   18   20 -0.0354794200339 
  22   22   21   21 -0.0510837218644   23   23   20   20 -0.0353939868122 
  30   22   20   18 -0.0484774922190   23   23   18   18 -0.0328714348640 
  22   30   18   20 -0.0484774922190   23   44   21   21  0.0328332158668 
  30   23   21   18  0.0422711810329 

It.  Correlation Energy L1 Residual L2 Residual CPU Time (s) Walltime (s)
-------------------------------------------------------------------------
 16  -1.385851237151818 5.24394e-08 5.20123e-09      568.346       21.021
 17  -1.385851238009890 1.48624e-08 1.91377e-09      571.100       21.089
 18  -1.385851237992458 3.03999e-09 8.33742e-10      556.958       20.799
 19  -1.385851238029631 1.83622e-09 3.89849e-10      555.535       20.636
 20  -1.385851238050124 3.84691e-10 1.48947e-10      545.347       20.357

   A    I                     A    I                     A    I                  
-------------------------- -------------------------- -------------------------- 
  22   20  0.0229292291612   85   20  0.0118108989020   94   21 -0.0077175699714 
  23   21 -0.0202728180745   35   18 -0.0106162231491  112   21  0.0072194048814 
  37   21 -0.0198287390268   42   19 -0.0086212793666   24   19 -0.0072140865322 
  39   20  0.0194887307896   31   14  0.0085233250192  110   18 -0.0069493548022 
  57   20  0.0133280664140   61   21  0.0079234232245   59   21 -0.0068778348390 

   A    B    I    J                     A    B    I    J                  
------------------------------------ ------------------------------------ 
  22   22   20   20 -0.1400284981304   23   30   18   21  0.0422711807631 
  23   23   21   21 -0.1099559444293   22   22   18   18 -0.0385847815027 
  22   23   21   20  0.0693777647012   22   30   20   18 -0.0354794187689 
  23   22   20   21  0.0693777647012   30   22   18   20 -0.0354794187689 
  22   22   21   21 -0.0510837250200   23   23   20   20 -0.0353939927985 
  30   22   20   18 -0.0484774931233   23   23   18   18 -0.0328714301949 
  22   30   18   20 -0.0484774931233   23   44   21   21  0.0328332175341 
  30   23   21   18  0.0422711807631 

It.  Correlation Energy L1 Residual L2 Residual CPU Time (s) Walltime (s)
-------------------------------------------------------------------------

Lambda-CCSD iterations converged in 20 cycles and 418.989 seconds (20.949 s/it.) at 23.539 Gflops/sec

 @CHECKOUT-I, Total execution time (CPU/WALL):     43812.97/    1631.44 seconds.
norm of D(AI): 0.068522205523854
norm of D(IA): 0.066604438430862
norm of D(AB): 0.093071943385793
norm of D(IJ): 0.125788114449009
E(AB): 0.888298263750615
E(IJ): 0.632395349870712
E(1e): 1.520693613621327
norm of G(Ab,Ij): 0.518030958744564
norm of G(Ij,Ab): 0.609532098845026
E(Ab,Ij): -2.650789262567951
norm of G(Ij,Kl): 0.059722372683924
E(Ij,Kl): 0.220317490278182
norm of G(Ai,Bc): 0.015188435949119
norm of G(Ab,Ci): 0.024816127472303
E(Ab,Ci): -0.131945510508970
norm of G(Ij,Ka): 0.008256446611517
norm of G(Ia,Jk): 0.015489349127953
E(Ia,Jk): -0.014971665598743
norm of G(AI,bj): 0.074304152864508
norm of G(Ai,Bj): 0.060597892668017
E(Ai,Bj): -0.630202245994748
E1: -0.365597415244595
E2: -0.398778269966898
E3: 0.134173439216746
E(tot): -1.686897580770903

Formation of one- and two-particle density
matrices took 14.839 seconds at 102.299 Gflops/sec

--executable xncc finished with status     0 in     1631.50 seconds (walltime).
 --invoking executable--
/home/besselman/CFOUR_18/cfour18/bin/xdens
 @GETMEM-I,  Allocated  183105 MB of main memory.
  CCSD(T) density and intermediates are calculated.
  The perturbed orbitals are chosen canonical.
  Direct algorithm used for all contributions involving G(AB,CD).
  local is set to  F
  local is set to  F
  local is set to 4 F
  local is set to  F
  local is set to 5 F
  local is set to 6 F
  local is set to 7 F T
  local5 is set to  F
  local is set to  F
  W(abef) AB contribution =  0.3631783056 a.u.
  W(abef) AB contribution =  0.3916338582 a.u.
  local is set to 12 F
                     1                     1
                     2                     2
                     3                     3
                     4                     4
  processed               38575307  ao basis integrals from 
                  9418  buffers.
  processed              129005442  ao basis integrals from 
                 31496  buffers.
  processed               66961845  ao basis integrals from 
                 16349  buffers.
  processed               84190737  ao basis integrals from 
                 20555  buffers.
 ITERM.tmp does not exsit!
 skip reading
  The iterative expansion of D(ai) converged after  22 iterations.
  local is set to 12 F
  ----------------------------------------------------------------------
                 Natural orbital occupation numbers
  ----------------------------------------------------------------------
  1.99863  1.99818  1.99818  1.99817  1.99817  1.99817  1.97471  1.97030
  1.96964  1.96152  1.96072  1.95691  1.95396  1.95096  1.94762  1.94605
  1.93656  1.93590  1.92536  1.88264  1.87100  0.11587  0.08851  0.04862
  0.04357  0.04242  0.03042  0.02925  0.02811  0.02597  0.02356  0.02208
  0.02127  0.02016  0.01825  0.01531  0.01321  0.01299  0.01147  0.01132
  0.01065  0.01053  0.01027  0.01019  0.00951  0.00942  0.00901  0.00834
  0.00743  0.00738  0.00670  0.00667  0.00617  0.00556  0.00478  0.00461
  0.00449  0.00415  0.00413  0.00413  0.00387  0.00374  0.00347  0.00315
  0.00295  0.00272  0.00254  0.00247  0.00246  0.00237  0.00207  0.00200
  0.00194  0.00194  0.00172  0.00168  0.00166  0.00160  0.00155  0.00149
  0.00143  0.00135  0.00133  0.00122  0.00121  0.00119  0.00109  0.00107
  0.00101  0.00098  0.00096  0.00091  0.00090  0.00088  0.00087  0.00086
  0.00084  0.00080  0.00077  0.00072  0.00071  0.00067  0.00067  0.00066
  0.00063  0.00063  0.00060  0.00059  0.00058  0.00057  0.00057  0.00057
  0.00056  0.00055  0.00052  0.00050  0.00049  0.00048  0.00048  0.00047
  0.00047  0.00045  0.00044  0.00044  0.00042  0.00042  0.00040  0.00039
  0.00038  0.00037  0.00036  0.00035  0.00034  0.00034  0.00034  0.00033
  0.00033  0.00031  0.00030  0.00029  0.00029  0.00028  0.00028  0.00027
  0.00026  0.00026  0.00025  0.00025  0.00024  0.00024  0.00022  0.00022
  0.00022  0.00022  0.00022  0.00021  0.00021  0.00021  0.00021  0.00021
  0.00020  0.00020  0.00019  0.00019  0.00018  0.00018  0.00018  0.00018
  0.00018  0.00017  0.00017  0.00017  0.00016  0.00016  0.00016  0.00015
  0.00015  0.00014  0.00014  0.00014  0.00013  0.00013  0.00013  0.00013
  0.00012  0.00012  0.00012  0.00011  0.00011  0.00011  0.00010  0.00010
  0.00010  0.00010  0.00009  0.00009  0.00009  0.00008  0.00008  0.00008
  0.00008  0.00007  0.00007  0.00007  0.00007  0.00007  0.00007  0.00006
  0.00006  0.00006  0.00006  0.00006  0.00006  0.00006  0.00005  0.00005
  0.00005  0.00005  0.00005  0.00005  0.00005  0.00005  0.00005  0.00004
  0.00004  0.00004  0.00004  0.00004  0.00004  0.00004  0.00004  0.00004
  0.00004  0.00004  0.00003  0.00003  0.00003  0.00003  0.00003  0.00003
  0.00003  0.00003  0.00003  0.00002  0.00002  0.00002  0.00002  0.00002
  0.00002  0.00002  0.00002  0.00002  0.00002  0.00002  0.00002  0.00002
  0.00002  0.00001  0.00001  0.00001  0.00001  0.00001  0.00001  0.00001
  0.00001  0.00001  0.00001  0.00001  0.00001  0.00001  0.00001  0.00001
  0.00001  0.00001  0.00001  0.00001  0.00001  0.00001  0.00001  0.00001
  0.00001  0.00001  0.00001  0.00001  0.00001  0.00001  0.00001  0.00001
  0.00001  0.00001  0.00001  0.00001  0.00001  0.00001  0.00001  0.00001
  0.00001  0.00001  0.00001  0.00001  0.00001  0.00001  0.00001  0.00001
  0.00001  0.00001  0.00001  0.00001  0.00001  0.00001  0.00001  0.00001
  0.00001  0.00001  0.00001  0.00001  0.00001  0.00001  0.00001  0.00001
  0.00001  0.00001  0.00001  0.00001  0.00000  0.00000  0.00000  0.00000
  Trace of density matrix :  42.0000000000.
  ----------------------------------------------------------------------
  Density calculation successfully completed.
 @CHECKOUT-I, Total execution time (CPU/WALL):       896.71/     347.24 seconds.
--executable xdens finished with status     0 in      347.38 seconds (walltime).
 --invoking executable--
/home/besselman/CFOUR_18/cfour18/bin/xanti
 @GETMEM-I,  Allocated  183105 MB of main memory.
 CCSD(T) MO gammas will be sorted to Mulliken order.
 @CHECKOUT-I, Total execution time (CPU/WALL):       846.74/      38.69 seconds.
--executable xanti finished with status     0 in       38.73 seconds (walltime).
 --invoking executable--
/home/besselman/CFOUR_18/cfour18/bin/xbcktrn
 @GETMEM-I,  Allocated  183105 MB of main memory.
 @CHECKOUT-I, Total execution time (CPU/WALL):      1342.75/      56.79 seconds.
--executable xbcktrn finished with status     0 in       56.84 seconds (walltime).
 --invoking executable--
/home/besselman/CFOUR_18/cfour18/bin/xvdint
 @GETMEM-I,  Allocated  183105 MB of main memory.
 One- and two-electron integral derivatives are calculated
 for RHF-CC/MBPT gradients and dipole moments.
 Spherical gaussians are used.

                     Kinetic energy integral gradient
                     --------------------------------

                         H #1 z    -0.4529865733
                         C #2 z    -0.0768596110
                         C #3 x    -0.2995344035
                         C #3 z    -0.2308152212
                         C #4 x    -0.3142946400
                         C #4 z     0.1454314286
                         H #5 x    -0.7783795533
                         H #5 z    -0.4506443973
                         H #6 x    -0.7921955266
                         H #6 z     0.4396025243
                         N #7 z     0.6262718498


 H #1       0.0000000000            0.0000000000           -0.4529865733
 C #2       0.0000000000            0.0000000000           -0.0768596110
 C #3 1    -0.1497672018            0.0000000000           -0.1154076106
 C #3 2     0.1497672018            0.0000000000           -0.1154076106
 C #4 1    -0.1571473200            0.0000000000            0.0727157143
 C #4 2     0.1571473200            0.0000000000            0.0727157143
 H #5 1    -0.3891897767            0.0000000000           -0.2253221986
 H #5 2     0.3891897767            0.0000000000           -0.2253221986
 H #6 1    -0.3960977633            0.0000000000            0.2198012622
 H #6 2     0.3960977633            0.0000000000            0.2198012622
 N #7       0.0000000000            0.0000000000            0.6262718498


                   Nuclear attraction integral gradient
                   ------------------------------------

                         H #1 z     7.6918986960
                         C #2 z    14.3710761684
                         C #3 x    29.0365397290
                         C #3 z    17.8728938845
                         C #4 x    30.6925076730
                         C #4 z   -13.9508300486
                         H #5 x    13.3061950079
                         H #5 z     7.7570641544
                         H #6 x    13.4955963956
                         H #6 z    -7.4072213117
                         N #7 z   -26.3348815430


 H #1       0.0000000000            0.0000000000            7.6918986960
 C #2       0.0000000000            0.0000000000           14.3710761684
 C #3 1    14.5182698645            0.0000000000            8.9364469423
 C #3 2   -14.5182698645            0.0000000000            8.9364469423
 C #4 1    15.3462538365            0.0000000000           -6.9754150243
 C #4 2   -15.3462538365            0.0000000000           -6.9754150243
 H #5 1     6.6530975039            0.0000000000            3.8785320772
 H #5 2    -6.6530975039            0.0000000000            3.8785320772
 H #6 1     6.7477981978            0.0000000000           -3.7036106558
 H #6 2    -6.7477981978            0.0000000000           -3.7036106558
 N #7       0.0000000000            0.0000000000          -26.3348815430


                      Reorthonormalization gradient
                      -----------------------------

                         H #1 z    -0.2530758841
                         C #2 z     0.1444513681
                         C #3 x     0.0713480173
                         C #3 z     0.0146407134
                         C #4 x    -0.0939937933
                         C #4 z    -0.2629832571
                         H #5 x    -0.4580834376
                         H #5 z    -0.2674457537
                         H #6 x    -0.4470168370
                         H #6 z     0.2565389700
                         N #7 z     0.3678738434


 H #1       0.0000000000            0.0000000000           -0.2530758841
 C #2       0.0000000000            0.0000000000            0.1444513681
 C #3 1     0.0356740087            0.0000000000            0.0073203567
 C #3 2    -0.0356740087            0.0000000000            0.0073203567
 C #4 1    -0.0469968967            0.0000000000           -0.1314916286
 C #4 2     0.0469968967            0.0000000000           -0.1314916286
 H #5 1    -0.2290417188            0.0000000000           -0.1337228769
 H #5 2     0.2290417188            0.0000000000           -0.1337228769
 H #6 1    -0.2235084185            0.0000000000            0.1282694850
 H #6 2     0.2235084185            0.0000000000            0.1282694850
 N #7       0.0000000000            0.0000000000            0.3678738434


                Electronic contributions to dipole moment
                -----------------------------------------

                               au             Debye

                    z     -1.53210091     -3.89421275

  Conversion factor used: 1 a.u. =   2.54174691 Debye 


 Evaluation of 1e integral derivatives required    6.28 seconds.
 Evaluation of 2el integral derivatives

                      Two-electron integral gradient
                      ------------------------------

                         H #1 z    -4.4717891636
                         C #2 z    -6.2624028582
                         C #3 x   -14.2797830005
                         C #3 z    -8.9168838300
                         C #4 x   -15.5787569148
                         C #4 z     5.4985066404
                         H #5 x    -7.7756339222
                         H #5 z    -4.4748593743
                         H #6 x    -7.9025753901
                         H #6 z     4.2704254287
                         N #7 z    14.3570031570


 H #1       0.0000000000            0.0000000000           -4.4717891636
 C #2       0.0000000000            0.0000000000           -6.2624028582
 C #3 1    -7.1398915002            0.0000000000           -4.4584419150
 C #3 2     7.1398915002            0.0000000000           -4.4584419150
 C #4 1    -7.7893784574            0.0000000000            2.7492533202
 C #4 2     7.7893784574            0.0000000000            2.7492533202
 H #5 1    -3.8878169611            0.0000000000           -2.2374296871
 H #5 2     3.8878169611            0.0000000000           -2.2374296871
 H #6 1    -3.9512876950            0.0000000000            2.1352127143
 H #6 2     3.9512876950            0.0000000000            2.1352127143
 N #7       0.0000000000            0.0000000000           14.3570031570


 Evaluation of 2e integral derivatives required12607.10 seconds.

                            Molecular gradient
                            ------------------

                         H #1 z    -0.0004822853
                         C #2 z    -0.0180666062
                         C #3 x     0.0021624138
                         C #3 z     0.0194404002
                         C #4 x     0.1695933732
                         C #4 z     0.0361345020
                         H #5 x     0.0035168119
                         H #5 z    -0.0028895193
                         H #6 x     0.0159238196
                         H #6 z     0.0163064205
                         N #7 z    -0.0504429118


 H #1       0.0000000000            0.0000000000           -0.0004822853
 C #2       0.0000000000            0.0000000000           -0.0180666062
 C #3 1     0.0010812069            0.0000000000            0.0097202001
 C #3 2    -0.0010812069            0.0000000000            0.0097202001
 C #4 1     0.0847966866            0.0000000000            0.0180672510
 C #4 2    -0.0847966866            0.0000000000            0.0180672510
 H #5 1     0.0017584059            0.0000000000           -0.0014447597
 H #5 2    -0.0017584059            0.0000000000           -0.0014447597
 H #6 1     0.0079619098            0.0000000000            0.0081532102
 H #6 2    -0.0079619098            0.0000000000            0.0081532102
 N #7       0.0000000000            0.0000000000           -0.0504429118


  Molecular gradient norm 0.184E+00

                           Total dipole moment
                           -------------------

                               au             Debye

                    z      0.89848286      2.28371602

  Conversion factor used: 1 a.u. =   2.54174691 Debye 


 @CHECKOUT-I, Total execution time (CPU/WALL):     12613.34/     469.94 seconds.
--executable xvdint finished with status     0 in      470.03 seconds (walltime).
 --invoking executable--
/home/besselman/CFOUR_18/cfour18/bin/xjoda
   JODA beginning optimization cycle #  2.
   Retrieving information from last optimization cycle.
                    10                     0
 OriVec is    1.00000000000000       6.718550035012039E-016
  0.000000000000000E+000                     1
  calling readgh 3                      1                    -1
  gradient from JOBARC 
   0.000000000000000   0.000000000000000  -0.000482285311560
   0.000000000000000   0.000000000000000  -0.018066606242938
   0.001081206906498   0.000000000000000   0.009720200096886
  -0.001081206906498   0.000000000000000   0.009720200096886
   0.084796686607821   0.000000000000000   0.018067250997252
  -0.084796686607821   0.000000000000000   0.018067250997252
   0.001758405925245   0.000000000000000  -0.001444759654760
  -0.001758405925245   0.000000000000000  -0.001444759654760
   0.007961909797433   0.000000000000000   0.008153210243281
  -0.007961909797433   0.000000000000000   0.008153210243281
   0.000000000000000   0.000000000000000  -0.050442911810952
 
                     0
  current gradient vector 
        0.000000000000000        0.000000000000000       -0.000482285311560
        0.000000000000000        0.000000000000000       -0.018066606242938
        0.001081206906498        0.000000000000000        0.009720200096886
       -0.001081206906498        0.000000000000000        0.009720200096886
        0.084796686607821        0.000000000000000        0.018067250997252
       -0.084796686607821        0.000000000000000        0.018067250997252
        0.001758405925245        0.000000000000000       -0.001444759654760
       -0.001758405925245        0.000000000000000       -0.001444759654760
        0.007961909797433        0.000000000000000        0.008153210243281
       -0.007961909797433        0.000000000000000        0.008153210243281
        0.000000000000000        0.000000000000000        0.000000000000000
        0.000000000000000        0.000000000000000       -0.050442911810952
   Internal coordinate energy gradients (atomic units): 
                     R                 dV/dR
 [R1   ]    2.047095743092245   -0.000482285311549
 [R2   ]    2.627202799889321    0.068326960974317
 [A1   ]    2.057979667456405   -0.460987716733460
 [R2   ]    2.627202799889321    0.068326960974317
 [A1   ]    2.057979667456405   -0.460987716733460
 [D180 ]    3.141592653589793    0.000000000000000
 [R3   ]    2.628050048258261   -0.024244439671747
 [A2   ]    2.079220340809530    0.267711355229203
 [D180 ]    3.141592653589793    0.000000000000000
 [R3   ]    2.628050048258261   -0.024244439671747
 [A2   ]    2.079220340809530    0.267711355229203
 [D180 ]    3.141592653589793    0.000000000000000
 [R4   ]    2.046681959333580    0.000770092541962
 [A3   ]    2.116600989308873    0.004383092265161
 [D0   ]    0.000000000000000   -0.000000000000000
 [R4   ]    2.046681959333580    0.000770092541962
 [A3   ]    2.116600989308873    0.004383092265161
 [D0   ]    0.000000000000000   -0.000000000000000
 [R5   ]    2.048128718387484    0.002979279004116
 [A4   ]    2.101057302682089   -0.022528553950297
 [D180 ]    3.141592653589793    0.000000000000000
 [R5   ]    2.048128718387484    0.002979279004116
 [A4   ]    2.101057302682089   -0.022528553950297
 [D180 ]    3.141592653589793    0.000000000000000
 [R    ]    1.889726520667656    0.000000000000001
 [A90  ]    1.570796326794897   -0.000000000000004
 [D90  ]    1.570796326794897    0.000000000000000
 [R6   ]    5.286557662932371    0.050442911810941
 [A90  ]    1.570796326794897   -0.000000000000004
 [D180 ]    3.141592653589793    0.000000000000000
                     1                    -1                     0 ****
   Hessian from cycle  1 read.
   BFGS update using last two gradients and previous step.
   Optimization cycle  2.  Updating structure with Newton-Raphson step.
  @EFOL-I, Current internal coordinate Hessian written to FCMINT.
   There are  10 independent internal coordinates which will be optimized.
   Hessian matrix in totally symmetric symmetry coordinates: 
              R1        R2        A1        R3        A2   
  R1         0.998653 -0.000026  0.005476  0.000407 -0.009343
  R2        -0.000026  1.180037 -1.218104 -0.064140  0.711386
  A1         0.005476 -1.218104  8.470665  0.432398 -4.776785
  R3         0.000407 -0.064140  0.432398  1.022733 -0.250709
  A2        -0.009343  0.711386 -4.776785 -0.250709  2.997539
  R4        -0.002550  0.003680 -0.014872 -0.000558 -0.002946
  A3        -0.000214  0.011687 -0.078235 -0.004101  0.044720
  R5        -0.000619  0.008250 -0.053390 -0.002757  0.028361
  A4         0.001374 -0.060246  0.402242  0.021060 -0.228683
  R6         0.004881  0.090814 -0.633688 -0.033800  0.392414
 
              R4        A3        R5        A4        R6   
  R1        -0.002550 -0.000214 -0.000619  0.001374  0.004881
  R2         0.003680  0.011687  0.008250 -0.060246  0.090814
  A1        -0.014872 -0.078235 -0.053390  0.402242 -0.633688
  R3        -0.000558 -0.004101 -0.002757  0.021060 -0.033800
  A2        -0.002946  0.044720  0.028361 -0.228683  0.392414
  R4         0.995250 -0.000164 -0.001001  0.001353  0.011121
  A3        -0.000164  0.250725  0.000438 -0.003695  0.006668
  R5        -0.001001  0.000438  1.000095 -0.002134  0.006407
  A4         0.001353 -0.003695 -0.002134  0.268775 -0.035352
  R6         0.011121  0.006668  0.006407 -0.035352  1.028020
   The eigenvectors of the Hessian matrix: 
                   1         2         3         4         5
  R1         0.007304  0.000000 -0.000000  0.160094  0.191031
  R2        -0.006397  0.000000 -0.000000 -0.449716  0.769639
  A1         0.497090  0.002035  0.054710 -0.124589  0.081576
  R3         0.000121 -0.000000  0.000000  0.112920 -0.330685
  A2         0.847797  0.014159  0.177761  0.035064 -0.059580
  R4         0.013693  0.000000 -0.000000  0.293718  0.377540
  A3         0.025210 -0.997618 -0.063694  0.000202 -0.001097
  R5         0.003057  0.000000  0.000000  0.052808  0.122961
  A4        -0.179804 -0.067488  0.980485  0.000608  0.006179
  R6        -0.029768  0.000000  0.000000 -0.808433 -0.306448
 
                   6         7         8         9        10
  R1         0.136744  0.430568  0.802826  0.298675  0.000858
  R2        -0.225416  0.194210 -0.043396 -0.310779 -0.135550
  A1         0.000000  0.000000 -0.000000  0.000000  0.853069
  R3        -0.761912  0.528484 -0.055639 -0.112636  0.048044
  A2        -0.000000 -0.000000  0.000000 -0.000000 -0.494633
  R4        -0.115912  0.113416 -0.461010  0.729503 -0.001185
  A3        -0.000000 -0.000000  0.000000  0.000000 -0.008091
  R5        -0.579132 -0.694650  0.370048  0.164866 -0.005827
  A4         0.000000  0.000000 -0.000000 -0.000000  0.041551
  R6        -0.033891  0.046879  0.032031  0.492105 -0.071419
   The eigenvalues of the Hessian matrix: 
       0.22738      0.25000      0.25000      0.96318      0.98987      1.00000
       1.00000      1.00000      1.00000     11.53206
   Gradients along Hessian eigenvectors: 
       0.00069     -0.00000      0.00000      0.00684     -0.00486     -0.00000
      -0.00000      0.00000      0.00000     -0.76316
   There are  0 negative eigenvalues.
   Summary of Optimization Cycle: 
   The maximum unscaled step is:    0.04724.
   Scale factor set to:  1.00000.
   Forces are in hartree/bohr and hartree/radian.
   Parameter values are in Angstroms and degrees.
--------------------------------------------------------------------------
  Parameter     dV/dR           Step          Rold            Rnew
--------------------------------------------------------------------------
    R1     -0.0004822853   -0.0000872684    1.0832764105    1.0831891420
    R2      0.0683269610   -0.0007414732    1.3902558433    1.3895143701
    A1     -0.4609877167    2.2780121026  117.9135492690  120.1915613716
    R3     -0.0242444397    0.0002824282    1.3907041878    1.3909866160
    A2      0.2677113552   -1.4525395585  119.1305502061  117.6780106476
    R4      0.0007700925   -0.0001321669    1.0830574455    1.0829252787
    A3      0.0043830923   -0.0250738255  121.2723036006  121.2472297751
    R5      0.0029792790   -0.0000623385    1.0838230374    1.0837606989
    A4     -0.0225285540    0.1346049811  120.3817159588  120.5163209399
    R6      0.0504429118   -0.0002112194    2.7975258256    2.7973146062
--------------------------------------------------------------------------
  Minimum force:  0.000482285 / RMS force:  0.171031093
 Updating structure...
  -1.00000000000000       0.864348878287912       0.558896744913530     
  -1.00000000000000       0.885571960692239       0.864348878287912     
  -1.00000000000000       0.885571960692239       0.864348878287912     
   1.00000000000000       0.854936952125098       0.864348878287912     
   1.00000000000000       0.854936952125098       0.864348878287912     
  -1.00000000000000       0.861484551083517       0.885571960692239     
  -1.00000000000000       0.861484551083517       0.885571960692239     
  6.123233995736767E-017   1.00000000000000       0.558896744913530     
  -1.00000000000000        1.00000000000000       0.734758375370650     
   Rotational constants (in cm-1): 
          0.0990751070             0.1947874034             0.2016311754
   Rotational constants (in MHz): 
       2970.1974010164          5839.5802635358          6044.7514161812


 ----------------------------------------------------------------
         Coordinates used in calculation (QCOMP) 
 ----------------------------------------------------------------
 Z-matrix   Atomic            Coordinates (in bohr)
  Symbol    Number           X              Y              Z
 ----------------------------------------------------------------
     H         1        -0.00000000    -0.00000000    -4.69441787
     C         6        -0.00000000    -0.00000000    -2.64748704
     C         6         2.26960868     0.00000000    -1.32699071
     C         6        -2.26960868    -0.00000000    -1.32699071
     C         6         2.15433039     0.00000000     1.29906403
     C         6        -2.15433039    -0.00000000     1.29906403
     H         1         4.06700413     0.00000000    -2.30538447
     H         1        -4.06700413    -0.00000000    -2.30538447
     H         1         3.87135510     0.00000000     2.41538606
     H         1        -3.87135510    -0.00000000     2.41538606
     X         0        -0.00000000     1.88972652    -2.64748704
     N         7         0.00000000     0.00000000     2.63867147
 ----------------------------------------------------------------
 
   Interatomic distance matrix (Angstroms) 
 
                 H             C             C             C             C    
                [ 1]        [ 2]        [ 3]        [ 4]        [ 5]
  H    [ 1]     0.00000
  C    [ 2]     1.08319     0.00000
  C    [ 3]     2.14892     1.38951     0.00000
  C    [ 4]     2.14892     1.38951     2.40205     0.00000
  C    [ 5]     3.37028     2.37932     1.39099     2.72243     0.00000
  C    [ 6]     3.37028     2.37932     2.72243     1.39099     2.28005
  H    [ 7]     2.49601     2.15977     1.08293     3.39293     2.15930
  H    [ 8]     2.49601     2.15977     3.39293     1.08293     3.80482
  H    [ 9]     4.28394     3.37265     2.15415     3.80555     1.08376
  H    [10]     4.28394     3.37265     3.80555     2.15415     3.24291
  X    [11]     1.47421     1.00000     1.71194     1.71194     2.58092
  N    [12]     3.88050     2.79731     2.41792     2.41792     1.34245
 
                 C             H             H             H             H    
                [ 6]        [ 7]        [ 8]        [ 9]        [10]
  C    [ 6]     0.00000
  H    [ 7]     3.80482     0.00000
  H    [ 8]     2.15930     4.30433     0.00000
  H    [ 9]     3.24291     2.50027     4.88747     0.00000
  H    [10]     1.08376     4.88747     2.50027     4.09727     0.00000
  X    [11]     2.58092     2.38004     2.38004     3.51778     3.51778
  N    [12]     1.34245     3.38773     3.38773     2.05204     2.05204
 
                 X             N    
                [11]        [12]
  X    [11]     0.00000
  N    [12]     2.97069     0.00000
   Rotational constants (order x, y, z, in cm-1): 
          0.1947874034             0.0990751070             0.2016311754
   Rotational constants (order x, y, z, in MHz): 
       5839.5802635358          2970.1974010164          6044.7514161812
  ECPDATA file not present.   Using default ECPDATA. 
  There are  328 basis functions.
 @CHECKOUT-I, Total execution time (CPU/WALL):         0.21/       0.22 seconds.
--executable xjoda finished with status     0 in        0.33 seconds (walltime).
 --invoking executable--
/home/besselman/CFOUR_18/cfour18/bin/xvmol
 SERIAL VERSION OF MOLECULE STARTED
********************************************************************************
                    INPUT FROM MOL FILE
********************************************************************************
INTGRL        1    0    1    0    0    0    0    0    0                         
         *** CFOUR Program System (Release V0.1) ***                            
Pyridine optimization CCSD(T)/cc-pCVTZ                                          
    7    2 X  Y       0.10E-08              0    0                              
   9999.00      3.00                                                            
          1.00000000    1    3    1    1    1                                   
H #1  -0.000000000000000  -0.000000000000000  -4.694417871277096                
    5    3                                                                      
   33.8700000000000       6.068000000000000E-003  0.000000000000000E+000        
  0.000000000000000E+000                                                        
   5.09500000000000       4.530800000000000E-002  0.000000000000000E+000        
  0.000000000000000E+000                                                        
   1.15900000000000       0.202822000000000       0.000000000000000E+000        
  0.000000000000000E+000                                                        
  0.325800000000000       0.503903000000000        1.00000000000000             
  0.000000000000000E+000                                                        
  0.102700000000000       0.383421000000000       0.000000000000000E+000        
   1.00000000000000                                                             
    2    2                                                                      
   1.40700000000000        1.00000000000000       0.000000000000000E+000        
  0.388000000000000       0.000000000000000E+000   1.00000000000000             
    1    1                                                                      
   1.05700000000000        1.00000000000000                                     
          6.00000000    1    4    1    1    1    1                              
C #2  -0.000000000000000  -0.000000000000000  -2.647487041621048                
   12    6                                                                      
   8236.00000000000       5.310000000000000E-004 -1.130000000000000E-004        
  0.000000000000000E+000  0.000000000000000E+000  0.000000000000000E+000        
  0.000000000000000E+000                                                        
   1235.00000000000       4.108000000000000E-003 -8.780000000000000E-004        
  0.000000000000000E+000  0.000000000000000E+000  0.000000000000000E+000        
  0.000000000000000E+000                                                        
   280.800000000000       2.108700000000000E-002 -4.540000000000000E-003        
  0.000000000000000E+000  0.000000000000000E+000  0.000000000000000E+000        
  0.000000000000000E+000                                                        
   79.2700000000000       8.185300000000000E-002 -1.813300000000000E-002        
  0.000000000000000E+000  0.000000000000000E+000  0.000000000000000E+000        
  0.000000000000000E+000                                                        
   25.5900000000000       0.234817000000000      -5.576000000000000E-002        
  0.000000000000000E+000  0.000000000000000E+000  0.000000000000000E+000        
  0.000000000000000E+000                                                        
   8.99700000000000       0.434401000000000      -0.126895000000000             
  0.000000000000000E+000  0.000000000000000E+000  0.000000000000000E+000        
  0.000000000000000E+000                                                        
   3.31900000000000       0.346129000000000      -0.170352000000000             
  0.000000000000000E+000  0.000000000000000E+000  0.000000000000000E+000        
  0.000000000000000E+000                                                        
  0.905900000000000       3.937800000000000E-002  0.140382000000000             
   1.00000000000000       0.000000000000000E+000  0.000000000000000E+000        
  0.000000000000000E+000                                                        
  0.364300000000000      -8.983000000000000E-003  0.598684000000000             
  0.000000000000000E+000  0.000000000000000E+000  0.000000000000000E+000        
  0.000000000000000E+000                                                        
  0.128500000000000       2.385000000000000E-003  0.395389000000000             
  0.000000000000000E+000   1.00000000000000       0.000000000000000E+000        
  0.000000000000000E+000                                                        
   4.29200000000000       0.000000000000000E+000  0.000000000000000E+000        
  0.000000000000000E+000  0.000000000000000E+000   1.00000000000000             
  0.000000000000000E+000                                                        
   11.8760000000000       0.000000000000000E+000  0.000000000000000E+000        
  0.000000000000000E+000  0.000000000000000E+000  0.000000000000000E+000        
   1.00000000000000                                                             
    7    5                                                                      
   18.7100000000000       1.403100000000000E-002  0.000000000000000E+000        
  0.000000000000000E+000  0.000000000000000E+000  0.000000000000000E+000        
   4.13300000000000       8.686600000000000E-002  0.000000000000000E+000        
  0.000000000000000E+000  0.000000000000000E+000  0.000000000000000E+000        
   1.20000000000000       0.290216000000000       0.000000000000000E+000        
  0.000000000000000E+000  0.000000000000000E+000  0.000000000000000E+000        
  0.382700000000000       0.501008000000000        1.00000000000000             
  0.000000000000000E+000  0.000000000000000E+000  0.000000000000000E+000        
  0.120900000000000       0.343406000000000       0.000000000000000E+000        
   1.00000000000000       0.000000000000000E+000  0.000000000000000E+000        
   8.77800000000000       0.000000000000000E+000  0.000000000000000E+000        
  0.000000000000000E+000   1.00000000000000       0.000000000000000E+000        
   33.1900000000000       0.000000000000000E+000  0.000000000000000E+000        
  0.000000000000000E+000  0.000000000000000E+000   1.00000000000000             
    3    3                                                                      
   1.09700000000000        1.00000000000000       0.000000000000000E+000        
  0.000000000000000E+000                                                        
  0.318000000000000       0.000000000000000E+000   1.00000000000000             
  0.000000000000000E+000                                                        
   14.8390000000000       0.000000000000000E+000  0.000000000000000E+000        
   1.00000000000000                                                             
    1    1                                                                      
  0.761000000000000        1.00000000000000                                     
          6.00000000    1    4    1    1    1    1                              
C #3   2.269608683713729   0.000000000000002  -1.326990709373078                
   12    6                                                                      
   8236.00000000000       5.310000000000000E-004 -1.130000000000000E-004        
  0.000000000000000E+000  0.000000000000000E+000  0.000000000000000E+000        
  0.000000000000000E+000                                                        
   1235.00000000000       4.108000000000000E-003 -8.780000000000000E-004        
  0.000000000000000E+000  0.000000000000000E+000  0.000000000000000E+000        
  0.000000000000000E+000                                                        
   280.800000000000       2.108700000000000E-002 -4.540000000000000E-003        
  0.000000000000000E+000  0.000000000000000E+000  0.000000000000000E+000        
  0.000000000000000E+000                                                        
   79.2700000000000       8.185300000000000E-002 -1.813300000000000E-002        
  0.000000000000000E+000  0.000000000000000E+000  0.000000000000000E+000        
  0.000000000000000E+000                                                        
   25.5900000000000       0.234817000000000      -5.576000000000000E-002        
  0.000000000000000E+000  0.000000000000000E+000  0.000000000000000E+000        
  0.000000000000000E+000                                                        
   8.99700000000000       0.434401000000000      -0.126895000000000             
  0.000000000000000E+000  0.000000000000000E+000  0.000000000000000E+000        
  0.000000000000000E+000                                                        
   3.31900000000000       0.346129000000000      -0.170352000000000             
  0.000000000000000E+000  0.000000000000000E+000  0.000000000000000E+000        
  0.000000000000000E+000                                                        
  0.905900000000000       3.937800000000000E-002  0.140382000000000             
   1.00000000000000       0.000000000000000E+000  0.000000000000000E+000        
  0.000000000000000E+000                                                        
  0.364300000000000      -8.983000000000000E-003  0.598684000000000             
  0.000000000000000E+000  0.000000000000000E+000  0.000000000000000E+000        
  0.000000000000000E+000                                                        
  0.128500000000000       2.385000000000000E-003  0.395389000000000             
  0.000000000000000E+000   1.00000000000000       0.000000000000000E+000        
  0.000000000000000E+000                                                        
   4.29200000000000       0.000000000000000E+000  0.000000000000000E+000        
  0.000000000000000E+000  0.000000000000000E+000   1.00000000000000             
  0.000000000000000E+000                                                        
   11.8760000000000       0.000000000000000E+000  0.000000000000000E+000        
  0.000000000000000E+000  0.000000000000000E+000  0.000000000000000E+000        
   1.00000000000000                                                             
    7    5                                                                      
   18.7100000000000       1.403100000000000E-002  0.000000000000000E+000        
  0.000000000000000E+000  0.000000000000000E+000  0.000000000000000E+000        
   4.13300000000000       8.686600000000000E-002  0.000000000000000E+000        
  0.000000000000000E+000  0.000000000000000E+000  0.000000000000000E+000        
   1.20000000000000       0.290216000000000       0.000000000000000E+000        
  0.000000000000000E+000  0.000000000000000E+000  0.000000000000000E+000        
  0.382700000000000       0.501008000000000        1.00000000000000             
  0.000000000000000E+000  0.000000000000000E+000  0.000000000000000E+000        
  0.120900000000000       0.343406000000000       0.000000000000000E+000        
   1.00000000000000       0.000000000000000E+000  0.000000000000000E+000        
   8.77800000000000       0.000000000000000E+000  0.000000000000000E+000        
  0.000000000000000E+000   1.00000000000000       0.000000000000000E+000        
   33.1900000000000       0.000000000000000E+000  0.000000000000000E+000        
  0.000000000000000E+000  0.000000000000000E+000   1.00000000000000             
    3    3                                                                      
   1.09700000000000        1.00000000000000       0.000000000000000E+000        
  0.000000000000000E+000                                                        
  0.318000000000000       0.000000000000000E+000   1.00000000000000             
  0.000000000000000E+000                                                        
   14.8390000000000       0.000000000000000E+000  0.000000000000000E+000        
   1.00000000000000                                                             
    1    1                                                                      
  0.761000000000000        1.00000000000000                                     
          6.00000000    1    4    1    1    1    1                              
C #4   2.154330392818590   0.000000000000002   1.299064031127063                
   12    6                                                                      
   8236.00000000000       5.310000000000000E-004 -1.130000000000000E-004        
  0.000000000000000E+000  0.000000000000000E+000  0.000000000000000E+000        
  0.000000000000000E+000                                                        
   1235.00000000000       4.108000000000000E-003 -8.780000000000000E-004        
  0.000000000000000E+000  0.000000000000000E+000  0.000000000000000E+000        
  0.000000000000000E+000                                                        
   280.800000000000       2.108700000000000E-002 -4.540000000000000E-003        
  0.000000000000000E+000  0.000000000000000E+000  0.000000000000000E+000        
  0.000000000000000E+000                                                        
   79.2700000000000       8.185300000000000E-002 -1.813300000000000E-002        
  0.000000000000000E+000  0.000000000000000E+000  0.000000000000000E+000        
  0.000000000000000E+000                                                        
   25.5900000000000       0.234817000000000      -5.576000000000000E-002        
  0.000000000000000E+000  0.000000000000000E+000  0.000000000000000E+000        
  0.000000000000000E+000                                                        
   8.99700000000000       0.434401000000000      -0.126895000000000             
  0.000000000000000E+000  0.000000000000000E+000  0.000000000000000E+000        
  0.000000000000000E+000                                                        
   3.31900000000000       0.346129000000000      -0.170352000000000             
  0.000000000000000E+000  0.000000000000000E+000  0.000000000000000E+000        
  0.000000000000000E+000                                                        
  0.905900000000000       3.937800000000000E-002  0.140382000000000             
   1.00000000000000       0.000000000000000E+000  0.000000000000000E+000        
  0.000000000000000E+000                                                        
  0.364300000000000      -8.983000000000000E-003  0.598684000000000             
  0.000000000000000E+000  0.000000000000000E+000  0.000000000000000E+000        
  0.000000000000000E+000                                                        
  0.128500000000000       2.385000000000000E-003  0.395389000000000             
  0.000000000000000E+000   1.00000000000000       0.000000000000000E+000        
  0.000000000000000E+000                                                        
   4.29200000000000       0.000000000000000E+000  0.000000000000000E+000        
  0.000000000000000E+000  0.000000000000000E+000   1.00000000000000             
  0.000000000000000E+000                                                        
   11.8760000000000       0.000000000000000E+000  0.000000000000000E+000        
  0.000000000000000E+000  0.000000000000000E+000  0.000000000000000E+000        
   1.00000000000000                                                             
    7    5                                                                      
   18.7100000000000       1.403100000000000E-002  0.000000000000000E+000        
  0.000000000000000E+000  0.000000000000000E+000  0.000000000000000E+000        
   4.13300000000000       8.686600000000000E-002  0.000000000000000E+000        
  0.000000000000000E+000  0.000000000000000E+000  0.000000000000000E+000        
   1.20000000000000       0.290216000000000       0.000000000000000E+000        
  0.000000000000000E+000  0.000000000000000E+000  0.000000000000000E+000        
  0.382700000000000       0.501008000000000        1.00000000000000             
  0.000000000000000E+000  0.000000000000000E+000  0.000000000000000E+000        
  0.120900000000000       0.343406000000000       0.000000000000000E+000        
   1.00000000000000       0.000000000000000E+000  0.000000000000000E+000        
   8.77800000000000       0.000000000000000E+000  0.000000000000000E+000        
  0.000000000000000E+000   1.00000000000000       0.000000000000000E+000        
   33.1900000000000       0.000000000000000E+000  0.000000000000000E+000        
  0.000000000000000E+000  0.000000000000000E+000   1.00000000000000             
    3    3                                                                      
   1.09700000000000        1.00000000000000       0.000000000000000E+000        
  0.000000000000000E+000                                                        
  0.318000000000000       0.000000000000000E+000   1.00000000000000             
  0.000000000000000E+000                                                        
   14.8390000000000       0.000000000000000E+000  0.000000000000000E+000        
   1.00000000000000                                                             
    1    1                                                                      
  0.761000000000000        1.00000000000000                                     
          1.00000000    1    3    1    1    1                                   
H #5   4.067004132789185   0.000000000000003  -2.305384469293568                
    5    3                                                                      
   33.8700000000000       6.068000000000000E-003  0.000000000000000E+000        
  0.000000000000000E+000                                                        
   5.09500000000000       4.530800000000000E-002  0.000000000000000E+000        
  0.000000000000000E+000                                                        
   1.15900000000000       0.202822000000000       0.000000000000000E+000        
  0.000000000000000E+000                                                        
  0.325800000000000       0.503903000000000        1.00000000000000             
  0.000000000000000E+000                                                        
  0.102700000000000       0.383421000000000       0.000000000000000E+000        
   1.00000000000000                                                             
    2    2                                                                      
   1.40700000000000        1.00000000000000       0.000000000000000E+000        
  0.388000000000000       0.000000000000000E+000   1.00000000000000             
    1    1                                                                      
   1.05700000000000        1.00000000000000                                     
          1.00000000    1    3    1    1    1                                   
H #6   3.871355099576197   0.000000000000003   2.415386057691808                
    5    3                                                                      
   33.8700000000000       6.068000000000000E-003  0.000000000000000E+000        
  0.000000000000000E+000                                                        
   5.09500000000000       4.530800000000000E-002  0.000000000000000E+000        
  0.000000000000000E+000                                                        
   1.15900000000000       0.202822000000000       0.000000000000000E+000        
  0.000000000000000E+000                                                        
  0.325800000000000       0.503903000000000        1.00000000000000             
  0.000000000000000E+000                                                        
  0.102700000000000       0.383421000000000       0.000000000000000E+000        
   1.00000000000000                                                             
    2    2                                                                      
   1.40700000000000        1.00000000000000       0.000000000000000E+000        
  0.388000000000000       0.000000000000000E+000   1.00000000000000             
    1    1                                                                      
   1.05700000000000        1.00000000000000                                     
          7.00000000    1    4    1    1    1    1                              
N #7   0.000000000000001   0.000000000000000   2.638671474431193                
   12    6                                                                      
   11420.0000000000       5.230000000000000E-004 -1.150000000000000E-004        
  0.000000000000000E+000  0.000000000000000E+000  0.000000000000000E+000        
  0.000000000000000E+000                                                        
   1712.00000000000       4.045000000000000E-003 -8.950000000000000E-004        
  0.000000000000000E+000  0.000000000000000E+000  0.000000000000000E+000        
  0.000000000000000E+000                                                        
   389.300000000000       2.077500000000000E-002 -4.624000000000000E-003        
  0.000000000000000E+000  0.000000000000000E+000  0.000000000000000E+000        
  0.000000000000000E+000                                                        
   110.000000000000       8.072699999999999E-002 -1.852800000000000E-002        
  0.000000000000000E+000  0.000000000000000E+000  0.000000000000000E+000        
  0.000000000000000E+000                                                        
   35.5700000000000       0.233074000000000      -5.733900000000000E-002        
  0.000000000000000E+000  0.000000000000000E+000  0.000000000000000E+000        
  0.000000000000000E+000                                                        
   12.5400000000000       0.433501000000000      -0.132076000000000             
  0.000000000000000E+000  0.000000000000000E+000  0.000000000000000E+000        
  0.000000000000000E+000                                                        
   4.64400000000000       0.347472000000000      -0.172510000000000             
  0.000000000000000E+000  0.000000000000000E+000  0.000000000000000E+000        
  0.000000000000000E+000                                                        
   1.29300000000000       4.126200000000000E-002  0.151814000000000             
   1.00000000000000       0.000000000000000E+000  0.000000000000000E+000        
  0.000000000000000E+000                                                        
  0.511800000000000      -8.508000000000000E-003  0.599944000000000             
  0.000000000000000E+000  0.000000000000000E+000  0.000000000000000E+000        
  0.000000000000000E+000                                                        
  0.178700000000000       2.384000000000000E-003  0.387462000000000             
  0.000000000000000E+000   1.00000000000000       0.000000000000000E+000        
  0.000000000000000E+000                                                        
   5.95200000000000       0.000000000000000E+000  0.000000000000000E+000        
  0.000000000000000E+000  0.000000000000000E+000   1.00000000000000             
  0.000000000000000E+000                                                        
   16.2010000000000       0.000000000000000E+000  0.000000000000000E+000        
  0.000000000000000E+000  0.000000000000000E+000  0.000000000000000E+000        
   1.00000000000000                                                             
    7    5                                                                      
   26.6300000000000       1.467000000000000E-002  0.000000000000000E+000        
  0.000000000000000E+000  0.000000000000000E+000  0.000000000000000E+000        
   5.94800000000000       9.176400000000000E-002  0.000000000000000E+000        
  0.000000000000000E+000  0.000000000000000E+000  0.000000000000000E+000        
   1.74200000000000       0.298683000000000       0.000000000000000E+000        
  0.000000000000000E+000  0.000000000000000E+000  0.000000000000000E+000        
  0.555000000000000       0.498487000000000        1.00000000000000             
  0.000000000000000E+000  0.000000000000000E+000  0.000000000000000E+000        
  0.172500000000000       0.337023000000000       0.000000000000000E+000        
   1.00000000000000       0.000000000000000E+000  0.000000000000000E+000        
   11.8710000000000       0.000000000000000E+000  0.000000000000000E+000        
  0.000000000000000E+000   1.00000000000000       0.000000000000000E+000        
   44.8490000000000       0.000000000000000E+000  0.000000000000000E+000        
  0.000000000000000E+000  0.000000000000000E+000   1.00000000000000             
    3    3                                                                      
   1.65400000000000        1.00000000000000       0.000000000000000E+000        
  0.000000000000000E+000                                                        
  0.469000000000000       0.000000000000000E+000   1.00000000000000             
  0.000000000000000E+000                                                        
   14.2000000000000       0.000000000000000E+000  0.000000000000000E+000        
   1.00000000000000                                                             
    1    1                                                                      
   1.09300000000000        1.00000000000000                                     
FINISH                                                                          
 
********************************************************************************
 ONE- AND TWO-ELECTRON INTEGRALS OVER SYMMETRY-ADAPTED AOS ARE CALCULATED.

  SPHERICAL HARMONICS ARE USED.
  
  INTEGRALS LESS THAN  0.10E-13 ARE NEGLECTED.

  NUCLEAR REPULSION ENERGY :  206.2343084058 A.U.
  @MOLECU-I, ONE ELECTRON INTEGRALS (CPU/WALL):        0.24/       0.24 SECONDS.
  @TWOEL-I,   38693248 INTEGRALS OF SYMMETRY TYPE  I I I I
  @TWOEL-I,  129495782 INTEGRALS OF SYMMETRY TYPE  I J I J
  @TWOEL-I,   67155620 INTEGRALS OF SYMMETRY TYPE  I I J J
  @TWOEL-I,   84527168 INTEGRALS OF SYMMETRY TYPE  I J K L
  @TWOEL-I, TOTAL NUMBER OF 2-E INTEGRALS  319871818.
  @MOLECU-I, TWO ELECTRON INTEGRALS (CPU/WALL):     1015.22/      34.84 SECONDS.
 @CHECKOUT-I, Total execution time (CPU/WALL):      1015.66/      35.28 seconds.

Running with 32 threads/proc

--executable xvmol finished with status     0 in       72.18 seconds (walltime).
 --invoking executable--
/home/besselman/CFOUR_18/cfour18/bin/xvmol2ja
 @GETMEM-I,  Allocated  183105 MB of main memory.
 @CHECKOUT-I, Total execution time (CPU/WALL):         2.53/       0.13 seconds.
--executable xvmol2ja finished with status     0 in        0.19 seconds (walltime).
 --invoking executable--
/home/besselman/CFOUR_18/cfour18/bin/xvscf
  -------------------------------------------------
  Self-Consistent-Field Program for HF calculations
  -------------------------------------------------
    Integrals from VMOL are used
  There are  328 functions in the AO basis.

  There are 4 irreducible representations.

       Irrep        # of functions
         1                123
         2                101
         3                 59
         4                 45


  Parameters for SCF calculation: 
        SCF reference function:  RHF  
  Maximum number of iterations:  150
     Full symmetry point group: C2v 
     Computational point group: C2v 
        Initial density matrix: MOREAD                 
     SCF convergence tolerance: 10**(-10)
  DIIS convergence acceleration:  ON
          Latest start for DIIS:   2
                     DIIS order:  10

     Alpha population by irrep:  11    7    2    1
      Beta population by irrep:  11    7    2    1


 @GETMEM-I,  Allocated      36 MB of main memory.
   Smallest overlap matrix eigenvalues 
     Symmetry    Eigenvalue    
         1      .1683384117D-03              
         2      .7327361799D-03              
         3      .1473402427D-01              
         4      .2972723110D-01              
  --------------------------------------------------------------------
  Iteration         Total Energy            Largest Density Difference
  --------------------------------------------------------------------
       0          -235.417204620558891              0.0000000000D+00
       1          -245.073393211522159              0.2117416833D+01
       2          -246.211986618083984              0.1270947519D+01
       3          -246.770119421832021              0.3726016701D+00
       4          -246.776798570965980              0.4940570546D-01
       5          -246.777212411815071              0.1566364317D-01
       6          -246.777305126391923              0.7530304356D-02
       7          -246.777314667969279              0.3288207290D-02
       8          -246.777317452674481              0.1663561317D-02
       9          -246.777318508293263              0.1097099843D-02
      10          -246.777318710939653              0.5244879011D-03
      11          -246.777318730374645              0.1358470420D-03
      12          -246.777318731727746              0.4308602823D-04
      13          -246.777318731761852              0.8539727464D-05
      14          -246.777318731769412              0.2462756435D-05
      15          -246.777318731767821              0.4153538766D-06
      16          -246.777318731764524              0.1103623271D-06
      17          -246.777318731770151              0.4942687446D-07
      18          -246.777318731769412              0.1441228381D-07
      19          -246.777318731773903              0.4291088374D-08
      20          -246.777318731768219              0.1288638529D-08
      21          -246.777318731765092              0.3608846555D-09
      22          -246.777318731770208              0.2052945730D-09
      23          -246.777318731768332              0.1897503413D-09
      24          -246.777318731768673              0.1064108524D-09
   final occupation vector 
    11  7  2  1
    11  7  2  1

  SCF has converged.

 Density matrix saved to file den.dat
 total electron number:   41.9999999999998     
     E(SCF)=      -246.777318731767707              0.6192257818D-10

  Eigenvector printing suppressed.


 
  ORBITAL EIGENVALUES (ALPHA)  (1H = 27.2113834 eV)

       MO #        E(hartree)               E(eV)           FULLSYM    COMPSYM
       ----   --------------------   --------------------   -------   ---------
    1     1         -15.5635219192        -423.5049619969      A1        A1 (1)
    2   124         -11.2729791115        -306.7533566635      B1        B1 (2)
    3     2         -11.2729613100        -306.7528722602      A1        A1 (1)
    4     3         -11.2577823485        -306.3398317183      A1        A1 (1)
    5   125         -11.2400682771        -305.8578073302      B1        B1 (2)
    6     4         -11.2400132270        -305.8563093410      A1        A1 (1)
    7     5          -1.2540772998         -34.1251782174      A1        A1 (1)
    8     6          -1.0887159552         -29.6254672718      A1        A1 (1)
    9   126          -1.0325907355         -28.0982223990      B1        B1 (2)
   10     7          -0.8570843412         -23.3224506157      A1        A1 (1)
   11   127          -0.8546936511         -23.2573966290      B1        B1 (2)
   12     8          -0.7201067256         -19.5951001999      A1        A1 (1)
   13   128          -0.6588348861         -17.9278086843      B1        B1 (2)
   14     9          -0.6533835580         -17.7794705047      A1        A1 (1)
   15   129          -0.5980862411         -16.2747540141      B1        B1 (2)
   16    10          -0.5720659115         -15.5667048478      A1        A1 (1)
   17   225          -0.5398355485         -14.6896720843      B2        B2 (3)
   18   130          -0.5180088927         -14.0957385831      B1        B1 (2)
   19    11          -0.4199102089         -11.4263376889      A1        A1 (1)
   20   226          -0.3825073081         -10.4085530134      B2        B2 (3)
   21   284          -0.3475921283          -9.4584626689      A2        A2 (4)
  +++++++++++++++++++++++++++++++++++++++++++++++++++++++++++++++++++++++++++++
   22   227           0.1074132314           2.9228626208      B2        B2 (3)
   23   285           0.1234510185           3.3592729955      A2        A2 (4)
   24    12           0.1434577771           3.9036845732      A1        A1 (1)
   25   131           0.1653122999           4.4983763731      B1        B1 (2)
   26    13           0.1781668029           4.8481651830      A1        A1 (1)
   27   132           0.2000406341           5.4433823904      B1        B1 (2)
   28    14           0.2121947056           5.7741114884      A1        A1 (1)
   29    15           0.2994967674           8.1497213640      A1        A1 (1)
   30   228           0.3175612482           8.6412808768      B2        B2 (3)
   31   133           0.3547209904           9.6524488708      B1        B1 (2)
   32    16           0.3619968514           9.8504351136      A1        A1 (1)
   33   134           0.3725611655          10.1379047131      B1        B1 (2)
   34    17           0.3965339547          10.7902374736      A1        A1 (1)
   35   229           0.4211008646          11.4587370772      B2        B2 (3)
   36   135           0.4348962481          11.8341285452      B1        B1 (2)
   37   286           0.4637247351          12.6185915587      A2        A2 (4)
   38   230           0.4844584057          13.1827834178      B2        B2 (3)
   39   136           0.4976550582          13.5418825884      B1        B1 (2)
   40    18           0.4995934468          13.5946288237      A1        A1 (1)
   41    19           0.5073137277          13.8047083492      A1        A1 (1)
   42   137           0.5570957022          15.1593447422      B1        B1 (2)
   43    20           0.5613250118          15.2744301085      A1        A1 (1)
   44   287           0.5656113592          15.3910675517      A2        A2 (4)
   45   138           0.5876668790          15.9912287561      B1        B1 (2)
   46    21           0.5925237930          16.1233921061      A1        A1 (1)
   47   231           0.6002898807          16.3347180961      B2        B2 (3)
   48    22           0.6182764517          16.8241575733      A1        A1 (1)
   49   232           0.6288259996          17.1112253678      B2        B2 (3)
   50   139           0.6319787895          17.1970171424      B1        B1 (2)
   51    23           0.6336182071          17.2416279615      A1        A1 (1)
   52    24           0.6784533628          18.4616545747      A1        A1 (1)
   53    25           0.6931388526          18.8612670685      A1        A1 (1)
   54   140           0.7065576083          19.2264099737      B1        B1 (2)
   55   141           0.7264730850          19.7683376470      B1        B1 (2)
   56    26           0.7744044679          21.0726168829      A1        A1 (1)
   57   233           0.8104452341          22.0533359887      B2        B2 (3)
   58   142           0.8342693497          22.7016231336      B1        B1 (2)
   59    27           0.8426680545          22.9301635105      A1        A1 (1)
   60   288           0.8499812568          23.1291658624      A2        A2 (4)
   61   289           0.8605735575          23.4173970164      A2        A2 (4)
   62   234           0.8881809664          24.1686328040      B2        B2 (3)
   63   143           0.9256145330          25.1872519371      B1        B1 (2)
   64    28           0.9307828651          25.3278894054      A1        A1 (1)
   65   144           0.9395065853          25.5652739001      B1        B1 (2)
   66   290           0.9773509976          26.5950727116      A2        A2 (4)
   67    29           0.9898126583          26.9341717397      A1        A1 (1)
   68   235           1.0176637595          27.6920387321      B2        B2 (3)
   69   145           1.0373559807          28.2278913137      B1        B1 (2)
   70    30           1.0431474384          28.3854848887      A1        A1 (1)
   71    31           1.1001845420          29.9375433819      A1        A1 (1)
   72   236           1.1355012724          30.8985604756      B2        B2 (3)
   73   146           1.1393665201          31.0037392109      B1        B1 (2)
   74   237           1.2061056577          32.8198034732      B2        B2 (3)
   75    32           1.2074100737          32.8552984355      A1        A1 (1)
   76   291           1.2348147962          33.6010188464      A2        A2 (4)
   77   147           1.2353072520          33.6144192517      B1        B1 (2)
   78    33           1.2502731858          34.0216630133      A1        A1 (1)
   79    34           1.3082328754          35.5988263501      A1        A1 (1)
   80   292           1.3199850803          35.9186201023      A2        A2 (4)
   81   148           1.3269390564          36.1078474116      B1        B1 (2)
   82   238           1.3361860780          36.3594716625      B2        B2 (3)
   83    35           1.3917861550          37.8724266737      A1        A1 (1)
   84   149           1.3945697698          37.9481726835      B1        B1 (2)
   85   150           1.4834865922          40.3677224304      B1        B1 (2)
   86   239           1.4839358876          40.3799483783      B2        B2 (3)
   87   151           1.4959391170          40.7065728558      B1        B1 (2)
   88    36           1.5073484264          41.0170359481      A1        A1 (1)
   89   152           1.5084903592          41.0481095181      B1        B1 (2)
   90    37           1.5424474136          41.9721279465      A1        A1 (1)
   91    38           1.5608122733          42.4718611839      A1        A1 (1)
   92   153           1.5702098167          42.7275813418      B1        B1 (2)
   93    39           1.5782864731          42.9473583332      A1        A1 (1)
   94   293           1.5858229531          43.1524363818      A2        A2 (4)
   95   294           1.6024080880          43.6037408451      A2        A2 (4)
   96   240           1.6209236076          44.1075737494      B2        B2 (3)
   97   154           1.6261956468          44.2510332295      B1        B1 (2)
   98    40           1.6484799918          44.8574210839      A1        A1 (1)
   99    41           1.7106051857          46.5479335542      A1        A1 (1)
  100   155           1.8224860361          49.5923662691      B1        B1 (2)
  101    42           1.8521241703          50.3988609016      A1        A1 (1)
  102   241           1.8672305924          50.8099275459      B2        B2 (3)
  103   295           2.0135018695          54.7901713474      A2        A2 (4)
  104    43           2.0339001974          55.3452380692      A1        A1 (1)
  105   156           2.0785764288          56.5609401313      B1        B1 (2)
  106    44           2.1061619382          57.3115800019      A1        A1 (1)
  107   157           2.1226451876          57.7601120233      B1        B1 (2)
  108   158           2.1614401797          58.8157774267      B1        B1 (2)
  109    45           2.2373007995          60.8800498350      A1        A1 (1)
  110   242           2.2771492625          61.9643816401      B2        B2 (3)
  111   296           2.3444008891          63.7943914379      A2        A2 (4)
  112   243           2.3882432633          64.9874030905      B2        B2 (3)
  113   159           2.4309252517          66.1488390412      B1        B1 (2)
  114   297           2.4583271264          66.8944819595      A2        A2 (4)
  115    46           2.4644585014          67.0613251547      A1        A1 (1)
  116   160           2.4926403003          67.8281908892      B1        B1 (2)
  117    47           2.5799953941          70.2052438393      A1        A1 (1)
  118   244           2.6338650399          71.6711114239      B2        B2 (3)
  119    48           2.6466300590          72.0184652529      A1        A1 (1)
  120   298           2.6741641418          72.7677057367      A2        A2 (4)
  121    49           2.7184340933          73.9723523618      A1        A1 (1)
  122   161           2.7227464173          74.0896966621      B1        B1 (2)
  123   162           2.7942840669          76.0363350721      B1        B1 (2)
  124   245           2.8039172686          76.2984678170      B2        B2 (3)
  125    50           2.8239682146          76.8440817961      A1        A1 (1)
  126    51           2.8954945698          78.7904128723      A1        A1 (1)
  127   163           2.8984752154          78.8715203620      B1        B1 (2)
  128   246           2.9239586716          79.5649604579      B2        B2 (3)
  129   299           2.9599825554          80.5452201728      A2        A2 (4)
  130   247           2.9845560368          81.2138985962      B2        B2 (3)
  131   164           3.0109355407          81.9317213902      B1        B1 (2)
  132    52           3.0151430085          82.0462124104      A1        A1 (1)
  133   300           3.0437089690          82.8235317136      A2        A2 (4)
  134   165           3.0915251533          84.1246762376      B1        B1 (2)
  135   248           3.0928613691          84.1610365178      B2        B2 (3)
  136    53           3.0982195838          84.3068409514      A1        A1 (1)
  137    54           3.1327541149          85.2465733174      A1        A1 (1)
  138   249           3.1621565025          86.0466529609      B2        B2 (3)
  139   166           3.1839031938          86.6384105138      B1        B1 (2)
  140    55           3.1908123031          86.8264169360      A1        A1 (1)
  141   250           3.2044013129          87.1961926916      B2        B2 (3)
  142   301           3.2354664867          88.0415190461      A2        A2 (4)
  143   167           3.2401578967          88.1691788038      B1        B1 (2)
  144   251           3.2490997503          88.4124990089      B2        B2 (3)
  145    56           3.2687903561          88.9483076341      A1        A1 (1)
  146   168           3.2961464854          89.6927057579      B1        B1 (2)
  147    57           3.3226637931          90.4142783823      A1        A1 (1)
  148   302           3.3264308677          90.5167856950      A2        A2 (4)
  149    58           3.3589318977          91.4011836840      A1        A1 (1)
  150   169           3.3805154140          91.9885010213      B1        B1 (2)
  151    59           3.3947431552          92.3756575407      A1        A1 (1)
  152   170           3.4140413331          92.9007876591      B1        B1 (2)
  153   303           3.4144182819          92.9110449575      A2        A2 (4)
  154   252           3.4334234632          93.4282022317      B2        B2 (3)
  155    60           3.4382518611          93.5595896193      A1        A1 (1)
  156   304           3.4449496605          93.7418460052      A2        A2 (4)
  157   305           3.4606928968          94.1702412456      A2        A2 (4)
  158   253           3.4950366445          95.1047821305      B2        B2 (3)
  159   171           3.5270157156          95.9749768946      B1        B1 (2)
  160   172           3.5556876482          96.7551798458      B1        B1 (2)
  161    61           3.5570498952          96.7922484725      A1        A1 (1)
  162   254           3.5743020361          97.2617030918      B2        B2 (3)
  163   173           3.5922922277          97.7512410923      B1        B1 (2)
  164    62           3.6052258172          98.1031819549      A1        A1 (1)
  165   306           3.6317938986          98.8261362033      A2        A2 (4)
  166    63           3.6916644409         100.4552964848      A1        A1 (1)
  167   255           3.6937712873         100.5126266902      B2        B2 (3)
  168   174           3.7133460328         101.0452825958      B1        B1 (2)
  169   307           3.7239758103         101.3345335470      A2        A2 (4)
  170    64           3.7425399185         101.8396886134      A1        A1 (1)
  171   175           3.7530695504         102.1262144615      B1        B1 (2)
  172   256           3.8006573347         103.4211439062      B2        B2 (3)
  173    65           3.8075033296         103.6074328974      A1        A1 (1)
  174    66           3.8246746665         104.0746887297      A1        A1 (1)
  175   176           3.9184458028         106.6263310709      B1        B1 (2)
  176    67           3.9302759381         106.9482454197      A1        A1 (1)
  177   177           3.9428873933         107.2914205635      B1        B1 (2)
  178   308           3.9504367775         107.4968497498      A2        A2 (4)
  179   309           4.0247301868         109.5184761946      A2        A2 (4)
  180   178           4.0411107779         109.9642147403      B1        B1 (2)
  181   257           4.0441534662         110.0470104959      B2        B2 (3)
  182    68           4.0592493425         110.4577901742      A1        A1 (1)
  183   258           4.1235954426         112.2087365747      B2        B2 (3)
  184    69           4.1402670140         112.6623930974      A1        A1 (1)
  185   259           4.1417385729         112.7024362486      B2        B2 (3)
  186   179           4.1671640399         113.3942983795      B1        B1 (2)
  187   310           4.1708227547         113.4938570703      A2        A2 (4)
  188    70           4.1725585155         113.5410895234      A1        A1 (1)
  189   180           4.1782565838         113.6961418458      B1        B1 (2)
  190   311           4.2110687178         114.5890054026      A2        A2 (4)
  191    71           4.2177200348         114.7699969414      A1        A1 (1)
  192   260           4.2187660840         114.7984613877      B2        B2 (3)
  193   181           4.2431124899         115.4609607716      B1        B1 (2)
  194    72           4.3119154573         117.3331846974      A1        A1 (1)
  195    73           4.3382490742         118.0497588419      A1        A1 (1)
  196   182           4.3386619508         118.0609937865      B1        B1 (2)
  197   183           4.4282900168         120.4998974542      B1        B1 (2)
  198   312           4.4317777874         120.5948045165      A2        A2 (4)
  199   261           4.4696075709         121.6242052603      B2        B2 (3)
  200    74           4.5541104870         123.9236465065      A1        A1 (1)
  201   184           4.5614757962         124.1240667593      B1        B1 (2)
  202   262           4.5709132866         124.3808739299      B2        B2 (3)
  203   313           4.5848590919         124.7603585834      A2        A2 (4)
  204    75           4.6476262696         126.4683403218      A1        A1 (1)
  205   185           4.6649719859         126.9403412580      B1        B1 (2)
  206    76           4.6682140834         127.0285632171      A1        A1 (1)
  207    77           4.7063187515         128.0654439508      A1        A1 (1)
  208   186           4.7637268397         129.6275974477      B1        B1 (2)
  209   263           4.7929315970         130.4222992960      B2        B2 (3)
  210   264           4.8647421108         132.3763627199      B2        B2 (3)
  211   314           4.8729197124         132.5988865712      A2        A2 (4)
  212    78           4.8865043357         132.9685429639      A1        A1 (1)
  213   187           4.9032233665         133.4234909204      B1        B1 (2)
  214   265           5.0026209265         136.1282360347      B2        B2 (3)
  215    79           5.0538059583         137.5210515598      A1        A1 (1)
  216    80           5.1119072649         139.1020684901      A1        A1 (1)
  217   315           5.1142580964         139.1660378671      A2        A2 (4)
  218   188           5.1327617030         139.6695466019      B1        B1 (2)
  219   266           5.2144818822         141.8932657293      B2        B2 (3)
  220   316           5.2976768015         144.1571145754      A2        A2 (4)
  221    81           5.3033979346         144.3127945213      A1        A1 (1)
  222   267           5.3111136602         144.5227500883      B2        B2 (3)
  223   189           5.3240060561         144.8735700162      B1        B1 (2)
  224    82           5.3859378792         146.5588206001      A1        A1 (1)
  225   190           5.4089815208         147.1858699672      B1        B1 (2)
  226   317           5.4599323436         148.5723123409      A2        A2 (4)
  227   191           5.4610351765         148.6023219491      B1        B1 (2)
  228    83           5.4694930405         148.8324721293      A1        A1 (1)
  229   268           5.6007539625         152.4042634036      B2        B2 (3)
  230    84           5.6213493840         152.9646933141      A1        A1 (1)
  231   192           5.6337494724         153.3021168718      B1        B1 (2)
  232   318           5.7453821907         156.3397975717      A2        A2 (4)
  233   193           5.7568893255         156.6529226275      B1        B1 (2)
  234    85           5.7599473401         156.7361354348      A1        A1 (1)
  235   269           5.8124606810         158.1650960884      B2        B2 (3)
  236   194           5.8181863286         158.3208988805      B1        B1 (2)
  237    86           5.8550554232         159.3241579482      A1        A1 (1)
  238    87           6.0029774892         163.3493220015      A1        A1 (1)
  239   195           6.0693839786         165.1563344440      B1        B1 (2)
  240    88           6.1492673986         167.3300728126      A1        A1 (1)
  241   196           6.1673488754         167.8220948093      B1        B1 (2)
  242    89           6.2625144474         170.4116816772      A1        A1 (1)
  243    90           6.3311408994         172.2791023719      A1        A1 (1)
  244   197           6.5004867044         176.8872360009      B1        B1 (2)
  245   198           6.6387820203         180.6504428640      B1        B1 (2)
  246    91           6.6513436071         180.9922610175      A1        A1 (1)
  247    92           6.8479323514         186.3417127100      A1        A1 (1)
  248   199           6.8766687244         187.1236691732      B1        B1 (2)
  249   200           7.3145071910         199.0378595568      B1        B1 (2)
  250    93           7.3241533575         199.3003450922      A1        A1 (1)
  251   270          15.2986126668         416.2964147636      B2        B2 (3)
  252   319          15.3739522949         418.3465102703      A2        A2 (4)
  253   271          15.4068446246         419.2415560650      B2        B2 (3)
  254   320          15.4829518347         421.3125385387      A2        A2 (4)
  255   272          15.6346539498         425.4405629542      B2        B2 (3)
  256   201          16.3580561754         445.1253382682      B1        B1 (2)
  257   202          16.4407567142         447.3757343367      B1        B1 (2)
  258    94          16.4492545992         447.6069735438      A1        A1 (1)
  259    95          16.5260716671         449.6972722285      A1        A1 (1)
  260    96          16.5571878183         450.5439857491      A1        A1 (1)
  261   203          16.5676089730         450.8275597865      B1        B1 (2)
  262    97          16.6411497042         452.8287048172      A1        A1 (1)
  263    98          16.6773688597         453.8142781433      A1        A1 (1)
  264   204          16.6898113098         454.1528544241      B1        B1 (2)
  265   205          16.7728023329         456.4111549733      B1        B1 (2)
  266    99          16.7729913054         456.4162971769      A1        A1 (1)
  267   100          16.8427420693         458.3143119539      A1        A1 (1)
  268   206          16.9169629229         460.3339640597      B1        B1 (2)
  269   207          17.0782042155         464.7215626910      B1        B1 (2)
  270   101          17.4839534663         475.7625611187      A1        A1 (1)
  271   273          20.9057968437         568.8756531952      B2        B2 (3)
  272   102          21.4068245571         582.5093103994      A1        A1 (1)
  273   208          22.4365045955         610.5283287041      B1        B1 (2)
  274   103          23.1462280477         629.8408856687      A1        A1 (1)
  275   274          39.2043960064        1066.8058506959      B2        B2 (3)
  276   321          39.2299963069        1067.5024702885      A2        A2 (4)
  277   104          39.2627345447        1068.3933230282      A1        A1 (1)
  278   105          39.4150292578        1072.5374728574      A1        A1 (1)
  279   209          39.4209236964        1072.6978686854      B1        B1 (2)
  280   322          41.4654723565        1128.3328661538      A2        A2 (4)
  281   106          41.4707428596        1128.4762838342      A1        A1 (1)
  282   275          41.4852292973        1128.8704798464      B2        B2 (3)
  283   276          41.4998310712        1129.2678143126      B2        B2 (3)
  284   323          41.4999603030        1129.2713308890      A2        A2 (4)
  285   210          41.5029846487        1129.3536275188      B1        B1 (2)
  286   277          41.5141069467        1129.6562806357      B2        B2 (3)
  287   107          41.5178954444        1129.7593708994      A1        A1 (1)
  288   211          41.5249218597        1129.9505693794      B1        B1 (2)
  289   324          41.5283897513        1130.0449355073      A2        A2 (4)
  290   278          41.5703006057        1131.1853878359      B2        B2 (3)
  291   325          41.5704268126        1131.1888220988      A2        A2 (4)
  292   279          41.5706997588        1131.1962493439      B2        B2 (3)
  293   326          41.5895348836        1131.7087791445      A2        A2 (4)
  294   108          41.6635884926        1133.7238802908      A1        A1 (1)
  295   212          41.7396753707        1135.7943095027      B1        B1 (2)
  296   109          41.7405018722        1135.8167997530      A1        A1 (1)
  297   213          41.7783710324        1136.8472719913      B1        B1 (2)
  298   110          41.8009320055        1137.4611872779      A1        A1 (1)
  299   214          41.8121953303        1137.7676779282      B1        B1 (2)
  300   111          41.8132358987        1137.7959932350      A1        A1 (1)
  301   112          41.9256997112        1140.8562891545      A1        A1 (1)
  302   215          41.9286719388        1140.9371675793      B1        B1 (2)
  303   216          41.9426593705        1141.3177849451      B1        B1 (2)
  304   113          41.9648564667        1141.9217986415      A1        A1 (1)
  305   280          80.9950643739        2203.9877501857      B2        B2 (3)
  306   327          81.0457567638        2205.3671602431      A2        A2 (4)
  307   281          81.0728524115        2206.1044703011      B2        B2 (3)
  308   328          81.1346603697        2207.7863503486      A2        A2 (4)
  309   282          81.2428209336        2210.7295489229      B2        B2 (3)
  310   217          81.7455583821        2224.4097303814      B1        B1 (2)
  311   218          81.8158172569        2226.3215715616      B1        B1 (2)
  312   114          81.8242048436        2226.5498093996      A1        A1 (1)
  313   115          81.8670963102        2227.7169455408      A1        A1 (1)
  314   219          81.8888651874        2228.3093068052      B1        B1 (2)
  315   116          81.9592540857        2230.2246861029      A1        A1 (1)
  316   117          81.9985372612        2231.2936356542      A1        A1 (1)
  317   220          82.0112532392        2231.6396550063      B1        B1 (2)
  318   118          82.0474231995        2232.6238896646      A1        A1 (1)
  319   221          82.1823922658        2236.2965846746      B1        B1 (2)
  320   119          85.6014754180        2329.3345672058      A1        A1 (1)
  321   222          86.0269474423        2340.9122495842      B1        B1 (2)
  322   120          86.2091405275        2345.8699754787      A1        A1 (1)
  323   223          86.6556275161        2358.0195041078      B1        B1 (2)
  324   121          87.3143149458        2375.9433002991      A1        A1 (1)
  325   283         109.0438425646        2967.2338074358      B2        B2 (3)
  326   122         109.4906360541        2979.3916763778      A1        A1 (1)
  327   224         110.1768098218        2998.0634138495      B1        B1 (2)
  328   123         116.9578446783        3182.5847531798      A1        A1 (1)


  VSCF finished.

 @CHECKOUT-I, Total execution time (CPU/WALL):       237.06/      64.58 seconds.
--executable xvscf finished with status     0 in       64.62 seconds (walltime).
 --invoking executable--
/home/besselman/CFOUR_18/cfour18/bin/xvtran
 @GETMEM-I,  Allocated  183105 MB of main memory.
  Partial RHF integral transformation
  Transformation of IIII integrals :
  1 pass through the AO integral file was required.
    38693248 AO integrals were read.
    12601315 MO integrals were written to HF2.
  Transformation of IIJJ integrals :
  1 pass through the AO integral file was required.
    67155620 AO integrals were read.
    18536072 MO integrals were written to HF2.
  Transformation of IJIJ integrals :
  1 pass through the AO integral file was required.
   129495782 AO integrals were read.
    36433659 MO integrals were written to HF2.
  Transformation of IJKL integrals :
  1 pass through the AO integral file was required.
    84527168 AO integrals were read.
    19736523 MO integrals were written to HF2.
  Summary of active molecular orbitals: 
------------------------------------------------------------------------
 
  Index      Eigenvalue    Symmetry    Index      Eigenvalue    Symmetry
------------------------------------------------------------------------
     1       -15.5635219        1       165         2.7942841        2
     2       -11.2729613        1       166         2.8984752        2
     3       -11.2577823        1       167         3.0109355        2
     4       -11.2400132        1       168         3.0915252        2
     5        -1.2540773        1       169         3.1839032        2
     6        -1.0887160        1       170         3.2401579        2
     7        -0.8570843        1       171         3.2961465        2
     8        -0.7201067        1       172         3.3805154        2
     9        -0.6533836        1       173         3.4140413        2
    10        -0.5720659        1       174         3.5270157        2
    11        -0.4199102        1       175         3.5556876        2
    12       -11.2729791        2       176         3.5922922        2
    13       -11.2400683        2       177         3.7133460        2
    14        -1.0325907        2       178         3.7530696        2
    15        -0.8546937        2       179         3.9184458        2
    16        -0.6588349        2       180         3.9428874        2
    17        -0.5980862        2       181         4.0411108        2
    18        -0.5180089        2       182         4.1671640        2
    19        -0.5398355        3       183         4.1782566        2
    20        -0.3825073        3       184         4.2431125        2
    21        -0.3475921        4       185         4.3386620        2
    22         0.1434578        1       186         4.4282900        2
    23         0.1781668        1       187         4.5614758        2
    24         0.2121947        1       188         4.6649720        2
    25         0.2994968        1       189         4.7637268        2
    26         0.3619969        1       190         4.9032234        2
    27         0.3965340        1       191         5.1327617        2
    28         0.4995934        1       192         5.3240061        2
    29         0.5073137        1       193         5.4089815        2
    30         0.5613250        1       194         5.4610352        2
    31         0.5925238        1       195         5.6337495        2
    32         0.6182765        1       196         5.7568893        2
    33         0.6336182        1       197         5.8181863        2
    34         0.6784534        1       198         6.0693840        2
    35         0.6931389        1       199         6.1673489        2
    36         0.7744045        1       200         6.5004867        2
    37         0.8426681        1       201         6.6387820        2
    38         0.9307829        1       202         6.8766687        2
    39         0.9898127        1       203         7.3145072        2
    40         1.0431474        1       204        16.3580562        2
    41         1.1001845        1       205        16.4407567        2
    42         1.2074101        1       206        16.5676090        2
    43         1.2502732        1       207        16.6898113        2
    44         1.3082329        1       208        16.7728023        2
    45         1.3917862        1       209        16.9169629        2
    46         1.5073484        1       210        17.0782042        2
    47         1.5424474        1       211        22.4365046        2
    48         1.5608123        1       212        39.4209237        2
    49         1.5782865        1       213        41.5029846        2
    50         1.6484800        1       214        41.5249219        2
    51         1.7106052        1       215        41.7396754        2
    52         1.8521242        1       216        41.7783710        2
    53         2.0339002        1       217        41.8121953        2
    54         2.1061619        1       218        41.9286719        2
    55         2.2373008        1       219        41.9426594        2
    56         2.4644585        1       220        81.7455584        2
    57         2.5799954        1       221        81.8158173        2
    58         2.6466301        1       222        81.8888652        2
    59         2.7184341        1       223        82.0112532        2
    60         2.8239682        1       224        82.1823923        2
    61         2.8954946        1       225        86.0269474        2
    62         3.0151430        1       226        86.6556275        2
    63         3.0982196        1       227       110.1768098        2
    64         3.1327541        1       228         0.1074132        3
    65         3.1908123        1       229         0.3175612        3
    66         3.2687904        1       230         0.4211009        3
    67         3.3226638        1       231         0.4844584        3
    68         3.3589319        1       232         0.6002899        3
    69         3.3947432        1       233         0.6288260        3
    70         3.4382519        1       234         0.8104452        3
    71         3.5570499        1       235         0.8881810        3
    72         3.6052258        1       236         1.0176638        3
    73         3.6916644        1       237         1.1355013        3
    74         3.7425399        1       238         1.2061057        3
    75         3.8075033        1       239         1.3361861        3
    76         3.8246747        1       240         1.4839359        3
    77         3.9302759        1       241         1.6209236        3
    78         4.0592493        1       242         1.8672306        3
    79         4.1402670        1       243         2.2771493        3
    80         4.1725585        1       244         2.3882433        3
    81         4.2177200        1       245         2.6338650        3
    82         4.3119155        1       246         2.8039173        3
    83         4.3382491        1       247         2.9239587        3
    84         4.5541105        1       248         2.9845560        3
    85         4.6476263        1       249         3.0928614        3
    86         4.6682141        1       250         3.1621565        3
    87         4.7063188        1       251         3.2044013        3
    88         4.8865043        1       252         3.2490998        3
    89         5.0538060        1       253         3.4334235        3
    90         5.1119073        1       254         3.4950366        3
    91         5.3033979        1       255         3.5743020        3
    92         5.3859379        1       256         3.6937713        3
    93         5.4694930        1       257         3.8006573        3
    94         5.6213494        1       258         4.0441535        3
    95         5.7599473        1       259         4.1235954        3
    96         5.8550554        1       260         4.1417386        3
    97         6.0029775        1       261         4.2187661        3
    98         6.1492674        1       262         4.4696076        3
    99         6.2625144        1       263         4.5709133        3
   100         6.3311409        1       264         4.7929316        3
   101         6.6513436        1       265         4.8647421        3
   102         6.8479324        1       266         5.0026209        3
   103         7.3241534        1       267         5.2144819        3
   104        16.4492546        1       268         5.3111137        3
   105        16.5260717        1       269         5.6007540        3
   106        16.5571878        1       270         5.8124607        3
   107        16.6411497        1       271        15.2986127        3
   108        16.6773689        1       272        15.4068446        3
   109        16.7729913        1       273        15.6346539        3
   110        16.8427421        1       274        20.9057968        3
   111        17.4839535        1       275        39.2043960        3
   112        21.4068246        1       276        41.4852293        3
   113        23.1462280        1       277        41.4998311        3
   114        39.2627345        1       278        41.5141069        3
   115        39.4150293        1       279        41.5703006        3
   116        41.4707429        1       280        41.5706998        3
   117        41.5178954        1       281        80.9950644        3
   118        41.6635885        1       282        81.0728524        3
   119        41.7405019        1       283        81.2428209        3
   120        41.8009320        1       284       109.0438426        3
   121        41.8132359        1       285         0.1234510        4
   122        41.9256997        1       286         0.4637247        4
   123        41.9648565        1       287         0.5656114        4
   124        81.8242048        1       288         0.8499813        4
   125        81.8670963        1       289         0.8605736        4
   126        81.9592541        1       290         0.9773510        4
   127        81.9985373        1       291         1.2348148        4
   128        82.0474232        1       292         1.3199851        4
   129        85.6014754        1       293         1.5858230        4
   130        86.2091405        1       294         1.6024081        4
   131        87.3143149        1       295         2.0135019        4
   132       109.4906361        1       296         2.3444009        4
   133       116.9578447        1       297         2.4583271        4
   134         0.1653123        2       298         2.6741641        4
   135         0.2000406        2       299         2.9599826        4
   136         0.3547210        2       300         3.0437090        4
   137         0.3725612        2       301         3.2354665        4
   138         0.4348962        2       302         3.3264309        4
   139         0.4976551        2       303         3.4144183        4
   140         0.5570957        2       304         3.4449497        4
   141         0.5876669        2       305         3.4606929        4
   142         0.6319788        2       306         3.6317939        4
   143         0.7065576        2       307         3.7239758        4
   144         0.7264731        2       308         3.9504368        4
   145         0.8342693        2       309         4.0247302        4
   146         0.9256145        2       310         4.1708228        4
   147         0.9395066        2       311         4.2110687        4
   148         1.0373560        2       312         4.4317778        4
   149         1.1393665        2       313         4.5848591        4
   150         1.2353073        2       314         4.8729197        4
   151         1.3269391        2       315         5.1142581        4
   152         1.3945698        2       316         5.2976768        4
   153         1.4834866        2       317         5.4599323        4
   154         1.4959391        2       318         5.7453822        4
   155         1.5084904        2       319        15.3739523        4
   156         1.5702098        2       320        15.4829518        4
   157         1.6261956        2       321        39.2299963        4
   158         1.8224860        2       322        41.4654724        4
   159         2.0785764        2       323        41.4999603        4
   160         2.1226452        2       324        41.5283898        4
   161         2.1614402        2       325        41.5704268        4
   162         2.4309253        2       326        41.5895349        4
   163         2.4926403        2       327        81.0457568        4
   164         2.7227464        2       328        81.1346604        4
------------------------------------------------------------------------
 @CHECKOUT-I, Total execution time (CPU/WALL):       200.29/      47.77 seconds.
--executable xvtran finished with status     0 in       47.80 seconds (walltime).
 --invoking executable--
/home/besselman/CFOUR_18/cfour18/bin/xintprc
 @GETMEM-I,  Allocated  183105 MB of main memory.
  @GMOIAA-I, Processing MO integrals for spin case AA.
  @GMOIAA-I, Generation of integral list completed.
                      TYPE                NUMBER
                      ----               --------
                      PPPP                     0
                      PPPH              78456494
                      PPHH               5511809
                      PHPH               2908802
                      PHHH                421693
                      HHHH                  8771

                     TOTAL              87307569

  @FORMT2-I, Second-order MP correlation energies:
            ------------------------------------------------
            E(SCF)                  =   -246.777318731768 a.u.
            E2(AA)                  =     -0.139374264603 a.u.
            E2(AB)                  =     -1.000583639375 a.u.
            E2(TOT)                 =     -1.279332168582 a.u.
            Total MP2 energy        =   -248.056650900349 a.u.
            ------------------------------------------------
   Largest T2 amplitudes for spin case AB:
       _       _                 _       _                 _       _
   i   j   a   b             i   j   a   b             i   j   a   b
-----------------------------------------------------------------------------
[ 20  20 228 228]-0.06929 [ 21  21 285 285]-0.06587 [ 21  21 228 228]-0.05131
[ 20  20 285 285]-0.03945 [ 21  20 228 285] 0.03498 [ 20  21 285 228] 0.03498
[ 19  19 228 228]-0.03286 [ 19  19 285 285]-0.02695 [ 20  19 229 228]-0.02495
[ 19  20 228 229]-0.02495 [ 20  20 229 229]-0.02259 [ 21  19 229 285] 0.02072
[ 19  21 285 229] 0.02072 [ 21  21 287 285] 0.02069 [ 21  21 285 287] 0.02069
-----------------------------------------------------------------------------
   Norm of T2AB vector ( 11017171 symmetry allowed elements):  0.4955943321.
-----------------------------------------------------------------------------
 @CHECKOUT-I, Total execution time (CPU/WALL):        39.85/       7.23 seconds.
--executable xintprc finished with status     0 in        7.27 seconds (walltime).
 --invoking executable--
/home/besselman/CFOUR_18/cfour18/bin/xncc
 @GETMEM-I,  Allocated       7 MB of main memory.

Running with 32 threads/proc

Using DIIS to accelerate the convergence of T1 and T2
Using immediate high-order contributions
Damping factor for T3: 0.000000
Damping factor for T4: 0.000000

Using DIIS to accelerate the convergence of L1 and L2
Using immediate high-order contributions
Damping factor for L3: 0.000000
Damping factor for L4: 0.000000

Transposes are coarse-threaded

Memory limit:                178.814 GiB
Minimum memory requirement:    5.904 GiB
Compromise memory amount:      9.311 GiB
Optimal memory requirement:  199.765 GiB

List              Location   Size        Cached Hunks Est. Disk I/O
----------------- ---------- ----------- ------ ----- -------------

           T_DIIS       70:0  420.350 MiB    Yes     -    14.778 GiB
           Z_DIIS       70:1  420.350 MiB    Yes     -    24.630 GiB
          <AI|bj>         18   84.054 MiB    Yes     -     2.579 GiB
          <Ab|Ci>         30    1.164 GiB    Yes     -   153.392 GiB
          <Ab|Ij>         16   84.054 MiB    Yes     -    17.402 GiB
          <Ai|Bj>         25   84.054 MiB    Yes     -     1.642 GiB
          <Aj|bI>         21   84.054 MiB     No     -         0   B
          <Ij|Ka>         10    6.106 MiB    Yes     -     1.044 GiB
          <Ij|Kl>         13  480.102 KiB    Yes     -     7.970 MiB
            D(AB)      160:2  207.539 KiB    Yes     -    33.644 MiB
            D(AI)      160:4   16.000 KiB    Yes     -     1.812 MiB
            D(IA)      160:6   16.000 KiB    Yes     -   544.000 KiB
            D(IJ)      160:0    1.367 KiB    Yes     -   183.203 KiB
           D~(AB)      192:0  207.539 KiB    Yes     -     1.621 MiB
           D~(AI)      193:0   16.000 KiB    Yes     -    32.000 KiB
           D~(IJ)      191:0    1.367 KiB    Yes     -    10.938 KiB
            F(EA)       92:0  207.539 KiB    Yes     -    33.847 MiB
            F(EM)       93:0   16.000 KiB    Yes     -     1.484 MiB
            F(MI)       91:0    1.367 KiB    Yes     -   248.828 KiB
            G(AB)      192:2  207.539 KiB    Yes     -     9.728 MiB
         G(AI,BJ)        123   84.054 MiB     No     -         0   B
         G(AI,bj)        118   84.054 MiB    Yes     -   568.326 MiB
         G(Ab,Ij)        116   84.054 MiB    Yes     -     1.395 GiB
         G(Ai,Bc)        230    1.164 GiB    Yes     -     4.658 GiB
         G(Ai,Bj)        125   84.054 MiB    Yes     -   504.326 MiB
            G(IJ)      191:2    1.367 KiB    Yes     -    65.625 KiB
         G(Ij,Ab)        216   84.054 MiB    Yes     -   252.163 MiB
         G(Ij,Ka)        210    6.106 MiB    Yes     -   213.724 MiB
         G(Ij,Kl)        113  480.102 KiB    Yes     -    15.941 MiB
        G~(Ij,Kl)        213  480.102 KiB     No     -         0   B
         H(AI,bj)        256   84.054 MiB    Yes     -   504.326 MiB
         H(Ai,Bj)        258   84.054 MiB    Yes     -   504.326 MiB
       Lambda(AI)      190:0   16.000 KiB    Yes     -     2.453 MiB
    Lambda(Ab,Ij)        146   84.054 MiB    Yes     -    19.536 GiB
            Q(AI)      190:2   16.000 KiB    Yes     -   592.000 KiB
         Q(Ab,Ij)         82   84.054 MiB    Yes     -     4.679 GiB
            T(AI)       90:0   16.000 KiB    Yes     -     6.016 MiB
         T(Ab,Ij)         46   84.054 MiB    Yes     -    28.976 GiB
         T(Rs,Ij)        246   96.736 MiB     No     -         0   B
         W(Mn,Ij)         53  480.102 KiB    Yes     -    22.036 MiB
        W~(Ab,Ej)        130    1.164 GiB    Yes     -    31.439 GiB
        W~(EM,bj)         56   84.054 MiB    Yes     -     8.126 GiB
        W~(Em,Bj)         58   84.054 MiB    Yes     -     8.126 GiB
        W~(Ij,Mb)        110    6.106 MiB    Yes     -   164.873 MiB
       W~~(Ab,Ej)        169    1.164 GiB    Yes     -    18.631 GiB
       W~~(EM,bj)         76   84.054 MiB    Yes     -   672.435 MiB
       W~~(Em,Bj)         78   84.054 MiB    Yes     -   672.435 MiB
       W~~(Ij,Mb)        165    6.106 MiB    Yes     -    97.702 MiB
            Z(AI)       90:2   16.000 KiB    Yes     -     6.562 MiB
         Z(Ab,Ij)         63   84.054 MiB    Yes     -    36.938 GiB
         Z(Rs,Ij)        263   96.736 MiB     No     -         0   B
       T(abc,ijk)          -   95.850 GiB     No     2         0   B
       Z(abc,ijk)          -   95.850 GiB     No     2         0   B

Simulation and memory analysis took 5.615 seconds

MP2 correlation energy:  -1.279332168581552

Non-iterative calculation of MP2 took 6.066 cpu seconds and 0.199 walltime seconds at 5.112 Gflops/sec

Total MP2 energy: -248.056650900349268

Beginning iterative solution of CCSD equations:

It.  Correlation Energy T1 Residual T2 Residual CPU Time (s) Walltime (s)
-------------------------------------------------------------------------
  1  -1.271172449172433 2.02890e-02 1.65711e-02      563.287       28.593
  2  -1.304937406505952 1.81024e-03 1.14368e-02      575.248       25.021
  3  -1.303059621618364 3.48257e-03 2.88176e-03      598.603       25.706
  4  -1.306147183700297 8.30071e-04 1.38887e-03      564.407       22.424
  5  -1.306537286604481 9.94578e-04 5.10687e-04      546.315       21.422

   A    I                     A    I                     A    I                  
-------------------------- -------------------------- -------------------------- 
  37   21 -0.0235110355137   86   20  0.0113663675990   57   20  0.0089513652748 
  23   21 -0.0189742097179   61   21 -0.0100884002053   52   19 -0.0084013399254 
  22   20  0.0183597493962   35   20 -0.0092595896784   41   12 -0.0083264725732 
  38   20  0.0183241709195  111   21  0.0092047243541   40   19 -0.0083253591741 
  35   17 -0.0125595863439   94   21 -0.0089963950112  110   17 -0.0077445972923 

   A    B    I    J                     A    B    I    J                  
------------------------------------ ------------------------------------ 
  23   23   21   21 -0.0804053367603   23   30   17   21  0.0310071995419 
  22   22   20   20 -0.0802188066917   22   22   17   17 -0.0287180804639 
  22   23   21   20  0.0446273259818   23   23   20   20 -0.0276174224898 
  23   22   20   21  0.0446273259818   44   23   21   21  0.0256746305753 
  22   22   21   21 -0.0371997585958   23   44   21   21  0.0256746305753 
  30   22   20   17 -0.0339695120644   22   30   20   17 -0.0250838717868 
  22   30   17   20 -0.0339695120644   30   22   17   20 -0.0250838717868 
  30   23   21   17  0.0310071995419 

It.  Correlation Energy T1 Residual T2 Residual CPU Time (s) Walltime (s)
-------------------------------------------------------------------------
  6  -1.306557692437510 2.63092e-04 7.25501e-05      555.875       21.579
  7  -1.306553217504775 1.76126e-04 1.83740e-05      564.534       22.302
  8  -1.306555111301524 6.64751e-05 8.30698e-06      555.966       22.055
  9  -1.306551064999233 2.79035e-05 6.18646e-06      564.049       22.290
 10  -1.306553386893375 8.89641e-06 1.38547e-06      564.581       21.996

   A    I                     A    I                     A    I                  
-------------------------- -------------------------- -------------------------- 
  37   21 -0.0235106947313   86   20  0.0113699400973   57   20  0.0089045976826 
  23   21 -0.0196422744260   61   21 -0.0100755933214   52   19 -0.0083934836134 
  22   20  0.0189804666338   35   20 -0.0092260455838   41   12 -0.0083051148090 
  38   20  0.0184074992200  111   21  0.0092078848315   40   19 -0.0083045256822 
  35   17 -0.0125416100846   94   21 -0.0090028436948  110   17 -0.0077383095895 

   A    B    I    J                     A    B    I    J                  
------------------------------------ ------------------------------------ 
  23   23   21   21 -0.0805743578043   23   30   17   21  0.0310861647534 
  22   22   20   20 -0.0803938101391   22   22   17   17 -0.0286914917262 
  22   23   21   20  0.0447691343626   23   23   20   20 -0.0276384199565 
  23   22   20   21  0.0447691343626   44   23   21   21  0.0257135056442 
  22   22   21   21 -0.0372000697052   23   44   21   21  0.0257135056442 
  30   22   20   17 -0.0340432026184   22   30   20   17 -0.0251027172740 
  22   30   17   20 -0.0340432026184   30   22   17   20 -0.0251027172740 
  30   23   21   17  0.0310861647534 

It.  Correlation Energy T1 Residual T2 Residual CPU Time (s) Walltime (s)
-------------------------------------------------------------------------
 11  -1.306553618035217 2.08777e-06 4.52341e-07      568.752       22.251
 12  -1.306554036034127 8.99516e-07 5.65341e-07      566.421       22.323
 13  -1.306554223039453 2.86563e-07 3.16748e-07      546.412       21.773
 14  -1.306554286502376 1.73990e-07 1.26906e-07      552.160       21.819
 15  -1.306554303874169 1.17793e-07 4.13367e-08      557.003       21.761

   A    I                     A    I                     A    I                  
-------------------------- -------------------------- -------------------------- 
  37   21 -0.0235120898291   86   20  0.0113702354305   57   20  0.0089045280925 
  23   21 -0.0196460177314   61   21 -0.0100757014810   52   19 -0.0083941145602 
  22   20  0.0189855036704   35   20 -0.0092264214067   41   12 -0.0083053630553 
  38   20  0.0184092886827  111   21  0.0092080476513   40   19 -0.0083051945617 
  35   17 -0.0125424451331   94   21 -0.0090030214373  110   17 -0.0077383607588 

   A    B    I    J                     A    B    I    J                  
------------------------------------ ------------------------------------ 
  23   23   21   21 -0.0805754290983   23   30   17   21  0.0310868641756 
  22   22   20   20 -0.0803945026629   22   22   17   17 -0.0286924329311 
  22   23   21   20  0.0447703439817   23   23   20   20 -0.0276383350817 
  23   22   20   21  0.0447703439817   44   23   21   21  0.0257139775782 
  22   22   21   21 -0.0371997764997   23   44   21   21  0.0257139775782 
  30   22   20   17 -0.0340439819394   22   30   20   17 -0.0251035395262 
  22   30   17   20 -0.0340439819394   30   22   17   20 -0.0251035395262 
  30   23   21   17  0.0310868641756 

It.  Correlation Energy T1 Residual T2 Residual CPU Time (s) Walltime (s)
-------------------------------------------------------------------------
 16  -1.306554307166551 5.90874e-08 6.94625e-09      558.520       22.092
 17  -1.306554306903547 3.23140e-08 4.89991e-09      555.352       21.515
 18  -1.306554306570414 1.09812e-08 2.99437e-09      569.627       22.469
 19  -1.306554306601835 4.81110e-09 9.44016e-10      550.177       21.793
 20  -1.306554306847730 8.91185e-10 5.30046e-10      559.282       22.024

   A    I                     A    I                     A    I                  
-------------------------- -------------------------- -------------------------- 
  37   21 -0.0235120828703   86   20  0.0113702350973   57   20  0.0089045151685 
  23   21 -0.0196461371797   61   21 -0.0100757049800   52   19 -0.0083941088668 
  22   20  0.0189856516270   35   20 -0.0092264093033   41   12 -0.0083053618193 
  38   20  0.0184093041982  111   21  0.0092080474470   40   19 -0.0083051853049 
  35   17 -0.0125424322713   94   21 -0.0090030217813  110   17 -0.0077383588244 

   A    B    I    J                     A    B    I    J                  
------------------------------------ ------------------------------------ 
  23   23   21   21 -0.0805754296146   23   30   17   21  0.0310868634921 
  22   22   20   20 -0.0803945049076   22   22   17   17 -0.0286924276225 
  22   23   21   20  0.0447703499871   23   23   20   20 -0.0276383489983 
  23   22   20   21  0.0447703499871   44   23   21   21  0.0257139763570 
  22   22   21   21 -0.0371997893634   23   44   21   21  0.0257139763570 
  30   22   20   17 -0.0340439828486   22   30   20   17 -0.0251035366453 
  22   30   17   20 -0.0340439828486   30   22   17   20 -0.0251035366453 
  30   23   21   17  0.0310868634921 

It.  Correlation Energy T1 Residual T2 Residual CPU Time (s) Walltime (s)
-------------------------------------------------------------------------

CCSD iterations converged in 20 cycles and 453.910 seconds (22.695 s/it.) at 23.177 Gflops/sec

Total CCSD energy: -248.083873038615423

CCSD[T] correlation energy:  -0.058439883160863
CCSD(T) correlation energy:  -0.057051467905132

Non-iterative calculation of CCSD(T) took 19414.624 cpu seconds and 679.253 walltime seconds at 56.455 Gflops/sec

Total CCSD(T) energy: -248.140924506520548

             _
Formation of H took 14.253 seconds at 93.811 Gflops/sec

Beginning iterative solution of Lambda-CCSD equations:

It.  Correlation Energy L1 Residual L2 Residual CPU Time (s) Walltime (s)
-------------------------------------------------------------------------
  1  -1.386787788537730 7.48376e-03 2.58385e-02      577.768       21.429
  2  -1.371190117730025 5.22243e-03 5.28398e-03      583.776       21.466
  3  -1.372176866957931 5.22010e-04 3.15255e-03      572.718       21.118
  4  -1.372833188750920 1.13855e-03 9.06176e-04      562.374       20.873
  5  -1.372816436805800 2.78131e-04 1.62732e-04      554.913       20.703

   A    I                     A    I                     A    I                  
-------------------------- -------------------------- -------------------------- 
  23   21 -0.0210263882743   61   21 -0.0098051043354   31   13  0.0074831519087 
  37   21 -0.0196709923568   35   17 -0.0088253076253   35   20 -0.0073606413726 
  22   20  0.0182363536769   94   21 -0.0085266465809  111   21  0.0072973480507 
  38   20  0.0157986851640   40   19 -0.0083344381623   62   20 -0.0069091981967 
  86   20  0.0109045108955   57   20  0.0079914698583   52   19 -0.0065032878083 

   A    B    I    J                     A    B    I    J                  
------------------------------------ ------------------------------------ 
  23   23   21   21 -0.1117079797653   23   30   17   21  0.0375900510978 
  22   22   20   20 -0.1115811517423   23   23   20   20 -0.0369523454901 
  22   23   21   20  0.0627996026769   22   22   17   17 -0.0366015066717 
  23   22   20   21  0.0627996026769   44   23   21   21  0.0331555859588 
  22   22   21   21 -0.0506653227195   23   44   21   21  0.0331555859588 
  30   22   20   17 -0.0411240447513   22   30   20   17 -0.0312996064648 
  22   30   17   20 -0.0411240447513   30   22   17   20 -0.0312996064648 
  30   23   21   17  0.0375900510978 

It.  Correlation Energy L1 Residual L2 Residual CPU Time (s) Walltime (s)
-------------------------------------------------------------------------
  6  -1.372778576431657 2.26400e-04 4.02290e-05      556.500       20.608
  7  -1.372798311206203 7.81462e-05 1.28032e-05      584.218       21.478
  8  -1.372787704440485 4.34296e-05 6.49891e-06      574.378       21.199
  9  -1.372789986159933 1.16407e-05 2.72099e-06      565.624       20.907
 10  -1.372789770034121 4.18192e-06 8.65234e-07      568.479       21.158

   A    I                     A    I                     A    I                  
-------------------------- -------------------------- -------------------------- 
  23   21 -0.0213295556773   61   21 -0.0097977531729   31   13  0.0074656477775 
  37   21 -0.0196855971344   35   17 -0.0088620335947   35   20 -0.0073599317863 
  22   20  0.0186581624320   94   21 -0.0085268523632  111   21  0.0072963475518 
  38   20  0.0158583355438   40   19 -0.0083348363810   62   20 -0.0069065510607 
  86   20  0.0109037917492   57   20  0.0079615608501   52   19 -0.0065007697623 

   A    B    I    J                     A    B    I    J                  
------------------------------------ ------------------------------------ 
  23   23   21   21 -0.1117633161849   23   30   17   21  0.0376257133968 
  22   22   20   20 -0.1116315910429   23   23   20   20 -0.0369791554644 
  22   23   21   20  0.0628564248809   22   22   17   17 -0.0365724909039 
  23   22   20   21  0.0628564248809   44   23   21   21  0.0331836453565 
  22   22   21   21 -0.0506660027728   23   44   21   21  0.0331836453565 
  30   22   20   17 -0.0411609048559   22   30   20   17 -0.0312957541797 
  22   30   17   20 -0.0411609048559   30   22   17   20 -0.0312957541797 
  30   23   21   17  0.0376257133968 

It.  Correlation Energy L1 Residual L2 Residual CPU Time (s) Walltime (s)
-------------------------------------------------------------------------
 11  -1.372789917663497 1.14299e-06 5.06182e-07      562.985       21.059
 12  -1.372790034284884 4.20235e-07 2.39005e-07      576.810       21.231
 13  -1.372790036321385 9.81504e-08 1.25903e-07      561.639       20.789
 14  -1.372790044305972 9.11899e-08 5.09852e-08      563.380       21.018
 15  -1.372790047885831 4.63378e-08 1.36653e-08      565.121       20.920

   A    I                     A    I                     A    I                  
-------------------------- -------------------------- -------------------------- 
  23   21 -0.0213317253080   61   21 -0.0097979220582   31   13  0.0074658894061 
  37   21 -0.0196857777902   35   17 -0.0088619555441   35   20 -0.0073599173642 
  22   20  0.0186600775729   94   21 -0.0085269474459  111   21  0.0072963786757 
  38   20  0.0158587497999   40   19 -0.0083349333090   62   20 -0.0069066681744 
  86   20  0.0109039325168   57   20  0.0079615559205   52   19 -0.0065009304589 

   A    B    I    J                     A    B    I    J                  
------------------------------------ ------------------------------------ 
  23   23   21   21 -0.1117641828651   23   30   17   21  0.0376259033614 
  22   22   20   20 -0.1116321869807   23   23   20   20 -0.0369790330556 
  22   23   21   20  0.0628572125814   22   22   17   17 -0.0365731320899 
  23   22   20   21  0.0628572125814   44   23   21   21  0.0331837966968 
  22   22   21   21 -0.0506659666545   23   44   21   21  0.0331837966968 
  30   22   20   17 -0.0411611922392   22   30   20   17 -0.0312962679421 
  22   30   17   20 -0.0411611922392   30   22   17   20 -0.0312962679421 
  30   23   21   17  0.0376259033614 

It.  Correlation Energy L1 Residual L2 Residual CPU Time (s) Walltime (s)
-------------------------------------------------------------------------
 16  -1.372790047548780 2.89822e-08 4.59590e-09      564.969       20.926
 17  -1.372790047765632 1.29275e-08 1.65864e-09      576.105       21.400
 18  -1.372790047856180 4.78328e-09 7.84044e-10      555.217       20.591
 19  -1.372790047766649 2.23197e-09 3.85036e-10      570.270       21.004
 20  -1.372790047823311 3.02681e-10 1.67073e-10      577.339       21.250

   A    I                     A    I                     A    I                  
-------------------------- -------------------------- -------------------------- 
  23   21 -0.0213317908000   61   21 -0.0097979219990   31   13  0.0074658878285 
  37   21 -0.0196857737021   35   17 -0.0088619555080   35   20 -0.0073599124230 
  22   20  0.0186601507001   94   21 -0.0085269476112  111   21  0.0072963786050 
  38   20  0.0158587560498   40   19 -0.0083349310369   62   20 -0.0069066677600 
  86   20  0.0109039324872   57   20  0.0079615503701   52   19 -0.0065009274519 

   A    B    I    J                     A    B    I    J                  
------------------------------------ ------------------------------------ 
  23   23   21   21 -0.1117641839029   23   30   17   21  0.0376259029375 
  22   22   20   20 -0.1116321868528   23   23   20   20 -0.0369790395449 
  22   23   21   20  0.0628572182896   22   22   17   17 -0.0365731300886 
  23   22   20   21  0.0628572182896   44   23   21   21  0.0331837975287 
  22   22   21   21 -0.0506659734765   23   44   21   21  0.0331837975287 
  30   22   20   17 -0.0411611932285   22   30   20   17 -0.0312962671827 
  22   30   17   20 -0.0411611932285   30   22   17   20 -0.0312962671827 
  30   23   21   17  0.0376259029375 

It.  Correlation Energy L1 Residual L2 Residual CPU Time (s) Walltime (s)
-------------------------------------------------------------------------

Lambda-CCSD iterations converged in 20 cycles and 423.528 seconds (21.176 s/it.) at 23.340 Gflops/sec

 @CHECKOUT-I, Total execution time (CPU/WALL):     42872.47/    1598.85 seconds.
norm of D(AI): 0.063533884836862
norm of D(IA): 0.061529249636198
norm of D(AB): 0.083875018287061
norm of D(IJ): 0.116896053682380
E(AB): 0.887821993447276
E(IJ): 0.613702967772122
E(1e): 1.501524961219398
norm of G(Ab,Ij): 0.506290886691357
norm of G(Ij,Ab): 0.587728912278287
E(Ab,Ij): -2.632323704884440
norm of G(Ij,Kl): 0.055056856295402
E(Ij,Kl): 0.211758408368264
norm of G(Ai,Bc): 0.013061080168541
norm of G(Ab,Ci): 0.022007530252407
E(Ab,Ci): -0.121139120576997
norm of G(Ij,Ka): 0.006988602703975
norm of G(Ia,Jk): 0.013556246866377
E(Ia,Jk): -0.014891752806399
norm of G(AI,bj): 0.069727645401284
norm of G(Ai,Bj): 0.052723370624219
E(Ai,Bj): -0.606380365919995
E1: -0.355532603883998
E2: -0.380222609947242
E3: 0.129374847911245
E(tot): -1.661451574600169

Formation of one- and two-particle density
matrices took 14.347 seconds at 105.806 Gflops/sec

--executable xncc finished with status     0 in     1598.91 seconds (walltime).
 --invoking executable--
/home/besselman/CFOUR_18/cfour18/bin/xdens
 @GETMEM-I,  Allocated  183105 MB of main memory.
  CCSD(T) density and intermediates are calculated.
  The perturbed orbitals are chosen canonical.
  Direct algorithm used for all contributions involving G(AB,CD).
  local is set to  F
  local is set to  F
  local is set to 4 F
  local is set to  F
  local is set to 5 F
  local is set to 6 F
  local is set to 7 F T
  local5 is set to  F
  local is set to  F
  W(abef) AB contribution =  0.3557207456 a.u.
  W(abef) AB contribution =  0.3811363666 a.u.
  local is set to 12 F
                     1                     1
                     2                     2
                     3                     3
                     4                     4
  processed               38693248  ao basis integrals from 
                  9447  buffers.
  processed              129495782  ao basis integrals from 
                 31616  buffers.
  processed               67155620  ao basis integrals from 
                 16396  buffers.
  processed               84527168  ao basis integrals from 
                 20637  buffers.
 ITERM.tmp does not exsit!
 skip reading
  The iterative expansion of D(ai) converged after  21 iterations.
  local is set to 12 F
  ----------------------------------------------------------------------
                 Natural orbital occupation numbers
  ----------------------------------------------------------------------
  1.99862  1.99817  1.99817  1.99817  1.99817  1.99817  1.97620  1.97169
  1.96988  1.96190  1.96178  1.95803  1.95441  1.95109  1.95009  1.94726
  1.94413  1.94142  1.93035  1.88934  1.88606  0.09587  0.08569  0.04555
  0.03541  0.03312  0.02973  0.02924  0.02777  0.02550  0.02296  0.02214
  0.02124  0.01987  0.01816  0.01459  0.01343  0.01305  0.01140  0.01138
  0.01065  0.01057  0.01016  0.00993  0.00951  0.00940  0.00900  0.00847
  0.00749  0.00728  0.00668  0.00637  0.00604  0.00532  0.00463  0.00462
  0.00421  0.00420  0.00406  0.00399  0.00379  0.00365  0.00346  0.00299
  0.00291  0.00265  0.00243  0.00233  0.00231  0.00221  0.00207  0.00198
  0.00188  0.00177  0.00171  0.00168  0.00165  0.00155  0.00149  0.00140
  0.00138  0.00137  0.00134  0.00123  0.00123  0.00115  0.00107  0.00107
  0.00101  0.00098  0.00095  0.00092  0.00092  0.00091  0.00091  0.00085
  0.00079  0.00079  0.00077  0.00071  0.00069  0.00068  0.00066  0.00064
  0.00063  0.00063  0.00059  0.00059  0.00057  0.00057  0.00057  0.00056
  0.00055  0.00055  0.00052  0.00050  0.00049  0.00049  0.00048  0.00046
  0.00046  0.00045  0.00045  0.00044  0.00041  0.00041  0.00041  0.00039
  0.00038  0.00037  0.00035  0.00035  0.00034  0.00034  0.00033  0.00032
  0.00032  0.00030  0.00029  0.00029  0.00028  0.00027  0.00027  0.00027
  0.00026  0.00026  0.00025  0.00024  0.00024  0.00023  0.00023  0.00022
  0.00022  0.00022  0.00022  0.00021  0.00021  0.00021  0.00021  0.00020
  0.00020  0.00020  0.00019  0.00018  0.00018  0.00018  0.00018  0.00018
  0.00018  0.00017  0.00017  0.00016  0.00016  0.00016  0.00016  0.00015
  0.00015  0.00014  0.00014  0.00014  0.00014  0.00013  0.00013  0.00013
  0.00012  0.00012  0.00012  0.00011  0.00010  0.00010  0.00010  0.00010
  0.00009  0.00009  0.00009  0.00009  0.00009  0.00008  0.00008  0.00008
  0.00007  0.00007  0.00007  0.00007  0.00007  0.00007  0.00007  0.00006
  0.00006  0.00006  0.00006  0.00006  0.00005  0.00005  0.00005  0.00005
  0.00005  0.00005  0.00005  0.00005  0.00005  0.00005  0.00005  0.00004
  0.00004  0.00004  0.00004  0.00004  0.00004  0.00004  0.00004  0.00004
  0.00003  0.00003  0.00003  0.00003  0.00003  0.00003  0.00003  0.00003
  0.00003  0.00003  0.00002  0.00002  0.00002  0.00002  0.00002  0.00002
  0.00002  0.00002  0.00002  0.00002  0.00002  0.00002  0.00002  0.00002
  0.00002  0.00002  0.00001  0.00001  0.00001  0.00001  0.00001  0.00001
  0.00001  0.00001  0.00001  0.00001  0.00001  0.00001  0.00001  0.00001
  0.00001  0.00001  0.00001  0.00001  0.00001  0.00001  0.00001  0.00001
  0.00001  0.00001  0.00001  0.00001  0.00001  0.00001  0.00001  0.00001
  0.00001  0.00001  0.00001  0.00001  0.00001  0.00001  0.00001  0.00001
  0.00001  0.00001  0.00001  0.00001  0.00001  0.00001  0.00001  0.00001
  0.00001  0.00001  0.00001  0.00001  0.00001  0.00001  0.00001  0.00001
  0.00001  0.00001  0.00001  0.00001  0.00001  0.00001  0.00001  0.00001
  0.00001  0.00001  0.00001  0.00001  0.00000  0.00000  0.00000  0.00000
  Trace of density matrix :  42.0000000000.
  ----------------------------------------------------------------------
  Density calculation successfully completed.
 @CHECKOUT-I, Total execution time (CPU/WALL):       892.82/     350.42 seconds.
--executable xdens finished with status     0 in      350.86 seconds (walltime).
 --invoking executable--
/home/besselman/CFOUR_18/cfour18/bin/xanti
 @GETMEM-I,  Allocated  183105 MB of main memory.
 CCSD(T) MO gammas will be sorted to Mulliken order.
 @CHECKOUT-I, Total execution time (CPU/WALL):       797.03/      45.97 seconds.
--executable xanti finished with status     0 in       46.01 seconds (walltime).
 --invoking executable--
/home/besselman/CFOUR_18/cfour18/bin/xbcktrn
 @GETMEM-I,  Allocated  183105 MB of main memory.
 @CHECKOUT-I, Total execution time (CPU/WALL):      1287.05/      42.27 seconds.
--executable xbcktrn finished with status     0 in       42.31 seconds (walltime).
 --invoking executable--
/home/besselman/CFOUR_18/cfour18/bin/xvdint
 @GETMEM-I,  Allocated  183105 MB of main memory.
 One- and two-electron integral derivatives are calculated
 for RHF-CC/MBPT gradients and dipole moments.
 Spherical gaussians are used.

                     Kinetic energy integral gradient
                     --------------------------------

                         H #1 z     0.4523030428
                         C #2 z     0.1368216112
                         C #3 x    -0.3329481828
                         C #3 z     0.1742309805
                         C #4 x    -0.5263043771
                         C #4 z     0.1765188710
                         H #5 x    -0.7921324096
                         H #5 z     0.4259203247
                         H #6 x    -0.7387354269
                         H #6 z    -0.5130840136
                         N #7 z    -0.8527108166


 H #1       0.0000000000            0.0000000000            0.4523030428
 C #2       0.0000000000            0.0000000000            0.1368216112
 C #3 1    -0.1664740914            0.0000000000            0.0871154903
 C #3 2     0.1664740914            0.0000000000            0.0871154903
 C #4 1    -0.2631521886            0.0000000000            0.0882594355
 C #4 2     0.2631521886            0.0000000000            0.0882594355
 H #5 1    -0.3960662048            0.0000000000            0.2129601624
 H #5 2     0.3960662048            0.0000000000            0.2129601624
 H #6 1    -0.3693677135            0.0000000000           -0.2565420068
 H #6 2     0.3693677135            0.0000000000           -0.2565420068
 N #7       0.0000000000            0.0000000000           -0.8527108166


                   Nuclear attraction integral gradient
                   ------------------------------------

                         H #1 z    -7.7318821156
                         C #2 z   -16.1375751508
                         C #3 x    30.6621232146
                         C #3 z   -17.2259442893
                         C #4 x    32.8120571619
                         C #4 z     9.7425365026
                         H #5 x    13.5925009842
                         H #5 z    -7.4193227118
                         H #6 x    12.7653257849
                         H #6 z     8.7797871671
                         N #7 z    29.9924005978


 H #1       0.0000000000            0.0000000000           -7.7318821156
 C #2       0.0000000000            0.0000000000          -16.1375751508
 C #3 1    15.3310616073            0.0000000000           -8.6129721446
 C #3 2   -15.3310616073            0.0000000000           -8.6129721446
 C #4 1    16.4060285809            0.0000000000            4.8712682513
 C #4 2   -16.4060285809            0.0000000000            4.8712682513
 H #5 1     6.7962504921            0.0000000000           -3.7096613559
 H #5 2    -6.7962504921            0.0000000000           -3.7096613559
 H #6 1     6.3826628924            0.0000000000            4.3898935835
 H #6 2    -6.3826628924            0.0000000000            4.3898935835
 N #7       0.0000000000            0.0000000000           29.9924005978


                      Reorthonormalization gradient
                      -----------------------------

                         H #1 z     0.2609788202
                         C #2 z    -0.1164387301
                         C #3 x     0.0818143897
                         C #3 z    -0.0542194348
                         C #4 x    -0.1479442488
                         C #4 z     0.3941913762
                         H #5 x    -0.4663137580
                         H #5 z     0.2539803583
                         H #6 x    -0.3939816024
                         H #6 z    -0.3006171196
                         N #7 z    -0.4378752702


 H #1       0.0000000000            0.0000000000            0.2609788202
 C #2       0.0000000000            0.0000000000           -0.1164387301
 C #3 1     0.0409071948            0.0000000000           -0.0271097174
 C #3 2    -0.0409071948            0.0000000000           -0.0271097174
 C #4 1    -0.0739721244            0.0000000000            0.1970956881
 C #4 2     0.0739721244            0.0000000000            0.1970956881
 H #5 1    -0.2331568790            0.0000000000            0.1269901792
 H #5 2     0.2331568790            0.0000000000            0.1269901792
 H #6 1    -0.1969908012            0.0000000000           -0.1503085598
 H #6 2     0.1969908012            0.0000000000           -0.1503085598
 N #7       0.0000000000            0.0000000000           -0.4378752702


                Electronic contributions to dipole moment
                -----------------------------------------

                               au             Debye

                    z      1.36586780      3.47169027

  Conversion factor used: 1 a.u. =   2.54174691 Debye 


 Evaluation of 1e integral derivatives required    6.78 seconds.
 Evaluation of 2el integral derivatives

                      Two-electron integral gradient
                      ------------------------------

                         H #1 z     4.5019022538
                         C #2 z     7.3819791911
                         C #3 x   -15.0008744498
                         C #3 z     8.2970335640
                         C #4 x   -15.7104875625
                         C #4 z    -2.8788126844
                         H #5 x    -7.9218587860
                         H #5 z     4.3096380748
                         H #6 x    -7.2645237823
                         H #6 z    -5.2509766020
                         N #7 z   -16.3607637973


 H #1       0.0000000000            0.0000000000            4.5019022538
 C #2       0.0000000000            0.0000000000            7.3819791911
 C #3 1    -7.5004372249            0.0000000000            4.1485167820
 C #3 2     7.5004372249            0.0000000000            4.1485167820
 C #4 1    -7.8552437812            0.0000000000           -1.4394063422
 C #4 2     7.8552437812            0.0000000000           -1.4394063422
 H #5 1    -3.9609293930            0.0000000000            2.1548190374
 H #5 2     3.9609293930            0.0000000000            2.1548190374
 H #6 1    -3.6322618911            0.0000000000           -2.6254883010
 H #6 2     3.6322618911            0.0000000000           -2.6254883010
 N #7       0.0000000000            0.0000000000          -16.3607637973


 Evaluation of 2e integral derivatives required12394.52 seconds.

                            Molecular gradient
                            ------------------

                         H #1 z    -0.0003642842
                         C #2 z     0.0084198605
                         C #3 x     0.0032461818
                         C #3 z    -0.0007681764
                         C #4 x    -0.0024403700
                         C #4 z    -0.0120805248
                         H #5 x     0.0018684275
                         H #5 z    -0.0029185340
                         H #6 x    -0.0011154615
                         H #6 z     0.0015882514
                         N #7 z     0.0061234075


 H #1       0.0000000000            0.0000000000           -0.0003642842
 C #2       0.0000000000            0.0000000000            0.0084198605
 C #3 1     0.0016230909            0.0000000000           -0.0003840882
 C #3 2    -0.0016230909            0.0000000000           -0.0003840882
 C #4 1    -0.0012201850            0.0000000000           -0.0060402624
 C #4 2     0.0012201850            0.0000000000           -0.0060402624
 H #5 1     0.0009342137            0.0000000000           -0.0014592670
 H #5 2    -0.0009342137            0.0000000000           -0.0014592670
 H #6 1    -0.0005577307            0.0000000000            0.0007941257
 H #6 2     0.0005577307            0.0000000000            0.0007941257
 N #7       0.0000000000            0.0000000000            0.0061234075


  Molecular gradient norm 0.170E-01

                           Total dipole moment
                           -------------------

                               au             Debye

                    z     -0.85788896     -2.18053661

  Conversion factor used: 1 a.u. =   2.54174691 Debye 


 @CHECKOUT-I, Total execution time (CPU/WALL):     12401.26/     453.65 seconds.
--executable xvdint finished with status     0 in      453.73 seconds (walltime).
 --invoking executable--
/home/besselman/CFOUR_18/cfour18/bin/xjoda
   JODA beginning optimization cycle #  3.
   Retrieving information from last optimization cycle.
                    10                     0
 OriVec is    1.00000000000000       8.269460797427574E-016
  0.000000000000000E+000                     1
  calling readgh 3                      2                    -1
  gradient from JOBARC 
   0.000000000000000   0.000000000000000  -0.000364284165964
   0.000000000000000   0.000000000000000   0.008419860488285
   0.001623090919592   0.000000000000000  -0.000384088208829
  -0.001623090919592   0.000000000000000  -0.000384088208829
  -0.001220185005987   0.000000000000000  -0.006040262375597
   0.001220185005987   0.000000000000000  -0.006040262375597
   0.000934213725996   0.000000000000000  -0.001459267002416
  -0.000934213725996   0.000000000000000  -0.001459267002416
  -0.000557730725719   0.000000000000000   0.000794125695018
   0.000557730725719   0.000000000000000   0.000794125695018
   0.000000000000000   0.000000000000000   0.006123407461745
 
                     0
  current gradient vector 
        0.000000000000000        0.000000000000000       -0.000364284165964
        0.000000000000000        0.000000000000000        0.008419860488285
        0.001623090919592        0.000000000000000       -0.000384088208829
       -0.001623090919592        0.000000000000000       -0.000384088208829
       -0.001220185005987        0.000000000000000       -0.006040262375597
        0.001220185005987        0.000000000000000       -0.006040262375597
        0.000934213725996        0.000000000000000       -0.001459267002416
       -0.000934213725996        0.000000000000000       -0.001459267002416
       -0.000557730725719        0.000000000000000        0.000794125695018
        0.000557730725719        0.000000000000000        0.000794125695018
        0.000000000000000        0.000000000000000        0.000000000000000
        0.000000000000000        0.000000000000000        0.006123407461745
   Internal coordinate energy gradients (atomic units): 
                     R                 dV/dR
 [R1   ]    2.046930829656048    0.000364284165999
 [R2   ]    2.625801618681256   -0.002891589425449
 [A1   ]    2.097738479047087   -0.011568593314168
 [R2   ]    2.625801618681256   -0.002891589425449
 [A1   ]    2.097738479047087   -0.011568593314168
 [D180 ]    3.141592653589793    0.000000000000001
 [R3   ]    2.628583760212896   -0.005163117576107
 [A2   ]    2.053868742997965   -0.007259810238373
 [D180 ]    3.141592653589793    0.000000000000001
 [R3   ]    2.628583760212896   -0.005163117576107
 [A2   ]    2.053868742997965   -0.007259810238373
 [D180 ]    3.141592653589793    0.000000000000001
 [R4   ]    2.046432200149448    0.001518197978217
 [A3   ]    2.116163368497304   -0.001708850989245
 [D0   ]    0.000000000000000   -0.000000000000000
 [R4   ]    2.046432200149448    0.001518197978217
 [A3   ]    2.116163368497304   -0.001708850989245
 [D0   ]    0.000000000000000   -0.000000000000000
 [R5   ]    2.048010915647098   -0.000034734888405
 [A4   ]    2.103406602791121    0.001986140532569
 [D180 ]    3.141592653589793    0.000000000000001
 [R5   ]    2.048010915647098   -0.000034734888405
 [A4   ]    2.103406602791121    0.001986140532569
 [D180 ]    3.141592653589793    0.000000000000001
 [R    ]    1.889726520667656    0.000000000000002
 [A90  ]    1.570796326794897   -0.000000000000015
 [D90  ]    1.570796326794897    0.000000000000000
 [R6   ]    5.286158516052241    0.006123407461710
 [A90  ]    1.570796326794897   -0.000000000000015
 [D180 ]    3.141592653589793    0.000000000000001
                     2                    -1                     0 ****
   Hessian from cycle  2 read.
   BFGS update using last two gradients and previous step.
   Optimization cycle  3.  Updating structure with Newton-Raphson step.
  @EFOL-I, Current internal coordinate Hessian written to FCMINT.
   There are  10 independent internal coordinates which will be optimized.
   Hessian matrix in totally symmetric symmetry coordinates: 
              R1        R2        A1        R3        A2   
  R1         0.998663 -0.000809  0.010013  0.000537 -0.012312
  R2        -0.000809  1.198164 -1.251934 -0.052954  0.770823
  A1         0.010013 -1.251934  8.140655  0.333224 -4.836232
  R3         0.000537 -0.052954  0.333224  1.014043 -0.203776
  A2        -0.012312  0.770823 -4.836232 -0.203776  3.185690
  R4        -0.002522 -0.000530  0.012604  0.000751 -0.019321
  A3        -0.000301  0.017186 -0.107770 -0.004545  0.065275
  R5        -0.000651  0.008781 -0.053225 -0.002199  0.029949
  A4         0.001657 -0.069162  0.431948  0.018159 -0.259631
  R6         0.004612  0.083654 -0.546453 -0.023507  0.359263
 
              R4        A3        R5        A4        R6   
  R1        -0.002522 -0.000301 -0.000651  0.001657  0.004612
  R2        -0.000530  0.017186  0.008781 -0.069162  0.083654
  A1         0.012604 -0.107770 -0.053225  0.431948 -0.546453
  R3         0.000751 -0.004545 -0.002199  0.018159 -0.023507
  A2        -0.019321  0.065275  0.029949 -0.259631  0.359263
  R4         0.995249 -0.000479 -0.001182  0.002772  0.009098
  A3        -0.000479  0.251449  0.000656 -0.005760  0.008117
  R5        -0.001182  0.000656  1.000107 -0.002434  0.005981
  A4         0.002772 -0.005760 -0.002434  0.272727 -0.034285
  R6         0.009098  0.008117  0.005981 -0.034285  1.016968
   The eigenvectors of the Hessian matrix: 
                   1         2         3         4         5
  R1         0.007231  0.000006  0.000000  0.163057  0.180389
  R2        -0.006463 -0.000011 -0.000000 -0.471344  0.800809
  A1         0.517732  0.004318  0.054293 -0.121993  0.082829
  R3         0.000092 -0.000009 -0.000000  0.087624 -0.256575
  A2         0.835616  0.031330  0.175718  0.037353 -0.063240
  R4         0.013567  0.000013  0.000000  0.304606  0.343412
  A3         0.024405 -0.999245  0.027912  0.000667 -0.001468
  R5         0.003021  0.000002  0.000000  0.053069  0.119781
  A4        -0.178743  0.022545  0.982546  0.000042  0.006774
  R6        -0.029456 -0.000015 -0.000000 -0.794790 -0.342267
 
                   6         7         8         9        10
  R1         0.134209  0.332950  0.522111  0.734405  0.001412
  R2        -0.334578 -0.033799  0.035538 -0.040510 -0.143210
  A1         0.000143  0.000000 -0.000000 -0.000000  0.840978
  R3        -0.786957  0.536923  0.074528 -0.109098  0.038058
  A2         0.000003  0.000000  0.000000  0.000000 -0.514289
  R4         0.401579  0.588539  0.050356 -0.528125  0.001943
  A3         0.000013  0.000000  0.000000 -0.000000 -0.011454
  R5         0.043355  0.313190 -0.845451  0.409923 -0.005966
  A4        -0.000009  0.000000 -0.000000  0.000000  0.045830
  R6         0.295972  0.394017  0.057103 -0.012370 -0.063498
   The eigenvalues of the Hessian matrix: 
       0.22774      0.25000      0.25000      0.96357      0.98930      0.99996
       1.00000      1.00000      1.00000     11.39315
   Gradients along Hessian eigenvectors: 
      -0.01773      0.00209      0.00000     -0.00126     -0.00338      0.00983
       0.00000      0.00000     -0.00000     -0.00840
   There are  0 negative eigenvalues.
   Summary of Optimization Cycle: 
   The maximum unscaled step is:    0.05612.
   Scale factor set to:  1.00000.
   Forces are in hartree/bohr and hartree/radian.
   Parameter values are in Angstroms and degrees.
--------------------------------------------------------------------------
  Parameter     dV/dR           Step          Rold            Rnew
--------------------------------------------------------------------------
    R1      0.0003642842    0.0000391624    1.0831891420    1.0832283045
    R2     -0.0028915894    0.0017979276    1.3895143701    1.3913122977
    A1     -0.0115685933    1.6619674321  120.1915613716  121.8535288036
    R3     -0.0051631176    0.0026233696    1.3909866160    1.3936099856
    A2     -0.0072598102    2.6034670920  117.6780106476  120.2814777397
    R4      0.0015181980   -0.0004936627    1.0829252787    1.0824316160
    A3     -0.0017088510    0.4142624717  121.2472297751  121.6614922468
    R5     -0.0000347349    0.0001060248    1.0837606989    1.0838667237
    A4      0.0019861405   -0.5692072435  120.5163209399  119.9471136964
    R6      0.0061234075   -0.0039469328    2.7973146062    2.7933676734
--------------------------------------------------------------------------
  Minimum force:  0.000034735 / RMS force:  0.005180310
 Updating structure...
  -1.00000000000000       0.849400011662146       0.545121413800871     
  -1.00000000000000       0.863558606367640       0.849400011662146     
  -1.00000000000000       0.863558606367640       0.849400011662146     
   1.00000000000000       0.851164079949617       0.849400011662146     
   1.00000000000000       0.851164079949617       0.849400011662146     
  -1.00000000000000       0.866486554854397       0.863558606367640     
  -1.00000000000000       0.866486554854397       0.863558606367640     
  6.123233995736772E-017   1.00000000000000       0.545121413800871     
  -1.00000000000000        1.00000000000000       0.734770598375887     
   Rotational constants (in cm-1): 
          0.0997015059             0.1954759066             0.2034911429
   Rotational constants (in MHz): 
       2988.9763712776          5860.2210731858          6100.5118465083


 ----------------------------------------------------------------
         Coordinates used in calculation (QCOMP) 
 ----------------------------------------------------------------
 Z-matrix   Atomic            Coordinates (in bohr)
  Symbol    Number           X              Y              Z
 ----------------------------------------------------------------
     H         1        -0.00000000    -0.00000000    -4.73997873
     C         6        -0.00000000    -0.00000000    -2.69297389
     C         6         2.23324184     0.00000000    -1.30541511
     C         6        -2.23324184    -0.00000000    -1.30541511
     C         6         2.16099320     0.00000000     1.32713488
     C         6        -2.16099320    -0.00000000     1.32713488
     H         1         4.06406868     0.00000000    -2.21763248
     H         1        -4.06406868    -0.00000000    -2.21763248
     H         1         3.90702234     0.00000000     2.39790641
     H         1        -3.90702234    -0.00000000     2.39790641
     X         0        -0.00000000     1.88972652    -2.69297389
     N         7         0.00000000     0.00000000     2.58572600
 ----------------------------------------------------------------
 
   Interatomic distance matrix (Angstroms) 
 
                 H             C             C             C             C    
                [ 1]        [ 2]        [ 3]        [ 4]        [ 5]
  H    [ 1]     0.00000
  C    [ 2]     1.08323     0.00000
  C    [ 3]     2.16792     1.39131     0.00000
  C    [ 4]     2.16792     1.39131     2.36356     0.00000
  C    [ 5]     3.40815     2.41523     1.39361     2.71069     0.00000
  C    [ 6]     3.40815     2.41523     2.71069     1.39361     2.28710
  H    [ 7]     2.53115     2.16527     1.08243     3.36718     2.12905
  H    [ 8]     2.53115     2.16527     3.36718     1.08243     3.79080
  H    [ 9]     4.30603     3.39589     2.15058     3.79452     1.08387
  H    [10]     4.30603     3.39589     3.79452     2.15058     3.26067
  X    [11]     1.47424     1.00000     1.71340     1.71340     2.61406
  N    [12]     3.87660     2.79337     2.37413     2.37413     1.32336
 
                 C             H             H             H             H    
                [ 6]        [ 7]        [ 8]        [ 9]        [10]
  C    [ 6]     0.00000
  H    [ 7]     3.79080     0.00000
  H    [ 8]     2.12905     4.30123     0.00000
  H    [ 9]     3.26067     2.44385     4.87422     0.00000
  H    [10]     1.08387     4.87422     2.44385     4.13501     0.00000
  X    [11]     2.61406     2.38504     2.38504     3.54007     3.54007
  N    [12]     1.32336     3.32957     3.32957     2.06989     2.06989
 
                 X             N    
                [11]        [12]
  X    [11]     0.00000
  N    [12]     2.96697     0.00000
   Rotational constants (order x, y, z, in cm-1): 
          0.1954759066             0.0997015059             0.2034911429
   Rotational constants (order x, y, z, in MHz): 
       5860.2210731858          2988.9763712776          6100.5118465083
  ECPDATA file not present.   Using default ECPDATA. 
  There are  328 basis functions.
 @CHECKOUT-I, Total execution time (CPU/WALL):         0.21/       0.22 seconds.
--executable xjoda finished with status     0 in        0.33 seconds (walltime).
 --invoking executable--
/home/besselman/CFOUR_18/cfour18/bin/xvmol
 SERIAL VERSION OF MOLECULE STARTED
********************************************************************************
                    INPUT FROM MOL FILE
********************************************************************************
INTGRL        1    0    1    0    0    0    0    0    0                         
         *** CFOUR Program System (Release V0.1) ***                            
Pyridine optimization CCSD(T)/cc-pCVTZ                                          
    7    2 X  Y       0.10E-08              0    0                              
   9999.00      3.00                                                            
          1.00000000    1    3    1    1    1                                   
H #1  -0.000000000000000  -0.000000000000000  -4.739978730297485                
    5    3                                                                      
   33.8700000000000       6.068000000000000E-003  0.000000000000000E+000        
  0.000000000000000E+000                                                        
   5.09500000000000       4.530800000000000E-002  0.000000000000000E+000        
  0.000000000000000E+000                                                        
   1.15900000000000       0.202822000000000       0.000000000000000E+000        
  0.000000000000000E+000                                                        
  0.325800000000000       0.503903000000000        1.00000000000000             
  0.000000000000000E+000                                                        
  0.102700000000000       0.383421000000000       0.000000000000000E+000        
   1.00000000000000                                                             
    2    2                                                                      
   1.40700000000000        1.00000000000000       0.000000000000000E+000        
  0.388000000000000       0.000000000000000E+000   1.00000000000000             
    1    1                                                                      
   1.05700000000000        1.00000000000000                                     
          6.00000000    1    4    1    1    1    1                              
C #2  -0.000000000000000  -0.000000000000000  -2.692973894346389                
   12    6                                                                      
   8236.00000000000       5.310000000000000E-004 -1.130000000000000E-004        
  0.000000000000000E+000  0.000000000000000E+000  0.000000000000000E+000        
  0.000000000000000E+000                                                        
   1235.00000000000       4.108000000000000E-003 -8.780000000000000E-004        
  0.000000000000000E+000  0.000000000000000E+000  0.000000000000000E+000        
  0.000000000000000E+000                                                        
   280.800000000000       2.108700000000000E-002 -4.540000000000000E-003        
  0.000000000000000E+000  0.000000000000000E+000  0.000000000000000E+000        
  0.000000000000000E+000                                                        
   79.2700000000000       8.185300000000000E-002 -1.813300000000000E-002        
  0.000000000000000E+000  0.000000000000000E+000  0.000000000000000E+000        
  0.000000000000000E+000                                                        
   25.5900000000000       0.234817000000000      -5.576000000000000E-002        
  0.000000000000000E+000  0.000000000000000E+000  0.000000000000000E+000        
  0.000000000000000E+000                                                        
   8.99700000000000       0.434401000000000      -0.126895000000000             
  0.000000000000000E+000  0.000000000000000E+000  0.000000000000000E+000        
  0.000000000000000E+000                                                        
   3.31900000000000       0.346129000000000      -0.170352000000000             
  0.000000000000000E+000  0.000000000000000E+000  0.000000000000000E+000        
  0.000000000000000E+000                                                        
  0.905900000000000       3.937800000000000E-002  0.140382000000000             
   1.00000000000000       0.000000000000000E+000  0.000000000000000E+000        
  0.000000000000000E+000                                                        
  0.364300000000000      -8.983000000000000E-003  0.598684000000000             
  0.000000000000000E+000  0.000000000000000E+000  0.000000000000000E+000        
  0.000000000000000E+000                                                        
  0.128500000000000       2.385000000000000E-003  0.395389000000000             
  0.000000000000000E+000   1.00000000000000       0.000000000000000E+000        
  0.000000000000000E+000                                                        
   4.29200000000000       0.000000000000000E+000  0.000000000000000E+000        
  0.000000000000000E+000  0.000000000000000E+000   1.00000000000000             
  0.000000000000000E+000                                                        
   11.8760000000000       0.000000000000000E+000  0.000000000000000E+000        
  0.000000000000000E+000  0.000000000000000E+000  0.000000000000000E+000        
   1.00000000000000                                                             
    7    5                                                                      
   18.7100000000000       1.403100000000000E-002  0.000000000000000E+000        
  0.000000000000000E+000  0.000000000000000E+000  0.000000000000000E+000        
   4.13300000000000       8.686600000000000E-002  0.000000000000000E+000        
  0.000000000000000E+000  0.000000000000000E+000  0.000000000000000E+000        
   1.20000000000000       0.290216000000000       0.000000000000000E+000        
  0.000000000000000E+000  0.000000000000000E+000  0.000000000000000E+000        
  0.382700000000000       0.501008000000000        1.00000000000000             
  0.000000000000000E+000  0.000000000000000E+000  0.000000000000000E+000        
  0.120900000000000       0.343406000000000       0.000000000000000E+000        
   1.00000000000000       0.000000000000000E+000  0.000000000000000E+000        
   8.77800000000000       0.000000000000000E+000  0.000000000000000E+000        
  0.000000000000000E+000   1.00000000000000       0.000000000000000E+000        
   33.1900000000000       0.000000000000000E+000  0.000000000000000E+000        
  0.000000000000000E+000  0.000000000000000E+000   1.00000000000000             
    3    3                                                                      
   1.09700000000000        1.00000000000000       0.000000000000000E+000        
  0.000000000000000E+000                                                        
  0.318000000000000       0.000000000000000E+000   1.00000000000000             
  0.000000000000000E+000                                                        
   14.8390000000000       0.000000000000000E+000  0.000000000000000E+000        
   1.00000000000000                                                             
    1    1                                                                      
  0.761000000000000        1.00000000000000                                     
          6.00000000    1    4    1    1    1    1                              
C #3   2.233241839194908   0.000000000000001  -1.305415113320288                
   12    6                                                                      
   8236.00000000000       5.310000000000000E-004 -1.130000000000000E-004        
  0.000000000000000E+000  0.000000000000000E+000  0.000000000000000E+000        
  0.000000000000000E+000                                                        
   1235.00000000000       4.108000000000000E-003 -8.780000000000000E-004        
  0.000000000000000E+000  0.000000000000000E+000  0.000000000000000E+000        
  0.000000000000000E+000                                                        
   280.800000000000       2.108700000000000E-002 -4.540000000000000E-003        
  0.000000000000000E+000  0.000000000000000E+000  0.000000000000000E+000        
  0.000000000000000E+000                                                        
   79.2700000000000       8.185300000000000E-002 -1.813300000000000E-002        
  0.000000000000000E+000  0.000000000000000E+000  0.000000000000000E+000        
  0.000000000000000E+000                                                        
   25.5900000000000       0.234817000000000      -5.576000000000000E-002        
  0.000000000000000E+000  0.000000000000000E+000  0.000000000000000E+000        
  0.000000000000000E+000                                                        
   8.99700000000000       0.434401000000000      -0.126895000000000
[truncated: 1,485,595 more chars]
