# Supplementary material for: Precise Semi-Experimental Equilibrium (r e SE) Structure of Pyridine from 32 Isotopologues: Accurate Assessment of the Effect of Nitrogen-Atom Substitution in Aromatic Rings
Source: J Phys Chem A. 2025 Nov 7;129(46):10737–50. doi: 10.1021/acs.jpca.5c07184 (PMC12641475; doi:10.1021/acs.jpca.5c07184)
Supplement: Supplementary file 2 [file jp5c07184_si_002.zip › Supplementary Information/Computational Files/pyridine_opt_CCSDT-PVDZ.out]

 --invoking executable--
/home/besselman/CFOUR_18/cfour18/bin/xjoda


   *************************************************************************
         <<<     CCCCCC     CCCCCC   |||     CCCCCC     CCCCCC   >>>
       <<<      CCC        CCC       |||    CCC        CCC         >>>
      <<<      CCC        CCC        |||   CCC        CCC            >>>
    <<<        CCC        CCC        |||   CCC        CCC              >>>
      <<<      CCC        CCC        |||   CCC        CCC            >>>
       <<<      CCC        CCC       |||    CCC        CCC         >>>
         <<<     CCCCCC     CCCCCC   |||     CCCCCC     CCCCCC   >>>
   *************************************************************************

     ****************************************************************
     * CFOUR Coupled-Cluster techniques for Computational Chemistry *
     ****************************************************************
 

   Department of Chemistry                Institut fuer Physikalische Chemie
   University of Texas at Austin          Universitaet Mainz
   Austin, TX  78712, USA                 D-55099 Mainz, Germany
 
                       Version 1.2
 
                     compute-0-5.local                                 
                     Tue Aug 17 22:12:28 CDT 2021                      
                     integer*8 version is running
 
********************************************************************************
*                          Input from ZMAT file                                *
********************************************************************************
CCSDT(Q) PVDZ Optimization of Pyridine                                          
H                                                                               
C 1 R1*                                                                         
C 2 R2* 1 A1*                                                                   
C 2 R2* 1 A1* 3 D180                                                            
C 3 R3* 2 A2* 1 D180                                                            
C 4 R3* 2 A2* 1 D180                                                            
H 3 R4* 2 A3* 1 D0                                                              
H 4 R4* 2 A3* 1 D0                                                              
H 5 R5* 3 A4* 2 D180                                                            
H 6 R5* 4 A4* 2 D180                                                            
X 2 R 1 A90 3 D90                                                               
N 2 R6* 11 A90 1 D180                                                           
                                                                                
R1   =        1.081904762198971                                                 
R2   =        1.391642347211452                                                 
A1   =      120.802524332313283                                                 
D180 =      180.000000000000000                                                 
R3   =        1.393633452730730                                                 
A2   =      118.511401186309413                                                 
R4   =        1.081254588369130                                                 
A3   =      121.340871313833205                                                 
D0   =        0.000000000000000                                                 
R5   =        1.083529930876981                                                 
A4   =      120.158542501934136                                                 
R    =        1.000000204657382                                                 
A90  =       90.000000000000000                                                 
D90  =       90.000000000000000                                                 
R6   =        2.808319720653174                                                 
                                                                                
*CFOUR(CALC=CCSD(T)                                                             
BASIS=PVDZ                                                                      
GEO_METHOD=NR                                                                   
ABCDTYPE=AOBASIS                                                                
FCGRADNEW=2                                                                     
CC_PROG=NCC                                                                     
GEO_CONV=7                                                                      
SCF_CONV=10                                                                     
CC_CONV=9                                                                       
LINEQ_CONV=9                                                                    
LINEQ_MAXCYC=200                                                                
GEO_MAXSTEP=150                                                                 
MULT=1                                                                          
FROZEN_CORE=ON                                                                  
MEM_UNIT=GB                                                                     
MEM=192)                                                                        
                                                                                
********************************************************************************
    -------------------------------------------------------------------
                    CFOUR Control Parameters 
    -------------------------------------------------------------------
        External           Internal           Value            Units
          Name               Name
    -------------------------------------------------------------------
       ABCDTYPE             IABCDT         AOBASIS     [  2]    ***   
       ANHARMONIC           IANHAR         OFF         [  0]    ***   
       ANH_ALGORIT          IANALG         STANDARD    [  0]    ***   
       ANH_DERIVAT          IANDER         SECOND      [  1]    ***   
       ANH_MODE             ANHMOD         VIBRATION   [  0]    ***   
       ANH_POINTS           IANPOI              1               ***   
       ANH_STEPSIZ          ICUBST             50000          x 10-6  
       ANH_SYMMETR          IANHSM         ABELIAN     [  0]    ***   
       AO_LADDERS           IAOLAD         SINGLEPASS  [  1]    ***   
       AV_SCF               IAVSCF         OFF         [  0]    ***   
       BASIS                IBASIS         PVDZ        [ 13]    ***   
       BFIELD               IBFIEL         OFF         [  0]    a.u.  
       BOTHVECTORS          BOTHVC         OFF         [  0]    ***   
       BOX_POTENT           IPIAB          OFF         [  0]    ***   
       BREIT                IBREIT         OFF         [  0]    ***   
       BRUCK_CONV           IBRTOL          10D-  4             ***   
       BRUECKNER            IBRKNR         OFF         [  0]    ***   
       BUFFERSIZE           IBUFFS              4096            ***   
       CACHE_RECS           ICHREC             10               ***   
       CALCLEVEL            ICLLVL         CCSD(T)     [ 22]    ***   
       CAS_GECCO            ICMRCC         OFF         [  0]    ***   
       CAS_GUESS            ICGUES         CANONICAL   [  0]    ***   
       CAS_INPUT            ICSINP         ORBITALS    [  0]    ***   
       CAS_ITMAX            ICITMX          10D- 50           cycles  
       CAS_JACDAV           ICJDAV         OFF         [  0]    ***   
       CAS_MICMAX           ICMIMN          10D- 10             ***   
       CAS_MICMIN           ICMIMX          10D-  2             ***   
       CAS_MICRO            ICSALG         ILU/JACOBI  [  0]    ***   
       CAS_MITMAX           ICMIMX          10D-100           cycles  
       CAS_MMAX             ICMMAX          10D- 50             ***   
       CAS_PRINT            ICPRT           10D-  0             ***   
       CCORBOPT             ICCORB         OFF         [  0]  x 0.01  
       CC_CONV              ICCCNV          10D-  9             ***   
       CC_EXPORDER          ICCEOR              5               ***   
       CC_EXTRAPOL          ICCEXT         DIIS        [  1]    ***   
       CC_GUESS             ICCGES         MP2         [  0]    ***   
       CC_MAXCYC            ICCCYC            100              cycles 
       CC_PROGRAM           ICCPRO         NCC         [  5]    ***   
       CHARGE               ICHRGE              0               ***   
       CHOLESKY             ICHOLE         OFF         [  0]    ***   
       CIS_CONV             ICISTL              5               ***   
       COMM_SIZE            IPSIZE            ***               ***   
       CONSTANT             ICONST         OLD         [  1]    ***   
       CONTINUUM            ICONTU         NONE        [  0]    ***   
       CONTRACTION          ICNTYP         GENERAL     [  1]    ***   
       COORDINATES          ICOORD         INTERNAL    [  0]    ***   
       CPHF_CONVER          ICPHFT          10D- 16             ***   
       CPHF_MAXCYC          ICPHFC             64              cycles 
       CUBIC                ICUBIC         OFF         [  0]    ***   
       CURVILINEAR          ICURVY         OFF         [  0]    ***   
       CV_ELEMENT           ICVELM              0               ***   
       CV_ORBITALS          ICVORB      NONE         
       CV_SEPARATE          ICVSEP         OFF         [  0]    ***   
       DBOC                 IDBOC          OFF         [  0]    ***   
       DCT                  IDCT           OFF         [  0]    ***   
       DERIV_LEV            IDRLVL         FIRST       [  1]    ***   
       DEVMEM_SIZE          IDVMEM         *********           MByte  
       DIAG_MRCC            IEOMST          10D-  0             ***   
       DIFF_TYPE            IDIFTY         RELAXED     [  0]    ***   
       DIRECT               IDIRCT         OFF         [  0]    ***   
       DROPMO               IDRPMO      NONE         
       ECP                  IECP           OFF         [  0]    ***   
       EIGENVECTOR          IVEC                1               ***   
       EL_ANHARM            IELANH         OFF         [  0]    ***   
       EOMFOLLOW            IEOMSR         ENERGY      [  0]    ***   
       EOMIP                IEOMIP         OFF         [  0]    ***   
       EOMLEVEL             HBARFM         SAME        [  0]    ***   
       EOM_MRCC             IMRCCE         NEW         [  1]    ***   
       EOM_NONIT            EOMNON         OFF         [  0]    ***   
       EOM_NSING            IEOMSI          10D-  0             ***   
       EOM_NSTATES          IMRCCD         DAVIDSON    [  0]    ***   
       EOM_NTRIP            IEOMTR          10D-  0             ***   
       EOM_ORDER            IEXORD         ENERGY      [  0]    ***   
       EOM_PROPSTA          IEOMST              0               ***   
       ESTATE_CONV          IEXTOL          10D-  5             ***   
       ESTATE_DIAG          IEXDIG         ITERATIVE   [  0]    ***   
       ESTATE_LOCK          IESLOC         ON          [  1]    ***   
       ESTATE_MAXC          IEXMXC             40               ***   
       ESTATE_PROP          IEXPRP         OFF         [  0]    ***   
       EVAL_HESS            IRECAL              0            # of cyc.
       EXCITATION           IEXCIT              0               ***   
       EXCITE               IEXCIT         NONE        [  0]    ***   
       EXTERN_POT           IEXPOT         OFF         [  0]    ***   
       FCGRADNEW            IFCGNW         NEW         [  2]    ***   
       FC_FIELD             IFINFC              0             x 10-6  
       FD_CALTYPE           IFDCAL         GRADONLY    [  0]    ***   
       FD_PROJECT           IFDPRJ         OFF         [  1]    ***   
       FD_STEPSIZE          IDISFD              0            10-4 bohr
       FD_USEGROUP          IFDGRP         FULL        [  0]    ***   
       FILE_RECSIZ          IFLREC              4096           words  
       FINITE_PERT          IFIPER              0             x 10-6  
       FIXGEOM              IFIXGM         OFF         [  0]    ***   
       FOCK                 IFOCK          AO          [  1]    ***   
       FREQ_ALGORI          IVIALG         STANDARD    [  0]    ***   
       FROZEN_CORE          IFROCO         ON          [  1]    ***   
       FROZEN_VIRT          IFROVI         OFF         [  0]    ***   
       GAMMA_ABCD           IGABCD         DIRECT      [  1]    ***   
       GAMMA_ABCI           IGABCI         STORE       [  0]    ***   
       GENBAS_1             IGNBS1              0               ***   
       GENBAS_2             IGNBS2              0               ***   
       GENBAS_3             IGNBS3              0               ***   
       GENBAS_4             IGNBS4              0               ***   
       GEO_CONV             ICONTL              7              H/bohr 
       GEO_MAXCYC           IOPTCY             50               ***   
       GEO_MAXSTEP          IMXSTP            150            millibohr
       GEO_METHOD           INR            NR          [  0]    ***   
       GIAO                 IGIAO          OFF         [  1]    ***   
       GIMIC                IGIMIC         OFF         [  0]    ***   
       GRID                 IGRID          OFF         [  0]    ***   
       GRID_ALGO            IGALGO         SERIAL      [  0]    ***   
       GUESS                IGUESS         MOREAD      [  0]    ***   
       HBAR                 IHBAR          OFF         [  0]    ***   
       HESS_TYPE            IHESTP         SCF         [  0]    ***   
       HF2_FILE             IHF2Fl         USE         [  1]    ***   
       HFSTABILITY          ISTABL         OFF         [  0]    ***   
       INCORE               INCORE         OFF         [  0]    ***   
       INPUT_MRCC           IMRCC          ON          [  1]    ***   
       INTEGRALS            INTTYP         VMOL        [  1]    ***   
       JODA_PRINT           IJPRNT              0               ***   
       KEYWORD_OUT          IDMPKW         NO          [  0]    ***   
       LINDEP_TOL           ILINDP              8               ***   
       LINEQ_CONV           IZTACN          10D-  9           cycles  
       LINEQ_EXPOR          ILMAXD              5               ***   
       LINEQ_MAXCY          ILMAXC            200               ***   
       LINEQ_TYPE           ILTYPE         DIIS        [  1]    ***   
       LOCK_ORBOCC          ILOCOC         OFF         [  0]    ***   
       MEMORY_SIZE          IMEMSZ         *********           words  
       MEM_UNIT             IMEMU          GB          [  3]    ***   
       MRCC                 IMRCCC         OFF         [  0]    ***   
       MULTIPLICTY          IMULTP              1               ***   
       NACOUPLING           IVCOUP         OFF         [  0]    ***   
       NEGEVAL              IDIE           ABORT       [  0]    ***   
       NEWNORM              INEWNO         OFF         [  0]    ***   
       NON-HF               INONHF         OFF         [  0]    ***   
       NTOP_TAMP            ITOPT2             15               ***   
       NUC_MODEL            INUCMO         POINT       [  0]    ***   
       OCCUPATION           IOCCU   ESTIMATED BY SCF 
       OPEN-SHELL           IOPEN          SPIN-ORBITAL[  0]    ***   
       OPTVIB               IOPTVB         OFF         [  0]    ***   
       ORBITALS             IORBTP         STANDARD    [  0]    ***   
       PARALLEL             IPARAL         ON          [  1]    ***   
       PARA_INT             IPINTS         ON          [  1]    ***   
       PARA_PRINT           IPPRIN              0               ***   
       PERT_ORB             IPTORB         CANONICAL   [  1]    ***   
       POINTS               IGRDFD              0               ***   
       PRINT                IPRNT               0               ***   
       PROPS                IPROPS         OFF         [  0]    ***   
       PROP_INTEGR          IINTYP         INTERNAL    [  0]    ***   
       PSI                  IPSI           OFF         [  0]    ***   
       QC_ALG               IQCALG         FLM         [  0]    ***   
       QC_LINALG            IQCLIN         TRIDIAG     [  2]    ***   
       QC_MAXCYC            IQCMAX            100             cycles  
       QC_MAXSCFCY          IQCMSC             20             cycles  
       QC_RTRUST            IQCRTR          10D-  0           x 10-3  
       QC_SKIPSCF           IQCSKI         OFF         [  0]    ***   
       QC_START             IQCSTA          10D-  3             ***   
       QRHFGUESS            IQGUES         OFF         [  0]    ***   
       QUARTIC              IQUART         OFF         [  0]    ***   
       RAMAN_INT            IRAMIN         OFF         [  0]    ***   
       RAMAN_ORB            IRAMRE         UNRELAXED   [  0]    ***   
       RDO                  IRDOFM         ON          [  1]    ***   
       REDUCE_REPR          REDREP         Ir          [  0]    ***   
       REFERENCE            IREFNC         RHF         [  0]    ***   
       RELATIVIST           IRELAT         OFF         [  0]    ***   
       RELAX_DENS           IRDENS         ON          [  1]    ***   
       RESET_FLAGS          IRESET         OFF         [  0]    ***   
       RESTART_CC           ICCRES         OFF         [  0]    ***   
       ROT_EVEC             ROTVEC              0               ***   
       SAVE_INTS            ISVINT         OFF         [  0]    ***   
       SCALE_ON             ISTCRT              0               ***   
       SCF_CONV             ISCFCV          10D- 10             ***   
       SCF_DAMPING          IDAMP               0             x 10-3  
       SCF_EXPORDE          IRPPOR             10               ***   
       SCF_EXPSTAR          IRPPLS              2               ***   
       SCF_EXTRAPO          IRPP           ON          [  1]    ***   
       SCF_MAXCYC           ISCFCY            150              cycles 
       SCF_NOSTOP           ISCFST         OFF         [  0]    ***   
       SCF_ORBITAL          ISCFOR         REAL        [  0]    ***   
       SCF_PRINT            ISCFPR              0               ***   
       SCF_PROG             ISCFPR         SCF         [  0]    ***   
       SD_FIELD             IFINSD              0             x 10-6  
       SOPERT               IPERSO         OFF         [  0]    ***   
       SPHERICAL            IDFGHI         ON          [  1]    ***   
       SPINORBIT            ISOCAL         OFF         [  0]    ***   
       SPINROTATIO          ISRCON         OFF         [  0]    ***   
       SPIN_FLIP            ISPFLP         OFF         [  0]    ***   
       SPIN_ORBIT           ISPORB         OFF         [  0]    ***   
       SPIN_SCAL            ISCSMP         OFF         [  0]    ***   
       STEEPSCALE           ISTPSC              1000          x 10-3  
       SUBGROUP             ISUBGP         DEFAULT     [  0]    ***   
       SUBGRPAXIS           ISBXYZ         X           [  0]    ***   
       SYMMETRY             ISYM           ON          [  0]    ***   
       SYM_CHECK            ISYMCK         OVERRIDE    [  1]    ***   
       T3_EXTRAPOL          IT3EXT         OFF         [  0]    ***   
       T4_EXTRAPOL          IT4EXP         OFF         [  0]    ***   
       TAMP_SUM             IEVERY              5               ***   
       TESTSUITE            ITESTS         OFF         [  0]    ***   
       THERMOCH             ITHERM         OFF         [  0]    ***   
       TOL_CHOLESK          ITOLCH          10D-  4             ***   
       TRANGRAD             IRESRM         OFF         [  0]    ***   
       TRANS_INV            ITRAIN         USE         [  0]    ***   
       TREAT_PERT           ITREAT         SIMULTANEOUS[  0]    ***   
       TRIP_ALGORI          ITRALG         NORMAL      [  0]    ***   
       UIJ_THRESHO          IUIJTH              1               ***   
       UNITS                IUNITS         ANGSTROM    [  0]    ***   
       UNOS                 IUNOS          OFF         [  0]    ***   
       UPDATE_HESS          IHUPDT         ON          [  1]    ***   
       VIBPHASE             ISETPH         STANDARD    [  0]    ***   
       VIBRATION            IVIB           NO          [  0]    ***   
       VIB_ALGORIT          IGEALG         STANDARD    [  0]    ***   
       VNATORB              IVNORB         OFF         [  0]    ***   
       VTRAN                IVTRAN         PARTIAL     [  2]    ***   
       X2CKEY               IX2CKE         MOLVDINT    [  0]    ***   
       XFIELD               IXEFLD              0             x 10-6  
       XFORM_TOL            IXFTOL          10D- 11             ***   
       YFIELD               IYEFLD              0             x 10-6  
       ZFIELD               IZEFLD              0             x 10-6  
       ZSCALE_EXP           IZEXPS         OFF         [  0]    ***   
    -------------------------------------------------------------------
  12 entries found in Z-matrix 
   Job Title : CCSDT(Q) PVDZ Optimization of Pyridine                                          
   There are 15 unique internal coordinates.
   Of these, 10 will be optimized.
   User supplied Z-matrix: 
--------------------------------------------------------------------------------
       SYMBOL    BOND      LENGTH    ANGLE     ANGLE     DIHED     ANGLE
                  TO      (ANGST)    WRT      (DEG)      WRT      (DEG)
--------------------------------------------------------------------------------
        H    
        C          1         R1   
        C          2         R2         1        A1   
        C          2         R2         1        A1         3        D180 
        C          3         R3         2        A2         1        D180 
        C          4         R3         2        A2         1        D180 
        H          3         R4         2        A3         1        D0   
        H          4         R4         2        A3         1        D0   
        H          5         R5         3        A4         2        D180 
        H          6         R5         4        A4         2        D180 
        X          2         R          1        A90        3        D90  
        N          2         R6        11        A90        1        D180 
                  *Initial values for internal coordinates* 
                      Name             Value
                        R1              1.0819047622
                        R2              1.3916423472
                        A1            120.8025243323
                        D180          180.0000000000
                        R3              1.3936334527
                        A2            118.5114011863
                        R4              1.0812545884
                        A3            121.3408713138
                        D0              0.0000000000
                        R5              1.0835299309
                        A4            120.1585425019
                        R               1.0000002047
                        A90            90.0000000000
                        D90            90.0000000000
                        R6              2.8083197207
--------------------------------------------------------------------------------
Line Symbol    AtNr   At. Mass
  1  H          1     1.00783
  2  C          6    12.00000
  3  C          6    12.00000
  4  C          6    12.00000
  5  C          6    12.00000
  6  C          6    12.00000
  7  H          1     1.00783
  8  H          1     1.00783
  9  H          1     1.00783
 10  H          1     1.00783
 11  X          0     0.00000
 12  N          7    14.00307
                     1                     4                    30
  -1.00000000000000       0.858937336558408       0.554371025520823     
  -1.00000000000000       0.878722146281853       0.858937336558408     
  -1.00000000000000       0.878722146281853       0.858937336558408     
   1.00000000000000       0.854088019525807       0.858937336558408     
   1.00000000000000       0.854088019525807       0.858937336558408     
  -1.00000000000000       0.864638545737733       0.878722146281853     
  -1.00000000000000       0.864638545737733       0.878722146281853     
  6.123233995736764E-017   1.00000000000000       0.554371025520823     
  -1.00000000000000        1.00000000000000       0.734357110176670     
  R VECTOR before symmetry
  0.000000000000000E+000  0.000000000000000E+000  0.000000000000000E+000
   2.04450412196403       0.000000000000000E+000  0.000000000000000E+000
   2.62982345080967        2.10840179431943       0.000000000000000E+000
   2.62982345080967        2.10840179431943        3.14159265358979     
   2.63358609571489        2.06841415185301        3.14159265358979     
   2.63358609571489        2.06841415185301        3.14159265358979     
   2.04327547123473        2.11779772166513       0.000000000000000E+000
   2.04327547123473        2.11779772166513       0.000000000000000E+000
   2.04757524631542        2.09716219105630        3.14159265358979     
   2.04757524631542        2.09716219105630        3.14159265358979     
   1.88972690741414        1.57079632679490        1.57079632679490     
   5.30695625463229        1.57079632679490        3.14159265358979     
   Rotational constants (in cm-1): 
          0.0990126389             0.1938464451             0.2023882498
   Rotational constants (in MHz): 
       2968.3246537923          5811.3710404656          6067.4479363431
********************************************************************************
   The full molecular point group is C2v .
   The largest Abelian subgroup of the full molecular point group is C2v .
   The computational point group is C2v .
********************************************************************************
  R VECTOR 
  0.000000000000000E+000  0.000000000000000E+000  0.000000000000000E+000
   2.04450412196403       0.000000000000000E+000  0.000000000000000E+000
   2.62982345080967        2.10840179431943       0.000000000000000E+000
   2.62982345080967        2.10840179431943        3.14159265358979     
   2.63358609571489        2.06841415185301        3.14159265358979     
   2.63358609571489        2.06841415185301        3.14159265358979     
   2.04327547123473        2.11779772166513       0.000000000000000E+000
   2.04327547123473        2.11779772166513       0.000000000000000E+000
   2.04757524631542        2.09716219105630        3.14159265358979     
   2.04757524631542        2.09716219105630        3.14159265358979     
   1.88972690741414        1.57079632679490        1.57079632679490     
   5.30695625463229        1.57079632679490        3.14159265358979     
--------------------------------------------------------------------------------
   Analysis of internal coordinates specified by Z-matrix 
--------------------------------------------------------------------------------
   *The nuclear repulsion energy is  206.202061598553229 a.u.
   *There are  10 degrees of freedom within the tot. symm. molecular subspace.
   *Z-matrix requests optimization of  10 coordinates.
   *The optimization is unconstrained and your Z-matrix is great.
--------------------------------------------------------------------------------


 ----------------------------------------------------------------
         Coordinates used in calculation (QCOMP) 
 ----------------------------------------------------------------
 Z-matrix   Atomic            Coordinates (in bohr)
  Symbol    Number           X              Y              Z
 ----------------------------------------------------------------
     H         1        -0.00000000    -0.00000000    -4.71488209
     C         6        -0.00000000    -0.00000000    -2.67037797
     C         6         2.25885355     0.00000000    -1.32369611
     C         6        -2.25885355    -0.00000000    -1.32369611
     C         6         2.15357071     0.00000000     1.30778470
     C         6        -2.15357071    -0.00000000     1.30778470
     H         1         4.06535382     0.00000000    -2.27843766
     H         1        -4.06535382    -0.00000000    -2.27843766
     H         1         3.88144399     0.00000000     2.40642856
     H         1        -3.88144399    -0.00000000     2.40642856
     X         0        -0.00000000     1.88972691    -2.67037797
     N         7         0.00000000     0.00000000     2.63657829
 ----------------------------------------------------------------
 
   Interatomic distance matrix (Angstroms) 
 
                 H             C             C             C             C    
                [ 1]        [ 2]        [ 3]        [ 4]        [ 5]
  H    [ 1]     0.00000
  C    [ 2]     1.08190     0.00000
  C    [ 3]     2.15620     1.39164     0.00000
  C    [ 4]     2.15620     1.39164     2.39067     0.00000
  C    [ 5]     3.38468     2.39383     1.39363     2.71866     0.00000
  C    [ 6]     3.38468     2.39383     2.71866     1.39363     2.27924
  H    [ 7]     2.50806     2.16127     1.08125     3.38455     2.15056
  H    [ 8]     2.50806     2.16127     3.38455     1.08125     3.79889
  H    [ 9]     4.29184     3.38175     2.15256     3.80188     1.08353
  H    [10]     4.29184     3.38175     3.80188     2.15256     3.24608
  X    [11]     1.47327     1.00000     1.71367     1.71367     2.59430
  N    [12]     3.89023     2.80832     2.41262     2.41262     1.33910
 
                 C             H             H             H             H    
                [ 6]        [ 7]        [ 8]        [ 9]        [10]
  C    [ 6]     0.00000
  H    [ 7]     3.79889     0.00000
  H    [ 8]     2.15056     4.30259     0.00000
  H    [ 9]     3.24608     2.48103     4.88163     0.00000
  H    [10]     1.08353     4.88163     2.48103     4.10794     0.00000
  X    [11]     2.59430     2.38140     2.38140     3.52651     3.52651
  N    [12]     1.33910     3.37532     3.37532     2.05758     2.05758
 
                 X             N    
                [11]        [12]
  X    [11]     0.00000
  N    [12]     2.98105     0.00000
   Rotational constants (order x, y, z, in cm-1): 
          0.1938464451             0.0990126389             0.2023882498
   Rotational constants (order x, y, z, in MHz): 
       5811.3710404656          2968.3246537923          6067.4479363431
  ECPDATA file not present.   Using default ECPDATA. 
  There are   6 frozen-core orbitals.
  There are  109 basis functions.
 @CHECKOUT-I, Total execution time (CPU/WALL):         0.23/       0.31 seconds.
--executable xjoda finished with status     0 in        0.43 seconds (walltime).
 --invoking executable--
/home/besselman/CFOUR_18/cfour18/bin/xvmol
 SERIAL VERSION OF MOLECULE STARTED
********************************************************************************
                    INPUT FROM MOL FILE
********************************************************************************
INTGRL        1    0    1    0    0    0    0    0    0                         
         *** CFOUR Program System (Release V0.1) ***                            
CCSDT(Q) PVDZ Optimization of Pyridine                                          
    7    2 X  Y       0.10E-08              0    0                              
   9999.00      3.00                                                            
          1.00000000    1    2    1    1                                        
H #1  -0.000000000000000  -0.000000000000000  -4.714882088978998                
    4    2                                                                      
   13.0100000000000       1.968500000000000E-002  0.000000000000000E+000        
   1.96200000000000       0.137977000000000       0.000000000000000E+000        
  0.444600000000000       0.478148000000000       0.000000000000000E+000        
  0.122000000000000       0.501240000000000        1.00000000000000             
    1    1                                                                      
  0.727000000000000        1.00000000000000                                     
          6.00000000    1    3    1    1    1                                   
C #2  -0.000000000000000  -0.000000000000000  -2.670377967014969                
    9    3                                                                      
   6665.00000000000       6.920000000000000E-004 -1.460000000000000E-004        
  0.000000000000000E+000                                                        
   1000.00000000000       5.329000000000000E-003 -1.154000000000000E-003        
  0.000000000000000E+000                                                        
   228.000000000000       2.707700000000000E-002 -5.725000000000000E-003        
  0.000000000000000E+000                                                        
   64.7100000000000       0.101718000000000      -2.331200000000000E-002        
  0.000000000000000E+000                                                        
   21.0600000000000       0.274740000000000      -6.395500000000000E-002        
  0.000000000000000E+000                                                        
   7.49500000000000       0.448564000000000      -0.149981000000000             
  0.000000000000000E+000                                                        
   2.79700000000000       0.285074000000000      -0.127262000000000             
  0.000000000000000E+000                                                        
  0.521500000000000       1.520400000000000E-002  0.544529000000000             
  0.000000000000000E+000                                                        
  0.159600000000000      -3.191000000000000E-003  0.580496000000000             
   1.00000000000000                                                             
    4    2                                                                      
   9.43900000000000       3.810900000000000E-002  0.000000000000000E+000        
   2.00200000000000       0.209480000000000       0.000000000000000E+000        
  0.545600000000000       0.508557000000000       0.000000000000000E+000        
  0.151700000000000       0.468842000000000        1.00000000000000             
    1    1                                                                      
  0.550000000000000        1.00000000000000                                     
          6.00000000    1    3    1    1    1                                   
C #3   2.258853550457296   0.000000000000001  -1.323696111484520                
    9    3                                                                      
   6665.00000000000       6.920000000000000E-004 -1.460000000000000E-004        
  0.000000000000000E+000                                                        
   1000.00000000000       5.329000000000000E-003 -1.154000000000000E-003        
  0.000000000000000E+000                                                        
   228.000000000000       2.707700000000000E-002 -5.725000000000000E-003        
  0.000000000000000E+000                                                        
   64.7100000000000       0.101718000000000      -2.331200000000000E-002        
  0.000000000000000E+000                                                        
   21.0600000000000       0.274740000000000      -6.395500000000000E-002        
  0.000000000000000E+000                                                        
   7.49500000000000       0.448564000000000      -0.149981000000000             
  0.000000000000000E+000                                                        
   2.79700000000000       0.285074000000000      -0.127262000000000             
  0.000000000000000E+000                                                        
  0.521500000000000       1.520400000000000E-002  0.544529000000000             
  0.000000000000000E+000                                                        
  0.159600000000000      -3.191000000000000E-003  0.580496000000000             
   1.00000000000000                                                             
    4    2                                                                      
   9.43900000000000       3.810900000000000E-002  0.000000000000000E+000        
   2.00200000000000       0.209480000000000       0.000000000000000E+000        
  0.545600000000000       0.508557000000000       0.000000000000000E+000        
  0.151700000000000       0.468842000000000        1.00000000000000             
    1    1                                                                      
  0.550000000000000        1.00000000000000                                     
          6.00000000    1    3    1    1    1                                   
C #4   2.153570714570907   0.000000000000001   1.307784697491775                
    9    3                                                                      
   6665.00000000000       6.920000000000000E-004 -1.460000000000000E-004        
  0.000000000000000E+000                                                        
   1000.00000000000       5.329000000000000E-003 -1.154000000000000E-003        
  0.000000000000000E+000                                                        
   228.000000000000       2.707700000000000E-002 -5.725000000000000E-003        
  0.000000000000000E+000                                                        
   64.7100000000000       0.101718000000000      -2.331200000000000E-002        
  0.000000000000000E+000                                                        
   21.0600000000000       0.274740000000000      -6.395500000000000E-002        
  0.000000000000000E+000                                                        
   7.49500000000000       0.448564000000000      -0.149981000000000             
  0.000000000000000E+000                                                        
   2.79700000000000       0.285074000000000      -0.127262000000000             
  0.000000000000000E+000                                                        
  0.521500000000000       1.520400000000000E-002  0.544529000000000             
  0.000000000000000E+000                                                        
  0.159600000000000      -3.191000000000000E-003  0.580496000000000             
   1.00000000000000                                                             
    4    2                                                                      
   9.43900000000000       3.810900000000000E-002  0.000000000000000E+000        
   2.00200000000000       0.209480000000000       0.000000000000000E+000        
  0.545600000000000       0.508557000000000       0.000000000000000E+000        
  0.151700000000000       0.468842000000000        1.00000000000000             
    1    1                                                                      
  0.550000000000000        1.00000000000000                                     
          1.00000000    1    2    1    1                                        
H #5   4.065353821112935   0.000000000000001  -2.278437659480956                
    4    2                                                                      
   13.0100000000000       1.968500000000000E-002  0.000000000000000E+000        
   1.96200000000000       0.137977000000000       0.000000000000000E+000        
  0.444600000000000       0.478148000000000       0.000000000000000E+000        
  0.122000000000000       0.501240000000000        1.00000000000000             
    1    1                                                                      
  0.727000000000000        1.00000000000000                                     
          1.00000000    1    2    1    1                                        
H #6   3.881443987423918   0.000000000000001   2.406428562574492                
    4    2                                                                      
   13.0100000000000       1.968500000000000E-002  0.000000000000000E+000        
   1.96200000000000       0.137977000000000       0.000000000000000E+000        
  0.444600000000000       0.478148000000000       0.000000000000000E+000        
  0.122000000000000       0.501240000000000        1.00000000000000             
    1    1                                                                      
  0.727000000000000        1.00000000000000                                     
          7.00000000    1    3    1    1    1                                   
N #7   0.000000000000001   0.000000000000000   2.636578287617317                
    9    3                                                                      
   9046.00000000000       7.000000000000000E-004 -1.530000000000000E-004        
  0.000000000000000E+000                                                        
   1357.00000000000       5.389000000000000E-003 -1.208000000000000E-003        
  0.000000000000000E+000                                                        
   309.300000000000       2.740600000000000E-002 -5.992000000000000E-003        
  0.000000000000000E+000                                                        
   87.7300000000000       0.103207000000000      -2.454400000000000E-002        
  0.000000000000000E+000                                                        
   28.5600000000000       0.278723000000000      -6.745900000000001E-002        
  0.000000000000000E+000                                                        
   10.2100000000000       0.448540000000000      -0.158078000000000             
  0.000000000000000E+000                                                        
   3.83800000000000       0.278238000000000      -0.121831000000000             
  0.000000000000000E+000                                                        
  0.746600000000000       1.544000000000000E-002  0.549003000000000             
  0.000000000000000E+000                                                        
  0.224800000000000      -2.864000000000000E-003  0.578815000000000             
   1.00000000000000                                                             
    4    2                                                                      
   13.5500000000000       3.991900000000000E-002  0.000000000000000E+000        
   2.91700000000000       0.217169000000000       0.000000000000000E+000        
  0.797300000000000       0.510319000000000       0.000000000000000E+000        
  0.218500000000000       0.462214000000000        1.00000000000000             
    1    1                                                                      
  0.817000000000000        1.00000000000000                                     
FINISH                                                                          
 
********************************************************************************
 ONE- AND TWO-ELECTRON INTEGRALS OVER SYMMETRY-ADAPTED AOS ARE CALCULATED.

  SPHERICAL HARMONICS ARE USED.
  
  INTEGRALS LESS THAN  0.10E-13 ARE NEGLECTED.

  NUCLEAR REPULSION ENERGY :  206.2020615986 A.U.
  @MOLECU-I, ONE ELECTRON INTEGRALS (CPU/WALL):        0.07/       0.07 SECONDS.
  @TWOEL-I,     742646 INTEGRALS OF SYMMETRY TYPE  I I I I
  @TWOEL-I,    1957212 INTEGRALS OF SYMMETRY TYPE  I J I J
  @TWOEL-I,    1042920 INTEGRALS OF SYMMETRY TYPE  I I J J
  @TWOEL-I,     958207 INTEGRALS OF SYMMETRY TYPE  I J K L
  @TWOEL-I, TOTAL NUMBER OF 2-E INTEGRALS    4700985.
  @MOLECU-I, TWO ELECTRON INTEGRALS (CPU/WALL):       54.50/       1.72 SECONDS.
 @CHECKOUT-I, Total execution time (CPU/WALL):        54.59/       1.81 seconds.

Running with 32 threads/proc

--executable xvmol finished with status     0 in        1.89 seconds (walltime).
 --invoking executable--
/home/besselman/CFOUR_18/cfour18/bin/xvmol2ja
 @GETMEM-I,  Allocated  183105 MB of main memory.
 @CHECKOUT-I, Total execution time (CPU/WALL):         0.36/       0.04 seconds.
--executable xvmol2ja finished with status     0 in        0.07 seconds (walltime).
 --invoking executable--
/home/besselman/CFOUR_18/cfour18/bin/xvscf
  -------------------------------------------------
  Self-Consistent-Field Program for HF calculations
  -------------------------------------------------
    Integrals from VMOL are used
  There are  109 functions in the AO basis.

  There are 4 irreducible representations.

       Irrep        # of functions
         1                 45
         2                 35
         3                 17
         4                 12


  Parameters for SCF calculation: 
        SCF reference function:  RHF  
  Maximum number of iterations:  150
     Full symmetry point group: C2v 
     Computational point group: C2v 
        Initial density matrix: MOREAD                 
     SCF convergence tolerance: 10**(-10)
  DIIS convergence acceleration:  ON
          Latest start for DIIS:   2
                     DIIS order:  10

 @GETMEM-I,  Allocated       3 MB of main memory.
   Smallest overlap matrix eigenvalues 
     Symmetry    Eigenvalue    
         1      .1045502076D-02              
         2      .4209338073D-02              
         3      .7639108050D-01              
         4      .2043089808D+00              
  @INITGES-I, Occupancies from core Hamiltonian:

          Alpha population by irrep:  11    7    2    1
           Beta population by irrep:  11    7    2    1


  --------------------------------------------------------------------
  Iteration         Total Energy            Largest Density Difference
  --------------------------------------------------------------------
       0           206.202061598553314              0.0000000000D+00
       1          -207.830145076031272              0.1296037735D+02
       2          -197.412386701624825              0.4742493032D+02
       3          -239.384931660347945              0.4756531131D+02
       4          -239.699947726634434              0.2603261130D+01
       5          -246.562230098135615              0.1940078524D+01
       6          -246.680636586737705              0.5529949646D+00
       7          -246.712071505352981              0.1720462163D+00
       8          -246.714050336579476              0.3165190047D-01
       9          -246.714823386376224              0.2282737844D-01
      10          -246.714944763338565              0.8554157768D-02
      11          -246.714959258658837              0.3221541751D-02
      12          -246.714960234055866              0.1195634564D-02
      13          -246.714960538858236              0.5146818801D-03
      14          -246.714960617011116              0.3100410785D-03
      15          -246.714960622634010              0.6824300813D-04
      16          -246.714960622872070              0.1753690242D-04
      17          -246.714960622881335              0.4384628373D-05
      18          -246.714960622881733              0.5485736363D-06
      19          -246.714960622879005              0.3027725552D-06
      20          -246.714960622879971              0.3612627431D-07
      21          -246.714960622880824              0.6171285705D-08
      22          -246.714960622880540              0.7826406190D-09
   final occupation vector 
    11  7  2  1
    11  7  2  1

  SCF has converged.

 Density matrix saved to file den.dat
 total electron number:   42.0000000000001     
     E(SCF)=      -246.714960622880255              0.7065470431D-10

  Eigenvector printing suppressed.


 
  ORBITAL EIGENVALUES (ALPHA)  (1H = 27.2113834 eV)

       MO #        E(hartree)               E(eV)           FULLSYM    COMPSYM
       ----   --------------------   --------------------   -------   ---------
    1     1         -15.5666496767        -423.5900726064      A1        A1 (1)
    2    46         -11.2772797172        -306.8703820938      B1        B1 (2)
    3     2         -11.2772642270        -306.8699605842      A1        A1 (1)
    4     3         -11.2630161145        -306.4822497309      A1        A1 (1)
    5    47         -11.2451730156        -305.9967143265      B1        B1 (2)
    6     4         -11.2451250954        -305.9954103509      A1        A1 (1)
    7     5          -1.2558897459         -34.1744973834      A1        A1 (1)
    8     6          -1.0886752724         -29.6243602345      A1        A1 (1)
    9    48          -1.0321543746         -28.0863484165      B1        B1 (2)
   10     7          -0.8569921898         -23.3199430471      A1        A1 (1)
   11    49          -0.8538302140         -23.2339013128      B1        B1 (2)
   12     8          -0.7185018676         -19.5514297932      A1        A1 (1)
   13    50          -0.6567681601         -17.8715702103      B1        B1 (2)
   14     9          -0.6517436211         -17.7348455526      A1        A1 (1)
   15    51          -0.5950648511         -16.1925378108      B1        B1 (2)
   16    10          -0.5736944201         -15.6110188195      A1        A1 (1)
   17    81          -0.5375477958         -14.6274191662      B2        B2 (3)
   18    52          -0.5161963358         -14.0464164019      B1        B1 (2)
   19    11          -0.4152841515         -11.3004562674      A1        A1 (1)
   20    82          -0.3803166180         -10.3489413061      B2        B2 (3)
   21    98          -0.3449181158          -9.3856990914      A2        A2 (4)
  +++++++++++++++++++++++++++++++++++++++++++++++++++++++++++++++++++++++++++++
   22    83           0.1164505667           3.1687810170      B2        B2 (3)
   23    99           0.1311117170           3.5677312008      A2        A2 (4)
   24    12           0.1829564856           4.9784990755      A1        A1 (1)
   25    53           0.2145313749           5.8376954947      B1        B1 (2)
   26    13           0.2290966462           6.2340366755      A1        A1 (1)
   27    54           0.2532748685           6.8919595513      B1        B1 (2)
   28    14           0.2604978662           7.0885073124      A1        A1 (1)
   29    84           0.3404579026           9.2643305205      B2        B2 (3)
   30    15           0.3823071399          10.4031061598      A1        A1 (1)
   31    55           0.4348373660          11.8325262817      B1        B1 (2)
   32    16           0.4660060275          12.6806686805      A1        A1 (1)
   33    56           0.4720623810          12.8454704368      B1        B1 (2)
   34    57           0.5531512404          15.0520104819      B1        B1 (2)
   35    17           0.5768734911          15.6975257390      A1        A1 (1)
   36    18           0.6358006919          17.3010163942      A1        A1 (1)
   37    85           0.6671782620          18.1548434828      B2        B2 (3)
   38    58           0.6861828692          18.6719851376      B1        B1 (2)
   39   100           0.7185767433          19.5534672633      A2        A2 (4)
   40    19           0.7242007856          19.7065052343      A1        A1 (1)
   41    59           0.7258478414          19.7513239033      B1        B1 (2)
   42    20           0.7294232387          19.8486154079      A1        A1 (1)
   43    86           0.7340514655          19.9745558620      B2        B2 (3)
   44    21           0.7902008889          21.5024593497      A1        A1 (1)
   45    60           0.8049426888          21.9036041189      B1        B1 (2)
   46   101           0.8135506644          22.1378390443      A2        A2 (4)
   47    22           0.8475207504          23.0622120794      A1        A1 (1)
   48    87           0.8502839291          23.1374019941      B2        B2 (3)
   49    61           0.8772160204          23.8702614544      B1        B1 (2)
   50    62           0.9430034627          25.6604287712      B1        B1 (2)
   51    23           0.9676202347          26.3302851925      A1        A1 (1)
   52    24           0.9914798147          26.9795373704      A1        A1 (1)
   53    88           1.0574875805          28.7756999945      B2        B2 (3)
   54    25           1.0841928661          29.5023877597      A1        A1 (1)
   55    63           1.0857926487          29.5459200558      B1        B1 (2)
   56    26           1.1375353299          30.9539099924      A1        A1 (1)
   57    89           1.1613838800          31.6028620328      B2        B2 (3)
   58   102           1.1664670560          31.7411822836      A2        A2 (4)
   59    64           1.1932861853          32.4709678938      B1        B1 (2)
   60    27           1.2151305739          33.0653839284      A1        A1 (1)
   61    65           1.2239112419          33.3043180512      B1        B1 (2)
   62   103           1.2448393476          33.8738007598      A2        A2 (4)
   63    90           1.2738892162          34.6642878700      B2        B2 (3)
   64    28           1.3124430297          35.7133904721      A1        A1 (1)
   65    66           1.3456788191          36.6177822806      B1        B1 (2)
   66   104           1.3714943194          37.3202577548      A2        A2 (4)
   67    91           1.4354986724          39.0619047449      B2        B2 (3)
   68    29           1.4990457439          40.7911084705      A1        A1 (1)
   69    30           1.5103206449          41.0979141250      A1        A1 (1)
   70    67           1.5610829891          42.4792277344      B1        B1 (2)
   71    92           1.7421143569          47.4053416914      B2        B2 (3)
   72    68           1.7466509278          47.5287880628      B1        B1 (2)
   73    31           1.7467472451          47.5314089902      A1        A1 (1)
   74   105           1.7679482279          48.1083170609      A2        A2 (4)
   75    32           1.8430050429          50.1507168296      A1        A1 (1)
   76    69           1.8441591714          50.1821222649      B1        B1 (2)
   77    93           1.8888814634          51.3990776971      B2        B2 (3)
   78    33           1.8981783416          51.6520586139      A1        A1 (1)
   79    70           1.9089442936          51.9450150632      B1        B1 (2)
   80    34           1.9187219050          52.2110773944      A1        A1 (1)
   81   106           1.9688513575          53.5751691457      A2        A2 (4)
   82    94           1.9930325680          54.2331733358      B2        B2 (3)
   83    71           2.0198838662          54.9638343058      B1        B1 (2)
   84    35           2.0237074494          55.0678792944      A1        A1 (1)
   85    95           2.0644185547          56.1756847903      B2        B2 (3)
   86    72           2.1279170649          57.9035670950      B1        B1 (2)
   87    73           2.1609794679          58.8032408195      B1        B1 (2)
   88    36           2.1740892657          59.1599765539      A1        A1 (1)
   89   107           2.2197050937          60.4012463400      A2        A2 (4)
   90    37           2.2317917316          60.7301404779      A1        A1 (1)
   91    74           2.2720914307          61.8267510417      B1        B1 (2)
   92   108           2.2731409804          61.8553107387      A2        A2 (4)
   93    38           2.2910640308          62.3430217355      A1        A1 (1)
   94    96           2.3608017770          64.2406822843      B2        B2 (3)
   95    75           2.4266950938          66.0337305915      B1        B1 (2)
   96    39           2.5415250943          69.1584137622      A1        A1 (1)
   97    97           2.6459794446          72.0007611349      B2        B2 (3)
   98    40           2.7286936344          74.2515286676      A1        A1 (1)
   99    76           2.7685074180          75.3349167969      B1        B1 (2)
  100   109           2.7871846361          75.8431497403      A2        A2 (4)
  101    41           2.8002424802          76.1984717426      A1        A1 (1)
  102    77           2.8183839511          76.6921262624      B1        B1 (2)
  103    42           2.9071085890          79.1064464016      A1        A1 (1)
  104    78           3.0443819658          82.8418448876      B1        B1 (2)
  105    43           3.0871751314          84.0063061225      A1        A1 (1)
  106    79           3.2154459786          87.4967333259      B1        B1 (2)
  107    44           3.2670572219          88.9011466545      A1        A1 (1)
  108    80           3.2971487311          89.7199782484      B1        B1 (2)
  109    45           3.9001897984         106.1295599359      A1        A1 (1)


  VSCF finished.

 @CHECKOUT-I, Total execution time (CPU/WALL):         4.21/       1.41 seconds.
--executable xvscf finished with status     0 in        1.44 seconds (walltime).
 --invoking executable--
/home/besselman/CFOUR_18/cfour18/bin/xvtran
 @GETMEM-I,  Allocated  183105 MB of main memory.
  Partial RHF integral transformation
  The following   6 MOs will be dropped:
    1  2  3  4 12 13
  There are 103 active molecular orbitals.
 TRANSFORMING (NP|QR) TYPE OF INTEGRALS
 TRANSFORMING (IA|JB) TYPE OF INTEGRALS
 TRANSFORMING (IJ|AB) TYPE OF INTEGRALS
 TRANSFORMING (FRZ ALL|ALL ALL) TYPE OF INTEGRALS
  Transformation of IIII integrals :
  1 pass through the AO integral file was required.
      742646 AO integrals were read.
      823848 MO integrals were written to HF2.
  Transformation of IIJJ integrals :
  1 pass through the AO integral file was required.
     1042920 AO integrals were read.
      550027 MO integrals were written to HF2.
  Transformation of IJIJ integrals :
  1 pass through the AO integral file was required.
     1957212 AO integrals were read.
     1787560 MO integrals were written to HF2.
  Transformation of IJKL integrals :
  1 pass through the AO integral file was required.
      958207 AO integrals were read.
      628524 MO integrals were written to HF2.
  Summary of active molecular orbitals: 
------------------------------------------------------------------------
 
  Index      Eigenvalue    Symmetry    Index      Eigenvalue    Symmetry
------------------------------------------------------------------------
     1        -1.2558897        1        53         0.4720624        2
     2        -1.0886753        1        54         0.5531512        2
     3        -0.8569922        1        55         0.6861829        2
     4        -0.7185019        1        56         0.7258478        2
     5        -0.6517436        1        57         0.8049427        2
     6        -0.5736944        1        58         0.8772160        2
     7        -0.4152842        1        59         0.9430035        2
     8        -1.0321544        2        60         1.0857926        2
     9        -0.8538302        2        61         1.1932862        2
    10        -0.6567682        2        62         1.2239112        2
    11        -0.5950649        2        63         1.3456788        2
    12        -0.5161963        2        64         1.5610830        2
    13        -0.5375478        3        65         1.7466509        2
    14        -0.3803166        3        66         1.8441592        2
    15        -0.3449181        4        67         1.9089443        2
    16         0.1829565        1        68         2.0198839        2
    17         0.2290966        1        69         2.1279171        2
    18         0.2604979        1        70         2.1609795        2
    19         0.3823071        1        71         2.2720914        2
    20         0.4660060        1        72         2.4266951        2
    21         0.5768735        1        73         2.7685074        2
    22         0.6358007        1        74         2.8183840        2
    23         0.7242008        1        75         3.0443820        2
    24         0.7294232        1        76         3.2154460        2
    25         0.7902009        1        77         3.2971487        2
    26         0.8475208        1        78         0.1164506        3
    27         0.9676202        1        79         0.3404579        3
    28         0.9914798        1        80         0.6671783        3
    29         1.0841929        1        81         0.7340515        3
    30         1.1375353        1        82         0.8502839        3
    31         1.2151306        1        83         1.0574876        3
    32         1.3124430        1        84         1.1613839        3
    33         1.4990457        1        85         1.2738892        3
    34         1.5103206        1        86         1.4354987        3
    35         1.7467472        1        87         1.7421144        3
    36         1.8430050        1        88         1.8888815        3
    37         1.8981783        1        89         1.9930326        3
    38         1.9187219        1        90         2.0644186        3
    39         2.0237074        1        91         2.3608018        3
    40         2.1740893        1        92         2.6459794        3
    41         2.2317917        1        93         0.1311117        4
    42         2.2910640        1        94         0.7185767        4
    43         2.5415251        1        95         0.8135507        4
    44         2.7286936        1        96         1.1664671        4
    45         2.8002425        1        97         1.2448393        4
    46         2.9071086        1        98         1.3714943        4
    47         3.0871751        1        99         1.7679482        4
    48         3.2670572        1       100         1.9688514        4
    49         3.9001898        1       101         2.2197051        4
    50         0.2145314        2       102         2.2731410        4
    51         0.2532749        2       103         2.7871846        4
    52         0.4348374        2
------------------------------------------------------------------------
 @CHECKOUT-I, Total execution time (CPU/WALL):        66.76/       2.30 seconds.
--executable xvtran finished with status     0 in        2.33 seconds (walltime).
 --invoking executable--
/home/besselman/CFOUR_18/cfour18/bin/xintprc
 @GETMEM-I,  Allocated  183105 MB of main memory.
  @GMOIAA-I, Processing MO integrals for spin case AA.
  @GMOIAA-I, Generation of integral list completed.
                      TYPE                NUMBER
                      ----               --------
                      PPPP                     0
                      PPPH               1349060
                      PPHH                231695
                      PHPH                126158
                      PHHH                 43582
                      HHHH                  2174

                     TOTAL               1752669

  @FORMT2-I, Second-order MP correlation energies:
            ------------------------------------------------
            E(SCF)                  =   -246.714960622880 a.u.
            E2(AA)                  =     -0.107832089141 a.u.
            E2(AB)                  =     -0.592490735083 a.u.
            E2(TOT)                 =     -0.808154913365 a.u.
            Total MP2 energy        =   -247.523115536246 a.u.
            ------------------------------------------------
   Largest T2 amplitudes for spin case AB:
       _       _                 _       _                 _       _
   i   j   a   b             i   j   a   b             i   j   a   b
-----------------------------------------------------------------------------
[ 14  14  78  78]-0.07234 [ 15  15  93  93]-0.06941 [ 15  15  78  78]-0.05228
[ 14  14  93  93]-0.04144 [ 15  14  78  93] 0.03669 [ 14  15  93  78] 0.03669
[ 13  13  78  78]-0.03440 [ 13  13  93  93]-0.02849 [ 14  13  79  78]-0.02761
[ 13  14  78  79]-0.02761 [ 14  14  79  79]-0.02592 [ 15  15  79  79]-0.02442
[ 15  13  79  93] 0.02420 [ 13  15  93  79] 0.02420 [ 14  13  78  79]-0.02127
-----------------------------------------------------------------------------
   Norm of T2AB vector (   462070 symmetry allowed elements):  0.4650476960.
-----------------------------------------------------------------------------
 @CHECKOUT-I, Total execution time (CPU/WALL):         4.55/       0.26 seconds.
--executable xintprc finished with status     0 in        0.28 seconds (walltime).
 --invoking executable--
/home/besselman/CFOUR_18/cfour18/bin/xncc
 @GETMEM-I,  Allocated       7 MB of main memory.

Running with 32 threads/proc

Using DIIS to accelerate the convergence of T1 and T2
Using immediate high-order contributions
Damping factor for T3: 0.000000
Damping factor for T4: 0.000000

Using DIIS to accelerate the convergence of L1 and L2
Using immediate high-order contributions
Damping factor for L3: 0.000000
Damping factor for L4: 0.000000

Transposes are coarse-threaded

Memory limit:                178.814 GiB
Minimum memory requirement:  105.047 MiB
Compromise memory amount:    223.457 MiB
Optimal memory requirement:    1.915 GiB

List              Location   Size        Cached Hunks Est. Disk I/O
----------------- ---------- ----------- ------ ----- -------------

           T_DIIS       70:0   17.643 MiB    Yes     -   635.132 MiB
           Z_DIIS       70:1   17.643 MiB    Yes     -     1.034 GiB
          <AI|bj>         18    3.525 MiB    Yes     -   110.689 MiB
          <Ab|Ci>         30   20.304 MiB    Yes     -     2.610 GiB
          <Ab|Ij>         16    3.525 MiB    Yes     -   747.367 MiB
          <Ai|Bj>         25    3.525 MiB    Yes     -    70.506 MiB
          <Aj|bI>         21    3.525 MiB     No     -         0   B
          <Ij|Ka>         10  631.867 KiB    Yes     -   107.985 MiB
          <Ij|Kl>         13  111.852 KiB    Yes     -     1.857 MiB
            D(AB)      160:2   17.859 KiB    Yes     -     2.895 MiB
            D(AI)      160:4    3.273 KiB    Yes     -   379.719 KiB
            D(IA)      160:6    3.273 KiB    Yes     -   111.297 KiB
            D(IJ)      160:0      632   B    Yes     -    82.703 KiB
           D~(AB)      192:0   17.859 KiB    Yes     -   142.875 KiB
           D~(AI)      193:0    3.273 KiB    Yes     -     6.547 KiB
           D~(IJ)      191:0      632   B    Yes     -     4.938 KiB
            F(EA)       92:0   17.859 KiB    Yes     -     2.913 MiB
            F(EM)       93:0    3.273 KiB    Yes     -   310.977 KiB
            F(MI)       91:0      632   B    Yes     -   112.328 KiB
            G(AB)      192:2   17.859 KiB    Yes     -   857.250 KiB
         G(AI,BJ)        123    3.525 MiB     No     -         0   B
         G(AI,bj)        118    3.525 MiB    Yes     -    23.831 MiB
         G(Ab,Ij)        116    3.525 MiB    Yes     -    59.930 MiB
         G(Ai,Bc)        230   20.304 MiB    Yes     -    81.215 MiB
         G(Ai,Bj)        125    3.525 MiB    Yes     -    21.152 MiB
            G(IJ)      191:2      632   B    Yes     -    29.625 KiB
         G(Ij,Ab)        216    3.525 MiB    Yes     -    10.576 MiB
         G(Ij,Ka)        210  631.867 KiB    Yes     -    21.597 MiB
         G(Ij,Kl)        113  111.852 KiB    Yes     -     3.714 MiB
        G~(Ij,Kl)        213  111.852 KiB     No     -         0   B
         H(AI,bj)        256    3.525 MiB    Yes     -    21.152 MiB
         H(Ai,Bj)        258    3.525 MiB    Yes     -    21.152 MiB
       Lambda(AI)      190:0    3.273 KiB    Yes     -   513.930 KiB
    Lambda(Ab,Ij)        146    3.525 MiB    Yes     -   839.025 MiB
            Q(AI)      190:2    3.273 KiB    Yes     -   121.117 KiB
         Q(Ab,Ij)         82    3.525 MiB    Yes     -   200.943 MiB
            T(AI)       90:0    3.273 KiB    Yes     -     1.231 MiB
         T(Ab,Ij)         46    3.525 MiB    Yes     -     1.215 GiB
         T(Rs,Ij)        246    5.505 MiB     No     -         0   B
         W(Mn,Ij)         53  111.852 KiB    Yes     -     5.134 MiB
        W~(Ab,Ej)        130   20.304 MiB    Yes     -   548.200 MiB
        W~(EM,bj)         56    3.525 MiB    Yes     -   349.006 MiB
        W~(Em,Bj)         58    3.525 MiB    Yes     -   349.006 MiB
        W~(Ij,Mb)        110  631.867 KiB    Yes     -    16.661 MiB
       W~~(Ab,Ej)        169   20.304 MiB    Yes     -   324.859 MiB
       W~~(EM,bj)         76    3.525 MiB    Yes     -    28.203 MiB
       W~~(Em,Bj)         78    3.525 MiB    Yes     -    28.203 MiB
       W~~(Ij,Mb)        165  631.867 KiB    Yes     -     9.873 MiB
            Z(AI)       90:2    3.273 KiB    Yes     -     1.343 MiB
         Z(Ab,Ij)         63    3.525 MiB    Yes     -     1.549 GiB
         Z(Rs,Ij)        263    5.505 MiB     No     -         0   B
       T(abc,ijk)          -  880.703 MiB     No     1         0   B
       Z(abc,ijk)          -  880.703 MiB     No     1         0   B

Simulation and memory analysis took 0.709 seconds

MP2 correlation energy:  -0.808154913365286

Non-iterative calculation of MP2 took 0.555 cpu seconds and 0.020 walltime seconds at 2.049 Gflops/sec

Total MP2 energy: -247.523115536245541

Beginning iterative solution of CCSD equations:

It.  Correlation Energy T1 Residual T2 Residual CPU Time (s) Walltime (s)
-------------------------------------------------------------------------
  1  -0.811767146153472 1.98495e-02 1.51473e-02       30.142        0.957
  2  -0.836821102811042 2.62856e-03 1.10726e-02       29.404        0.919
  3  -0.837775455809991 3.42004e-03 3.39214e-03       29.776        0.931
  4  -0.840988811940537 8.95702e-04 1.62687e-03       27.868        0.871
  5  -0.841349863077153 8.18230e-04 5.80418e-04       29.174        0.912

   A    I                     A    I                     A    I                  
-------------------------- -------------------------- -------------------------- 
  39   21  0.0240564910220   57   20 -0.0120915976554   57   17  0.0078287498702 
  43   20 -0.0192871302353   62   21 -0.0109027611028   36   12 -0.0077788825090 
  22   20  0.0188337731979   32   19  0.0100181609877   36   19 -0.0072470609951 
  23   21 -0.0175601347232   37   20  0.0082056091230   33   13  0.0071355979792 
  37   17  0.0154223283359   24   19 -0.0080668896672   72   13  0.0069445300818 

   A    B    I    J                     A    B    I    J                  
------------------------------------ ------------------------------------ 
  23   23   21   21 -0.0898857780981   23   29   17   21  0.0377770348658 
  22   22   20   20 -0.0888860008943   22   22   17   17 -0.0310346967618 
  22   23   21   20  0.0503466612625   23   23   20   20 -0.0292433672208 
  23   22   20   21  0.0503466612625   22   29   20   17 -0.0290233882597 
  29   22   20   17 -0.0398463598598   29   22   17   20 -0.0290233882597 
  22   29   17   20 -0.0398463598598   29   29   17   17 -0.0267716574922 
  22   22   21   21 -0.0379637877430   23   29   21   17  0.0251426906212 
  29   23   21   17  0.0377770348658 

It.  Correlation Energy T1 Residual T2 Residual CPU Time (s) Walltime (s)
-------------------------------------------------------------------------
  6  -0.841389200201128 1.90461e-04 9.05819e-05       28.203        0.882
  7  -0.841385303639533 1.13346e-04 1.58259e-05       28.716        0.898
  8  -0.841382171663365 3.80755e-05 5.34742e-06       27.373        0.856
  9  -0.841381448195606 1.83751e-05 2.90314e-06       29.177        0.914
 10  -0.841382494390426 7.51649e-06 8.08931e-07       29.874        0.934

   A    I                     A    I                     A    I                  
-------------------------- -------------------------- -------------------------- 
  39   21  0.0240299235266   57   20 -0.0120568447551   57   17  0.0078135121172 
  43   20 -0.0193054906544   62   21 -0.0109104608825   36   12 -0.0077662276483 
  22   20  0.0192594334478   32   19  0.0099573618039   36   19 -0.0072214321914 
  23   21 -0.0179921105742   37   20  0.0081634286140   33   13  0.0071034784405 
  37   17  0.0153704985863   24   19 -0.0080604887933   72   13  0.0069409240236 

   A    B    I    J                     A    B    I    J                  
------------------------------------ ------------------------------------ 
  23   23   21   21 -0.0901010254681   23   29   17   21  0.0378696956437 
  22   22   20   20 -0.0890973876101   22   22   17   17 -0.0309848969927 
  22   23   21   20  0.0504974779595   23   23   20   20 -0.0292595759905 
  23   22   20   21  0.0504974779595   22   29   20   17 -0.0290395092425 
  29   22   20   17 -0.0399300138617   29   22   17   20 -0.0290395092425 
  22   29   17   20 -0.0399300138617   29   29   17   17 -0.0268560476609 
  22   22   21   21 -0.0379720020500   23   29   21   17  0.0251757916787 
  29   23   21   17  0.0378696956437 

It.  Correlation Energy T1 Residual T2 Residual CPU Time (s) Walltime (s)
-------------------------------------------------------------------------
 11  -0.841382959077141 1.31615e-06 4.84877e-07       29.394        0.919
 12  -0.841383220149595 1.02208e-06 5.13715e-07       27.534        0.861
 13  -0.841383368839922 3.03378e-07 3.05482e-07       27.614        0.863
 14  -0.841383423807380 1.77507e-07 1.27676e-07       27.343        0.855
 15  -0.841383438432864 7.38089e-08 4.00954e-08       27.037        0.845

   A    I                     A    I                     A    I                  
-------------------------- -------------------------- -------------------------- 
  39   21  0.0240306311286   57   20 -0.0120567515919   57   17  0.0078136421343 
  43   20 -0.0193064409845   62   21 -0.0109104737939   36   12 -0.0077662000385 
  22   20  0.0192632893815   32   19  0.0099579645809   36   19 -0.0072217297110 
  23   21 -0.0179957156330   37   20  0.0081635608789   33   13  0.0071036510639 
  37   17  0.0153711694715   24   19 -0.0080602904264   72   13  0.0069409418686 

   A    B    I    J                     A    B    I    J                  
------------------------------------ ------------------------------------ 
  23   23   21   21 -0.0901022936085   23   29   17   21  0.0378704670445 
  22   22   20   20 -0.0890985189989   22   22   17   17 -0.0309857471525 
  22   23   21   20  0.0504987571167   23   23   20   20 -0.0292594350641 
  23   22   20   21  0.0504987571167   22   29   20   17 -0.0290402389789 
  29   22   20   17 -0.0399308110413   29   22   17   20 -0.0290402389789 
  22   29   17   20 -0.0399308110413   29   29   17   17 -0.0268565673445 
  22   22   21   21 -0.0379716749369   23   29   21   17  0.0251764083576 
  29   23   21   17  0.0378704670445 

It.  Correlation Energy T1 Residual T2 Residual CPU Time (s) Walltime (s)
-------------------------------------------------------------------------
 16  -0.841383443666150 3.91289e-08 6.32857e-09       28.776        0.900
 17  -0.841383443719449 2.06724e-08 2.19804e-09       28.152        0.880
 18  -0.841383443562795 4.41309e-09 1.30366e-09       27.610        0.863
 19  -0.841383443609809 3.91854e-09 4.77346e-10       28.758        0.899
 20  -0.841383443745951 9.99729e-10 3.07873e-10       27.319        0.854

   A    I                     A    I                     A    I                  
-------------------------- -------------------------- -------------------------- 
  39   21  0.0240306307951   57   20 -0.0120567462402   57   17  0.0078136432300 
  43   20 -0.0193064489150   62   21 -0.0109104747264   36   12 -0.0077661986698 
  22   20  0.0192633777678   32   19  0.0099579476388   36   19 -0.0072217250572 
  23   21 -0.0179957762498   37   20  0.0081635569258   33   13  0.0071036528253 
  37   17  0.0153711630930   24   19 -0.0080602915294   72   13  0.0069409425568 

   A    B    I    J                     A    B    I    J                  
------------------------------------ ------------------------------------ 
  23   23   21   21 -0.0901022977092   23   29   17   21  0.0378704662746 
  22   22   20   20 -0.0890985239626   22   22   17   17 -0.0309857364421 
  22   23   21   20  0.0504987609810   23   23   20   20 -0.0292594455732 
  23   22   20   21  0.0504987609810   22   29   20   17 -0.0290402339492 
  29   22   20   17 -0.0399308113904   29   22   17   20 -0.0290402339492 
  22   29   17   20 -0.0399308113904   29   29   17   17 -0.0268565708637 
  22   22   21   21 -0.0379716846373   23   29   21   17  0.0251764028684 
  29   23   21   17  0.0378704662746 

It.  Correlation Energy T1 Residual T2 Residual CPU Time (s) Walltime (s)
-------------------------------------------------------------------------

CCSD iterations converged in 20 cycles and 17.851 seconds (0.893 s/it.) at 5.674 Gflops/sec

Total CCSD energy: -247.556344066626195

CCSD[T] correlation energy:  -0.038117341264260
CCSD(T) correlation energy:  -0.037178174373436

Non-iterative calculation of CCSD(T) took 256.538 cpu seconds and 8.077 walltime seconds at 13.994 Gflops/sec

Total CCSD(T) energy: -247.593522240999619

             _
Formation of H took 0.244 seconds at 27.974 Gflops/sec

Beginning iterative solution of Lambda-CCSD equations:

It.  Correlation Energy L1 Residual L2 Residual CPU Time (s) Walltime (s)
-------------------------------------------------------------------------
  1  -0.888833649377680 7.18116e-03 2.19405e-02       27.269        0.852
  2  -0.880062914768254 4.08556e-03 4.38855e-03       28.796        0.900
  3  -0.880793003471421 5.30290e-04 2.79259e-03       25.824        0.807
  4  -0.881202481729211 7.68214e-04 8.11117e-04       27.455        0.858
  5  -0.881218378059027 2.03027e-04 1.52479e-04       27.697        0.866

   A    I                     A    I                     A    I                  
-------------------------- -------------------------- -------------------------- 
  39   21  0.0206419038750   57   20 -0.0107242653140   37   20  0.0069493739573 
  23   21 -0.0187901172515   62   21 -0.0098845390293   30   19 -0.0068615721266 
  43   20 -0.0167158558787   32   19  0.0089718815102   25   15  0.0065542439954 
  22   20  0.0161516353297   27   18 -0.0076138043779   57   17  0.0065469214906 
  37   17  0.0119078442636   24   19 -0.0073424232703   36   19 -0.0064513542965 

   A    B    I    J                     A    B    I    J                  
------------------------------------ ------------------------------------ 
  23   23   21   21 -0.1179432639950   23   29   17   21  0.0432000720659 
  22   22   20   20 -0.1167550054478   22   22   17   17 -0.0382839971587 
  22   23   21   20  0.0665341316185   23   23   20   20 -0.0378106148043 
  23   22   20   21  0.0665341316185   22   29   20   17 -0.0344374224174 
  22   22   21   21 -0.0498203426048   29   22   17   20 -0.0344374224174 
  29   22   20   17 -0.0455513338360   23   23   17   17 -0.0314487400241 
  22   29   17   20 -0.0455513338360   23   29   21   17  0.0305120668897 
  29   23   21   17  0.0432000720659 

It.  Correlation Energy L1 Residual L2 Residual CPU Time (s) Walltime (s)
-------------------------------------------------------------------------
  6  -0.881208034767725 1.20814e-04 4.92052e-05       25.760        0.807
  7  -0.881216499346360 3.77928e-05 1.03946e-05       27.034        0.846
  8  -0.881212818935219 2.01599e-05 2.36788e-06       27.122        0.848
  9  -0.881213523358180 6.67132e-06 1.63090e-06       27.294        0.853
 10  -0.881213410651056 1.91834e-06 6.85957e-07       27.539        0.861

   A    I                     A    I                     A    I                  
-------------------------- -------------------------- -------------------------- 
  39   21  0.0206393792081   57   20 -0.0107116685602   37   20  0.0069452144844 
  23   21 -0.0189417193570   62   21 -0.0098824024637   30   19 -0.0068684173973 
  43   20 -0.0167301145835   32   19  0.0089558058954   57   17  0.0065564106285 
  22   20  0.0163790673064   27   18 -0.0075982963801   25   15  0.0065377744027 
  37   17  0.0119344102102   24   19 -0.0073776876715   36   19 -0.0064439551823 

   A    B    I    J                     A    B    I    J                  
------------------------------------ ------------------------------------ 
  23   23   21   21 -0.1180045077040   23   29   17   21  0.0432382226219 
  22   22   20   20 -0.1168086238612   22   22   17   17 -0.0382484810080 
  22   23   21   20  0.0665824292408   23   23   20   20 -0.0378327882674 
  23   22   20   21  0.0665824292408   22   29   20   17 -0.0344293215635 
  22   22   21   21 -0.0498222486712   29   22   17   20 -0.0344293215635 
  29   22   20   17 -0.0455889674048   23   23   17   17 -0.0314094099082 
  22   29   17   20 -0.0455889674048   23   29   21   17  0.0305064780677 
  29   23   21   17  0.0432382226219 

It.  Correlation Energy L1 Residual L2 Residual CPU Time (s) Walltime (s)
-------------------------------------------------------------------------
 11  -0.881213488908998 8.44618e-07 2.95433e-07       27.253        0.852
 12  -0.881213539613169 2.14892e-07 1.75711e-07       27.435        0.858
 13  -0.881213547610362 1.08737e-07 9.25092e-08       26.547        0.830
 14  -0.881213556870106 5.70869e-08 4.17284e-08       28.258        0.883
 15  -0.881213559793382 2.64247e-08 1.20182e-08       27.289        0.853

   A    I                     A    I                     A    I                  
-------------------------- -------------------------- -------------------------- 
  39   21  0.0206395719516   57   20 -0.0107116106506   37   20  0.0069452578004 
  23   21 -0.0189433486925   62   21 -0.0098824534406   30   19 -0.0068684159426 
  43   20 -0.0167304268421   32   19  0.0089559851719   57   17  0.0065564439197 
  22   20  0.0163810166856   27   18 -0.0075986208127   25   15  0.0065379984510 
  37   17  0.0119344788545   24   19 -0.0073775597170   36   19 -0.0064440211851 

   A    B    I    J                     A    B    I    J                  
------------------------------------ ------------------------------------ 
  23   23   21   21 -0.1180050809952   23   29   17   21  0.0432384213693 
  22   22   20   20 -0.1168091142805   22   22   17   17 -0.0382489061684 
  22   23   21   20  0.0665830080088   23   23   20   20 -0.0378326727697 
  23   22   20   21  0.0665830080088   22   29   20   17 -0.0344296869642 
  22   22   21   21 -0.0498220866311   29   22   17   20 -0.0344296869642 
  29   22   20   17 -0.0455892142759   23   23   17   17 -0.0314096850596 
  22   29   17   20 -0.0455892142759   23   29   21   17  0.0305067392379 
  29   23   21   17  0.0432384213693 

It.  Correlation Energy L1 Residual L2 Residual CPU Time (s) Walltime (s)
-------------------------------------------------------------------------
 16  -0.881213560271485 1.52560e-08 2.62268e-09       25.881        0.809
 17  -0.881213560202427 7.14582e-09 1.54166e-09       25.349        0.792
 18  -0.881213560166623 4.44217e-09 6.09495e-10       25.775        0.806
 19  -0.881213560144363 1.29720e-09 3.72671e-10       25.639        0.801
 20  -0.881213560166000 5.64976e-10 1.62978e-10       27.482        0.859

   A    I                     A    I                     A    I                  
-------------------------- -------------------------- -------------------------- 
  39   21  0.0206395715780   57   20 -0.0107116087860   37   20  0.0069452559971 
  23   21 -0.0189433787273   62   21 -0.0098824534244   30   19 -0.0068684143114 
  43   20 -0.0167304293651   32   19  0.0089559819828   57   17  0.0065564441969 
  22   20  0.0163810525441   27   18 -0.0075986169029   25   15  0.0065379956383 
  37   17  0.0119344775165   24   19 -0.0073775604285   36   19 -0.0064440189557 

   A    B    I    J                     A    B    I    J                  
------------------------------------ ------------------------------------ 
  23   23   21   21 -0.1180050833598   23   29   17   21  0.0432384209602 
  22   22   20   20 -0.1168091174101   22   22   17   17 -0.0382489028555 
  22   23   21   20  0.0665830113594   23   23   20   20 -0.0378326765256 
  23   22   20   21  0.0665830113594   22   29   20   17 -0.0344296857151 
  22   22   21   21 -0.0498220903492   29   22   17   20 -0.0344296857151 
  29   22   20   17 -0.0455892147507   23   23   17   17 -0.0314096810899 
  22   29   17   20 -0.0455892147507   23   29   21   17  0.0305067374271 
  29   23   21   17  0.0432384209602 

It.  Correlation Energy L1 Residual L2 Residual CPU Time (s) Walltime (s)
-------------------------------------------------------------------------

Lambda-CCSD iterations converged in 20 cycles and 16.930 seconds (0.847 s/it.) at 5.839 Gflops/sec

 @CHECKOUT-I, Total execution time (CPU/WALL):      1393.07/      44.49 seconds.
norm of D(AI): 0.060202725793694
norm of D(IA): 0.057700084802790
norm of D(AB): 0.083673725508196
norm of D(IJ): 0.109170741069387
E(AB): 0.549456499488384
E(IJ): 0.446488558917093
E(1e): 0.995945058405477
norm of G(Ab,Ij): 0.493526742966852
norm of G(Ij,Ab): 0.558175129773397
E(Ab,Ij): -1.688601821630126
norm of G(Ij,Kl): 0.053571866936103
E(Ij,Kl): 0.182147412345554
norm of G(Ai,Bc): 0.011797804729293
norm of G(Ab,Ci): 0.020625093703977
E(Ab,Ci): -0.078588313083935
norm of G(Ij,Ka): 0.006588043687572
norm of G(Ia,Jk): 0.012470070147958
E(Ia,Jk): -0.012139192881615
norm of G(AI,bj): 0.067476787275149
norm of G(Ai,Bj): 0.055082955145421
E(Ai,Bj): -0.497232614701688
E1: -0.293555465131108
E2: -0.316940553242842
E3: 0.113263403672262
E(tot): -1.098469471546332

Formation of one- and two-particle density
matrices took 0.282 seconds at 31.133 Gflops/sec

--executable xncc finished with status     0 in       44.55 seconds (walltime).
 --invoking executable--
/home/besselman/CFOUR_18/cfour18/bin/xdens
 @GETMEM-I,  Allocated  183105 MB of main memory.
  CCSD(T) density and intermediates are calculated.
  The perturbed orbitals are chosen canonical.
  Direct algorithm used for all contributions involving G(AB,CD).
  local is set to  F
  local is set to  F
  local is set to 4 F
  local is set to  F
  local is set to 5 F
  local is set to 6 F
  local is set to 7 F T
  local5 is set to  F
  local is set to  F
  W(abef) AB contribution =  0.1410964647 a.u.
  W(abef) AB contribution =  0.1539403964 a.u.
  local is set to 12 F
                     1                     1
                     2                     2
                     3                     3
                     4                     4
  processed                 742646  ao basis integrals from 
                   182  buffers.
  processed                1957212  ao basis integrals from 
                   478  buffers.
  processed                1042920  ao basis integrals from 
                   255  buffers.
  processed                 958207  ao basis integrals from 
                   234  buffers.
 ITERM.tmp does not exsit!
 skip reading
  The iterative expansion of D(ai) converged after  21 iterations.
  SORTNOC109-I, Processed      1085260 fPQR integrals.
  local is set to 12 F
  ----------------------------------------------------------------------
                 Natural orbital occupation numbers
  ----------------------------------------------------------------------
  2.00001  2.00001  2.00001  2.00001  2.00001  2.00001  1.97952  1.97507
  1.97292  1.96528  1.96469  1.96231  1.95730  1.95497  1.95492  1.95192
  1.94842  1.94634  1.93642  1.89402  1.89072  0.09622  0.08733  0.04571
  0.03435  0.03226  0.02915  0.02913  0.02728  0.02570  0.02283  0.02195
  0.02112  0.01952  0.01784  0.01352  0.01202  0.01202  0.00975  0.00931
  0.00918  0.00911  0.00899  0.00879  0.00858  0.00824  0.00797  0.00712
  0.00649  0.00633  0.00589  0.00559  0.00556  0.00494  0.00419  0.00413
  0.00384  0.00372  0.00358  0.00345  0.00337  0.00321  0.00280  0.00270
  0.00244  0.00218  0.00217  0.00212  0.00183  0.00182  0.00171  0.00164
  0.00145  0.00138  0.00130  0.00125  0.00125  0.00124  0.00122  0.00120
  0.00102  0.00095  0.00094  0.00086  0.00085  0.00080  0.00075  0.00070
  0.00068  0.00066  0.00065  0.00059  0.00054  0.00049  0.00048  0.00042
  0.00036  0.00036  0.00030  0.00025  0.00022  0.00022  0.00020  0.00020
  0.00018  0.00017  0.00014  0.00011  0.00009
  Trace of density matrix :  42.0000000000.
  ----------------------------------------------------------------------
  Density calculation successfully completed.
 @CHECKOUT-I, Total execution time (CPU/WALL):        69.30/       5.27 seconds.
--executable xdens finished with status     0 in        5.33 seconds (walltime).
 --invoking executable--
/home/besselman/CFOUR_18/cfour18/bin/xanti
 @GETMEM-I,  Allocated  183105 MB of main memory.
 CCSD(T) MO gammas will be sorted to Mulliken order.
  @SETMET-I, Unequal number of MO and AO orbitals.
 @CHECKOUT-I, Total execution time (CPU/WALL):        18.05/       0.79 seconds.
--executable xanti finished with status     0 in        0.81 seconds (walltime).
 --invoking executable--
/home/besselman/CFOUR_18/cfour18/bin/xbcktrn
 @GETMEM-I,  Allocated  183105 MB of main memory.
 @CHECKOUT-I, Total execution time (CPU/WALL):         0.31/       0.32 seconds.
--executable xbcktrn finished with status     0 in        0.35 seconds (walltime).
 --invoking executable--
/home/besselman/CFOUR_18/cfour18/bin/xvdint
 @GETMEM-I,  Allocated  183105 MB of main memory.
 One- and two-electron integral derivatives are calculated
 for RHF-CC/MBPT gradients and dipole moments.
 Spherical gaussians are used.

                     Kinetic energy integral gradient
                     --------------------------------

                         H #1 z     0.4494698007
                         C #2 z     0.2481498280
                         C #3 x    -0.4766722274
                         C #3 z     0.2483613563
                         C #4 x    -0.6177128268
                         C #4 z     0.0730181484
                         H #5 x    -0.7920782598
                         H #5 z     0.4156539366
                         H #6 x    -0.7648307072
                         H #6 z    -0.4878563186
                         N #7 z    -0.9467967514


 H #1       0.0000000000            0.0000000000            0.4494698007
 C #2       0.0000000000            0.0000000000            0.2481498280
 C #3 1    -0.2383361137            0.0000000000            0.1241806782
 C #3 2     0.2383361137            0.0000000000            0.1241806782
 C #4 1    -0.3088564134            0.0000000000            0.0365090742
 C #4 2     0.3088564134            0.0000000000            0.0365090742
 H #5 1    -0.3960391299            0.0000000000            0.2078269683
 H #5 2     0.3960391299            0.0000000000            0.2078269683
 H #6 1    -0.3824153536            0.0000000000           -0.2439281593
 H #6 2     0.3824153536            0.0000000000           -0.2439281593
 N #7       0.0000000000            0.0000000000           -0.9467967514


                   Nuclear attraction integral gradient
                   ------------------------------------

                         H #1 z    -7.7458337903
                         C #2 z   -17.5415872477
                         C #3 x    32.1433325121
                         C #3 z   -18.2977605897
                         C #4 x    32.8976005924
                         C #4 z    11.7291661051
                         H #5 x    13.7522765451
                         H #5 z    -7.3572239886
                         H #6 x    13.5390452429
                         H #6 z     8.4041075106
                         N #7 z    30.8091320006


 H #1       0.0000000000            0.0000000000           -7.7458337903
 C #2       0.0000000000            0.0000000000          -17.5415872477
 C #3 1    16.0716662560            0.0000000000           -9.1488802948
 C #3 2   -16.0716662560            0.0000000000           -9.1488802948
 C #4 1    16.4488002962            0.0000000000            5.8645830525
 C #4 2   -16.4488002962            0.0000000000            5.8645830525
 H #5 1     6.8761382725            0.0000000000           -3.6786119943
 H #5 2    -6.8761382725            0.0000000000           -3.6786119943
 H #6 1     6.7695226215            0.0000000000            4.2020537553
 H #6 2    -6.7695226215            0.0000000000            4.2020537553
 N #7       0.0000000000            0.0000000000           30.8091320006


                      Reorthonormalization gradient
                      -----------------------------

                         H #1 z     0.2259797913
                         C #2 z     0.0153398240
                         C #3 x    -0.1396180151
                         C #3 z     0.0530132189
                         C #4 x    -0.0985268976
                         C #4 z     0.1950308578
                         H #5 x    -0.4011235288
                         H #5 z     0.2142549500
                         H #6 x    -0.3896396016
                         H #6 z    -0.2443972865
                         N #7 z    -0.4592213556


 H #1       0.0000000000            0.0000000000            0.2259797913
 C #2       0.0000000000            0.0000000000            0.0153398240
 C #3 1    -0.0698090076            0.0000000000            0.0265066095
 C #3 2     0.0698090076            0.0000000000            0.0265066095
 C #4 1    -0.0492634488            0.0000000000            0.0975154289
 C #4 2     0.0492634488            0.0000000000            0.0975154289
 H #5 1    -0.2005617644            0.0000000000            0.1071274750
 H #5 2     0.2005617644            0.0000000000            0.1071274750
 H #6 1    -0.1948198008            0.0000000000           -0.1221986432
 H #6 2     0.1948198008            0.0000000000           -0.1221986432
 N #7       0.0000000000            0.0000000000           -0.4592213556


                Electronic contributions to dipole moment
                -----------------------------------------

                               au             Debye

                    z      1.41834102      3.60506391

  Conversion factor used: 1 a.u. =   2.54174691 Debye 


 Evaluation of 1e integral derivatives required    2.31 seconds.
 Evaluation of 2el integral derivatives

                      Two-electron integral gradient
                      ------------------------------

                         H #1 z     4.5666759826
                         C #2 z     8.5002386159
                         C #3 x   -16.2476478782
                         C #3 z     9.2547346231
                         C #4 x   -15.6792535027
                         C #4 z    -4.5849710183
                         H #5 x    -8.1385520589
                         H #5 z     4.3407843522
                         H #6 x    -8.0197630379
                         H #6 z    -4.9974050040
                         N #7 z   -17.0800575515


 H #1       0.0000000000            0.0000000000            4.5666759826
 C #2       0.0000000000            0.0000000000            8.5002386159
 C #3 1    -8.1238239391            0.0000000000            4.6273673115
 C #3 2     8.1238239391            0.0000000000            4.6273673115
 C #4 1    -7.8396267513            0.0000000000           -2.2924855091
 C #4 2     7.8396267513            0.0000000000           -2.2924855091
 H #5 1    -4.0692760294            0.0000000000            2.1703921761
 H #5 2     4.0692760294            0.0000000000            2.1703921761
 H #6 1    -4.0098815190            0.0000000000           -2.4987025020
 H #6 2     4.0098815190            0.0000000000           -2.4987025020
 N #7       0.0000000000            0.0000000000          -17.0800575515


 Evaluation of 2e integral derivatives required   42.71 seconds.

                            Molecular gradient
                            ------------------

                         H #1 z     0.0114353380
                         C #2 z     0.0057283173
                         C #3 x    -0.0094821892
                         C #3 z     0.0047803653
                         C #4 x    -0.0026305567
                         C #4 z    -0.0044302123
                         H #5 x    -0.0200752860
                         H #5 z     0.0109725282
                         H #6 x    -0.0195003531
                         H #6 z    -0.0123031516
                         N #7 z    -0.0161831850


 H #1       0.0000000000            0.0000000000            0.0114353380
 C #2       0.0000000000            0.0000000000            0.0057283173
 C #3 1    -0.0047410946            0.0000000000            0.0023901826
 C #3 2     0.0047410946            0.0000000000            0.0023901826
 C #4 1    -0.0013152783            0.0000000000           -0.0022151061
 C #4 2     0.0013152783            0.0000000000           -0.0022151061
 H #5 1    -0.0100376430            0.0000000000            0.0054862641
 H #5 2     0.0100376430            0.0000000000            0.0054862641
 H #6 1    -0.0097501766            0.0000000000           -0.0061515758
 H #6 2     0.0097501766            0.0000000000           -0.0061515758
 N #7       0.0000000000            0.0000000000           -0.0161831850


  Molecular gradient norm 0.402E-01

                           Total dipole moment
                           -------------------

                               au             Debye

                    z     -0.79771602     -2.02759223

  Conversion factor used: 1 a.u. =   2.54174691 Debye 


 @CHECKOUT-I, Total execution time (CPU/WALL):        44.98/      16.06 seconds.
--executable xvdint finished with status     0 in       16.12 seconds (walltime).
 --invoking executable--
/home/besselman/CFOUR_18/cfour18/bin/xjoda
   JODA beginning optimization cycle #  1.
                    10                     0
 OriVec is    1.00000000000000       3.273457186614371E-016
  0.000000000000000E+000                     1
  calling readgh 3                      0                     0
  gradient from JOBARC 
   0.000000000000000   0.000000000000000   0.011435337994701
   0.000000000000000   0.000000000000000   0.005728317318878
  -0.004741094583604   0.000000000000000   0.002390182634415
   0.004741094583604   0.000000000000000   0.002390182634415
  -0.001315278330585   0.000000000000000  -0.002215106125088
   0.001315278330585   0.000000000000000  -0.002215106125088
  -0.010037643023995   0.000000000000000   0.005486264123525
   0.010037643023995   0.000000000000000   0.005486264123525
  -0.009750176571698   0.000000000000000  -0.006151575779779
   0.009750176571698   0.000000000000000  -0.006151575779779
   0.000000000000000   0.000000000000000  -0.016183185019589
 
                     0
  current gradient vector 
        0.000000000000000        0.000000000000000        0.011435337994701
        0.000000000000000        0.000000000000000        0.005728317318878
       -0.004741094583604        0.000000000000000        0.002390182634415
        0.004741094583604        0.000000000000000        0.002390182634415
       -0.001315278330585        0.000000000000000       -0.002215106125088
        0.001315278330585        0.000000000000000       -0.002215106125088
       -0.010037643023995        0.000000000000000        0.005486264123525
        0.010037643023995        0.000000000000000        0.005486264123525
       -0.009750176571698        0.000000000000000       -0.006151575779779
        0.009750176571698        0.000000000000000       -0.006151575779779
        0.000000000000000        0.000000000000000        0.000000000000000
        0.000000000000000        0.000000000000000       -0.016183185019589
   Internal coordinate energy gradients (atomic units): 
                     R                 dV/dR
 [R1   ]    2.044504121964029   -0.011435337994689
 [R2   ]    2.629823450809667   -0.022449581841261
 [A1   ]    2.108401794319431    0.064106347020642
 [R2   ]    2.629823450809667   -0.022449581841261
 [A1   ]    2.108401794319431    0.064106347020642
 [D180 ]    3.141592653589793    0.000000000000000
 [R3   ]    2.633586095714894   -0.007917630044056
 [A2   ]    2.068414151853013   -0.030082228513996
 [D180 ]    3.141592653589793    0.000000000000000
 [R3   ]    2.633586095714894   -0.007917630044056
 [A2   ]    2.068414151853013   -0.030082228513996
 [D180 ]    3.141592653589793    0.000000000000000
 [R4   ]    2.043275471234734   -0.011437992317047
 [A3   ]    2.117797721665127    0.000327582785050
 [D0   ]    0.000000000000000    0.000000000000000
 [R4   ]    2.043275471234734   -0.011437992317047
 [A3   ]    2.117797721665127    0.000327582785050
 [D0   ]    0.000000000000000    0.000000000000000
 [R5   ]    2.047575246315423   -0.011528494758554
 [A4   ]    2.097162191056296    0.000082828298139
 [D180 ]    3.141592653589793    0.000000000000000
 [R5   ]    2.047575246315423   -0.011528494758554
 [A4   ]    2.097162191056296    0.000082828298139
 [D180 ]    3.141592653589793    0.000000000000000
 [R    ]    1.889726907414138    0.000000000000001
 [A90  ]    1.570796326794897   -0.000000000000005
 [D90  ]    1.570796326794897   -0.000000000000000
 [R6   ]    5.306956254632285   -0.016183185019601
 [A90  ]    1.570796326794897   -0.000000000000005
 [D180 ]    3.141592653589793    0.000000000000000
                     0                     0                     0 ****
   Optimization cycle  1.  Updating structure with Newton-Raphson step.
  @EFOL-I, Current internal coordinate Hessian written to FCMINT.
   There are  10 independent internal coordinates which will be optimized.
   Hessian matrix in totally symmetric symmetry coordinates: 
              R1        R2        A1        R3        A2   
  R1         1.000000  0.000000  0.000000  0.000000  0.000000
  R2         0.000000  1.000000  0.000000  0.000000  0.000000
  A1         0.000000  0.000000  0.250000  0.000000  0.000000
  R3         0.000000  0.000000  0.000000  1.000000  0.000000
  A2         0.000000  0.000000  0.000000  0.000000  0.250000
  R4         0.000000  0.000000  0.000000  0.000000  0.000000
  A3         0.000000  0.000000  0.000000  0.000000  0.000000
  R5         0.000000  0.000000  0.000000  0.000000  0.000000
  A4         0.000000  0.000000  0.000000  0.000000  0.000000
  R6         0.000000  0.000000  0.000000  0.000000  0.000000
 
              R4        A3        R5        A4        R6   
  R1         0.000000  0.000000  0.000000  0.000000  0.000000
  R2         0.000000  0.000000  0.000000  0.000000  0.000000
  A1         0.000000  0.000000  0.000000  0.000000  0.000000
  R3         0.000000  0.000000  0.000000  0.000000  0.000000
  A2         0.000000  0.000000  0.000000  0.000000  0.000000
  R4         1.000000  0.000000  0.000000  0.000000  0.000000
  A3         0.000000  0.250000  0.000000  0.000000  0.000000
  R5         0.000000  0.000000  1.000000  0.000000  0.000000
  A4         0.000000  0.000000  0.000000  0.250000  0.000000
  R6         0.000000  0.000000  0.000000  0.000000  1.000000
   The eigenvectors of the Hessian matrix: 
                   1         2         3         4         5
  R1         0.000000  0.000000  0.000000  0.000000  0.000000
  R2         0.000000  0.000000  0.000000  0.000000  1.000000
  A1         1.000000  0.000000  0.000000  0.000000  0.000000
  R3         0.000000  0.000000  0.000000  0.000000  0.000000
  A2         0.000000  1.000000  0.000000  0.000000  0.000000
  R4         0.000000  0.000000  0.000000  0.000000  0.000000
  A3         0.000000  0.000000  1.000000  0.000000  0.000000
  R5         0.000000  0.000000  0.000000  0.000000  0.000000
  A4         0.000000  0.000000  0.000000  1.000000  0.000000
  R6         0.000000  0.000000  0.000000  0.000000  0.000000
 
                   6         7         8         9        10
  R1         0.000000  1.000000  0.000000  0.000000  0.000000
  R2         0.000000  0.000000  0.000000  0.000000  0.000000
  A1         0.000000  0.000000  0.000000  0.000000  0.000000
  R3         0.000000  0.000000  0.000000  1.000000  0.000000
  A2         0.000000  0.000000  0.000000  0.000000  0.000000
  R4         1.000000  0.000000  0.000000  0.000000  0.000000
  A3         0.000000  0.000000  0.000000  0.000000  0.000000
  R5         0.000000  0.000000  1.000000  0.000000  0.000000
  A4         0.000000  0.000000  0.000000  0.000000  0.000000
  R6         0.000000  0.000000  0.000000  0.000000  1.000000
   The eigenvalues of the Hessian matrix: 
       0.25000      0.25000      0.25000      0.25000      1.00000      1.00000
       1.00000      1.00000      1.00000      1.00000
   Gradients along Hessian eigenvectors: 
       0.09066     -0.04254      0.00046      0.00012     -0.03175     -0.01618
      -0.01144     -0.01630     -0.01120     -0.01618
   There are  0 negative eigenvalues.
   Summary of Optimization Cycle: 
   The maximum unscaled step is:    0.28541.
   Scale factor set to:  0.52556.
   Forces are in hartree/bohr and hartree/radian.
   Parameter values are in Angstroms and degrees.
--------------------------------------------------------------------------
  Parameter     dV/dR           Step          Rold            Rnew
--------------------------------------------------------------------------
    R1     -0.0114353380    0.0031803486    1.0819049836    1.0850853322
    R2     -0.0224495818    0.0062435843    1.3916426320    1.3978862163
    A1      0.0641063470   -7.7216168372  120.8025243323  113.0809074951
    R3     -0.0079176300    0.0022020183    1.3936337379    1.3958357563
    A2     -0.0300822285    3.6234078682  118.5114011863  122.1348090545
    R4     -0.0114379923    0.0031810868    1.0812548097    1.0844358965
    A3      0.0003275828   -0.0394573840  121.3408713138  121.3014139299
    R5     -0.0115284948    0.0032062570    1.0835301526    1.0867364096
    A4      0.0000828283   -0.0099766780  120.1585425019  120.1485658239
    R6     -0.0161831850    0.0045008001    2.8083202954    2.8128210955
--------------------------------------------------------------------------
  Minimum force:  0.000082828 / RMS force:  0.024975482
 Updating structure...
  -1.00000000000000       0.919952183599487       0.618665624694700     
  -1.00000000000000       0.846798923101416       0.919952183599487     
  -1.00000000000000       0.846798923101416       0.919952183599487     
   1.00000000000000       0.854446009319377       0.919952183599487     
   1.00000000000000       0.854446009319377       0.919952183599487     
  -1.00000000000000       0.864726012505169       0.846798923101416     
  -1.00000000000000       0.864726012505169       0.846798923101416     
  6.123233995736770E-017   1.00000000000000       0.618665624694700     
  -1.00000000000000        1.00000000000000       0.735349306056649     
   Rotational constants (in cm-1): 
          0.0828972507             0.1448709883             0.1937821908
   Rotational constants (in MHz): 
       2485.1974036997          4343.1235760181          5809.4447432207
@FIXORI-I, Rotating about z-axis to match previous orientation.


 ----------------------------------------------------------------
         Coordinates used in calculation (QCOMP) 
 ----------------------------------------------------------------
 Z-matrix   Atomic            Coordinates (in bohr)
  Symbol    Number           X              Y              Z
 ----------------------------------------------------------------
     H         1        -0.00000000     0.00000000     4.49353368
     C         6        -0.00000000     0.00000000     2.44301957
     C         6         2.43016603    -0.00000000     1.40742291
     C         6        -2.43016603     0.00000000     1.40742291
     C         6         2.84525137    -0.00000000    -1.19746001
     C         6        -2.84525137     0.00000000    -1.19746001
     H         1         4.09607457    -0.00000000     2.60087393
     H         1        -4.09607457     0.00000000     2.60087393
     H         1         4.76126549    -0.00000000    -1.93658334
     H         1        -4.76126549     0.00000000    -1.93658334
     X         0        -0.00000000    -1.88972691     2.44301957
     N         7         0.00000000    -0.00000000    -2.87244196
 ----------------------------------------------------------------
 
   Interatomic distance matrix (Angstroms) 
 
                 H             C             C             C             C    
                [ 1]        [ 2]        [ 3]        [ 4]        [ 5]
  H    [ 1]     0.00000
  C    [ 2]     1.08509     0.00000
  C    [ 3]     2.07865     1.39789     0.00000
  C    [ 4]     2.07865     1.39789     2.57198     0.00000
  C    [ 5]     3.36695     2.44504     1.39584     3.11341     0.00000
  C    [ 6]     3.36695     2.44504     3.11341     1.39584     3.01128
  H    [ 7]     2.38776     2.16916     1.08444     3.51081     2.11617
  H    [ 8]     2.38776     2.16916     3.51081     1.08444     4.18717
  H    [ 9]     4.23395     3.42335     2.15710     4.19685     1.08674
  H    [10]     4.23395     3.42335     4.19685     2.15710     4.04415
  X    [11]     1.47561     1.00000     1.71875     1.71875     2.64163
  N    [12]     3.89791     2.81282     2.60444     2.60444     1.74717
 
                 C             H             H             H             H    
                [ 6]        [ 7]        [ 8]        [ 9]        [10]
  C    [ 6]     0.00000
  H    [ 7]     4.18717     0.00000
  H    [ 8]     2.11617     4.33510     0.00000
  H    [ 9]     4.04415     2.42678     5.26634     0.00000
  H    [10]     1.08674     5.26634     2.42678     5.03911     0.00000
  X    [11]     2.64163     2.38857     2.38857     3.56642     3.56642
  N    [12]     1.74717     3.61761     3.61761     2.56776     2.56776
 
                 X             N    
                [11]        [12]
  X    [11]     0.00000
  N    [12]     2.98529     0.00000
   Rotational constants (order x, y, z, in cm-1): 
          0.1937821908             0.0828972507             0.1448709883
   Rotational constants (order x, y, z, in MHz): 
       5809.4447432207          2485.1974036997          4343.1235760181
  ECPDATA file not present.   Using default ECPDATA. 
  There are   6 frozen-core orbitals.
  There are  109 basis functions.
 @CHECKOUT-I, Total execution time (CPU/WALL):         0.10/       0.12 seconds.
--executable xjoda finished with status     0 in        0.24 seconds (walltime).
 --invoking executable--
/home/besselman/CFOUR_18/cfour18/bin/xvmol
 SERIAL VERSION OF MOLECULE STARTED
********************************************************************************
                    INPUT FROM MOL FILE
********************************************************************************
INTGRL        1    0    1    0    0    0    0    0    0                         
         *** CFOUR Program System (Release V0.1) ***                            
CCSDT(Q) PVDZ Optimization of Pyridine                                          
    7    2 X  Y       0.10E-08              0    0                              
   9999.00      3.00                                                            
          1.00000000    1    2    1    1                                        
H #1  -0.000000000000000   0.000000000000000   4.493533679868093                
    4    2                                                                      
   13.0100000000000       1.968500000000000E-002  0.000000000000000E+000        
   1.96200000000000       0.137977000000000       0.000000000000000E+000        
  0.444600000000000       0.478148000000000       0.000000000000000E+000        
  0.122000000000000       0.501240000000000        1.00000000000000             
    1    1                                                                      
  0.727000000000000        1.00000000000000                                     
          6.00000000    1    3    1    1    1                                   
C #2  -0.000000000000000   0.000000000000000   2.443019569986011                
    9    3                                                                      
   6665.00000000000       6.920000000000000E-004 -1.460000000000000E-004        
  0.000000000000000E+000                                                        
   1000.00000000000       5.329000000000000E-003 -1.154000000000000E-003        
  0.000000000000000E+000                                                        
   228.000000000000       2.707700000000000E-002 -5.725000000000000E-003        
  0.000000000000000E+000                                                        
   64.7100000000000       0.101718000000000      -2.331200000000000E-002        
  0.000000000000000E+000                                                        
   21.0600000000000       0.274740000000000      -6.395500000000000E-002        
  0.000000000000000E+000                                                        
   7.49500000000000       0.448564000000000      -0.149981000000000             
  0.000000000000000E+000                                                        
   2.79700000000000       0.285074000000000      -0.127262000000000             
  0.000000000000000E+000                                                        
  0.521500000000000       1.520400000000000E-002  0.544529000000000             
  0.000000000000000E+000                                                        
  0.159600000000000      -3.191000000000000E-003  0.580496000000000             
   1.00000000000000                                                             
    4    2                                                                      
   9.43900000000000       3.810900000000000E-002  0.000000000000000E+000        
   2.00200000000000       0.209480000000000       0.000000000000000E+000        
  0.545600000000000       0.508557000000000       0.000000000000000E+000        
  0.151700000000000       0.468842000000000        1.00000000000000             
    1    1                                                                      
  0.550000000000000        1.00000000000000                                     
          6.00000000    1    3    1    1    1                                   
C #3   2.430166033158491  -0.000000000000000   1.407422905738471                
    9    3                                                                      
   6665.00000000000       6.920000000000000E-004 -1.460000000000000E-004        
  0.000000000000000E+000                                                        
   1000.00000000000       5.329000000000000E-003 -1.154000000000000E-003        
  0.000000000000000E+000                                                        
   228.000000000000       2.707700000000000E-002 -5.725000000000000E-003        
  0.000000000000000E+000                                                        
   64.7100000000000       0.101718000000000      -2.331200000000000E-002        
  0.000000000000000E+000                                                        
   21.0600000000000       0.274740000000000      -6.395500000000000E-002        
  0.000000000000000E+000                                                        
   7.49500000000000       0.448564000000000      -0.149981000000000             
  0.000000000000000E+000                                                        
   2.79700000000000       0.285074000000000      -0.127262000000000             
  0.000000000000000E+000                                                        
  0.521500000000000       1.520400000000000E-002  0.544529000000000             
  0.000000000000000E+000                                                        
  0.159600000000000      -3.191000000000000E-003  0.580496000000000             
   1.00000000000000                                                             
    4    2                                                                      
   9.43900000000000       3.810900000000000E-002  0.000000000000000E+000        
   2.00200000000000       0.209480000000000       0.000000000000000E+000        
  0.545600000000000       0.508557000000000       0.000000000000000E+000        
  0.151700000000000       0.468842000000000        1.00000000000000             
    1    1                                                                      
  0.550000000000000        1.00000000000000                                     
          6.00000000    1    3    1    1    1                                   
C #4   2.845251374233458  -0.000000000000001  -1.197460012316623                
    9    3                                                                      
   6665.00000000000       6.920000000000000E-004 -1.460000000000000E-004        
  0.000000000000000E+000                                                        
   1000.00000000000       5.329000000000000E-003 -1.154000000000000E-003        
  0.000000000000000E+000                                                        
   228.000000000000       2.707700000000000E-002 -5.725000000000000E-003        
  0.000000000000000E+000                                                        
   64.7100000000000       0.101718000000000      -2.331200000000000E-002        
  0.000000000000000E+000                                                        
   21.0600000000000       0.274740000000000      -6.395500000000000E-002        
  0.000000000000000E+000                                                        
   7.49500000000000       0.448564000000000      -0.149981000000000             
  0.000000000000000E+000                                                        
   2.79700000000000       0.285074000000000      -0.127262000000000             
  0.000000000000000E+000                                                        
  0.521500000000000       1.520400000000000E-002  0.544529000000000             
  0.000000000000000E+000                                                        
  0.159600000000000      -3.191000000000000E-003  0.580496000000000             
   1.00000000000000                                                             
    4    2                                                                      
   9.43900000000000       3.810900000000000E-002  0.000000000000000E+000        
   2.00200000000000       0.209480000000000       0.000000000000000E+000        
  0.545600000000000       0.508557000000000       0.000000000000000E+000        
  0.151700000000000       0.468842000000000        1.00000000000000             
    1    1                                                                      
  0.550000000000000        1.00000000000000                                     
          1.00000000    1    2    1    1                                        
H #5   4.096074574663604  -0.000000000000001   2.600873927773754                
    4    2                                                                      
   13.0100000000000       1.968500000000000E-002  0.000000000000000E+000        
   1.96200000000000       0.137977000000000       0.000000000000000E+000        
  0.444600000000000       0.478148000000000       0.000000000000000E+000        
  0.122000000000000       0.501240000000000        1.00000000000000             
    1    1                                                                      
  0.727000000000000        1.00000000000000                                     
          1.00000000    1    2    1    1                                        
H #6   4.761265494745892  -0.000000000000001  -1.936583339373938                
    4    2                                                                      
   13.0100000000000       1.968500000000000E-002  0.000000000000000E+000        
   1.96200000000000       0.137977000000000       0.000000000000000E+000        
  0.444600000000000       0.478148000000000       0.000000000000000E+000        
  0.122000000000000       0.501240000000000        1.00000000000000             
    1    1                                                                      
  0.727000000000000        1.00000000000000                                     
          7.00000000    1    3    1    1    1                                   
N #7   0.000000000000001  -0.000000000000000  -2.872441964200633                
    9    3                                                                      
   9046.00000000000       7.000000000000000E-004 -1.530000000000000E-004        
  0.000000000000000E+000                                                        
   1357.00000000000       5.389000000000000E-003 -1.208000000000000E-003        
  0.000000000000000E+000                                                        
   309.300000000000       2.740600000000000E-002 -5.992000000000000E-003        
  0.000000000000000E+000                                                        
   87.7300000000000       0.103207000000000      -2.454400000000000E-002        
  0.000000000000000E+000                                                        
   28.5600000000000       0.278723000000000      -6.745900000000001E-002        
  0.000000000000000E+000                                                        
   10.2100000000000       0.448540000000000      -0.158078000000000             
  0.000000000000000E+000                                                        
   3.83800000000000       0.278238000000000      -0.121831000000000             
  0.000000000000000E+000                                                        
  0.746600000000000       1.544000000000000E-002  0.549003000000000             
  0.000000000000000E+000                                                        
  0.224800000000000      -2.864000000000000E-003  0.578815000000000             
   1.00000000000000                                                             
    4    2                                                                      
   13.5500000000000       3.991900000000000E-002  0.000000000000000E+000        
   2.91700000000000       0.217169000000000       0.000000000000000E+000        
  0.797300000000000       0.510319000000000       0.000000000000000E+000        
  0.218500000000000       0.462214000000000        1.00000000000000             
    1    1                                                                      
  0.817000000000000        1.00000000000000                                     
FINISH                                                                          
 
********************************************************************************
 ONE- AND TWO-ELECTRON INTEGRALS OVER SYMMETRY-ADAPTED AOS ARE CALCULATED.

  SPHERICAL HARMONICS ARE USED.
  
  INTEGRALS LESS THAN  0.10E-13 ARE NEGLECTED.

  NUCLEAR REPULSION ENERGY :  190.6586330823 A.U.
  @MOLECU-I, ONE ELECTRON INTEGRALS (CPU/WALL):        0.07/       0.07 SECONDS.
  @TWOEL-I,     742647 INTEGRALS OF SYMMETRY TYPE  I I I I
  @TWOEL-I,    1957254 INTEGRALS OF SYMMETRY TYPE  I J I J
  @TWOEL-I,    1042945 INTEGRALS OF SYMMETRY TYPE  I I J J
  @TWOEL-I,     958233 INTEGRALS OF SYMMETRY TYPE  I J K L
  @TWOEL-I, TOTAL NUMBER OF 2-E INTEGRALS    4701079.
  @MOLECU-I, TWO ELECTRON INTEGRALS (CPU/WALL):       58.29/       1.86 SECONDS.
 @CHECKOUT-I, Total execution time (CPU/WALL):        58.39/       1.95 seconds.

Running with 32 threads/proc

--executable xvmol finished with status     0 in        2.03 seconds (walltime).
 --invoking executable--
/home/besselman/CFOUR_18/cfour18/bin/xvmol2ja
 @GETMEM-I,  Allocated  183105 MB of main memory.
 @CHECKOUT-I, Total execution time (CPU/WALL):         0.39/       0.04 seconds.
--executable xvmol2ja finished with status     0 in        0.07 seconds (walltime).
 --invoking executable--
/home/besselman/CFOUR_18/cfour18/bin/xvscf
  -------------------------------------------------
  Self-Consistent-Field Program for HF calculations
  -------------------------------------------------
    Integrals from VMOL are used
  There are  109 functions in the AO basis.

  There are 4 irreducible representations.

       Irrep        # of functions
         1                 45
         2                 35
         3                 17
         4                 12


  Parameters for SCF calculation: 
        SCF reference function:  RHF  
  Maximum number of iterations:  150
     Full symmetry point group: C2v 
     Computational point group: C2v 
        Initial density matrix: MOREAD                 
     SCF convergence tolerance: 10**(-10)
  DIIS convergence acceleration:  ON
          Latest start for DIIS:   2
                     DIIS order:  10

     Alpha population by irrep:  11    7    2    1
      Beta population by irrep:  11    7    2    1


 @GETMEM-I,  Allocated       3 MB of main memory.
   Smallest overlap matrix eigenvalues 
     Symmetry    Eigenvalue    
         1      .1357717141D-02              
         2      .2629567929D-02              
         3      .8282948961D-01              
         4      .2196231771D+00              
  --------------------------------------------------------------------
  Iteration         Total Energy            Largest Density Difference
  --------------------------------------------------------------------
       0          -236.153691058694164              0.0000000000D+00
       1          -244.945208443319586              0.1890769580D+01
       2          -245.930901149632064              0.1580115311D+01
       3          -246.458185266378223              0.5912947266D+00
       4          -246.473335915983967              0.1828707781D+00
       5          -246.480097271904071              0.1070464075D+00
       6          -246.480921422130280              0.2838614807D-01
       7          -246.481347590343830              0.2945476902D-01
       8          -246.481678716831368              0.2819778998D-01
       9          -246.481904371255553              0.3585701756D-01
      10          -246.481947398994009              0.1928982897D-01
      11          -246.481949133856006              0.2954382360D-02
      12          -246.481949274651242              0.7893977034D-03
      13          -246.481949281231607              0.9732458083D-04
      14          -246.481949281691698              0.2042032189D-04
      15          -246.481949281781226              0.1383151280D-04
      16          -246.481949281791742              0.7655978977D-05
      17          -246.481949281791628              0.2105457141D-05
      18          -246.481949281793675              0.7719238562D-06
      19          -246.481949281792595              0.2809492274D-06
      20          -246.481949281791799              0.7061709728D-07
      21          -246.481949281793391              0.9695864778D-08
      22          -246.481949281791856              0.1501888480D-07
      23          -246.481949281793504              0.6861200386D-08
      24          -246.481949281792367              0.2765055074D-08
      25          -246.481949281792197              0.5383450352D-09
   final occupation vector 
    11  7  2  1
    11  7  2  1

  SCF has converged.

 Density matrix saved to file den.dat
 total electron number:   42.0000000000002     
     E(SCF)=      -246.481949281793959              0.4858291547D-10

  Eigenvector printing suppressed.


 
  ORBITAL EIGENVALUES (ALPHA)  (1H = 27.2113834 eV)

       MO #        E(hartree)               E(eV)           FULLSYM    COMPSYM
       ----   --------------------   --------------------   -------   ---------
    1     1         -15.6252822593        -425.1855462912      A1        A1 (1)
    2    46         -11.3214446711        -308.0721715866      B1        B1 (2)
    3     2         -11.3214326242        -308.0718437733      A1        A1 (1)
    4     3         -11.2707980903        -306.6940080591      A1        A1 (1)
    5    47         -11.2577292200        -306.3383860176      B1        B1 (2)
    6     4         -11.2576680562        -306.3367216680      A1        A1 (1)
    7     5          -1.1361185991         -30.9153587879      A1        A1 (1)
    8    48          -1.0378812309         -28.2421840976      B1        B1 (2)
    9     6          -1.0104923340         -27.4968943242      A1        A1 (1)
   10     7          -0.8783963354         -23.9023794603      A1        A1 (1)
   11    49          -0.8182654175         -22.2661339988      B1        B1 (2)
   12     8          -0.7005602566         -19.0632137376      A1        A1 (1)
   13     9          -0.6756375007         -18.3850310712      A1        A1 (1)
   14    50          -0.6218674722         -16.9218742099      B1        B1 (2)
   15    51          -0.6028560744         -16.4045477753      B1        B1 (2)
   16    10          -0.5314948764         -14.4627108581      A1        A1 (1)
   17    81          -0.4854671343         -13.2102323207      B2        B2 (3)
   18    52          -0.4785929559         -13.0231764157      B1        B1 (2)
   19    11          -0.3845961833         -10.4653941975      A1        A1 (1)
   20    98          -0.3576448039          -9.7320098798      A2        A2 (4)
   21    82          -0.3155251386          -8.5858755176      B2        B2 (3)
  +++++++++++++++++++++++++++++++++++++++++++++++++++++++++++++++++++++++++++++
   22    83           0.0516444166           1.4053160207      B2        B2 (3)
   23    99           0.1220781361           3.3219149656      A2        A2 (4)
   24    12           0.1571291788           4.2757023287      A1        A1 (1)
   25    13           0.1817775869           4.9464196097      A1        A1 (1)
   26    53           0.2013435332           5.4788360780      B1        B1 (2)
   27    54           0.2385124964           6.4902549855      B1        B1 (2)
   28    14           0.2479886282           6.7481136404      A1        A1 (1)
   29    15           0.2649903053           7.2107527956      A1        A1 (1)
   30    84           0.2921728086           7.9504263126      B2        B2 (3)
   31    55           0.3392250710           9.2307834653      B1        B1 (2)
   32    56           0.4372074737          11.8970201924      B1        B1 (2)
   33    16           0.4437728619          12.0756734872      A1        A1 (1)
   34    57           0.5518848838          15.0175511666      B1        B1 (2)
   35    17           0.5619696259          15.2919709485      A1        A1 (1)
   36    58           0.5974566885          16.2576230154      B1        B1 (2)
   37    18           0.6038740569          16.4322484863      A1        A1 (1)
   38    85           0.6675722725          18.1655650555      B2        B2 (3)
   39    19           0.6826882288          18.5768911375      A1        A1 (1)
   40   100           0.7176571029          19.5284425759      A2        A2 (4)
   41    20           0.7179370480          19.5360602704      A1        A1 (1)
   42    59           0.7231641744          19.6782976102      B1        B1 (2)
   43    86           0.7517948939          20.4573790960      B2        B2 (3)
   44    21           0.7598721940          20.6771736051      A1        A1 (1)
   45    60           0.8015397835          21.8110063592      B1        B1 (2)
   46   101           0.8048286778          21.9005017228      A2        A2 (4)
   47    22           0.8509769740          23.1562607052      A1        A1 (1)
   48    87           0.8584858471          23.3605875280      B2        B2 (3)
   49    61           0.8716709500          23.7193724189      B1        B1 (2)
   50    62           0.9000123274          24.4905805068      B1        B1 (2)
   51    23           0.9306152858          25.3233293408      A1        A1 (1)
   52    24           0.9676761495          26.3318067105      A1        A1 (1)
   53    88           1.0450257084          28.4365952155      B2        B2 (3)
   54    25           1.0755975337          29.2684968731      A1        A1 (1)
   55    63           1.0917502316          29.7080341305      B1        B1 (2)
   56    26           1.1206619789          30.4947627699      A1        A1 (1)
   57    64           1.1304722070          30.7617126465      B1        B1 (2)
   58    89           1.1359932519          30.9119479166      B2        B2 (3)
   59   102           1.1486219145          31.2555912976      A2        A2 (4)
   60   103           1.1861856106          32.2777514340      A2        A2 (4)
   61    65           1.2072014267          32.8496208638      B1        B1 (2)
   62    27           1.2630235597          34.3686183259      A1        A1 (1)
   63    28           1.2820432959          34.8861716596      A1        A1 (1)
   64    90           1.2919323149          35.1552655464      B2        B2 (3)
   65   104           1.3197909548          35.9133376795      A2        A2 (4)
   66    66           1.3499506963          36.7340259675      B1        B1 (2)
   67    29           1.3972005175          38.0197589676      A1        A1 (1)
   68    91           1.4319471327          38.9652624375      B2        B2 (3)
   69    67           1.4564606085          39.6323080242      B1        B1 (2)
   70    30           1.5854127136          43.1412731966      A1        A1 (1)
   71    68           1.5881254747          43.2150911792      B1        B1 (2)
   72    31           1.6489771077          44.8709482963      A1        A1 (1)
   73    92           1.7042241993          46.3742980872      B2        B2 (3)
   74    69           1.7536840823          47.7201699258      B1        B1 (2)
   75   105           1.7791718333          48.4137268899      A2        A2 (4)
   76    70           1.8032885477          49.0699760533      B1        B1 (2)
   77    32           1.8055414494          49.1312806240      A1        A1 (1)
   78    93           1.8818866535          51.2087392435      B2        B2 (3)
   79    33           1.8901179918          51.4327253448      A1        A1 (1)
   80    34           1.9220229936          52.3009045826      A1        A1 (1)
   81   106           1.9461529637          52.9575144493      A2        A2 (4)
   82    71           1.9469420974          52.9789878688      B1        B1 (2)
   83    35           1.9849063235          54.0120469806      A1        A1 (1)
   84    94           1.9897298884          54.1433028549      B2        B2 (3)
   85    95           2.0298969284          55.2363035814      B2        B2 (3)
   86    72           2.0605993983          56.0717602603      B1        B1 (2)
   87    36           2.1135301193          57.5120784031      A1        A1 (1)
   88    73           2.1168545895          57.6025418365      B1        B1 (2)
   89   107           2.1610073013          58.8039982059      A2        A2 (4)
   90    74           2.1996709143          59.8560886035      B1        B1 (2)
   91    37           2.2303634573          60.6912751580      A1        A1 (1)
   92    96           2.2444959289          61.0758392612      B2        B2 (3)
   93   108           2.2775306661          61.9747601612      A2        A2 (4)
   94    38           2.2779465065          61.9860757521      A1        A1 (1)
   95    75           2.2823100595          62.1048140656      B1        B1 (2)
   96    39           2.3961009008          65.2012202759      A1        A1 (1)
   97    97           2.4589662419          66.9118731752      B2        B2 (3)
   98   109           2.4658191311          67.0983497710      A2        A2 (4)
   99    40           2.4861873133          67.6525961877      A1        A1 (1)
  100    76           2.5083257886          68.2550147256      B1        B1 (2)
  101    77           2.6945539948          73.3225418457      B1        B1 (2)
  102    41           2.7311132926          74.3173709149      A1        A1 (1)
  103    42           2.7753091405          75.5200010747      A1        A1 (1)
  104    78           2.9499497388          80.2722133519      B1        B1 (2)
  105    43           2.9585697522          80.5067758434      A1        A1 (1)
  106    79           2.9868149046          81.2753655128      B1        B1 (2)
  107    44           3.0160347637          82.0704783026      A1        A1 (1)
  108    80           3.1995074292          87.0630233478      B1        B1 (2)
  109    45           3.5933816826          97.7808866687      A1        A1 (1)


  VSCF finished.

 @CHECKOUT-I, Total execution time (CPU/WALL):         5.16/       1.63 seconds.
--executable xvscf finished with status     0 in        1.66 seconds (walltime).
 --invoking executable--
/home/besselman/CFOUR_18/cfour18/bin/xvtran
 @GETMEM-I,  Allocated  183105 MB of main memory.
  Partial RHF integral transformation
  The following   6 MOs will be dropped:
    1  2  3  4 12 13
  There are 103 active molecular orbitals.
 TRANSFORMING (NP|QR) TYPE OF INTEGRALS
 TRANSFORMING (IA|JB) TYPE OF INTEGRALS
 TRANSFORMING (IJ|AB) TYPE OF INTEGRALS
 TRANSFORMING (FRZ ALL|ALL ALL) TYPE OF INTEGRALS
  Transformation of IIII integrals :
  1 pass through the AO integral file was required.
      742647 AO integrals were read.
      823848 MO integrals were written to HF2.
  Transformation of IIJJ integrals :
  1 pass through the AO integral file was required.
     1042945 AO integrals were read.
      550027 MO integrals were written to HF2.
  Transformation of IJIJ integrals :
  1 pass through the AO integral file was required.
     1957254 AO integrals were read.
     1787560 MO integrals were written to HF2.
  Transformation of IJKL integrals :
  1 pass through the AO integral file was required.
      958233 AO integrals were read.
      628524 MO integrals were written to HF2.
  Summary of active molecular orbitals: 
------------------------------------------------------------------------
 
  Index      Eigenvalue    Symmetry    Index      Eigenvalue    Symmetry
------------------------------------------------------------------------
     1        -1.1361186        1        53         0.4372075        2
     2        -1.0104923        1        54         0.5518849        2
     3        -0.8783963        1        55         0.5974567        2
     4        -0.7005603        1        56         0.7231642        2
     5        -0.6756375        1        57         0.8015398        2
     6        -0.5314949        1        58         0.8716709        2
     7        -0.3845962        1        59         0.9000123        2
     8        -1.0378812        2        60         1.0917502        2
     9        -0.8182654        2        61         1.1304722        2
    10        -0.6218675        2        62         1.2072014        2
    11        -0.6028561        2        63         1.3499507        2
    12        -0.4785930        2        64         1.4564606        2
    13        -0.4854671        3        65         1.5881255        2
    14        -0.3155251        3        66         1.7536841        2
    15        -0.3576448        4        67         1.8032885        2
    16         0.1571292        1        68         1.9469421        2
    17         0.1817776        1        69         2.0605994        2
    18         0.2479886        1        70         2.1168546        2
    19         0.2649903        1        71         2.1996709        2
    20         0.4437729        1        72         2.2823101        2
    21         0.5619696        1        73         2.5083258        2
    22         0.6038741        1        74         2.6945540        2
    23         0.6826882        1        75         2.9499497        2
    24         0.7179370        1        76         2.9868149        2
    25         0.7598722        1        77         3.1995074        2
    26         0.8509770        1        78         0.0516444        3
    27         0.9306153        1        79         0.2921728        3
    28         0.9676761        1        80         0.6675723        3
    29         1.0755975        1        81         0.7517949        3
    30         1.1206620        1        82         0.8584858        3
    31         1.2630236        1        83         1.0450257        3
    32         1.2820433        1        84         1.1359933        3
    33         1.3972005        1        85         1.2919323        3
    34         1.5854127        1        86         1.4319471        3
    35         1.6489771        1        87         1.7042242        3
    36         1.8055414        1        88         1.8818867        3
    37         1.8901180        1        89         1.9897299        3
    38         1.9220230        1        90         2.0298969        3
    39         1.9849063        1        91         2.2444959        3
    40         2.1135301        1        92         2.4589662        3
    41         2.2303635        1        93         0.1220781        4
    42         2.2779465        1        94         0.7176571        4
    43         2.3961009        1        95         0.8048287        4
    44         2.4861873        1        96         1.1486219        4
    45         2.7311133        1        97         1.1861856        4
    46         2.7753091        1        98         1.3197910        4
    47         2.9585698        1        99         1.7791718        4
    48         3.0160348        1       100         1.9461530        4
    49         3.5933817        1       101         2.1610073        4
    50         0.2013435        2       102         2.2775307        4
    51         0.2385125        2       103         2.4658191        4
    52         0.3392251        2
------------------------------------------------------------------------
 @CHECKOUT-I, Total execution time (CPU/WALL):        66.67/       2.30 seconds.
--executable xvtran finished with status     0 in        2.33 seconds (walltime).
 --invoking executable--
/home/besselman/CFOUR_18/cfour18/bin/xintprc
 @GETMEM-I,  Allocated  183105 MB of main memory.
  @GMOIAA-I, Processing MO integrals for spin case AA.
  @GMOIAA-I, Generation of integral list completed.
                      TYPE                NUMBER
                      ----               --------
                      PPPP                     0
                      PPPH               1349060
                      PPHH                231695
                      PHPH                126158
                      PHHH                 43582
                      HHHH                  2174

                     TOTAL               1752669

  @FORMT2-I, Second-order MP correlation energies:
            ------------------------------------------------
            E(SCF)                  =   -246.481949281794 a.u.
            E2(AA)                  =     -0.115705740532 a.u.
            E2(AB)                  =     -0.643084328018 a.u.
            E2(TOT)                 =     -0.874495809082 a.u.
            Total MP2 energy        =   -247.356445090876 a.u.
            ------------------------------------------------
   Largest T2 amplitudes for spin case AB:
       _       _                 _       _                 _       _
   i   j   a   b             i   j   a   b             i   j   a   b
-----------------------------------------------------------------------------
[ 14  14  78  78]-0.13105 [ 15  15  93  93]-0.06491 [ 15  15  78  78]-0.06114
[ 14  12  78  52] 0.05129 [ 12  14  52  78] 0.05129 [ 12  12  52  52]-0.04148
[ 15  14  78  93] 0.04125 [ 14  15  93  78] 0.04125 [ 14  14  93  93]-0.03985
[ 13  13  78  78]-0.03982 [ 13  13  93  93]-0.03256 [ 14   7  78  16]-0.03036
[  7  14  16  78]-0.03036 [ 14  13  79  78]-0.02901 [ 13  14  78  79]-0.02901
-----------------------------------------------------------------------------
   Norm of T2AB vector (   462070 symmetry allowed elements):  0.5266118436.
-----------------------------------------------------------------------------
 @CHECKOUT-I, Total execution time (CPU/WALL):         3.95/       0.24 seconds.
--executable xintprc finished with status     0 in        0.26 seconds (walltime).
 --invoking executable--
/home/besselman/CFOUR_18/cfour18/bin/xncc
 @GETMEM-I,  Allocated       7 MB of main memory.

Running with 32 threads/proc

Using DIIS to accelerate the convergence of T1 and T2
Using immediate high-order contributions
Damping factor for T3: 0.000000
Damping factor for T4: 0.000000

Using DIIS to accelerate the convergence of L1 and L2
Using immediate high-order contributions
Damping factor for L3: 0.000000
Damping factor for L4: 0.000000

Transposes are coarse-threaded

Memory limit:                178.814 GiB
Minimum memory requirement:  105.047 MiB
Compromise memory amount:    223.457 MiB
Optimal memory requirement:    1.915 GiB

List              Location   Size        Cached Hunks Est. Disk I/O
----------------- ---------- ----------- ------ ----- -------------

           T_DIIS       70:0   17.643 MiB    Yes     -   635.132 MiB
           Z_DIIS       70:1   17.643 MiB    Yes     -     1.034 GiB
          <AI|bj>         18    3.525 MiB    Yes     -   110.689 MiB
          <Ab|Ci>         30   20.304 MiB    Yes     -     2.610 GiB
          <Ab|Ij>         16    3.525 MiB    Yes     -   747.367 MiB
          <Ai|Bj>         25    3.525 MiB    Yes     -    70.506 MiB
          <Aj|bI>         21    3.525 MiB     No     -         0   B
          <Ij|Ka>         10  631.867 KiB    Yes     -   107.985 MiB
          <Ij|Kl>         13  111.852 KiB    Yes     -     1.857 MiB
            D(AB)      160:2   17.859 KiB    Yes     -     2.895 MiB
            D(AI)      160:4    3.273 KiB    Yes     -   379.719 KiB
            D(IA)      160:6    3.273 KiB    Yes     -   111.297 KiB
            D(IJ)      160:0      632   B    Yes     -    82.703 KiB
           D~(AB)      192:0   17.859 KiB    Yes     -   142.875 KiB
           D~(AI)      193:0    3.273 KiB    Yes     -     6.547 KiB
           D~(IJ)      191:0      632   B    Yes     -     4.938 KiB
            F(EA)       92:0   17.859 KiB    Yes     -     2.913 MiB
            F(EM)       93:0    3.273 KiB    Yes     -   310.977 KiB
            F(MI)       91:0      632   B    Yes     -   112.328 KiB
            G(AB)      192:2   17.859 KiB    Yes     -   857.250 KiB
         G(AI,BJ)        123    3.525 MiB     No     -         0   B
         G(AI,bj)        118    3.525 MiB    Yes     -    23.831 MiB
         G(Ab,Ij)        116    3.525 MiB    Yes     -    59.930 MiB
         G(Ai,Bc)        230   20.304 MiB    Yes     -    81.215 MiB
         G(Ai,Bj)        125    3.525 MiB    Yes     -    21.152 MiB
            G(IJ)      191:2      632   B    Yes     -    29.625 KiB
         G(Ij,Ab)        216    3.525 MiB    Yes     -    10.576 MiB
         G(Ij,Ka)        210  631.867 KiB    Yes     -    21.597 MiB
         G(Ij,Kl)        113  111.852 KiB    Yes     -     3.714 MiB
        G~(Ij,Kl)        213  111.852 KiB     No     -         0   B
         H(AI,bj)        256    3.525 MiB    Yes     -    21.152 MiB
         H(Ai,Bj)        258    3.525 MiB    Yes     -    21.152 MiB
       Lambda(AI)      190:0    3.273 KiB    Yes     -   513.930 KiB
    Lambda(Ab,Ij)        146    3.525 MiB    Yes     -   839.025 MiB
            Q(AI)      190:2    3.273 KiB    Yes     -   121.117 KiB
         Q(Ab,Ij)         82    3.525 MiB    Yes     -   200.943 MiB
            T(AI)       90:0    3.273 KiB    Yes     -     1.231 MiB
         T(Ab,Ij)         46    3.525 MiB    Yes     -     1.215 GiB
         T(Rs,Ij)        246    5.505 MiB     No     -         0   B
         W(Mn,Ij)         53  111.852 KiB    Yes     -     5.134 MiB
        W~(Ab,Ej)        130   20.304 MiB    Yes     -   548.200 MiB
        W~(EM,bj)         56    3.525 MiB    Yes     -   349.006 MiB
        W~(Em,Bj)         58    3.525 MiB    Yes     -   349.006 MiB
        W~(Ij,Mb)        110  631.867 KiB    Yes     -    16.661 MiB
       W~~(Ab,Ej)        169   20.304 MiB    Yes     -   324.859 MiB
       W~~(EM,bj)         76    3.525 MiB    Yes     -    28.203 MiB
       W~~(Em,Bj)         78    3.525 MiB    Yes     -    28.203 MiB
       W~~(Ij,Mb)        165  631.867 KiB    Yes     -     9.873 MiB
            Z(AI)       90:2    3.273 KiB    Yes     -     1.343 MiB
         Z(Ab,Ij)         63    3.525 MiB    Yes     -     1.549 GiB
         Z(Rs,Ij)        263    5.505 MiB     No     -         0   B
       T(abc,ijk)          -  880.703 MiB     No     1         0   B
       Z(abc,ijk)          -  880.703 MiB     No     1         0   B

Simulation and memory analysis took 0.718 seconds

MP2 correlation energy:  -0.874495809081852

Non-iterative calculation of MP2 took 0.565 cpu seconds and 0.021 walltime seconds at 2.025 Gflops/sec

Total MP2 energy: -247.356445090875809

Beginning iterative solution of CCSD equations:

It.  Correlation Energy T1 Residual T2 Residual CPU Time (s) Walltime (s)
-------------------------------------------------------------------------
  1  -0.845738848760929 4.63887e-02 2.61615e-02       27.547        0.866
  2  -0.891952218494602 7.47310e-03 3.52083e-02       28.527        0.892
  3  -0.887550843343668 1.40343e-02 9.09500e-03       28.886        0.903
  4  -0.893095388401294 2.49548e-03 5.91870e-03       27.797        0.869
  5  -0.894719973259954 4.12771e-03 3.04855e-03       29.345        0.917

   A    I                     A    I                     A    I                  
-------------------------- -------------------------- -------------------------- 
  22   21  0.0690293504329   24   19  0.0213130425173   31   18  0.0107645801552 
  43   21 -0.0302803462628   58   21  0.0202949922757   62   19 -0.0099254245472 
  40   20  0.0275323516908   25   19 -0.0177177052673   22   17 -0.0099231966809 
  23   20 -0.0246170647593   53   21 -0.0149237748929   33   19  0.0098518185812 
  38   17  0.0213468363139   69   18 -0.0127250802215   28   19 -0.0096849694170 

   A    B    I    J                     A    B    I    J                  
------------------------------------ ------------------------------------ 
  22   22   21   21 -0.1672709289979   23   30   17   20  0.0439251456632 
  23   23   20   20 -0.0870159683646   22   31   21   18  0.0431267104837 
  22   23   20   21  0.0645990624129   31   22   18   21  0.0431267104837 
  23   22   21   20  0.0645990624129   22   22   20   20 -0.0368794075786 
  30   22   21   17 -0.0498431752107   30   30   17   17 -0.0356298297757 
  22   30   17   21 -0.0498431752107   23   23   17   17 -0.0327131911579 
  31   31   18   18 -0.0445172329831   22   30   21   17 -0.0312568997641 
  30   23   20   17  0.0439251456632 

It.  Correlation Energy T1 Residual T2 Residual CPU Time (s) Walltime (s)
-------------------------------------------------------------------------
  6  -0.895100892332143 4.83355e-04 5.52928e-04       28.212        0.882
  7  -0.895095078638362 4.16989e-04 9.09057e-05       26.991        0.844
  8  -0.895097222454696 1.78162e-04 6.61123e-05       26.690        0.834
  9  -0.895081325349002 1.03401e-04 1.36474e-05       28.535        0.892
 10  -0.895089000320866 2.63923e-05 8.40954e-06       28.064        0.877

   A    I                     A    I                     A    I                  
-------------------------- -------------------------- -------------------------- 
  22   21  0.0710628524310   38   17  0.0210847899640   31   18  0.0116150432378 
  43   21 -0.0304238809548   58   21  0.0201959549125   22   17 -0.0102572787384 
  40   20  0.0273479062230   25   19 -0.0173929274286   62   19 -0.0099337409459 
  23   20 -0.0249936762690   53   21 -0.0148836578702   28   19 -0.0097211749451 
  24   19  0.0216499640861   69   18 -0.0126994193627   33   19  0.0096520264060 

   A    B    I    J                     A    B    I    J                  
------------------------------------ ------------------------------------ 
  22   22   21   21 -0.1689799832792   23   30   17   20  0.0440426744046 
  23   23   20   20 -0.0872822978628   22   31   21   18  0.0431454821206 
  22   23   20   21  0.0651316474919   31   22   18   21  0.0431454821206 
  23   22   21   20  0.0651316474919   22   22   20   20 -0.0367253760912 
  30   22   21   17 -0.0502356471800   30   30   17   17 -0.0357213726793 
  22   30   17   21 -0.0502356471800   23   23   17   17 -0.0325243709826 
  31   31   18   18 -0.0445846636297   22   30   21   17 -0.0314224296892 
  30   23   20   17  0.0440426744046 

It.  Correlation Energy T1 Residual T2 Residual CPU Time (s) Walltime (s)
-------------------------------------------------------------------------
 11  -0.895086436390388 2.66295e-05 2.21912e-06       27.313        0.854
 12  -0.895087910857729 6.17724e-06 3.63944e-06       28.005        0.876
 13  -0.895088523341959 5.69831e-06 2.54073e-06       28.192        0.881
 14  -0.895088837059712 1.18352e-06 1.28738e-06       27.385        0.856
 15  -0.895089016969451 6.49404e-07 5.25571e-07       26.814        0.838

   A    I                     A    I                     A    I                  
-------------------------- -------------------------- -------------------------- 
  22   21  0.0711241636045   38   17  0.0210871745513   31   18  0.0116243930812 
  43   21 -0.0304320298114   58   21  0.0201929088467   22   17 -0.0102669460605 
  40   20  0.0273497943613   25   19 -0.0173717914822   62   19 -0.0099355727252 
  23   20 -0.0250009362067   53   21 -0.0148814740219   28   19 -0.0097044634917 
  24   19  0.0216166159486   69   18 -0.0126996766605   33   19  0.0096538393889 

   A    B    I    J                     A    B    I    J                  
------------------------------------ ------------------------------------ 
  22   22   21   21 -0.1689945937971   23   30   17   20  0.0440455168114 
  23   23   20   20 -0.0872852618918   22   31   21   18  0.0431464910213 
  22   23   20   21  0.0651371751985   31   22   18   21  0.0431464910213 
  23   22   21   20  0.0651371751985   22   22   20   20 -0.0367200334907 
  30   22   21   17 -0.0502393382748   30   30   17   17 -0.0357235836778 
  22   30   17   21 -0.0502393382748   23   23   17   17 -0.0325255609628 
  31   31   18   18 -0.0445861567682   22   30   21   17 -0.0314246260050 
  30   23   20   17  0.0440455168114 

It.  Correlation Energy T1 Residual T2 Residual CPU Time (s) Walltime (s)
-------------------------------------------------------------------------
 16  -0.895089059259729 2.26054e-07 1.24391e-07       27.691        0.865
 17  -0.895089071210909 1.10891e-07 2.57777e-08       29.349        0.918
 18  -0.895089061841355 5.09546e-08 9.16537e-09       27.679        0.865
 19  -0.895089057652788 3.40382e-08 5.78804e-09       26.461        0.827
 20  -0.895089056619192 1.91113e-08 2.50129e-09       27.187        0.850

   A    I                     A    I                     A    I                  
-------------------------- -------------------------- -------------------------- 
  22   21  0.0711247168772   38   17  0.0210871565811   31   18  0.0116243647369 
  43   21 -0.0304320826055   58   21  0.0201928919314   22   17 -0.0102670946313 
  40   20  0.0273498035118   25   19 -0.0173714717192   62   19 -0.0099355700664 
  23   20 -0.0250010233651   53   21 -0.0148814659445   28   19 -0.0097041787406 
  24   19  0.0216158726479   69   18 -0.0126996669367   33   19  0.0096538254837 

   A    B    I    J                     A    B    I    J                  
------------------------------------ ------------------------------------ 
  22   22   21   21 -0.1689949425450   23   30   17   20  0.0440454937085 
  23   23   20   20 -0.0872852384969   22   31   21   18  0.0431464962792 
  22   23   20   21  0.0651372224054   31   22   18   21  0.0431464962792 
  23   22   21   20  0.0651372224054   22   22   20   20 -0.0367200006647 
  30   22   21   17 -0.0502393848756   30   30   17   17 -0.0357235674663 
  22   30   17   21 -0.0502393848756   23   23   17   17 -0.0325255004794 
  31   31   18   18 -0.0445861302606   22   30   21   17 -0.0314246381839 
  30   23   20   17  0.0440454937085 

It.  Correlation Energy T1 Residual T2 Residual CPU Time (s) Walltime (s)
-------------------------------------------------------------------------
 21  -0.895089055796619 6.26653e-09 2.59218e-09       26.222        0.820
 22  -0.895089055917381 3.31306e-09 2.06706e-09       26.134        0.817
 23  -0.895089056074733 1.00617e-09 1.54552e-09       28.614        0.894
 24  -0.895089056221525 9.30674e-10 4.55492e-10       27.226        0.852

CCSD iterations converged in 24 cycles and 20.820 seconds (0.868 s/it.) at 5.846 Gflops/sec

Total CCSD energy: -247.377038338015495

CCSD[T] correlation energy:  -0.055261601034140
CCSD(T) correlation energy:  -0.052483831703823

Non-iterative calculation of CCSD(T) took 253.063 cpu seconds and 7.967 walltime seconds at 14.182 Gflops/sec

Total CCSD(T) energy: -247.429522169719320

             _
Formation of H took 0.268 seconds at 25.457 Gflops/sec

Beginning iterative solution of Lambda-CCSD equations:

It.  Correlation Energy L1 Residual L2 Residual CPU Time (s) Walltime (s)
-------------------------------------------------------------------------
  1  -0.959187128786622 3.83270e-02 5.70807e-02       28.984        0.906
  2  -0.941113252453508 2.27879e-02 1.07692e-02       28.125        0.879
  3  -0.940959719780289 5.59256e-03 1.09732e-02       26.139        0.817
  4  -0.942703891117480 3.14571e-03 4.38273e-03       26.304        0.822
  5  -0.942799620621340 4.86046e-04 9.56899e-04       24.706        0.772

   A    I                     A    I                     A    I                  
-------------------------- -------------------------- -------------------------- 
  22   21  0.0491081203376   58   21  0.0163645818681   25   19 -0.0097239367683 
  43   21 -0.0252255638333   38   17  0.0149762803870   28   13 -0.0093578115733 
  23   20 -0.0225775873999   28   16 -0.0120684319234   69   18 -0.0093105306841 
  40   20  0.0215882759833   53   21 -0.0120149634223   26   14  0.0089353663146 
  31   18  0.0168906856127   24   19  0.0104517010193   33   19  0.0080966764838 

   A    B    I    J                     A    B    I    J                  
------------------------------------ ------------------------------------ 
  22   22   21   21 -0.2490312026291   23   30   17   20  0.0524818047277 
  23   23   20   20 -0.1165465558568   22   31   21   18  0.0490397980872 
  22   23   20   21  0.0917184904436   31   22   18   21  0.0490397980872 
  23   22   21   20  0.0917184904436   22   22   20   20 -0.0463079230132 
  30   22   21   17 -0.0613457167663   23   23   17   17 -0.0404738786553 
  22   30   17   21 -0.0613457167663   24   24   19   19 -0.0398471410670 
  31   31   18   18 -0.0531577263426   22   30   21   17 -0.0392499481367 
  30   23   20   17  0.0524818047277 

It.  Correlation Energy L1 Residual L2 Residual CPU Time (s) Walltime (s)
-------------------------------------------------------------------------
  6  -0.942763599314386 7.90374e-04 1.78491e-04       26.843        0.840
  7  -0.942818268418602 3.12555e-04 3.50462e-05       26.665        0.834
  8  -0.942784470639409 1.74823e-04 2.13542e-05       27.676        0.865
  9  -0.942796592853928 4.65162e-05 1.90280e-05       26.828        0.838
 10  -0.942789096197580 2.72970e-05 5.89524e-06       26.335        0.823

   A    I                     A    I                     A    I                  
-------------------------- -------------------------- -------------------------- 
  22   21  0.0508115429971   58   21  0.0163451518263   25   19 -0.0094455348068 
  43   21 -0.0253566972937   38   17  0.0150497797267   69   18 -0.0093125217104 
  23   20 -0.0227283866126   53   21 -0.0120398730431   28   13 -0.0092962130006 
  40   20  0.0215824297659   28   16 -0.0120279698072   26   14  0.0088720577601 
  31   18  0.0171469157226   24   19  0.0101293656723   60   20  0.0080536077986 

   A    B    I    J                     A    B    I    J                  
------------------------------------ ------------------------------------ 
  22   22   21   21 -0.2497699261817   23   30   17   20  0.0525968390858 
  23   23   20   20 -0.1167287376640   22   31   21   18  0.0491716781315 
  22   23   20   21  0.0919279097542   31   22   18   21  0.0491716781315 
  23   22   21   20  0.0919279097542   22   22   20   20 -0.0461191626875 
  30   22   21   17 -0.0615762351031   23   23   17   17 -0.0403797652778 
  22   30   17   21 -0.0615762351031   24   24   19   19 -0.0398610492959 
  31   31   18   18 -0.0532078358834   22   30   21   17 -0.0392695321542 
  30   23   20   17  0.0525968390858 

It.  Correlation Energy L1 Residual L2 Residual CPU Time (s) Walltime (s)
-------------------------------------------------------------------------
 11  -0.942790577686745 9.90053e-06 9.00583e-06       26.317        0.822
 12  -0.942790901626979 4.10562e-06 3.84734e-06       25.861        0.808
 13  -0.942790898720402 2.18869e-06 1.88624e-06       27.251        0.852
 14  -0.942791196788607 7.06369e-07 9.48318e-07       25.901        0.809
 15  -0.942791112177959 7.32807e-07 1.00611e-07       29.330        0.917

   A    I                     A    I                     A    I                  
-------------------------- -------------------------- -------------------------- 
  22   21  0.0508267429653   58   21  0.0163449306056   25   19 -0.0094343361058 
  43   21 -0.0253582064837   38   17  0.0150512920327   69   18 -0.0093121131813 
  23   20 -0.0227321818307   53   21 -0.0120394753881   28   13 -0.0092965373859 
  40   20  0.0215843842441   28   16 -0.0120315607853   26   14  0.0088735360686 
  31   18  0.0171467494926   24   19  0.0100975073964   60   20  0.0080541921529 

   A    B    I    J                     A    B    I    J                  
------------------------------------ ------------------------------------ 
  22   22   21   21 -0.2497895639698   23   30   17   20  0.0525991114554 
  23   23   20   20 -0.1167323589501   22   31   21   18  0.0491707671159 
  22   23   20   21  0.0919349060932   31   22   18   21  0.0491707671159 
  23   22   21   20  0.0919349060932   22   22   20   20 -0.0461171139090 
  30   22   21   17 -0.0615807697905   23   23   17   17 -0.0403824938976 
  22   30   17   21 -0.0615807697905   24   24   19   19 -0.0398576674789 
  31   31   18   18 -0.0532086843318   22   30   21   17 -0.0392730207563 
  30   23   20   17  0.0525991114554 

It.  Correlation Energy L1 Residual L2 Residual CPU Time (s) Walltime (s)
-------------------------------------------------------------------------
 16  -0.942791142260501 2.38410e-07 1.20733e-07       25.714        0.804
 17  -0.942791135808296 3.31453e-07 2.57186e-08       26.239        0.820
 18  -0.942791123082780 1.07837e-07 2.24332e-08       25.883        0.809
 19  -0.942791124912749 7.03027e-08 1.46988e-08       27.027        0.845
 20  -0.942791121543521 3.36153e-08 9.40241e-09       25.980        0.812

   A    I                     A    I                     A    I                  
-------------------------- -------------------------- -------------------------- 
  22   21  0.0508277711313   58   21  0.0163448750307   25   19 -0.0094340114322 
  43   21 -0.0253582918081   38   17  0.0150512656065   69   18 -0.0093121299496 
  23   20 -0.0227323164641   53   21 -0.0120394322743   28   13 -0.0092964885554 
  40   20  0.0215844238387   28   16 -0.0120315856587   26   14  0.0088735185020 
  31   18  0.0171470451088   24   19  0.0100970488644   60   20  0.0080541967806 

   A    B    I    J                     A    B    I    J                  
------------------------------------ ------------------------------------ 
  22   22   21   21 -0.2497899150114   23   30   17   20  0.0525991263454 
  23   23   20   20 -0.1167324570407   22   31   21   18  0.0491708606726 
  22   23   20   21  0.0919349644558   31   22   18   21  0.0491708606726 
  23   22   21   20  0.0919349644558   22   22   20   20 -0.0461169336753 
  30   22   21   17 -0.0615807851874   23   23   17   17 -0.0403824946938 
  22   30   17   21 -0.0615807851874   24   24   19   19 -0.0398576759384 
  31   31   18   18 -0.0532087315480   22   30   21   17 -0.0392729890746 
  30   23   20   17  0.0525991263454 

It.  Correlation Energy L1 Residual L2 Residual CPU Time (s) Walltime (s)
-------------------------------------------------------------------------
 21  -0.942791122673103 1.61664e-08 9.63849e-09       26.994        0.844
 22  -0.942791122115094 9.39361e-09 2.34347e-09       26.097        0.816
 23  -0.942791122242486 3.98389e-09 1.86948e-09       26.172        0.818
 24  -0.942791122357418 3.00307e-09 5.33155e-10       26.454        0.827
 25  -0.942791122329501 1.12619e-09 2.82901e-10       26.591        0.831

   A    I                     A    I                     A    I                  
-------------------------- -------------------------- -------------------------- 
  22   21  0.0508277822689   58   21  0.0163448752399   25   19 -0.0094339914532 
  43   21 -0.0253582932211   38   17  0.0150512668733   69   18 -0.0093121292132 
  23   20 -0.0227323245058   53   21 -0.0120394328577   28   13 -0.0092964858637 
  40   20  0.0215844242391   28   16 -0.0120315858983   26   14  0.0088735181017 
  31   18  0.0171470351799   24   19  0.0100969901014   60   20  0.0080541972415 

   A    B    I    J                     A    B    I    J                  
------------------------------------ ------------------------------------ 
  22   22   21   21 -0.2497899379786   23   30   17   20  0.0525991304069 
  23   23   20   20 -0.1167324661924   22   31   21   18  0.0491708597022 
  22   23   20   21  0.0919349756732   31   22   18   21  0.0491708597022 
  23   22   21   20  0.0919349756732   22   22   20   20 -0.0461169322448 
  30   22   21   17 -0.0615807930815   23   23   17   17 -0.0403824918435 
  22   30   17   21 -0.0615807930815   24   24   19   19 -0.0398576669142 
  31   31   18   18 -0.0532087296015   22   30   21   17 -0.0392729930305 
  30   23   20   17  0.0525991304069 

It.  Correlation Energy L1 Residual L2 Residual CPU Time (s) Walltime (s)
-------------------------------------------------------------------------
 26  -0.942791122322105 8.17073e-10 9.14130e-11       27.021        0.844

Lambda-CCSD iterations converged in 26 cycles and 21.786 seconds (0.838 s/it.) at 5.912 Gflops/sec

 @CHECKOUT-I, Total execution time (CPU/WALL):      1640.40/      52.22 seconds.
norm of D(AI): 0.094837403749133
norm of D(IA): 0.090150985740936
norm of D(AB): 0.137928047882573
norm of D(IJ): 0.159888657177175
E(AB): 0.563949945077006
E(IJ): 0.533474316435639
E(1e): 1.097424261512645
norm of G(Ab,Ij): 0.545526994058005
norm of G(Ij,Ab): 0.668638054491545
E(Ab,Ij): -1.781816836704633
norm of G(Ij,Kl): 0.083990055161988
E(Ij,Kl): 0.224159479418078
norm of G(Ai,Bc): 0.031582862594559
norm of G(Ab,Ci): 0.039223585347983
E(Ab,Ci): -0.122302578493154
norm of G(Ij,Ka): 0.025722000235954
norm of G(Ia,Jk): 0.029721389551889
E(Ia,Jk): -0.017100100047867
norm of G(AI,bj): 0.085492110122559
norm of G(Ai,Bj): 0.104907179293575
E(Ai,Bj): -0.619192687221710
E1: -0.338454041862190
E2: -0.409405153835364
E3: 0.128666508475844
E(tot): -1.218828461536642

Formation of one- and two-particle density
matrices took 0.255 seconds at 34.416 Gflops/sec

--executable xncc finished with status     0 in       52.27 seconds (walltime).
 --invoking executable--
/home/besselman/CFOUR_18/cfour18/bin/xdens
 @GETMEM-I,  Allocated  183105 MB of main memory.
  CCSD(T) density and intermediates are calculated.
  The perturbed orbitals are chosen canonical.
  Direct algorithm used for all contributions involving G(AB,CD).
  local is set to  F
  local is set to  F
  local is set to 4 F
  local is set to  F
  local is set to 5 F
  local is set to 6 F
  local is set to 7 F T
  local5 is set to  F
  local is set to  F
  W(abef) AB contribution =  0.1672910936 a.u.
  W(abef) AB contribution =  0.1920169247 a.u.
  local is set to 12 F
                     1                     1
                     2                     2
                     3                     3
                     4                     4
  processed                 742647  ao basis integrals from 
                   182  buffers.
  processed                1957254  ao basis integrals from 
                   478  buffers.
  processed                1042945  ao basis integrals from 
                   255  buffers.
  processed                 958233  ao basis integrals from 
                   234  buffers.
 ITERM.tmp does not exsit!
 skip reading
  The iterative expansion of D(ai) converged after  22 iterations.
  SORTNOC109-I, Processed      1085260 fPQR integrals.
  local is set to 12 F
  ----------------------------------------------------------------------
                 Natural orbital occupation numbers
  ----------------------------------------------------------------------
  2.00002  2.00001  2.00001  2.00001  2.00001  2.00000  1.97643  1.97220
  1.97132  1.96447  1.96164  1.95927  1.95592  1.95417  1.94976  1.94850
  1.92294  1.90742  1.90542  1.87485  1.79125  0.20250  0.10209  0.09015
  0.07271  0.05550  0.03151  0.02940  0.02699  0.02613  0.02412  0.02228
  0.02142  0.01946  0.01842  0.01422  0.01178  0.01075  0.01062  0.00942
  0.00912  0.00904  0.00899  0.00867  0.00866  0.00816  0.00728  0.00648
  0.00628  0.00624  0.00612  0.00558  0.00547  0.00539  0.00449  0.00426
  0.00413  0.00399  0.00386  0.00375  0.00373  0.00361  0.00343  0.00321
  0.00291  0.00260  0.00234  0.00232  0.00230  0.00221  0.00211  0.00173
  0.00173  0.00170  0.00165  0.00136  0.00135  0.00133  0.00121  0.00119
  0.00102  0.00097  0.00091  0.00085  0.00082  0.00080  0.00078  0.00075
  0.00075  0.00071  0.00064  0.00063  0.00062  0.00054  0.00049  0.00047
  0.00043  0.00038  0.00037  0.00035  0.00026  0.00023  0.00022  0.00020
  0.00017  0.00016  0.00014  0.00012  0.00010
  Trace of density matrix :  42.0000000000.
  ----------------------------------------------------------------------
  Density calculation successfully completed.
 @CHECKOUT-I, Total execution time (CPU/WALL):        73.56/       5.47 seconds.
--executable xdens finished with status     0 in        5.54 seconds (walltime).
 --invoking executable--
/home/besselman/CFOUR_18/cfour18/bin/xanti
 @GETMEM-I,  Allocated  183105 MB of main memory.
 CCSD(T) MO gammas will be sorted to Mulliken order.
  @SETMET-I, Unequal number of MO and AO orbitals.
 @CHECKOUT-I, Total execution time (CPU/WALL):        20.74/       0.93 seconds.
--executable xanti finished with status     0 in        0.96 seconds (walltime).
 --invoking executable--
/home/besselman/CFOUR_18/cfour18/bin/xbcktrn
 @GETMEM-I,  Allocated  183105 MB of main memory.
 @CHECKOUT-I, Total execution time (CPU/WALL):         0.31/       0.32 seconds.
--executable xbcktrn finished with status     0 in        0.36 seconds (walltime).
 --invoking executable--
/home/besselman/CFOUR_18/cfour18/bin/xvdint
 @GETMEM-I,  Allocated  183105 MB of main memory.
 One- and two-electron integral derivatives are calculated
 for RHF-CC/MBPT gradients and dipole moments.
 Spherical gaussians are used.

                     Kinetic energy integral gradient
                     --------------------------------

                         H #1 z    -0.4441985414
                         C #2 z    -0.0247489887
                         C #3 x    -0.2784197750
                         C #3 z    -0.3798842936
                         C #4 x     0.0908199706
                         C #4 z     0.8368957718
                         H #5 x    -0.7328240080
                         H #5 z    -0.4974129110
                         H #6 x    -0.8601244458
                         H #6 z     0.2811572154
                         N #7 z     0.2281917474


 H #1       0.0000000000            0.0000000000           -0.4441985414
 C #2       0.0000000000            0.0000000000           -0.0247489887
 C #3 1    -0.1392098875            0.0000000000           -0.1899421468
 C #3 2     0.1392098875            0.0000000000           -0.1899421468
 C #4 1     0.0454099853            0.0000000000            0.4184478859
 C #4 2    -0.0454099853            0.0000000000            0.4184478859
 H #5 1    -0.3664120040            0.0000000000           -0.2487064555
 H #5 2     0.3664120040            0.0000000000           -0.2487064555
 H #6 1    -0.4300622229            0.0000000000            0.1405786077
 H #6 2     0.4300622229            0.0000000000            0.1405786077
 N #7       0.0000000000            0.0000000000            0.2281917474


                   Nuclear attraction integral gradient
                   ------------------------------------

                         H #1 z     7.4970550760
                         C #2 z    11.9842880199
                         C #3 x    25.9307121704
                         C #3 z    18.9144402341
                         C #4 x    25.4313646125
                         C #4 z   -23.3455529415
                         H #5 x    12.5633005213
                         H #5 z     8.4339102803
                         H #6 x    14.4617419648
                         H #6 z    -4.7523507941
                         N #7 z   -18.7317898748


 H #1       0.0000000000            0.0000000000            7.4970550760
 C #2       0.0000000000            0.0000000000           11.9842880199
 C #3 1    12.9653560852            0.0000000000            9.4572201171
 C #3 2   -12.9653560852            0.0000000000            9.4572201171
 C #4 1    12.7156823062            0.0000000000          -11.6727764707
 C #4 2   -12.7156823062            0.0000000000          -11.6727764707
 H #5 1     6.2816502606            0.0000000000            4.2169551401
 H #5 2    -6.2816502606            0.0000000000            4.2169551401
 H #6 1     7.2308709824            0.0000000000           -2.3761753970
 H #6 2    -7.2308709824            0.0000000000           -2.3761753970
 N #7       0.0000000000            0.0000000000          -18.7317898748


                      Reorthonormalization gradient
                      -----------------------------

                         H #1 z    -0.2159862542
                         C #2 z     0.0516226231
                         C #3 x    -0.0780517669
                         C #3 z    -0.0981611924
                         C #4 x     0.0552496410
                         C #4 z     0.2484327017
                         H #5 x    -0.3719760323
                         H #5 z    -0.2565765583
                         H #6 x    -0.4816368163
                         H #6 z     0.1249367118
                         N #7 z     0.1457319682


 H #1       0.0000000000            0.0000000000           -0.2159862542
 C #2       0.0000000000            0.0000000000            0.0516226231
 C #3 1    -0.0390258834            0.0000000000           -0.0490805962
 C #3 2     0.0390258834            0.0000000000           -0.0490805962
 C #4 1     0.0276248205            0.0000000000            0.1242163509
 C #4 2    -0.0276248205            0.0000000000            0.1242163509
 H #5 1    -0.1859880162            0.0000000000           -0.1282882792
 H #5 2     0.1859880162            0.0000000000           -0.1282882792
 H #6 1    -0.2408184081            0.0000000000            0.0624683559
 H #6 2     0.2408184081            0.0000000000            0.0624683559
 N #7       0.0000000000            0.0000000000            0.1457319682


                Electronic contributions to dipole moment
                -----------------------------------------

                               au             Debye

                    z     -2.04721843     -5.20351111

  Conversion factor used: 1 a.u. =   2.54174691 Debye 


 Evaluation of 1e integral derivatives required    2.24 seconds.
 Evaluation of 2el integral derivatives

                      Two-electron integral gradient
                      ------------------------------

                         H #1 z    -4.3519168093
                         C #2 z    -5.1218648004
                         C #3 x   -12.9032748732
                         C #3 z    -9.9219790917
                         C #4 x   -13.2763793840
                         C #4 z    12.3614294479
                         H #5 x    -7.4571622243
                         H #5 z    -4.8581253692
                         H #6 x    -8.8043010644
                         H #6 z     2.4673365130
                         N #7 z     9.4251201097


 H #1       0.0000000000            0.0000000000           -4.3519168093
 C #2       0.0000000000            0.0000000000           -5.1218648004
 C #3 1    -6.4516374366            0.0000000000           -4.9609895458
 C #3 2     6.4516374366            0.0000000000           -4.9609895458
 C #4 1    -6.6381896920            0.0000000000            6.1807147239
 C #4 2     6.6381896920            0.0000000000            6.1807147239
 H #5 1    -3.7285811122            0.0000000000           -2.4290626846
 H #5 2     3.7285811122            0.0000000000           -2.4290626846
 H #6 1    -4.4021505322            0.0000000000            1.2336682565
 H #6 2     4.4021505322            0.0000000000            1.2336682565
 N #7       0.0000000000            0.0000000000            9.4251201097


 Evaluation of 2e integral derivatives required   40.47 seconds.

                            Molecular gradient
                            ------------------

                         H #1 z    -0.0135270058
                         C #2 z    -0.0390390320
                         C #3 x    -0.0042400171
                         C #3 z     0.0548451879
                         C #4 x     0.2510103401
                         C #4 z     0.0154201211
                         H #5 x    -0.0088314276
                         H #5 z    -0.0255080802
                         H #6 x     0.0036524389
                         H #6 z     0.0457457905
                         N #7 z    -0.0379369815


 H #1       0.0000000000            0.0000000000           -0.0135270058
 C #2       0.0000000000            0.0000000000           -0.0390390320
 C #3 1    -0.0021200085            0.0000000000            0.0274225939
 C #3 2     0.0021200085            0.0000000000            0.0274225939
 C #4 1     0.1255051700            0.0000000000            0.0077100605
 C #4 2    -0.1255051700            0.0000000000            0.0077100605
 H #5 1    -0.0044157138            0.0000000000           -0.0127540401
 H #5 2     0.0044157138            0.0000000000           -0.0127540401
 H #6 1     0.0018262195            0.0000000000            0.0228728953
 H #6 2    -0.0018262195            0.0000000000            0.0228728953
 N #7       0.0000000000            0.0000000000           -0.0379369815


  Molecular gradient norm 0.269E+00

                           Total dipole moment
                           -------------------

                               au             Debye

                    z      0.84547482      2.14898302

  Conversion factor used: 1 a.u. =   2.54174691 Debye 


 @CHECKOUT-I, Total execution time (CPU/WALL):        42.68/      14.65 seconds.
--executable xvdint finished with status     0 in       14.72 seconds (walltime).
 --invoking executable--
/home/besselman/CFOUR_18/cfour18/bin/xjoda
   JODA beginning optimization cycle #  2.
   Retrieving information from last optimization cycle.
                    10                     0
 OriVec is    1.00000000000000      -1.608122649676637E-016
  0.000000000000000E+000                     1
  calling readgh 3                      1                    -1
  gradient from JOBARC 
   0.000000000000000   0.000000000000000  -0.013527005793150
   0.000000000000000   0.000000000000000  -0.039039031966236
  -0.002120008527974   0.000000000000000   0.027422593925478
   0.002120008527974   0.000000000000000   0.027422593925478
   0.125505170045098   0.000000000000000   0.007710060540132
  -0.125505170045098   0.000000000000000   0.007710060540132
  -0.004415713791127   0.000000000000000  -0.012754040114769
   0.004415713791127   0.000000000000000  -0.012754040114769
   0.001826219470862   0.000000000000000   0.022872895274459
  -0.001826219470862   0.000000000000000   0.022872895274459
   0.000000000000000   0.000000000000000  -0.037936981490649
 
                     0
  current gradient vector 
        0.000000000000000        0.000000000000000       -0.013527005793150
        0.000000000000000        0.000000000000000       -0.039039031966236
       -0.002120008527974        0.000000000000000        0.027422593925478
        0.002120008527974        0.000000000000000        0.027422593925478
        0.125505170045098        0.000000000000000        0.007710060540132
       -0.125505170045098        0.000000000000000        0.007710060540132
       -0.004415713791127        0.000000000000000       -0.012754040114769
        0.004415713791127        0.000000000000000       -0.012754040114769
        0.001826219470862        0.000000000000000        0.022872895274459
       -0.001826219470862        0.000000000000000        0.022872895274459
        0.000000000000000        0.000000000000000        0.000000000000000
        0.000000000000000        0.000000000000000       -0.037936981490649
   Internal coordinate energy gradients (atomic units): 
                     R                 dV/dR
 [R1   ]    2.050514109882082   -0.013527005793197
 [R2   ]    2.641622115238648    0.093386261998456
 [A1   ]    1.973634156933114   -0.608639635277476
 [R2   ]    2.641622115238648    0.093386261998456
 [A1   ]    1.973634156933114   -0.608639635277476
 [D180 ]    3.141592653589793   -0.000000000000002
 [R3   ]    2.637747307296615   -0.010164592288225
 [A2   ]    2.131654549295111    0.389552489861699
 [D180 ]    3.141592653589793   -0.000000000000002
 [R3   ]    2.637747307296615   -0.010164592288225
 [A2   ]    2.131654549295111    0.389552489861699
 [D180 ]    3.141592653589793   -0.000000000000002
 [R4   ]    2.049286854165799   -0.011017246065718
 [A3   ]    2.117109060400816    0.015977126228935
 [D0   ]    0.000000000000000    0.000000000000000
 [R4   ]    2.049286854165799   -0.011017246065718
 [A3   ]    2.117109060400816    0.015977126228935
 [D0   ]    0.000000000000000    0.000000000000000
 [R5   ]    2.053634193960383   -0.006528342876623
 [A4   ]    2.096988065176914   -0.045174591734015
 [D180 ]    3.141592653589793   -0.000000000000002
 [R5   ]    2.053634193960383   -0.006528342876623
 [A4   ]    2.096988065176914   -0.045174591734015
 [D180 ]    3.141592653589793   -0.000000000000002
 [R    ]    1.889726907414138   -0.000000000000002
 [A90  ]    1.570796326794897    0.000000000000016
 [D90  ]    1.570796326794897    0.000000000000000
 [R6   ]    5.315461534186644    0.037936981490696
 [A90  ]    1.570796326794897    0.000000000000016
 [D180 ]    3.141592653589793   -0.000000000000002
                     1                    -1                     0 ****
   Hessian from cycle  1 read.
   BFGS update using last two gradients and previous step.
   Optimization cycle  2.  Updating structure with Newton-Raphson step.
  @EFOL-I, Current internal coordinate Hessian written to FCMINT.
   There are  10 independent internal coordinates which will be optimized.
   Hessian matrix in totally symmetric symmetry coordinates: 
              R1        R2        A1        R3        A2   
  R1         0.996918 -0.010051  0.032959 -0.003008 -0.016760
  R2        -0.010051  1.089031 -0.587633 -0.010621  0.377090
  A1         0.032959 -0.587633  3.864323  0.036795 -2.284599
  R3        -0.003008 -0.010621  0.036795  0.997069 -0.019232
  A2        -0.016760  0.377090 -2.284599 -0.019232  1.689182
  R4        -0.004392 -0.011768  0.032393 -0.004303 -0.014832
  A3        -0.000069  0.015606 -0.089607 -0.000173  0.055740
  R5        -0.004483 -0.007399  0.006738 -0.004424  0.001212
  A4         0.000595 -0.044035  0.256005  0.000887 -0.159726
  R6        -0.004865  0.025126 -0.181894 -0.005021  0.118835
 
              R4        A3        R5        A4        R6   
  R1        -0.004392 -0.000069 -0.004483  0.000595 -0.004865
  R2        -0.011768  0.015606 -0.007399 -0.044035  0.025126
  A1         0.032393 -0.089607  0.006738  0.256005 -0.181894
  R3        -0.004303 -0.000173 -0.004424  0.000887 -0.005021
  A2        -0.014832  0.055740  0.001212 -0.159726  0.118835
  R4         0.993797  0.000233 -0.006236 -0.000115 -0.006072
  A3         0.000233  0.252056  0.000838 -0.005962  0.005218
  R5        -0.006236  0.000838  0.993907 -0.001859 -0.004646
  A4        -0.000115 -0.005962 -0.001859  0.267239 -0.014532
  R6        -0.006072  0.005218 -0.004646 -0.014532  1.006116
   The eigenvectors of the Hessian matrix: 
                   1         2         3         4         5
  R1         0.005303  0.000000  0.000000  0.238167  0.349050
  R2         0.007888  0.000000  0.000000  0.717322 -0.604055
  A1        -0.498906  0.140410  0.135054  0.113410 -0.090149
  R3         0.005238 -0.000000  0.000000  0.232834  0.352258
  A2        -0.738855  0.290222  0.294476 -0.055715  0.062093
  R4         0.007358  0.000000  0.000000  0.338072  0.460788
  A3        -0.181214 -0.900280  0.395253  0.000121  0.003173
  R5         0.007156 -0.000000  0.000000  0.342887  0.404414
  A4         0.414847  0.292494  0.859546  0.001213 -0.008568
  R6         0.005205  0.000000  0.000000  0.355925 -0.035406
 
                   6         7         8         9        10
  R1         0.268238  0.800044  0.077128  0.321509  0.008536
  R2        -0.047306  0.043869  0.301717 -0.013573 -0.158508
  A1        -0.000000 -0.000000 -0.000000 -0.000000  0.831955
  R3        -0.613700  0.233845 -0.001747 -0.624716  0.009572
  A2         0.000000  0.000000 -0.000000  0.000000 -0.525537
  R4        -0.360526 -0.428656  0.154775  0.579293  0.008257
  A3         0.000000 -0.000000  0.000000  0.000000 -0.020564
  R5         0.646400 -0.343644  0.127947 -0.408080  0.001371
  A4         0.000000 -0.000000 -0.000000 -0.000000  0.058783
  R6         0.037029 -0.038523 -0.928811  0.063781 -0.049234
   The eigenvalues of the Hessian matrix: 
       0.24541      0.25000      0.25000      0.96336      0.98927      1.00000
       1.00000      1.00000      1.00000      5.45160
   Gradients along Hessian eigenvectors: 
      -0.00730     -0.00000     -0.00000     -0.03515      0.01060      0.00000
      -0.00000     -0.00000      0.00000     -1.03304
   There are  0 negative eigenvalues.
   Summary of Optimization Cycle: 
   The maximum unscaled step is:    0.13839.
   Scale factor set to:  1.00000.
   Forces are in hartree/bohr and hartree/radian.
   Parameter values are in Angstroms and degrees.
--------------------------------------------------------------------------
  Parameter     dV/dR           Step          Rold            Rnew
--------------------------------------------------------------------------
    R1     -0.0135270058    0.0035579451    1.0850853322    1.0886432774
    R2      0.0933862620    0.0010649638    1.3978862163    1.3989511802
    A1     -0.6086396353    5.9928211281  113.0809074951  119.0737286232
    R3     -0.0101645923    0.0025028819    1.3958357563    1.3983386382
    A2      0.3895524899   -5.0340863645  122.1348090545  117.1007226900
    R4     -0.0110172461    0.0034347434    1.0844358965    1.0878706399
    A3      0.0159771262   -0.3773845290  121.3014139299  120.9240294009
    R5     -0.0065283429    0.0032360621    1.0867364096    1.0899724717
    A4     -0.0451745917    0.9565813153  120.1485658239  121.1051471392
    R6      0.0379369815    0.0022178962    2.8128210955    2.8150389917
--------------------------------------------------------------------------
  Minimum force:  0.006528343 / RMS force:  0.231322257
 Updating structure...
  -1.00000000000000       0.873995126658327       0.568697478887026     
  -1.00000000000000       0.890207058606967       0.873995126658327     
  -1.00000000000000       0.890207058606967       0.873995126658327     
   1.00000000000000       0.857849455090966       0.873995126658327     
   1.00000000000000       0.857849455090966       0.873995126658327     
  -1.00000000000000       0.856220678618311       0.890207058606967     
  -1.00000000000000       0.856220678618311       0.890207058606967     
  6.123233995736764E-017   1.00000000000000       0.568697478887026     
  -1.00000000000000        1.00000000000000       0.736453726801546     
   Rotational constants (in cm-1): 
          0.0963519290             0.1921329055             0.1932782139
   Rotational constants (in MHz): 
       2888.5585669702          5760.0004082963          5794.3358927486


 ----------------------------------------------------------------
         Coordinates used in calculation (QCOMP) 
 ----------------------------------------------------------------
 Z-matrix   Atomic            Coordinates (in bohr)
  Symbol    Number           X              Y              Z
 ----------------------------------------------------------------
     H         1        -0.00000000    -0.00000000    -4.69074563
     C         6        -0.00000000    -0.00000000    -2.63350798
     C         6         2.31052376    -0.00000000    -1.34887423
     C         6        -2.31052376     0.00000000    -1.34887423
     C         6         2.21954686     0.00000000     1.29203627
     C         6        -2.21954686    -0.00000000     1.29203627
     H         1         4.09083915    -0.00000000    -2.37683269
     H         1        -4.09083915     0.00000000    -2.37683269
     H         1         3.94546631    -0.00000000     2.41621148
     H         1        -3.94546631     0.00000000     2.41621148
     X         0         0.00000000     1.88972691    -2.63350798
     N         7         0.00000000     0.00000000     2.68614477
 ----------------------------------------------------------------
 
   Interatomic distance matrix (Angstroms) 
 
                 H             C             C             C             C    
                [ 1]        [ 2]        [ 3]        [ 4]        [ 5]
  H    [ 1]     0.00000
  C    [ 2]     1.08864     0.00000
  C    [ 3]     2.14996     1.39895     0.00000
  C    [ 4]     2.14996     1.39895     2.44535     0.00000
  C    [ 5]     3.37680     2.38637     1.39834     2.77482     0.00000
  C    [ 6]     3.37680     2.38637     2.77482     1.39834     2.34907
  H    [ 7]     2.48709     2.16904     1.08787     3.43085     2.17944
  H    [ 8]     2.48709     2.16904     3.43085     1.08787     3.86269
  H    [ 9]     4.30152     3.39113     2.17214     3.86384     1.08997
  H    [10]     4.30152     3.39113     3.86384     2.17214     3.31618
  X    [11]     1.47822     1.00000     1.71961     1.71961     2.58742
  N    [12]     3.90368     2.81504     2.46053     2.46053     1.38700
 
                 C             H             H             H             H    
                [ 6]        [ 7]        [ 8]        [ 9]        [10]
  C    [ 6]     0.00000
  H    [ 7]     3.86269     0.00000
  H    [ 8]     2.17944     4.32956     0.00000
  H    [ 9]     3.31618     2.53754     4.95157     0.00000
  H    [10]     1.08997     4.95157     2.53754     4.17570     0.00000
  X    [11]     2.58742     2.38845     2.38845     3.53550     3.53550
  N    [12]     1.38700     3.44448     3.44448     2.09273     2.09273
 
                 X             N    
                [11]        [12]
  X    [11]     0.00000
  N    [12]     2.98738     0.00000
   Rotational constants (order x, y, z, in cm-1): 
          0.1921329055             0.0963519290             0.1932782139
   Rotational constants (order x, y, z, in MHz): 
       5760.0004082963          2888.5585669702          5794.3358927486
  ECPDATA file not present.   Using default ECPDATA. 
  There are   6 frozen-core orbitals.
  There are  109 basis functions.
 @CHECKOUT-I, Total execution time (CPU/WALL):         0.10/       0.11 seconds.
--executable xjoda finished with status     0 in        0.23 seconds (walltime).
 --invoking executable--
/home/besselman/CFOUR_18/cfour18/bin/xvmol
 SERIAL VERSION OF MOLECULE STARTED
********************************************************************************
                    INPUT FROM MOL FILE
********************************************************************************
INTGRL        1    0    1    0    0    0    0    0    0                         
         *** CFOUR Program System (Release V0.1) ***                            
CCSDT(Q) PVDZ Optimization of Pyridine                                          
    7    2 X  Y       0.10E-08              0    0                              
   9999.00      3.00                                                            
          1.00000000    1    2    1    1                                        
H #1  -0.000000000000000  -0.000000000000000  -4.690745634083387                
    4    2                                                                      
   13.0100000000000       1.968500000000000E-002  0.000000000000000E+000        
   1.96200000000000       0.137977000000000       0.000000000000000E+000        
  0.444600000000000       0.478148000000000       0.000000000000000E+000        
  0.122000000000000       0.501240000000000        1.00000000000000             
    1    1                                                                      
  0.727000000000000        1.00000000000000                                     
          6.00000000    1    3    1    1    1                                   
C #2  -0.000000000000000  -0.000000000000000  -2.633507982312335                
    9    3                                                                      
   6665.00000000000       6.920000000000000E-004 -1.460000000000000E-004        
  0.000000000000000E+000                                                        
   1000.00000000000       5.329000000000000E-003 -1.154000000000000E-003        
  0.000000000000000E+000                                                        
   228.000000000000       2.707700000000000E-002 -5.725000000000000E-003        
  0.000000000000000E+000                                                        
   64.7100000000000       0.101718000000000      -2.331200000000000E-002        
  0.000000000000000E+000                                                        
   21.0600000000000       0.274740000000000      -6.395500000000000E-002        
  0.000000000000000E+000                                                        
   7.49500000000000       0.448564000000000      -0.149981000000000             
  0.000000000000000E+000                                                        
   2.79700000000000       0.285074000000000      -0.127262000000000             
  0.000000000000000E+000                                                        
  0.521500000000000       1.520400000000000E-002  0.544529000000000             
  0.000000000000000E+000                                                        
  0.159600000000000      -3.191000000000000E-003  0.580496000000000             
   1.00000000000000                                                             
    4    2                                                                      
   9.43900000000000       3.810900000000000E-002  0.000000000000000E+000        
   2.00200000000000       0.209480000000000       0.000000000000000E+000        
  0.545600000000000       0.508557000000000       0.000000000000000E+000        
  0.151700000000000       0.468842000000000        1.00000000000000             
    1    1                                                                      
  0.550000000000000        1.00000000000000                                     
          6.00000000    1    3    1    1    1                                   
C #3   2.310523761632080  -0.000000000000000  -1.348874231830349                
    9    3                                                                      
   6665.00000000000       6.920000000000000E-004 -1.460000000000000E-004        
  0.000000000000000E+000                                                        
   1000.00000000000       5.329000000000000E-003 -1.154000000000000E-003        
  0.000000000000000E+000                                                        
   228.000000000000       2.707700000000000E-002 -5.725000000000000E-003        
  0.000000000000000E+000                                                        
   64.7100000000000       0.101718000000000      -2.331200000000000E-002        
  0.000000000000000E+000                                                        
   21.0600000000000       0.274740000000000      -6.395500000000000E-002        
  0.000000000000000E+000                                                        
   7.49500000000000       0.448564000000000      -0.149981000000000             
  0.000000000000000E+000                                                        
   2.79700000000000       0.285074000000000      -0.127262000000000             
  0.000000000000000E+000                                                        
  0.521500000000000       1.520400000000000E-002  0.544529000000000             
  0.000000000000000E+000                                                        
  0.159600000000000      -3.191000000000000E-003  0.580496000000000             
   1.00000000000000                                                             
    4    2                                                                      
   9.43900000000000       3.810900000000000E-002  0.000000000000000E+000        
   2.00200000000000       0.209480000000000       0.000000000000000E+000        
  0.545600000000000       0.508557000000000       0.000000000000000E+000        
  0.151700000000000       0.468842000000000        1.00000000000000             
    1    1                                                                      
  0.550000000000000        1.00000000000000                                     
          6.00000000    1    3    1    1    1                                   
C #4   2.219546858018385   0.000000000000000   1.292036266704170                
    9    3                                                                      
   6665.00000000000       6.920000000000000E-004 -1.460000000000000E-004        
  0.000000000000000E+000                                                        
   1000.00000000000       5.329000000000000E-003 -1.154000000000000E-003        
  0.000000000000000E+000                                                        
   228.000000000000       2.707700000000000E-002 -5.725000000000000E-003        
  0.000000000000000E+000                                                        
   64.7100000000000       0.101718000000000      -2.331200000000000E-002        
  0.000000000000000E+000                                                        
   21.0600000000000       0.274740000000000      -6.395500000000000E-002        
  0.000000000000000E+000                                                        
   7.49500000000000       0.448564000000000      -0.149981000000000             
  0.000000000000000E+000                                                        
   2.79700000000000       0.285074000000000      -0.127262000000000             
  0.000000000000000E+000                                                        
  0.521500000000000       1.520400000000000E-002  0.544529000000000             
  0.000000000000000E+000                                                        
  0.159600000000000      -3.191000000000000E-003  0.580496000000000             
   1.00000000000000                                                             
    4    2                                                                      
   9.43900000000000       3.810900000000000E-002  0.000000000000000E+000        
   2.00200000000000       0.209480000000000       0.000000000000000E+000        
  0.545600000000000       0.508557000000000       0.000000000000000E+000        
  0.151700000000000       0.468842000000000        1.00000000000000             
    1    1                                                                      
  0.550000000000000        1.00000000000000                                     
          1.00000000    1    2    1    1                                        
H #5   4.090839146652275  -0.000000000000000  -2.376832685368971                
    4    2                                                                      
   13.0100000000000       1.968500000000000E-002  0.000000000000000E+000        
   1.96200000000000       0.137977000000000       0.000000000000000E+000        
  0.444600000000000       0.478148000000000       0.000000000000000E+000        
  0.122000000000000       0.501240000000000        1.00000000000000             
    1    1                                                                      
  0.727000000000000        1.00000000000000                                     
          1.00000000    1    2    1    1                                        
H #6   3.945466310837732  -0.000000000000000   2.416211476019599                
    4    2                                                                      
   13.0100000000000       1.968500000000000E-002  0.000000000000000E+000        
   1.96200000000000       0.137977000000000       0.000000000000000E+000        
  0.444600000000000       0.478148000000000       0.000000000000000E+000        
  0.122000000000000       0.501240000000000        1.00000000000000             
    1    1                                                                      
  0.727000000000000        1.00000000000000                                     
          7.00000000    1    3    1    1    1                                   
N #7   0.000000000000001   0.000000000000000   2.686144768364341                
    9    3                                                                      
   9046.00000000000       7.000000000000000E-004 -1.530000000000000E-004        
  0.000000000000000E+000                                                        
   1357.00000000000       5.389000000000000E-003 -1.208000000000000E-003        
  0.000000000000000E+000                                                        
   309.300000000000       2.740600000000000E-002 -5.992000000000000E-003        
  0.000000000000000E+000                                                        
   87.7300000000000       0.103207000000000      -2.454400000000000E-002        
  0.000000000000000E+000                                                        
   28.5600000000000       0.278723000000000      -6.745900000000001E-002        
  0.000000000000000E+000                                                        
   10.2100000000000       0.448540000000000      -0.158078000000000             
  0.000000000000000E+000                                                        
   3.83800000000000       0.278238000000000      -0.121831000000000             
  0.000000000000000E+000                                                        
  0.746600000000000       1.544000000000000E-002  0.549003000000000             
  0.000000000000000E+000                                                        
  0.224800000000000      -2.864000000000000E-003  0.578815000000000             
   1.00000000000000                                                             
    4    2                                                                      
   13.5500000000000       3.991900000000000E-002  0.000000000000000E+000        
   2.91700000000000       0.217169000000000       0.000000000000000E+000        
  0.797300000000000       0.510319000000000       0.000000000000000E+000        
  0.218500000000000       0.462214000000000        1.00000000000000             
    1    1                                                                      
  0.817000000000000        1.00000000000000                                     
FINISH                                                                          
 
********************************************************************************
 ONE- AND TWO-ELECTRON INTEGRALS OVER SYMMETRY-ADAPTED AOS ARE CALCULATED.

  SPHERICAL HARMONICS ARE USED.
  
  INTEGRALS LESS THAN  0.10E-13 ARE NEGLECTED.

  NUCLEAR REPULSION ENERGY :  203.3840422070 A.U.
  @MOLECU-I, ONE ELECTRON INTEGRALS (CPU/WALL):        0.07/       0.07 SECONDS.
  @TWOEL-I,     742630 INTEGRALS OF SYMMETRY TYPE  I I I I
  @TWOEL-I,    1957155 INTEGRALS OF SYMMETRY TYPE  I J I J
  @TWOEL-I,    1042898 INTEGRALS OF SYMMETRY TYPE  I I J J
  @TWOEL-I,     958179 INTEGRALS OF SYMMETRY TYPE  I J K L
  @TWOEL-I, TOTAL NUMBER OF 2-E INTEGRALS    4700862.
  @MOLECU-I, TWO ELECTRON INTEGRALS (CPU/WALL):       38.42/       1.23 SECONDS.
 @CHECKOUT-I, Total execution time (CPU/WALL):        38.52/       1.33 seconds.

Running with 32 threads/proc

--executable xvmol finished with status     0 in        1.40 seconds (walltime).
 --invoking executable--
/home/besselman/CFOUR_18/cfour18/bin/xvmol2ja
 @GETMEM-I,  Allocated  183105 MB of main memory.
 @CHECKOUT-I, Total execution time (CPU/WALL):         0.46/       0.04 seconds.
--executable xvmol2ja finished with status     0 in        0.08 seconds (walltime).
 --invoking executable--
/home/besselman/CFOUR_18/cfour18/bin/xvscf
  -------------------------------------------------
  Self-Consistent-Field Program for HF calculations
  -------------------------------------------------
    Integrals from VMOL are used
  There are  109 functions in the AO basis.

  There are 4 irreducible representations.

       Irrep        # of functions
         1                 45
         2                 35
         3                 17
         4                 12


  Parameters for SCF calculation: 
        SCF reference function:  RHF  
  Maximum number of iterations:  150
     Full symmetry point group: C2v 
     Computational point group: C2v 
        Initial density matrix: MOREAD                 
     SCF convergence tolerance: 10**(-10)
  DIIS convergence acceleration:  ON
          Latest start for DIIS:   2
                     DIIS order:  10

     Alpha population by irrep:  11    7    2    1
      Beta population by irrep:  11    7    2    1


 @GETMEM-I,  Allocated       3 MB of main memory.
   Smallest overlap matrix eigenvalues 
     Symmetry    Eigenvalue    
         1      .1115094607D-02              
         2      .4024576159D-02              
         3      .7898941471D-01              
         4      .2073574559D+00              
  --------------------------------------------------------------------
  Iteration         Total Energy            Largest Density Difference
  --------------------------------------------------------------------
       0          -235.767909630674552              0.0000000000D+00
       1          -245.107302184643373              0.1860066639D+01
       2          -246.276456452622170              0.1621333755D+01
       3          -246.699441164202455              0.5039219080D+00
       4          -246.704403102931707              0.6052754006D-01
       5          -246.705809290294525              0.2932001326D-01
       6          -246.705869239733744              0.6848677329D-02
       7          -246.705874773688691              0.2174329575D-02
       8          -246.705875461912541              0.8396150776D-03
       9          -246.705875507971399              0.2730378642D-03
      10          -246.705875510671916              0.6011943284D-04
      11          -246.705875511352559              0.3502874782D-04
      12          -246.705875511525988              0.1414758378D-04
      13          -246.705875511562994              0.6744321839D-05
      14          -246.705875511565381              0.2341420454D-05
      15          -246.705875511566916              0.6732545711D-06
      16          -246.705875511565324              0.2272028796D-06
      17          -246.705875511566461              0.5148366200D-07
      18          -246.705875511564017              0.2320111658D-07
      19          -246.705875511566120              0.7698636173D-08
      20          -246.705875511564699              0.9840294135D-09
      21          -246.705875511564869              0.2461025272D-09
      22          -246.705875511564130              0.1405345840D-09
   final occupation vector 
    11  7  2  1
    11  7  2  1

  SCF has converged.

 Density matrix saved to file den.dat
 total electron number:   42.0000000000001     
     E(SCF)=      -246.705875511565893              0.2466654658D-10

  Eigenvector printing suppressed.


 
  ORBITAL EIGENVALUES (ALPHA)  (1H = 27.2113834 eV)

       MO #        E(hartree)               E(eV)           FULLSYM    COMPSYM
       ----   --------------------   --------------------   -------   ---------
    1     1         -15.5766386718        -423.8618869804      A1        A1 (1)
    2    46         -11.2855871712        -307.0964394095      B1        B1 (2)
    3     2         -11.2855713875        -307.0960099121      A1        A1 (1)
    4     3         -11.2663919920        -306.5741120292      A1        A1 (1)
    5    47         -11.2498020690        -306.1226772728      B1        B1 (2)
    6     4         -11.2497526528        -306.1213325914      A1        A1 (1)
    7     5          -1.2304386952         -33.4819390844      A1        A1 (1)
    8     6          -1.0815336119         -29.4300257731      A1        A1 (1)
    9    48          -1.0300653025         -28.0295018738      B1        B1 (2)
   10     7          -0.8552193758         -23.2717023261      A1        A1 (1)
   11    49          -0.8457398971         -23.0137525977      B1        B1 (2)
   12     8          -0.7117655659         -19.3681257035      A1        A1 (1)
   13     9          -0.6550371444         -17.8244668775      A1        A1 (1)
   14    50          -0.6468509836         -17.6017101166      B1        B1 (2)
   15    51          -0.5991137982         -16.3027152625      B1        B1 (2)
   16    10          -0.5611537841         -15.2697707662      A1        A1 (1)
   17    81          -0.5258546147         -14.3092315340      B2        B2 (3)
   18    52          -0.5143950798         -13.9974017359      B1        B1 (2)
   19    11          -0.4200865710         -11.4311367446      A1        A1 (1)
   20    82          -0.3724247266         -10.1341920225      B2        B2 (3)
   21    98          -0.3466858208          -9.4338007888      A2        A2 (4)
  +++++++++++++++++++++++++++++++++++++++++++++++++++++++++++++++++++++++++++++
   22    83           0.1091281179           2.9695270572      B2        B2 (3)
   23    99           0.1280785202           3.4851937174      A2        A2 (4)
   24    12           0.1811155285           4.9284040863      A1        A1 (1)
   25    53           0.2132463967           5.8027294598      B1        B1 (2)
   26    13           0.2282375545           6.2106596028      A1        A1 (1)
   27    54           0.2495304756           6.7900694427      B1        B1 (2)
   28    14           0.2591562272           7.0519994600      A1        A1 (1)
   29    84           0.3289678280           8.9516696932      B2        B2 (3)
   30    15           0.3705770589          10.0839144292      A1        A1 (1)
   31    55           0.4353822736          11.8473539730      B1        B1 (2)
   32    56           0.4534298453          12.3384533664      B1        B1 (2)
   33    16           0.4591613500          12.4944155371      A1        A1 (1)
   34    57           0.5659861612          15.4012664313      B1        B1 (2)
   35    17           0.5864088340          15.9569956111      A1        A1 (1)
   36    18           0.6181571128          16.8209101978      A1        A1 (1)
   37    58           0.6679334642          18.1753935795      B1        B1 (2)
   38    85           0.6682531722          18.1840932763      B2        B2 (3)
   39    19           0.7186275334          19.5548493328      A1        A1 (1)
   40   100           0.7196407275          19.5824197470      A2        A2 (4)
   41    59           0.7216417407          19.6368700833      B1        B1 (2)
   42    20           0.7270219175          19.7832721363      A1        A1 (1)
   43    86           0.7379484408          20.0805979507      B2        B2 (3)
   44    21           0.7731820478          21.0393531413      A1        A1 (1)
   45    60           0.7925237072          21.5656664504      B1        B1 (2)
   46   101           0.8128649189          22.1191789608      A2        A2 (4)
   47    22           0.8374944278          22.7893819695      A1        A1 (1)
   48    87           0.8492612042          23.1095722342      B2        B2 (3)
   49    61           0.8751542454          23.8141577045      B1        B1 (2)
   50    62           0.9248957820          25.1676937282      B1        B1 (2)
   51    23           0.9536667868          25.9505925710      A1        A1 (1)
   52    24           0.9901732510          26.9439839666      A1        A1 (1)
   53    88           1.0616108073          28.8878986987      B2        B2 (3)
   54    25           1.0836679292          29.4881035000      A1        A1 (1)
   55    63           1.0851565575          29.5286111342      B1        B1 (2)
   56    26           1.1273489679          30.6767249923      A1        A1 (1)
   57    89           1.1572073992          31.4892142121      B2        B2 (3)
   58   102           1.1626120060          31.6362810400      A2        A2 (4)
   59    64           1.1875798028          32.3156893332      B1        B1 (2)
   60    27           1.2060214427          32.8175118664      A1        A1 (1)
   61    65           1.2066769382          32.8353488043      B1        B1 (2)
   62   103           1.2302856826          33.4777754014      A2        A2 (4)
   63    90           1.2795303705          34.8177914829      B2        B2 (3)
   64    28           1.3052691351          35.5181788764      A1        A1 (1)
   65    66           1.3407091262          36.4825500599      B1        B1 (2)
   66   104           1.3575637301          36.9411871495      A2        A2 (4)
   67    91           1.4207131565          38.6595704038      B2        B2 (3)
   68    29           1.4792627930          40.2527870103      A1        A1 (1)
   69    30           1.5407746841          41.9266106613      A1        A1 (1)
   70    67           1.5498630897          42.1739187522      B1        B1 (2)
   71    68           1.7250988540          46.9423263180      B1        B1 (2)
   72    92           1.7339418222          47.1829557163      B2        B2 (3)
   73    31           1.7468806252          47.5350384453      A1        A1 (1)
   74   105           1.7641829856          48.0058596084      A2        A2 (4)
   75    32           1.8213055686          49.5602441148      A1        A1 (1)
   76    69           1.8484194322          50.2980498525      B1        B1 (2)
   77    70           1.8751369755          51.0250711683      B1        B1 (2)
   78    93           1.8859836805          51.3202250170      B2        B2 (3)
   79    33           1.8941886409          51.5434933405      A1        A1 (1)
   80    34           1.9073806133          51.9024651595      A1        A1 (1)
   81   106           1.9553886195          53.2088294202      A2        A2 (4)
   82    94           1.9897738674          54.1444995842      B2        B2 (3)
   83    71           1.9905791500          54.1664124383      B1        B1 (2)
   84    35           2.0259469867          55.1288202018      A1        A1 (1)
   85    95           2.0429607288          55.5917876615      B2        B2 (3)
   86    72           2.1167336234          57.5992501833      B1        B1 (2)
   87    73           2.1387579623          58.1985629117      B1        B1 (2)
   88    36           2.1556943869          58.6594264543      A1        A1 (1)
   89    37           2.2038159063          59.9688795696      A1        A1 (1)
   90   107           2.2143812719          60.2563777822      A2        A2 (4)
   91    74           2.2587222613          61.4629574471      B1        B1 (2)
   92   108           2.2621434337          61.5560522796      A2        A2 (4)
   93    38           2.2787092591          62.0068313070      A1        A1 (1)
   94    96           2.3529373741          64.0266810022      B2        B2 (3)
   95    75           2.4005739119          65.3229370956      B1        B1 (2)
   96    39           2.5227641303          68.6479019770      A1        A1 (1)
   97    97           2.6047826936          70.8797405488      B2        B2 (3)
   98    40           2.7086925374          73.7072711484      A1        A1 (1)
   99    76           2.7156427191          73.8963952060      B1        B1 (2)
  100   109           2.7331646280          74.3731905876      A2        A2 (4)
  101    77           2.7804968988          75.6611671561      B1        B1 (2)
  102    41           2.7858112643          75.8057783942      A1        A1 (1)
  103    42           2.8724113548          78.1622866571      A1        A1 (1)
  104    78           3.0103278720          81.9151858836      B1        B1 (2)
  105    43           3.0352160302          82.5924270987      A1        A1 (1)
  106    79           3.1518830988          85.7670994326      B1        B1 (2)
  107    44           3.1984919879          87.0353917847      A1        A1 (1)
  108    80           3.2652850383          88.8529230876      B1        B1 (2)
  109    45           3.8260123735         104.1110895880      A1        A1 (1)


  VSCF finished.

 @CHECKOUT-I, Total execution time (CPU/WALL):         4.95/       1.49 seconds.
--executable xvscf finished with status     0 in        1.52 seconds (walltime).
 --invoking executable--
/home/besselman/CFOUR_18/cfour18/bin/xvtran
 @GETMEM-I,  Allocated  183105 MB of main memory.
  Partial RHF integral transformation
  The following   6 MOs will be dropped:
    1  2  3  4 12 13
  There are 103 active molecular orbitals.
 TRANSFORMING (NP|QR) TYPE OF INTEGRALS
 TRANSFORMING (IA|JB) TYPE OF INTEGRALS
 TRANSFORMING (IJ|AB) TYPE OF INTEGRALS
 TRANSFORMING (FRZ ALL|ALL ALL) TYPE OF INTEGRALS
  Transformation of IIII integrals :
  1 pass through the AO integral file was required.
      742630 AO integrals were read.
      823848 MO integrals were written to HF2.
  Transformation of IIJJ integrals :
  1 pass through the AO integral file was required.
     1042898 AO integrals were read.
      550027 MO integrals were written to HF2.
  Transformation of IJIJ integrals :
  1 pass through the AO integral file was required.
     1957155 AO integrals were read.
     1787560 MO integrals were written to HF2.
  Transformation of IJKL integrals :
  1 pass through the AO integral file was required.
      958179 AO integrals were read.
      628524 MO integrals were written to HF2.
  Summary of active molecular orbitals: 
------------------------------------------------------------------------
 
  Index      Eigenvalue    Symmetry    Index      Eigenvalue    Symmetry
------------------------------------------------------------------------
     1        -1.2304387        1        53         0.4534298        2
     2        -1.0815336        1        54         0.5659862        2
     3        -0.8552194        1        55         0.6679335        2
     4        -0.7117656        1        56         0.7216417        2
     5        -0.6550371        1        57         0.7925237        2
     6        -0.5611538        1        58         0.8751542        2
     7        -0.4200866        1        59         0.9248958        2
     8        -1.0300653        2        60         1.0851566        2
     9        -0.8457399        2        61         1.1875798        2
    10        -0.6468510        2        62         1.2066769        2
    11        -0.5991138        2        63         1.3407091        2
    12        -0.5143951        2        64         1.5498631        2
    13        -0.5258546        3        65         1.7250989        2
    14        -0.3724247        3        66         1.8484194        2
    15        -0.3466858        4        67         1.8751370        2
    16         0.1811155        1        68         1.9905791        2
    17         0.2282376        1        69         2.1167336        2
    18         0.2591562        1        70         2.1387580        2
    19         0.3705771        1        71         2.2587223        2
    20         0.4591613        1        72         2.4005739        2
    21         0.5864088        1        73         2.7156427        2
    22         0.6181571        1        74         2.7804969        2
    23         0.7186275        1        75         3.0103279        2
    24         0.7270219        1        76         3.1518831        2
    25         0.7731820        1        77         3.2652850        2
    26         0.8374944        1        78         0.1091281        3
    27         0.9536668        1        79         0.3289678        3
    28         0.9901733        1        80         0.6682532        3
    29         1.0836679        1        81         0.7379484        3
    30         1.1273490        1        82         0.8492612        3
    31         1.2060214        1        83         1.0616108        3
    32         1.3052691        1        84         1.1572074        3
    33         1.4792628        1        85         1.2795304        3
    34         1.5407747        1        86         1.4207132        3
    35         1.7468806        1        87         1.7339418        3
    36         1.8213056        1        88         1.8859837        3
    37         1.8941886        1        89         1.9897739        3
    38         1.9073806        1        90         2.0429607        3
    39         2.0259470        1        91         2.3529374        3
    40         2.1556944        1        92         2.6047827        3
    41         2.2038159        1        93         0.1280785        4
    42         2.2787093        1        94         0.7196407        4
    43         2.5227641        1        95         0.8128649        4
    44         2.7086925        1        96         1.1626120        4
    45         2.7858113        1        97         1.2302857        4
    46         2.8724114        1        98         1.3575637        4
    47         3.0352160        1        99         1.7641830        4
    48         3.1984920        1       100         1.9553886        4
    49         3.8260124        1       101         2.2143813        4
    50         0.2132464        2       102         2.2621434        4
    51         0.2495305        2       103         2.7331646        4
    52         0.4353823        2
------------------------------------------------------------------------
 @CHECKOUT-I, Total execution time (CPU/WALL):        67.19/       2.31 seconds.
--executable xvtran finished with status     0 in        2.34 seconds (walltime).
 --invoking executable--
/home/besselman/CFOUR_18/cfour18/bin/xintprc
 @GETMEM-I,  Allocated  183105 MB of main memory.
  @GMOIAA-I, Processing MO integrals for spin case AA.
  @GMOIAA-I, Generation of integral list completed.
                      TYPE                NUMBER
                      ----               --------
                      PPPP                     0
                      PPPH               1349060
                      PPHH                231695
                      PHPH                126158
                      PHHH                 43582
                      HHHH                  2174

                     TOTAL               1752669

  @FORMT2-I, Second-order MP correlation energies:
            ------------------------------------------------
            E(SCF)                  =   -246.705875511566 a.u.
            E2(AA)                  =     -0.108527896868 a.u.
            E2(AB)                  =     -0.598089036638 a.u.
            E2(TOT)                 =     -0.815144830375 a.u.
            Total MP2 energy        =   -247.521020341941 a.u.
            ------------------------------------------------
   Largest T2 amplitudes for spin case AB:
       _       _                 _       _                 _       _
   i   j   a   b             i   j   a   b             i   j   a   b
-----------------------------------------------------------------------------
[ 14  14  78  78]-0.07663 [ 15  15  93  93]-0.06896 [ 15  15  78  78]-0.05305
[ 14  14  93  93]-0.04156 [ 15  14  78  93] 0.03729 [ 14  15  93  78] 0.03729
[ 13  13  78  78]-0.03583 [ 13  13  93  93]-0.02919 [ 14  13  79  78]-0.02904
[ 13  14  78  79]-0.02904 [ 14  14  79  79]-0.02732 [ 15  15  79  79]-0.02547
[ 15  13  79  93] 0.02514 [ 13  15  93  79] 0.02514 [ 14  13  78  79]-0.02228
-----------------------------------------------------------------------------
   Norm of T2AB vector (   462070 symmetry allowed elements):  0.4713119476.
-----------------------------------------------------------------------------
 @CHECKOUT-I, Total execution time (CPU/WALL):         4.91/       0.26 seconds.
--executable xintprc finished with status     0 in        0.29 seconds (walltime).
 --invoking executable--
/home/besselman/CFOUR_18/cfour18/bin/xncc
 @GETMEM-I,  Allocated       7 MB of main memory.

Running with 32 threads/proc

Using DIIS to accelerate the convergence of T1 and T2
Using immediate high-order contributions
Damping factor for T3: 0.000000
Damping factor for T4: 0.000000

Using DIIS to accelerate the convergence of L1 and L2
Using immediate high-order contributions
Damping factor for L3: 0.000000
Damping factor for L4: 0.000000

Transposes are coarse-threaded

Memory limit:                178.814 GiB
Minimum memory requirement:  105.047 MiB
Compromise memory amount:    223.457 MiB
Optimal memory requirement:    1.915 GiB

List              Location   Size        Cached Hunks Est. Disk I/O
----------------- ---------- ----------- ------ ----- -------------

           T_DIIS       70:0   17.643 MiB    Yes     -   635.132 MiB
           Z_DIIS       70:1   17.643 MiB    Yes     -     1.034 GiB
          <AI|bj>         18    3.525 MiB    Yes     -   110.689 MiB
          <Ab|Ci>         30   20.304 MiB    Yes     -     2.610 GiB
          <Ab|Ij>         16    3.525 MiB    Yes     -   747.367 MiB
          <Ai|Bj>         25    3.525 MiB    Yes     -    70.506 MiB
          <Aj|bI>         21    3.525 MiB     No     -         0   B
          <Ij|Ka>         10  631.867 KiB    Yes     -   107.985 MiB
          <Ij|Kl>         13  111.852 KiB    Yes     -     1.857 MiB
            D(AB)      160:2   17.859 KiB    Yes     -     2.895 MiB
            D(AI)      160:4    3.273 KiB    Yes     -   379.719 KiB
            D(IA)      160:6    3.273 KiB    Yes     -   111.297 KiB
            D(IJ)      160:0      632   B    Yes     -    82.703 KiB
           D~(AB)      192:0   17.859 KiB    Yes     -   142.875 KiB
           D~(AI)      193:0    3.273 KiB    Yes     -     6.547 KiB
           D~(IJ)      191:0      632   B    Yes     -     4.938 KiB
            F(EA)       92:0   17.859 KiB    Yes     -     2.913 MiB
            F(EM)       93:0    3.273 KiB    Yes     -   310.977 KiB
            F(MI)       91:0      632   B    Yes     -   112.328 KiB
            G(AB)      192:2   17.859 KiB    Yes     -   857.250 KiB
         G(AI,BJ)        123    3.525 MiB     No     -         0   B
         G(AI,bj)        118    3.525 MiB    Yes     -    23.831 MiB
         G(Ab,Ij)        116    3.525 MiB    Yes     -    59.930 MiB
         G(Ai,Bc)        230   20.304 MiB    Yes     -    81.215 MiB
         G(Ai,Bj)        125    3.525 MiB    Yes     -    21.152 MiB
            G(IJ)      191:2      632   B    Yes     -    29.625 KiB
         G(Ij,Ab)        216    3.525 MiB    Yes     -    10.576 MiB
         G(Ij,Ka)        210  631.867 KiB    Yes     -    21.597 MiB
         G(Ij,Kl)        113  111.852 KiB    Yes     -     3.714 MiB
        G~(Ij,Kl)        213  111.852 KiB     No     -         0   B
         H(AI,bj)        256    3.525 MiB    Yes     -    21.152 MiB
         H(Ai,Bj)        258    3.525 MiB    Yes     -    21.152 MiB
       Lambda(AI)      190:0    3.273 KiB    Yes     -   513.930 KiB
    Lambda(Ab,Ij)        146    3.525 MiB    Yes     -   839.025 MiB
            Q(AI)      190:2    3.273 KiB    Yes     -   121.117 KiB
         Q(Ab,Ij)         82    3.525 MiB    Yes     -   200.943 MiB
            T(AI)       90:0    3.273 KiB    Yes     -     1.231 MiB
         T(Ab,Ij)         46    3.525 MiB    Yes     -     1.215 GiB
         T(Rs,Ij)        246    5.505 MiB     No     -         0   B
         W(Mn,Ij)         53  111.852 KiB    Yes     -     5.134 MiB
        W~(Ab,Ej)        130   20.304 MiB    Yes     -   548.200 MiB
        W~(EM,bj)         56    3.525 MiB    Yes     -   349.006 MiB
        W~(Em,Bj)         58    3.525 MiB    Yes     -   349.006 MiB
        W~(Ij,Mb)        110  631.867 KiB    Yes     -    16.661 MiB
       W~~(Ab,Ej)        169   20.304 MiB    Yes     -   324.859 MiB
       W~~(EM,bj)         76    3.525 MiB    Yes     -    28.203 MiB
       W~~(Em,Bj)         78    3.525 MiB    Yes     -    28.203 MiB
       W~~(Ij,Mb)        165  631.867 KiB    Yes     -     9.873 MiB
            Z(AI)       90:2    3.273 KiB    Yes     -     1.343 MiB
         Z(Ab,Ij)         63    3.525 MiB    Yes     -     1.549 GiB
         Z(Rs,Ij)        263    5.505 MiB     No     -         0   B
       T(abc,ijk)          -  880.703 MiB     No     1         0   B
       Z(abc,ijk)          -  880.703 MiB     No     1         0   B

Simulation and memory analysis took 0.715 seconds

MP2 correlation energy:  -0.815144830374753

Non-iterative calculation of MP2 took 0.594 cpu seconds and 0.021 walltime seconds at 2.016 Gflops/sec

Total MP2 energy: -247.521020341940641

Beginning iterative solution of CCSD equations:

It.  Correlation Energy T1 Residual T2 Residual CPU Time (s) Walltime (s)
-------------------------------------------------------------------------
  1  -0.816677687569650 2.03356e-02 1.62084e-02       30.787        0.966
  2  -0.843186021184533 2.71442e-03 1.24343e-02       28.159        0.880
  3  -0.843919058553451 4.35382e-03 3.52190e-03       28.744        0.898
  4  -0.847392390700936 1.03599e-03 1.86754e-03       27.982        0.875
  5  -0.847817374925548 1.08027e-03 6.24298e-04       28.873        0.903

   A    I                     A    I                     A    I                  
-------------------------- -------------------------- -------------------------- 
  40   21  0.0245185622126   57   20 -0.0142092209599   36   12 -0.0079597467574 
  22   20  0.0235849271456   62   21 -0.0113006834459   57   17  0.0077822678894 
  43   20 -0.0206795984331   33   19  0.0095050448182   71   14  0.0073977778817 
  23   21 -0.0203037361841   24   19 -0.0087900127803   36   19 -0.0071924503245 
  38   17  0.0167982843003   30   19 -0.0085532373390   38   20  0.0071807027893 

   A    B    I    J                     A    B    I    J                  
------------------------------------ ------------------------------------ 
  22   22   20   20 -0.0946435271466   22   22   21   21 -0.0377692509229 
  23   23   21   21 -0.0898502158799   22   22   17   17 -0.0319443867453 
  22   23   21   20  0.0518767111953   22   29   20   17 -0.0307018338438 
  23   22   20   21  0.0518767111953   29   22   17   20 -0.0307018338438 
  29   22   20   17 -0.0423821936645   23   23   20   20 -0.0283968345789 
  22   29   17   20 -0.0423821936645   29   29   17   17 -0.0277157033287 
  29   23   21   17  0.0393005777778   23   29   21   17  0.0267695830660 
  23   29   17   21  0.0393005777778 

It.  Correlation Energy T1 Residual T2 Residual CPU Time (s) Walltime (s)
-------------------------------------------------------------------------
  6  -0.847870596702241 2.22489e-04 1.12057e-04       27.223        0.851
  7  -0.847867200797768 1.46861e-04 1.77717e-05       27.843        0.870
  8  -0.847863928391118 4.59290e-05 6.72414e-06       27.674        0.865
  9  -0.847862615278908 2.37322e-05 3.86006e-06       27.939        0.873
 10  -0.847863962782361 9.48388e-06 8.73667e-07       26.960        0.843

   A    I                     A    I                     A    I                  
-------------------------- -------------------------- -------------------------- 
  40   21  0.0244855004866   57   20 -0.0141668520525   36   12 -0.0079479127540 
  22   20  0.0241553604782   62   21 -0.0113081680657   57   17  0.0077646570548 
  23   21 -0.0208034731686   33   19  0.0094390078693   71   14  0.0073932869450 
  43   20 -0.0207108071548   24   19 -0.0087548463093   36   19 -0.0071516227878 
  38   17  0.0167343364487   30   19 -0.0085415752246   38   20  0.0071281117325 

   A    B    I    J                     A    B    I    J                  
------------------------------------ ------------------------------------ 
  22   22   20   20 -0.0949188558218   22   22   21   21 -0.0377774592643 
  23   23   21   21 -0.0900767359643   22   22   17   17 -0.0318762360139 
  22   23   21   20  0.0520494326144   22   29   20   17 -0.0307234208913 
  23   22   20   21  0.0520494326144   29   22   17   20 -0.0307234208913 
  29   22   20   17 -0.0424878616306   23   23   20   20 -0.0284199215800 
  22   29   17   20 -0.0424878616306   29   29   17   17 -0.0278193204180 
  29   23   21   17  0.0394065934852   23   29   21   17  0.0268065994942 
  23   29   17   21  0.0394065934852 

It.  Correlation Energy T1 Residual T2 Residual CPU Time (s) Walltime (s)
-------------------------------------------------------------------------
 11  -0.847864468526896 1.41549e-06 6.25922e-07       26.089        0.815
 12  -0.847864803028937 1.33841e-06 6.01157e-07       28.097        0.878
 13  -0.847864993563496 3.57600e-07 3.63185e-07       26.707        0.835
 14  -0.847865064317016 2.57269e-07 1.43900e-07       28.870        0.902
 15  -0.847865084934014 8.95949e-08 4.53337e-08       26.383        0.825

   A    I                     A    I                     A    I                  
-------------------------- -------------------------- -------------------------- 
  40   21  0.0244863089471   57   20 -0.0141667348403   36   12 -0.0079478498364 
  22   20  0.0241603330998   62   21 -0.0113081977551   57   17  0.0077647564962 
  23   21 -0.0208070821136   33   19  0.0094397403488   71   14  0.0073933094049 
  43   20 -0.0207120077804   24   19 -0.0087542282093   36   19 -0.0071518583880 
  38   17  0.0167351768812   30   19 -0.0085414050035   38   20  0.0071281830635 

   A    B    I    J                     A    B    I    J                  
------------------------------------ ------------------------------------ 
  22   22   20   20 -0.0949204180147   22   22   21   21 -0.0377769988678 
  23   23   21   21 -0.0900782394449   22   22   17   17 -0.0318772278173 
  22   23   21   20  0.0520509899939   22   29   20   17 -0.0307243655389 
  23   22   20   21  0.0520509899939   29   22   17   20 -0.0307243655389 
  29   22   20   17 -0.0424889073100   23   23   20   20 -0.0284196980299 
  22   29   17   20 -0.0424889073100   29   29   17   17 -0.0278199327049 
  29   23   21   17  0.0394075535438   23   29   21   17  0.0268073916354 
  23   29   17   21  0.0394075535438 

It.  Correlation Energy T1 Residual T2 Residual CPU Time (s) Walltime (s)
-------------------------------------------------------------------------
 16  -0.847865091672725 5.23622e-08 8.33445e-09       26.881        0.840
 17  -0.847865091988805 2.43378e-08 2.47281e-09       27.441        0.858
 18  -0.847865092022539 4.63753e-09 1.34345e-09       26.913        0.841
 19  -0.847865092071672 4.47645e-09 4.57729e-10       29.555        0.924
 20  -0.847865092244698 9.56629e-10 3.46651e-10       28.006        0.876

   A    I                     A    I                     A    I                  
-------------------------- -------------------------- -------------------------- 
  40   21  0.0244863093374   57   20 -0.0141667286935   36   12 -0.0079478486757 
  22   20  0.0241604483639   62   21 -0.0113081987282   57   17  0.0077647584529 
  23   21 -0.0208071459013   33   19  0.0094397212902   71   14  0.0073933102557 
  43   20 -0.0207120188663   24   19 -0.0087542226915   36   19 -0.0071518517191 
  38   17  0.0167351701818   30   19 -0.0085413934281   38   20  0.0071281785891 

   A    B    I    J                     A    B    I    J                  
------------------------------------ ------------------------------------ 
  22   22   20   20 -0.0949204283584   22   22   21   21 -0.0377770095481 
  23   23   21   21 -0.0900782431694   22   22   17   17 -0.0318772128253 
  22   23   21   20  0.0520509943790   22   29   20   17 -0.0307243589156 
  23   22   20   21  0.0520509943790   29   22   17   20 -0.0307243589156 
  29   22   20   17 -0.0424889080494   23   23   20   20 -0.0284197105778 
  22   29   17   20 -0.0424889080494   29   29   17   17 -0.0278199379028 
  29   23   21   17  0.0394075526918   23   29   21   17  0.0268073851057 
  23   29   17   21  0.0394075526918 

It.  Correlation Energy T1 Residual T2 Residual CPU Time (s) Walltime (s)
-------------------------------------------------------------------------

CCSD iterations converged in 20 cycles and 17.451 seconds (0.873 s/it.) at 5.804 Gflops/sec

Total CCSD energy: -247.553740603810581

CCSD[T] correlation energy:  -0.039718216345162
CCSD(T) correlation energy:  -0.038658499115957

Non-iterative calculation of CCSD(T) took 250.817 cpu seconds and 7.901 walltime seconds at 14.292 Gflops/sec

Total CCSD(T) energy: -247.592399102926549

             _
Formation of H took 0.249 seconds at 27.408 Gflops/sec

Beginning iterative solution of Lambda-CCSD equations:

It.  Correlation Energy L1 Residual L2 Residual CPU Time (s) Walltime (s)
-------------------------------------------------------------------------
  1  -0.897181985016782 8.68023e-03 2.42740e-02       28.048        0.877
  2  -0.887709899182330 5.11916e-03 4.72405e-03       27.090        0.847
  3  -0.888433704121086 5.82057e-04 3.19362e-03       26.383        0.825
  4  -0.888907886241540 9.88381e-04 8.61847e-04       25.136        0.786
  5  -0.888930262887569 2.40786e-04 1.83582e-04       25.786        0.806

   A    I                     A    I                     A    I                  
-------------------------- -------------------------- -------------------------- 
  23   21 -0.0215772220765   57   20 -0.0124099643320   24   19 -0.0078414047275 
  40   21  0.0207910492359   62   21 -0.0102822506262   26   16 -0.0072120418008 
  22   20  0.0206037301179   33   19  0.0087216670068   25   15  0.0065937846091 
  43   20 -0.0178119907924   30   19 -0.0081720507412   36   19 -0.0064889199772 
  38   17  0.0128300968141   27   18 -0.0081224025792   57   17  0.0062745518094 

   A    B    I    J                     A    B    I    J                  
------------------------------------ ------------------------------------ 
  22   22   20   20 -0.1258301919161   23   29   17   21  0.0452715003343 
  23   23   21   21 -0.1182283292110   22   22   17   17 -0.0395985364467 
  22   23   21   20  0.0691813150295   23   23   20   20 -0.0370819544737 
  23   22   20   21  0.0691813150295   22   29   20   17 -0.0367243816962 
  22   22   21   21 -0.0495139510494   29   22   17   20 -0.0367243816962 
  29   22   20   17 -0.0489507938299   23   23   17   17 -0.0329056312570 
  22   29   17   20 -0.0489507938299   23   29   21   17  0.0326701557391 
  29   23   21   17  0.0452715003343 

It.  Correlation Energy L1 Residual L2 Residual CPU Time (s) Walltime (s)
-------------------------------------------------------------------------
  6  -0.888917328899473 1.59511e-04 6.02741e-05       26.275        0.822
  7  -0.888928190900131 4.53420e-05 1.33924e-05       25.107        0.785
  8  -0.888923289806385 2.70813e-05 2.78546e-06       25.840        0.808
  9  -0.888924241859195 8.57737e-06 2.27755e-06       25.034        0.782
 10  -0.888924036164580 2.56734e-06 9.22672e-07       25.257        0.789

   A    I                     A    I                     A    I                  
-------------------------- -------------------------- -------------------------- 
  23   21 -0.0217606843706   57   20 -0.0123960088938   24   19 -0.0078694346331 
  22   20  0.0209112156763   62   21 -0.0102801070569   26   16 -0.0071982002061 
  40   21  0.0207870975931   33   19  0.0087033750895   25   15  0.0065735617305 
  43   20 -0.0178316635283   30   19 -0.0081729769190   36   19 -0.0064758074192 
  38   17  0.0128612826412   27   18 -0.0081013168406   57   17  0.0062868047134 

   A    B    I    J                     A    B    I    J                  
------------------------------------ ------------------------------------ 
  22   22   20   20 -0.1259079499535   23   29   17   21  0.0453171791984 
  23   23   21   21 -0.1182950417219   22   22   17   17 -0.0395510166441 
  22   23   21   20  0.0692354459473   23   23   20   20 -0.0371100981381 
  23   22   20   21  0.0692354459473   22   29   20   17 -0.0367127832540 
  22   22   21   21 -0.0495158911473   29   22   17   20 -0.0367127832540 
  29   22   20   17 -0.0489965661069   23   23   17   17 -0.0328606347907 
  22   29   17   20 -0.0489965661069   23   29   21   17  0.0326653331264 
  29   23   21   17  0.0453171791984 

It.  Correlation Energy L1 Residual L2 Residual CPU Time (s) Walltime (s)
-------------------------------------------------------------------------
 11  -0.888924136842250 1.04064e-06 4.13869e-07       26.301        0.822
 12  -0.888924202468668 2.11306e-07 2.07760e-07       26.894        0.841
 13  -0.888924210697967 1.51439e-07 1.10541e-07       25.036        0.782
 14  -0.888924223661034 7.06794e-08 5.14063e-08       26.231        0.820
 15  -0.888924227315008 4.08306e-08 1.50439e-08       25.620        0.801

   A    I                     A    I                     A    I                  
-------------------------- -------------------------- -------------------------- 
  23   21 -0.0217623744834   57   20 -0.0123959410435   24   19 -0.0078691099953 
  22   20  0.0209137205412   62   21 -0.0102801762064   26   16 -0.0071986016397 
  40   21  0.0207873480257   33   19  0.0087036186461   25   15  0.0065738363433 
  43   20 -0.0178320629508   30   19 -0.0081727927252   36   19 -0.0064758360620 
  38   17  0.0128613900545   27   18 -0.0081017372583   57   17  0.0062868314294 

   A    B    I    J                     A    B    I    J                  
------------------------------------ ------------------------------------ 
  22   22   20   20 -0.1259087579867   23   29   17   21  0.0453174336621 
  23   23   21   21 -0.1182956987391   22   22   17   17 -0.0395515284140 
  22   23   21   20  0.0692361749112   23   23   20   20 -0.0371099110676 
  23   22   20   21  0.0692361749112   22   29   20   17 -0.0367132599860 
  22   22   21   21 -0.0495156132358   29   22   17   20 -0.0367132599860 
  29   22   20   17 -0.0489969200753   23   23   17   17 -0.0328610660736 
  22   29   17   20 -0.0489969200753   23   29   21   17  0.0326656888913 
  29   23   21   17  0.0453174336621 

It.  Correlation Energy L1 Residual L2 Residual CPU Time (s) Walltime (s)
-------------------------------------------------------------------------
 16  -0.888924227940240 2.14708e-08 3.18486e-09       26.064        0.815
 17  -0.888924227802391 1.06025e-08 2.34566e-09       26.107        0.816
 18  -0.888924227719315 6.06964e-09 8.98998e-10       26.693        0.834
 19  -0.888924227695632 1.37838e-09 5.03820e-10       25.837        0.807
 20  -0.888924227720974 8.46608e-10 2.26373e-10       25.318        0.792

   A    I                     A    I                     A    I                  
-------------------------- -------------------------- -------------------------- 
  23   21 -0.0217624138692   57   20 -0.0123959383447   24   19 -0.0078691089343 
  22   20  0.0209137734010   62   21 -0.0102801761870   26   16 -0.0071985977910 
  40   21  0.0207873476598   33   19  0.0087036147501   25   15  0.0065738330459 
  43   20 -0.0178320665467   30   19 -0.0081727889373   36   19 -0.0064758325332 
  38   17  0.0128613881693   27   18 -0.0081017317990   57   17  0.0062868316828 

   A    B    I    J                     A    B    I    J                  
------------------------------------ ------------------------------------ 
  22   22   20   20 -0.1259087636849   23   29   17   21  0.0453174328897 
  23   23   21   21 -0.1182957010491   22   22   17   17 -0.0395515230733 
  22   23   21   20  0.0692361783280   23   23   20   20 -0.0371099159236 
  23   22   20   21  0.0692361783280   22   29   20   17 -0.0367132575711 
  22   22   21   21 -0.0495156167944   29   22   17   20 -0.0367132575711 
  29   22   20   17 -0.0489969202155   23   23   17   17 -0.0328610616299 
  22   29   17   20 -0.0489969202155   23   29   21   17  0.0326656866949 
  29   23   21   17  0.0453174328897 

It.  Correlation Energy L1 Residual L2 Residual CPU Time (s) Walltime (s)
-------------------------------------------------------------------------

Lambda-CCSD iterations converged in 20 cycles and 16.342 seconds (0.817 s/it.) at 6.049 Gflops/sec

 @CHECKOUT-I, Total execution time (CPU/WALL):      1355.18/      43.31 seconds.
norm of D(AI): 0.063937973275807
norm of D(IA): 0.061855608056957
norm of D(AB): 0.087581913120105
norm of D(IJ): 0.113028564232019
E(AB): 0.551359813585309
E(IJ): 0.456101939903795
E(1e): 1.007461753489104
norm of G(Ab,Ij): 0.499693757005069
norm of G(Ij,Ab): 0.568140449439910
E(Ab,Ij): -1.701116713523617
norm of G(Ij,Kl): 0.055482213585412
E(Ij,Kl): 0.186150345573692
norm of G(Ai,Bc): 0.013097330697164
norm of G(Ab,Ci): 0.022164315114863
E(Ab,Ci): -0.083062880015273
norm of G(Ij,Ka): 0.007844186353048
norm of G(Ia,Jk): 0.013840432261826
E(Ia,Jk): -0.012195408379392
norm of G(AI,bj): 0.069386279351101
norm of G(Ai,Bj): 0.058365855702788
E(Ai,Bj): -0.509290347688039
E1: -0.298922575744263
E2: -0.325757947572800
E3: 0.115390175629024
E(tot): -1.112053250543525

Formation of one- and two-particle density
matrices took 0.238 seconds at 36.910 Gflops/sec

--executable xncc finished with status     0 in       43.35 seconds (walltime).
 --invoking executable--
/home/besselman/CFOUR_18/cfour18/bin/xdens
 @GETMEM-I,  Allocated  183105 MB of main memory.
  CCSD(T) density and intermediates are calculated.
  The perturbed orbitals are chosen canonical.
  Direct algorithm used for all contributions involving G(AB,CD).
  local is set to  F
  local is set to  F
  local is set to 4 F
  local is set to  F
  local is set to 5 F
  local is set to 6 F
  local is set to 7 F T
  local5 is set to  F
  local is set to  F
  W(abef) AB contribution =  0.1443633890 a.u.
  W(abef) AB contribution =  0.1580910792 a.u.
  local is set to 12 F
                     1                     1
                     2                     2
                     3                     3
                     4                     4
  processed                 742630  ao basis integrals from 
                   182  buffers.
  processed                1957155  ao basis integrals from 
                   478  buffers.
  processed                1042898  ao basis integrals from 
                   255  buffers.
  processed                 958179  ao basis integrals from 
                   234  buffers.
 ITERM.tmp does not exsit!
 skip reading
  The iterative expansion of D(ai) converged after  21 iterations.
  SORTNOC109-I, Processed      1085260 fPQR integrals.
  local is set to 12 F
  ----------------------------------------------------------------------
                 Natural orbital occupation numbers
  ----------------------------------------------------------------------
  2.00001  2.00001  2.00001  2.00001  2.00001  2.00001  1.97873  1.97457
  1.97254  1.96480  1.96407  1.96134  1.95686  1.95455  1.95332  1.95044
  1.94598  1.94502  1.93394  1.88860  1.88747  0.10337  0.08922  0.04779
  0.03761  0.03561  0.02974  0.02906  0.02769  0.02624  0.02327  0.02239
  0.02131  0.02012  0.01827  0.01380  0.01200  0.01183  0.00969  0.00929
  0.00911  0.00907  0.00902  0.00896  0.00857  0.00823  0.00782  0.00707
  0.00654  0.00634  0.00592  0.00575  0.00555  0.00504  0.00422  0.00415
  0.00385  0.00372  0.00360  0.00349  0.00341  0.00324  0.00284  0.00275
  0.00247  0.00221  0.00221  0.00214  0.00189  0.00186  0.00171  0.00166
  0.00152  0.00146  0.00131  0.00131  0.00129  0.00126  0.00124  0.00123
  0.00101  0.00098  0.00094  0.00087  0.00085  0.00080  0.00077  0.00072
  0.00069  0.00068  0.00065  0.00061  0.00055  0.00049  0.00049  0.00043
  0.00037  0.00037  0.00030  0.00026  0.00022  0.00022  0.00020  0.00020
  0.00017  0.00017  0.00015  0.00011  0.00009
  Trace of density matrix :  42.0000000000.
  ----------------------------------------------------------------------
  Density calculation successfully completed.
 @CHECKOUT-I, Total execution time (CPU/WALL):        72.05/       5.43 seconds.
--executable xdens finished with status     0 in        5.49 seconds (walltime).
 --invoking executable--
/home/besselman/CFOUR_18/cfour18/bin/xanti
 @GETMEM-I,  Allocated  183105 MB of main memory.
 CCSD(T) MO gammas will be sorted to Mulliken order.
  @SETMET-I, Unequal number of MO and AO orbitals.
 @CHECKOUT-I, Total execution time (CPU/WALL):        18.03/       0.79 seconds.
--executable xanti finished with status     0 in        0.81 seconds (walltime).
 --invoking executable--
/home/besselman/CFOUR_18/cfour18/bin/xbcktrn
 @GETMEM-I,  Allocated  183105 MB of main memory.
 @CHECKOUT-I, Total execution time (CPU/WALL):         0.31/       0.31 seconds.
--executable xbcktrn finished with status     0 in        0.35 seconds (walltime).
 --invoking executable--
/home/besselman/CFOUR_18/cfour18/bin/xvdint
 @GETMEM-I,  Allocated  183105 MB of main memory.
 One- and two-electron integral derivatives are calculated
 for RHF-CC/MBPT gradients and dipole moments.
 Spherical gaussians are used.

                     Kinetic energy integral gradient
                     --------------------------------

                         H #1 z     0.4445612279
                         C #2 z     0.1951181487
                         C #3 x    -0.5066108869
                         C #3 z     0.2592020022
                         C #4 x    -0.4751448384
                         C #4 z     0.0050181422
                         H #5 x    -0.7685198604
                         H #5 z     0.4458711849
                         H #6 x    -0.7546317573
                         H #6 z    -0.4927644847
                         N #7 z    -0.8570062212


 H #1       0.0000000000            0.0000000000            0.4445612279
 C #2       0.0000000000            0.0000000000            0.1951181487
 C #3 1    -0.2533054434            0.0000000000            0.1296010011
 C #3 2     0.2533054434            0.0000000000            0.1296010011
 C #4 1    -0.2375724192            0.0000000000            0.0025090711
 C #4 2     0.2375724192            0.0000000000            0.0025090711
 H #5 1    -0.3842599302            0.0000000000            0.2229355924
 H #5 2     0.3842599302            0.0000000000            0.2229355924
 H #6 1    -0.3773158787            0.0000000000           -0.2463822423
 H #6 2     0.3773158787            0.0000000000           -0.2463822423
 N #7       0.0000000000            0.0000000000           -0.8570062212


                   Nuclear attraction integral gradient
                   ------------------------------------

                         H #1 z    -7.6608091891
                         C #2 z   -16.3741169224
                         C #3 x    32.2205889955
                         C #3 z   -18.2062994142
                         C #4 x    31.0421947771
                         C #4 z    12.1741300227
                         H #5 x    13.4035834807
                         H #5 z    -7.8354759779
                         H #6 x    13.3565246965
                         H #6 z     8.4263014887
                         N #7 z    29.4762699922


 H #1       0.0000000000            0.0000000000           -7.6608091891
 C #2       0.0000000000            0.0000000000          -16.3741169224
 C #3 1    16.1102944977            0.0000000000           -9.1031497071
 C #3 2   -16.1102944977            0.0000000000           -9.1031497071
 C #4 1    15.5210973886            0.0000000000            6.0870650114
 C #4 2   -15.5210973886            0.0000000000            6.0870650114
 H #5 1     6.7017917403            0.0000000000           -3.9177379889
 H #5 2    -6.7017917403            0.0000000000           -3.9177379889
 H #6 1     6.6782623483            0.0000000000            4.2131507443
 H #6 2    -6.6782623483            0.0000000000            4.2131507443
 N #7       0.0000000000            0.0000000000           29.4762699922


                      Reorthonormalization gradient
                      -----------------------------

                         H #1 z     0.2232829374
                         C #2 z    -0.0006148820
                         C #3 x    -0.1574744848
                         C #3 z     0.0416824712
                         C #4 x    -0.0724633019
                         C #4 z     0.1815935296
                         H #5 x    -0.3941152792
                         H #5 z     0.2354178276
                         H #6 x    -0.3895884256
                         H #6 z    -0.2502823781
                         N #7 z    -0.4310795057


 H #1       0.0000000000            0.0000000000            0.2232829374
 C #2       0.0000000000            0.0000000000           -0.0006148820
 C #3 1    -0.0787372424            0.0000000000            0.0208412356
 C #3 2     0.0787372424            0.0000000000            0.0208412356
 C #4 1    -0.0362316509            0.0000000000            0.0907967648
 C #4 2     0.0362316509            0.0000000000            0.0907967648
 H #5 1    -0.1970576396            0.0000000000            0.1177089138
 H #5 2     0.1970576396            0.0000000000            0.1177089138
 H #6 1    -0.1947942128            0.0000000000           -0.1251411891
 H #6 2     0.1947942128            0.0000000000           -0.1251411891
 N #7       0.0000000000            0.0000000000           -0.4310795057


                Electronic contributions to dipole moment
                -----------------------------------------

                               au             Debye

                    z      1.46660127      3.72772924

  Conversion factor used: 1 a.u. =   2.54174691 Debye 


 Evaluation of 1e integral derivatives required    2.52 seconds.
 Evaluation of 2el integral derivatives

                      Two-electron integral gradient
                      ------------------------------

                         H #1 z     4.5089821815
                         C #2 z     7.7657983169
                         C #3 x   -16.4748418050
                         C #3 z     9.2030806052
                         C #4 x   -14.8755621959
                         C #4 z    -4.7771384915
                         H #5 x    -7.9439700355
                         H #5 z     4.6827401198
                         H #6 x    -7.9382315001
                         H #6 z    -5.0284994695
                         N #7 z   -16.3549632626


 H #1       0.0000000000            0.0000000000            4.5089821815
 C #2       0.0000000000            0.0000000000            7.7657983169
 C #3 1    -8.2374209025            0.0000000000            4.6015403026
 C #3 2     8.2374209025            0.0000000000            4.6015403026
 C #4 1    -7.4377810979            0.0000000000           -2.3885692457
 C #4 2     7.4377810979            0.0000000000           -2.3885692457
 H #5 1    -3.9719850177            0.0000000000            2.3413700599
 H #5 2     3.9719850177            0.0000000000            2.3413700599
 H #6 1    -3.9691157501            0.0000000000           -2.5142497347
 H #6 2     3.9691157501            0.0000000000           -2.5142497347
 N #7       0.0000000000            0.0000000000          -16.3549632626


 Evaluation of 2e integral derivatives required   39.94 seconds.

                            Molecular gradient
                            ------------------

                         H #1 z     0.0076537227
                         C #2 z     0.0157828817
                         C #3 x     0.0124545460
                         C #3 z    -0.0066421595
                         C #4 x     0.0549516468
                         C #4 z    -0.0399092017
                         H #5 x    -0.0114405036
                         H #5 z     0.0033858399
                         H #6 x    -0.0099023704
                         H #6 z    -0.0073989325
                         N #7 z     0.0271278494


 H #1       0.0000000000            0.0000000000            0.0076537227
 C #2       0.0000000000            0.0000000000            0.0157828817
 C #3 1     0.0062272730            0.0000000000           -0.0033210797
 C #3 2    -0.0062272730            0.0000000000           -0.0033210797
 C #4 1     0.0274758234            0.0000000000           -0.0199546008
 C #4 2    -0.0274758234            0.0000000000           -0.0199546008
 H #5 1    -0.0057202518            0.0000000000            0.0016929200
 H #5 2     0.0057202518            0.0000000000            0.0016929200
 H #6 1    -0.0049511852            0.0000000000           -0.0036994663
 H #6 2     0.0049511852            0.0000000000           -0.0036994663
 N #7       0.0000000000            0.0000000000            0.0271278494


  Molecular gradient norm 0.784E-01

                           Total dipole moment
                           -------------------

                               au             Debye

                    z     -0.82547688     -2.09815332

  Conversion factor used: 1 a.u. =   2.54174691 Debye 


 @CHECKOUT-I, Total execution time (CPU/WALL):        42.42/      14.69 seconds.
--executable xvdint finished with status     0 in       14.75 seconds (walltime).
 --invoking executable--
/home/besselman/CFOUR_18/cfour18/bin/xjoda
   JODA beginning optimization cycle #  3.
   Retrieving information from last optimization cycle.
                    10                     0
 OriVec is    1.00000000000000      -1.167434911886255E-016
  0.000000000000000E+000                     1
  calling readgh 3                      2                    -1
  gradient from JOBARC 
   0.000000000000000   0.000000000000000   0.007653722674709
   0.000000000000000   0.000000000000000   0.015782881682318
   0.006227273021513   0.000000000000000  -0.003321079732202
  -0.006227273021513   0.000000000000000  -0.003321079732202
   0.027475823412812   0.000000000000000  -0.019954600841542
  -0.027475823412812   0.000000000000000  -0.019954600841542
  -0.005720251783417   0.000000000000000   0.001692919972590
   0.005720251783417   0.000000000000000   0.001692919972590
  -0.004951185188877   0.000000000000000  -0.003699466266304
   0.004951185188877   0.000000000000000  -0.003699466266304
   0.000000000000000   0.000000000000000   0.027127849377544
 
                     0
  current gradient vector 
        0.000000000000000        0.000000000000000        0.007653722674709
        0.000000000000000        0.000000000000000        0.015782881682318
        0.006227273021513        0.000000000000000       -0.003321079732202
       -0.006227273021513        0.000000000000000       -0.003321079732202
        0.027475823412812        0.000000000000000       -0.019954600841542
       -0.027475823412812        0.000000000000000       -0.019954600841542
       -0.005720251783417        0.000000000000000        0.001692919972590
        0.005720251783417        0.000000000000000        0.001692919972590
       -0.004951185188877        0.000000000000000       -0.003699466266304
        0.004951185188877        0.000000000000000       -0.003699466266304
        0.000000000000000        0.000000000000000        0.000000000000000
        0.000000000000000        0.000000000000000        0.027127849377544
   Internal coordinate energy gradients (atomic units): 
                     R                 dV/dR
 [R1   ]    2.057237651771052   -0.007653722674738
 [R2   ]    2.643634605225138    0.007844047167005
 [A1   ]    2.078228617101856   -0.149021243628667
 [R2   ]    2.643634605225138    0.007844047167005
 [A1   ]    2.078228617101856   -0.149021243628667
 [D180 ]    3.141592653589793   -0.000000000000001
 [R3   ]    2.642477068634840   -0.024415536756942
 [A2   ]    2.043793167404604    0.058152560925894
 [D180 ]    3.141592653589793   -0.000000000000001
 [R3   ]    2.642477068634840   -0.024415536756942
 [A2   ]    2.043793167404604    0.058152560925894
 [D180 ]    3.141592653589793   -0.000000000000001
 [R4   ]    2.055777578518922   -0.005800288794771
 [A3   ]    2.110522457824294   -0.002866249704271
 [D0   ]    0.000000000000000   -0.000000000000000
 [R4   ]    2.055777578518922   -0.005800288794771
 [A3   ]    2.110522457824294   -0.002866249704271
 [D0   ]    0.000000000000000   -0.000000000000000
 [R5   ]    2.059749465070842   -0.006167835123482
 [A4   ]    2.113683558691474   -0.000818981147948
 [D180 ]    3.141592653589793   -0.000000000000001
 [R5   ]    2.059749465070842   -0.006167835123482
 [A4   ]    2.113683558691474   -0.000818981147948
 [D180 ]    3.141592653589793   -0.000000000000001
 [R    ]    1.889726907414138   -0.000000000000002
 [A90  ]    1.570796326794897    0.000000000000013
 [D90  ]    1.570796326794897    0.000000000000000
 [R6   ]    5.319652750676676    0.027127849377573
 [A90  ]    1.570796326794897    0.000000000000013
 [D180 ]    3.141592653589793   -0.000000000000001
                     2                    -1                     0 ****
   Hessian from cycle  2 read.
   BFGS update using last two gradients and previous step.
   Optimization cycle  3.  Updating structure with Newton-Raphson step.
  @EFOL-I, Current internal coordinate Hessian written to FCMINT.
   There are  10 independent internal coordinates which will be optimized.
   Hessian matrix in totally symmetric symmetry coordinates: 
              R1        R2        A1        R3        A2   
  R1         0.996212 -0.005563 -0.001515 -0.004754  0.003319
  R2        -0.005563  1.094654 -0.516705  0.014658  0.372599
  A1        -0.001515 -0.516705  2.824071 -0.110033 -1.838584
  R3        -0.004754  0.014658 -0.110033  0.998631  0.081558
  A2         0.003319  0.372599 -1.838584  0.081558  1.562187
  R4        -0.005181 -0.007074 -0.004756 -0.006393  0.006450
  A3         0.000474  0.021192 -0.102318  0.004922  0.072886
  R5        -0.005097 -0.001618 -0.031397 -0.005162  0.025448
  A4        -0.001417 -0.050024  0.239262 -0.011886 -0.170220
  R6        -0.002672  0.008139 -0.061572 -0.000858  0.045479
 
              R4        A3        R5        A4        R6   
  R1        -0.005181  0.000474 -0.005097 -0.001417 -0.002672
  R2        -0.007074  0.021192 -0.001618 -0.050024  0.008139
  A1        -0.004756 -0.102318 -0.031397  0.239262 -0.061572
  R3        -0.006393  0.004922 -0.005162 -0.011886 -0.000858
  A2         0.006450  0.072886  0.025448 -0.170220  0.045479
  R4         0.992916  0.000754 -0.006941 -0.002186 -0.003589
  A3         0.000754  0.254031  0.001807 -0.009385  0.002725
  R5        -0.006941  0.001807  0.993477 -0.004642 -0.002907
  A4        -0.002186 -0.009385 -0.004642  0.271831 -0.006607
  R6        -0.003589  0.002725 -0.002907 -0.006607  0.999574
   The eigenvectors of the Hessian matrix: 
                   1         2         3         4         5
  R1         0.003070  0.000000  0.000135  0.219084  0.365257
  R2         0.004985  0.000000  0.000233  0.744901 -0.606500
  A1        -0.505875  0.087504 -0.278674  0.145556 -0.081749
  R3         0.004069  0.000000  0.000215  0.363491  0.218680
  A2        -0.627201  0.175770 -0.490964 -0.094683  0.061405
  R4         0.004194  0.000000  0.000182  0.301890  0.493585
  A3        -0.163395 -0.980483 -0.104528 -0.004068  0.003808
  R5         0.004157  0.000000  0.000183  0.318931  0.426231
  A4         0.569141 -0.010008 -0.818761  0.008250 -0.009324
  R6         0.002105  0.000000  0.000060  0.204715  0.122761
 
                   6         7         8         9        10
  R1         0.083701  0.485117  0.758319  0.034475  0.000541
  R2         0.026868 -0.118835  0.147620  0.048375  0.195653
  A1         0.000000 -0.000000 -0.000000 -0.000261 -0.794295
  R3         0.057476  0.413586 -0.451148 -0.663633  0.041655
  A2        -0.000000  0.000000  0.000000 -0.000016  0.567400
  R4         0.615067 -0.522747 -0.062927  0.098401  0.001755
  A3         0.000000  0.000000  0.000000 -0.000027  0.031583
  R5        -0.781177 -0.321395 -0.008069  0.053438  0.011848
  A4         0.000000 -0.000000 -0.000000  0.000035 -0.073852
  R6         0.020589  0.450474 -0.442268  0.737240  0.023276
   The eigenvalues of the Hessian matrix: 
       0.24884      0.25000      0.25002      0.94985      0.98969      1.00000
       1.00000      1.00000      1.00009      4.29910
   Gradients along Hessian eigenvectors: 
       0.05491      0.00000      0.01972     -0.04412      0.00076     -0.00000
       0.00000     -0.00000      0.04197      0.21526
   There are  0 negative eigenvalues.
   Summary of Optimization Cycle: 
   The maximum unscaled step is:    0.17598.
   Scale factor set to:  0.85237.
   Forces are in hartree/bohr and hartree/radian.
   Parameter values are in Angstroms and degrees.
--------------------------------------------------------------------------
  Parameter     dV/dR           Step          Rold            Rnew
--------------------------------------------------------------------------
    R1     -0.0076537227    0.0034883710    1.0886432774    1.0921316484
    R2      0.0078440472    0.0070570841    1.3989511802    1.4060082643
    A1     -0.1490212436    6.2234081424  119.0737286232  125.2971367657
    R3     -0.0244155368    0.0132568980    1.3983386382    1.4115955361
    A2      0.0581525609    4.9820809565  117.1007226900  122.0828036465
    R4     -0.0058002888    0.0027067604    1.0878706399    1.0905774003
    A3     -0.0028662497    1.4686176961  120.9240294009  122.3926470970
    R5     -0.0061678351    0.0034189411    1.0899724717    1.0933914128
    A4     -0.0008189811   -1.9661383824  121.1051471392  119.1390087568
    R6      0.0271278494   -0.0104449812    2.8150389917    2.8045940105
--------------------------------------------------------------------------
  Minimum force:  0.000818981 / RMS force:  0.052078566
 Updating structure...
  -1.00000000000000       0.816166466263013       0.516085026065992     
  -1.00000000000000       0.847281373469317       0.816166466263013     
  -1.00000000000000       0.847281373469317       0.816166466263013     
   1.00000000000000       0.844396682469916       0.816166466263013     
   1.00000000000000       0.844396682469916       0.816166466263013     
  -1.00000000000000       0.873440908229213       0.847281373469317     
  -1.00000000000000       0.873440908229213       0.847281373469317     
  6.123233995736769E-017   1.00000000000000       0.516085026065992     
  -1.00000000000000        1.00000000000000       0.737530864137532     
   Rotational constants (in cm-1): 
          0.1029795737             0.1930387841             0.2207331332
   Rotational constants (in MHz): 
       3087.2503848388          5787.1579696551          6617.4137846115


 ----------------------------------------------------------------
         Coordinates used in calculation (QCOMP) 
 ----------------------------------------------------------------
 Z-matrix   Atomic            Coordinates (in bohr)
  Symbol    Number           X              Y              Z
 ----------------------------------------------------------------
     H         1        -0.00000000    -0.00000000    -4.87189755
     C         6        -0.00000000    -0.00000000    -2.80806783
     C         6         2.16853027    -0.00000000    -1.27282550
     C         6        -2.16853027     0.00000000    -1.27282550
     C         6         2.01895853    -0.00000000     1.39050683
     C         6        -2.01895853     0.00000000     1.39050683
     H         1         4.07514868    -0.00000000    -2.05518387
     H         1        -4.07514868     0.00000000    -2.05518387
     H         1         3.76441861    -0.00000000     2.49621666
     H         1        -3.76441861     0.00000000     2.49621666
     X         0         0.00000000     1.88972691    -2.80806783
     N         7         0.00000000     0.00000000     2.49184676
 ----------------------------------------------------------------
 
   Interatomic distance matrix (Angstroms) 
 
                 H             C             C             C             C    
                [ 1]        [ 2]        [ 3]        [ 4]        [ 5]
  H    [ 1]     0.00000
  C    [ 2]     1.09213     0.00000
  C    [ 3]     2.22354     1.40601     0.00000
  C    [ 4]     2.22354     1.40601     2.29507     0.00000
  C    [ 5]     3.48189     2.46532     1.41160     2.62615     0.00000
  C    [ 6]     3.48189     2.46532     2.62615     1.41160     2.13677
  H    [ 7]     2.62147     2.19297     1.09058     3.32985     2.12336
  H    [ 8]     2.62147     2.19297     3.32985     1.09058     3.70465
  H    [ 9]     4.37844     3.44194     2.16592     3.71954     1.09339
  H    [10]     4.37844     3.44194     3.71954     2.16592     3.11586
  X    [11]     1.48079     1.00000     1.72536     1.72536     2.66041
  N    [12]     3.89673     2.80459     2.29905     2.29905     1.21701
 
                 C             H             H             H             H    
                [ 6]        [ 7]        [ 8]        [ 9]        [10]
  C    [ 6]     0.00000
  H    [ 7]     3.70465     0.00000
  H    [ 8]     2.12336     4.31295     0.00000
  H    [ 9]     3.11586     2.41410     4.79699     0.00000
  H    [10]     1.09339     4.79699     2.41410     3.98409     0.00000
  X    [11]     2.66041     2.41021     2.41021     3.58427     3.58427
  N    [12]     1.21701     3.23112     3.23112     1.99205     1.99205
 
                 X             N    
                [11]        [12]
  X    [11]     0.00000
  N    [12]     2.97754     0.00000
   Rotational constants (order x, y, z, in cm-1): 
          0.1930387841             0.1029795737             0.2207331332
   Rotational constants (order x, y, z, in MHz): 
       5787.1579696551          3087.2503848388          6617.4137846115
  ECPDATA file not present.   Using default ECPDATA. 
  There are   6 frozen-core orbitals.
  There are  109 basis functions.
 @CHECKOUT-I, Total execution time (CPU/WALL):         0.10/       0.11 seconds.
--executable xjoda finished with status     0 in        0.24 seconds (walltime).
 --invoking executable--
/home/besselman/CFOUR_18/cfour18/bin/xvmol
 SERIAL VERSION OF MOLECULE STARTED
********************************************************************************
                    INPUT FROM MOL FILE
********************************************************************************
INTGRL        1    0    1    0    0    0    0    0    0                         
         *** CFOUR Program System (Release V0.1) ***                            
CCSDT(Q) PVDZ Optimization of Pyridine                                          
    7    2 X  Y       0.10E-08              0    0                              
   9999.00      3.00                                                            
          1.00000000    1    2    1    1                                        
H #1  -0.000000000000000  -0.000000000000000  -4.871897551108945                
    4    2                                                                      
   13.0100000000000       1.968500000000000E-002  0.000000000000000E+000        
   1.96200000000000       0.137977000000000       0.000000000000000E+000        
  0.444600000000000       0.478148000000000       0.000000000000000E+000        
  0.122000000000000       0.501240000000000        1.00000000000000             
    1    1                                                                      
  0.727000000000000        1.00000000000000                                     
          6.00000000    1    3    1    1    1                                   
C #2  -0.000000000000000  -0.000000000000000  -2.808067833446911                
    9    3                                                                      
   6665.00000000000       6.920000000000000E-004 -1.460000000000000E-004        
  0.000000000000000E+000                                                        
   1000.00000000000       5.329000000000000E-003 -1.154000000000000E-003        
  0.000000000000000E+000                                                        
   228.000000000000       2.707700000000000E-002 -5.725000000000000E-003        
  0.000000000000000E+000                                                        
   64.7100000000000       0.101718000000000      -2.331200000000000E-002        
  0.000000000000000E+000                                                        
   21.0600000000000       0.274740000000000      -6.395500000000000E-002        
  0.000000000000000E+000                                                        
   7.49500000000000       0.448564000000000      -0.149981000000000             
  0.000000000000000E+000                                                        
   2.79700000000000       0.285074000000000      -0.127262000000000             
  0.000000000000000E+000                                                        
  0.521500000000000       1.520400000000000E-002  0.544529000000000             
  0.000000000000000E+000                                                        
  0.159600000000000      -3.191000000000000E-003  0.580496000000000             
   1.00000000000000                                                             
    4    2                                                                      
   9.43900000000000       3.810900000000000E-002  0.000000000000000E+000        
   2.00200000000000       0.209480000000000       0.000000000000000E+000        
  0.545600000000000       0.508557000000000       0.000000000000000E+000        
  0.151700000000000       0.468842000000000        1.00000000000000             
    1    1                                                                      
  0.550000000000000        1.00000000000000                                     
          6.00000000    1    3    1    1    1                                   
C #3   2.168530274129386  -0.000000000000001  -1.272825502489090                
    9    3                                                                      
   6665.00000000000       6.920000000000000E-004 -1.460000000000000E-004        
  0.000000000000000E+000                                                        
   1000.00000000000       5.329000000000000E-003 -1.154000000000000E-003        
  0.000000000000000E+000                                                        
   228.000000000000       2.707700000000000E-002 -5.725000000000000E-003        
  0.000000000000000E+000                                                        
   64.7100000000000       0.101718000000000      -2.331200000000000E-002        
  0.000000000000000E+000                                                        
   21.0600000000000       0.274740000000000      -6.395500000000000E-002        
  0.000000000000000E+000                                                        
   7.49500000000000       0.448564000000000      -0.149981000000000             
  0.000000000000000E+000                                                        
   2.79700000000000       0.285074000000000      -0.127262000000000             
  0.000000000000000E+000                                                        
  0.521500000000000       1.520400000000000E-002  0.544529000000000             
  0.000000000000000E+000                                                        
  0.159600000000000      -3.191000000000000E-003  0.580496000000000             
   1.00000000000000                                                             
    4    2                                                                      
   9.43900000000000       3.810900000000000E-002  0.000000000000000E+000        
   2.00200000000000       0.209480000000000       0.000000000000000E+000        
  0.545600000000000       0.508557000000000       0.000000000000000E+000        
  0.151700000000000       0.468842000000000        1.00000000000000             
    1    1                                                                      
  0.550000000000000        1.00000000000000                                     
          6.00000000    1    3    1    1    1                                   
C #4   2.018958527907061  -0.000000000000000   1.390506832406725                
    9    3                                                                      
   6665.00000000000       6.920000000000000E-004 -1.460000000000000E-004        
  0.000000000000000E+000                                                        
   1000.00000000000       5.329000000000000E-003 -1.154000000000000E-003        
  0.000000000000000E+000                                                        
   228.000000000000       2.707700000000000E-002 -5.725000000000000E-003        
  0.000000000000000E+000                                                        
   64.7100000000000       0.101718000000000      -2.331200000000000E-002        
  0.000000000000000E+000                                                        
   21.0600000000000       0.274740000000000      -6.395500000000000E-002        
  0.000000000000000E+000                                                        
   7.49500000000000       0.448564000000000      -0.149981000000000             
  0.000000000000000E+000                                                        
   2.79700000000000       0.285074000000000      -0.127262000000000             
  0.000000000000000E+000                                                        
  0.521500000000000       1.520400000000000E-002  0.544529000000000             
  0.000000000000000E+000                                                        
  0.159600000000000      -3.191000000000000E-003  0.580496000000000             
   1.00000000000000                                                             
    4    2                                                                      
   9.43900000000000       3.810900000000000E-002  0.000000000000000E+000        
   2.00200000000000       0.209480000000000       0.000000000000000E+000        
  0.545600000000000       0.508557000000000       0.000000000000000E+000        
  0.151700000000000       0.468842000000000        1.00000000000000             
    1    1                                                                      
  0.550000000000000        1.00000000000000                                     
          1.00000000    1    2    1    1                                        
H #5   4.075148681180849  -0.000000000000001  -2.055183871601809                
    4    2                                                                      
   13.0100000000000       1.968500000000000E-002  0.000000000000000E+000        
   1.96200000000000       0.137977000000000       0.000000000000000E+000        
  0.444600000000000       0.478148000000000       0.000000000000000E+000        
  0.122000000000000       0.501240000000000        1.00000000000000             
    1    1                                                                      
  0.727000000000000        1.00000000000000                                     
          1.00000000    1    2    1    1                                        
H #6   3.764418607337769  -0.000000000000001   2.496216662392573                
    4    2                                                                      
   13.0100000000000       1.968500000000000E-002  0.000000000000000E+000        
   1.96200000000000       0.137977000000000       0.000000000000000E+000        
  0.444600000000000       0.478148000000000       0.000000000000000E+000        
  0.122000000000000       0.501240000000000        1.00000000000000             
    1    1                                                                      
  0.727000000000000        1.00000000000000                                     
          7.00000000    1    3    1    1    1                                   
N #7   0.000000000000001   0.000000000000000   2.491846763267051                
    9    3                                                                      
   9046.00000000000       7.000000000000000E-004 -1.530000000000000E-004        
  0.000000000000000E+000                                                        
   1357.00000000000       5.389000000000000E-003 -1.208000000000000E-003        
  0.000000000000000E+000                                                        
   309.300000000000       2.740600000000000E-002 -5.992000000000000E-003        
  0.000000000000000E+000                                                        
   87.7300000000000       0.103207000000000      -2.454400000000000E-002        
  0.000000000000000E+000                                                        
   28.5600000000000       0.278723000000000      -6.745900000000001E-002        
  0.000000000000000E+000                                                        
   10.2100000000000       0.448540000000000      -0.158078000000000             
  0.000000000000000E+000                                                        
   3.83800000000000       0.278238000000000      -0.121831000000000             
  0.000000000000000E+000                                                        
  0.746600000000000       1.544000000000000E-002  0.549003000000000             
  0.000000000000000E+000                                                        
  0.224800000000000      -2.864000000000000E-003  0.578815000000000             
   1.00000000000000                                                             
    4    2                                                                      
   13.5500000000000       3.991900000000000E-002  0.000000000000000E+000        
   2.91700000000000       0.217169000000000       0.000000000000000E+000        
  0.797300000000000       0.510319000000000       0.000000000000000E+000        
  0.218500000000000       0.462214000000000        1.00000000000000             
    1    1                                                                      
  0.817000000000000        1.00000000000000                                     
FINISH                                                                          
 
********************************************************************************
 ONE- AND TWO-ELECTRON INTEGRALS OVER SYMMETRY-ADAPTED AOS ARE CALCULATED.

  SPHERICAL HARMONICS ARE USED.
  
  INTEGRALS LESS THAN  0.10E-13 ARE NEGLECTED.

  NUCLEAR REPULSION ENERGY :  210.8217867037 A.U.
  @MOLECU-I, ONE ELECTRON INTEGRALS (CPU/WALL):        0.07/       0.07 SECONDS.
  @TWOEL-I,     742609 INTEGRALS OF SYMMETRY TYPE  I I I I
  @TWOEL-I,    1956931 INTEGRALS OF SYMMETRY TYPE  I J I J
  @TWOEL-I,    1042840 INTEGRALS OF SYMMETRY TYPE  I I J J
  @TWOEL-I,     958022 INTEGRALS OF SYMMETRY TYPE  I J K L
  @TWOEL-I, TOTAL NUMBER OF 2-E INTEGRALS    4700402.
  @MOLECU-I, TWO ELECTRON INTEGRALS (CPU/WALL):       59.12/       1.88 SECONDS.
 @CHECKOUT-I, Total execution time (CPU/WALL):        59.21/       1.98 seconds.

Running with 32 threads/proc

--executable xvmol finished with status     0 in        2.05 seconds (walltime).
 --invoking executable--
/home/besselman/CFOUR_18/cfour18/bin/xvmol2ja
 @GETMEM-I,  Allocated  183105 MB of main memory.
 @CHECKOUT-I, Total execution time (CPU/WALL):         0.65/       0.05 seconds.
--executable xvmol2ja finished with status     0 in        0.10 seconds (walltime).
 --invoking executable--
/home/besselman/CFOUR_18/cfour18/bin/xvscf
  -------------------------------------------------
  Self-Consistent-Field Program for HF calculations
  -------------------------------------------------
    Integrals from VMOL are used
  There are  109 functions in the AO basis.

  There are 4 irreducible representations.

       Irrep        # of functions
         1                 45
         2                 35
         3                 17
         4                 12


  Parameters for SCF calculation: 
        SCF reference function:  RHF  
  Maximum number of iterations:  150
     Full symmetry point group: C2v 
     Computational point group: C2v 
        Initial density matrix: MOREAD                 
     SCF convergence tolerance: 10**(-10)
  DIIS convergence acceleration:  ON
          Latest start for DIIS:   2
                     DIIS order:  10

     Alpha population by irrep:  11    7    2    1
      Beta population by irrep:  11    7    2    1


 @GETMEM-I,  Allocated       3 MB of main memory.
   Smallest overlap matrix eigenvalues 
     Symmetry    Eigenvalue    
         1      .1114552029D-02              
         2      .4285747527D-02              
         3      .7167608191D-01              
         4      .1988707180D+00              
  --------------------------------------------------------------------
  Iteration         Total Energy            Largest Density Difference
  --------------------------------------------------------------------
       0          -246.936416039862394              0.0000000000D+00
       1          -246.666021132931945              0.1427222220D+00
       2          -246.672265286882265              0.1222631703D+00
       3          -246.676865884233706              0.6473181204D-01
       4          -246.677012300612461              0.9652465822D-02
       5          -246.677040893897441              0.4158167824D-02
       6          -246.677050799138016              0.2280039102D-02
       7          -246.677052948228578              0.1465912357D-02
       8          -246.677053158185430              0.4358110248D-03
       9          -246.677053174728513              0.1683318098D-03
      10          -246.677053175192185              0.2848135710D-04
      11          -246.677053175234590              0.4089084163D-05
      12          -246.677053175238569              0.3598001236D-05
      13          -246.677053175239251              0.4654316300D-06
      14          -246.677053175240616              0.9479381791D-07
      15          -246.677053175239195              0.3230283518D-07
      16          -246.677053175238683              0.1153556350D-07
      17          -246.677053175239251              0.1849418882D-08
      18          -246.677053175239479              0.6972911137D-09
      19          -246.677053175238115              0.1982597420D-09
   final occupation vector 
    11  7  2  1
    11  7  2  1

  SCF has converged.

 Density matrix saved to file den.dat
 total electron number:   41.9999999999999     
     E(SCF)=      -246.677053175239422              0.3047828656D-10

  Eigenvector printing suppressed.


 
  ORBITAL EIGENVALUES (ALPHA)  (1H = 27.2113834 eV)

       MO #        E(hartree)               E(eV)           FULLSYM    COMPSYM
       ----   --------------------   --------------------   -------   ---------
    1     1         -15.5390577263        -422.8392574638      A1        A1 (1)
    2     2         -11.2675508345        -306.6056457378      A1        A1 (1)
    3    46         -11.2642209466        -306.5150348794      B1        B1 (2)
    4     3         -11.2642034879        -306.5145598047      A1        A1 (1)
    5    47         -11.2455368654        -306.0066151840      B1        B1 (2)
    6     4         -11.2455056242        -306.0057650669      A1        A1 (1)
    7     5          -1.3255091394         -36.0689373930      A1        A1 (1)
    8     6          -1.0901013897         -29.6631668589      A1        A1 (1)
    9    48          -1.0357701568         -28.1847388503      B1        B1 (2)
   10    49          -0.8754330798         -23.8217451748      B1        B1 (2)
   11     7          -0.8503320976         -23.1387127264      A1        A1 (1)
   12     8          -0.7286561518         -19.8277419144      A1        A1 (1)
   13    50          -0.6706596774         -18.2495776137      B1        B1 (2)
   14     9          -0.6380848528         -17.3631715703      A1        A1 (1)
   15    10          -0.6018763802         -16.3778889409      A1        A1 (1)
   16    51          -0.5783306732         -15.7371776815      B1        B1 (2)
   17    81          -0.5718183430         -15.5599681669      B2        B2 (3)
   18    52          -0.5122486831         -13.9389953115      B1        B1 (2)
   19    82          -0.3939983167         -10.7212392541      B2        B2 (3)
   20    11          -0.3902234848         -10.6185208577      A1        A1 (1)
   21    98          -0.3351170783          -9.1189993027      A2        A2 (4)
  +++++++++++++++++++++++++++++++++++++++++++++++++++++++++++++++++++++++++++++
   22    83           0.1307060578           3.5566926519      B2        B2 (3)
   23    99           0.1314106853           3.5758665397      A2        A2 (4)
   24    12           0.1849659564           5.0331795563      A1        A1 (1)
   25    53           0.2170997944           5.9075857415      B1        B1 (2)
   26    13           0.2280399590           6.2052827539      A1        A1 (1)
   27    54           0.2579162908           7.0182590728      B1        B1 (2)
   28    14           0.2593275968           7.0566626628      A1        A1 (1)
   29    84           0.3612373174           9.8297671424      B2        B2 (3)
   30    15           0.3982822374          10.8378106627      A1        A1 (1)
   31    55           0.4187501547          11.3947710087      B1        B1 (2)
   32    16           0.4689699765          12.7613218329      A1        A1 (1)
   33    56           0.4838271384          13.1656057629      B1        B1 (2)
   34    17           0.5302936973          14.4300251121      A1        A1 (1)
   35    57           0.5477138224          14.9040508142      B1        B1 (2)
   36    85           0.6678730339          18.1737491873      B2        B2 (3)
   37    18           0.6747899648          18.3619684466      A1        A1 (1)
   38    58           0.7034665022          19.1422967002      B1        B1 (2)
   39    19           0.7095863041          19.3088249750      A1        A1 (1)
   40   100           0.7189069947          19.5624538604      A2        A2 (4)
   41    59           0.7217454639          19.6396925343      B1        B1 (2)
   42    20           0.7257661680          19.7491014568      A1        A1 (1)
   43    86           0.7261763394          19.7602627886      B2        B2 (3)
   44    21           0.7988138361          21.7368295589      A1        A1 (1)
   45   101           0.8113320550          22.0774676128      A2        A2 (4)
   46    60           0.8327387021          22.6599720942      B1        B1 (2)
   47    87           0.8452040817          22.9991723193      B2        B2 (3)
   48    61           0.8679699797          23.6186638964      B1        B1 (2)
   49    22           0.8840899171          24.0573096946      A1        A1 (1)
   50    23           0.9851838237          26.8082147449      A1        A1 (1)
   51    62           0.9991632110          27.1886132146      B1        B1 (2)
   52    24           1.0216471646          27.8004326948      A1        A1 (1)
   53    88           1.0536991552          28.6726116996      B2        B2 (3)
   54    63           1.0655210291          28.9943012425      B1        B1 (2)
   55    25           1.0792224094          29.3671347551      A1        A1 (1)
   56    89           1.1640947583          31.6766287829      B2        B2 (3)
   57   102           1.1659838424          31.7280333740      A2        A2 (4)
   58    26           1.1705085541          31.8511570392      A1        A1 (1)
   59    64           1.1995870971          32.6424244220      B1        B1 (2)
   60    27           1.2228735448          33.2760808771      A1        A1 (1)
   61    90           1.2425757655          33.8122055574      B2        B2 (3)
   62    65           1.2714029211          34.5966323422      B1        B1 (2)
   63   103           1.2730126258          34.6404346325      A2        A2 (4)
   64    28           1.3082433175          35.5991104941      A1        A1 (1)
   65    66           1.3623922682          37.0725783507      B1        B1 (2)
   66   104           1.4016213429          38.1400557432      A2        A2 (4)
   67    29           1.4502380803          39.4629844246      A1        A1 (1)
   68    91           1.4969876701          40.7351054372      B2        B2 (3)
   69    30           1.5304090512          41.6445474517      A1        A1 (1)
   70    67           1.5845868768          43.1188010353      B1        B1 (2)
   71    31           1.7129008250          46.6104010741      A1        A1 (1)
   72    92           1.7324439774          47.1421972879      B2        B2 (3)
   73   105           1.7551421278          47.7598453606      A2        A2 (4)
   74    68           1.7650475099          48.0293845118      B1        B1 (2)
   75    69           1.8312569079          49.8310338255      B1        B1 (2)
   76    32           1.8326845797          49.8698827487      A1        A1 (1)
   77    33           1.8734201170          50.9783530726      A1        A1 (1)
   78    93           1.8841574490          51.2705307316      B2        B2 (3)
   79    70           1.9500029515          53.0622779443      B1        B1 (2)
   80    34           1.9543248570          53.1798829722      A1        A1 (1)
   81    94           1.9693838973          53.5896602903      B2        B2 (3)
   82    35           1.9852467933          54.0213116361      A1        A1 (1)
   83   106           1.9901338530          54.1542952906      A2        A2 (4)
   84    71           2.0577159605          55.9932979295      B1        B1 (2)
   85    95           2.1134112688          57.5088443163      B2        B2 (3)
   86    72           2.1243348762          57.8060907858      B1        B1 (2)
   87    36           2.2033655873          59.9566257661      A1        A1 (1)
   88   107           2.2074321113          60.0672815110      A2        A2 (4)
   89    73           2.2115930775          60.1805071562      B1        B1 (2)
   90    37           2.2517298162          61.2726833426      A1        A1 (1)
   91    74           2.2691157827          61.7457795428      B1        B1 (2)
   92   108           2.2742970818          61.8867698581      A2        A2 (4)
   93    96           2.3519845399          64.0007530661      B2        B2 (3)
   94    38           2.3557783720          64.1039884860      A1        A1 (1)
   95    75           2.4569330748          66.8565478879      B1        B1 (2)
   96    39           2.5450199073          69.2535124580      A1        A1 (1)
   97    40           2.7090109796          73.7159363995      A1        A1 (1)
   98    97           2.7163513902          73.9156791272      B2        B2 (3)
   99    41           2.7545198579          74.9542959350      A1        A1 (1)
  100    76           2.7876628172          75.8561617100      B1        B1 (2)
  101    77           2.8397792402          77.2743216763      B1        B1 (2)
  102   109           2.9235502135          79.5538457496      A2        A2 (4)
  103    42           2.9477638669          80.2127327551      A1        A1 (1)
  104    78           3.0602936080          83.2748226829      B1        B1 (2)
  105    43           3.1840993735          86.6437488348      A1        A1 (1)
  106    79           3.3089981440          90.0424171670      B1        B1 (2)
  107    44           3.4103243582          92.7996436281      A1        A1 (1)
  108    80           3.4458874384          93.7673642396      B1        B1 (2)
  109    45           3.9637752235         107.8598073187      A1        A1 (1)


  VSCF finished.

 @CHECKOUT-I, Total execution time (CPU/WALL):         4.70/       1.34 seconds.
--executable xvscf finished with status     0 in        1.38 seconds (walltime).
 --invoking executable--
/home/besselman/CFOUR_18/cfour18/bin/xvtran
 @GETMEM-I,  Allocated  183105 MB of main memory.
  Partial RHF integral transformation
  The following   6 MOs will be dropped:
    1  2  3  4 12 13
  There are 103 active molecular orbitals.
 TRANSFORMING (NP|QR) TYPE OF INTEGRALS
 TRANSFORMING (IA|JB) TYPE OF INTEGRALS
 TRANSFORMING (IJ|AB) TYPE OF INTEGRALS
 TRANSFORMING (FRZ ALL|ALL ALL) TYPE OF INTEGRALS
  Transformation of IIII integrals :
  1 pass through the AO integral file was required.
      742609 AO integrals were read.
      823848 MO integrals were written to HF2.
  Transformation of IIJJ integrals :
  1 pass through the AO integral file was required.
     1042840 AO integrals were read.
      550027 MO integrals were written to HF2.
  Transformation of IJIJ integrals :
  1 pass through the AO integral file was required.
     1956931 AO integrals were read.
     1787560 MO integrals were written to HF2.
  Transformation of IJKL integrals :
  1 pass through the AO integral file was required.
      958022 AO integrals were read.
      628524 MO integrals were written to HF2.
  Summary of active molecular orbitals: 
------------------------------------------------------------------------
 
  Index      Eigenvalue    Symmetry    Index      Eigenvalue    Symmetry
------------------------------------------------------------------------
     1        -1.3255091        1        53         0.4838271        2
     2        -1.0901014        1        54         0.5477138        2
     3        -0.8503321        1        55         0.7034665        2
     4        -0.7286562        1        56         0.7217455        2
     5        -0.6380849        1        57         0.8327387        2
     6        -0.6018764        1        58         0.8679700        2
     7        -0.3902235        1        59         0.9991632        2
     8        -1.0357702        2        60         1.0655210        2
     9        -0.8754331        2        61         1.1995871        2
    10        -0.6706597        2        62         1.2714029        2
    11        -0.5783307        2        63         1.3623923        2
    12        -0.5122487        2        64         1.5845869        2
    13        -0.5718183        3        65         1.7650475        2
    14        -0.3939983        3        66         1.8312569        2
    15        -0.3351171        4        67         1.9500030        2
    16         0.1849660        1        68         2.0577160        2
    17         0.2280400        1        69         2.1243349        2
    18         0.2593276        1        70         2.2115931        2
    19         0.3982822        1        71         2.2691158        2
    20         0.4689700        1        72         2.4569331        2
    21         0.5302937        1        73         2.7876628        2
    22         0.6747900        1        74         2.8397792        2
    23         0.7095863        1        75         3.0602936        2
    24         0.7257662        1        76         3.3089981        2
    25         0.7988138        1        77         3.4458874        2
    26         0.8840899        1        78         0.1307061        3
    27         0.9851838        1        79         0.3612373        3
    28         1.0216472        1        80         0.6678730        3
    29         1.0792224        1        81         0.7261763        3
    30         1.1705086        1        82         0.8452041        3
    31         1.2228735        1        83         1.0536992        3
    32         1.3082433        1        84         1.1640948        3
    33         1.4502381        1        85         1.2425758        3
    34         1.5304091        1        86         1.4969877        3
    35         1.7129008        1        87         1.7324440        3
    36         1.8326846        1        88         1.8841574        3
    37         1.8734201        1        89         1.9693839        3
    38         1.9543249        1        90         2.1134113        3
    39         1.9852468        1        91         2.3519845        3
    40         2.2033656        1        92         2.7163514        3
    41         2.2517298        1        93         0.1314107        4
    42         2.3557784        1        94         0.7189070        4
    43         2.5450199        1        95         0.8113321        4
    44         2.7090110        1        96         1.1659838        4
    45         2.7545199        1        97         1.2730126        4
    46         2.9477639        1        98         1.4016213        4
    47         3.1840994        1        99         1.7551421        4
    48         3.4103244        1       100         1.9901339        4
    49         3.9637752        1       101         2.2074321        4
    50         0.2170998        2       102         2.2742971        4
    51         0.2579163        2       103         2.9235502        4
    52         0.4187502        2
------------------------------------------------------------------------
 @CHECKOUT-I, Total execution time (CPU/WALL):        62.89/       2.31 seconds.
--executable xvtran finished with status     0 in        2.34 seconds (walltime).
 --invoking executable--
/home/besselman/CFOUR_18/cfour18/bin/xintprc
 @GETMEM-I,  Allocated  183105 MB of main memory.
  @GMOIAA-I, Processing MO integrals for spin case AA.
  @GMOIAA-I, Generation of integral list completed.
                      TYPE                NUMBER
                      ----               --------
                      PPPP                     0
                      PPPH               1349060
                      PPHH                231695
                      PHPH                126158
                      PHHH                 43582
                      HHHH                  2174

                     TOTAL               1752669

  @FORMT2-I, Second-order MP correlation energies:
            ------------------------------------------------
            E(SCF)                  =   -246.677053175239 a.u.
            E2(AA)                  =     -0.107144023403 a.u.
            E2(AB)                  =     -0.585897765812 a.u.
            E2(TOT)                 =     -0.800185812618 a.u.
            Total MP2 energy        =   -247.477238987858 a.u.
            ------------------------------------------------
   Largest T2 amplitudes for spin case AB:
       _       _                 _       _                 _       _
   i   j   a   b             i   j   a   b             i   j   a   b
-----------------------------------------------------------------------------
[ 15  15  93  93]-0.07344 [ 14  14  78  78]-0.06519 [ 15  15  78  78]-0.05073
[ 14  14  93  93]-0.04233 [ 15  14  78  93] 0.03624 [ 14  15  93  78] 0.03624
[ 13  13  78  78]-0.02925 [ 13  13  93  93]-0.02705 [ 15  15  79  79]-0.02261
[ 14  13  79  78]-0.02203 [ 13  14  78  79]-0.02203 [ 15  13  79  93] 0.02203
[ 13  15  93  79] 0.02203 [ 14  14  79  79]-0.02101 [ 13  13  79  79]-0.01813
-----------------------------------------------------------------------------
   Norm of T2AB vector (   462070 symmetry allowed elements):  0.4582344591.
-----------------------------------------------------------------------------
 @CHECKOUT-I, Total execution time (CPU/WALL):         4.97/       0.27 seconds.
--executable xintprc finished with status     0 in        0.30 seconds (walltime).
 --invoking executable--
/home/besselman/CFOUR_18/cfour18/bin/xncc
 @GETMEM-I,  Allocated       7 MB of main memory.

Running with 32 threads/proc

Using DIIS to accelerate the convergence of T1 and T2
Using immediate high-order contributions
Damping factor for T3: 0.000000
Damping factor for T4: 0.000000

Using DIIS to accelerate the convergence of L1 and L2
Using immediate high-order contributions
Damping factor for L3: 0.000000
Damping factor for L4: 0.000000

Transposes are coarse-threaded

Memory limit:                178.814 GiB
Minimum memory requirement:  105.047 MiB
Compromise memory amount:    223.457 MiB
Optimal memory requirement:    1.915 GiB

List              Location   Size        Cached Hunks Est. Disk I/O
----------------- ---------- ----------- ------ ----- -------------

           T_DIIS       70:0   17.643 MiB    Yes     -   635.132 MiB
           Z_DIIS       70:1   17.643 MiB    Yes     -     1.034 GiB
          <AI|bj>         18    3.525 MiB    Yes     -   110.689 MiB
          <Ab|Ci>         30   20.304 MiB    Yes     -     2.610 GiB
          <Ab|Ij>         16    3.525 MiB    Yes     -   747.367 MiB
          <Ai|Bj>         25    3.525 MiB    Yes     -    70.506 MiB
          <Aj|bI>         21    3.525 MiB     No     -         0   B
          <Ij|Ka>         10  631.867 KiB    Yes     -   107.985 MiB
          <Ij|Kl>         13  111.852 KiB    Yes     -     1.857 MiB
            D(AB)      160:2   17.859 KiB    Yes     -     2.895 MiB
            D(AI)      160:4    3.273 KiB    Yes     -   379.719 KiB
            D(IA)      160:6    3.273 KiB    Yes     -   111.297 KiB
            D(IJ)      160:0      632   B    Yes     -    82.703 KiB
           D~(AB)      192:0   17.859 KiB    Yes     -   142.875 KiB
           D~(AI)      193:0    3.273 KiB    Yes     -     6.547 KiB
           D~(IJ)      191:0      632   B    Yes     -     4.938 KiB
            F(EA)       92:0   17.859 KiB    Yes     -     2.913 MiB
            F(EM)       93:0    3.273 KiB    Yes     -   310.977 KiB
            F(MI)       91:0      632   B    Yes     -   112.328 KiB
            G(AB)      192:2   17.859 KiB    Yes     -   857.250 KiB
         G(AI,BJ)        123    3.525 MiB     No     -         0   B
         G(AI,bj)        118    3.525 MiB    Yes     -    23.831 MiB
         G(Ab,Ij)        116    3.525 MiB    Yes     -    59.930 MiB
         G(Ai,Bc)        230   20.304 MiB    Yes     -    81.215 MiB
         G(Ai,Bj)        125    3.525 MiB    Yes     -    21.152 MiB
            G(IJ)      191:2      632   B    Yes     -    29.625 KiB
         G(Ij,Ab)        216    3.525 MiB    Yes     -    10.576 MiB
         G(Ij,Ka)        210  631.867 KiB    Yes     -    21.597 MiB
         G(Ij,Kl)        113  111.852 KiB    Yes     -     3.714 MiB
        G~(Ij,Kl)        213  111.852 KiB     No     -         0   B
         H(AI,bj)        256    3.525 MiB    Yes     -    21.152 MiB
         H(Ai,Bj)        258    3.525 MiB    Yes     -    21.152 MiB
       Lambda(AI)      190:0    3.273 KiB    Yes     -   513.930 KiB
    Lambda(Ab,Ij)        146    3.525 MiB    Yes     -   839.025 MiB
            Q(AI)      190:2    3.273 KiB    Yes     -   121.117 KiB
         Q(Ab,Ij)         82    3.525 MiB    Yes     -   200.943 MiB
            T(AI)       90:0    3.273 KiB    Yes     -     1.231 MiB
         T(Ab,Ij)         46    3.525 MiB    Yes     -     1.215 GiB
         T(Rs,Ij)        246    5.505 MiB     No     -         0   B
         W(Mn,Ij)         53  111.852 KiB    Yes     -     5.134 MiB
        W~(Ab,Ej)        130   20.304 MiB    Yes     -   548.200 MiB
        W~(EM,bj)         56    3.525 MiB    Yes     -   349.006 MiB
        W~(Em,Bj)         58    3.525 MiB    Yes     -   349.006 MiB
        W~(Ij,Mb)        110  631.867 KiB    Yes     -    16.661 MiB
       W~~(Ab,Ej)        169   20.304 MiB    Yes     -   324.859 MiB
       W~~(EM,bj)         76    3.525 MiB    Yes     -    28.203 MiB
       W~~(Em,Bj)         78    3.525 MiB    Yes     -    28.203 MiB
       W~~(Ij,Mb)        165  631.867 KiB    Yes     -     9.873 MiB
            Z(AI)       90:2    3.273 KiB    Yes     -     1.343 MiB
         Z(Ab,Ij)         63    3.525 MiB    Yes     -     1.549 GiB
         Z(Rs,Ij)        263    5.505 MiB     No     -         0   B
       T(abc,ijk)          -  880.703 MiB     No     1         0   B
       Z(abc,ijk)          -  880.703 MiB     No     1         0   B

Simulation and memory analysis took 0.708 seconds

MP2 correlation energy:  -0.800185812618266

Non-iterative calculation of MP2 took 0.562 cpu seconds and 0.020 walltime seconds at 2.094 Gflops/sec

Total MP2 energy: -247.477238987857675

Beginning iterative solution of CCSD equations:

It.  Correlation Energy T1 Residual T2 Residual CPU Time (s) Walltime (s)
-------------------------------------------------------------------------
  1  -0.805797602203853 1.98259e-02 1.35703e-02       27.798        0.874
  2  -0.829258530214813 2.30365e-03 1.10388e-02       30.121        0.941
  3  -0.830458804957842 2.33355e-03 3.43383e-03       29.891        0.934
  4  -0.833391725189723 6.62897e-04 1.65664e-03       27.945        0.873
  5  -0.833680050465459 4.39136e-04 5.79132e-04       30.918        0.966

   A    I                     A    I                     A    I                  
-------------------------- -------------------------- -------------------------- 
  40   21  0.0241017001840   22   19  0.0102753573045   61   19  0.0079828990907 
  43   19 -0.0176684959366   63   21 -0.0102421943798   37   12 -0.0073110842077 
  36   17  0.0120303381356   23   21 -0.0097453179298   56   17  0.0070164374401 
  32   20  0.0116068250789   33   13  0.0086266706670   32   15 -0.0069859494482 
  36   19  0.0110310260467   26   20 -0.0082706051930   37   20 -0.0068243239749 

   A    B    I    J                     A    B    I    J                  
------------------------------------ ------------------------------------ 
  23   23   21   21 -0.0943933270719   29   22   19   17 -0.0315829785824 
  22   22   19   19 -0.0801164395750   22   29   17   19 -0.0315829785824 
  22   23   21   19  0.0491490141271   22   22   17   17 -0.0266730768874 
  23   22   19   21  0.0491490141271   29   29   17   17 -0.0264380535464 
  22   22   21   21 -0.0379482882741   22   29   19   17 -0.0229252830629 
  29   23   21   17  0.0341969290512   29   22   17   19 -0.0229252830629 
  23   29   17   21  0.0341969290512   23   23   17   17 -0.0223810286575 
  23   23   19   19 -0.0316493893248 

It.  Correlation Energy T1 Residual T2 Residual CPU Time (s) Walltime (s)
-------------------------------------------------------------------------
  6  -0.833705369944454 1.29640e-04 9.67803e-05       28.172        0.881
  7  -0.833701023541859 5.78850e-05 2.49898e-05       26.495        0.829
  8  -0.833698044776923 2.34862e-05 4.30939e-06       26.508        0.828
  9  -0.833697923920918 9.89067e-06 1.45801e-06       28.080        0.878
 10  -0.833698542683067 4.58520e-06 7.57978e-07       27.840        0.870

   A    I                     A    I                     A    I                  
-------------------------- -------------------------- -------------------------- 
  40   21  0.0240882712358   22   19  0.0104629545245   61   19  0.0079850524079 
  43   19 -0.0176683476113   63   21 -0.0102509521989   37   12 -0.0073008690380 
  36   17  0.0119966521451   23   21 -0.0099988175922   56   17  0.0070039187758 
  32   20  0.0115511555447   33   13  0.0085977545822   32   15 -0.0069618964897 
  36   19  0.0110016377199   26   20 -0.0082997095931   37   20 -0.0068198581934 

   A    B    I    J                     A    B    I    J                  
------------------------------------ ------------------------------------ 
  23   23   21   21 -0.0946266826283   29   22   19   17 -0.0316415447850 
  22   22   19   19 -0.0802619845159   22   29   17   19 -0.0316415447850 
  22   23   21   19  0.0492888054263   22   22   17   17 -0.0266511789790 
  23   22   19   21  0.0492888054263   29   29   17   17 -0.0264846251446 
  22   22   21   21 -0.0379559511721   22   29   19   17 -0.0229415234944 
  29   23   21   17  0.0342688824060   29   22   17   19 -0.0229415234944 
  23   29   17   21  0.0342688824060   23   23   17   17 -0.0223270746999 
  23   23   19   19 -0.0316434359140 

It.  Correlation Energy T1 Residual T2 Residual CPU Time (s) Walltime (s)
-------------------------------------------------------------------------
 11  -0.833698885760229 1.57473e-06 3.36933e-07       27.225        0.851
 12  -0.833699050501685 5.70851e-07 3.66448e-07       26.941        0.842
 13  -0.833699132030178 2.16375e-07 2.17176e-07       27.717        0.866
 14  -0.833699163348432 3.76493e-08 1.00499e-07       27.638        0.864
 15  -0.833699171474653 3.32771e-08 3.66879e-08       28.736        0.899

   A    I                     A    I                     A    I                  
-------------------------- -------------------------- -------------------------- 
  40   21  0.0240887964076   22   19  0.0104659225064   61   19  0.0079850360089 
  43   19 -0.0176690034531   63   21 -0.0102509374127   37   12 -0.0073008714685 
  36   17  0.0119969595104   23   21 -0.0100025843448   56   17  0.0070040566342 
  32   20  0.0115513768756   33   13  0.0085979247049   32   15 -0.0069619457837 
  36   19  0.0110017564159   26   20 -0.0083003187102   37   20 -0.0068202850460 

   A    B    I    J                     A    B    I    J                  
------------------------------------ ------------------------------------ 
  23   23   21   21 -0.0946275924785   29   22   19   17 -0.0316419231376 
  22   22   19   19 -0.0802625260898   22   29   17   19 -0.0316419231376 
  22   23   21   19  0.0492896948450   22   22   17   17 -0.0266516847083 
  23   22   19   21  0.0492896948450   29   29   17   17 -0.0264849986057 
  22   22   21   21 -0.0379558886473   22   29   19   17 -0.0229418699191 
  29   23   21   17  0.0342693357666   29   22   17   19 -0.0229418699191 
  23   29   17   21  0.0342693357666   23   23   17   17 -0.0223269429373 
  23   23   19   19 -0.0316434973783 

It.  Correlation Energy T1 Residual T2 Residual CPU Time (s) Walltime (s)
-------------------------------------------------------------------------
 16  -0.833699175093807 1.34815e-08 5.41244e-09       27.692        0.866
 17  -0.833699175215352 1.17603e-08 1.57013e-09       28.197        0.881
 18  -0.833699175104104 5.81956e-09 6.91133e-10       28.013        0.876
 19  -0.833699175082777 2.85470e-09 3.67571e-10       26.128        0.817
 20  -0.833699175144451 1.06625e-09 2.47734e-10       28.200        0.882

   A    I                     A    I                     A    I                  
-------------------------- -------------------------- -------------------------- 
  40   21  0.0240887965114   22   19  0.0104659548325   61   19  0.0079850365540 
  43   19 -0.0176690065610   63   21 -0.0102509386184   37   12 -0.0073008703177 
  36   17  0.0119969549631   23   21 -0.0100026199015   56   17  0.0070040564902 
  32   20  0.0115513631771   33   13  0.0085979253233   32   15 -0.0069619408280 
  36   19  0.0110017533492   26   20 -0.0083003215051   37   20 -0.0068202838659 

   A    B    I    J                     A    B    I    J                  
------------------------------------ ------------------------------------ 
  23   23   21   21 -0.0946276035756   29   22   19   17 -0.0316419253793 
  22   22   19   19 -0.0802625295485   22   29   17   19 -0.0316419253793 
  22   23   21   19  0.0492897018216   22   22   17   17 -0.0266516809042 
  23   22   19   21  0.0492897018216   29   29   17   17 -0.0264850004143 
  22   22   21   21 -0.0379558944427   22   29   19   17 -0.0229418691024 
  29   23   21   17  0.0342693367461   29   22   17   19 -0.0229418691024 
  23   29   17   21  0.0342693367461   23   23   17   17 -0.0223269340888 
  23   23   19   19 -0.0316435016313 

It.  Correlation Energy T1 Residual T2 Residual CPU Time (s) Walltime (s)
-------------------------------------------------------------------------
 21  -0.833699175197177 1.91979e-10 2.56835e-10       26.045        0.814

CCSD iterations converged in 21 cycles and 18.368 seconds (0.875 s/it.) at 5.792 Gflops/sec

Total CCSD energy: -247.510752350436604

CCSD[T] correlation energy:  -0.036336603669105
CCSD(T) correlation energy:  -0.035530030581966

Non-iterative calculation of CCSD(T) took 251.982 cpu seconds and 7.931 walltime seconds at 14.244 Gflops/sec

Total CCSD(T) energy: -247.546282381018557

             _
Formation of H took 0.245 seconds at 27.908 Gflops/sec

Beginning iterative solution of Lambda-CCSD equations:

It.  Correlation Energy L1 Residual L2 Residual CPU Time (s) Walltime (s)
-------------------------------------------------------------------------
  1  -0.879110190730076 5.90047e-03 2.24329e-02       27.647        0.864
  2  -0.871062084675371 2.59790e-03 3.99154e-03       28.404        0.888
  3  -0.871798182609132 6.20843e-04 2.95290e-03       25.358        0.793
  4  -0.872152561001688 4.50595e-04 8.49861e-04       25.668        0.802
  5  -0.872162622630113 1.65439e-04 1.47024e-04       25.607        0.800

   A    I                     A    I                     A    I                  
-------------------------- -------------------------- -------------------------- 
  40   21  0.0209729148265   36   17  0.0092428700813   22   19  0.0071361441841 
  43   19 -0.0152349771863   63   21 -0.0092210599320   27   18 -0.0065911313428 
  23   21 -0.0116101597552   36   19  0.0090820354760   56   17  0.0064717273983 
  32   20  0.0098272742065   33   13  0.0076079496084   24   20 -0.0063305339068 
  26   20 -0.0094430165046   61   19  0.0071544873792   56   19 -0.0062696022093 

   A    B    I    J                     A    B    I    J                  
------------------------------------ ------------------------------------ 
  23   23   21   21 -0.1244127294459   29   22   19   17 -0.0351859943260 
  22   22   19   19 -0.1029369796160   22   29   17   19 -0.0351859943260 
  22   23   21   19  0.0641236908790   22   22   17   17 -0.0324586728664 
  23   22   19   21  0.0641236908790   23   23   17   17 -0.0278903937501 
  22   22   21   21 -0.0499900492034   29   29   17   17 -0.0273761056394 
  23   23   19   19 -0.0404866788435   45   23   21   21 -0.0270022039104 
  29   23   21   17  0.0386619063201   23   45   21   21 -0.0270022039104 
  23   29   17   21  0.0386619063201 

It.  Correlation Energy L1 Residual L2 Residual CPU Time (s) Walltime (s)
-------------------------------------------------------------------------
  6  -0.872155087788804 6.23236e-05 3.01199e-05       26.405        0.826
  7  -0.872161153818898 2.15801e-05 5.40765e-06       25.943        0.811
  8  -0.872158828887456 9.39564e-06 2.17378e-06       26.159        0.818
  9  -0.872159284022738 3.62028e-06 1.26524e-06       26.311        0.822
 10  -0.872159256773867 1.39205e-06 3.28023e-07       26.410        0.825

   A    I                     A    I                     A    I                  
-------------------------- -------------------------- -------------------------- 
  40   21  0.0209735299756   36   17  0.0092636067654   61   19  0.0071539291159 
  43   19 -0.0152415353107   63   21 -0.0092193193649   27   18 -0.0065805121070 
  23   21 -0.0116752912915   36   19  0.0090860215324   56   17  0.0064762445249 
  32   20  0.0098139052598   33   13  0.0075998358815   24   20 -0.0063792637403 
  26   20 -0.0094823090986   22   19  0.0072425132693   56   19 -0.0062585971139 

   A    B    I    J                     A    B    I    J                  
------------------------------------ ------------------------------------ 
  23   23   21   21 -0.1244737499589   29   22   19   17 -0.0352158186508 
  22   22   19   19 -0.1029630130911   22   29   17   19 -0.0352158186508 
  22   23   21   19  0.0641693606992   22   22   17   17 -0.0324400922237 
  23   22   19   21  0.0641693606992   23   23   17   17 -0.0278601508381 
  22   22   21   21 -0.0499913580835   29   29   17   17 -0.0274295456481 
  23   23   19   19 -0.0404971875347   45   23   21   21 -0.0270240328683 
  29   23   21   17  0.0386885515447   23   45   21   21 -0.0270240328683 
  23   29   17   21  0.0386885515447 

It.  Correlation Energy L1 Residual L2 Residual CPU Time (s) Walltime (s)
-------------------------------------------------------------------------
 11  -0.872159306609777 5.55146e-07 2.50902e-07       24.895        0.778
 12  -0.872159340486542 2.06986e-07 1.39604e-07       26.562        0.830
 13  -0.872159344752030 4.16493e-08 6.71390e-08       26.706        0.835
 14  -0.872159349264851 2.78084e-08 3.02043e-08       26.561        0.830
 15  -0.872159351003536 9.47650e-09 8.85197e-09       25.288        0.790

   A    I                     A    I                     A    I                  
-------------------------- -------------------------- -------------------------- 
  40   21  0.0209736548051   36   17  0.0092636177517   61   19  0.0071539576204 
  43   19 -0.0152417520592   63   21 -0.0092193462144   27   18 -0.0065806875972 
  23   21 -0.0116766507067   36   19  0.0090860373286   56   17  0.0064762777218 
  32   20  0.0098139213820   33   13  0.0075998630323   24   20 -0.0063798768790 
  26   20 -0.0094826250139   22   19  0.0072437859399   56   19 -0.0062585407705 

   A    B    I    J                     A    B    I    J                  
------------------------------------ ------------------------------------ 
  23   23   21   21 -0.1244742287018   29   22   19   17 -0.0352158810924 
  22   22   19   19 -0.1029631626398   22   29   17   19 -0.0352158810924 
  22   23   21   19  0.0641697462471   22   22   17   17 -0.0324403469849 
  23   22   19   21  0.0641697462471   23   23   17   17 -0.0278601668660 
  22   22   21   21 -0.0499913607022   29   29   17   17 -0.0274295631411 
  23   23   19   19 -0.0404972105094   45   23   21   21 -0.0270241167901 
  29   23   21   17  0.0386886627359   23   45   21   21 -0.0270241167901 
  23   29   17   21  0.0386886627359 

It.  Correlation Energy L1 Residual L2 Residual CPU Time (s) Walltime (s)
-------------------------------------------------------------------------
 16  -0.872159351339253 6.48905e-09 1.68641e-09       26.366        0.824
 17  -0.872159351444049 3.43836e-09 7.30830e-10       27.930        0.873
 18  -0.872159351485567 2.10790e-09 3.38657e-10       25.927        0.810
 19  -0.872159351480289 9.10378e-10 1.74749e-10       25.643        0.802

Lambda-CCSD iterations converged in 19 cycles and 15.699 seconds (0.826 s/it.) at 5.979 Gflops/sec

 @CHECKOUT-I, Total execution time (CPU/WALL):      1364.88/      43.58 seconds.
norm of D(AI): 0.054821515978962
norm of D(IA): 0.051531641569250
norm of D(AB): 0.079431474793313
norm of D(IJ): 0.105333790651368
E(AB): 0.547430347297604
E(IJ): 0.435074608590963
E(1e): 0.982504955888567
norm of G(Ab,Ij): 0.487306535000448
norm of G(Ij,Ab): 0.548314094891646
E(Ab,Ij): -1.673737460941809
norm of G(Ij,Kl): 0.051986545022800
E(Ij,Kl): 0.177614838210874
norm of G(Ai,Bc): 0.010110895953845
norm of G(Ab,Ci): 0.018741579706854
E(Ab,Ci): -0.073321882878848
norm of G(Ij,Ka): 0.004591903285131
norm of G(Ia,Jk): 0.010608389145971
E(Ia,Jk): -0.012040276007804
norm of G(AI,bj): 0.065161864796798
norm of G(Ai,Bj): 0.051951574846678
E(Ai,Bj): -0.484030450461049
E1: -0.287075035788174
E2: -0.307439169719935
E3: 0.110483755047061
E(tot): -1.083010276190069

Formation of one- and two-particle density
matrices took 0.253 seconds at 34.683 Gflops/sec

--executable xncc finished with status     0 in       43.63 seconds (walltime).
 --invoking executable--
/home/besselman/CFOUR_18/cfour18/bin/xdens
 @GETMEM-I,  Allocated  183105 MB of main memory.
  CCSD(T) density and intermediates are calculated.
  The perturbed orbitals are chosen canonical.
  Direct algorithm used for all contributions involving G(AB,CD).
  local is set to  F
  local is set to  F
  local is set to 4 F
  local is set to  F
  local is set to 5 F
  local is set to 6 F
  local is set to 7 F T
  local5 is set to  F
  local is set to  F
  W(abef) AB contribution =  0.1374333374 a.u.
  W(abef) AB contribution =  0.1493305219 a.u.
  local is set to 12 F
                     1                     1
                     2                     2
                     3                     3
                     4                     4
  processed                 742609  ao basis integrals from 
                   182  buffers.
  processed                1956931  ao basis integrals from 
                   478  buffers.
  processed                1042840  ao basis integrals from 
                   255  buffers.
  processed                 958022  ao basis integrals from 
                   234  buffers.
 ITERM.tmp does not exsit!
 skip reading
  The iterative expansion of D(ai) converged after  21 iterations.
  SORTNOC109-I, Processed      1085260 fPQR integrals.
  local is set to 12 F
  ----------------------------------------------------------------------
                 Natural orbital occupation numbers
  ----------------------------------------------------------------------
  2.00001  2.00001  2.00001  2.00001  2.00001  2.00001  1.98162  1.97523
  1.97312  1.96576  1.96527  1.96417  1.95720  1.95706  1.95604  1.95333
  1.94830  1.94652  1.94148  1.90296  1.89012  0.08843  0.08467  0.04227
  0.03152  0.03030  0.02879  0.02851  0.02767  0.02438  0.02344  0.02201
  0.02194  0.01789  0.01712  0.01279  0.01247  0.01189  0.00985  0.00942
  0.00932  0.00904  0.00889  0.00875  0.00845  0.00831  0.00828  0.00706
  0.00628  0.00623  0.00575  0.00554  0.00524  0.00474  0.00415  0.00414
  0.00390  0.00378  0.00354  0.00343  0.00331  0.00322  0.00273  0.00264
  0.00246  0.00214  0.00211  0.00208  0.00179  0.00173  0.00172  0.00162
  0.00140  0.00134  0.00133  0.00122  0.00122  0.00116  0.00113  0.00108
  0.00101  0.00095  0.00092  0.00090  0.00082  0.00080  0.00074  0.00072
  0.00069  0.00068  0.00059  0.00056  0.00056  0.00048  0.00048  0.00043
  0.00038  0.00036  0.00028  0.00025  0.00024  0.00022  0.00020  0.00020
  0.00019  0.00016  0.00014  0.00013  0.00009
  Trace of density matrix :  42.0000000000.
  ----------------------------------------------------------------------
  Density calculation successfully completed.
 @CHECKOUT-I, Total execution time (CPU/WALL):        68.80/       5.27 seconds.
--executable xdens finished with status     0 in        5.33 seconds (walltime).
 --invoking executable--
/home/besselman/CFOUR_18/cfour18/bin/xanti
 @GETMEM-I,  Allocated  183105 MB of main memory.
 CCSD(T) MO gammas will be sorted to Mulliken order.
  @SETMET-I, Unequal number of MO and AO orbitals.
 @CHECKOUT-I, Total execution time (CPU/WALL):        18.83/       0.84 seconds.
--executable xanti finished with status     0 in        0.87 seconds (walltime).
 --invoking executable--
/home/besselman/CFOUR_18/cfour18/bin/xbcktrn
 @GETMEM-I,  Allocated  183105 MB of main memory.
 @CHECKOUT-I, Total execution time (CPU/WALL):         0.32/       0.32 seconds.
--executable xbcktrn finished with status     0 in        0.37 seconds (walltime).
 --invoking executable--
/home/besselman/CFOUR_18/cfour18/bin/xvdint
 @GETMEM-I,  Allocated  183105 MB of main memory.
 One- and two-electron integral derivatives are calculated
 for RHF-CC/MBPT gradients and dipole moments.
 Spherical gaussians are used.

                     Kinetic energy integral gradient
                     --------------------------------

                         H #1 z     0.4458209044
                         C #2 z     0.3512848282
                         C #3 x    -0.3267322511
                         C #3 z     0.1992970570
                         C #4 x    -1.0980567585
                         C #4 z     0.2372494122
                         H #5 x    -0.8195695980
                         H #5 z     0.3169237444
                         H #6 x    -0.7434653502
                         H #6 z    -0.4810954528
                         N #7 z    -1.0694804934


 H #1       0.0000000000            0.0000000000            0.4458209044
 C #2       0.0000000000            0.0000000000            0.3512848282
 C #3 1    -0.1633661256            0.0000000000            0.0996485285
 C #3 2     0.1633661256            0.0000000000            0.0996485285
 C #4 1    -0.5490283792            0.0000000000            0.1186247061
 C #4 2     0.5490283792            0.0000000000            0.1186247061
 H #5 1    -0.4097847990            0.0000000000            0.1584618722
 H #5 2     0.4097847990            0.0000000000            0.1584618722
 H #6 1    -0.3717326751            0.0000000000           -0.2405477264
 H #6 2     0.3717326751            0.0000000000           -0.2405477264
 N #7       0.0000000000            0.0000000000           -1.0694804934


                   Nuclear attraction integral gradient
                   ------------------------------------

                         H #1 z    -7.7794044837
                         C #2 z   -19.8338943950
                         C #3 x    30.3241517226
                         C #3 z   -17.9306920062
                         C #4 x    38.8720722487
                         C #4 z    10.6159755146
                         H #5 x    14.2279393148
                         H #5 z    -5.8411164420
                         H #6 x    13.4333000482
                         H #6 z     8.6016680133
                         N #7 z    32.1674637990


 H #1       0.0000000000            0.0000000000           -7.7794044837
 C #2       0.0000000000            0.0000000000          -19.8338943950
 C #3 1    15.1620758613            0.0000000000           -8.9653460031
 C #3 2   -15.1620758613            0.0000000000           -8.9653460031
 C #4 1    19.4360361243            0.0000000000            5.3079877573
 C #4 2   -19.4360361243            0.0000000000            5.3079877573
 H #5 1     7.1139696574            0.0000000000           -2.9205582210
 H #5 2    -7.1139696574            0.0000000000           -2.9205582210
 H #6 1     6.7166500241            0.0000000000            4.3008340066
 H #6 2    -6.7166500241            0.0000000000            4.3008340066
 N #7       0.0000000000            0.0000000000           32.1674637990


                      Reorthonormalization gradient
                      -----------------------------

                         H #1 z     0.2328902277
                         C #2 z     0.0483706087
                         C #3 x    -0.0591457749
                         C #3 z     0.0661736601
                         C #4 x    -0.1806040470
                         C #4 z     0.2186806551
                         H #5 x    -0.4123855376
                         H #5 z     0.1556216708
                         H #6 x    -0.3785094636
                         H #6 z    -0.2424769307
                         N #7 z    -0.4792598917


 H #1       0.0000000000            0.0000000000            0.2328902277
 C #2       0.0000000000            0.0000000000            0.0483706087
 C #3 1    -0.0295728875            0.0000000000            0.0330868300
 C #3 2     0.0295728875            0.0000000000            0.0330868300
 C #4 1    -0.0903020235            0.0000000000            0.1093403276
 C #4 2     0.0903020235            0.0000000000            0.1093403276
 H #5 1    -0.2061927688            0.0000000000            0.0778108354
 H #5 2     0.2061927688            0.0000000000            0.0778108354
 H #6 1    -0.1892547318            0.0000000000           -0.1212384654
 H #6 2     0.1892547318            0.0000000000           -0.1212384654
 N #7       0.0000000000            0.0000000000           -0.4792598917


                Electronic contributions to dipole moment
                -----------------------------------------

                               au             Debye

                    z      1.31729257      3.34822433

  Conversion factor used: 1 a.u. =   2.54174691 Debye 


 Evaluation of 1e integral derivatives required    2.37 seconds.
 Evaluation of 2el integral derivatives

                      Two-electron integral gradient
                      ------------------------------

                         H #1 z     4.6458324380
                         C #2 z    10.0731191669
                         C #3 x   -14.6280273976
                         C #3 z     8.9649558032
                         C #4 x   -18.3078514018
                         C #4 z    -4.3792013553
                         H #5 x    -8.4331920280
                         H #5 z     3.2982830898
                         H #6 x    -7.9131080918
                         H #6 z    -5.1539778789
                         N #7 z   -17.4490112636


 H #1       0.0000000000            0.0000000000            4.6458324380
 C #2       0.0000000000            0.0000000000           10.0731191669
 C #3 1    -7.3140136988            0.0000000000            4.4824779016
 C #3 2     7.3140136988            0.0000000000            4.4824779016
 C #4 1    -9.1539257009            0.0000000000           -2.1896006777
 C #4 2     9.1539257009            0.0000000000           -2.1896006777
 H #5 1    -4.2165960140            0.0000000000            1.6491415449
 H #5 2     4.2165960140            0.0000000000            1.6491415449
 H #6 1    -3.9565540459            0.0000000000           -2.5769889395
 H #6 2     3.9565540459            0.0000000000           -2.5769889395
 N #7       0.0000000000            0.0000000000          -17.4490112636


 Evaluation of 2e integral derivatives required   41.52 seconds.

                            Molecular gradient
                            ------------------

                         H #1 z     0.0011969675
                         C #2 z    -0.0334637020
                         C #3 x    -0.0603814427
                         C #3 z     0.0317507366
                         C #4 x    -0.2912379931
                         C #4 z     0.1818598854
                         H #5 x    -0.0092978235
                         H #5 z     0.0149290371
                         H #6 x    -0.0157127751
                         H #6 z    -0.0014848008
                         N #7 z    -0.1947881238


 H #1       0.0000000000            0.0000000000            0.0011969675
 C #2       0.0000000000            0.0000000000           -0.0334637020
 C #3 1    -0.0301907214            0.0000000000            0.0158753683
 C #3 2     0.0301907214            0.0000000000            0.0158753683
 C #4 1    -0.1456189965            0.0000000000            0.0909299427
 C #4 2     0.1456189965            0.0000000000            0.0909299427
 H #5 1    -0.0046489118            0.0000000000            0.0074645186
 H #5 2     0.0046489118            0.0000000000            0.0074645186
 H #6 1    -0.0078563875            0.0000000000           -0.0007424004
 H #6 2     0.0078563875            0.0000000000           -0.0007424004
 N #7       0.0000000000            0.0000000000           -0.1947881238


  Molecular gradient norm 0.403E+00

                           Total dipole moment
                           -------------------

                               au             Debye

                    z     -0.66584309     -1.69240463

  Conversion factor used: 1 a.u. =   2.54174691 Debye 


 @CHECKOUT-I, Total execution time (CPU/WALL):        43.85/      15.66 seconds.
--executable xvdint finished with status     0 in       15.73 seconds (walltime).
 --invoking executable--
/home/besselman/CFOUR_18/cfour18/bin/xjoda
   JODA beginning optimization cycle #  4.
   Retrieving information from last optimization cycle.
                    10                     0
 OriVec is    1.00000000000000      -2.832769448823990E-016
  0.000000000000000E+000                     1
  calling readgh 3                      3                    -1
  gradient from JOBARC 
   0.000000000000000   0.000000000000000   0.001196967536297
   0.000000000000000   0.000000000000000  -0.033463701967313
  -0.030190721369777   0.000000000000000   0.015875368276218
   0.030190721369777   0.000000000000000   0.015875368276218
  -0.145618996542831   0.000000000000000   0.090929942680079
   0.145618996542831   0.000000000000000   0.090929942680079
  -0.004648911754080   0.000000000000000   0.007464518563879
   0.004648911754080   0.000000000000000   0.007464518563879
  -0.007856387540334   0.000000000000000  -0.000742400404483
   0.007856387540334   0.000000000000000  -0.000742400404483
   0.000000000000000   0.000000000000000  -0.194788123799788
 
                     0
  current gradient vector 
        0.000000000000000        0.000000000000000        0.001196967536297
        0.000000000000000        0.000000000000000       -0.033463701967313
       -0.030190721369777        0.000000000000000        0.015875368276218
        0.030190721369777        0.000000000000000        0.015875368276218
       -0.145618996542831        0.000000000000000        0.090929942680079
        0.145618996542831        0.000000000000000        0.090929942680079
       -0.004648911754080        0.000000000000000        0.007464518563879
        0.004648911754080        0.000000000000000        0.007464518563879
       -0.007856387540334        0.000000000000000       -0.000742400404483
        0.007856387540334        0.000000000000000       -0.000742400404483
        0.000000000000000        0.000000000000000        0.000000000000000
        0.000000000000000        0.000000000000000       -0.194788123799788
   Internal coordinate energy gradients (atomic units): 
                     R                 dV/dR
 [R1   ]    2.063829717662033   -0.001196967536248
 [R2   ]    2.656970561481717   -0.088098341915071
 [A1   ]    2.186847579882377    0.948549225943873
 [R2   ]    2.656970561481717   -0.088098341915071
 [A1   ]    2.186847579882377    0.948549225943873
 [D180 ]    3.141592653589793    0.000000000000002
 [R3   ]    2.667528975169640    0.098651216611375
 [A2   ]    2.130746883696370   -0.402657499516063
 [D180 ]    3.141592653589793    0.000000000000002
 [R3   ]    2.667528975169640    0.098651216611375
 [A2   ]    2.130746883696370   -0.402657499516063
 [D180 ]    3.141592653589793    0.000000000000002
 [R4   ]    2.060892614336849   -0.007134592647190
 [A3   ]    2.136154672074266    0.010594873475505
 [D0   ]    0.000000000000000    0.000000000000000
 [R4   ]    2.060892614336849   -0.007134592647190
 [A3   ]    2.136154672074266    0.010594873475505
 [D0   ]    0.000000000000000    0.000000000000000
 [R5   ]    2.066210327390121   -0.007034080728666
 [A4   ]    2.079367970368116    0.007391054662462
 [D180 ]    3.141592653589793    0.000000000000002
 [R5   ]    2.066210327390121   -0.007034080728666
 [A4   ]    2.079367970368116    0.007391054662462
 [D180 ]    3.141592653589793    0.000000000000002
 [R    ]    1.889726907414138    0.000000000000003
 [A90  ]    1.570796326794897   -0.000000000000022
 [D90  ]    1.570796326794897   -0.000000000000000
 [R6   ]    5.299914596713963   -0.194788123799837
 [A90  ]    1.570796326794897   -0.000000000000022
 [D180 ]    3.141592653589793    0.000000000000002
                     3                    -1                     0 ****
   Hessian from cycle  3 read.
   BFGS update using last two gradients and previous step.
   Optimization cycle  4.  Updating structure with Newton-Raphson step.
  @EFOL-I, Current internal coordinate Hessian written to FCMINT.
   There are  10 independent internal coordinates which will be optimized.
   Hessian matrix in totally symmetric symmetry coordinates: 
              R1        R2        A1        R3        A2   
  R1         0.994390 -0.007823  0.001631 -0.007352  0.000307
  R2        -0.007823  1.200918 -1.699444 -0.113681  0.871617
  A1         0.001631 -1.699444 15.729264  1.255713 -7.303312
  R3        -0.007352 -0.113681  1.255713  1.138453 -0.499470
  A2         0.000307  0.871617 -7.303312 -0.499470  3.874691
  R4        -0.007476 -0.002316 -0.083523 -0.018388  0.037708
  A3         0.000115  0.007263  0.045005  0.019878  0.010138
  R5        -0.007507  0.002805 -0.107867 -0.017100  0.055627
  A4        -0.001280 -0.059036  0.338914 -0.001159 -0.212314
  R6        -0.003935  0.178412 -1.929001 -0.199786  0.835501
 
              R4        A3        R5        A4        R6   
  R1        -0.007476  0.000115 -0.007507 -0.001280 -0.003935
  R2        -0.002316  0.007263  0.002805 -0.059036  0.178412
  A1        -0.083523  0.045005 -0.107867  0.338914 -1.929001
  R3        -0.018388  0.019878 -0.017100 -0.001159 -0.199786
  A2         0.037708  0.010138  0.055627 -0.212314  0.835501
  R4         0.990557 -0.000638 -0.009458 -0.002654  0.006800
  A3        -0.000638  0.255627  0.000416 -0.008223 -0.018768
  R5        -0.009458  0.000416  0.990794 -0.005085  0.007099
  A4        -0.002654 -0.008223 -0.005085  0.272594 -0.020977
  R6         0.006800 -0.018768  0.007099 -0.020977  1.269440
   The eigenvectors of the Hessian matrix: 
                   1         2         3         4         5
  R1         0.001377  0.000027  0.004315  0.314245  0.286119
  R2         0.001918  0.000133  0.084781  0.506026 -0.707125
  A1         0.096893  0.094112 -0.412811  0.098032 -0.100433
  R3         0.001976  0.000079  0.132603  0.188342  0.381215
  A2         0.250081  0.197851 -0.823687 -0.025588  0.063558
  R4         0.001819  0.000045  0.001182  0.431407  0.358536
  A3         0.152803 -0.971126 -0.179881  0.003656  0.002433
  R5         0.001841  0.000043  0.009406  0.426327  0.317315
  A4         0.951160  0.094404  0.287133 -0.007768 -0.007807
  R6         0.000801 -0.000017 -0.106976  0.481155 -0.171334
 
                   6         7         8         9        10
  R1         0.028595  0.752546  0.500891  0.036477  0.000112
  R2         0.168943  0.037631  0.051597 -0.439888 -0.102950
  A1        -0.001092  0.000000  0.000000 -0.013522  0.889641
  R3        -0.570841 -0.002584 -0.254223 -0.636993  0.073206
  A2         0.001023 -0.000000 -0.000000 -0.189756 -0.423262
  R4         0.565536  0.056161 -0.597465  0.073228 -0.004909
  A3         0.000105 -0.000000 -0.000000 -0.034423  0.001970
  R5         0.093294 -0.655055  0.528181  0.025426 -0.006495
  A4        -0.000159  0.000000  0.000000  0.058266  0.020515
  R6        -0.562356  0.000000 -0.214189  0.593826 -0.113751
   The eigenvalues of the Hessian matrix: 
       0.24982      0.25000      0.38920      0.95143      0.98812      0.99996
       1.00000      1.00000      1.12846     19.75974
   Gradients along Hessian eigenvectors: 
      -0.00036      0.00001     -0.05575      0.00659     -0.00342      0.00013
      -0.00000     -0.00000     -0.06076      1.47999
   There are  0 negative eigenvalues.
   Summary of Optimization Cycle: 
   The maximum unscaled step is:    0.12155.
   Scale factor set to:  1.00000.
   Forces are in hartree/bohr and hartree/radian.
   Parameter values are in Angstroms and degrees.
--------------------------------------------------------------------------
  Parameter     dV/dR           Step          Rold            Rnew
--------------------------------------------------------------------------
    R1     -0.0011969675    0.0007338030    1.0921316484    1.0928654514
    R2     -0.0880983419   -0.0036674728    1.4060082643    1.4023407915
    A1      0.9485492259   -5.1610854801  125.2971367657  120.1360512856
    R3      0.0986512166   -0.0077420947    1.4115955361    1.4038534414
    A2     -0.4026574995   -3.8798362781  122.0828036465  118.2029673683
    R4     -0.0071345926    0.0009955110    1.0905774003    1.0915729112
    A3      0.0105948735   -1.1146714711  122.3926470970  121.2779756259
    R5     -0.0070340807    0.0005013036    1.0933914128    1.0938927164
    A4      0.0073910547    1.7869762823  119.1390087568  120.9259850391
    R6     -0.1947881238    0.0112831669    2.8045940105    2.8158771774
--------------------------------------------------------------------------
  Minimum force:  0.001196968 / RMS force:  0.334302734
 Updating structure...
  -1.00000000000000       0.864835691936921       0.559433226096054     
  -1.00000000000000       0.881278977314726       0.864835691936921     
  -1.00000000000000       0.881278977314726       0.864835691936921     
   1.00000000000000       0.854658469025844       0.864835691936921     
   1.00000000000000       0.854658469025844       0.864835691936921     
  -1.00000000000000       0.857831913952576       0.881278977314726     
  -1.00000000000000       0.857831913952576       0.881278977314726     
  6.123233995736771E-017   1.00000000000000       0.559433226096054     
  -1.00000000000000        1.00000000000000       0.737756733533005     
   Rotational constants (in cm-1): 
          0.0968675994             0.1918494102             0.1956584281
   Rotational constants (in MHz): 
       2904.0179778678          5751.5014303553          5865.6929292753


 ----------------------------------------------------------------
         Coordinates used in calculation (QCOMP) 
 ----------------------------------------------------------------
 Z-matrix   Atomic            Coordinates (in bohr)
  Symbol    Number           X              Y              Z
 ----------------------------------------------------------------
     H         1        -0.00000000    -0.00000000    -4.73350080
     C         6        -0.00000000    -0.00000000    -2.66828440
     C         6         2.29184921    -0.00000000    -1.33781854
     C         6        -2.29184921     0.00000000    -1.33781854
     C         6         2.20236090    -0.00000000     1.31357025
     C         6        -2.20236090     0.00000000     1.31357025
     H         1         4.10317123    -0.00000000    -2.32480818
     H         1        -4.10317123     0.00000000    -2.32480818
     H         1         3.93878921    -0.00000000     2.43515728
     H         1        -3.93878921     0.00000000     2.43515728
     X         0         0.00000000     1.88972691    -2.66828440
     N         7         0.00000000     0.00000000     2.65295229
 ----------------------------------------------------------------
 
   Interatomic distance matrix (Angstroms) 
 
                 H             C             C             C             C    
                [ 1]        [ 2]        [ 3]        [ 4]        [ 5]
  H    [ 1]     0.00000
  C    [ 2]     1.09287     0.00000
  C    [ 3]     2.16790     1.40234     0.00000
  C    [ 4]     2.16790     1.40234     2.42559     0.00000
  C    [ 5]     3.40559     2.40793     1.40385     2.76126     0.00000
  C    [ 6]     3.40559     2.40793     2.76126     1.40385     2.33088
  H    [ 7]     2.51778     2.17890     1.09157     3.42417     2.17226
  H    [ 8]     2.51778     2.17890     3.42417     1.09157     3.85238
  H    [ 9]     4.32839     3.41142     2.17850     3.85451     1.09389
  H    [10]     4.32839     3.41142     3.85451     2.17850     3.30351
  X    [11]     1.48134     1.00000     1.72237     1.72237     2.60733
  N    [12]     3.90874     2.81588     2.43530     2.43530     1.36404
 
                 C             H             H             H             H    
                [ 6]        [ 7]        [ 8]        [ 9]        [10]
  C    [ 6]     0.00000
  H    [ 7]     3.85238     0.00000
  H    [ 8]     2.17226     4.34261     0.00000
  H    [ 9]     3.30351     2.52037     4.94520     0.00000
  H    [10]     1.09389     4.94520     2.52037     4.16863     0.00000
  X    [11]     2.60733     2.39742     2.39742     3.55496     3.55496
  N    [12]     1.36404     3.41367     3.41367     2.08750     2.08750
 
                 X             N    
                [11]        [12]
  X    [11]     0.00000
  N    [12]     2.98817     0.00000
   Rotational constants (order x, y, z, in cm-1): 
          0.1918494102             0.0968675994             0.1956584281
   Rotational constants (order x, y, z, in MHz): 
       5751.5014303553          2904.0179778678          5865.6929292753
  ECPDATA file not present.   Using default ECPDATA. 
  There are   6 frozen-core orbitals.
  There are  109 basis functions.
 @CHECKOUT-I, Total execution time (CPU/WALL):         0.11/       0.12 seconds.
--executable xjoda finished with status     0 in        0.24 seconds (walltime).
 --invoking executable--
/home/besselman/CFOUR_18/cfour18/bin/xvmol
 SERIAL VERSION OF MOLECULE STARTED
********************************************************************************
                    INPUT FROM MOL FILE
********************************************************************************
INTGRL        1    0    1    0    0    0    0    0    0                         
         *** CFOUR Program System (Release V0.1) ***                            
CCSDT(Q) PVDZ Optimization of Pyridine                                          
    7    2 X  Y       0.10E-08              0    0                              
   9999.00      3.00                                                            
          1.00000000    1    2    1    1                                        
H #1  -0.000000000000000  -0.000000000000000  -4.733500804299512                
    4    2                                                                      
   13.0100000000000       1.968500000000000E-002  0.000000000000000E+000        
   1.96200000000000       0.137977000000000       0.000000000000000E+000        
  0.444600000000000       0.478148000000000       0.000000000000000E+000        
  0.122000000000000       0.501240000000000        1.00000000000000             
    1    1                                                                      
  0.727000000000000        1.00000000000000                                     
          6.00000000    1    3    1    1    1                                   
C #2  -0.000000000000000  -0.000000000000000  -2.668284399951431                
    9    3                                                                      
   6665.00000000000       6.920000000000000E-004 -1.460000000000000E-004        
  0.000000000000000E+000                                                        
   1000.00000000000       5.329000000000000E-003 -1.154000000000000E-003        
  0.000000000000000E+000                                                        
   228.000000000000       2.707700000000000E-002 -5.725000000000000E-003        
  0.000000000000000E+000                                                        
   64.7100000000000       0.101718000000000      -2.331200000000000E-002        
  0.000000000000000E+000                                                        
   21.0600000000000       0.274740000000000      -6.395500000000000E-002        
  0.000000000000000E+000                                                        
   7.49500000000000       0.448564000000000      -0.149981000000000             
  0.000000000000000E+000                                                        
   2.79700000000000       0.285074000000000      -0.127262000000000             
  0.000000000000000E+000                                                        
  0.521500000000000       1.520400000000000E-002  0.544529000000000             
  0.000000000000000E+000                                                        
  0.159600000000000      -3.191000000000000E-003  0.580496000000000             
   1.00000000000000                                                             
    4    2                                                                      
   9.43900000000000       3.810900000000000E-002  0.000000000000000E+000        
   2.00200000000000       0.209480000000000       0.000000000000000E+000        
  0.545600000000000       0.508557000000000       0.000000000000000E+000        
  0.151700000000000       0.468842000000000        1.00000000000000             
    1    1                                                                      
  0.550000000000000        1.00000000000000                                     
          6.00000000    1    3    1    1    1                                   
C #3   2.291849213636908  -0.000000000000002  -1.337818538793198                
    9    3                                                                      
   6665.00000000000       6.920000000000000E-004 -1.460000000000000E-004        
  0.000000000000000E+000                                                        
   1000.00000000000       5.329000000000000E-003 -1.154000000000000E-003        
  0.000000000000000E+000                                                        
   228.000000000000       2.707700000000000E-002 -5.725000000000000E-003        
  0.000000000000000E+000                                                        
   64.7100000000000       0.101718000000000      -2.331200000000000E-002        
  0.000000000000000E+000                                                        
   21.0600000000000       0.274740000000000      -6.395500000000000E-002        
  0.000000000000000E+000                                                        
   7.49500000000000       0.448564000000000      -0.149981000000000             
  0.000000000000000E+000                                                        
   2.79700000000000       0.285074000000000      -0.127262000000000             
  0.000000000000000E+000                                                        
  0.521500000000000       1.520400000000000E-002  0.544529000000000             
  0.000000000000000E+000                                                        
  0.159600000000000      -3.191000000000000E-003  0.580496000000000             
   1.00000000000000                                                             
    4    2                                                                      
   9.43900000000000       3.810900000000000E-002  0.000000000000000E+000        
   2.00200000000000       0.209480000000000       0.000000000000000E+000        
  0.545600000000000       0.508557000000000       0.000000000000000E+000        
  0.151700000000000       0.468842000000000        1.00000000000000             
    1    1                                                                      
  0.550000000000000        1.00000000000000                                     
          6.00000000    1    3    1    1    1                                   
C #4   2.202360900958820  -0.000000000000001   1.313570245723749                
    9    3                                                                      
   6665.00000000000       6.920000000000000E-004 -1.460000000000000E-004        
  0.000000000000000E+000                                                        
   1000.00000000000       5.329000000000000E-003 -1.154000000000000E-003        
  0.000000000000000E+000                                                        
   228.000000000000       2.707700000000000E-002 -5.725000000000000E-003        
  0.000000000000000E+000                                                        
   64.7100000000000       0.101718000000000      -2.331200000000000E-002        
  0.000000000000000E+000                                                        
   21.0600000000000       0.274740000000000      -6.395500000000000E-002        
  0.000000000000000E+000                                                        
   7.49500000000000       0.448564000000000      -0.149981000000000             
  0.000000000000000E+000                                                        
   2.79700000000000       0.285074000000000      -0.127262000000000             
  0.000000000000000E+000                                                        
  0.521500000000000       1.520400000000000E-002  0.544529000000000             
  0.000000000000000E+000                                                        
  0.159600000000000      -3.191000000000000E-003  0.580496000000000             
   1.00000000000000                                                             
    4    2                                                                      
   9.43900000000000       3.810900000000000E-002  0.000000000000000E+000        
   2.00200000000000       0.209480000000000       0.000000000000000E+000        
  0.545600000000000       0.508557000000000       0.000000000000000E+000        
  0.151700000000000       0.468842000000000        1.00000000000000             
    1    1                                                                      
  0.550000000000000        1.00000000000000                                     
          1.00000000    1    2    1    1                                        
H #5   4.103171227515633  -0.000000000000003  -2.324808178455568                
    4    2                                                                      
   13.0100000000000       1.968500000000000E-002  0.000000000000000E+000        
   1.96200000000000       0.137977000000000       0.000000000000000E+000        
  0.444600000000000       0.478148000000000       0.000000000000000E+000        
  0.122000000000000       0.501240000000000        1.00000000000000             
    1    1                                                                      
  0.727000000000000        1.00000000000000                                     
          1.00000000    1    2    1    1                                        
H #6   3.938789214318590  -0.000000000000002   2.435157281417425                
    4    2                                                                      
   13.0100000000000       1.968500000000000E-002  0.000000000000000E+000        
   1.96200000000000       0.137977000000000       0.000000000000000E+000        
  0.444600000000000       0.478148000000000       0.000000000000000E+000        
  0.122000000000000       0.501240000000000        1.00000000000000             
    1    1                                                                      
  0.727000000000000        1.00000000000000                                     
          7.00000000    1    3    1    1    1                                   
N #7   0.000000000000001   0.000000000000000   2.652952292077744                
    9    3                                                                      
   9046.00000000000       7.000000000000000E-004 -1.530000000000000E-004        
  0.000000000000000E+000                                                        
   1357.00000000000       5.389000000000000E-003 -1.208000000000000E-003        
  0.000000000000000E+000                                                        
   309.300000000000       2.740600000000000E-002 -5.992000000000000E-003        
  0.000000000000000E+000                                                        
   87.7300000000000       0.103207000000000      -2.454400000000000E-002        
  0.000000000000000E+000                                                        
   28.5600000000000       0.278723000000000      -6.745900000000001E-002        
  0.000000000000000E+000                                                        
   10.2100000000000       0.448540000000000      -0.158078000000000             
  0.000000000000000E+000                                                        
   3.83800000000000       0.278238000000000      -0.121831000000000             
  0.000000000000000E+000                                                        
  0.746600000000000       1.544000000000000E-002  0.549003000000000             
  0.000000000000000E+000                                                        
  0.224800000000000      -2.864000000000000E-003  0.578815000000000             
   1.00000000000000                                                             
    4    2                                                                      
   13.5500000000000       3.991900000000000E-002  0.000000000000000E+000        
   2.91700000000000       0.217169000000000       0.000000000000000E+000        
  0.797300000000000       0.510319000000000       0.000000000000000E+000        
  0.218500000000000       0.462214000000000        1.00000000000000             
    1    1                                                                      
  0.817000000000000        1.00000000000000                                     
FINISH                                                                          
 
********************************************************************************
 ONE- AND TWO-ELECTRON INTEGRALS OVER SYMMETRY-ADAPTED AOS ARE CALCULATED.

  SPHERICAL HARMONICS ARE USED.
  
  INTEGRALS LESS THAN  0.10E-13 ARE NEGLECTED.

  NUCLEAR REPULSION ENERGY :  203.9137296402 A.U.
  @MOLECU-I, ONE ELECTRON INTEGRALS (CPU/WALL):        0.07/       0.07 SECONDS.
  @TWOEL-I,     742601 INTEGRALS OF SYMMETRY TYPE  I I I I
  @TWOEL-I,    1957038 INTEGRALS OF SYMMETRY TYPE  I J I J
  @TWOEL-I,    1042843 INTEGRALS OF SYMMETRY TYPE  I I J J
  @TWOEL-I,     958109 INTEGRALS OF SYMMETRY TYPE  I J K L
  @TWOEL-I, TOTAL NUMBER OF 2-E INTEGRALS    4700591.
  @MOLECU-I, TWO ELECTRON INTEGRALS (CPU/WALL):       65.08/       2.07 SECONDS.
 @CHECKOUT-I, Total execution time (CPU/WALL):        65.17/       2.16 seconds.

Running with 32 threads/proc

--executable xvmol finished with status     0 in        2.24 seconds (walltime).
 --invoking executable--
/home/besselman/CFOUR_18/cfour18/bin/xvmol2ja
 @GETMEM-I,  Allocated  183105 MB of main memory.
 @CHECKOUT-I, Total execution time (CPU/WALL):         0.47/       0.04 seconds.
--executable xvmol2ja finished with status     0 in        0.07 seconds (walltime).
 --invoking executable--
/home/besselman/CFOUR_18/cfour18/bin/xvscf
  -------------------------------------------------
  Self-Consistent-Field Program for HF calculations
  -------------------------------------------------
    Integrals from VMOL are used
  There are  109 functions in the AO basis.

  There are 4 irreducible representations.

       Irrep        # of functions
         1                 45
         2                 35
         3                 17
         4                 12


  Parameters for SCF calculation: 
        SCF reference function:  RHF  
  Maximum number of iterations:  150
     Full symmetry point group: C2v 
     Computational point group: C2v 
        Initial density matrix: MOREAD                 
     SCF convergence tolerance: 10**(-10)
  DIIS convergence acceleration:  ON
          Latest start for DIIS:   2
                     DIIS order:  10

     Alpha population by irrep:  11    7    2    1
      Beta population by irrep:  11    7    2    1


 @GETMEM-I,  Allocated       3 MB of main memory.
   Smallest overlap matrix eigenvalues 
     Symmetry    Eigenvalue    
         1      .1102499811D-02              
         2      .4266638488D-02              
         3      .7830068230D-01              
         4      .2070429528D+00              
  --------------------------------------------------------------------
  Iteration         Total Energy            Largest Density Difference
  --------------------------------------------------------------------
       0          -246.491121286557842              0.0000000000D+00
       1          -246.693962882894340              0.1187347756D+00
       2          -246.701803230293223              0.1778843964D+00
       3          -246.710185109329331              0.9830699330D-01
       4          -246.710304059922549              0.1283301570D-01
       5          -246.710333193583693              0.5533823982D-02
       6          -246.710339778582380              0.1697676167D-02
       7          -246.710341506412732              0.1224600474D-02
       8          -246.710341828862539              0.6696104239D-03
       9          -246.710341862302386              0.2569564177D-03
      10          -246.710341862645492              0.8787120940D-05
      11          -246.710341862702279              0.9518040874D-05
      12          -246.710341862707736              0.1466729811D-05
      13          -246.710341862706713              0.5084847911D-06
      14          -246.710341862706088              0.1323343302D-06
      15          -246.710341862707395              0.2562533086D-07
      16          -246.710341862707793              0.5026880023D-08
      17          -246.710341862708304              0.1156171825D-08
      18          -246.710341862707452              0.4727587211D-09
      19          -246.710341862709384              0.1364990343D-09
   final occupation vector 
    11  7  2  1
    11  7  2  1

  SCF has converged.

 Density matrix saved to file den.dat
 total electron number:   42.0000000000001     
     E(SCF)=      -246.710341862710408              0.4287892263D-10

  Eigenvector printing suppressed.


 
  ORBITAL EIGENVALUES (ALPHA)  (1H = 27.2113834 eV)

       MO #        E(hartree)               E(eV)           FULLSYM    COMPSYM
       ----   --------------------   --------------------   -------   ---------
    1     1         -15.5717389545        -423.7285588943      A1        A1 (1)
    2    46         -11.2838070886        -307.0480008991      B1        B1 (2)
    3     2         -11.2837909641        -307.0475621302      A1        A1 (1)
    4     3         -11.2673817958        -306.6010459609      A1        A1 (1)
    5    47         -11.2504580038        -306.1405261676      B1        B1 (2)
    6     4         -11.2504115300        -306.1392615519      A1        A1 (1)
    7     5          -1.2403413883         -33.7514050641      A1        A1 (1)
    8     6          -1.0813804807         -29.4258588620      A1        A1 (1)
    9    48          -1.0284291481         -27.9849798488      B1        B1 (2)
   10     7          -0.8533959936         -23.2220855741      A1        A1 (1)
   11    49          -0.8479837888         -23.0748119943      B1        B1 (2)
   12     8          -0.7116361987         -19.3646054440      A1        A1 (1)
   13     9          -0.6518369420         -17.7373849440      A1        A1 (1)
   14    50          -0.6496266360         -17.6772394600      B1        B1 (2)
   15    51          -0.5951873153         -16.1958702317      B1        B1 (2)
   16    10          -0.5670585765         -15.4304483347      A1        A1 (1)
   17    81          -0.5292750640         -14.4023066893      B2        B2 (3)
   18    52          -0.5162159554         -14.0469502798      B1        B1 (2)
   19    11          -0.4148717729         -11.2892348751      A1        A1 (1)
   20    82          -0.3752141548         -10.2100962236      B2        B2 (3)
   21    98          -0.3443060808          -9.3690447714      A2        A2 (4)
  +++++++++++++++++++++++++++++++++++++++++++++++++++++++++++++++++++++++++++++
   22    83           0.1122336664           3.0540333257      B2        B2 (3)
   23    99           0.1274046626           3.4668571209      A2        A2 (4)
   24    12           0.1816659280           4.9433812176      A1        A1 (1)
   25    53           0.2134218368           5.8075034272      B1        B1 (2)
   26    13           0.2276658819           6.1951035999      A1        A1 (1)
   27    54           0.2503818321           6.8132360297      B1        B1 (2)
   28    14           0.2577456773           7.0136164451      A1        A1 (1)
   29    84           0.3321015003           9.0369412527      B2        B2 (3)
   30    15           0.3755773099          10.2199781761      A1        A1 (1)
   31    55           0.4307830771          11.7222034742      B1        B1 (2)
   32    16           0.4593032319          12.4982763401      A1        A1 (1)
   33    56           0.4633770988          12.6091318929      B1        B1 (2)
   34    57           0.5550625486          15.1040198202      B1        B1 (2)
   35    17           0.5767398233          15.6938884552      A1        A1 (1)
   36    18           0.6269102029          17.0590938881      A1        A1 (1)
   37    85           0.6687528550          18.1976903367      B2        B2 (3)
   38    58           0.6768415280          18.4177943189      B1        B1 (2)
   39    19           0.7185906745          19.5538463507      A1        A1 (1)
   40    59           0.7205051954          19.6059431131      B1        B1 (2)
   41   100           0.7206282915          19.6092927295      A2        A2 (4)
   42    20           0.7229324743          19.6719927294      A1        A1 (1)
   43    86           0.7363421488          20.0368885246      B2        B2 (3)
   44    21           0.7760459069          21.1172827083      A1        A1 (1)
   45    60           0.7963875767          21.6708076858      B1        B1 (2)
   46   101           0.8127208014          22.1152573236      A2        A2 (4)
   47    22           0.8407109658          22.8769084192      A1        A1 (1)
   48    87           0.8490989426          23.1051568707      B2        B2 (3)
   49    61           0.8713742801          23.7112996198      B1        B1 (2)
   50    62           0.9302246649          25.3127000050      B1        B1 (2)
   51    23           0.9575303148          26.0557245127      A1        A1 (1)
   52    24           0.9872537734          26.8645409424      A1        A1 (1)
   53    88           1.0612403083          28.8778169075      B2        B2 (3)
   54    63           1.0821881542          29.4478367747      B1        B1 (2)
   55    25           1.0864861715          29.5647917727      A1        A1 (1)
   56    26           1.1323976993          30.8141079563      A1        A1 (1)
   57    89           1.1595909035          31.5540726626      B2        B2 (3)
   58   102           1.1617053690          31.6116101937      A2        A2 (4)
   59    64           1.1886929679          32.3459800957      B1        B1 (2)
   60    65           1.2085007756          32.8849779440      B1        B1 (2)
   61    27           1.2088163526          32.8935652297      A1        A1 (1)
   62   103           1.2345942640          33.5950178624      A2        A2 (4)
   63    90           1.2712046322          34.5912366257      B2        B2 (3)
   64    28           1.3012379931          35.4084859245      A1        A1 (1)
   65    66           1.3419103850          36.5152379742      B1        B1 (2)
   66   104           1.3592625016          36.9874130716      A2        A2 (4)
   67    91           1.4330992643          38.9966135311      B2        B2 (3)
   68    29           1.4881677268          40.4951025765      A1        A1 (1)
   69    30           1.5180289519          41.3076678226      A1        A1 (1)
   70    67           1.5511311761          42.2084251371      B1        B1 (2)
   71    92           1.7329464431          47.1558700758      B2        B2 (3)
   72    68           1.7339646609          47.1835771889      B1        B1 (2)
   73    31           1.7418619997          47.3984747045      A1        A1 (1)
   74   105           1.7602767851          47.8995664883      A2        A2 (4)
   75    32           1.8283352764          49.7515321900      A1        A1 (1)
   76    69           1.8356446626          49.9504307004      B1        B1 (2)
   77    70           1.8818302378          51.2072040944      B1        B1 (2)
   78    93           1.8829475004          51.2376063563      B2        B2 (3)
   79    33           1.8908615738          51.4529592400      A1        A1 (1)
   80    34           1.9050714761          51.8396303401      A1        A1 (1)
   81   106           1.9575145559          53.2666790907      A2        A2 (4)
   82    94           1.9841660917          53.9919042496      B2        B2 (3)
   83    71           2.0042474895          54.5383468641      B1        B1 (2)
   84    35           2.0157460679          54.8512390919      A1        A1 (1)
   85    95           2.0499969453          55.7832528470      B2        B2 (3)
   86    72           2.1084938811          57.3750353942      B1        B1 (2)
   87    73           2.1428147163          58.3089528015      B1        B1 (2)
   88    36           2.1540036915          58.6134202932      A1        A1 (1)
   89   107           2.2092620914          60.1170778002      A2        A2 (4)
   90    37           2.2129717809          60.2180235846      A1        A1 (1)
   91    74           2.2550525478          61.3630994648      B1        B1 (2)
   92   108           2.2578728303          61.4398432541      A2        A2 (4)
   93    38           2.2735148799          61.8654850616      A1        A1 (1)
   94    96           2.3449290580          63.8087636441      B2        B2 (3)
   95    75           2.3995223329          65.2943221769      B1        B1 (2)
   96    39           2.5149331924          68.4348113239      A1        A1 (1)
   97    97           2.6182610065          71.2465040879      B2        B2 (3)
   98    40           2.7026283258          73.5422555608      A1        A1 (1)
   99    76           2.7289848085          74.2594519155      B1        B1 (2)
  100   109           2.7561225164          74.9979064915      A2        A2 (4)
  101    77           2.7737124076          75.4765517658      B1        B1 (2)
  102    41           2.7747232776          75.5040589359      A1        A1 (1)
  103    42           2.8742258497          78.2116615744      A1        A1 (1)
  104    78           3.0086126620          81.8685126486      B1        B1 (2)
  105    43           3.0454701918          82.8714570228      A1        A1 (1)
  106    79           3.1756588924          86.4140716678      B1        B1 (2)
  107    44           3.2177900985          87.5605200719      A1        A1 (1)
  108    80           3.2452718123          88.3083355225      B1        B1 (2)
  109    45           3.8463964636         104.6657688806      A1        A1 (1)


  VSCF finished.

 @CHECKOUT-I, Total execution time (CPU/WALL):         4.76/       1.37 seconds.
--executable xvscf finished with status     0 in        1.40 seconds (walltime).
 --invoking executable--
/home/besselman/CFOUR_18/cfour18/bin/xvtran
 @GETMEM-I,  Allocated  183105 MB of main memory.
  Partial RHF integral transformation
  The following   6 MOs will be dropped:
    1  2  3  4 12 13
  There are 103 active molecular orbitals.
 TRANSFORMING (NP|QR) TYPE OF INTEGRALS
 TRANSFORMING (IA|JB) TYPE OF INTEGRALS
 TRANSFORMING (IJ|AB) TYPE OF INTEGRALS
 TRANSFORMING (FRZ ALL|ALL ALL) TYPE OF INTEGRALS
  Transformation of IIII integrals :
  1 pass through the AO integral file was required.
      742601 AO integrals were read.
      823848 MO integrals were written to HF2.
  Transformation of IIJJ integrals :
  1 pass through the AO integral file was required.
     1042843 AO integrals were read.
      550027 MO integrals were written to HF2.
  Transformation of IJIJ integrals :
  1 pass through the AO integral file was required.
     1957038 AO integrals were read.
     1787560 MO integrals were written to HF2.
  Transformation of IJKL integrals :
  1 pass through the AO integral file was required.
      958109 AO integrals were read.
      628524 MO integrals were written to HF2.
  Summary of active molecular orbitals: 
------------------------------------------------------------------------
 
  Index      Eigenvalue    Symmetry    Index      Eigenvalue    Symmetry
------------------------------------------------------------------------
     1        -1.2403414        1        53         0.4633771        2
     2        -1.0813805        1        54         0.5550625        2
     3        -0.8533960        1        55         0.6768415        2
     4        -0.7116362        1        56         0.7205052        2
     5        -0.6518369        1        57         0.7963876        2
     6        -0.5670586        1        58         0.8713743        2
     7        -0.4148718        1        59         0.9302247        2
     8        -1.0284291        2        60         1.0821882        2
     9        -0.8479838        2        61         1.1886930        2
    10        -0.6496266        2        62         1.2085008        2
    11        -0.5951873        2        63         1.3419104        2
    12        -0.5162160        2        64         1.5511312        2
    13        -0.5292751        3        65         1.7339647        2
    14        -0.3752142        3        66         1.8356447        2
    15        -0.3443061        4        67         1.8818302        2
    16         0.1816659        1        68         2.0042475        2
    17         0.2276659        1        69         2.1084939        2
    18         0.2577457        1        70         2.1428147        2
    19         0.3755773        1        71         2.2550525        2
    20         0.4593032        1        72         2.3995223        2
    21         0.5767398        1        73         2.7289848        2
    22         0.6269102        1        74         2.7737124        2
    23         0.7185907        1        75         3.0086127        2
    24         0.7229325        1        76         3.1756589        2
    25         0.7760459        1        77         3.2452718        2
    26         0.8407110        1        78         0.1122337        3
    27         0.9575303        1        79         0.3321015        3
    28         0.9872538        1        80         0.6687529        3
    29         1.0864862        1        81         0.7363421        3
    30         1.1323977        1        82         0.8490989        3
    31         1.2088164        1        83         1.0612403        3
    32         1.3012380        1        84         1.1595909        3
    33         1.4881677        1        85         1.2712046        3
    34         1.5180290        1        86         1.4330993        3
    35         1.7418620        1        87         1.7329464        3
    36         1.8283353        1        88         1.8829475        3
    37         1.8908616        1        89         1.9841661        3
    38         1.9050715        1        90         2.0499969        3
    39         2.0157461        1        91         2.3449291        3
    40         2.1540037        1        92         2.6182610        3
    41         2.2129718        1        93         0.1274047        4
    42         2.2735149        1        94         0.7206283        4
    43         2.5149332        1        95         0.8127208        4
    44         2.7026283        1        96         1.1617054        4
    45         2.7747233        1        97         1.2345943        4
    46         2.8742258        1        98         1.3592625        4
    47         3.0454702        1        99         1.7602768        4
    48         3.2177901        1       100         1.9575146        4
    49         3.8463965        1       101         2.2092621        4
    50         0.2134218        2       102         2.2578728        4
    51         0.2503818        2       103         2.7561225        4
    52         0.4307831        2
------------------------------------------------------------------------
 @CHECKOUT-I, Total execution time (CPU/WALL):        66.58/       2.30 seconds.
--executable xvtran finished with status     0 in        2.33 seconds (walltime).
 --invoking executable--
/home/besselman/CFOUR_18/cfour18/bin/xintprc
 @GETMEM-I,  Allocated  183105 MB of main memory.
  @GMOIAA-I, Processing MO integrals for spin case AA.
  @GMOIAA-I, Generation of integral list completed.
                      TYPE                NUMBER
                      ----               --------
                      PPPP                     0
                      PPPH               1349060
                      PPHH                231695
                      PHPH                126158
                      PHHH                 43582
                      HHHH                  2174

                     TOTAL               1752669

  @FORMT2-I, Second-order MP correlation energies:
            ------------------------------------------------
            E(SCF)                  =   -246.710341862710 a.u.
            E2(AA)                  =     -0.108321534922 a.u.
            E2(AB)                  =     -0.596738379869 a.u.
            E2(TOT)                 =     -0.813381449713 a.u.
            Total MP2 energy        =   -247.523723312424 a.u.
            ------------------------------------------------
   Largest T2 amplitudes for spin case AB:
       _       _                 _       _                 _       _
   i   j   a   b             i   j   a   b             i   j   a   b
-----------------------------------------------------------------------------
[ 14  14  78  78]-0.07446 [ 15  15  93  93]-0.06997 [ 15  15  78  78]-0.05304
[ 14  14  93  93]-0.04200 [ 15  14  78  93] 0.03743 [ 14  15  93  78] 0.03743
[ 13  13  78  78]-0.03537 [ 13  13  93  93]-0.02907 [ 14  13  79  78]-0.02858
[ 13  14  78  79]-0.02858 [ 14  14  79  79]-0.02681 [ 15  15  79  79]-0.02520
[ 15  13  79  93] 0.02496 [ 13  15  93  79] 0.02496 [ 14  13  78  79]-0.02201
-----------------------------------------------------------------------------
   Norm of T2AB vector (   462070 symmetry allowed elements):  0.4699593706.
-----------------------------------------------------------------------------
 @CHECKOUT-I, Total execution time (CPU/WALL):         4.85/       0.26 seconds.
--executable xintprc finished with status     0 in        0.29 seconds (walltime).
 --invoking executable--
/home/besselman/CFOUR_18/cfour18/bin/xncc
 @GETMEM-I,  Allocated       7 MB of main memory.

Running with 32 threads/proc

Using DIIS to accelerate the convergence of T1 and T2
Using immediate high-order contributions
Damping factor for T3: 0.000000
Damping factor for T4: 0.000000

Using DIIS to accelerate the convergence of L1 and L2
Using immediate high-order contributions
Damping factor for L3: 0.000000
Damping factor for L4: 0.000000

Transposes are coarse-threaded

Memory limit:                178.814 GiB
Minimum memory requirement:  105.047 MiB
Compromise memory amount:    223.457 MiB
Optimal memory requirement:    1.915 GiB

List              Location   Size        Cached Hunks Est. Disk I/O
----------------- ---------- ----------- ------ ----- -------------

           T_DIIS       70:0   17.643 MiB    Yes     -   635.132 MiB
           Z_DIIS       70:1   17.643 MiB    Yes     -     1.034 GiB
          <AI|bj>         18    3.525 MiB    Yes     -   110.689 MiB
          <Ab|Ci>         30   20.304 MiB    Yes     -     2.610 GiB
          <Ab|Ij>         16    3.525 MiB    Yes     -   747.367 MiB
          <Ai|Bj>         25    3.525 MiB    Yes     -    70.506 MiB
          <Aj|bI>         21    3.525 MiB     No     -         0   B
          <Ij|Ka>         10  631.867 KiB    Yes     -   107.985 MiB
          <Ij|Kl>         13  111.852 KiB    Yes     -     1.857 MiB
            D(AB)      160:2   17.859 KiB    Yes     -     2.895 MiB
            D(AI)      160:4    3.273 KiB    Yes     -   379.719 KiB
            D(IA)      160:6    3.273 KiB    Yes     -   111.297 KiB
            D(IJ)      160:0      632   B    Yes     -    82.703 KiB
           D~(AB)      192:0   17.859 KiB    Yes     -   142.875 KiB
           D~(AI)      193:0    3.273 KiB    Yes     -     6.547 KiB
           D~(IJ)      191:0      632   B    Yes     -     4.938 KiB
            F(EA)       92:0   17.859 KiB    Yes     -     2.913 MiB
            F(EM)       93:0    3.273 KiB    Yes     -   310.977 KiB
            F(MI)       91:0      632   B    Yes     -   112.328 KiB
            G(AB)      192:2   17.859 KiB    Yes     -   857.250 KiB
         G(AI,BJ)        123    3.525 MiB     No     -         0   B
         G(AI,bj)        118    3.525 MiB    Yes     -    23.831 MiB
         G(Ab,Ij)        116    3.525 MiB    Yes     -    59.930 MiB
         G(Ai,Bc)        230   20.304 MiB    Yes     -    81.215 MiB
         G(Ai,Bj)        125    3.525 MiB    Yes     -    21.152 MiB
            G(IJ)      191:2      632   B    Yes     -    29.625 KiB
         G(Ij,Ab)        216    3.525 MiB    Yes     -    10.576 MiB
         G(Ij,Ka)        210  631.867 KiB    Yes     -    21.597 MiB
         G(Ij,Kl)        113  111.852 KiB    Yes     -     3.714 MiB
        G~(Ij,Kl)        213  111.852 KiB     No     -         0   B
         H(AI,bj)        256    3.525 MiB    Yes     -    21.152 MiB
         H(Ai,Bj)        258    3.525 MiB    Yes     -    21.152 MiB
       Lambda(AI)      190:0    3.273 KiB    Yes     -   513.930 KiB
    Lambda(Ab,Ij)        146    3.525 MiB    Yes     -   839.025 MiB
            Q(AI)      190:2    3.273 KiB    Yes     -   121.117 KiB
         Q(Ab,Ij)         82    3.525 MiB    Yes     -   200.943 MiB
            T(AI)       90:0    3.273 KiB    Yes     -     1.231 MiB
         T(Ab,Ij)         46    3.525 MiB    Yes     -     1.215 GiB
         T(Rs,Ij)        246    5.505 MiB     No     -         0   B
         W(Mn,Ij)         53  111.852 KiB    Yes     -     5.134 MiB
        W~(Ab,Ej)        130   20.304 MiB    Yes     -   548.200 MiB
        W~(EM,bj)         56    3.525 MiB    Yes     -   349.006 MiB
        W~(Em,Bj)         58    3.525 MiB    Yes     -   349.006 MiB
        W~(Ij,Mb)        110  631.867 KiB    Yes     -    16.661 MiB
       W~~(Ab,Ej)        169   20.304 MiB    Yes     -   324.859 MiB
       W~~(EM,bj)         76    3.525 MiB    Yes     -    28.203 MiB
       W~~(Em,Bj)         78    3.525 MiB    Yes     -    28.203 MiB
       W~~(Ij,Mb)        165  631.867 KiB    Yes     -     9.873 MiB
            Z(AI)       90:2    3.273 KiB    Yes     -     1.343 MiB
         Z(Ab,Ij)         63    3.525 MiB    Yes     -     1.549 GiB
         Z(Rs,Ij)        263    5.505 MiB     No     -         0   B
       T(abc,ijk)          -  880.703 MiB     No     1         0   B
       Z(abc,ijk)          -  880.703 MiB     No     1         0   B

Simulation and memory analysis took 0.709 seconds

MP2 correlation energy:  -0.813381449713210

Non-iterative calculation of MP2 took 0.826 cpu seconds and 0.032 walltime seconds at 1.289 Gflops/sec

Total MP2 energy: -247.523723312423613

Beginning iterative solution of CCSD equations:

It.  Correlation Energy T1 Residual T2 Residual CPU Time (s) Walltime (s)
-------------------------------------------------------------------------
  1  -0.815618784066595 2.05058e-02 1.59788e-02       29.991        0.941
  2  -0.841696528436539 2.70662e-03 1.17903e-02       28.635        0.895
  3  -0.842531378147283 3.69015e-03 3.54026e-03       29.095        0.909
  4  -0.845939442283994 9.22937e-04 1.75274e-03       27.290        0.853
  5  -0.846337339217841 9.08817e-04 6.22698e-04       30.292        0.947

   A    I                     A    I                     A    I                  
-------------------------- -------------------------- -------------------------- 
  41   21  0.0247205093286   57   20 -0.0133943973636   37   20  0.0078278200663 
  43   20 -0.0202104231091   62   21 -0.0111997846133   36   12 -0.0076990379508 
  22   20  0.0200872500761   32   19  0.0101000152887   30   19 -0.0076151479458 
  23   21 -0.0182612080926   24   19 -0.0085815821579   72   14  0.0071836281972 
  37   17  0.0164254489267   57   17  0.0079054752614   36   19 -0.0071229754950 

   A    B    I    J                     A    B    I    J                  
------------------------------------ ------------------------------------ 
  22   22   20   20 -0.0919363496543   22   22   21   21 -0.0379439857671 
  23   23   21   21 -0.0910564231446   22   22   17   17 -0.0317672718663 
  22   23   21   20  0.0517946883249   22   29   20   17 -0.0302024449698 
  23   22   20   21  0.0517946883249   29   22   17   20 -0.0302024449698 
  29   22   20   17 -0.0415289241300   23   23   20   20 -0.0290683340431 
  22   29   17   20 -0.0415289241300   29   29   17   17 -0.0276995383754 
  29   23   21   17  0.0390869566066   23   29   21   17  0.0262698858163 
  23   29   17   21  0.0390869566066 

It.  Correlation Energy T1 Residual T2 Residual CPU Time (s) Walltime (s)
-------------------------------------------------------------------------
  6  -0.846384372637479 1.98505e-04 1.03589e-04       27.789        0.869
  7  -0.846380641123881 1.25577e-04 1.69449e-05       28.951        0.905
  8  -0.846377389253230 3.97740e-05 5.92043e-06       26.289        0.822
  9  -0.846376319784441 2.09406e-05 3.10760e-06       28.272        0.884
 10  -0.846377497939137 8.58659e-06 8.18132e-07       27.358        0.855

   A    I                     A    I                     A    I                  
-------------------------- -------------------------- -------------------------- 
  41   21  0.0246923124406   57   20 -0.0133575625550   37   20  0.0077814672502 
  22   20  0.0205569745287   62   21 -0.0112081925477   36   12 -0.0076878013901 
  43   20 -0.0202324111312   32   19  0.0100351619664   30   19 -0.0076097105886 
  23   21 -0.0187104086500   24   19 -0.0085631959532   72   14  0.0071797721438 
  37   17  0.0163679902850   57   17  0.0078886800297   36   19 -0.0070927659602 

   A    B    I    J                     A    B    I    J                  
------------------------------------ ------------------------------------ 
  22   22   20   20 -0.0921841426534   22   22   21   21 -0.0379511984684 
  23   23   21   21 -0.0912927713799   22   22   17   17 -0.0317078401362 
  22   23   21   20  0.0519625308512   22   29   20   17 -0.0302222894791 
  23   22   20   21  0.0519625308512   29   22   17   20 -0.0302222894791 
  29   22   20   17 -0.0416267133367   23   23   20   20 -0.0290858828594 
  22   29   17   20 -0.0416267133367   29   29   17   17 -0.0277991854262 
  29   23   21   17  0.0391918414851   23   29   21   17  0.0263071951563 
  23   29   17   21  0.0391918414851 

It.  Correlation Energy T1 Residual T2 Residual CPU Time (s) Walltime (s)
-------------------------------------------------------------------------
 11  -0.846377968980909 1.35466e-06 5.36283e-07       26.380        0.825
 12  -0.846378267555935 1.18510e-06 5.63893e-07       28.559        0.893
 13  -0.846378437084913 3.18718e-07 3.40589e-07       28.318        0.885
 14  -0.846378499671890 2.08053e-07 1.41811e-07       27.906        0.872
 15  -0.846378517921604 8.03476e-08 4.66492e-08       27.301        0.854

   A    I                     A    I                     A    I                  
-------------------------- -------------------------- -------------------------- 
  41   21  0.0246930607648   57   20 -0.0133574412095   37   20  0.0077815520076 
  22   20  0.0205616042706   62   21 -0.0112082069427   36   12 -0.0076877500104 
  43   20 -0.0202334932228   32   19  0.0100358216373   30   19 -0.0076097149670 
  23   21 -0.0187142363920   24   19 -0.0085628293434   72   14  0.0071797907919 
  37   17  0.0163687353234   57   17  0.0078888083280   36   19 -0.0070930375291 

   A    B    I    J                     A    B    I    J                  
------------------------------------ ------------------------------------ 
  22   22   20   20 -0.0921854609267   22   22   21   21 -0.0379508193683 
  23   23   21   21 -0.0912941519161   22   22   17   17 -0.0317087799780 
  22   23   21   20  0.0519639599259   22   29   20   17 -0.0302231322462 
  23   22   20   21  0.0519639599259   29   22   17   20 -0.0302231322462 
  29   22   20   17 -0.0416276401923   23   23   20   20 -0.0290857139112 
  22   29   17   20 -0.0416276401923   29   29   17   17 -0.0277997601350 
  29   23   21   17  0.0391927117831   23   29   21   17  0.0263079005954 
  23   29   17   21  0.0391927117831 

It.  Correlation Energy T1 Residual T2 Residual CPU Time (s) Walltime (s)
-------------------------------------------------------------------------
 16  -0.846378524312463 4.49387e-08 7.76918e-09       27.089        0.847
 17  -0.846378524519276 2.27303e-08 2.34669e-09       28.003        0.875
 18  -0.846378524433997 5.05161e-09 1.31947e-09       27.445        0.858
 19  -0.846378524480328 4.54539e-09 4.69034e-10       27.259        0.852
 20  -0.846378524637178 1.02239e-09 3.33138e-10       28.556        0.892

   A    I                     A    I                     A    I                  
-------------------------- -------------------------- -------------------------- 
  41   21  0.0246930610170   57   20 -0.0133574355704   37   20  0.0077815477548 
  22   20  0.0205617045172   62   21 -0.0112082080509   36   12 -0.0076877486774 
  43   20 -0.0202335026560   32   19  0.0100358023279   30   19 -0.0076097058359 
  23   21 -0.0187142984651   24   19 -0.0085628278815   72   14  0.0071797915400 
  37   17  0.0163687284612   57   17  0.0078888096624   36   19 -0.0070930321898 

   A    B    I    J                     A    B    I    J                  
------------------------------------ ------------------------------------ 
  22   22   20   20 -0.0921854701429   22   22   21   21 -0.0379508296493 
  23   23   21   21 -0.0912941589010   22   22   17   17 -0.0317087662914 
  22   23   21   20  0.0519639656120   22   29   20   17 -0.0302231264005 
  23   22   20   21  0.0519639656120   29   22   17   20 -0.0302231264005 
  29   22   20   17 -0.0416276414344   23   23   20   20 -0.0290857254726 
  22   29   17   20 -0.0416276414344   29   29   17   17 -0.0277997656413 
  29   23   21   17  0.0391927118614   23   29   21   17  0.0263078945594 
  23   29   17   21  0.0391927118614 

It.  Correlation Energy T1 Residual T2 Residual CPU Time (s) Walltime (s)
-------------------------------------------------------------------------
 21  -0.846378524723298 4.24602e-10 3.09447e-10       27.374        0.856

CCSD iterations converged in 21 cycles and 18.421 seconds (0.877 s/it.) at 5.775 Gflops/sec

Total CCSD energy: -247.556720387433700

CCSD[T] correlation energy:  -0.039272900688237
CCSD(T) correlation energy:  -0.038260869533166

Non-iterative calculation of CCSD(T) took 248.026 cpu seconds and 7.807 walltime seconds at 14.462 Gflops/sec

Total CCSD(T) energy: -247.594981256966861

             _
Formation of H took 0.256 seconds at 26.639 Gflops/sec

Beginning iterative solution of Lambda-CCSD equations:

It.  Correlation Energy L1 Residual L2 Residual CPU Time (s) Walltime (s)
-------------------------------------------------------------------------
  1  -0.895192403739890 7.75679e-03 2.31195e-02       28.030        0.876
  2  -0.885925921488851 4.46557e-03 4.64838e-03       26.722        0.835
  3  -0.886670311173335 5.39532e-04 2.99203e-03       26.103        0.816
  4  -0.887118462221207 8.57163e-04 8.58538e-04       25.229        0.788
  5  -0.887138604989557 2.14891e-04 1.73887e-04       26.694        0.835

   A    I                     A    I                     A    I                  
-------------------------- -------------------------- -------------------------- 
  41   21  0.0210047090645   57   20 -0.0117968624668   30   19 -0.0074042456216 
  23   21 -0.0194483265945   62   21 -0.0101279439440   26   16 -0.0068019241479 
  43   20 -0.0173883210526   32   19  0.0091360605673   25   15  0.0066504711249 
  22   20  0.0172230336679   27   18 -0.0079367101833   37   20  0.0065764529500 
  37   17  0.0125272397689   24   19 -0.0078145292442   57   17  0.0064885974543 

   A    B    I    J                     A    B    I    J                  
------------------------------------ ------------------------------------ 
  22   22   20   20 -0.1215833884101   23   29   17   21  0.0449137096675 
  23   23   21   21 -0.1199201802795   22   22   17   17 -0.0393130145831 
  22   23   21   20  0.0688344633132   23   23   20   20 -0.0377444770090 
  23   22   20   21  0.0688344633132   22   29   20   17 -0.0360258041057 
  22   22   21   21 -0.0497837028873   29   22   17   20 -0.0360258041057 
  29   22   20   17 -0.0477552065773   23   23   17   17 -0.0323290108268 
  22   29   17   20 -0.0477552065773   23   29   21   17  0.0320076009558 
  29   23   21   17  0.0449137096675 

It.  Correlation Energy L1 Residual L2 Residual CPU Time (s) Walltime (s)
-------------------------------------------------------------------------
  6  -0.887126988861202 1.36527e-04 5.69833e-05       25.580        0.800
  7  -0.887137002276719 4.03733e-05 1.21257e-05       25.856        0.808
  8  -0.887132683965060 2.30613e-05 2.59141e-06       24.671        0.771
  9  -0.887133524445011 7.68945e-06 1.88820e-06       26.059        0.815
 10  -0.887133360250308 2.35233e-06 8.08565e-07       26.554        0.830

   A    I                     A    I                     A    I                  
-------------------------- -------------------------- -------------------------- 
  41   21  0.0210015955939   57   20 -0.0117835598941   30   19 -0.0074080150018 
  23   21 -0.0196083264394   62   21 -0.0101259535952   26   16 -0.0067880118132 
  22   20  0.0174803172062   32   19  0.0091180377847   25   15  0.0066315691627 
  43   20 -0.0174045525746   27   18 -0.0079175501998   37   20  0.0065703154029 
  37   17  0.0125573623737   24   19 -0.0078487266398   57   17  0.0064992629786 

   A    B    I    J                     A    B    I    J                  
------------------------------------ ------------------------------------ 
  22   22   20   20 -0.1216506708242   23   29   17   21  0.0449576701506 
  23   23   21   21 -0.1199895796900   22   22   17   17 -0.0392705428298 
  22   23   21   20  0.0688879608793   23   23   20   20 -0.0377695710473 
  23   22   20   21  0.0688879608793   22   29   20   17 -0.0360159864459 
  22   22   21   21 -0.0497861640116   29   22   17   20 -0.0360159864459 
  29   22   20   17 -0.0477984524077   23   23   17   17 -0.0322853917933 
  22   29   17   20 -0.0477984524077   23   29   21   17  0.0320022095003 
  29   23   21   17  0.0449576701506 

It.  Correlation Energy L1 Residual L2 Residual CPU Time (s) Walltime (s)
-------------------------------------------------------------------------
 11  -0.887133452261676 9.81047e-07 3.35193e-07       24.525        0.766
 12  -0.887133510977440 2.21285e-07 1.92809e-07       24.784        0.775
 13  -0.887133519261671 1.26196e-07 1.04825e-07       24.552        0.767
 14  -0.887133530523219 6.29457e-08 4.88563e-08       26.380        0.824
 15  -0.887133533866458 3.12169e-08 1.46063e-08       26.380        0.824

   A    I                     A    I                     A    I                  
-------------------------- -------------------------- -------------------------- 
  41   21  0.0210018189105   57   20 -0.0117834934740   30   19 -0.0074079315291 
  23   21 -0.0196100985981   62   21 -0.0101260137627   26   16 -0.0067883695138 
  22   20  0.0174826430644   32   19  0.0091182427607   25   15  0.0066318221980 
  43   20 -0.0174049157216   27   18 -0.0079179224423   37   20  0.0065703530305 
  37   17  0.0125574504868   24   19 -0.0078485139934   57   17  0.0064992969149 

   A    B    I    J                     A    B    I    J                  
------------------------------------ ------------------------------------ 
  22   22   20   20 -0.1216513053764   23   29   17   21  0.0449578981593 
  23   23   21   21 -0.1199902053229   22   22   17   17 -0.0392710315846 
  22   23   21   20  0.0688886200161   23   23   20   20 -0.0377694244879 
  23   22   20   21  0.0688886200161   22   29   20   17 -0.0360164088242 
  22   22   21   21 -0.0497859495801   29   22   17   20 -0.0360164088242 
  29   22   20   17 -0.0477987493264   23   23   17   17 -0.0322857431594
[truncated: 1,086,405 more chars]
