# Supplementary material for: Precise Semi-Experimental Equilibrium (r e SE) Structure of Pyridine from 32 Isotopologues: Accurate Assessment of the Effect of Nitrogen-Atom Substitution in Aromatic Rings
Source: J Phys Chem A. 2025 Nov 7;129(46):10737–50. doi: 10.1021/acs.jpca.5c07184 (PMC12641475; doi:10.1021/acs.jpca.5c07184)
Supplement: Supplementary file 2 [file jp5c07184_si_002.zip › Supplementary Information/Computational Files/pyridine_opt_CCSDTQ-PVDZ.out]

 --invoking executable--
/home/besselman/CFOUR_18/cfour18/bin/xjoda


   *************************************************************************
         <<<     CCCCCC     CCCCCC   |||     CCCCCC     CCCCCC   >>>
       <<<      CCC        CCC       |||    CCC        CCC         >>>
      <<<      CCC        CCC        |||   CCC        CCC            >>>
    <<<        CCC        CCC        |||   CCC        CCC              >>>
      <<<      CCC        CCC        |||   CCC        CCC            >>>
       <<<      CCC        CCC       |||    CCC        CCC         >>>
         <<<     CCCCCC     CCCCCC   |||     CCCCCC     CCCCCC   >>>
   *************************************************************************

     ****************************************************************
     * CFOUR Coupled-Cluster techniques for Computational Chemistry *
     ****************************************************************
 

   Department of Chemistry                Institut fuer Physikalische Chemie
   University of Texas at Austin          Universitaet Mainz
   Austin, TX  78712, USA                 D-55099 Mainz, Germany
 
                       Version 1.2
 
                     compute-0-13.local                                
                     Tue Aug 17 20:09:27 CDT 2021                      
                     integer*8 version is running
 
********************************************************************************
*                          Input from ZMAT file                                *
********************************************************************************
CCSDT(Q) PVDZ Optimization Pyridine                                             
H                                                                               
C 1 R1*                                                                         
C 2 R2* 1 A1*                                                                   
C 2 R2* 1 A1* 3 D180                                                            
C 3 R3* 2 A2* 1 D180                                                            
C 4 R3* 2 A2* 1 D180                                                            
H 3 R4* 2 A3* 1 D0                                                              
H 4 R4* 2 A3* 1 D0                                                              
H 5 R5* 3 A4* 2 D180                                                            
H 6 R5* 4 A4* 2 D180                                                            
X 2 R 1 A90 3 D90                                                               
N 2 R6* 11 A90 1 D180                                                           
                                                                                
R1   =        1.081904762198971                                                 
R2   =        1.391642347211452                                                 
A1   =      120.802524332313283                                                 
D180 =      180.000000000000000                                                 
R3   =        1.393633452730730                                                 
A2   =      118.511401186309413                                                 
R4   =        1.081254588369130                                                 
A3   =      121.340871313833205                                                 
D0   =        0.000000000000000                                                 
R5   =        1.083529930876981                                                 
A4   =      120.158542501934136                                                 
R    =        1.000000204657382                                                 
A90  =       90.000000000000000                                                 
D90  =       90.000000000000000                                                 
R6   =        2.808319720653174                                                 
                                                                                
*CFOUR(CALC=CCSDT(Q)                                                            
BASIS=PVDZ                                                                      
GEO_METHOD=NR                                                                   
FCGRADNEW=2                                                                     
CC_PROG=NCC                                                                     
GEO_CONV=7                                                                      
SCF_CONV=10                                                                     
CC_CONV=9                                                                       
LINEQ_CONV=9                                                                    
LINEQ_MAXCYC=200                                                                
GEO_MAXSTEP=150                                                                 
MULT=1                                                                          
FROZEN_CORE=ON                                                                  
MEM_UNIT=GB                                                                     
MEM=192)                                                                        
                                                                                
********************************************************************************
    -------------------------------------------------------------------
                    CFOUR Control Parameters 
    -------------------------------------------------------------------
        External           Internal           Value            Units
          Name               Name
    -------------------------------------------------------------------
       ABCDTYPE             IABCDT         STANDARD    [  0]    ***   
       ANHARMONIC           IANHAR         OFF         [  0]    ***   
       ANH_ALGORIT          IANALG         STANDARD    [  0]    ***   
       ANH_DERIVAT          IANDER         SECOND      [  1]    ***   
       ANH_MODE             ANHMOD         VIBRATION   [  0]    ***   
       ANH_POINTS           IANPOI              1               ***   
       ANH_STEPSIZ          ICUBST             50000          x 10-6  
       ANH_SYMMETR          IANHSM         ABELIAN     [  0]    ***   
       AO_LADDERS           IAOLAD         SINGLEPASS  [  1]    ***   
       AV_SCF               IAVSCF         OFF         [  0]    ***   
       BASIS                IBASIS         PVDZ        [ 13]    ***   
       BFIELD               IBFIEL         OFF         [  0]    a.u.  
       BOTHVECTORS          BOTHVC         OFF         [  0]    ***   
       BOX_POTENT           IPIAB          OFF         [  0]    ***   
       BREIT                IBREIT         OFF         [  0]    ***   
       BRUCK_CONV           IBRTOL          10D-  4             ***   
       BRUECKNER            IBRKNR         OFF         [  0]    ***   
       BUFFERSIZE           IBUFFS              4096            ***   
       CACHE_RECS           ICHREC             10               ***   
       CALCLEVEL            ICLLVL         CCSDT(Q)    [ 54]    ***   
       CAS_GECCO            ICMRCC         OFF         [  0]    ***   
       CAS_GUESS            ICGUES         CANONICAL   [  0]    ***   
       CAS_INPUT            ICSINP         ORBITALS    [  0]    ***   
       CAS_ITMAX            ICITMX          10D- 50           cycles  
       CAS_JACDAV           ICJDAV         OFF         [  0]    ***   
       CAS_MICMAX           ICMIMN          10D- 10             ***   
       CAS_MICMIN           ICMIMX          10D-  2             ***   
       CAS_MICRO            ICSALG         ILU/JACOBI  [  0]    ***   
       CAS_MITMAX           ICMIMX          10D-100           cycles  
       CAS_MMAX             ICMMAX          10D- 50             ***   
       CAS_PRINT            ICPRT           10D-  0             ***   
       CCORBOPT             ICCORB         OFF         [  0]  x 0.01  
       CC_CONV              ICCCNV          10D-  9             ***   
       CC_EXPORDER          ICCEOR              5               ***   
       CC_EXTRAPOL          ICCEXT         DIIS        [  1]    ***   
       CC_GUESS             ICCGES         MP2         [  0]    ***   
       CC_MAXCYC            ICCCYC            100              cycles 
       CC_PROGRAM           ICCPRO         NCC         [  5]    ***   
       CHARGE               ICHRGE              0               ***   
       CHOLESKY             ICHOLE         OFF         [  0]    ***   
       CIS_CONV             ICISTL              5               ***   
       COMM_SIZE            IPSIZE            ***               ***   
       CONSTANT             ICONST         OLD         [  1]    ***   
       CONTINUUM            ICONTU         NONE        [  0]    ***   
       CONTRACTION          ICNTYP         GENERAL     [  1]    ***   
       COORDINATES          ICOORD         INTERNAL    [  0]    ***   
       CPHF_CONVER          ICPHFT          10D- 16             ***   
       CPHF_MAXCYC          ICPHFC             64              cycles 
       CUBIC                ICUBIC         OFF         [  0]    ***   
       CURVILINEAR          ICURVY         OFF         [  0]    ***   
       CV_ELEMENT           ICVELM              0               ***   
       CV_ORBITALS          ICVORB      NONE         
       CV_SEPARATE          ICVSEP         OFF         [  0]    ***   
       DBOC                 IDBOC          OFF         [  0]    ***   
       DCT                  IDCT           OFF         [  0]    ***   
       DERIV_LEV            IDRLVL         FIRST       [  1]    ***   
       DEVMEM_SIZE          IDVMEM         *********           MByte  
       DIAG_MRCC            IEOMST          10D-  0             ***   
       DIFF_TYPE            IDIFTY         RELAXED     [  0]    ***   
       DIRECT               IDIRCT         OFF         [  0]    ***   
       DROPMO               IDRPMO      NONE         
       ECP                  IECP           OFF         [  0]    ***   
       EIGENVECTOR          IVEC                1               ***   
       EL_ANHARM            IELANH         OFF         [  0]    ***   
       EOMFOLLOW            IEOMSR         ENERGY      [  0]    ***   
       EOMIP                IEOMIP         OFF         [  0]    ***   
       EOMLEVEL             HBARFM         SAME        [  0]    ***   
       EOM_MRCC             IMRCCE         NEW         [  1]    ***   
       EOM_NONIT            EOMNON         OFF         [  0]    ***   
       EOM_NSING            IEOMSI          10D-  0             ***   
       EOM_NSTATES          IMRCCD         DAVIDSON    [  0]    ***   
       EOM_NTRIP            IEOMTR          10D-  0             ***   
       EOM_ORDER            IEXORD         ENERGY      [  0]    ***   
       EOM_PROPSTA          IEOMST              0               ***   
       ESTATE_CONV          IEXTOL          10D-  5             ***   
       ESTATE_DIAG          IEXDIG         ITERATIVE   [  0]    ***   
       ESTATE_LOCK          IESLOC         ON          [  1]    ***   
       ESTATE_MAXC          IEXMXC             40               ***   
       ESTATE_PROP          IEXPRP         OFF         [  0]    ***   
       EVAL_HESS            IRECAL              0            # of cyc.
       EXCITATION           IEXCIT              0               ***   
       EXCITE               IEXCIT         NONE        [  0]    ***   
       EXTERN_POT           IEXPOT         OFF         [  0]    ***   
       FCGRADNEW            IFCGNW         NEW         [  2]    ***   
       FC_FIELD             IFINFC              0             x 10-6  
       FD_CALTYPE           IFDCAL         GRADONLY    [  0]    ***   
       FD_PROJECT           IFDPRJ         OFF         [  1]    ***   
       FD_STEPSIZE          IDISFD              0            10-4 bohr
       FD_USEGROUP          IFDGRP         FULL        [  0]    ***   
       FILE_RECSIZ          IFLREC              4096           words  
       FINITE_PERT          IFIPER              0             x 10-6  
       FIXGEOM              IFIXGM         OFF         [  0]    ***   
       FOCK                 IFOCK          AO          [  1]    ***   
       FREQ_ALGORI          IVIALG         STANDARD    [  0]    ***   
       FROZEN_CORE          IFROCO         ON          [  1]    ***   
       FROZEN_VIRT          IFROVI         OFF         [  0]    ***   
       GAMMA_ABCD           IGABCD         STORE       [  0]    ***   
       GAMMA_ABCI           IGABCI         STORE       [  0]    ***   
       GENBAS_1             IGNBS1              0               ***   
       GENBAS_2             IGNBS2              0               ***   
       GENBAS_3             IGNBS3              0               ***   
       GENBAS_4             IGNBS4              0               ***   
       GEO_CONV             ICONTL              7              H/bohr 
       GEO_MAXCYC           IOPTCY             50               ***   
       GEO_MAXSTEP          IMXSTP            150            millibohr
       GEO_METHOD           INR            NR          [  0]    ***   
       GIAO                 IGIAO          OFF         [  1]    ***   
       GIMIC                IGIMIC         OFF         [  0]    ***   
       GRID                 IGRID          OFF         [  0]    ***   
       GRID_ALGO            IGALGO         SERIAL      [  0]    ***   
       GUESS                IGUESS         MOREAD      [  0]    ***   
       HBAR                 IHBAR          OFF         [  0]    ***   
       HESS_TYPE            IHESTP         SCF         [  0]    ***   
       HF2_FILE             IHF2Fl         USE         [  1]    ***   
       HFSTABILITY          ISTABL         OFF         [  0]    ***   
       INCORE               INCORE         OFF         [  0]    ***   
       INPUT_MRCC           IMRCC          ON          [  1]    ***   
       INTEGRALS            INTTYP         VMOL        [  1]    ***   
       JODA_PRINT           IJPRNT              0               ***   
       KEYWORD_OUT          IDMPKW         NO          [  0]    ***   
       LINDEP_TOL           ILINDP              8               ***   
       LINEQ_CONV           IZTACN          10D-  9           cycles  
       LINEQ_EXPOR          ILMAXD              5               ***   
       LINEQ_MAXCY          ILMAXC            200               ***   
       LINEQ_TYPE           ILTYPE         DIIS        [  1]    ***   
       LOCK_ORBOCC          ILOCOC         OFF         [  0]    ***   
       MEMORY_SIZE          IMEMSZ         *********           words  
       MEM_UNIT             IMEMU          GB          [  3]    ***   
       MRCC                 IMRCCC         OFF         [  0]    ***   
       MULTIPLICTY          IMULTP              1               ***   
       NACOUPLING           IVCOUP         OFF         [  0]    ***   
       NEGEVAL              IDIE           ABORT       [  0]    ***   
       NEWNORM              INEWNO         OFF         [  0]    ***   
       NON-HF               INONHF         OFF         [  0]    ***   
       NTOP_TAMP            ITOPT2             15               ***   
       NUC_MODEL            INUCMO         POINT       [  0]    ***   
       OCCUPATION           IOCCU   ESTIMATED BY SCF 
       OPEN-SHELL           IOPEN          SPIN-ORBITAL[  0]    ***   
       OPTVIB               IOPTVB         OFF         [  0]    ***   
       ORBITALS             IORBTP         STANDARD    [  0]    ***   
       PARALLEL             IPARAL         ON          [  1]    ***   
       PARA_INT             IPINTS         ON          [  1]    ***   
       PARA_PRINT           IPPRIN              0               ***   
       PERT_ORB             IPTORB         CANONICAL   [  1]    ***   
       POINTS               IGRDFD              0               ***   
       PRINT                IPRNT               0               ***   
       PROPS                IPROPS         OFF         [  0]    ***   
       PROP_INTEGR          IINTYP         INTERNAL    [  0]    ***   
       PSI                  IPSI           OFF         [  0]    ***   
       QC_ALG               IQCALG         FLM         [  0]    ***   
       QC_LINALG            IQCLIN         TRIDIAG     [  2]    ***   
       QC_MAXCYC            IQCMAX            100             cycles  
       QC_MAXSCFCY          IQCMSC             20             cycles  
       QC_RTRUST            IQCRTR          10D-  0           x 10-3  
       QC_SKIPSCF           IQCSKI         OFF         [  0]    ***   
       QC_START             IQCSTA          10D-  3             ***   
       QRHFGUESS            IQGUES         OFF         [  0]    ***   
       QUARTIC              IQUART         OFF         [  0]    ***   
       RAMAN_INT            IRAMIN         OFF         [  0]    ***   
       RAMAN_ORB            IRAMRE         UNRELAXED   [  0]    ***   
       RDO                  IRDOFM         ON          [  1]    ***   
       REDUCE_REPR          REDREP         Ir          [  0]    ***   
       REFERENCE            IREFNC         RHF         [  0]    ***   
       RELATIVIST           IRELAT         OFF         [  0]    ***   
       RELAX_DENS           IRDENS         ON          [  1]    ***   
       RESET_FLAGS          IRESET         OFF         [  0]    ***   
       RESTART_CC           ICCRES         OFF         [  0]    ***   
       ROT_EVEC             ROTVEC              0               ***   
       SAVE_INTS            ISVINT         OFF         [  0]    ***   
       SCALE_ON             ISTCRT              0               ***   
       SCF_CONV             ISCFCV          10D- 10             ***   
       SCF_DAMPING          IDAMP               0             x 10-3  
       SCF_EXPORDE          IRPPOR             10               ***   
       SCF_EXPSTAR          IRPPLS              2               ***   
       SCF_EXTRAPO          IRPP           ON          [  1]    ***   
       SCF_MAXCYC           ISCFCY            150              cycles 
       SCF_NOSTOP           ISCFST         OFF         [  0]    ***   
       SCF_ORBITAL          ISCFOR         REAL        [  0]    ***   
       SCF_PRINT            ISCFPR              0               ***   
       SCF_PROG             ISCFPR         SCF         [  0]    ***   
       SD_FIELD             IFINSD              0             x 10-6  
       SOPERT               IPERSO         OFF         [  0]    ***   
       SPHERICAL            IDFGHI         ON          [  1]    ***   
       SPINORBIT            ISOCAL         OFF         [  0]    ***   
       SPINROTATIO          ISRCON         OFF         [  0]    ***   
       SPIN_FLIP            ISPFLP         OFF         [  0]    ***   
       SPIN_ORBIT           ISPORB         OFF         [  0]    ***   
       SPIN_SCAL            ISCSMP         OFF         [  0]    ***   
       STEEPSCALE           ISTPSC              1000          x 10-3  
       SUBGROUP             ISUBGP         DEFAULT     [  0]    ***   
       SUBGRPAXIS           ISBXYZ         X           [  0]    ***   
       SYMMETRY             ISYM           ON          [  0]    ***   
       SYM_CHECK            ISYMCK         OVERRIDE    [  1]    ***   
       T3_EXTRAPOL          IT3EXT         OFF         [  0]    ***   
       T4_EXTRAPOL          IT4EXP         OFF         [  0]    ***   
       TAMP_SUM             IEVERY              5               ***   
       TESTSUITE            ITESTS         OFF         [  0]    ***   
       THERMOCH             ITHERM         OFF         [  0]    ***   
       TOL_CHOLESK          ITOLCH          10D-  4             ***   
       TRANGRAD             IRESRM         OFF         [  0]    ***   
       TRANS_INV            ITRAIN         USE         [  0]    ***   
       TREAT_PERT           ITREAT         SIMULTANEOUS[  0]    ***   
       TRIP_ALGORI          ITRALG         NORMAL      [  0]    ***   
       UIJ_THRESHO          IUIJTH              1               ***   
       UNITS                IUNITS         ANGSTROM    [  0]    ***   
       UNOS                 IUNOS          OFF         [  0]    ***   
       UPDATE_HESS          IHUPDT         ON          [  1]    ***   
       VIBPHASE             ISETPH         STANDARD    [  0]    ***   
       VIBRATION            IVIB           NO          [  0]    ***   
       VIB_ALGORIT          IGEALG         STANDARD    [  0]    ***   
       VNATORB              IVNORB         OFF         [  0]    ***   
       VTRAN                IVTRAN         FULL/PARTIAL[  0]    ***   
       X2CKEY               IX2CKE         MOLVDINT    [  0]    ***   
       XFIELD               IXEFLD              0             x 10-6  
       XFORM_TOL            IXFTOL          10D- 11             ***   
       YFIELD               IYEFLD              0             x 10-6  
       ZFIELD               IZEFLD              0             x 10-6  
       ZSCALE_EXP           IZEXPS         OFF         [  0]    ***   
    -------------------------------------------------------------------
  12 entries found in Z-matrix 
   Job Title : CCSDT(Q) PVDZ Optimization Pyridine                                             
   There are 15 unique internal coordinates.
   Of these, 10 will be optimized.
   User supplied Z-matrix: 
--------------------------------------------------------------------------------
       SYMBOL    BOND      LENGTH    ANGLE     ANGLE     DIHED     ANGLE
                  TO      (ANGST)    WRT      (DEG)      WRT      (DEG)
--------------------------------------------------------------------------------
        H    
        C          1         R1   
        C          2         R2         1        A1   
        C          2         R2         1        A1         3        D180 
        C          3         R3         2        A2         1        D180 
        C          4         R3         2        A2         1        D180 
        H          3         R4         2        A3         1        D0   
        H          4         R4         2        A3         1        D0   
        H          5         R5         3        A4         2        D180 
        H          6         R5         4        A4         2        D180 
        X          2         R          1        A90        3        D90  
        N          2         R6        11        A90        1        D180 
                  *Initial values for internal coordinates* 
                      Name             Value
                        R1              1.0819047622
                        R2              1.3916423472
                        A1            120.8025243323
                        D180          180.0000000000
                        R3              1.3936334527
                        A2            118.5114011863
                        R4              1.0812545884
                        A3            121.3408713138
                        D0              0.0000000000
                        R5              1.0835299309
                        A4            120.1585425019
                        R               1.0000002047
                        A90            90.0000000000
                        D90            90.0000000000
                        R6              2.8083197207
--------------------------------------------------------------------------------
Line Symbol    AtNr   At. Mass
  1  H          1     1.00783
  2  C          6    12.00000
  3  C          6    12.00000
  4  C          6    12.00000
  5  C          6    12.00000
  6  C          6    12.00000
  7  H          1     1.00783
  8  H          1     1.00783
  9  H          1     1.00783
 10  H          1     1.00783
 11  X          0     0.00000
 12  N          7    14.00307
                     1                     4                    30
  -1.00000000000000       0.858937336558408       0.554371025520823     
  -1.00000000000000       0.878722146281853       0.858937336558408     
  -1.00000000000000       0.878722146281853       0.858937336558408     
   1.00000000000000       0.854088019525807       0.858937336558408     
   1.00000000000000       0.854088019525807       0.858937336558408     
  -1.00000000000000       0.864638545737733       0.878722146281853     
  -1.00000000000000       0.864638545737733       0.878722146281853     
  6.123233995736764E-017   1.00000000000000       0.554371025520823     
  -1.00000000000000        1.00000000000000       0.734357110176670     
  R VECTOR before symmetry
  0.000000000000000E+000  0.000000000000000E+000  0.000000000000000E+000
   2.04450412196403       0.000000000000000E+000  0.000000000000000E+000
   2.62982345080967        2.10840179431943       0.000000000000000E+000
   2.62982345080967        2.10840179431943        3.14159265358979     
   2.63358609571489        2.06841415185301        3.14159265358979     
   2.63358609571489        2.06841415185301        3.14159265358979     
   2.04327547123473        2.11779772166513       0.000000000000000E+000
   2.04327547123473        2.11779772166513       0.000000000000000E+000
   2.04757524631542        2.09716219105630        3.14159265358979     
   2.04757524631542        2.09716219105630        3.14159265358979     
   1.88972690741414        1.57079632679490        1.57079632679490     
   5.30695625463229        1.57079632679490        3.14159265358979     
   Rotational constants (in cm-1): 
          0.0990126389             0.1938464451             0.2023882498
   Rotational constants (in MHz): 
       2968.3246537923          5811.3710404656          6067.4479363431
********************************************************************************
   The full molecular point group is C2v .
   The largest Abelian subgroup of the full molecular point group is C2v .
   The computational point group is C2v .
********************************************************************************
  R VECTOR 
  0.000000000000000E+000  0.000000000000000E+000  0.000000000000000E+000
   2.04450412196403       0.000000000000000E+000  0.000000000000000E+000
   2.62982345080967        2.10840179431943       0.000000000000000E+000
   2.62982345080967        2.10840179431943        3.14159265358979     
   2.63358609571489        2.06841415185301        3.14159265358979     
   2.63358609571489        2.06841415185301        3.14159265358979     
   2.04327547123473        2.11779772166513       0.000000000000000E+000
   2.04327547123473        2.11779772166513       0.000000000000000E+000
   2.04757524631542        2.09716219105630        3.14159265358979     
   2.04757524631542        2.09716219105630        3.14159265358979     
   1.88972690741414        1.57079632679490        1.57079632679490     
   5.30695625463229        1.57079632679490        3.14159265358979     
--------------------------------------------------------------------------------
   Analysis of internal coordinates specified by Z-matrix 
--------------------------------------------------------------------------------
   *The nuclear repulsion energy is  206.202061598553229 a.u.
   *There are  10 degrees of freedom within the tot. symm. molecular subspace.
   *Z-matrix requests optimization of  10 coordinates.
   *The optimization is unconstrained and your Z-matrix is great.
--------------------------------------------------------------------------------


 ----------------------------------------------------------------
         Coordinates used in calculation (QCOMP) 
 ----------------------------------------------------------------
 Z-matrix   Atomic            Coordinates (in bohr)
  Symbol    Number           X              Y              Z
 ----------------------------------------------------------------
     H         1        -0.00000000    -0.00000000    -4.71488209
     C         6        -0.00000000    -0.00000000    -2.67037797
     C         6         2.25885355     0.00000000    -1.32369611
     C         6        -2.25885355    -0.00000000    -1.32369611
     C         6         2.15357071     0.00000000     1.30778470
     C         6        -2.15357071    -0.00000000     1.30778470
     H         1         4.06535382     0.00000000    -2.27843766
     H         1        -4.06535382    -0.00000000    -2.27843766
     H         1         3.88144399     0.00000000     2.40642856
     H         1        -3.88144399    -0.00000000     2.40642856
     X         0        -0.00000000     1.88972691    -2.67037797
     N         7         0.00000000     0.00000000     2.63657829
 ----------------------------------------------------------------
 
   Interatomic distance matrix (Angstroms) 
 
                 H             C             C             C             C    
                [ 1]        [ 2]        [ 3]        [ 4]        [ 5]
  H    [ 1]     0.00000
  C    [ 2]     1.08190     0.00000
  C    [ 3]     2.15620     1.39164     0.00000
  C    [ 4]     2.15620     1.39164     2.39067     0.00000
  C    [ 5]     3.38468     2.39383     1.39363     2.71866     0.00000
  C    [ 6]     3.38468     2.39383     2.71866     1.39363     2.27924
  H    [ 7]     2.50806     2.16127     1.08125     3.38455     2.15056
  H    [ 8]     2.50806     2.16127     3.38455     1.08125     3.79889
  H    [ 9]     4.29184     3.38175     2.15256     3.80188     1.08353
  H    [10]     4.29184     3.38175     3.80188     2.15256     3.24608
  X    [11]     1.47327     1.00000     1.71367     1.71367     2.59430
  N    [12]     3.89023     2.80832     2.41262     2.41262     1.33910
 
                 C             H             H             H             H    
                [ 6]        [ 7]        [ 8]        [ 9]        [10]
  C    [ 6]     0.00000
  H    [ 7]     3.79889     0.00000
  H    [ 8]     2.15056     4.30259     0.00000
  H    [ 9]     3.24608     2.48103     4.88163     0.00000
  H    [10]     1.08353     4.88163     2.48103     4.10794     0.00000
  X    [11]     2.59430     2.38140     2.38140     3.52651     3.52651
  N    [12]     1.33910     3.37532     3.37532     2.05758     2.05758
 
                 X             N    
                [11]        [12]
  X    [11]     0.00000
  N    [12]     2.98105     0.00000
   Rotational constants (order x, y, z, in cm-1): 
          0.1938464451             0.0990126389             0.2023882498
   Rotational constants (order x, y, z, in MHz): 
       5811.3710404656          2968.3246537923          6067.4479363431
  ECPDATA file not present.   Using default ECPDATA. 
  There are   6 frozen-core orbitals.
  There are  109 basis functions.
 @CHECKOUT-I, Total execution time (CPU/WALL):         0.29/       0.34 seconds.
--executable xjoda finished with status     0 in        0.47 seconds (walltime).
 --invoking executable--
/home/besselman/CFOUR_18/cfour18/bin/xvmol
 SERIAL VERSION OF MOLECULE STARTED
********************************************************************************
                    INPUT FROM MOL FILE
********************************************************************************
INTGRL        1    0    1    0    0    0    0    0    0                         
         *** CFOUR Program System (Release V0.1) ***                            
CCSDT(Q) PVDZ Optimization Pyridine                                             
    7    2 X  Y       0.10E-08              0    0                              
   9999.00      3.00                                                            
          1.00000000    1    2    1    1                                        
H #1  -0.000000000000000  -0.000000000000000  -4.714882088978998                
    4    2                                                                      
   13.0100000000000       1.968500000000000E-002  0.000000000000000E+000        
   1.96200000000000       0.137977000000000       0.000000000000000E+000        
  0.444600000000000       0.478148000000000       0.000000000000000E+000        
  0.122000000000000       0.501240000000000        1.00000000000000             
    1    1                                                                      
  0.727000000000000        1.00000000000000                                     
          6.00000000    1    3    1    1    1                                   
C #2  -0.000000000000000  -0.000000000000000  -2.670377967014969                
    9    3                                                                      
   6665.00000000000       6.920000000000000E-004 -1.460000000000000E-004        
  0.000000000000000E+000                                                        
   1000.00000000000       5.329000000000000E-003 -1.154000000000000E-003        
  0.000000000000000E+000                                                        
   228.000000000000       2.707700000000000E-002 -5.725000000000000E-003        
  0.000000000000000E+000                                                        
   64.7100000000000       0.101718000000000      -2.331200000000000E-002        
  0.000000000000000E+000                                                        
   21.0600000000000       0.274740000000000      -6.395500000000000E-002        
  0.000000000000000E+000                                                        
   7.49500000000000       0.448564000000000      -0.149981000000000             
  0.000000000000000E+000                                                        
   2.79700000000000       0.285074000000000      -0.127262000000000             
  0.000000000000000E+000                                                        
  0.521500000000000       1.520400000000000E-002  0.544529000000000             
  0.000000000000000E+000                                                        
  0.159600000000000      -3.191000000000000E-003  0.580496000000000             
   1.00000000000000                                                             
    4    2                                                                      
   9.43900000000000       3.810900000000000E-002  0.000000000000000E+000        
   2.00200000000000       0.209480000000000       0.000000000000000E+000        
  0.545600000000000       0.508557000000000       0.000000000000000E+000        
  0.151700000000000       0.468842000000000        1.00000000000000             
    1    1                                                                      
  0.550000000000000        1.00000000000000                                     
          6.00000000    1    3    1    1    1                                   
C #3   2.258853550457296   0.000000000000001  -1.323696111484520                
    9    3                                                                      
   6665.00000000000       6.920000000000000E-004 -1.460000000000000E-004        
  0.000000000000000E+000                                                        
   1000.00000000000       5.329000000000000E-003 -1.154000000000000E-003        
  0.000000000000000E+000                                                        
   228.000000000000       2.707700000000000E-002 -5.725000000000000E-003        
  0.000000000000000E+000                                                        
   64.7100000000000       0.101718000000000      -2.331200000000000E-002        
  0.000000000000000E+000                                                        
   21.0600000000000       0.274740000000000      -6.395500000000000E-002        
  0.000000000000000E+000                                                        
   7.49500000000000       0.448564000000000      -0.149981000000000             
  0.000000000000000E+000                                                        
   2.79700000000000       0.285074000000000      -0.127262000000000             
  0.000000000000000E+000                                                        
  0.521500000000000       1.520400000000000E-002  0.544529000000000             
  0.000000000000000E+000                                                        
  0.159600000000000      -3.191000000000000E-003  0.580496000000000             
   1.00000000000000                                                             
    4    2                                                                      
   9.43900000000000       3.810900000000000E-002  0.000000000000000E+000        
   2.00200000000000       0.209480000000000       0.000000000000000E+000        
  0.545600000000000       0.508557000000000       0.000000000000000E+000        
  0.151700000000000       0.468842000000000        1.00000000000000             
    1    1                                                                      
  0.550000000000000        1.00000000000000                                     
          6.00000000    1    3    1    1    1                                   
C #4   2.153570714570907   0.000000000000001   1.307784697491775                
    9    3                                                                      
   6665.00000000000       6.920000000000000E-004 -1.460000000000000E-004        
  0.000000000000000E+000                                                        
   1000.00000000000       5.329000000000000E-003 -1.154000000000000E-003        
  0.000000000000000E+000                                                        
   228.000000000000       2.707700000000000E-002 -5.725000000000000E-003        
  0.000000000000000E+000                                                        
   64.7100000000000       0.101718000000000      -2.331200000000000E-002        
  0.000000000000000E+000                                                        
   21.0600000000000       0.274740000000000      -6.395500000000000E-002        
  0.000000000000000E+000                                                        
   7.49500000000000       0.448564000000000      -0.149981000000000             
  0.000000000000000E+000                                                        
   2.79700000000000       0.285074000000000      -0.127262000000000             
  0.000000000000000E+000                                                        
  0.521500000000000       1.520400000000000E-002  0.544529000000000             
  0.000000000000000E+000                                                        
  0.159600000000000      -3.191000000000000E-003  0.580496000000000             
   1.00000000000000                                                             
    4    2                                                                      
   9.43900000000000       3.810900000000000E-002  0.000000000000000E+000        
   2.00200000000000       0.209480000000000       0.000000000000000E+000        
  0.545600000000000       0.508557000000000       0.000000000000000E+000        
  0.151700000000000       0.468842000000000        1.00000000000000             
    1    1                                                                      
  0.550000000000000        1.00000000000000                                     
          1.00000000    1    2    1    1                                        
H #5   4.065353821112935   0.000000000000001  -2.278437659480956                
    4    2                                                                      
   13.0100000000000       1.968500000000000E-002  0.000000000000000E+000        
   1.96200000000000       0.137977000000000       0.000000000000000E+000        
  0.444600000000000       0.478148000000000       0.000000000000000E+000        
  0.122000000000000       0.501240000000000        1.00000000000000             
    1    1                                                                      
  0.727000000000000        1.00000000000000                                     
          1.00000000    1    2    1    1                                        
H #6   3.881443987423918   0.000000000000001   2.406428562574492                
    4    2                                                                      
   13.0100000000000       1.968500000000000E-002  0.000000000000000E+000        
   1.96200000000000       0.137977000000000       0.000000000000000E+000        
  0.444600000000000       0.478148000000000       0.000000000000000E+000        
  0.122000000000000       0.501240000000000        1.00000000000000             
    1    1                                                                      
  0.727000000000000        1.00000000000000                                     
          7.00000000    1    3    1    1    1                                   
N #7   0.000000000000001   0.000000000000000   2.636578287617317                
    9    3                                                                      
   9046.00000000000       7.000000000000000E-004 -1.530000000000000E-004        
  0.000000000000000E+000                                                        
   1357.00000000000       5.389000000000000E-003 -1.208000000000000E-003        
  0.000000000000000E+000                                                        
   309.300000000000       2.740600000000000E-002 -5.992000000000000E-003        
  0.000000000000000E+000                                                        
   87.7300000000000       0.103207000000000      -2.454400000000000E-002        
  0.000000000000000E+000                                                        
   28.5600000000000       0.278723000000000      -6.745900000000001E-002        
  0.000000000000000E+000                                                        
   10.2100000000000       0.448540000000000      -0.158078000000000             
  0.000000000000000E+000                                                        
   3.83800000000000       0.278238000000000      -0.121831000000000             
  0.000000000000000E+000                                                        
  0.746600000000000       1.544000000000000E-002  0.549003000000000             
  0.000000000000000E+000                                                        
  0.224800000000000      -2.864000000000000E-003  0.578815000000000             
   1.00000000000000                                                             
    4    2                                                                      
   13.5500000000000       3.991900000000000E-002  0.000000000000000E+000        
   2.91700000000000       0.217169000000000       0.000000000000000E+000        
  0.797300000000000       0.510319000000000       0.000000000000000E+000        
  0.218500000000000       0.462214000000000        1.00000000000000             
    1    1                                                                      
  0.817000000000000        1.00000000000000                                     
FINISH                                                                          
 
********************************************************************************
 ONE- AND TWO-ELECTRON INTEGRALS OVER SYMMETRY-ADAPTED AOS ARE CALCULATED.

  SPHERICAL HARMONICS ARE USED.
  
  INTEGRALS LESS THAN  0.10E-13 ARE NEGLECTED.

  NUCLEAR REPULSION ENERGY :  206.2020615986 A.U.
  @MOLECU-I, ONE ELECTRON INTEGRALS (CPU/WALL):        0.07/       0.07 SECONDS.
  @TWOEL-I,     742646 INTEGRALS OF SYMMETRY TYPE  I I I I
  @TWOEL-I,    1957212 INTEGRALS OF SYMMETRY TYPE  I J I J
  @TWOEL-I,    1042920 INTEGRALS OF SYMMETRY TYPE  I I J J
  @TWOEL-I,     958207 INTEGRALS OF SYMMETRY TYPE  I J K L
  @TWOEL-I, TOTAL NUMBER OF 2-E INTEGRALS    4700985.
  @MOLECU-I, TWO ELECTRON INTEGRALS (CPU/WALL):       53.96/       1.70 SECONDS.
 @CHECKOUT-I, Total execution time (CPU/WALL):        54.05/       1.79 seconds.

Running with 32 threads/proc

--executable xvmol finished with status     0 in        1.87 seconds (walltime).
 --invoking executable--
/home/besselman/CFOUR_18/cfour18/bin/xvmol2ja
 @GETMEM-I,  Allocated  183105 MB of main memory.
 @CHECKOUT-I, Total execution time (CPU/WALL):         0.40/       0.04 seconds.
--executable xvmol2ja finished with status     0 in        0.09 seconds (walltime).
 --invoking executable--
/home/besselman/CFOUR_18/cfour18/bin/xvscf
  -------------------------------------------------
  Self-Consistent-Field Program for HF calculations
  -------------------------------------------------
    Integrals from VMOL are used
  There are  109 functions in the AO basis.

  There are 4 irreducible representations.

       Irrep        # of functions
         1                 45
         2                 35
         3                 17
         4                 12


  Parameters for SCF calculation: 
        SCF reference function:  RHF  
  Maximum number of iterations:  150
     Full symmetry point group: C2v 
     Computational point group: C2v 
        Initial density matrix: MOREAD                 
     SCF convergence tolerance: 10**(-10)
  DIIS convergence acceleration:  ON
          Latest start for DIIS:   2
                     DIIS order:  10

 @GETMEM-I,  Allocated       3 MB of main memory.
   Smallest overlap matrix eigenvalues 
     Symmetry    Eigenvalue    
         1      .1045502076D-02              
         2      .4209338073D-02              
         3      .7639108050D-01              
         4      .2043089808D+00              
  @INITGES-I, Occupancies from core Hamiltonian:

          Alpha population by irrep:  11    7    2    1
           Beta population by irrep:  11    7    2    1


  --------------------------------------------------------------------
  Iteration         Total Energy            Largest Density Difference
  --------------------------------------------------------------------
       0           206.202061598553314              0.0000000000D+00
       1          -207.830145076031158              0.1296037735D+02
       2          -197.412386701621699              0.4742493032D+02
       3          -239.384931660345899              0.4756531131D+02
       4          -239.699947726638584              0.2603261130D+01
       5          -246.562230098136354              0.1940078524D+01
       6          -246.680636586736512              0.5529949646D+00
       7          -246.712071505351560              0.1720462163D+00
       8          -246.714050336578509              0.3165190047D-01
       9          -246.714823386375826              0.2282737844D-01
      10          -246.714944763342146              0.8554157768D-02
      11          -246.714959258658894              0.3221541751D-02
      12          -246.714960234055354              0.1195634565D-02
      13          -246.714960538858350              0.5146818805D-03
      14          -246.714960617011343              0.3100410778D-03
      15          -246.714960622634464              0.6824300882D-04
      16          -246.714960622870706              0.1753690134D-04
      17          -246.714960622880142              0.4384629553D-05
      18          -246.714960622880085              0.5485732947D-06
      19          -246.714960622879346              0.3027722344D-06
      20          -246.714960622881904              0.3612702426D-07
      21          -246.714960622879516              0.6170947087D-08
      22          -246.714960622880767              0.7758651499D-09
   final occupation vector 
    11  7  2  1
    11  7  2  1

  SCF has converged.

 Density matrix saved to file den.dat
 total electron number:   42.0000000000002     
     E(SCF)=      -246.714960622880142              0.6877132197D-10

  Eigenvector printing suppressed.


 
  ORBITAL EIGENVALUES (ALPHA)  (1H = 27.2113834 eV)

       MO #        E(hartree)               E(eV)           FULLSYM    COMPSYM
       ----   --------------------   --------------------   -------   ---------
    1     1         -15.5666496767        -423.5900726063      A1        A1 (1)
    2    46         -11.2772797172        -306.8703820938      B1        B1 (2)
    3     2         -11.2772642270        -306.8699605842      A1        A1 (1)
    4     3         -11.2630161145        -306.4822497309      A1        A1 (1)
    5    47         -11.2451730156        -305.9967143265      B1        B1 (2)
    6     4         -11.2451250954        -305.9954103509      A1        A1 (1)
    7     5          -1.2558897459         -34.1744973834      A1        A1 (1)
    8     6          -1.0886752724         -29.6243602345      A1        A1 (1)
    9    48          -1.0321543746         -28.0863484165      B1        B1 (2)
   10     7          -0.8569921898         -23.3199430471      A1        A1 (1)
   11    49          -0.8538302140         -23.2339013128      B1        B1 (2)
   12     8          -0.7185018676         -19.5514297932      A1        A1 (1)
   13    50          -0.6567681601         -17.8715702103      B1        B1 (2)
   14     9          -0.6517436211         -17.7348455526      A1        A1 (1)
   15    51          -0.5950648511         -16.1925378108      B1        B1 (2)
   16    10          -0.5736944201         -15.6110188195      A1        A1 (1)
   17    81          -0.5375477958         -14.6274191662      B2        B2 (3)
   18    52          -0.5161963358         -14.0464164019      B1        B1 (2)
   19    11          -0.4152841515         -11.3004562674      A1        A1 (1)
   20    82          -0.3803166180         -10.3489413061      B2        B2 (3)
   21    98          -0.3449181158          -9.3856990914      A2        A2 (4)
  +++++++++++++++++++++++++++++++++++++++++++++++++++++++++++++++++++++++++++++
   22    83           0.1164505667           3.1687810170      B2        B2 (3)
   23    99           0.1311117170           3.5677312008      A2        A2 (4)
   24    12           0.1829564856           4.9784990755      A1        A1 (1)
   25    53           0.2145313749           5.8376954947      B1        B1 (2)
   26    13           0.2290966462           6.2340366754      A1        A1 (1)
   27    54           0.2532748685           6.8919595513      B1        B1 (2)
   28    14           0.2604978662           7.0885073124      A1        A1 (1)
   29    84           0.3404579026           9.2643305205      B2        B2 (3)
   30    15           0.3823071399          10.4031061598      A1        A1 (1)
   31    55           0.4348373660          11.8325262816      B1        B1 (2)
   32    16           0.4660060275          12.6806686805      A1        A1 (1)
   33    56           0.4720623810          12.8454704368      B1        B1 (2)
   34    57           0.5531512404          15.0520104819      B1        B1 (2)
   35    17           0.5768734911          15.6975257391      A1        A1 (1)
   36    18           0.6358006919          17.3010163942      A1        A1 (1)
   37    85           0.6671782620          18.1548434828      B2        B2 (3)
   38    58           0.6861828692          18.6719851376      B1        B1 (2)
   39   100           0.7185767433          19.5534672633      A2        A2 (4)
   40    19           0.7242007856          19.7065052343      A1        A1 (1)
   41    59           0.7258478414          19.7513239033      B1        B1 (2)
   42    20           0.7294232387          19.8486154079      A1        A1 (1)
   43    86           0.7340514655          19.9745558620      B2        B2 (3)
   44    21           0.7902008889          21.5024593497      A1        A1 (1)
   45    60           0.8049426888          21.9036041189      B1        B1 (2)
   46   101           0.8135506644          22.1378390443      A2        A2 (4)
   47    22           0.8475207504          23.0622120795      A1        A1 (1)
   48    87           0.8502839291          23.1374019941      B2        B2 (3)
   49    61           0.8772160204          23.8702614544      B1        B1 (2)
   50    62           0.9430034627          25.6604287712      B1        B1 (2)
   51    23           0.9676202347          26.3302851926      A1        A1 (1)
   52    24           0.9914798147          26.9795373704      A1        A1 (1)
   53    88           1.0574875805          28.7756999945      B2        B2 (3)
   54    25           1.0841928661          29.5023877597      A1        A1 (1)
   55    63           1.0857926487          29.5459200556      B1        B1 (2)
   56    26           1.1375353299          30.9539099924      A1        A1 (1)
   57    89           1.1613838800          31.6028620328      B2        B2 (3)
   58   102           1.1664670560          31.7411822836      A2        A2 (4)
   59    64           1.1932861853          32.4709678938      B1        B1 (2)
   60    27           1.2151305739          33.0653839285      A1        A1 (1)
   61    65           1.2239112419          33.3043180512      B1        B1 (2)
   62   103           1.2448393476          33.8738007598      A2        A2 (4)
   63    90           1.2738892162          34.6642878700      B2        B2 (3)
   64    28           1.3124430297          35.7133904721      A1        A1 (1)
   65    66           1.3456788191          36.6177822805      B1        B1 (2)
   66   104           1.3714943194          37.3202577548      A2        A2 (4)
   67    91           1.4354986724          39.0619047449      B2        B2 (3)
   68    29           1.4990457439          40.7911084708      A1        A1 (1)
   69    30           1.5103206449          41.0979141252      A1        A1 (1)
   70    67           1.5610829891          42.4792277344      B1        B1 (2)
   71    92           1.7421143569          47.4053416914      B2        B2 (3)
   72    68           1.7466509278          47.5287880628      B1        B1 (2)
   73    31           1.7467472451          47.5314089903      A1        A1 (1)
   74   105           1.7679482279          48.1083170609      A2        A2 (4)
   75    32           1.8430050429          50.1507168296      A1        A1 (1)
   76    69           1.8441591714          50.1821222649      B1        B1 (2)
   77    93           1.8888814634          51.3990776971      B2        B2 (3)
   78    33           1.8981783416          51.6520586138      A1        A1 (1)
   79    70           1.9089442936          51.9450150632      B1        B1 (2)
   80    34           1.9187219050          52.2110773943      A1        A1 (1)
   81   106           1.9688513575          53.5751691457      A2        A2 (4)
   82    94           1.9930325680          54.2331733358      B2        B2 (3)
   83    71           2.0198838662          54.9638343058      B1        B1 (2)
   84    35           2.0237074494          55.0678792947      A1        A1 (1)
   85    95           2.0644185547          56.1756847903      B2        B2 (3)
   86    72           2.1279170648          57.9035670950      B1        B1 (2)
   87    73           2.1609794679          58.8032408195      B1        B1 (2)
   88    36           2.1740892657          59.1599765540      A1        A1 (1)
   89   107           2.2197050937          60.4012463400      A2        A2 (4)
   90    37           2.2317917316          60.7301404779      A1        A1 (1)
   91    74           2.2720914307          61.8267510417      B1        B1 (2)
   92   108           2.2731409804          61.8553107387      A2        A2 (4)
   93    38           2.2910640308          62.3430217356      A1        A1 (1)
   94    96           2.3608017770          64.2406822843      B2        B2 (3)
   95    75           2.4266950938          66.0337305915      B1        B1 (2)
   96    39           2.5415250943          69.1584137621      A1        A1 (1)
   97    97           2.6459794446          72.0007611349      B2        B2 (3)
   98    40           2.7286936344          74.2515286676      A1        A1 (1)
   99    76           2.7685074180          75.3349167970      B1        B1 (2)
  100   109           2.7871846361          75.8431497403      A2        A2 (4)
  101    41           2.8002424802          76.1984717428      A1        A1 (1)
  102    77           2.8183839511          76.6921262624      B1        B1 (2)
  103    42           2.9071085890          79.1064464016      A1        A1 (1)
  104    78           3.0443819658          82.8418448875      B1        B1 (2)
  105    43           3.0871751314          84.0063061225      A1        A1 (1)
  106    79           3.2154459786          87.4967333259      B1        B1 (2)
  107    44           3.2670572219          88.9011466545      A1        A1 (1)
  108    80           3.2971487311          89.7199782484      B1        B1 (2)
  109    45           3.9001897984         106.1295599359      A1        A1 (1)


  VSCF finished.

 @CHECKOUT-I, Total execution time (CPU/WALL):         4.38/       1.44 seconds.
--executable xvscf finished with status     0 in        1.48 seconds (walltime).
 --invoking executable--
/home/besselman/CFOUR_18/cfour18/bin/xvtran
 @GETMEM-I,  Allocated  183105 MB of main memory.
  Full RHF integral transformation
  The following   6 MOs will be dropped:
    1  2  3  4 12 13
  There are 103 active molecular orbitals.
 TRANSFORMING (NP|QR) TYPE OF INTEGRALS
 TRANSFORMING (IA|JB) TYPE OF INTEGRALS
 TRANSFORMING (IJ|AB) TYPE OF INTEGRALS
 TRANSFORMING (FRZ ALL|ALL ALL) TYPE OF INTEGRALS
  Transformation of IIII integrals :
  1 pass through the AO integral file was required.
      742646 AO integrals were read.
     1093250 MO integrals were written to HF2.
  Transformation of IIJJ integrals :
  1 pass through the AO integral file was required.
     1042920 AO integrals were read.
      985703 MO integrals were written to HF2.
  Transformation of IJIJ integrals :
  1 pass through the AO integral file was required.
     1957212 AO integrals were read.
     2591309 MO integrals were written to HF2.
  Transformation of IJKL integrals :
  1 pass through the AO integral file was required.
      958207 AO integrals were read.
     1099764 MO integrals were written to HF2.
  Summary of active molecular orbitals: 
------------------------------------------------------------------------
 
  Index      Eigenvalue    Symmetry    Index      Eigenvalue    Symmetry
------------------------------------------------------------------------
     1        -1.2558897        1        53         0.4720624        2
     2        -1.0886753        1        54         0.5531512        2
     3        -0.8569922        1        55         0.6861829        2
     4        -0.7185019        1        56         0.7258478        2
     5        -0.6517436        1        57         0.8049427        2
     6        -0.5736944        1        58         0.8772160        2
     7        -0.4152842        1        59         0.9430035        2
     8        -1.0321544        2        60         1.0857926        2
     9        -0.8538302        2        61         1.1932862        2
    10        -0.6567682        2        62         1.2239112        2
    11        -0.5950649        2        63         1.3456788        2
    12        -0.5161963        2        64         1.5610830        2
    13        -0.5375478        3        65         1.7466509        2
    14        -0.3803166        3        66         1.8441592        2
    15        -0.3449181        4        67         1.9089443        2
    16         0.1829565        1        68         2.0198839        2
    17         0.2290966        1        69         2.1279171        2
    18         0.2604979        1        70         2.1609795        2
    19         0.3823071        1        71         2.2720914        2
    20         0.4660060        1        72         2.4266951        2
    21         0.5768735        1        73         2.7685074        2
    22         0.6358007        1        74         2.8183840        2
    23         0.7242008        1        75         3.0443820        2
    24         0.7294232        1        76         3.2154460        2
    25         0.7902009        1        77         3.2971487        2
    26         0.8475208        1        78         0.1164506        3
    27         0.9676202        1        79         0.3404579        3
    28         0.9914798        1        80         0.6671783        3
    29         1.0841929        1        81         0.7340515        3
    30         1.1375353        1        82         0.8502839        3
    31         1.2151306        1        83         1.0574876        3
    32         1.3124430        1        84         1.1613839        3
    33         1.4990457        1        85         1.2738892        3
    34         1.5103206        1        86         1.4354987        3
    35         1.7467472        1        87         1.7421144        3
    36         1.8430050        1        88         1.8888815        3
    37         1.8981783        1        89         1.9930326        3
    38         1.9187219        1        90         2.0644186        3
    39         2.0237074        1        91         2.3608018        3
    40         2.1740893        1        92         2.6459794        3
    41         2.2317917        1        93         0.1311117        4
    42         2.2910640        1        94         0.7185767        4
    43         2.5415251        1        95         0.8135507        4
    44         2.7286936        1        96         1.1664671        4
    45         2.8002425        1        97         1.2448393        4
    46         2.9071086        1        98         1.3714943        4
    47         3.0871751        1        99         1.7679482        4
    48         3.2670572        1       100         1.9688514        4
    49         3.9001898        1       101         2.2197051        4
    50         0.2145314        2       102         2.2731410        4
    51         0.2532749        2       103         2.7871846        4
    52         0.4348374        2
------------------------------------------------------------------------
 @CHECKOUT-I, Total execution time (CPU/WALL):        81.43/       3.63 seconds.
--executable xvtran finished with status     0 in        3.66 seconds (walltime).
 --invoking executable--
/home/besselman/CFOUR_18/cfour18/bin/xintprc
 @GETMEM-I,  Allocated  183105 MB of main memory.
  @GMOIAA-I, Processing MO integrals for spin case AA.
  @GMOIAA-I, Generation of integral list completed.
                      TYPE                NUMBER
                      ----               --------
                      PPPP               1980067
                      PPPH               1349060
                      PPHH                231695
                      PHPH                126158
                      PHHH                 43582
                      HHHH                  2174

                     TOTAL               3732736

  @FORMT2-I, Second-order MP correlation energies:
            ------------------------------------------------
            E(SCF)                  =   -246.714960622880 a.u.
            E2(AA)                  =     -0.107832089141 a.u.
            E2(AB)                  =     -0.592490735083 a.u.
            E2(TOT)                 =     -0.808154913365 a.u.
            Total MP2 energy        =   -247.523115536245 a.u.
            ------------------------------------------------
   Largest T2 amplitudes for spin case AB:
       _       _                 _       _                 _       _
   i   j   a   b             i   j   a   b             i   j   a   b
-----------------------------------------------------------------------------
[ 14  14  78  78]-0.07234 [ 15  15  93  93]-0.06941 [ 15  15  78  78]-0.05228
[ 14  14  93  93]-0.04144 [ 15  14  78  93] 0.03669 [ 14  15  93  78] 0.03669
[ 13  13  78  78]-0.03440 [ 13  13  93  93]-0.02849 [ 14  13  79  78]-0.02761
[ 13  14  78  79]-0.02761 [ 14  14  79  79]-0.02592 [ 15  15  79  79]-0.02442
[ 15  13  79  93] 0.02420 [ 13  15  93  79] 0.02420 [ 14  13  78  79]-0.02127
-----------------------------------------------------------------------------
   Norm of T2AB vector (   462070 symmetry allowed elements):  0.4650476960.
-----------------------------------------------------------------------------
 @CHECKOUT-I, Total execution time (CPU/WALL):         7.51/       0.64 seconds.
--executable xintprc finished with status     0 in        0.66 seconds (walltime).
 --invoking executable--
/home/besselman/CFOUR_18/cfour18/bin/xncc
 @GETMEM-I,  Allocated       7 MB of main memory.

Running with 32 threads/proc

Using DIIS to accelerate the convergence of T1 and T2
Using immediate high-order contributions
Performing 3 CCSD sub-iterations
Damping factor for T3: 0.000000
Damping factor for T4: 0.000000

Using DIIS to accelerate the convergence of L1 and L2
Using immediate high-order contributions
Damping factor for L3: 0.000000
Damping factor for L4: 0.000000

Transposes are coarse-threaded

Memory limit:                178.814 GiB
Minimum memory requirement:  480.511 MiB
Compromise memory amount:     31.930 GiB
Optimal memory requirement:  987.132 GiB

List              Location   Size        Cached Hunks Est. Disk I/O
----------------- ---------- ----------- ------ ----- -------------

           T_DIIS       70:0   17.643 MiB    Yes     -   635.132 MiB
           Z_DIIS       70:1   17.643 MiB    Yes     -     1.034 GiB
          <AI|bj>         18    3.525 MiB    Yes     -   615.153 MiB
          <Ab|Cd>        233  117.606 MiB    Yes     -   222.922 GiB
          <Ab|Ci>         30   20.304 MiB    Yes     -    23.985 GiB
          <Ab|Ij>         16    3.525 MiB    Yes     -     4.562 GiB
          <Ai|Bj>         25    3.525 MiB    Yes     -   514.696 MiB
          <Aj|bI>         21    3.525 MiB     No     -         0   B
          <Ij|Ka>         10  631.867 KiB    Yes     -   644.825 MiB
          <Ij|Kl>         13  111.852 KiB    Yes     -     7.209 MiB
            D(AB)      160:2   17.859 KiB    Yes     -     6.680 MiB
            D(AI)      160:4    3.273 KiB    Yes     -   998.398 KiB
            D(IA)      160:6    3.273 KiB    Yes     -   114.570 KiB
            D(IJ)      160:0      632   B    Yes     -   335.133 KiB
           D~(AB)      192:0   17.859 KiB    Yes     -   178.594 KiB
           D~(AI)      193:0    3.273 KiB    Yes     -     6.547 KiB
           D~(IJ)      191:0      632   B    Yes     -     6.172 KiB
            F(EA)       92:0   17.859 KiB    Yes     -     9.191 MiB
            F(EM)       93:0    3.273 KiB    Yes     -     1.215 MiB
            F(MI)       91:0      632   B    Yes     -   399.320 KiB
            G(AB)      192:2   17.859 KiB    Yes     -   857.250 KiB
         G(AI,BJ)        123    3.525 MiB     No     -         0   B
         G(AI,bj)        118    3.525 MiB    Yes     -     1.373 GiB
         G(Ab,Cd)        133  117.606 MiB    Yes     -    21.821 GiB
         G(Ab,Ij)        116    3.525 MiB    Yes     -   165.690 MiB
         G(Ai,Bc)        230   20.304 MiB    Yes     -   588.808 MiB
         G(Ai,Bj)        125    3.525 MiB    Yes     -     2.148 GiB
            G(IJ)      191:2      632   B    Yes     -    29.625 KiB
         G(Ij,Ab)        216    3.525 MiB    Yes     -    14.101 MiB
         G(Ij,Ka)        210  631.867 KiB    Yes     -    37.641 MiB
         G(Ij,Kl)        113  111.852 KiB    Yes     -    34.517 MiB
        G~(Ab,Ci)        269   20.304 MiB    Yes     -   568.504 MiB
        G~(Ab,Ij)        246    3.525 MiB    Yes     -    56.405 MiB
        G~(Ia,Jk)        265  631.867 KiB    Yes     -    46.896 MiB
        G~(Ij,Kl)        213  111.852 KiB     No     -         0   B
         H(AI,bj)        256    3.525 MiB    Yes     -    21.152 MiB
         H(Ai,Bj)        258    3.525 MiB    Yes     -    21.152 MiB
       Lambda(AI)      190:0    3.273 KiB    Yes     -   671.055 KiB
    Lambda(Ab,Ij)        146    3.525 MiB    Yes     -     1.752 GiB
            Q(AI)      190:2    3.273 KiB    Yes     -     1.103 MiB
         Q(Ab,Ij)         50    3.525 MiB    Yes     -     3.666 GiB
           QQ(AI)      190:4    3.273 KiB    Yes     -    52.375 KiB
        QQ(Ab,Ij)          3    3.525 MiB    Yes     -   215.044 MiB
            T(AI)       90:0    3.273 KiB    Yes     -     4.213 MiB
         T(Ab,Ij)         46    3.525 MiB    Yes     -     5.068 GiB
         W(Mn,Ij)         53  111.852 KiB    Yes     -    37.903 MiB
        W~(Ab,Ej)        130   20.304 MiB    Yes     -    12.762 GiB
        W~(EM,bj)         56    3.525 MiB    Yes     -     2.510 GiB
        W~(Em,Bj)         58    3.525 MiB    Yes     -     2.820 GiB
        W~(Ij,Mb)        110  631.867 KiB    Yes     -   269.654 MiB
       W~~(Ab,Ej)        169   20.304 MiB    Yes     -    18.671 GiB
       W~~(EM,bj)         76    3.525 MiB    Yes     -   451.240 MiB
       W~~(Em,Bj)         78    3.525 MiB    Yes     -   451.240 MiB
       W~~(Ij,Mb)        165  631.867 KiB    Yes     -   371.469 MiB
            Z(AI)       90:2    3.273 KiB    Yes     -     2.158 MiB
         Z(Ab,Ij)         63    3.525 MiB    Yes     -     2.324 GiB
       G(abc,ijd)    GABCIJD   13.555 GiB    Yes     1    40.664 GiB
       G(abi,jkl)    GABIJKL  408.435 MiB    Yes     1     1.197 GiB
  Lambda(abc,ijk)     L3FILE  880.703 MiB    Yes     1    39.563 GiB
       Q(abc,ijk)     Q3FILE  880.703 MiB    Yes     1    26.662 GiB
       T(abc,ijk)     T3FILE  880.703 MiB    Yes     1    55.904 GiB
     T(abcd,ijkl)          -  318.413 GiB     No     7         0   B
       W(abc,ije)    WABCIJE   13.555 GiB    Yes     1    27.109 GiB
       W(abm,ijk)    WABMIJK  408.435 MiB    Yes     1   816.870 MiB
       Z(abc,ijk)     Z3FILE  880.703 MiB    Yes     1    77.406 GiB
     Z(abcd,ijkl)          -  318.413 GiB     No     7         0   B

Simulation and memory analysis took 52.553 seconds

MP2 correlation energy:  -0.808154913365295

Non-iterative calculation of MP2 took 0.287 cpu seconds and 0.009 walltime seconds at 4.556 Gflops/sec

Total MP2 energy: -247.523115536245427

Beginning iterative solution of CCSDT equations:

It.  Correlation Energy T1 Residual T2 Residual T3 Residual CPU Time (s) Walltime (s)
-------------------------------------------------------------------------------------
  1  -0.874704829606140 2.07252e-03 1.42563e-02 1.62489e-03      219.157        6.854
  2  -0.877150468200623 1.23287e-04 3.26616e-03 5.13971e-04      830.792       25.973
  3  -0.878278005814174 4.27106e-05 1.01633e-03 2.13188e-04      806.593       25.210
  4  -0.878570490496824 2.45631e-05 3.12421e-04 9.13574e-05      802.404       25.081
  5  -0.878658555966181 8.56610e-06 1.05397e-04 4.13044e-05      795.634       24.868

   A    I                     A    I                     A    I                  
-------------------------- -------------------------- -------------------------- 
  39   21  0.0239367589053   57   20 -0.0118832642087   36   19 -0.0077087142700 
  22   20  0.0194105279327   62   21 -0.0111554198146   30   19 -0.0075614995063 
  43   20 -0.0193601104126   32   19  0.0102057013767   36   12 -0.0075000604194 
  23   21 -0.0186412017880   24   19 -0.0087031376826   57   17  0.0073231570758 
  37   17  0.0145346005147   37   20  0.0080667875177   33   13  0.0072348540033 

   A    B    I    J                     A    B    I    J                  
------------------------------------ ------------------------------------ 
  23   23   21   21 -0.1093485967362   23   29   17   21  0.0420262190883 
  22   22   20   20 -0.1081801734657   22   22   17   17 -0.0361720633222 
  22   23   21   20  0.0613940332480   23   23   20   20 -0.0349424631458 
  23   22   20   21  0.0613940332480   22   29   20   17 -0.0332396298788 
  22   22   21   21 -0.0467286164376   29   22   17   20 -0.0332396298788 
  29   22   20   17 -0.0443220460231   23   23   17   17 -0.0293783889295 
  22   29   17   20 -0.0443220460231   23   29   21   17  0.0292211271669 
  29   23   21   17  0.0420262190883 

It.  Correlation Energy T1 Residual T2 Residual T3 Residual CPU Time (s) Walltime (s)
-------------------------------------------------------------------------------------
  6  -0.878685686552880 1.22472e-06 3.72281e-05 1.88019e-05      797.039       24.910
  7  -0.878695593639713 5.33730e-07 1.52914e-05 8.71009e-06      794.859       24.844
  8  -0.878699262677916 2.31057e-07 6.51628e-06 4.04493e-06      799.960       25.004
  9  -0.878700703372157 1.35390e-07 2.84216e-06 1.88932e-06      798.512       24.958
 10  -0.878701263296696 5.13943e-08 1.25170e-06 8.85231e-07      791.415       24.736

   A    I                     A    I                     A    I                  
-------------------------- -------------------------- -------------------------- 
  39   21  0.0239385228764   57   20 -0.0118835760963   36   19 -0.0077102153617 
  22   20  0.0194162524662   62   21 -0.0111559758992   30   19 -0.0075642442359 
  43   20 -0.0193621482581   32   19  0.0102081888565   36   12 -0.0075008569466 
  23   21 -0.0186466293768   24   19 -0.0087045361097   57   17  0.0073227865888 
  37   17  0.0145360042357   37   20  0.0080672603448   33   13  0.0072356138797 

   A    B    I    J                     A    B    I    J                  
------------------------------------ ------------------------------------ 
  23   23   21   21 -0.1093436882779   23   29   17   21  0.0420231072340 
  22   22   20   20 -0.1081727196935   22   22   17   17 -0.0361795988656 
  22   23   21   20  0.0614080323884   23   23   20   20 -0.0349291254676 
  23   22   20   21  0.0614080323884   22   29   20   17 -0.0332421019039 
  22   22   21   21 -0.0467117440303   29   22   17   20 -0.0332421019039 
  29   22   20   17 -0.0443191707214   23   23   17   17 -0.0293835981761 
  22   29   17   20 -0.0443191707214   23   29   21   17  0.0292226439317 
  29   23   21   17  0.0420231072340 

It.  Correlation Energy T1 Residual T2 Residual T3 Residual CPU Time (s) Walltime (s)
-------------------------------------------------------------------------------------
 11  -0.878701498049673 2.38798e-08 5.62099e-07 4.16197e-07      799.639       24.995
 12  -0.878701595018010 1.10975e-08 2.55189e-07 1.96023e-07      794.060       24.820
 13  -0.878701638318653 5.75208e-09 1.17149e-07 9.25653e-08      794.045       24.819
 14  -0.878701656951404 2.38027e-09 5.39229e-08 4.37842e-08      793.045       24.790
 15  -0.878701665468569 1.33044e-09 2.49942e-08 2.07444e-08      794.013       24.817

   A    I                     A    I                     A    I                  
-------------------------- -------------------------- -------------------------- 
  39   21  0.0239385291453   57   20 -0.0118835809029   36   19 -0.0077102253486 
  22   20  0.0194161992907   62   21 -0.0111559772894   30   19 -0.0075642749668 
  43   20 -0.0193621486609   32   19  0.0102082083496   36   12 -0.0075008590327 
  23   21 -0.0186466135715   24   19 -0.0087045276371   57   17  0.0073227826894 
  37   17  0.0145360131920   37   20  0.0080672665299   33   13  0.0072356179815 

   A    B    I    J                     A    B    I    J                  
------------------------------------ ------------------------------------ 
  23   23   21   21 -0.1093436206487   23   29   17   21  0.0420230969264 
  22   22   20   20 -0.1081726307023   22   22   17   17 -0.0361796486461 
  22   23   21   20  0.0614080355004   23   23   20   20 -0.0349291134110 
  23   22   20   21  0.0614080355004   22   29   20   17 -0.0332421180446 
  22   22   21   21 -0.0467116997856   29   22   17   20 -0.0332421180446 
  29   22   20   17 -0.0443191599292   23   23   17   17 -0.0293836249132 
  22   29   17   20 -0.0443191599292   23   29   21   17  0.0292226512277 
  29   23   21   17  0.0420230969264 

It.  Correlation Energy T1 Residual T2 Residual T3 Residual CPU Time (s) Walltime (s)
-------------------------------------------------------------------------------------
 16  -0.878701669182713 5.23933e-10 1.16082e-08 9.84166e-09      790.052       24.693
 17  -0.878701670908827 2.66089e-10 5.43553e-09 4.67716e-09      795.623       24.869
 18  -0.878701671677206 1.15635e-10 2.55003e-09 2.22405e-09      794.201       24.824
 19  -0.878701672045256 6.50453e-11 1.20486e-09 1.05923e-09      792.157       24.759
 20  -0.878701672210816 3.13610e-11 5.69215e-10 5.04962e-10      795.402       24.862

   A    I                     A    I                     A    I                  
-------------------------- -------------------------- -------------------------- 
  39   21  0.0239385291305   57   20 -0.0118835809902   36   19 -0.0077102252251 
  22   20  0.0194161972523   62   21 -0.0111559772810   30   19 -0.0075642746699 
  43   20 -0.0193621484842   32   19  0.0102082084449   36   12 -0.0075008590363 
  23   21 -0.0186466113300   24   19 -0.0087045268397   57   17  0.0073227826662 
  37   17  0.0145360131920   37   20  0.0080672665711   33   13  0.0072356179612 

   A    B    I    J                     A    B    I    J                  
------------------------------------ ------------------------------------ 
  23   23   21   21 -0.1093436199811   23   29   17   21  0.0420230967236 
  22   22   20   20 -0.1081726296593   22   22   17   17 -0.0361796491041 
  22   23   21   20  0.0614080356108   23   23   20   20 -0.0349291133047 
  23   22   20   21  0.0614080356108   22   29   20   17 -0.0332421181123 
  22   22   21   21 -0.0467116992977   29   22   17   20 -0.0332421181123 
  29   22   20   17 -0.0443191597059   23   23   17   17 -0.0293836250673 
  22   29   17   20 -0.0443191597059   23   29   21   17  0.0292226511784 
  29   23   21   17  0.0420230967236 

It.  Correlation Energy T1 Residual T2 Residual T3 Residual CPU Time (s) Walltime (s)
-------------------------------------------------------------------------------------

CCSDT iterations converged in 20 cycles and 480.720 seconds (24.036 s/it.) at 92.538 Gflops/sec

Total CCSDT energy: -247.593662295090951

CCSDT[Q] correlation energy:  -0.001043383758734
CCSDT(Q) correlation energy:  -0.003038029638687

Non-iterative calculation of CCSDT(Q) took 351167.131 cpu seconds and 13250.983 walltime seconds at 9.197 Gflops/sec

Total CCSDT(Q) energy: -247.596700324729625

             _
Formation of H took 2.429 seconds at 18.716 Gflops/sec

Beginning iterative solution of Lambda-CCSDT equations:

It.  Correlation Energy L1 Residual L2 Residual L3 Residual CPU Time (s) Walltime (s)
-------------------------------------------------------------------------------------
  1  -0.846958612843060 3.03097e-03 6.09449e-03 2.65047e-03      900.912       28.158
  2  -0.847624659827663 1.14936e-03 5.14042e-04 2.76327e-04     1458.096       45.576
  3  -0.847302588461571 5.42870e-04 1.71619e-04 1.56310e-04     1440.309       45.019
  4  -0.847209565096602 9.88028e-05 8.36279e-05 6.28893e-05     1437.404       44.926
  5  -0.847215392835375 1.05731e-04 2.47307e-05 2.65731e-05     1454.957       45.474

   A    I                     A    I                     A    I                  
-------------------------- -------------------------- -------------------------- 
  39   21  0.0217493449762   57   20 -0.0113478343072   57   17  0.0071077321701 
  43   20 -0.0173389678085   62   21 -0.0100296754464   36   12 -0.0068894309202 
  23   21 -0.0170870005386   32   19  0.0093289580221   30   19 -0.0068717034745 
  22   20  0.0156212075880   24   19 -0.0079072305082   36   19 -0.0068085867125 
  37   17  0.0130409173642   37   20  0.0074729917114   27   18 -0.0065913155388 

   A    B    I    J                     A    B    I    J                  
------------------------------------ ------------------------------------ 
  23   23   21   21 -0.1024330222209   23   29   17   21  0.0399488115267 
  22   22   20   20 -0.1016582565406   22   22   17   17 -0.0339795352671 
  22   23   21   20  0.0584884335128   23   23   20   20 -0.0326354592506 
  23   22   20   21  0.0584884335128   22   29   20   17 -0.0312368634579 
  22   22   21   21 -0.0433599711445   29   22   17   20 -0.0312368634579 
  29   22   20   17 -0.0421481951462   23   23   17   17 -0.0276120935023 
  22   29   17   20 -0.0421481951462   23   29   21   17  0.0273022254634 
  29   23   21   17  0.0399488115267 

It.  Correlation Energy L1 Residual L2 Residual L3 Residual CPU Time (s) Walltime (s)
-------------------------------------------------------------------------------------
  6  -0.847217368744321 2.72928e-05 8.28702e-06 1.35598e-05     1464.714       45.779
  7  -0.847219717351225 1.23855e-05 2.94711e-06 5.89430e-06     1475.404       46.113
  8  -0.847220047820697 3.21510e-06 1.44346e-06 2.64091e-06     1471.048       45.977
  9  -0.847219991504250 6.53842e-07 6.88642e-07 1.15959e-06     1476.382       46.143
 10  -0.847220055006435 3.16851e-07 4.64772e-07 5.30048e-07     1482.426       46.332

   A    I                     A    I                     A    I                  
-------------------------- -------------------------- -------------------------- 
  39   21  0.0217546608602   57   20 -0.0113558444283   57   17  0.0071104532450 
  43   20 -0.0173360017955   62   21 -0.0100328014668   36   12 -0.0068906908160 
  23   21 -0.0170411180453   32   19  0.0093320815871   30   19 -0.0068545125039 
  22   20  0.0155416452207   24   19 -0.0079022966434   36   19 -0.0068124922568 
  37   17  0.0130415134186   37   20  0.0074791155586   27   18 -0.0065919860417 

   A    B    I    J                     A    B    I    J                  
------------------------------------ ------------------------------------ 
  23   23   21   21 -0.1024150377998   23   29   17   21  0.0399431817346 
  22   22   20   20 -0.1016429514055   22   22   17   17 -0.0339954735535 
  22   23   21   20  0.0584997817757   23   23   20   20 -0.0326156869203 
  23   22   20   21  0.0584997817757   22   29   20   17 -0.0312419513204 
  22   22   21   21 -0.0433449899550   29   22   17   20 -0.0312419513204 
  29   22   20   17 -0.0421424063411   23   23   17   17 -0.0276312396365 
  22   29   17   20 -0.0421424063411   23   29   21   17  0.0273051875525 
  29   23   21   17  0.0399431817346 

It.  Correlation Energy L1 Residual L2 Residual L3 Residual CPU Time (s) Walltime (s)
-------------------------------------------------------------------------------------
 11  -0.847220044994518 1.38733e-07 2.06105e-07 2.58173e-07     1483.644       46.371
 12  -0.847220062689314 4.23708e-08 1.22529e-07 1.13654e-07     1484.076       46.383
 13  -0.847220071492768 2.29043e-08 3.66432e-08 5.82167e-08     1481.811       46.314
 14  -0.847220074185128 9.39826e-09 1.69592e-08 2.54439e-08     1488.271       46.514
 15  -0.847220075436292 5.36892e-09 5.85760e-09 1.21899e-08     1489.443       46.553

   A    I                     A    I                     A    I                  
-------------------------- -------------------------- -------------------------- 
  39   21  0.0217546414889   57   20 -0.0113558340043   57   17  0.0071104518544 
  43   20 -0.0173359907931   62   21 -0.0100328328173   36   12 -0.0068906925938 
  23   21 -0.0170411382327   32   19  0.0093320528427   30   19 -0.0068545794331 
  22   20  0.0155418438512   24   19 -0.0079023828901   36   19 -0.0068124769290 
  37   17  0.0130415089143   37   20  0.0074791024124   27   18 -0.0065919814036 

   A    B    I    J                     A    B    I    J                  
------------------------------------ ------------------------------------ 
  23   23   21   21 -0.1024155458143   23   29   17   21  0.0399433573458 
  22   22   20   20 -0.1016433364207   22   22   17   17 -0.0339956347815 
  22   23   21   20  0.0585004775208   23   23   20   20 -0.0326153707484 
  23   22   20   21  0.0585004775208   22   29   20   17 -0.0312420708993 
  22   22   21   21 -0.0433445484151   29   22   17   20 -0.0312420708993 
  29   22   20   17 -0.0421425376073   23   23   17   17 -0.0276313422390 
  22   29   17   20 -0.0421425376073   23   29   21   17  0.0273053300734 
  29   23   21   17  0.0399433573458 

It.  Correlation Energy L1 Residual L2 Residual L3 Residual CPU Time (s) Walltime (s)
-------------------------------------------------------------------------------------
 16  -0.847220076026116 2.18823e-09 2.37451e-09 5.59606e-09     1486.890       46.472
 17  -0.847220076072296 8.14004e-10 1.17984e-09 3.53456e-09     1489.766       46.561
 18  -0.847220076249532 3.28959e-10 6.69427e-10 2.61928e-09     1486.391       46.455

Lambda-CCSDT iterations converged in 18 cycles and 811.193 seconds (45.066 s/it.) at 101.956 Gflops/sec

 @CHECKOUT-I, Total execution time (CPU/WALL):    394179.26/   14644.19 seconds.
norm of D(AI): 0.058008625352248
norm of D(IA): 0.058382646264740
norm of D(AB): 0.087161275776891
norm of D(IJ): 0.112310097713528
E(AB): 0.557054477915343
E(IJ): 0.455200083495778
E(1e): 1.012254561411120
norm of G(Ab,Ij): 0.522815280128689
norm of G(Ij,Ab): 0.528450410756925
E(Ab,Ij): -1.688984709411470
norm of G(Ab,Cd): 0.056774500887940
E(Ab,Cd): 0.295277944287752
norm of G(Ij,Kl): 0.060348889663991
E(Ij,Kl): 0.256749412392165
norm of G(Ai,Bc): 0.015961469422251
norm of G(Ab,Ci): 0.015297134766307
E(Ab,Ci): -0.081187106566659
norm of G(Ij,Ka): 0.009508083670293
norm of G(Ia,Jk): 0.009734566040660
E(Ia,Jk): -0.015189413763825
norm of G(AI,bj): 0.068110419602667
norm of G(Ai,Bj): 0.059721428337100
E(Ai,Bj): -0.660660390366507
E1: -0.374848847702746
E2: -0.399931431586754
E3: 0.114119888922992
E(tot): -0.881739702017424

Formation of one- and two-particle density
matrices took 45.420 seconds at 62.701 Gflops/sec

--executable xncc finished with status     0 in    14648.69 seconds (walltime).
 --invoking executable--
/home/besselman/CFOUR_18/cfour18/bin/xdens
 @GETMEM-I,  Allocated  183105 MB of main memory.
  The perturbed orbitals are chosen canonical.
  local is set to  F
  local is set to  F
  local is set to 4 F
  local is set to  F
  local is set to 5 F
  local is set to 6 F
  local is set to 7 F T
  local5 is set to  F
  local is set to  F
  local is set to 12 F
 ITERM.tmp does not exsit!
 skip reading
  The iterative expansion of D(ai) converged after  21 iterations.
  SORTNOC109-I, Processed      1085260 fPQR integrals.
  local is set to 12 F
  ----------------------------------------------------------------------
                 Natural orbital occupation numbers
  ----------------------------------------------------------------------
  2.00001  2.00001  2.00001  2.00001  2.00001  2.00001  1.97919  1.97468
  1.97252  1.96477  1.96422  1.96187  1.95672  1.95440  1.95432  1.95125
  1.94772  1.94538  1.93484  1.88969  1.88620  0.10087  0.09121  0.04706
  0.03496  0.03289  0.02959  0.02958  0.02777  0.02615  0.02313  0.02223
  0.02136  0.01977  0.01802  0.01368  0.01213  0.01212  0.00983  0.00942
  0.00927  0.00919  0.00908  0.00894  0.00867  0.00832  0.00804  0.00716
  0.00656  0.00640  0.00593  0.00568  0.00563  0.00505  0.00427  0.00421
  0.00388  0.00376  0.00363  0.00348  0.00340  0.00325  0.00283  0.00272
  0.00246  0.00220  0.00219  0.00214  0.00186  0.00185  0.00173  0.00167
  0.00147  0.00140  0.00131  0.00130  0.00128  0.00126  0.00126  0.00122
  0.00103  0.00097  0.00095  0.00088  0.00085  0.00081  0.00076  0.00071
  0.00069  0.00067  0.00067  0.00060  0.00055  0.00051  0.00049  0.00043
  0.00037  0.00037  0.00030  0.00026  0.00023  0.00023  0.00021  0.00020
  0.00018  0.00017  0.00015  0.00012  0.00009
  Trace of density matrix :  42.0000000000.
  ----------------------------------------------------------------------
  Density calculation successfully completed.
 @CHECKOUT-I, Total execution time (CPU/WALL):        60.71/       1.94 seconds.
--executable xdens finished with status     0 in        2.07 seconds (walltime).
 --invoking executable--
/home/besselman/CFOUR_18/cfour18/bin/xanti
 @GETMEM-I,  Allocated  183105 MB of main memory.
  @SETMET-I, Unequal number of MO and AO orbitals.
 @CHECKOUT-I, Total execution time (CPU/WALL):         7.09/       0.78 seconds.
--executable xanti finished with status     0 in        0.81 seconds (walltime).
 --invoking executable--
/home/besselman/CFOUR_18/cfour18/bin/xbcktrn
 @GETMEM-I,  Allocated  183105 MB of main memory.
 @CHECKOUT-I, Total execution time (CPU/WALL):         0.34/       0.34 seconds.
--executable xbcktrn finished with status     0 in        0.39 seconds (walltime).
 --invoking executable--
/home/besselman/CFOUR_18/cfour18/bin/xvdint
 @GETMEM-I,  Allocated  183105 MB of main memory.
 One- and two-electron integral derivatives are calculated
 for RHF-CC/MBPT gradients and dipole moments.
 Spherical gaussians are used.

                     Kinetic energy integral gradient
                     --------------------------------

                         H #1 z     0.4493080158
                         C #2 z     0.2468926784
                         C #3 x    -0.4745740867
                         C #3 z     0.2475659719
                         C #4 x    -0.6154057848
                         C #4 z     0.0736644922
                         H #5 x    -0.7918079231
                         H #5 z     0.4154675306
                         H #6 x    -0.7645658135
                         H #6 z    -0.4876961312
                         N #7 z    -0.9452025576


 H #1       0.0000000000            0.0000000000            0.4493080158
 C #2       0.0000000000            0.0000000000            0.2468926784
 C #3 1    -0.2372870433            0.0000000000            0.1237829859
 C #3 2     0.2372870433            0.0000000000            0.1237829859
 C #4 1    -0.3077028924            0.0000000000            0.0368322461
 C #4 2     0.3077028924            0.0000000000            0.0368322461
 H #5 1    -0.3959039615            0.0000000000            0.2077337653
 H #5 2     0.3959039615            0.0000000000            0.2077337653
 H #6 1    -0.3822829067            0.0000000000           -0.2438480656
 H #6 2     0.3822829067            0.0000000000           -0.2438480656
 N #7       0.0000000000            0.0000000000           -0.9452025576


                   Nuclear attraction integral gradient
                   ------------------------------------

                         H #1 z    -7.7438161476
                         C #2 z   -17.5206477980
                         C #3 x    32.1140007687
                         C #3 z   -18.2896153256
                         C #4 x    32.8694341560
                         C #4 z    11.7176964528
                         H #5 x    13.7478856927
                         H #5 z    -7.3543798307
                         H #6 x    13.5349797936
                         H #6 z     8.4019539541
                         N #7 z    30.7888086949


 H #1       0.0000000000            0.0000000000           -7.7438161476
 C #2       0.0000000000            0.0000000000          -17.5206477980
 C #3 1    16.0570003843            0.0000000000           -9.1448076628
 C #3 2   -16.0570003843            0.0000000000           -9.1448076628
 C #4 1    16.4347170780            0.0000000000            5.8588482264
 C #4 2   -16.4347170780            0.0000000000            5.8588482264
 H #5 1     6.8739428463            0.0000000000           -3.6771899153
 H #5 2    -6.8739428463            0.0000000000           -3.6771899153
 H #6 1     6.7674898968            0.0000000000            4.2009769771
 H #6 2    -6.7674898968            0.0000000000            4.2009769771
 N #7       0.0000000000            0.0000000000           30.7888086949


                      Reorthonormalization gradient
                      -----------------------------

                         H #1 z     0.2258925576
                         C #2 z     0.0140702105
                         C #3 x    -0.1379773005
                         C #3 z     0.0526312655
                         C #4 x    -0.0965214952
                         C #4 z     0.1956822432
                         H #5 x    -0.4010684695
                         H #5 z     0.2141958870
                         H #6 x    -0.3894852557
                         H #6 z    -0.2442643862
                         N #7 z    -0.4582077774


 H #1       0.0000000000            0.0000000000            0.2258925576
 C #2       0.0000000000            0.0000000000            0.0140702105
 C #3 1    -0.0689886503            0.0000000000            0.0263156327
 C #3 2     0.0689886503            0.0000000000            0.0263156327
 C #4 1    -0.0482607476            0.0000000000            0.0978411216
 C #4 2     0.0482607476            0.0000000000            0.0978411216
 H #5 1    -0.2005342347            0.0000000000            0.1070979435
 H #5 2     0.2005342347            0.0000000000            0.1070979435
 H #6 1    -0.1947426278            0.0000000000           -0.1221321931
 H #6 2     0.1947426278            0.0000000000           -0.1221321931
 N #7       0.0000000000            0.0000000000           -0.4582077774


                Electronic contributions to dipole moment
                -----------------------------------------

                               au             Debye

                    z      1.41891416      3.60652068

  Conversion factor used: 1 a.u. =   2.54174691 Debye 


 Evaluation of 1e integral derivatives required    2.33 seconds.
 Evaluation of 2el integral derivatives

                      Two-electron integral gradient
                      ------------------------------

                         H #1 z     4.5649669535
                         C #2 z     8.4824057094
                         C #3 x   -16.2228259452
                         C #3 z     9.2480677197
                         C #4 x   -15.6565949747
                         C #4 z    -4.5749697621
                         H #5 x    -8.1346274678
                         H #5 z     4.3382704784
                         H #6 x    -8.0162149063
                         H #6 z    -4.9956099977
                         N #7 z   -17.0631311012


 H #1       0.0000000000            0.0000000000            4.5649669535
 C #2       0.0000000000            0.0000000000            8.4824057094
 C #3 1    -8.1114129726            0.0000000000            4.6240338599
 C #3 2     8.1114129726            0.0000000000            4.6240338599
 C #4 1    -7.8282974873            0.0000000000           -2.2874848811
 C #4 2     7.8282974873            0.0000000000           -2.2874848811
 H #5 1    -4.0673137339            0.0000000000            2.1691352392
 H #5 2     4.0673137339            0.0000000000            2.1691352392
 H #6 1    -4.0081074532            0.0000000000           -2.4978049989
 H #6 2     4.0081074532            0.0000000000           -2.4978049989
 N #7       0.0000000000            0.0000000000          -17.0631311012


 Evaluation of 2e integral derivatives required   43.24 seconds.

                            Molecular gradient
                            ------------------

                         H #1 z     0.0114949330
                         C #2 z     0.0063080974
                         C #3 x    -0.0102531441
                         C #3 z     0.0050813882
                         C #4 x    -0.0038260207
                         C #4 z    -0.0046008792
                         H #5 x    -0.0202161513
                         H #5 z     0.0110573433
                         H #6 x    -0.0195984312
                         H #6 z    -0.0123686142
                         N #7 z    -0.0169722685


 H #1       0.0000000000            0.0000000000            0.0114949330
 C #2       0.0000000000            0.0000000000            0.0063080974
 C #3 1    -0.0051265721            0.0000000000            0.0025406941
 C #3 2     0.0051265721            0.0000000000            0.0025406941
 C #4 1    -0.0019130103            0.0000000000           -0.0023004396
 C #4 2     0.0019130103            0.0000000000           -0.0023004396
 H #5 1    -0.0101080757            0.0000000000            0.0055286716
 H #5 2     0.0101080757            0.0000000000            0.0055286716
 H #6 1    -0.0097992156            0.0000000000           -0.0061843071
 H #6 2     0.0097992156            0.0000000000           -0.0061843071
 N #7       0.0000000000            0.0000000000           -0.0169722685


  Molecular gradient norm 0.412E-01

                           Total dipole moment
                           -------------------

                               au             Debye

                    z     -0.79714288     -2.02613546

  Conversion factor used: 1 a.u. =   2.54174691 Debye 


 @CHECKOUT-I, Total execution time (CPU/WALL):        45.54/      15.98 seconds.
--executable xvdint finished with status     0 in       16.04 seconds (walltime).
 --invoking executable--
/home/besselman/CFOUR_18/cfour18/bin/xjoda
   JODA beginning optimization cycle #  1.
                    10                     0
 OriVec is    1.00000000000000       3.273457186614371E-016
  0.000000000000000E+000                     1
  calling readgh 3                      0                     0
  gradient from JOBARC 
   0.000000000000000   0.000000000000000   0.011494933004210
   0.000000000000000   0.000000000000000   0.006308097390708
  -0.005126572074823   0.000000000000000   0.002540694079580
   0.005126572074823   0.000000000000000   0.002540694079580
  -0.001913010325401   0.000000000000000  -0.002300439592473
   0.001913010325401   0.000000000000000  -0.002300439592473
  -0.010108075674286   0.000000000000000   0.005528671646268
   0.010108075674286   0.000000000000000   0.005528671646268
  -0.009799215581655   0.000000000000000  -0.006184307095513
   0.009799215581655   0.000000000000000  -0.006184307095513
   0.000000000000000   0.000000000000000  -0.016972268470556
 
                     0
  current gradient vector 
        0.000000000000000        0.000000000000000        0.011494933004210
        0.000000000000000        0.000000000000000        0.006308097390708
       -0.005126572074823        0.000000000000000        0.002540694079580
        0.005126572074823        0.000000000000000        0.002540694079580
       -0.001913010325401        0.000000000000000       -0.002300439592473
        0.001913010325401        0.000000000000000       -0.002300439592473
       -0.010108075674286        0.000000000000000        0.005528671646268
        0.010108075674286        0.000000000000000        0.005528671646268
       -0.009799215581655        0.000000000000000       -0.006184307095513
        0.009799215581655        0.000000000000000       -0.006184307095513
        0.000000000000000        0.000000000000000        0.000000000000000
        0.000000000000000        0.000000000000000       -0.016972268470556
   Internal coordinate energy gradients (atomic units): 
                     R                 dV/dR
 [R1   ]    2.044504121964029   -0.011494933004203
 [R2   ]    2.629823450809667   -0.023358384464144
 [A1   ]    2.108401794319431    0.067481473101496
 [R2   ]    2.629823450809667   -0.023358384464144
 [A1   ]    2.108401794319431    0.067481473101496
 [D180 ]    3.141592653589793    0.000000000000000
 [R3   ]    2.633586095714894   -0.008009744490519
 [A2   ]    2.068414151853013   -0.031793945037846
 [D180 ]    3.141592653589793    0.000000000000000
 [R3   ]    2.633586095714894   -0.008009744490519
 [A2   ]    2.068414151853013   -0.031793945037846
 [D180 ]    3.141592653589793    0.000000000000000
 [R4   ]    2.043275471234734   -0.011520078569287
 [A3   ]    2.117797721665127    0.000336947008803
 [D0   ]    0.000000000000000    0.000000000000000
 [R4   ]    2.043275471234734   -0.011520078569287
 [A3   ]    2.117797721665127    0.000336947008803
 [D0   ]    0.000000000000000    0.000000000000000
 [R5   ]    2.047575246315423   -0.011587439236454
 [A4   ]    2.097162191056296    0.000080149139944
 [D180 ]    3.141592653589793    0.000000000000000
 [R5   ]    2.047575246315423   -0.011587439236454
 [A4   ]    2.097162191056296    0.000080149139944
 [D180 ]    3.141592653589793    0.000000000000000
 [R    ]    1.889726907414138    0.000000000000000
 [A90  ]    1.570796326794897   -0.000000000000003
 [D90  ]    1.570796326794897   -0.000000000000000
 [R6   ]    5.306956254632285   -0.016972268470563
 [A90  ]    1.570796326794897   -0.000000000000003
 [D180 ]    3.141592653589793    0.000000000000000
                     0                     0                     0 ****
   Optimization cycle  1.  Updating structure with Newton-Raphson step.
  @EFOL-I, Current internal coordinate Hessian written to FCMINT.
   There are  10 independent internal coordinates which will be optimized.
   Hessian matrix in totally symmetric symmetry coordinates: 
              R1        R2        A1        R3        A2   
  R1         1.000000  0.000000  0.000000  0.000000  0.000000
  R2         0.000000  1.000000  0.000000  0.000000  0.000000
  A1         0.000000  0.000000  0.250000  0.000000  0.000000
  R3         0.000000  0.000000  0.000000  1.000000  0.000000
  A2         0.000000  0.000000  0.000000  0.000000  0.250000
  R4         0.000000  0.000000  0.000000  0.000000  0.000000
  A3         0.000000  0.000000  0.000000  0.000000  0.000000
  R5         0.000000  0.000000  0.000000  0.000000  0.000000
  A4         0.000000  0.000000  0.000000  0.000000  0.000000
  R6         0.000000  0.000000  0.000000  0.000000  0.000000
 
              R4        A3        R5        A4        R6   
  R1         0.000000  0.000000  0.000000  0.000000  0.000000
  R2         0.000000  0.000000  0.000000  0.000000  0.000000
  A1         0.000000  0.000000  0.000000  0.000000  0.000000
  R3         0.000000  0.000000  0.000000  0.000000  0.000000
  A2         0.000000  0.000000  0.000000  0.000000  0.000000
  R4         1.000000  0.000000  0.000000  0.000000  0.000000
  A3         0.000000  0.250000  0.000000  0.000000  0.000000
  R5         0.000000  0.000000  1.000000  0.000000  0.000000
  A4         0.000000  0.000000  0.000000  0.250000  0.000000
  R6         0.000000  0.000000  0.000000  0.000000  1.000000
   The eigenvectors of the Hessian matrix: 
                   1         2         3         4         5
  R1         0.000000  0.000000  0.000000  0.000000  0.000000
  R2         0.000000  0.000000  0.000000  0.000000  1.000000
  A1         1.000000  0.000000  0.000000  0.000000  0.000000
  R3         0.000000  0.000000  0.000000  0.000000  0.000000
  A2         0.000000  1.000000  0.000000  0.000000  0.000000
  R4         0.000000  0.000000  0.000000  0.000000  0.000000
  A3         0.000000  0.000000  1.000000  0.000000  0.000000
  R5         0.000000  0.000000  0.000000  0.000000  0.000000
  A4         0.000000  0.000000  0.000000  1.000000  0.000000
  R6         0.000000  0.000000  0.000000  0.000000  0.000000
 
                   6         7         8         9        10
  R1         0.000000  1.000000  0.000000  0.000000  0.000000
  R2         0.000000  0.000000  0.000000  0.000000  0.000000
  A1         0.000000  0.000000  0.000000  0.000000  0.000000
  R3         0.000000  0.000000  0.000000  1.000000  0.000000
  A2         0.000000  0.000000  0.000000  0.000000  0.000000
  R4         1.000000  0.000000  0.000000  0.000000  0.000000
  A3         0.000000  0.000000  0.000000  0.000000  0.000000
  R5         0.000000  0.000000  1.000000  0.000000  0.000000
  A4         0.000000  0.000000  0.000000  0.000000  0.000000
  R6         0.000000  0.000000  0.000000  0.000000  1.000000
   The eigenvalues of the Hessian matrix: 
       0.25000      0.25000      0.25000      0.25000      1.00000      1.00000
       1.00000      1.00000      1.00000      1.00000
   Gradients along Hessian eigenvectors: 
       0.09543     -0.04496      0.00048      0.00011     -0.03303     -0.01629
      -0.01149     -0.01639     -0.01133     -0.01697
   There are  0 negative eigenvalues.
   Summary of Optimization Cycle: 
   The maximum unscaled step is:    0.30055.
   Scale factor set to:  0.49908.
   Forces are in hartree/bohr and hartree/radian.
   Parameter values are in Angstroms and degrees.
--------------------------------------------------------------------------
  Parameter     dV/dR           Step          Rold            Rnew
--------------------------------------------------------------------------
    R1     -0.0114949330    0.0030358251    1.0819049836    1.0849408087
    R2     -0.0233583845    0.0061689764    1.3916426320    1.3978116084
    A1      0.0674814731   -7.7185612462  120.8025243323  113.0839630861
    R3     -0.0080097445    0.0021153828    1.3936337379    1.3957491208
    A2     -0.0317939450    3.6366057342  118.5114011863  122.1480069205
    R4     -0.0115200786    0.0030424661    1.0812548097    1.0842972758
    A3      0.0003369470   -0.0385401504  121.3408713138  121.3023311634
    R5     -0.0115874392    0.0030602561    1.0835301526    1.0865904088
    A4      0.0000801491   -0.0091674947  120.1585425019  120.1493750073
    R6     -0.0169722685    0.0044823958    2.8083202954    2.8128026912
--------------------------------------------------------------------------
  Minimum force:  0.000080149 / RMS force:  0.026194783
 Updating structure...
  -1.00000000000000       0.919931275251888       0.618661162459099     
  -1.00000000000000       0.846676376458832       0.919931275251888     
  -1.00000000000000       0.846676376458832       0.919931275251888     
   1.00000000000000       0.854437692023243       0.919931275251888     
   1.00000000000000       0.854437692023243       0.919931275251888     
  -1.00000000000000       0.864718919272142       0.846676376458832     
  -1.00000000000000       0.864718919272142       0.846676376458832     
  6.123233995736764E-017   1.00000000000000       0.618661162459099     
  -1.00000000000000        1.00000000000000       0.735304320290213     
   Rotational constants (in cm-1): 
          0.0828993053             0.1448676428             0.1937994053
   Rotational constants (in MHz): 
       2485.2589985564          4343.0232798629          5809.9608200178
@FIXORI-I, Rotating about z-axis to match previous orientation.


 ----------------------------------------------------------------
         Coordinates used in calculation (QCOMP) 
 ----------------------------------------------------------------
 Z-matrix   Atomic            Coordinates (in bohr)
  Symbol    Number           X              Y              Z
 ----------------------------------------------------------------
     H         1        -0.00000000     0.00000000     4.49322575
     C         6        -0.00000000     0.00000000     2.44298475
     C         6         2.42998110     0.00000000     1.40731376
     C         6        -2.42998110    -0.00000000     1.40731376
     C         6         2.84550175     0.00000000    -1.19733396
     C         6        -2.84550175    -0.00000000    -1.19733396
     H         1         4.09575943     0.00000000     2.60049673
     H         1        -4.09575943    -0.00000000     2.60049673
     H         1         4.76137881     0.00000000    -1.93604592
     H         1        -4.76137881    -0.00000000    -1.93604592
     X         0         0.00000000    -1.88972691     2.44298475
     N         7         0.00000000    -0.00000000    -2.87244201
 ----------------------------------------------------------------
 
   Interatomic distance matrix (Angstroms) 
 
                 H             C             C             C             C    
                [ 1]        [ 2]        [ 3]        [ 4]        [ 5]
  H    [ 1]     0.00000
  C    [ 2]     1.08494     0.00000
  C    [ 3]     2.07851     1.39781     0.00000
  C    [ 4]     2.07851     1.39781     2.57178     0.00000
  C    [ 5]     3.36680     2.44505     1.39575     3.11338     0.00000
  C    [ 6]     3.36680     2.44505     3.11338     1.39575     3.01155
  H    [ 7]     2.38762     2.16898     1.08430     3.51052     2.11583
  H    [ 8]     2.38762     2.16898     3.51052     1.08430     4.18701
  H    [ 9]     4.23362     3.42319     2.15691     4.19667     1.08659
  H    [10]     4.23362     3.42319     4.19667     2.15691     4.04432
  X    [11]     1.47550     1.00000     1.71868     1.71868     2.64164
  N    [12]     3.89774     2.81280     2.60434     2.60434     1.74732
 
                 C             H             H             H             H    
                [ 6]        [ 7]        [ 8]        [ 9]        [10]
  C    [ 6]     0.00000
  H    [ 7]     4.18701     0.00000
  H    [ 8]     2.11583     4.33477     0.00000
  H    [ 9]     4.04432     2.42634     5.26602     0.00000
  H    [10]     1.08659     5.26602     2.42634     5.03923     0.00000
  X    [11]     2.64164     2.38841     2.38841     3.56627     3.56627
  N    [12]     1.74732     3.61736     3.61736     2.56788     2.56788
 
                 X             N    
                [11]        [12]
  X    [11]     0.00000
  N    [12]     2.98527     0.00000
   Rotational constants (order x, y, z, in cm-1): 
          0.1937994053             0.0828993053             0.1448676428
   Rotational constants (order x, y, z, in MHz): 
       5809.9608200178          2485.2589985564          4343.0232798629
  ECPDATA file not present.   Using default ECPDATA. 
  There are   6 frozen-core orbitals.
  There are  109 basis functions.
 @CHECKOUT-I, Total execution time (CPU/WALL):         0.11/       0.12 seconds.
--executable xjoda finished with status     0 in        0.24 seconds (walltime).
 --invoking executable--
/home/besselman/CFOUR_18/cfour18/bin/xvmol
 SERIAL VERSION OF MOLECULE STARTED
********************************************************************************
                    INPUT FROM MOL FILE
********************************************************************************
INTGRL        1    0    1    0    0    0    0    0    0                         
         *** CFOUR Program System (Release V0.1) ***                            
CCSDT(Q) PVDZ Optimization Pyridine                                             
    7    2 X  Y       0.10E-08              0    0                              
   9999.00      3.00                                                            
          1.00000000    1    2    1    1                                        
H #1  -0.000000000000000   0.000000000000000   4.493225749760001                
    4    2                                                                      
   13.0100000000000       1.968500000000000E-002  0.000000000000000E+000        
   1.96200000000000       0.137977000000000       0.000000000000000E+000        
  0.444600000000000       0.478148000000000       0.000000000000000E+000        
  0.122000000000000       0.501240000000000        1.00000000000000             
    1    1                                                                      
  0.727000000000000        1.00000000000000                                     
          6.00000000    1    3    1    1    1                                   
C #2  -0.000000000000000   0.000000000000000   2.442984749711047                
    9    3                                                                      
   6665.00000000000       6.920000000000000E-004 -1.460000000000000E-004        
  0.000000000000000E+000                                                        
   1000.00000000000       5.329000000000000E-003 -1.154000000000000E-003        
  0.000000000000000E+000                                                        
   228.000000000000       2.707700000000000E-002 -5.725000000000000E-003        
  0.000000000000000E+000                                                        
   64.7100000000000       0.101718000000000      -2.331200000000000E-002        
  0.000000000000000E+000                                                        
   21.0600000000000       0.274740000000000      -6.395500000000000E-002        
  0.000000000000000E+000                                                        
   7.49500000000000       0.448564000000000      -0.149981000000000             
  0.000000000000000E+000                                                        
   2.79700000000000       0.285074000000000      -0.127262000000000             
  0.000000000000000E+000                                                        
  0.521500000000000       1.520400000000000E-002  0.544529000000000             
  0.000000000000000E+000                                                        
  0.159600000000000      -3.191000000000000E-003  0.580496000000000             
   1.00000000000000                                                             
    4    2                                                                      
   9.43900000000000       3.810900000000000E-002  0.000000000000000E+000        
   2.00200000000000       0.209480000000000       0.000000000000000E+000        
  0.545600000000000       0.508557000000000       0.000000000000000E+000        
  0.151700000000000       0.468842000000000        1.00000000000000             
    1    1                                                                      
  0.550000000000000        1.00000000000000                                     
          6.00000000    1    3    1    1    1                                   
C #3   2.429981101485943   0.000000000000001   1.407313764598745                
    9    3                                                                      
   6665.00000000000       6.920000000000000E-004 -1.460000000000000E-004        
  0.000000000000000E+000                                                        
   1000.00000000000       5.329000000000000E-003 -1.154000000000000E-003        
  0.000000000000000E+000                                                        
   228.000000000000       2.707700000000000E-002 -5.725000000000000E-003        
  0.000000000000000E+000                                                        
   64.7100000000000       0.101718000000000      -2.331200000000000E-002        
  0.000000000000000E+000                                                        
   21.0600000000000       0.274740000000000      -6.395500000000000E-002        
  0.000000000000000E+000                                                        
   7.49500000000000       0.448564000000000      -0.149981000000000             
  0.000000000000000E+000                                                        
   2.79700000000000       0.285074000000000      -0.127262000000000             
  0.000000000000000E+000                                                        
  0.521500000000000       1.520400000000000E-002  0.544529000000000             
  0.000000000000000E+000                                                        
  0.159600000000000      -3.191000000000000E-003  0.580496000000000             
   1.00000000000000                                                             
    4    2                                                                      
   9.43900000000000       3.810900000000000E-002  0.000000000000000E+000        
   2.00200000000000       0.209480000000000       0.000000000000000E+000        
  0.545600000000000       0.508557000000000       0.000000000000000E+000        
  0.151700000000000       0.468842000000000        1.00000000000000             
    1    1                                                                      
  0.550000000000000        1.00000000000000                                     
          6.00000000    1    3    1    1    1                                   
C #4   2.845501750476848   0.000000000000001  -1.197333962806258                
    9    3                                                                      
   6665.00000000000       6.920000000000000E-004 -1.460000000000000E-004        
  0.000000000000000E+000                                                        
   1000.00000000000       5.329000000000000E-003 -1.154000000000000E-003        
  0.000000000000000E+000                                                        
   228.000000000000       2.707700000000000E-002 -5.725000000000000E-003        
  0.000000000000000E+000                                                        
   64.7100000000000       0.101718000000000      -2.331200000000000E-002        
  0.000000000000000E+000                                                        
   21.0600000000000       0.274740000000000      -6.395500000000000E-002        
  0.000000000000000E+000                                                        
   7.49500000000000       0.448564000000000      -0.149981000000000             
  0.000000000000000E+000                                                        
   2.79700000000000       0.285074000000000      -0.127262000000000             
  0.000000000000000E+000                                                        
  0.521500000000000       1.520400000000000E-002  0.544529000000000             
  0.000000000000000E+000                                                        
  0.159600000000000      -3.191000000000000E-003  0.580496000000000             
   1.00000000000000                                                             
    4    2                                                                      
   9.43900000000000       3.810900000000000E-002  0.000000000000000E+000        
   2.00200000000000       0.209480000000000       0.000000000000000E+000        
  0.545600000000000       0.508557000000000       0.000000000000000E+000        
  0.151700000000000       0.468842000000000        1.00000000000000             
    1    1                                                                      
  0.550000000000000        1.00000000000000                                     
          1.00000000    1    2    1    1                                        
H #5   4.095759432019132   0.000000000000002   2.600496730451341                
    4    2                                                                      
   13.0100000000000       1.968500000000000E-002  0.000000000000000E+000        
   1.96200000000000       0.137977000000000       0.000000000000000E+000        
  0.444600000000000       0.478148000000000       0.000000000000000E+000        
  0.122000000000000       0.501240000000000        1.00000000000000             
    1    1                                                                      
  0.727000000000000        1.00000000000000                                     
          1.00000000    1    2    1    1                                        
H #6   4.761378814873694   0.000000000000002  -1.936045916613579                
    4    2                                                                      
   13.0100000000000       1.968500000000000E-002  0.000000000000000E+000        
   1.96200000000000       0.137977000000000       0.000000000000000E+000        
  0.444600000000000       0.478148000000000       0.000000000000000E+000        
  0.122000000000000       0.501240000000000        1.00000000000000             
    1    1                                                                      
  0.727000000000000        1.00000000000000                                     
          7.00000000    1    3    1    1    1                                   
N #7   0.000000000000001  -0.000000000000000  -2.872442005358661                
    9    3                                                                      
   9046.00000000000       7.000000000000000E-004 -1.530000000000000E-004        
  0.000000000000000E+000                                                        
   1357.00000000000       5.389000000000000E-003 -1.208000000000000E-003        
  0.000000000000000E+000                                                        
   309.300000000000       2.740600000000000E-002 -5.992000000000000E-003        
  0.000000000000000E+000                                                        
   87.7300000000000       0.103207000000000      -2.454400000000000E-002        
  0.000000000000000E+000                                                        
   28.5600000000000       0.278723000000000      -6.745900000000001E-002        
  0.000000000000000E+000                                                        
   10.2100000000000       0.448540000000000      -0.158078000000000             
  0.000000000000000E+000                                                        
   3.83800000000000       0.278238000000000      -0.121831000000000             
  0.000000000000000E+000                                                        
  0.746600000000000       1.544000000000000E-002  0.549003000000000             
  0.000000000000000E+000                                                        
  0.224800000000000      -2.864000000000000E-003  0.578815000000000             
   1.00000000000000                                                             
    4    2                                                                      
   13.5500000000000       3.991900000000000E-002  0.000000000000000E+000        
   2.91700000000000       0.217169000000000       0.000000000000000E+000        
  0.797300000000000       0.510319000000000       0.000000000000000E+000        
  0.218500000000000       0.462214000000000        1.00000000000000             
    1    1                                                                      
  0.817000000000000        1.00000000000000                                     
FINISH                                                                          
 
********************************************************************************
 ONE- AND TWO-ELECTRON INTEGRALS OVER SYMMETRY-ADAPTED AOS ARE CALCULATED.

  SPHERICAL HARMONICS ARE USED.
  
  INTEGRALS LESS THAN  0.10E-13 ARE NEGLECTED.

  NUCLEAR REPULSION ENERGY :  190.6640270193 A.U.
  @MOLECU-I, ONE ELECTRON INTEGRALS (CPU/WALL):        0.08/       0.08 SECONDS.
  @TWOEL-I,     742647 INTEGRALS OF SYMMETRY TYPE  I I I I
  @TWOEL-I,    1957253 INTEGRALS OF SYMMETRY TYPE  I J I J
  @TWOEL-I,    1042946 INTEGRALS OF SYMMETRY TYPE  I I J J
  @TWOEL-I,     958234 INTEGRALS OF SYMMETRY TYPE  I J K L
  @TWOEL-I, TOTAL NUMBER OF 2-E INTEGRALS    4701080.
  @MOLECU-I, TWO ELECTRON INTEGRALS (CPU/WALL):       65.27/       2.07 SECONDS.
 @CHECKOUT-I, Total execution time (CPU/WALL):        65.36/       2.17 seconds.

Running with 32 threads/proc

--executable xvmol finished with status     0 in        2.27 seconds (walltime).
 --invoking executable--
/home/besselman/CFOUR_18/cfour18/bin/xvmol2ja
 @GETMEM-I,  Allocated  183105 MB of main memory.
 @CHECKOUT-I, Total execution time (CPU/WALL):         0.91/       0.06 seconds.
--executable xvmol2ja finished with status     0 in        0.11 seconds (walltime).
 --invoking executable--
/home/besselman/CFOUR_18/cfour18/bin/xvscf
  -------------------------------------------------
  Self-Consistent-Field Program for HF calculations
  -------------------------------------------------
    Integrals from VMOL are used
  There are  109 functions in the AO basis.

  There are 4 irreducible representations.

       Irrep        # of functions
         1                 45
         2                 35
         3                 17
         4                 12


  Parameters for SCF calculation: 
        SCF reference function:  RHF  
  Maximum number of iterations:  150
     Full symmetry point group: C2v 
     Computational point group: C2v 
        Initial density matrix: MOREAD                 
     SCF convergence tolerance: 10**(-10)
  DIIS convergence acceleration:  ON
          Latest start for DIIS:   2
                     DIIS order:  10

     Alpha population by irrep:  11    7    2    1
      Beta population by irrep:  11    7    2    1


 @GETMEM-I,  Allocated       3 MB of main memory.
   Smallest overlap matrix eigenvalues 
     Symmetry    Eigenvalue    
         1      .1357126201D-02              
         2      .2628636583D-02              
         3      .8281844162D-01              
         4      .2196149895D+00              
  --------------------------------------------------------------------
  Iteration         Total Energy            Largest Density Difference
  --------------------------------------------------------------------
       0          -236.154285010131332              0.0000000000D+00
       1          -244.945033142577984              0.1890915645D+01
       2          -245.930577983885883              0.1580127780D+01
       3          -246.458053141533242              0.5912882754D+00
       4          -246.473220697798752              0.1830140629D+00
       5          -246.479990328957456              0.1071077056D+00
       6          -246.480815064562876              0.2838108439D-01
       7          -246.481241201020623              0.2945771182D-01
       8          -246.481572257806818              0.2819230512D-01
       9          -246.481798188869220              0.3586949133D-01
      10          -246.481841394568789              0.1932458267D-01
      11          -246.481843150597399              0.2981538765D-02
      12          -246.481843292255064              0.7926274805D-03
      13          -246.481843298854358              0.9747199826D-04
      14          -246.481843299313425              0.2050433219D-04
      15          -246.481843299402044              0.1387166982D-04
      16          -246.481843299414038              0.7663395237D-05
      17          -246.481843299414038              0.2104808587D-05
      18          -246.481843299417221              0.7732057744D-06
      19          -246.481843299414834              0.2819941118D-06
      20          -246.481843299416539              0.7098519039D-07
      21          -246.481843299416653              0.9762050057D-08
      22          -246.481843299416937              0.1513724313D-07
      23          -246.481843299414834              0.6900445104D-08
      24          -246.481843299415971              0.2780351283D-08
      25          -246.481843299414777              0.5398357317D-09
   final occupation vector 
    11  7  2  1
    11  7  2  1

  SCF has converged.

 Density matrix saved to file den.dat
 total electron number:   42.0000000000001     
     E(SCF)=      -246.481843299413640              0.4921796304D-10

  Eigenvector printing suppressed.


 
  ORBITAL EIGENVALUES (ALPHA)  (1H = 27.2113834 eV)

       MO #        E(hartree)               E(eV)           FULLSYM    COMPSYM
       ----   --------------------   --------------------   -------   ---------
    1     1         -15.6252962882        -425.1859280365      A1        A1 (1)
    2    46         -11.3214228382        -308.0715774835      B1        B1 (2)
    3     2         -11.3214107945        -308.0712497589      A1        A1 (1)
    4     3         -11.2707591228        -306.6929477006      A1        A1 (1)
    5    47         -11.2576932745        -306.3374078917      B1        B1 (2)
    6     4         -11.2576320661        -306.3357423261      A1        A1 (1)
    7     5          -1.1361414365         -30.9159802242      A1        A1 (1)
    8    48          -1.0379241331         -28.2433515248      B1        B1 (2)
    9     6          -1.0104774159         -27.4964883808      A1        A1 (1)
   10     7          -0.8784481206         -23.9037886070      A1        A1 (1)
   11    49          -0.8182923874         -22.2668678857      B1        B1 (2)
   12     8          -0.7006171217         -19.0647611150      A1        A1 (1)
   13     9          -0.6756710929         -18.3859451615      A1        A1 (1)
   14    50          -0.6219081516         -16.9229811539      B1        B1 (2)
   15    51          -0.6028828141         -16.4052754000      B1        B1 (2)
   16    10          -0.5315431110         -14.4640233876      A1        A1 (1)
   17    81          -0.4854809395         -13.2106079772      B2        B2 (3)
   18    52          -0.4785522055         -13.0220675403      B1        B1 (2)
   19    11          -0.3845672890         -10.4646079437      A1        A1 (1)
   20    98          -0.3576631149          -9.7325081488      A2        A2 (4)
   21    82          -0.3155000013          -8.5851914990      B2        B2 (3)
  +++++++++++++++++++++++++++++++++++++++++++++++++++++++++++++++++++++++++++++
   22    83           0.0516208925           1.4046758984      B2        B2 (3)
   23    99           0.1220990305           3.3224835319      A2        A2 (4)
   24    12           0.1570926868           4.2747093287      A1        A1 (1)
   25    13           0.1817878651           4.9466992961      A1        A1 (1)
   26    53           0.2013470262           5.4789311251      B1        B1 (2)
   27    54           0.2385336492           6.4908305815      B1        B1 (2)
   28    14           0.2479600338           6.7473355482      A1        A1 (1)
   29    15           0.2650131340           7.2113739955      A1        A1 (1)
   30    84           0.2922003635           7.9511761198      B2        B2 (3)
   31    55           0.3391772172           9.2294812979      B1        B1 (2)
   32    56           0.4372342883          11.8977498551      B1        B1 (2)
   33    16           0.4438351993          12.0773697735      A1        A1 (1)
   34    57           0.5518924513          15.0177570875      B1        B1 (2)
   35    17           0.5619794204          15.2922374706      A1        A1 (1)
   36    58           0.5974588911          16.2576829503      B1        B1 (2)
   37    18           0.6039385341          16.4340030004      A1        A1 (1)
   38    85           0.6675603021          18.1652393236      B2        B2 (3)
   39    19           0.6826966349          18.5771198771      A1        A1 (1)
   40   100           0.7176442211          19.5280920442      A2        A2 (4)
   41    20           0.7179931952          19.5375881135      A1        A1 (1)
   42    59           0.7232285220          19.6800485991      B1        B1 (2)
   43    86           0.7517931053          20.4573304271      B2        B2 (3)
   44    21           0.7599414025          20.6790568639      A1        A1 (1)
   45    60           0.8016098850          21.8129139177      B1        B1 (2)
   46   101           0.8048344357          21.9006584040      A2        A2 (4)
   47    22           0.8510420896          23.1580325894      A1        A1 (1)
   48    87           0.8585159369          23.3614063148      B2        B2 (3)
   49    61           0.8717186194          23.7206695689      B1        B1 (2)
   50    62           0.9000767212          24.4923327493      B1        B1 (2)
   51    23           0.9306753788          25.3249645540      A1        A1 (1)
   52    24           0.9676962693          26.3323541994      A1        A1 (1)
   53    88           1.0449862299          28.4355209508      B2        B2 (3)
   54    25           1.0755916621          29.2683370982      A1        A1 (1)
   55    63           1.0917912132          29.7091492954      B1        B1 (2)
   56    26           1.1207197169          30.4963338999      A1        A1 (1)
   57    64           1.1305279277          30.7632288842      B1        B1 (2)
   58    89           1.1360233478          30.9127668686      B2        B2 (3)
   59   102           1.1486409839          31.2561102015      A2        A2 (4)
   60   103           1.1862006097          32.2781595792      A2        A2 (4)
   61    65           1.2071948801          32.8494427209      B1        B1 (2)
   62    27           1.2631249177          34.3713764177      A1        A1 (1)
   63    28           1.2820684131          34.8868551335      A1        A1 (1)
   64    90           1.2919547110          35.1558749769      B2        B2 (3)
   65   104           1.3198648644          35.9153488608      A2        A2 (4)
   66    66           1.3499892626          36.7350754095      B1        B1 (2)
   67    29           1.3972136656          38.0201167475      A1        A1 (1)
   68    91           1.4319642315          38.9657277184      B2        B2 (3)
   69    67           1.4564357561          39.6316317575      B1        B1 (2)
   70    30           1.5854680868          43.1427799788      A1        A1 (1)
   71    68           1.5881086805          43.2146341852      B1        B1 (2)
   72    31           1.6489218156          44.8694437206      A1        A1 (1)
   73    92           1.7042832854          46.3759059023      B2        B2 (3)
   74    69           1.7537476374          47.7218993491      B1        B1 (2)
   75   105           1.7792074199          48.4146952514      A2        A2 (4)
   76    70           1.8034022740          49.0730707011      B1        B1 (2)
   77    32           1.8056122468          49.1332071196      A1        A1 (1)
   78    93           1.8819453013          51.2103351306      B2        B2 (3)
   79    33           1.8902347544          51.4359026186      A1        A1 (1)
   80    34           1.9221314855          52.3038567962      A1        A1 (1)
   81   106           1.9462760974          52.9608650877      A2        A2 (4)
   82    71           1.9470961215          52.9831790790      B1        B1 (2)
   83    35           1.9849294243          54.0126755866      A1        A1 (1)
   84    94           1.9897940106          54.1450477101      B2        B2 (3)
   85    95           2.0300624536          55.2408077505      B2        B2 (3)
   86    72           2.0606016742          56.0718221917      B1        B1 (2)
   87    36           2.1135834706          57.5135301672      A1        A1 (1)
   88    73           2.1170055116          57.6066486364      B1        B1 (2)
   89   107           2.1609939653          58.8036353136      A2        A2 (4)
   90    74           2.1997683284          59.8587393761      B1        B1 (2)
   91    37           2.2305315033          60.6958479209      A1        A1 (1)
   92    96           2.2444985098          61.0759094921      B2        B2 (3)
   93   108           2.2776714139          61.9785901031      A2        A2 (4)
   94    38           2.2781340598          61.9911793384      A1        A1 (1)
   95    75           2.2824145937          62.1076585877      B1        B1 (2)
   96    39           2.3961798375          65.2033682524      A1        A1 (1)
   97    97           2.4591063331          66.9156852509      B2        B2 (3)
   98   109           2.4658295762          67.0986339958      A2        A2 (4)
   99    40           2.4861680446          67.6520718571      A1        A1 (1)
  100    76           2.5085184866          68.2602583051      B1        B1 (2)
  101    77           2.6948572179          73.3307929656      B1        B1 (2)
  102    41           2.7314801428          74.3273534159      A1        A1 (1)
  103    42           2.7755011800          75.5252267357      A1        A1 (1)
  104    78           2.9500745211          80.2756088510      B1        B1 (2)
  105    43           2.9588546163          80.5145273885      A1        A1 (1)
  106    79           2.9870988207          81.2830912641      B1        B1 (2)
  107    44           3.0162245050          82.0756414266      A1        A1 (1)
  108    80           3.1998383457          87.0720280427      B1        B1 (2)
  109    45           3.5937940455          97.7921076331      A1        A1 (1)


  VSCF finished.

 @CHECKOUT-I, Total execution time (CPU/WALL):         5.00/       1.57 seconds.
--executable xvscf finished with status     0 in        1.60 seconds (walltime).
 --invoking executable--
/home/besselman/CFOUR_18/cfour18/bin/xvtran
 @GETMEM-I,  Allocated  183105 MB of main memory.
  Full RHF integral transformation
  The following   6 MOs will be dropped:
    1  2  3  4 12 13
  There are 103 active molecular orbitals.
 TRANSFORMING (NP|QR) TYPE OF INTEGRALS
 TRANSFORMING (IA|JB) TYPE OF INTEGRALS
 TRANSFORMING (IJ|AB) TYPE OF INTEGRALS
 TRANSFORMING (FRZ ALL|ALL ALL) TYPE OF INTEGRALS
  Transformation of IIII integrals :
  1 pass through the AO integral file was required.
      742647 AO integrals were read.
     1093250 MO integrals were written to HF2.
  Transformation of IIJJ integrals :
  1 pass through the AO integral file was required.
     1042946 AO integrals were read.
      985703 MO integrals were written to HF2.
  Transformation of IJIJ integrals :
  1 pass through the AO integral file was required.
     1957253 AO integrals were read.
     2591309 MO integrals were written to HF2.
  Transformation of IJKL integrals :
  1 pass through the AO integral file was required.
      958234 AO integrals were read.
     1099764 MO integrals were written to HF2.
  Summary of active molecular orbitals: 
------------------------------------------------------------------------
 
  Index      Eigenvalue    Symmetry    Index      Eigenvalue    Symmetry
------------------------------------------------------------------------
     1        -1.1361414        1        53         0.4372343        2
     2        -1.0104774        1        54         0.5518925        2
     3        -0.8784481        1        55         0.5974589        2
     4        -0.7006171        1        56         0.7232285        2
     5        -0.6756711        1        57         0.8016099        2
     6        -0.5315431        1        58         0.8717186        2
     7        -0.3845673        1        59         0.9000767        2
     8        -1.0379241        2        60         1.0917912        2
     9        -0.8182924        2        61         1.1305279        2
    10        -0.6219082        2        62         1.2071949        2
    11        -0.6028828        2        63         1.3499893        2
    12        -0.4785522        2        64         1.4564358        2
    13        -0.4854809        3        65         1.5881087        2
    14        -0.3155000        3        66         1.7537476        2
    15        -0.3576631        4        67         1.8034023        2
    16         0.1570927        1        68         1.9470961        2
    17         0.1817879        1        69         2.0606017        2
    18         0.2479600        1        70         2.1170055        2
    19         0.2650131        1        71         2.1997683        2
    20         0.4438352        1        72         2.2824146        2
    21         0.5619794        1        73         2.5085185        2
    22         0.6039385        1        74         2.6948572        2
    23         0.6826966        1        75         2.9500745        2
    24         0.7179932        1        76         2.9870988        2
    25         0.7599414        1        77         3.1998383        2
    26         0.8510421        1        78         0.0516209        3
    27         0.9306754        1        79         0.2922004        3
    28         0.9676963        1        80         0.6675603        3
    29         1.0755917        1        81         0.7517931        3
    30         1.1207197        1        82         0.8585159        3
    31         1.2631249        1        83         1.0449862        3
    32         1.2820684        1        84         1.1360233        3
    33         1.3972137        1        85         1.2919547        3
    34         1.5854681        1        86         1.4319642        3
    35         1.6489218        1        87         1.7042833        3
    36         1.8056122        1        88         1.8819453        3
    37         1.8902348        1        89         1.9897940        3
    38         1.9221315        1        90         2.0300625        3
    39         1.9849294        1        91         2.2444985        3
    40         2.1135835        1        92         2.4591063        3
    41         2.2305315        1        93         0.1220990        4
    42         2.2781341        1        94         0.7176442        4
    43         2.3961798        1        95         0.8048344        4
    44         2.4861680        1        96         1.1486410        4
    45         2.7314801        1        97         1.1862006        4
    46         2.7755012        1        98         1.3198649        4
    47         2.9588546        1        99         1.7792074        4
    48         3.0162245        1       100         1.9462761        4
    49         3.5937940        1       101         2.1609940        4
    50         0.2013470        2       102         2.2776714        4
    51         0.2385336        2       103         2.4658296        4
    52         0.3391772        2
------------------------------------------------------------------------
 @CHECKOUT-I, Total execution time (CPU/WALL):        82.91/       3.61 seconds.
--executable xvtran finished with status     0 in        3.64 seconds (walltime).
 --invoking executable--
/home/besselman/CFOUR_18/cfour18/bin/xintprc
 @GETMEM-I,  Allocated  183105 MB of main memory.
  @GMOIAA-I, Processing MO integrals for spin case AA.
  @GMOIAA-I, Generation of integral list completed.
                      TYPE                NUMBER
                      ----               --------
                      PPPP               1980067
                      PPPH               1349060
                      PPHH                231695
                      PHPH                126158
                      PHHH                 43582
                      HHHH                  2174

                     TOTAL               3732736

  @FORMT2-I, Second-order MP correlation energies:
            ------------------------------------------------
            E(SCF)                  =   -246.481843299414 a.u.
            E2(AA)                  =     -0.115708633744 a.u.
            E2(AB)                  =     -0.643090986465 a.u.
            E2(TOT)                 =     -0.874508253953 a.u.
            Total MP2 energy        =   -247.356351553366 a.u.
            ------------------------------------------------
   Largest T2 amplitudes for spin case AB:
       _       _                 _       _                 _       _
   i   j   a   b             i   j   a   b             i   j   a   b
-----------------------------------------------------------------------------
[ 14  14  78  78]-0.13109 [ 15  15  93  93]-0.06491 [ 15  15  78  78]-0.06114
[ 14  12  78  52] 0.05131 [ 12  14  52  78] 0.05131 [ 12  12  52  52]-0.04150
[ 15  14  78  93] 0.04125 [ 14  15  93  78] 0.04125 [ 14  14  93  93]-0.03985
[ 13  13  78  78]-0.03981 [ 13  13  93  93]-0.03256 [ 14   7  78  16]-0.03041
[  7  14  16  78]-0.03041 [ 14  13  79  78]-0.02901 [ 13  14  78  79]-0.02901
-----------------------------------------------------------------------------
   Norm of T2AB vector (   462070 symmetry allowed elements):  0.5266259944.
-----------------------------------------------------------------------------
 @CHECKOUT-I, Total execution time (CPU/WALL):         8.88/       0.56 seconds.
--executable xintprc finished with status     0 in        0.59 seconds (walltime).
 --invoking executable--
/home/besselman/CFOUR_18/cfour18/bin/xncc
 @GETMEM-I,  Allocated       7 MB of main memory.

Running with 32 threads/proc

Using DIIS to accelerate the convergence of T1 and T2
Using immediate high-order contributions
Performing 3 CCSD sub-iterations
Damping factor for T3: 0.000000
Damping factor for T4: 0.000000

Using DIIS to accelerate the convergence of L1 and L2
Using immediate high-order contributions
Damping factor for L3: 0.000000
Damping factor for L4: 0.000000

Transposes are coarse-threaded

Memory limit:                178.814 GiB
Minimum memory requirement:  480.511 MiB
Compromise memory amount:     31.930 GiB
Optimal memory requirement:  987.132 GiB

List              Location   Size        Cached Hunks Est. Disk I/O
----------------- ---------- ----------- ------ ----- -------------

           T_DIIS       70:0   17.643 MiB    Yes     -   635.132 MiB
           Z_DIIS       70:1   17.643 MiB    Yes     -     1.034 GiB
          <AI|bj>         18    3.525 MiB    Yes     -   615.153 MiB
          <Ab|Cd>        233  117.606 MiB    Yes     -   222.922 GiB
          <Ab|Ci>         30   20.304 MiB    Yes     -    23.985 GiB
          <Ab|Ij>         16    3.525 MiB    Yes     -     4.562 GiB
          <Ai|Bj>         25    3.525 MiB    Yes     -   514.696 MiB
          <Aj|bI>         21    3.525 MiB     No     -         0   B
          <Ij|Ka>         10  631.867 KiB    Yes     -   644.825 MiB
          <Ij|Kl>         13  111.852 KiB    Yes     -     7.209 MiB
            D(AB)      160:2   17.859 KiB    Yes     -     6.680 MiB
            D(AI)      160:4    3.273 KiB    Yes     -   998.398 KiB
            D(IA)      160:6    3.273 KiB    Yes     -   114.570 KiB
            D(IJ)      160:0      632   B    Yes     -   335.133 KiB
           D~(AB)      192:0   17.859 KiB    Yes     -   178.594 KiB
           D~(AI)      193:0    3.273 KiB    Yes     -     6.547 KiB
           D~(IJ)      191:0      632   B    Yes     -     6.172 KiB
            F(EA)       92:0   17.859 KiB    Yes     -     9.191 MiB
            F(EM)       93:0    3.273 KiB    Yes     -     1.215 MiB
            F(MI)       91:0      632   B    Yes     -   399.320 KiB
            G(AB)      192:2   17.859 KiB    Yes     -   857.250 KiB
         G(AI,BJ)        123    3.525 MiB     No     -         0   B
         G(AI,bj)        118    3.525 MiB    Yes     -     1.373 GiB
         G(Ab,Cd)        133  117.606 MiB    Yes     -    21.821 GiB
         G(Ab,Ij)        116    3.525 MiB    Yes     -   165.690 MiB
         G(Ai,Bc)        230   20.304 MiB    Yes     -   588.808 MiB
         G(Ai,Bj)        125    3.525 MiB    Yes     -     2.148 GiB
            G(IJ)      191:2      632   B    Yes     -    29.625 KiB
         G(Ij,Ab)        216    3.525 MiB    Yes     -    14.101 MiB
         G(Ij,Ka)        210  631.867 KiB    Yes     -    37.641 MiB
         G(Ij,Kl)        113  111.852 KiB    Yes     -    34.517 MiB
        G~(Ab,Ci)        269   20.304 MiB    Yes     -   568.504 MiB
        G~(Ab,Ij)        246    3.525 MiB    Yes     -    56.405 MiB
        G~(Ia,Jk)        265  631.867 KiB    Yes     -    46.896 MiB
        G~(Ij,Kl)        213  111.852 KiB     No     -         0   B
         H(AI,bj)        256    3.525 MiB    Yes     -    21.152 MiB
         H(Ai,Bj)        258    3.525 MiB    Yes     -    21.152 MiB
       Lambda(AI)      190:0    3.273 KiB    Yes     -   671.055 KiB
    Lambda(Ab,Ij)        146    3.525 MiB    Yes     -     1.752 GiB
            Q(AI)      190:2    3.273 KiB    Yes     -     1.103 MiB
         Q(Ab,Ij)         50    3.525 MiB    Yes     -     3.666 GiB
           QQ(AI)      190:4    3.273 KiB    Yes     -    52.375 KiB
        QQ(Ab,Ij)          3    3.525 MiB    Yes     -   215.044 MiB
            T(AI)       90:0    3.273 KiB    Yes     -     4.213 MiB
         T(Ab,Ij)         46    3.525 MiB    Yes     -     5.068 GiB
         W(Mn,Ij)         53  111.852 KiB    Yes     -    37.903 MiB
        W~(Ab,Ej)        130   20.304 MiB    Yes     -    12.762 GiB
        W~(EM,bj)         56    3.525 MiB    Yes     -     2.510 GiB
        W~(Em,Bj)         58    3.525 MiB    Yes     -     2.820 GiB
        W~(Ij,Mb)        110  631.867 KiB    Yes     -   269.654 MiB
       W~~(Ab,Ej)        169   20.304 MiB    Yes     -    18.671 GiB
       W~~(EM,bj)         76    3.525 MiB    Yes     -   451.240 MiB
       W~~(Em,Bj)         78    3.525 MiB    Yes     -   451.240 MiB
       W~~(Ij,Mb)        165  631.867 KiB    Yes     -   371.469 MiB
            Z(AI)       90:2    3.273 KiB    Yes     -     2.158 MiB
         Z(Ab,Ij)         63    3.525 MiB    Yes     -     2.324 GiB
       G(abc,ijd)    GABCIJD   13.555 GiB    Yes     1    40.664 GiB
       G(abi,jkl)    GABIJKL  408.435 MiB    Yes     1     1.197 GiB
  Lambda(abc,ijk)     L3FILE  880.703 MiB    Yes     1    39.563 GiB
       Q(abc,ijk)     Q3FILE  880.703 MiB    Yes     1    26.662 GiB
       T(abc,ijk)     T3FILE  880.703 MiB    Yes     1    55.904 GiB
     T(abcd,ijkl)          -  318.413 GiB     No     7         0   B
       W(abc,ije)    WABCIJE   13.555 GiB    Yes     1    27.109 GiB
       W(abm,ijk)    WABMIJK  408.435 MiB    Yes     1   816.870 MiB
       Z(abc,ijk)     Z3FILE  880.703 MiB    Yes     1    77.406 GiB
     Z(abcd,ijkl)          -  318.413 GiB     No     7         0   B

Simulation and memory analysis took 52.609 seconds

MP2 correlation energy:  -0.874508253952663

Non-iterative calculation of MP2 took 0.768 cpu seconds and 0.024 walltime seconds at 1.711 Gflops/sec

Total MP2 energy: -247.356351553366295

Beginning iterative solution of CCSDT equations:

It.  Correlation Energy T1 Residual T2 Residual T3 Residual CPU Time (s) Walltime (s)
-------------------------------------------------------------------------------------
  1  -0.942886477028423 9.00701e-03 4.05872e-02 2.11533e-03      213.321        6.671
  2  -0.943588598231823 4.77222e-03 1.25561e-02 1.08109e-03      835.649       26.123
  3  -0.945579252303321 1.29015e-03 4.80205e-03 4.48330e-04      800.034       25.007
  4  -0.946274279543670 3.43495e-04 1.85332e-03 2.36835e-04      795.042       24.849
  5  -0.946542525416700 1.29548e-04 7.47193e-04 1.27292e-04      792.953       24.786

   A    I                     A    I                     A    I                  
-------------------------- -------------------------- -------------------------- 
  22   21  0.0721715143535   58   21  0.0198700440706   22   17 -0.0119612435902 
  43   21 -0.0311477562219   38   17  0.0198060969057   31   18  0.0112652193302 
  40   20  0.0269451967244   25   19 -0.0182067151562   33   19  0.0099697045070 
  23   20 -0.0239597201892   53   21 -0.0145651254822   60   20  0.0096796011715 
  24   19  0.0218253699922   69   18 -0.0123072903580   28   19 -0.0095089349981 

   A    B    I    J                     A    B    I    J                  
------------------------------------ ------------------------------------ 
  22   22   21   21 -0.2277607487931   31   31   18   18 -0.0492584872680 
  23   23   20   20 -0.1057219180476   22   31   21   18  0.0487746489797 
  22   23   20   21  0.0820227039264   31   22   18   21  0.0487746489797 
  23   22   21   20  0.0820227039264   22   22   20   20 -0.0455028333588 
  30   22   21   17 -0.0579993398386   23   23   17   17 -0.0388771269454 
  22   30   17   21 -0.0579993398386   24   24   19   19 -0.0378231538768 
  30   23   20   17  0.0496255686289   22   30   21   17 -0.0371680193462 
  23   30   17   20  0.0496255686289 

It.  Correlation Energy T1 Residual T2 Residual T3 Residual CPU Time (s) Walltime (s)
-------------------------------------------------------------------------------------
  6  -0.946632454701368 6.92102e-05 3.17548e-04 6.74672e-05      780.781       24.405
  7  -0.946668316965589 3.06839e-05 1.41126e-04 3.53252e-05      780.942       24.410
  8  -0.946683763499245 1.18850e-05 6.33675e-05 1.84047e-05      773.513       24.179
  9  -0.946690985729657 4.41017e-06 2.93222e-05 9.57111e-06      776.578       24.274
 10  -0.946694332244060 2.07462e-06 1.34869e-05 4.98798e-06      777.292       24.294

   A    I                     A    I                     A    I                  
-------------------------- -------------------------- -------------------------- 
  22   21  0.0721786830097   58   21  0.0198689816191   22   17 -0.0119702591403 
  43   21 -0.0311483437505   38   17  0.0198059387005   31   18  0.0112756218856 
  40   20  0.0269470151531   25   19 -0.0182300011518   33   19  0.0099754326693 
  23   20 -0.0239748918277   53   21 -0.0145627775756   60   20  0.0096799811864 
  24   19  0.0218393848843   69   18 -0.0123086484581   28   19 -0.0095240776085 

   A    B    I    J                     A    B    I    J                  
------------------------------------ ------------------------------------ 
  22   22   21   21 -0.2277779702585   31   31   18   18 -0.0492503947207 
  23   23   20   20 -0.1056611589587   22   31   21   18  0.0487600380171 
  22   23   20   21  0.0820065641050   31   22   18   21  0.0487600380171 
  23   22   21   20  0.0820065641050   22   22   20   20 -0.0454577445747 
  30   22   21   17 -0.0579588737694   23   23   17   17 -0.0389053378294 
  22   30   17   21 -0.0579588737694   24   24   19   19 -0.0378240112096 
  30   23   20   17  0.0496002857670   22   30   21   17 -0.0371501144056 
  23   30   17   20  0.0496002857670 

It.  Correlation Energy T1 Residual T2 Residual T3 Residual CPU Time (s) Walltime (s)
-------------------------------------------------------------------------------------
 11  -0.946695867206521 1.13688e-06 6.34962e-06 2.59359e-06      771.005       24.099
 12  -0.946696534911763 5.48835e-07 2.97619e-06 1.34680e-06      773.839       24.186
 13  -0.946696859134249 2.58279e-07 1.44205e-06 6.98320e-07      777.037       24.287
 14  -0.946697013355815 1.20572e-07 6.97433e-07 3.62371e-07      775.945       24.254
 15  -0.946697094247934 6.14613e-08 3.46344e-07 1.88129e-07      775.302       24.233

   A    I                     A    I                     A    I                  
-------------------------- -------------------------- -------------------------- 
  22   21  0.0721786477198   58   21  0.0198689557355   22   17 -0.0119704521283 
  43   21 -0.0311482708113   38   17  0.0198059459824   31   18  0.0112755105382 
  40   20  0.0269470067284   25   19 -0.0182298371586   33   19  0.0099754881609 
  23   20 -0.0239750880372   53   21 -0.0145627491069   60   20  0.0096799964917 
  24   19  0.0218382215327   69   18 -0.0123086432341   28   19 -0.0095237737086 

   A    B    I    J                     A    B    I    J                  
------------------------------------ ------------------------------------ 
  22   22   21   21 -0.2277771756846   31   31   18   18 -0.0492502352612 
  23   23   20   20 -0.1056605689183   22   31   21   18  0.0487599852413 
  22   23   20   21  0.0820061479986   31   22   18   21  0.0487599852413 
  23   22   21   20  0.0820061479986   22   22   20   20 -0.0454572284350 
  30   22   21   17 -0.0579585061890   23   23   17   17 -0.0389057052991 
  22   30   17   21 -0.0579585061890   24   24   19   19 -0.0378236156942 
  30   23   20   17  0.0496000907591   22   30   21   17 -0.0371499762258 
  23   30   17   20  0.0496000907591 

It.  Correlation Energy T1 Residual T2 Residual T3 Residual CPU Time (s) Walltime (s)
-------------------------------------------------------------------------------------
 16  -0.946697132928872 3.15393e-08 1.69910e-07 9.77699e-08      772.939       24.158
 17  -0.946697153178387 1.76139e-08 8.51247e-08 5.08614e-08      773.998       24.193
 18  -0.946697162383041 9.21867e-09 4.17804e-08 2.64524e-08      779.148       24.352
 19  -0.946697167215336 4.80104e-09 2.10171e-08 1.65098e-08      770.337       24.077
 20  -0.946697169399339 2.33159e-09 1.04001e-08 1.17462e-08      772.910       24.159

   A    I                     A    I                     A    I                  
-------------------------- -------------------------- -------------------------- 
  22   21  0.0721786845540   58   21  0.0198689538472   22   17 -0.0119704701796 
  43   21 -0.0311482730882   38   17  0.0198059475760   31   18  0.0112755131476 
  40   20  0.0269470080668   25   19 -0.0182298037218   33   19  0.0099754893993 
  23   20 -0.0239750973843   53   21 -0.0145627482598   60   20  0.0096799972626 
  24   19  0.0218381593569   69   18 -0.0123086428649   28   19 -0.0095237444699 

   A    B    I    J                     A    B    I    J                  
------------------------------------ ------------------------------------ 
  22   22   21   21 -0.2277771924646   31   31   18   18 -0.0492502349335 
  23   23   20   20 -0.1056605640140   22   31   21   18  0.0487599901329 
  22   23   20   21  0.0820061468546   31   22   18   21  0.0487599901329 
  23   22   21   20  0.0820061468546   22   22   20   20 -0.0454572039232 
  30   22   21   17 -0.0579585057075   23   23   17   17 -0.0389057167819 
  22   30   17   21 -0.0579585057075   24   24   19   19 -0.0378236042554 
  30   23   20   17  0.0496000916910   22   30   21   17 -0.0371499751076 
  23   30   17   20  0.0496000916910 

It.  Correlation Energy T1 Residual T2 Residual T3 Residual CPU Time (s) Walltime (s)
-------------------------------------------------------------------------------------
 21  -0.946697170633409 1.17988e-09 5.55323e-09 8.65337e-09      777.790       24.310
 22  -0.946697171198321 5.72655e-10 3.96291e-09 6.24096e-09      770.457       24.081
 23  -0.946697171549833 3.17829e-10 2.88978e-09 4.60090e-09      773.104       24.163
 24  -0.946697171697290 1.57177e-10 2.09618e-09 3.34966e-09      775.529       24.240
 25  -0.946697171797197 1.39256e-10 1.52979e-09 2.47208e-09      775.642       24.243

   A    I                     A    I                     A    I                  
-------------------------- -------------------------- -------------------------- 
  22   21  0.0721786840293   58   21  0.0198689539029   22   17 -0.0119704701775 
  43   21 -0.0311482730219   38   17  0.0198059475848   31   18  0.0112755133453 
  40   20  0.0269470080513   25   19 -0.0182298043377   33   19  0.0099754893911 
  23   20 -0.0239750973397   53   21 -0.0145627483280   60   20  0.0096799972579 
  24   19  0.0218381614087   69   18 -0.0123086428800   28   19 -0.0095237451443 

   A    B    I    J                     A    B    I    J                  
------------------------------------ ------------------------------------ 
  22   22   21   21 -0.2277771924840   31   31   18   18 -0.0492502350135 
  23   23   20   20 -0.1056605637809   22   31   21   18  0.0487599902749 
  22   23   20   21  0.0820061467128   31   22   18   21  0.0487599902749 
  23   22   21   20  0.0820061467128   22   22   20   20 -0.0454572035815 
  30   22   21   17 -0.0579585056295   23   23   17   17 -0.0389057170402 
  22   30   17   21 -0.0579585056295   24   24   19   19 -0.0378236045170 
  30   23   20   17  0.0496000916865   22   30   21   17 -0.0371499750399 
  23   30   17   20  0.0496000916865 

It.  Correlation Energy T1 Residual T2 Residual T3 Residual CPU Time (s) Walltime (s)
-------------------------------------------------------------------------------------
 26  -0.946697171830906 5.83800e-11 1.11814e-09 1.81137e-09      774.278       24.201
 27  -0.946697171858743 6.01328e-11 8.18925e-10 1.33827e-09      774.457       24.206

CCSDT iterations converged in 27 cycles and 640.483 seconds (23.722 s/it.) at 95.003 Gflops/sec

Total CCSDT energy: -247.428540471272385

CCSDT[Q] correlation energy:  -0.002609670223855
CCSDT(Q) correlation energy:  -0.006295160386122

Non-iterative calculation of CCSDT(Q) took 346331.370 cpu seconds and 12891.270 walltime seconds at 9.454 Gflops/sec

Total CCSDT(Q) energy: -247.434835631658501

             _
Formation of H took 2.386 seconds at 19.062 Gflops/sec

Beginning iterative solution of Lambda-CCSDT equations:

It.  Correlation Energy L1 Residual L2 Residual L3 Residual CPU Time (s) Walltime (s)
-------------------------------------------------------------------------------------
  1  -0.894732642860977 2.04072e-02 1.75173e-02 4.11157e-03      896.245       28.014
  2  -0.896621612754778 2.34949e-03 1.64472e-03 1.86458e-03     1559.430       48.740
  3  -0.896191905965746 4.48839e-03 8.02260e-04 4.42926e-04     1522.391       47.585
  4  -0.895548463824240 1.39731e-03 6.35117e-04 4.12409e-04     1471.136       45.982
  5  -0.895663897547409 7.16829e-04 1.74249e-04 7.27423e-05     1453.243       45.421

   A    I                     A    I                     A    I                  
-------------------------- -------------------------- -------------------------- 
  22   21  0.0464904957309   38   17  0.0169771543794   28   16 -0.0105048073408 
  43   21 -0.0252995088431   31   18  0.0162548615484   69   18 -0.0101872091412 
  40   20  0.0232171321185   53   21 -0.0134862502660   28   13 -0.0089172317362 
  23   20 -0.0208139446139   24   19  0.0133891919869   33   19  0.0087711043545 
  58   21  0.0178985233246   25   19 -0.0121221682756   60   20  0.0081578995178 

   A    B    I    J                     A    B    I    J                  
------------------------------------ ------------------------------------ 
  22   22   21   21 -0.2065494071395   23   30   17   20  0.0466995613759 
  23   23   20   20 -0.0965199214800   22   31   21   18  0.0454288999308 
  22   23   20   21  0.0753935223390   31   22   18   21  0.0454288999308 
  23   22   21   20  0.0753935223390   22   22   20   20 -0.0394450016826 
  30   22   21   17 -0.0530064814244   24   24   19   19 -0.0366103493030 
  22   30   17   21 -0.0530064814244   23   23   17   17 -0.0363377943989 
  31   31   18   18 -0.0494046338867   30   30   17   17 -0.0360316709290 
  30   23   20   17  0.0466995613759 

It.  Correlation Energy L1 Residual L2 Residual L3 Residual CPU Time (s) Walltime (s)
-------------------------------------------------------------------------------------
  6  -0.895694081951960 3.06706e-04 1.08553e-04 5.71945e-05     1446.397       45.207
  7  -0.895702261914329 3.92726e-05 3.21766e-05 2.04231e-05     1439.278       44.984
  8  -0.895709039558873 1.66761e-05 1.38332e-05 6.73672e-06     1438.110       44.947
  9  -0.895705893051617 3.99585e-06 6.68131e-06 3.66770e-06     1425.587       44.557
 10  -0.895705961060862 3.34640e-06 3.51496e-06 1.48970e-06     1429.725       44.686

   A    I                     A    I                     A    I                  
-------------------------- -------------------------- -------------------------- 
  22   21  0.0456557428522   38   17  0.0169880778807   28   16 -0.0104676607569 
  43   21 -0.0252627938934   31   18  0.0159864895019   69   18 -0.0101888835899 
  40   20  0.0232423576831   53   21 -0.0135326873668   28   13 -0.0088944680931 
  23   20 -0.0207587351116   24   19  0.0132125512496   33   19  0.0088110048842 
  58   21  0.0179652107429   25   19 -0.0121422144504   60   20  0.0081692487374 

   A    B    I    J                     A    B    I    J                  
------------------------------------ ------------------------------------ 
  22   22   21   21 -0.2061837314531   23   30   17   20  0.0466411499780 
  23   23   20   20 -0.0963672733234   22   31   21   18  0.0454214202097 
  22   23   20   21  0.0751523261625   31   22   18   21  0.0454214202097 
  23   22   21   20  0.0751523261625   22   22   20   20 -0.0395642716834 
  30   22   21   17 -0.0528908329631   24   24   19   19 -0.0365949577716 
  22   30   17   21 -0.0528908329631   23   23   17   17 -0.0364274850680 
  31   31   18   18 -0.0493686791744   30   30   17   17 -0.0359425769049 
  30   23   20   17  0.0466411499780 

It.  Correlation Energy L1 Residual L2 Residual L3 Residual CPU Time (s) Walltime (s)
-------------------------------------------------------------------------------------
 11  -0.895705829754325 2.13245e-06 1.97670e-06 7.86271e-07     1429.997       44.694
 12  -0.895705657635174 7.98115e-07 1.25072e-06 4.01689e-07     1423.992       44.512
 13  -0.895705787640523 1.07122e-06 4.60595e-07 2.22782e-07     1420.488       44.399
 14  -0.895705753610158 4.75476e-07 2.49229e-07 1.11228e-07     1417.287       44.299
 15  -0.895705773473564 2.25357e-07 1.04581e-07 5.93059e-08     1417.944       44.317

   A    I                     A    I                     A    I                  
-------------------------- -------------------------- -------------------------- 
  22   21  0.0456507054342   38   17  0.0169877821490   28   16 -0.0104673284238 
  43   21 -0.0252612150849   31   18  0.0159883063231   69   18 -0.0101890706774 
  40   20  0.0232420826194   53   21 -0.0135324313314   28   13 -0.0088947007828 
  23   20 -0.0207582348798   24   19  0.0132179035110   33   19  0.0088106634997 
  58   21  0.0179651363236   25   19 -0.0121446064046   60   20  0.0081692490759 

   A    B    I    J                     A    B    I    J                  
------------------------------------ ------------------------------------ 
  22   22   21   21 -0.2061759209390   23   30   17   20  0.0466398938176 
  23   23   20   20 -0.0963631798122   22   31   21   18  0.0454213790892 
  22   23   20   21  0.0751482976004   31   22   18   21  0.0454213790892 
  23   22   21   20  0.0751482976004   22   22   20   20 -0.0395644481873 
  30   22   21   17 -0.0528882988073   24   24   19   19 -0.0365944536898 
  22   30   17   21 -0.0528882988073   23   23   17   17 -0.0364288894301 
  31   31   18   18 -0.0493685859431   30   30   17   17 -0.0359406919983 
  30   23   20   17  0.0466398938176 

It.  Correlation Energy L1 Residual L2 Residual L3 Residual CPU Time (s) Walltime (s)
-------------------------------------------------------------------------------------
 16  -0.895705782697914 1.44215e-07 4.68558e-08 4.34246e-08     1413.551       44.180
 17  -0.895705779130856 1.31708e-08 1.83512e-08 3.20824e-08     1415.583       44.244
 18  -0.895705780716125 1.04608e-08 1.61331e-08 2.33398e-08     1415.151       44.230
 19  -0.895705781340601 8.55297e-09 9.97616e-09 1.70995e-08     1416.273       44.265
 20  -0.895705780421160 5.52134e-09 6.66400e-09 1.24659e-08     1418.711       44.341

   A    I                     A    I                     A    I                  
-------------------------- -------------------------- -------------------------- 
  22   21  0.0456503364978   38   17  0.0169877874346   28   16 -0.0104673212836 
  43   21 -0.0252611996746   31   18  0.0159881863840   69   18 -0.0101890668950 
  40   20  0.0232420792428   53   21 -0.0135324404280   28   13 -0.0088947010926 
  23   20 -0.0207582159254   24   19  0.0132179225420   33   19  0.0088106807462 
  58   21  0.0179651464806   25   19 -0.0121446276445   60   20  0.0081692476001 

   A    B    I    J                     A    B    I    J                  
------------------------------------ ------------------------------------ 
  22   22   21   21 -0.2061757117274   23   30   17   20  0.0466398686511 
  23   23   20   20 -0.0963631141481   22   31   21   18  0.0454213778535 
  22   23   20   21  0.0751481756837   31   22   18   21  0.0454213778535 
  23   22   21   20  0.0751481756837   22   22   20   20 -0.0395645098116 
  30   22   21   17 -0.0528882437978   24   24   19   19 -0.0365944410601 
  22   30   17   21 -0.0528882437978   23   23   17   17 -0.0364289263682 
  31   31   18   18 -0.0493685600294   30   30   17   17 -0.0359406642939 
  30   23   20   17  0.0466398686511 

It.  Correlation Energy L1 Residual L2 Residual L3 Residual CPU Time (s) Walltime (s)
-------------------------------------------------------------------------------------
 21  -0.895705780755353 2.18800e-09 3.79919e-09 9.14570e-09     1417.411       44.301
 22  -0.895705780826719 1.39063e-09 2.08716e-09 6.69391e-09     1419.884       44.378
 23  -0.895705780747392 9.99145e-10 1.21711e-09 4.91447e-09     1419.937       44.382
 24  -0.895705780819025 4.94891e-10 8.06327e-10 3.60200e-09     1419.889       44.379

Lambda-CCSDT iterations converged in 24 cycles and 1061.139 seconds (44.214 s/it.) at 104.651 Gflops/sec

 @CHECKOUT-I, Total execution time (CPU/WALL):    402516.79/   14696.31 seconds.
norm of D(AI): 0.086792885712769
norm of D(IA): 0.088198509397625
norm of D(AB): 0.147183619940976
norm of D(IJ): 0.168245544956194
E(AB): 0.574505844450269
E(IJ): 0.549593273203804
E(1e): 1.124099117654074
norm of G(Ab,Ij): 0.594916852637163
norm of G(Ij,Ab): 0.611968158536613
E(Ab,Ij): -1.780353617542186
norm of G(Ab,Cd): 0.094466269626468
E(Ab,Cd): 0.396031926274632
norm of G(Ij,Kl): 0.099624726379820
E(Ij,Kl): 0.346635982579161
norm of G(Ai,Bc): 0.035170007438517
norm of G(Ab,Ci): 0.032417863795592
E(Ab,Ci): -0.125357645917253
norm of G(Ij,Ka): 0.028159072400108
norm of G(Ia,Jk): 0.026137414870956
E(Ia,Jk): -0.024507042684469
norm of G(AI,bj): 0.085980311130586
norm of G(Ai,Bj): 0.115494373814136
E(Ai,Bj): -0.889541052633800
E1: -0.472064178181735
E2: -0.547141386739732
E3: 0.129664512287666
E(tot): -0.952992332269841

Formation of one- and two-particle density
matrices took 47.487 seconds at 59.970 Gflops/sec

--executable xncc finished with status     0 in    14700.66 seconds (walltime).
 --invoking executable--
/home/besselman/CFOUR_18/cfour18/bin/xdens
 @GETMEM-I,  Allocated  183105 MB of main memory.
  The perturbed orbitals are chosen canonical.
  local is set to  F
  local is set to  F
  local is set to 4 F
  local is set to  F
  local is set to 5 F
  local is set to 6 F
  local is set to 7 F T
  local5 is set to  F
  local is set to  F
  local is set to 12 F
 ITERM.tmp does not exsit!
 skip reading
  The iterative expansion of D(ai) converged after  22 iterations.
  SORTNOC109-I, Processed      1085260 fPQR integrals.
  local is set to 12 F
  ----------------------------------------------------------------------
                 Natural orbital occupation numbers
  ----------------------------------------------------------------------
  2.00002  2.00001  2.00001  2.00001  2.00001  2.00001  1.97602  1.97176
  1.97070  1.96386  1.96101  1.95874  1.95514  1.95355  1.94904  1.94777
  1.92105  1.90428  1.89973  1.87116  1.77548  0.21888  0.10471  0.09603
  0.07564  0.05673  0.03203  0.02988  0.02749  0.02658  0.02445  0.02260
  0.02168  0.01971  0.01862  0.01446  0.01189  0.01094  0.01090  0.00951
  0.00926  0.00914  0.00914  0.00878  0.00876  0.00824  0.00740  0.00656
  0.00644  0.00630  0.00624  0.00572  0.00553  0.00552  0.00455  0.00437
  0.00425  0.00405  0.00386  0.00381  0.00380  0.00366  0.00346  0.00325
  0.00293  0.00264  0.00241  0.00235  0.00233  0.00224  0.00219  0.00177
  0.00175  0.00173  0.00169  0.00141  0.00138  0.00135  0.00123  0.00122
  0.00104  0.00098  0.00093  0.00088  0.00084  0.00081  0.00080  0.00077
  0.00077  0.00073  0.00066  0.00065  0.00063  0.00055  0.00050  0.00048
  0.00044  0.00039  0.00038  0.00036  0.00028  0.00023  0.00022  0.00021
  0.00017  0.00017  0.00015  0.00012  0.00010
  Trace of density matrix :  42.0000000000.
  ----------------------------------------------------------------------
  Density calculation successfully completed.
 @CHECKOUT-I, Total execution time (CPU/WALL):        61.83/       1.99 seconds.
--executable xdens finished with status     0 in        2.12 seconds (walltime).
 --invoking executable--
/home/besselman/CFOUR_18/cfour18/bin/xanti
 @GETMEM-I,  Allocated  183105 MB of main memory.
  @SETMET-I, Unequal number of MO and AO orbitals.
 @CHECKOUT-I, Total execution time (CPU/WALL):         6.81/       0.78 seconds.
--executable xanti finished with status     0 in        0.80 seconds (walltime).
 --invoking executable--
/home/besselman/CFOUR_18/cfour18/bin/xbcktrn
 @GETMEM-I,  Allocated  183105 MB of main memory.
 @CHECKOUT-I, Total execution time (CPU/WALL):         0.34/       0.34 seconds.
--executable xbcktrn finished with status     0 in        0.39 seconds (walltime).
 --invoking executable--
/home/besselman/CFOUR_18/cfour18/bin/xvdint
 @GETMEM-I,  Allocated  183105 MB of main memory.
 One- and two-electron integral derivatives are calculated
 for RHF-CC/MBPT gradients and dipole moments.
 Spherical gaussians are used.

                     Kinetic energy integral gradient
                     --------------------------------

                         H #1 z    -0.4440075354
                         C #2 z    -0.0235009453
                         C #3 x    -0.2760221127
                         C #3 z    -0.3810356380
                         C #4 x     0.0978013360
                         C #4 z     0.8400037345
                         H #5 x    -0.7329713015
                         H #5 z    -0.4973844814
                         H #6 x    -0.8598566503
                         H #6 z     0.2809675533
                         N #7 z     0.2249573124


 H #1       0.0000000000            0.0000000000           -0.4440075354
 C #2       0.0000000000            0.0000000000           -0.0235009453
 C #3 1    -0.1380110563            0.0000000000           -0.1905178190
 C #3 2     0.1380110563            0.0000000000           -0.1905178190
 C #4 1     0.0489006680            0.0000000000            0.4200018672
 C #4 2    -0.0489006680            0.0000000000            0.4200018672
 H #5 1    -0.3664856507            0.0000000000           -0.2486922407
 H #5 2     0.3664856507            0.0000000000           -0.2486922407
 H #6 1    -0.4299283251            0.0000000000            0.1404837766
 H #6 2     0.4299283251            0.0000000000            0.1404837766
 N #7       0.0000000000            0.0000000000            0.2249573124


                   Nuclear attraction integral gradient
                   ------------------------------------

                         H #1 z     7.4951617207
                         C #2 z    11.9623822361
                         C #3 x    25.8977518525
                         C #3 z    18.9550181950
                         C #4 x    25.2906117682
                         C #4 z   -23.4149414284
                         H #5 x    12.5631113841
                         H #5 z     8.4327112853
                         H #6 x    14.4570231609
                         H #6 z    -4.7492935834
                         N #7 z   -18.6810384253


 H #1       0.0000000000            0.0000000000            7.4951617207
 C #2       0.0000000000            0.0000000000           11.9623822361
 C #3 1    12.9488759262            0.0000000000            9.4775090975
 C #3 2   -12.9488759262            0.0000000000            9.4775090975
 C #4 1    12.6453058841            0.0000000000          -11.7074707142
 C #4 2   -12.6453058841            0.0000000000          -11.7074707142
 H #5 1     6.2815556921            0.0000000000            4.2163556427
 H #5 2    -6.2815556921            0.0000000000            4.2163556427
 H #6 1     7.2285115804            0.0000000000           -2.3746467917
 H #6 2    -7.2285115804            0.0000000000           -2.3746467917
 N #7       0.0000000000            0.0000000000          -18.6810384253


                      Reorthonormalization gradient
                      -----------------------------

                         H #1 z    -0.2158001761
                         C #2 z     0.0529840781
                         C #3 x    -0.0760557369
                         C #3 z    -0.0993057528
                         C #4 x     0.0608347880
                         C #4 z     0.2505005194
                         H #5 x    -0.3722593094
                         H #5 z    -0.2566424314
                         H #6 x    -0.4812856246
                         H #6 z     0.1247142928
                         N #7 z     0.1435494699


 H #1       0.0000000000            0.0000000000           -0.2158001761
 C #2       0.0000000000            0.0000000000            0.0529840781
 C #3 1    -0.0380278685            0.0000000000           -0.0496528764
 C #3 2     0.0380278685            0.0000000000           -0.0496528764
 C #4 1     0.0304173940            0.0000000000            0.1252502597
 C #4 2    -0.0304173940            0.0000000000            0.1252502597
 H #5 1    -0.1861296547            0.0000000000           -0.1283212157
 H #5 2     0.1861296547            0.0000000000           -0.1283212157
 H #6 1    -0.2406428123            0.0000000000            0.0623571464
 H #6 2     0.2406428123            0.0000000000            0.0623571464
 N #7       0.0000000000            0.0000000000            0.1435494699


                Electronic contributions to dipole moment
                -----------------------------------------

                               au             Debye

                    z     -2.05125174     -5.21376279

  Conversion factor used: 1 a.u. =   2.54174691 Debye 


 Evaluation of 1e integral derivatives required    2.31 seconds.
 Evaluation of 2el integral derivatives

                      Two-electron integral gradient
                      ------------------------------

                         H #1 z    -4.3500531833
                         C #2 z    -5.1027200594
                         C #3 x   -12.8764241977
                         C #3 z    -9.9591551677
                         C #4 x   -13.1530532604
                         C #4 z    12.4220058415
                         H #5 x    -7.4559322552
                         H #5 z    -4.8565341714
                         H #6 x    -8.7993866738
                         H #6 z     2.4648739316
                         N #7 z     9.3815828087


 H #1       0.0000000000            0.0000000000           -4.3500531833
 C #2       0.0000000000            0.0000000000           -5.1027200594
 C #3 1    -6.4382120988            0.0000000000           -4.9795775838
 C #3 2     6.4382120988            0.0000000000           -4.9795775838
 C #4 1    -6.5765266302            0.0000000000            6.2110029207
 C #4 2     6.5765266302            0.0000000000            6.2110029207
 H #5 1    -3.7279661276            0.0000000000           -2.4282670857
 H #5 2     3.7279661276            0.0000000000           -2.4282670857
 H #6 1    -4.3996933369            0.0000000000            1.2324369658
 H #6 2     4.3996933369            0.0000000000            1.2324369658
 N #7       0.0000000000            0.0000000000            9.3815828087


 Evaluation of 2e integral derivatives required   39.66 seconds.

                            Molecular gradient
                            ------------------

                         H #1 z    -0.0136828835
                         C #2 z    -0.0396581833
                         C #3 x    -0.0045930113
                         C #3 z     0.0560206812
                         C #4 x     0.2462804456
                         C #4 z     0.0136759248
                         H #5 x    -0.0091427289
                         H #5 z    -0.0256789251
                         H #6 x     0.0034260982
                         H #6 z     0.0457810300
                         N #7 z    -0.0364576440


 H #1       0.0000000000            0.0000000000           -0.0136828835
 C #2       0.0000000000            0.0000000000           -0.0396581833
 C #3 1    -0.0022965057            0.0000000000            0.0280103406
 C #3 2     0.0022965057            0.0000000000            0.0280103406
 C #4 1     0.1231402228            0.0000000000            0.0068379624
 C #4 2    -0.1231402228            0.0000000000            0.0068379624
 H #5 1    -0.0045713645            0.0000000000           -0.0128394625
 H #5 2     0.0045713645            0.0000000000           -0.0128394625
 H #6 1     0.0017130491            0.0000000000            0.0228905150
 H #6 2    -0.0017130491            0.0000000000            0.0228905150
 N #7       0.0000000000            0.0000000000           -0.0364576440


  Molecular gradient norm 0.264E+00

                           Total dipole moment
                           -------------------

                               au             Debye

                    z      0.84144772      2.13874713

  Conversion factor used: 1 a.u. =   2.54174691 Debye 


 @CHECKOUT-I, Total execution time (CPU/WALL):        41.93/      14.54 seconds.
--executable xvdint finished with status     0 in       14.60 seconds (walltime).
 --invoking executable--
/home/besselman/CFOUR_18/cfour18/bin/xjoda
   JODA beginning optimization cycle #  2.
   Retrieving information from last optimization cycle.
                    10                     0
 OriVec is    1.00000000000000       5.053215498074303E-016
  0.000000000000000E+000                     1
  calling readgh 3                      1                    -1
  gradient from JOBARC 
   0.000000000000000   0.000000000000000  -0.013682883491687
   0.000000000000000   0.000000000000000  -0.039658183333399
  -0.002296505655224   0.000000000000000   0.028010340586256
   0.002296505655224   0.000000000000000   0.028010340586256
   0.123140222812558   0.000000000000000   0.006837962375536
  -0.123140222812558   0.000000000000000   0.006837962375536
  -0.004571364473436   0.000000000000000  -0.012839462548978
   0.004571364473436   0.000000000000000  -0.012839462548978
   0.001713049100146   0.000000000000000   0.022890514995069
  -0.001713049100146   0.000000000000000   0.022890514995069
   0.000000000000000   0.000000000000000  -0.036457643990718
 
                     0
  current gradient vector 
        0.000000000000000        0.000000000000000       -0.013682883491687
        0.000000000000000        0.000000000000000       -0.039658183333399
       -0.002296505655224        0.000000000000000        0.028010340586256
        0.002296505655224        0.000000000000000        0.028010340586256
        0.123140222812558        0.000000000000000        0.006837962375536
       -0.123140222812558        0.000000000000000        0.006837962375536
       -0.004571364473436        0.000000000000000       -0.012839462548978
        0.004571364473436        0.000000000000000       -0.012839462548978
        0.001713049100146        0.000000000000000        0.022890514995069
       -0.001713049100146        0.000000000000000        0.022890514995069
        0.000000000000000        0.000000000000000        0.000000000000000
        0.000000000000000        0.000000000000000       -0.036457643990718
   Internal coordinate energy gradients (atomic units): 
                     R                 dV/dR
 [R1   ]    2.050241000048955   -0.013682883491683
 [R2   ]    2.641481126751112    0.090934337750006
 [A1   ]    1.973687487056246   -0.598037867811348
 [R2   ]    2.641481126751112    0.090934337750006
 [A1   ]    1.973687487056246   -0.598037867811348
 [D180 ]    3.141592653589793    0.000000000000000
 [R3   ]    2.637583589881821   -0.009688071516214
 [A2   ]    2.131884895511725    0.382672449676078
 [D180 ]    3.141592653589793    0.000000000000000
 [R3   ]    2.637583589881821   -0.009688071516214
 [A2   ]    2.131884895511725    0.382672449676078
 [D180 ]    3.141592653589793    0.000000000000000
 [R4   ]    2.049024898939673   -0.011192986428240
 [A3   ]    2.117125069146012    0.015933224269367
 [D0   ]    0.000000000000000   -0.000000000000000
 [R4   ]    2.049024898939673   -0.011192986428240
 [A3   ]    2.117125069146012    0.015933224269367
 [D0   ]    0.000000000000000   -0.000000000000000
 [R5   ]    2.053358292305488   -0.006636691524112
 [A4   ]    2.097002188090014   -0.045120862519027
 [D180 ]    3.141592653589793    0.000000000000000
 [R5   ]    2.053358292305488   -0.006636691524112
 [A4   ]    2.097002188090014   -0.045120862519027
 [D180 ]    3.141592653589793    0.000000000000000
 [R    ]    1.889726907414138    0.000000000000000
 [A90  ]    1.570796326794897   -0.000000000000001
 [D90  ]    1.570796326794897   -0.000000000000000
 [R6   ]    5.315426755069709    0.036457643990714
 [A90  ]    1.570796326794897   -0.000000000000001
 [D180 ]    3.141592653589793    0.000000000000000
                     1                    -1                     0 ****
   Hessian from cycle  1 read.
   BFGS update using last two gradients and previous step.
   Optimization cycle  2.  Updating structure with Newton-Raphson step.
  @EFOL-I, Current internal coordinate Hessian written to FCMINT.
   There are  10 independent internal coordinates which will be optimized.
   Hessian matrix in totally symmetric symmetry coordinates: 
              R1        R2        A1        R3        A2   
  R1         0.997190 -0.009637  0.032255 -0.002767 -0.016525
  R2        -0.009637  1.087769 -0.579646 -0.009646  0.371224
  A1         0.032255 -0.579646  3.823337  0.032656 -2.254947
  R3        -0.002767 -0.009646  0.032656  0.997276 -0.016827
  A2        -0.016525  0.371224 -2.254947 -0.016827  1.668250
  R4        -0.004015 -0.011208  0.031447 -0.003957 -0.014535
  A3        -0.000088  0.015503 -0.089285 -0.000107  0.055457
  R5        -0.004099 -0.006780  0.005461 -0.004046  0.001677
  A4         0.000623 -0.043874  0.255712  0.000673 -0.159285
  R6        -0.004676  0.024731 -0.179237 -0.004657  0.116883
 
              R4        A3        R5        A4        R6   
  R1        -0.004015 -0.000088 -0.004099  0.000623 -0.004676
  R2        -0.011208  0.015503 -0.006780 -0.043874  0.024731
  A1         0.031447 -0.089285  0.005461  0.255712 -0.179237
  R3        -0.003957 -0.000107 -0.004046  0.000673 -0.004657
  A2        -0.014535  0.055457  0.001677 -0.159285  0.116883
  R4         0.994316  0.000210 -0.005704 -0.000086 -0.005817
  A3         0.000210  0.252065  0.000824 -0.005999  0.005187
  R5        -0.005704  0.000824  0.994457 -0.001864 -0.004365
  A4        -0.000086 -0.005999 -0.001864  0.267383 -0.014488
  R6        -0.005817  0.005187 -0.004365 -0.014488  1.005975
   The eigenvectors of the Hessian matrix: 
                   1         2         3         4         5
  R1         0.005006 -0.000000 -0.000000  0.226009  0.357987
  R2         0.007627  0.000000 -0.000000  0.734904 -0.583097
  A1        -0.496262  0.177504  0.092241  0.116296 -0.086210
  R3         0.004942 -0.000000  0.000000  0.222607  0.354860
  A2        -0.733987  0.380008  0.185422 -0.058363  0.059553
  R4         0.006952 -0.000000 -0.000000  0.322137  0.473171
  A3        -0.183935  0.092943 -0.978310 -0.000089  0.003120
  R5         0.006730 -0.000000 -0.000000  0.327345  0.413198
  A4         0.425356  0.903021  0.004532  0.001709 -0.008436
  R6         0.005111 -0.000000  0.000000  0.362521 -0.015310
 
                   6         7         8         9        10
  R1         0.064900  0.185576  0.126283  0.875254  0.008485
  R2        -0.075061  0.063668  0.291608  0.000210 -0.158534
  A1         0.000000 -0.000000  0.000000 -0.000000  0.832316
  R3        -0.890504  0.065753 -0.090363 -0.137606  0.008598
  A2        -0.000000  0.000000 -0.000000  0.000000 -0.524903
  R4         0.368804  0.574008  0.108477 -0.441535  0.008144
  A3        -0.000000 -0.000000 -0.000000 -0.000000 -0.020735
  R5         0.186313 -0.787829  0.221729 -0.132346  0.001072
  A4         0.000000 -0.000000 -0.000000 -0.000000  0.059417
  R6         0.162562 -0.083818 -0.911000  0.050258 -0.049192
   The eigenvalues of the Hessian matrix: 
       0.24552      0.25000      0.25000      0.96484      0.98977      1.00000
       1.00000      1.00000      1.00000      5.38789
   Gradients along Hessian eigenvectors: 
      -0.00793      0.00000     -0.00000     -0.03664      0.00908     -0.00000
      -0.00000     -0.00000      0.00000     -1.01481
   There are  0 negative eigenvalues.
   Summary of Optimization Cycle: 
   The maximum unscaled step is:    0.13806.
   Scale factor set to:  1.00000.
   Forces are in hartree/bohr and hartree/radian.
   Parameter values are in Angstroms and degrees.
--------------------------------------------------------------------------
  Parameter     dV/dR           Step          Rold            Rnew
--------------------------------------------------------------------------
    R1     -0.0136828835    0.0037362153    1.0849408087    1.0886770241
    R2      0.0909343378    0.0013633946    1.3978116084    1.3991750031
    A1     -0.5980378678    5.9126358160  113.0839630861  118.9965989021
    R3     -0.0096880715    0.0026114847    1.3957491208    1.3983606054
    A2      0.3826724497   -5.0782645932  122.1480069205  117.0697423273
    R4     -0.0111929864    0.0036122029    1.0842972758    1.0879094786
    A3      0.0159332243   -0.4003107047  121.3023311634  120.9020204587
    R5     -0.0066366915    0.0033908762    1.0865904088    1.0899812850
    A4     -0.0451208625    1.0159982992  120.1493750073  121.1653733064
    R6      0.0364576440    0.0025442210    2.8128026912    2.8153469122
--------------------------------------------------------------------------
  Minimum force:  0.006636692 / RMS force:  0.227250055
 Updating structure...
  -1.00000000000000       0.874648484070085       0.569374019836781     
  -1.00000000000000       0.890453251915233       0.874648484070085     
  -1.00000000000000       0.890453251915233       0.874648484070085     
   1.00000000000000       0.858046795847410       0.874648484070085     
   1.00000000000000       0.858046795847410       0.874648484070085     
  -1.00000000000000       0.855677173460917       0.890453251915233     
  -1.00000000000000       0.855677173460917       0.890453251915233     
  6.123233995736765E-017   1.00000000000000       0.569374019836781     
  -1.00000000000000        1.00000000000000       0.736464174013602     
   Rotational constants (in cm-1): 
          0.0962215450             0.1920750954             0.1928124972
   Rotational constants (in MHz): 
       2884.6497516659          5758.2673041615          5780.3740565789


 ----------------------------------------------------------------
         Coordinates used in calculation (QCOMP) 
 ----------------------------------------------------------------
 Z-matrix   Atomic            Coordinates (in bohr)
  Symbol    Number           X              Y              Z
 ----------------------------------------------------------------
     H         1        -0.00000000    -0.00000000    -4.68896751
     C         6        -0.00000000    -0.00000000    -2.63166608
     C         6         2.31262094    -0.00000000    -1.34993881
     C         6        -2.31262094     0.00000000    -1.34993881
     C         6         2.22376982    -0.00000000     1.29108560
     C         6        -2.22376982     0.00000000     1.29108560
     H         1         4.09121849    -0.00000000    -2.38101301
     H         1        -4.09121849     0.00000000    -2.38101301
     H         1         3.94942698    -0.00000000     2.41569390
     H         1        -3.94942698     0.00000000     2.41569390
     X         0         0.00000000     1.88972691    -2.63166608
     N         7         0.00000000     0.00000000     2.68856855
 ----------------------------------------------------------------
 
   Interatomic distance matrix (Angstroms) 
 
                 H             C             C             C             C    
                [ 1]        [ 2]        [ 3]        [ 4]        [ 5]
  H    [ 1]     0.00000
  C    [ 2]     1.08868     0.00000
  C    [ 3]     2.14935     1.39918     0.00000
  C    [ 4]     2.14935     1.39918     2.44757     0.00000
  C    [ 5]     3.37622     2.38618     1.39836     2.77774     0.00000
  C    [ 6]     3.37622     2.38618     2.77774     1.39836     2.35354
  H    [ 7]     2.48571     2.16904     1.08791     3.43241     2.18003
  H    [ 8]     2.48571     2.16904     3.43241     1.08791     3.86565
  H    [ 9]     4.30147     3.39144     2.17279     3.86673     1.08998
  H    [10]     4.30147     3.39144     3.86673     2.17279     3.32048
  X    [11]     1.47825     1.00000     1.71979     1.71979     2.58725
  N    [12]     3.90402     2.81535     2.46268     2.46268     1.38984
 
                 C             H             H             H             H    
                [ 6]        [ 7]        [ 8]        [ 9]        [10]
  C    [ 6]     0.00000
  H    [ 7]     3.86565     0.00000
  H    [ 8]     2.18003     4.32996     0.00000
  H    [ 9]     3.32048     2.53942     4.95453     0.00000
  H    [10]     1.08998     4.95453     2.53942     4.17989     0.00000
  X    [11]     2.58725     2.38846     2.38846     3.53579     3.53579
  N    [12]     1.38984     3.44733     3.44733     2.09493     2.09493
 
                 X             N    
                [11]        [12]
  X    [11]     0.00000
  N    [12]     2.98767     0.00000
   Rotational constants (order x, y, z, in cm-1): 
          0.1920750954             0.0962215450             0.1928124972
   Rotational constants (order x, y, z, in MHz): 
       5758.2673041615          2884.6497516659          5780.3740565789
  ECPDATA file not present.   Using default ECPDATA. 
  There are   6 frozen-core orbitals.
  There are  109 basis functions.
 @CHECKOUT-I, Total execution time (CPU/WALL):         0.11/       0.12 seconds.
--executable xjoda finished with status     0 in        0.25 seconds (walltime).
 --invoking executable--
/home/besselman/CFOUR_18/cfour18/bin/xvmol
 SERIAL VERSION OF MOLECULE STARTED
********************************************************************************
                    INPUT FROM MOL FILE
********************************************************************************
INTGRL        1    0    1    0    0    0    0    0    0                         
         *** CFOUR Program System (Release V0.1) ***                            
CCSDT(Q) PVDZ Optimization Pyridine                                             
    7    2 X  Y       0.10E-08              0    0                              
   9999.00      3.00                                                            
          1.00000000    1    2    1    1                                        
H #1  -0.000000000000000  -0.000000000000000  -4.688967505614089                
    4    2                                                                      
   13.0100000000000       1.968500000000000E-002  0.000000000000000E+000        
   1.96200000000000       0.137977000000000       0.000000000000000E+000        
  0.444600000000000       0.478148000000000       0.000000000000000E+000        
  0.122000000000000       0.501240000000000        1.00000000000000             
    1    1                                                                      
  0.727000000000000        1.00000000000000                                     
          6.00000000    1    3    1    1    1                                   
C #2  -0.000000000000000  -0.000000000000000  -2.631666081809105                
    9    3                                                                      
   6665.00000000000       6.920000000000000E-004 -1.460000000000000E-004        
  0.000000000000000E+000                                                        
   1000.00000000000       5.329000000000000E-003 -1.154000000000000E-003        
  0.000000000000000E+000                                                        
   228.000000000000       2.707700000000000E-002 -5.725000000000000E-003        
  0.000000000000000E+000                                                        
   64.7100000000000       0.101718000000000      -2.331200000000000E-002        
  0.000000000000000E+000                                                        
   21.0600000000000       0.274740000000000      -6.395500000000000E-002        
  0.000000000000000E+000                                                        
   7.49500000000000       0.448564000000000      -0.149981000000000             
  0.000000000000000E+000                                                        
   2.79700000000000       0.285074000000000      -0.127262000000000             
  0.000000000000000E+000                                                        
  0.521500000000000       1.520400000000000E-002  0.544529000000000             
  0.000000000000000E+000                                                        
  0.159600000000000      -3.191000000000000E-003  0.580496000000000             
   1.00000000000000                                                             
    4    2                                                                      
   9.43900000000000       3.810900000000000E-002  0.000000000000000E+000        
   2.00200000000000       0.209480000000000       0.000000000000000E+000        
  0.545600000000000       0.508557000000000       0.000000000000000E+000        
  0.151700000000000       0.468842000000000        1.00000000000000             
    1    1                                                                      
  0.550000000000000        1.00000000000000                                     
          6.00000000    1    3    1    1    1                                   
C #3   2.312620944725000  -0.000000000000001  -1.349938811503304                
    9    3                                                                      
   6665.00000000000       6.920000000000000E-004 -1.460000000000000E-004        
  0.000000000000000E+000                                                        
   1000.00000000000       5.329000000000000E-003 -1.154000000000000E-003        
  0.000000000000000E+000                                                        
   228.000000000000       2.707700000000000E-002 -5.725000000000000E-003        
  0.000000000000000E+000                                                        
   64.7100000000000       0.101718000000000      -2.331200000000000E-002        
  0.000000000000000E+000                                                        
   21.0600000000000       0.274740000000000      -6.395500000000000E-002        
  0.000000000000000E+000                                                        
   7.49500000000000       0.448564000000000      -0.149981000000000             
  0.000000000000000E+000                                                        
   2.79700000000000       0.285074000000000      -0.127262000000000             
  0.000000000000000E+000                                                        
  0.521500000000000       1.520400000000000E-002  0.544529000000000             
  0.000000000000000E+000                                                        
  0.159600000000000      -3.191000000000000E-003  0.580496000000000             
   1.00000000000000                                                             
    4    2                                                                      
   9.43900000000000       3.810900000000000E-002  0.000000000000000E+000        
   2.00200000000000       0.209480000000000       0.000000000000000E+000        
  0.545600000000000       0.508557000000000       0.000000000000000E+000        
  0.151700000000000       0.468842000000000        1.00000000000000             
    1    1                                                                      
  0.550000000000000        1.00000000000000                                     
          6.00000000    1    3    1    1    1                                   
C #4   2.223769817762166  -0.000000000000001   1.291085597036187                
    9    3                                                                      
   6665.00000000000       6.920000000000000E-004 -1.460000000000000E-004        
  0.000000000000000E+000                                                        
   1000.00000000000       5.329000000000000E-003 -1.154000000000000E-003        
  0.000000000000000E+000                                                        
   228.000000000000       2.707700000000000E-002 -5.725000000000000E-003        
  0.000000000000000E+000                                                        
   64.7100000000000       0.101718000000000      -2.331200000000000E-002        
  0.000000000000000E+000                                                        
   21.0600000000000       0.274740000000000      -6.395500000000000E-002        
  0.000000000000000E+000                                                        
   7.49500000000000       0.448564000000000      -0.149981000000000             
  0.000000000000000E+000                                                        
   2.79700000000000       0.285074000000000      -0.127262000000000             
  0.000000000000000E+000                                                        
  0.521500000000000       1.520400000000000E-002  0.544529000000000             
  0.000000000000000E+000                                                        
  0.159600000000000      -3.191000000000000E-003  0.580496000000000             
   1.00000000000000                                                             
    4    2                                                                      
   9.43900000000000       3.810900000000000E-002  0.000000000000000E+000        
   2.00200000000000       0.209480000000000       0.000000000000000E+000        
  0.545600000000000       0.508557000000000       0.000000000000000E+000        
  0.151700000000000       0.468842000000000        1.00000000000000             
    1    1                                                                      
  0.550000000000000        1.00000000000000                                     
          1.00000000    1    2    1    1                                        
H #5   4.091218489621526  -0.000000000000002  -2.381013007145302                
    4    2                                                                      
   13.0100000000000       1.968500000000000E-002  0.000000000000000E+000        
   1.96200000000000       0.137977000000000       0.000000000000000E+000        
  0.444600000000000       0.478148000000000       0.000000000000000E+000        
  0.122000000000000       0.501240000000000        1.00000000000000             
    1    1                                                                      
  0.727000000000000        1.00000000000000                                     
          1.00000000    1    2    1    1                                        
H #6   3.949426976750833  -0.000000000000002   2.415693901028208                
    4    2                                                                      
   13.0100000000000       1.968500000000000E-002  0.000000000000000E+000        
   1.96200000000000       0.137977000000000       0.000000000000000E+000        
  0.444600000000000       0.478148000000000       0.000000000000000E+000        
  0.122000000000000       0.501240000000000        1.00000000000000             
    1    1                                                                      
  0.727000000000000        1.00000000000000                                     
          7.00000000    1    3    1    1    1                                   
N #7   0.000000000000001   0.000000000000000   2.688568554148864                
    9    3                                                                      
   9046.00000000000       7.000000000000000E-004 -1.530000000000000E-004        
  0.000000000000000E+000                                                        
   1357.00000000000       5.389000000000000E-003 -1.208000000000000E-003        
  0.000000000000000E+000                                                        
   309.300000000000       2.740600000000000E-002 -5.992000000000000E-003        
  0.000000000000000E+000                                                        
   87.7300000000000       0.103207000000000      -2.454400000000000E-002        
  0.000000000000000E+000                                                        
   28.5600000000000       0.278723000000000      -6.745900000000001E-002        
  0.000000000000000E+000                                                        
   10.2100000000000       0.448540000000000      -0.158078000000000             
  0.000000000000000E+000                                                        
   3.83800000000000       0.278238000000000      -0.121831000000000             
  0.000000000000000E+000                                                        
  0.746600000000000       1.544000000000000E-002  0.549003000000000             
  0.000000000000000E+000                                                        
  0.224800000000000      -2.864000000000000E-003  0.578815000000000             
   1.00000000000000                                                             
    4    2                                                                      
   13.5500000000000       3.991900000000000E-002  0.000000000000000E+000        
   2.91700000000000       0.217169000000000       0.000000000000000E+000        
  0.797300000000000       0.510319000000000       0.000000000000000E+000        
  0.218500000000000       0.462214000000000        1.00000000000000             
    1    1                                                                      
  0.817000000000000        1.00000000000000                                     
FINISH                                                                          
 
********************************************************************************
 ONE- AND TWO-ELECTRON INTEGRALS OVER SYMMETRY-ADAPTED AOS ARE CALCULATED.

  SPHERICAL HARMONICS ARE USED.
  
  INTEGRALS LESS THAN  0.10E-13 ARE NEGLECTED.

  NUCLEAR REPULSION ENERGY :  203.2486221332 A.U.
  @MOLECU-I, ONE ELECTRON INTEGRALS (CPU/WALL):        0.07/       0.07 SECONDS.
  @TWOEL-I,     742628 INTEGRALS OF SYMMETRY TYPE  I I I I
  @TWOEL-I,    1957152 INTEGRALS OF SYMMETRY TYPE  I J I J
  @TWOEL-I,    1042898 INTEGRALS OF SYMMETRY TYPE  I I J J
  @TWOEL-I,     958177 INTEGRALS OF SYMMETRY TYPE  I J K L
  @TWOEL-I, TOTAL NUMBER OF 2-E INTEGRALS    4700855.
  @MOLECU-I, TWO ELECTRON INTEGRALS (CPU/WALL):       64.66/       2.06 SECONDS.
 @CHECKOUT-I, Total execution time (CPU/WALL):        64.75/       2.15 seconds.

Running with 32 threads/proc

--executable xvmol finished with status     0 in        2.23 seconds (walltime).
 --invoking executable--
/home/besselman/CFOUR_18/cfour18/bin/xvmol2ja
 @GETMEM-I,  Allocated  183105 MB of main memory.
 @CHECKOUT-I, Total execution time (CPU/WALL):         0.40/       0.04 seconds.
--executable xvmol2ja finished with status     0 in        0.08 seconds (walltime).
 --invoking executable--
/home/besselman/CFOUR_18/cfour18/bin/xvscf
  -------------------------------------------------
  Self-Consistent-Field Program for HF calculations
  -------------------------------------------------
    Integrals from VMOL are used
  There are  109 functions in the AO basis.

  There are 4 irreducible representations.

       Irrep        # of functions
         1                 45
         2                 35
         3                 17
         4                 12


  Parameters for SCF calculation: 
        SCF reference function:  RHF  
  Maximum number of iterations:  150
     Full symmetry point group: C2v 
     Computational point group: C2v 
        Initial density matrix: MOREAD                 
     SCF convergence tolerance: 10**(-10)
  DIIS convergence acceleration:  ON
          Latest start for DIIS:   2
                     DIIS order:  10

     Alpha population by irrep:  11    7    2    1
      Beta population by irrep:  11    7    2    1


 @GETMEM-I,  Allocated       3 MB of main memory.
   Smallest overlap matrix eigenvalues 
     Symmetry    Eigenvalue    
         1      .1118226905D-02              
         2      .4013651991D-02              
         3      .7910475863D-01              
         4      .2075043168D+00              
  --------------------------------------------------------------------
  Iteration         Total Energy            Largest Density Difference
  --------------------------------------------------------------------
       0          -235.770729267128530              0.0000000000D+00
       1          -245.109266539090896              0.1860894687D+01
       2          -246.276106060402782              0.1621110868D+01
       3          -246.698613913770629              0.5050614828D+00
       4          -246.703600179278766              0.6110786363D-01
       5          -246.705033785460017              0.2984834564D-01
       6          -246.705093859522577              0.6887799376D-02
       7          -246.705099524039184              0.2199763071D-02
       8          -246.705100219723391              0.8355093878D-03
       9          -246.705100267192989              0.2796691380D-03
      10          -246.705100270167947              0.6154450678D-04
      11          -246.705100271006103              0.3781622528D-04
      12          -246.705100271231544              0.1602625001D-04
      13          -246.705100271275086              0.8002898965D-05
      14          -246.705100271278724              0.2393646440D-05
      15          -246.705100271277075              0.6567876004D-06
      16          -246.705100271277189              0.2188298912D-06
      17          -246.705100271277587              0.5337884135D-07
      18          -246.705100271279292              0.2409722799D-07
      19          -246.705100271277701              0.7935888613D-08
      20          -246.705100271276962              0.1021573270D-08
      21          -246.705100271276450              0.2508407926D-09
      22          -246.705100271278951              0.1394651061D-09
   final occupation vector 
    11  7  2  1
    11  7  2  1

  SCF has converged.

 Density matrix saved to file den.dat
 total electron number:   42.0000000000001     
     E(SCF)=      -246.705100271279235              0.2390104781D-10

  Eigenvector printing suppressed.


 
  ORBITAL EIGENVALUES (ALPHA)  (1H = 27.2113834 eV)

       MO #        E(hartree)               E(eV)           FULLSYM    COMPSYM
       ----   --------------------   --------------------   -------   ---------
    1     1         -15.5771604370        -423.8760849343      A1        A1 (1)
    2    46         -11.2859659691        -307.1067470257      B1        B1 (2)
    3     2         -11.2859501563        -307.1063167374      A1        A1 (1)
    4     3         -11.2664939704        -306.5768870035      A1        A1 (1)
    5    47         -11.2499581260        -306.1269238007      B1        B1 (2)
    6     4         -11.2499086136        -306.1255764995      A1        A1 (1)
    7     5          -1.2290155861         -33.4432143192      A1        A1 (1)
    8     6          -1.0811492201         -29.4195659404      A1        A1 (1)
    9    48          -1.0300549755         -28.0292208604      B1        B1 (2)
   10     7          -0.8552668837         -23.2729950814      A1        A1 (1)
   11    49          -0.8453151996         -23.0021959908      B1        B1 (2)
   12     8          -0.7115376689         -19.3619243115      A1        A1 (1)
   13     9          -0.6552823953         -17.8311404930      A1        A1 (1)
   14    50          -0.6463099327         -17.5869873732      B1        B1 (2)
   15    51          -0.5994009635         -16.3105294294      B1        B1 (2)
   16    10          -0.5606195540         -15.2552336253      A1        A1 (1)
   17    81          -0.5252453115         -14.2926515499      B2        B2 (3)
   18    52          -0.5143236821         -13.9954589048      B1        B1 (2)
   19    11          -0.4202493700         -11.4355667294      A1        A1 (1)
   20    82          -0.3719409816         -10.1210286512      B2        B2 (3)
   21    98          -0.3468139767          -9.4372880873      A2        A2 (4)
  +++++++++++++++++++++++++++++++++++++++++++++++++++++++++++++++++++++++++++++
   22    83           0.1086955102           2.9577552027      B2        B2 (3)
   23    99           0.1279784062           3.4824694783      A2        A2 (4)
   24    12           0.1810585132           4.9268526212      A1        A1 (1)
   25    53           0.2131895866           5.8011835781      B1        B1 (2)
   26    13           0.2281819993           6.2091478675      A1        A1 (1)
   27    54           0.2493679450           6.7856467599      B1        B1 (2)
   28    14           0.2591441226           7.0516700771      A1        A1 (1)
   29    84           0.3284133529           8.9365816582      B2        B2 (3)
   30    15           0.3698664418          10.0645775547      A1        A1 (1)
   31    55           0.4353944104          11.8476842311      B1        B1 (2)
   32    56           0.4525391685          12.3142168182      B1        B1 (2)
   33    16           0.4588670685          12.4864077298      A1        A1 (1)
   34    57           0.5665957076          15.4178530334      B1        B1 (2)
   35    17           0.5867281998          15.9656859967      A1        A1 (1)
   36    18           0.6175589766          16.8046340842      A1        A1 (1)
   37    58           0.6669353866          18.1482345077      B1        B1 (2)
   38    85           0.6682808659          18.1848468614      B2        B2 (3)
   39    19           0.7182128825          19.5435661076      A1        A1 (1)
   40   100           0.7196716894          19.5832622628      A2        A2 (4)
   41    59           0.7215305244          19.6338437339      B1        B1 (2)
   42    20           0.7269518405          19.7813652439      A1        A1 (1)
   43    86           0.7381492557          20.0860624041      B2        B2 (3)
   44    21           0.7721307892          21.0107469393      A1        A1 (1)
   45    60           0.7920275997          21.5521666789      B1        B1 (2)
   46   101           0.8128585402          22.1190053861      A2        A2 (4)
   47    22           0.8372959553          22.7839812584      A1        A1 (1)
   48    87           0.8492695993          23.1098006774      B2        B2 (3)
   49    61           0.8751831826          23.8149451262      B1        B1 (2)
   50    62           0.9241441965          25.1472420470      B1        B1 (2)
   51    23           0.9531512848          25.9365650487      A1        A1 (1)
   52    24           0.9901758955          26.9440559248      A1        A1 (1)
   53    88           1.0618629944          28.8947610578      B2        B2 (3)
   54    25           1.0837475142          29.4902691188      A1        A1 (1)
   55    63           1.0852535101          29.5312493488      B1        B1 (2)
   56    26           1.1270149613          30.6676362099      A1        A1 (1)
   57    89           1.1569573913          31.4824111517      B2        B2 (3)
   58   102           1.1624630356          31.6322273511      A2        A2 (4)
   59    64           1.1871627982          32.3043420595      B1        B1 (2)
   60    27           1.2057754904          32.8108191628      A1        A1 (1)
   61    65           1.2058996349          32.8141973072      B1        B1 (2)
   62   103           1.2296410699          33.4602345985      A2        A2 (4)
   63    90           1.2797905635          34.8248716946      B2        B2 (3)
   64    28           1.3050126716          35.5112001483      A1        A1 (1)
   65    66           1.3405950835          36.4794468015      B1        B1 (2)
   66   104           1.3568089059          36.9206473385      A2        A2 (4)
   67    91           1.4203109232          38.6486250778      B2        B2 (3)
   68    29           1.4784772831          40.2314121989      A1        A1 (1)
   69    30           1.5421368273          41.9636764630      A1        A1 (1)
   70    67           1.5494333056          42.1622237303      B1        B1 (2)
   71    68           1.7239967328          46.9123360752      B1        B1 (2)
   72    92           1.7335971389          47.1735764079      B2        B2 (3)
   73    31           1.7469830485          47.5378255248      A1        A1 (1)
   74   105           1.7640705705          48.0028006391      A2        A2 (4)
   75    32           1.8201953857          49.5300345042      A1        A1 (1)
   76    69           1.8485279038          50.3010015153      B1        B1 (2)
   77    70           1.8736753896          50.9852993940      B1        B1 (2)
   78    93           1.8859562007          51.3194772522      B2        B2 (3)
   79    33           1.8938768719          51.5350096742      A1        A1 (1)
   80    34           1.9071922362          51.8973391557      A1        A1 (1)
   81   106           1.9549928269          53.1980593580      A2        A2 (4)
   82    71           1.9893456232          54.1328464689      B1        B1 (2)
   83    94           1.9896362548          54.1407549563      B2        B2 (3)
   84    35           2.0260562977          55.1317947061      A1        A1 (1)
   85    95           2.0423209685          55.5743788998      B2        B2 (3)
   86    72           2.1165208509          57.5934603479      B1        B1 (2)
   87    73           2.1378099032          58.1727649119      B1        B1 (2)
   88    36           2.1548194945          58.6356194231      A1        A1 (1)
   89    37           2.2029839040          59.9462396360      A1        A1 (1)
   90   107           2.2142833243          60.2537124933      A2        A2 (4)
   91    74           2.2583780914          61.4535921071      B1        B1 (2)
   92   108           2.2618987554          61.5493942461      A2        A2 (4)
   93    38           2.2785418572          62.0022760700      A1        A1 (1)
   94    96           2.3525444619          64.0159893170      B2        B2 (3)
   95    75           2.3995169650          65.2941761106      B1        B1 (2)
   96    39           2.5219467042          68.6256586823      A1        A1 (1)
   97    97           2.6028394053          70.8268609875      B2        B2 (3)
   98    40           2.7083898269          73.6990339754      A1        A1 (1)
   99    76           2.7131050856          73.8273426886      B1        B1 (2)
  100   109           2.7301626309          74.2915020946      A2        A2 (4)
  101    77           2.7791357643          75.6241288018      B1        B1 (2)
  102    41           2.7853723048          75.7938336976      A1        A1 (1)
  103    42           2.8712989365          78.1320162183      A1        A1 (1)
  104    78           3.0090993604          81.8817563842      B1        B1 (2)
  105    43           3.0333790911          82.5424414446      A1        A1 (1)
  106    79           3.1490523269          85.6900702142      B1        B1 (2)
  107    44           3.1947665713          86.9340180452      A1        A1 (1)
  108    80           3.2642225059          88.8240101112      B1        B1 (2)
  109    45           3.8231559216         104.0333615806      A1        A1 (1)


  VSCF finished.

 @CHECKOUT-I, Total execution time (CPU/WALL):         5.18/       1.50 seconds.
--executable xvscf finished with status     0 in        1.53 seconds (walltime).
 --invoking executable--
/home/besselman/CFOUR_18/cfour18/bin/xvtran
 @GETMEM-I,  Allocated  183105 MB of main memory.
  Full RHF integral transformation
  The following   6 MOs will be dropped:
    1  2  3  4 12 13
  There are 103 active molecular orbitals.
 TRANSFORMING (NP|QR) TYPE OF INTEGRALS
 TRANSFORMING (IA|JB) TYPE OF INTEGRALS
 TRANSFORMING (IJ|AB) TYPE OF INTEGRALS
 TRANSFORMING (FRZ ALL|ALL ALL) TYPE OF INTEGRALS
  Transformation of IIII integrals :
  1 pass through the AO integral file was required.
      742628 AO integrals were read.
     1093250 MO integrals were written to HF2.
  Transformation of IIJJ integrals :
  1 pass through the AO integral file was required.
     1042898 AO integrals were read.
      985703 MO integrals were written to HF2.
  Transformation of IJIJ integrals :
  1 pass through the AO integral file was required.
     1957152 AO integrals were read.
     2591309 MO integrals were written to HF2.
  Transformation of IJKL integrals :
  1 pass through the AO integral file was required.
      958177 AO integrals were read.
     1099764 MO integrals were written to HF2.
  Summary of active molecular orbitals: 
------------------------------------------------------------------------
 
  Index      Eigenvalue    Symmetry    Index      Eigenvalue    Symmetry
------------------------------------------------------------------------
     1        -1.2290156        1        53         0.4525392        2
     2        -1.0811492        1        54         0.5665957        2
     3        -0.8552669        1        55         0.6669354        2
     4        -0.7115377        1        56         0.7215305        2
     5        -0.6552824        1        57         0.7920276        2
     6        -0.5606196        1        58         0.8751832        2
     7        -0.4202494        1        59         0.9241442        2
     8        -1.0300550        2        60         1.0852535        2
     9        -0.8453152        2        61         1.1871628        2
    10        -0.6463099        2        62         1.2058996        2
    11        -0.5994010        2        63         1.3405951        2
    12        -0.5143237        2        64         1.5494333        2
    13        -0.5252453        3        65         1.7239967        2
    14        -0.3719410        3        66         1.8485279        2
    15        -0.3468140        4        67         1.8736754        2
    16         0.1810585        1        68         1.9893456        2
    17         0.2281820        1        69         2.1165209        2
    18         0.2591441        1        70         2.1378099        2
    19         0.3698664        1        71         2.2583781        2
    20         0.4588671        1        72         2.3995170        2
    21         0.5867282        1        73         2.7131051        2
    22         0.6175590        1        74         2.7791358        2
    23         0.7182129        1        75         3.0090994        2
    24         0.7269518        1        76         3.1490523        2
    25         0.7721308        1        77         3.2642225        2
    26         0.8372960        1        78         0.1086955        3
    27         0.9531513        1        79         0.3284134        3
    28         0.9901759        1        80         0.6682809        3
    29         1.0837475        1        81         0.7381493        3
    30         1.1270150        1        82         0.8492696        3
    31         1.2057755        1        83         1.0618630        3
    32         1.3050127        1        84         1.1569574        3
    33         1.4784773        1        85         1.2797906        3
    34         1.5421368        1        86         1.4203109        3
    35         1.7469830        1        87         1.7335971        3
    36         1.8201954        1        88         1.8859562        3
    37         1.8938769        1        89         1.9896363        3
    38         1.9071922        1        90         2.0423210        3
    39         2.0260563        1        91         2.3525445        3
    40         2.1548195        1        92         2.6028394        3
    41         2.2029839        1        93         0.1279784        4
    42         2.2785419        1        94         0.7196717        4
    43         2.5219467        1        95         0.8128585        4
    44         2.7083898        1        96         1.1624630        4
    45         2.7853723        1        97         1.2296411        4
    46         2.8712989        1        98         1.3568089        4
    47         3.0333791        1        99         1.7640706        4
    48         3.1947666        1       100         1.9549928        4
    49         3.8231559        1       101         2.2142833        4
    50         0.2131896        2       102         2.2618988        4
    51         0.2493679        2       103         2.7301626        4
    52         0.4353944        2
------------------------------------------------------------------------
 @CHECKOUT-I, Total execution time (CPU/WALL):        83.68/       3.69 seconds.
--executable xvtran finished with status     0 in        3.72 seconds (walltime).
 --invoking executable--
/home/besselman/CFOUR_18/cfour18/bin/xintprc
 @GETMEM-I,  Allocated  183105 MB of main memory.
  @GMOIAA-I, Processing MO integrals for spin case AA.
  @GMOIAA-I, Generation of integral list completed.
                      TYPE                NUMBER
                      ----               --------
                      PPPP               1980067
                      PPPH               1349060
                      PPHH                231695
                      PHPH                126158
                      PHHH                 43582
                      HHHH                  2174

                     TOTAL               3732736

  @FORMT2-I, Second-order MP correlation energies:
            ------------------------------------------------
            E(SCF)                  =   -246.705100271279 a.u.
            E2(AA)                  =     -0.108567601138 a.u.
            E2(AB)                  =     -0.598376985654 a.u.
            E2(TOT)                 =     -0.815512187929 a.u.
            Total MP2 energy        =   -247.520612459209 a.u.
            ------------------------------------------------
   Largest T2 amplitudes for spin case AB:
       _       _                 _       _                 _       _
   i   j   a   b             i   j   a   b             i   j   a   b
-----------------------------------------------------------------------------
[ 14  14  78  78]-0.07692 [ 15  15  93  93]-0.06892 [ 15  15  78  78]-0.05310
[ 14  14  93  93]-0.04157 [ 15  14  78  93] 0.03732 [ 14  15  93  78] 0.03732
[ 13  13  78  78]-0.03591 [ 13  13  93  93]-0.02922 [ 14  13  79  78]-0.02911
[ 13  14  78  79]-0.02911 [ 14  14  79  79]-0.02738 [ 15  15  79  79]-0.02552
[ 13  15  93  79] 0.02518 [ 15  13  79  93] 0.02518 [ 14  13  78  79]-0.02232
-----------------------------------------------------------------------------
   Norm of T2AB vector (   462070 symmetry allowed elements):  0.4716370047.
-----------------------------------------------------------------------------
 @CHECKOUT-I, Total execution time (CPU/WALL):         9.09/       0.67 seconds.
--executable xintprc finished with status     0 in        0.69 seconds (walltime).
 --invoking executable--
/home/besselman/CFOUR_18/cfour18/bin/xncc
 @GETMEM-I,  Allocated       7 MB of main memory.

Running with 32 threads/proc

Using DIIS to accelerate the convergence of T1 and T2
Using immediate high-order contributions
Performing 3 CCSD sub-iterations
Damping factor for T3: 0.000000
Damping factor for T4: 0.000000

Using DIIS to accelerate the convergence of L1 and L2
Using immediate high-order contributions
Damping factor for L3: 0.000000
Damping factor for L4: 0.000000

Transposes are coarse-threaded

Memory limit:                178.814 GiB
Minimum memory requirement:  480.511 MiB
Compromise memory amount:     31.930 GiB
Optimal memory requirement:  987.132 GiB

List              Location   Size        Cached Hunks Est. Disk I/O
----------------- ---------- ----------- ------ ----- -------------

           T_DIIS       70:0   17.643 MiB    Yes     -   635.132 MiB
           Z_DIIS       70:1   17.643 MiB    Yes     -     1.034 GiB
          <AI|bj>         18    3.525 MiB    Yes     -   615.153 MiB
          <Ab|Cd>        233  117.606 MiB    Yes     -   222.922 GiB
          <Ab|Ci>         30   20.304 MiB    Yes     -    23.985 GiB
          <Ab|Ij>         16    3.525 MiB    Yes     -     4.562 GiB
          <Ai|Bj>         25    3.525 MiB    Yes     -   514.696 MiB
          <Aj|bI>         21    3.525 MiB     No     -         0   B
          <Ij|Ka>         10  631.867 KiB    Yes     -   644.825 MiB
          <Ij|Kl>         13  111.852 KiB    Yes     -     7.209 MiB
            D(AB)      160:2   17.859 KiB    Yes     -     6.680 MiB
            D(AI)      160:4    3.273 KiB    Yes     -   998.398 KiB
            D(IA)      160:6    3.273 KiB    Yes     -   114.570 KiB
            D(IJ)      160:0      632   B    Yes     -   335.133 KiB
           D~(AB)      192:0   17.859 KiB    Yes     -   178.594 KiB
           D~(AI)      193:0    3.273 KiB    Yes     -     6.547 KiB
           D~(IJ)      191:0      632   B    Yes     -     6.172 KiB
            F(EA)       92:0   17.859 KiB    Yes     -     9.191 MiB
            F(EM)       93:0    3.273 KiB    Yes     -     1.215 MiB
            F(MI)       91:0      632   B    Yes     -   399.320 KiB
            G(AB)      192:2   17.859 KiB    Yes     -   857.250 KiB
         G(AI,BJ)        123    3.525 MiB     No     -         0   B
         G(AI,bj)        118    3.525 MiB    Yes     -     1.373 GiB
         G(Ab,Cd)        133  117.606 MiB    Yes     -    21.821 GiB
         G(Ab,Ij)        116    3.525 MiB    Yes     -   165.690 MiB
         G(Ai,Bc)        230   20.304 MiB    Yes     -   588.808 MiB
         G(Ai,Bj)        125    3.525 MiB    Yes     -     2.148 GiB
            G(IJ)      191:2      632   B    Yes     -    29.625 KiB
         G(Ij,Ab)        216    3.525 MiB    Yes     -    14.101 MiB
         G(Ij,Ka)        210  631.867 KiB    Yes     -    37.641 MiB
         G(Ij,Kl)        113  111.852 KiB    Yes     -    34.517 MiB
        G~(Ab,Ci)        269   20.304 MiB    Yes     -   568.504 MiB
        G~(Ab,Ij)        246    3.525 MiB    Yes     -    56.405 MiB
        G~(Ia,Jk)        265  631.867 KiB    Yes     -    46.896 MiB
        G~(Ij,Kl)        213  111.852 KiB     No     -         0   B
         H(AI,bj)        256    3.525 MiB    Yes     -    21.152 MiB
         H(Ai,Bj)        258    3.525 MiB    Yes     -    21.152 MiB
       Lambda(AI)      190:0    3.273 KiB    Yes     -   671.055 KiB
    Lambda(Ab,Ij)        146    3.525 MiB    Yes     -     1.752 GiB
            Q(AI)      190:2    3.273 KiB    Yes     -     1.103 MiB
         Q(Ab,Ij)         50    3.525 MiB    Yes     -     3.666 GiB
           QQ(AI)      190:4    3.273 KiB    Yes     -    52.375 KiB
        QQ(Ab,Ij)          3    3.525 MiB    Yes     -   215.044 MiB
            T(AI)       90:0    3.273 KiB    Yes     -     4.213 MiB
         T(Ab,Ij)         46    3.525 MiB    Yes     -     5.068 GiB
         W(Mn,Ij)         53  111.852 KiB    Yes     -    37.903 MiB
        W~(Ab,Ej)        130   20.304 MiB    Yes     -    12.762 GiB
        W~(EM,bj)         56    3.525 MiB    Yes     -     2.510 GiB
        W~(Em,Bj)         58    3.525 MiB    Yes     -     2.820 GiB
        W~(Ij,Mb)        110  631.867 KiB    Yes     -   269.654 MiB
       W~~(Ab,Ej)        169   20.304 MiB    Yes     -    18.671 GiB
       W~~(EM,bj)         76    3.525 MiB    Yes     -   451.240 MiB
       W~~(Em,Bj)         78    3.525 MiB    Yes     -   451.240 MiB
       W~~(Ij,Mb)        165  631.867 KiB    Yes     -   371.469 MiB
            Z(AI)       90:2    3.273 KiB    Yes     -     2.158 MiB
         Z(Ab,Ij)         63    3.525 MiB    Yes     -     2.324 GiB
       G(abc,ijd)    GABCIJD   13.555 GiB    Yes     1    40.664 GiB
       G(abi,jkl)    GABIJKL  408.435 MiB    Yes     1     1.197 GiB
  Lambda(abc,ijk)     L3FILE  880.703 MiB    Yes     1    39.563 GiB
       Q(abc,ijk)     Q3FILE  880.703 MiB    Yes     1    26.662 GiB
       T(abc,ijk)     T3FILE  880.703 MiB    Yes     1    55.904 GiB
     T(abcd,ijkl)          -  318.413 GiB     No     7         0   B
       W(abc,ije)    WABCIJE   13.555 GiB    Yes     1    27.109 GiB
       W(abm,ijk)    WABMIJK  408.435 MiB    Yes     1   816.870 MiB
       Z(abc,ijk)     Z3FILE  880.703 MiB    Yes     1    77.406 GiB
     Z(abcd,ijkl)          -  318.413 GiB     No     7         0   B

Simulation and memory analysis took 52.734 seconds

MP2 correlation energy:  -0.815512187929301

Non-iterative calculation of MP2 took 0.290 cpu seconds and 0.009 walltime seconds at 4.484 Gflops/sec

Total MP2 energy: -247.520612459208536

Beginning iterative solution of CCSDT equations:

It.  Correlation Energy T1 Residual T2 Residual T3 Residual CPU Time (s) Walltime (s)
-------------------------------------------------------------------------------------
  1  -0.882912811768928 2.24094e-03 1.60007e-02 1.63566e-03      230.417        7.208
  2  -0.885338248826976 1.59119e-04 3.78794e-03 5.31305e-04      848.280       26.527
  3  -0.886547486171658 6.23800e-05 1.19769e-03 2.26007e-04      823.316       25.735
  4  -0.886867638600353 3.57596e-05 3.71484e-04 9.75725e-05      815.009       25.473
  5  -0.886965183130959 1.29529e-05 1.27759e-04 4.45652e-05      811.096       25.351

   A    I                     A    I                     A    I                  
-------------------------- -------------------------- -------------------------- 
  22   20  0.0247627763056   57   20 -0.0140620552145   36   19 -0.0076771601108 
  40   21  0.0243653297549   62   21 -0.0115908182612   36   12 -0.0076395442737 
  23   21 -0.0215715671649   33   19  0.0097185805000   71   14  0.0072637974872 
  43   20 -0.0208712226830   24   19 -0.0094981317035   57   17  0.0071825397865 
  38   17  0.0158770821401   30   19 -0.0093788672200   38   20  0.0069978652459 

   A    B    I    J                     A    B    I    J                  
------------------------------------ ------------------------------------ 
  22   22   20   20 -0.1169639556800   29   23   21   17  0.0439662604175 
  23   23   21   21 -0.1093898191123   22   22   17   17 -0.0374603959422 
  22   23   21   20  0.0637525783675   22   29   20   17 -0.0354934958129 
  23   22   20   21  0.0637525783675   29   22   17   20 -0.0354934958129 
  29   22   20   17 -0.0476392237952   23   23   20   20 -0.0340285589355 
  22   29   17   20 -0.0476392237952   23   29   21   17  0.0313345342536 
  22   22   21   21 -0.0465126325902   29   23   17   21  0.0313345342536 
  23   29   17   21  0.0439662604175 

It.  Correlation Energy T1 Residual T2 Residual T3 Residual CPU Time (s) Walltime (s)
-------------------------------------------------------------------------------------
  6  -0.886995485778015 1.74885e-06 4.53538e-05 2.03198e-05      804.577       25.148
  7  -0.887006761351296 5.84108e-07 1.75257e-05 9.46716e-06      809.193       25.292
  8  -0.887011013738594 2.85291e-07 7.54470e-06 4.45096e-06      805.578       25.182
  9  -0.887012710261715 1.78506e-07 3.32223e-06 2.10393e-06      801.592       25.054
 10  -0.887013376575316 5.84123e-08 1.47483e-06 9.97670e-07      804.142       25.133

   A    I                     A    I                     A    I                  
-------------------------- -------------------------- -------------------------- 
  22   20  0.0247696769504   57   20 -0.0140623662891   36   19 -0.0076788019384 
  40   21  0.0243672708386   62   21 -0.0115914861310   36   12 -0.0076404330595 
  23   21 -0.0215781324409   33   19  0.0097212912462   71   14  0.0072641727943 
  43   20 -0.0208735295308   24   19 -0.0095000373139   57   17  0.0071819333783 
  38   17  0.0158786902081   30   19 -0.0093826749851   38   20  0.0069983493398 

   A    B    I    J                     A    B    I    J                  
------------------------------------ ------------------------------------ 
  22   22   20   20 -0.1169558859086   29   23   21   17  0.0439623155759 
  23   23   21   21 -0.1093837435801   22   22   17   17 -0.0374692158321 
  22   23   21   20  0.0637686643828   22   29   20   17 -0.0354965281702 
  23   22   20   21  0.0637686643828   29   22   17   20 -0.0354965281702 
  29   22   20   17 -0.0476357432113   23   23   20   20 -0.0340122294928 
  22   29   17   20 -0.0476357432113   23   29   21   17  0.0313363426767 
  22   22   21   21 -0.0464927407462   29   23   17   21  0.0313363426767 
  23   29   17   21  0.0439623155759 

It.  Correlation Energy T1 Residual T2 Residual T3 Residual CPU Time (s) Walltime (s)
-------------------------------------------------------------------------------------
 11  -0.887013659116689 2.74903e-08 6.68599e-07 4.74754e-07      801.245       25.044
 12  -0.887013776738690 1.28186e-08 3.06481e-07 2.26356e-07      800.500       25.020
 13  -0.887013830176110 7.90669e-09 1.42205e-07 1.08203e-07      804.808       25.154
 14  -0.887013853406995 3.73076e-09 6.60656e-08 5.18252e-08      799.209       24.980
 15  -0.887013864184869 2.03063e-09 3.09091e-08 2.48555e-08      802.317       25.077

   A    I                     A    I                     A    I                  
-------------------------- -------------------------- -------------------------- 
  22   20  0.0247695816021   57   20 -0.0140623733736   36   19 -0.0076788164152 
  40   21  0.0243672781113   62   21 -0.0115914875267   36   12 -0.0076404353599 
  23   21 -0.0215781146421   33   19  0.0097213115493   71   14  0.0072641739138 
  43   20 -0.0208735265337   24   19 -0.0095000459573   57   17  0.0071819277395 
  38   17  0.0158787006669   30   19 -0.0093827320943   38   20  0.0069983585282 

   A    B    I    J                     A    B    I    J                  
------------------------------------ ------------------------------------ 
  22   22   20   20 -0.1169557525956   29   23   21   17  0.0439622982425 
  23   23   21   21 -0.1093836636670   22   22   17   17 -0.0374692857840 
  22   23   21   20  0.0637686690123   22   29   20   17 -0.0354965500012 
  23   22   20   21  0.0637686690123   29   22   17   20 -0.0354965500012 
  29   22   20   17 -0.0476357240218   23   23   20   20 -0.0340122028671 
  22   29   17   20 -0.0476357240218   23   29   21   17  0.0313363526347 
  22   22   21   21 -0.0464926779360   29   23   17   21  0.0313363526347 
  23   29   17   21  0.0439622982425 

It.  Correlation Energy T1 Residual T2 Residual T3 Residual CPU Time (s) Walltime (s)
-------------------------------------------------------------------------------------
 16  -0.887013868894257 7.50444e-10 1.44817e-08 1.19374e-08      801.504       25.051
 17  -0.887013871118961 3.90169e-10 6.84968e-09 5.74225e-09      800.683       25.026
 18  -0.887013872111216 1.72572e-10 3.24534e-09 2.76422e-09      799.701       24.995
 19  -0.887013872595707 1.05187e-10 1.55011e-09 1.33278e-09      803.044       25.100
 20  -0.887013872813701 5.16545e-11 7.39523e-10 6.43253e-10      802.291       25.079

   A    I                     A    I                     A    I                  
-------------------------- -------------------------- -------------------------- 
  22   20  0.0247695785783   57   20 -0.0140623735268   36   19 -0.0076788163813 
  40   21  0.0243672780806   62   21 -0.0115914875025   36   12 -0.0076404353577 
  23   21 -0.0215781122582   33   19  0.0097213116367   71   14  0.0072641738930 
  43   20 -0.0208735262236   24   19 -0.0095000453893   57   17  0.0071819276935 
  38   17  0.0158787006733   30   19 -0.0093827319957   38   20  0.0069983586295 

   A    B    I    J                     A    B    I    J                  
------------------------------------ ------------------------------------ 
  22   22   20   20 -0.1169557510878   29   23   21   17  0.0439622978698 
  23   23   21   21 -0.1093836626722   22   22   17   17 -0.0374692865449 
  22   23   21   20  0.0637686691607   22   29   20   17 -0.0354965500304 
  23   22   20   21  0.0637686691607   29   22   17   20 -0.0354965500304 
  29   22   20   17 -0.0476357235652   23   23   20   20 -0.0340122024888 
  22   29   17   20 -0.0476357235652   23   29   21   17  0.0313363526116 
  22   22   21   21 -0.0464926769709   29   23   17   21  0.0313363526116 
  23   29   17   21  0.0439622978698 

It.  Correlation Energy T1 Residual T2 Residual T3 Residual CPU Time (s) Walltime (s)
-------------------------------------------------------------------------------------

CCSDT iterations converged in 20 cycles and 486.663 seconds (24.333 s/it.) at 91.418 Gflops/sec

Total CCSDT energy: -247.592114144092932

CCSDT[Q] correlation energy:  -0.001124538554640
CCSDT(Q) correlation energy:  -0.003270504725754

Non-iterative calculation of CCSDT(Q) took 346795.280 cpu seconds and 13048.791 walltime seconds at 9.340 Gflops/sec

Total CCSDT(Q) energy: -247.595384648818680

             _
Formation of H took 2.456 seconds at 18.544 Gflops/sec

Beginning iterative solution of Lambda-CCSDT equations:

It.  Correlation Energy L1 Residual L2 Residual L3 Residual CPU Time (s) Walltime (s)
-------------------------------------------------------------------------------------
  1  -0.853668071634234 3.91833e-03 6.59459e-03 2.79077e-03      911.703       28.494
  2  -0.854370146657930 1.19393e-03 5.72048e-04 2.89575e-04     1448.112       45.261
  3  -0.854026214018328 7.26654e-04 1.99593e-04 1.67478e-04     1440.007       45.007
  4  -0.853907783197114 1.13740e-04 1.01320e-04 6.89046e-05     1448.430       45.270
  5  -0.853914146723455 1.42664e-04 3.05139e-05 2.89509e-05     1460.941       45.661

   A    I                     A    I                     A    I                  
-------------------------- -------------------------- -------------------------- 
  40   21  0.0220058393989   57   20 -0.0133330150547   36   12 -0.0069908692509 
  22   20  0.0198411906976   62   21 -0.0104173600366   27   18 -0.0069127672341 
  23   21 -0.0196707160108   33   19  0.0089790779039   57   17  0.0068973702626 
  43   20 -0.0185078636014   24   19 -0.0085442506281   36   19 -0.0067708770846 
  38   17  0.0141754398552   30   19 -0.0083160359909   71   14  0.0065649255660 

   A    B    I    J                     A    B    I    J                  
------------------------------------ ------------------------------------ 
  22   22   20   20 -0.1095175413817   23   29   17   21  0.0417719698056 
  23   23   21   21 -0.1021414768402   22   22   17   17 -0.0350583740828 
  22   23   21   20  0.0606163850085   22   29   20   17 -0.0332426938038 
  23   22   20   21  0.0606163850085   29   22   17   20 -0.0332426938038 
  29   22   20   17 -0.0451961392240   23   23   20   20 -0.0316251432348 
  22   29   17   20 -0.0451961392240   23   29   21   17  0.0292530925560 
  22   22   21   21 -0.0429517817551   29   23   17   21  0.0292530925560 
  29   23   21   17  0.0417719698056 

It.  Correlation Energy L1 Residual L2 Residual L3 Residual CPU Time (s) Walltime (s)
-------------------------------------------------------------------------------------
  6  -0.853916418064052 3.86754e-05 1.05273e-05 1.48810e-05     1465.396       45.801
  7  -0.853919302584889 1.57248e-05 3.55488e-06 6.44934e-06     1463.556       45.743
  8  -0.853919701943323 4.46540e-06 1.50581e-06 2.85983e-06     1466.915       45.848
  9  -0.853919614063721 8.28298e-07 7.96781e-07 1.27095e-06     1471.807       46.001
 10  -0.853919687950837 5.03110e-07 4.86767e-07 5.88533e-07     1474.934       46.099

   A    I                     A    I                     A    I                  
-------------------------- -------------------------- -------------------------- 
  40   21  0.0220134378157   57   20 -0.0133451096863   36   12 -0.0069924255521 
  22   20  0.0197295617218   62   21 -0.0104210547347   27   18 -0.0069135865155 
  23   21 -0.0196155877649   33   19  0.0089843418484   57   17  0.0069005426294 
  43   20 -0.0185032771892   24   19 -0.0085410170008   36   19 -0.0067776510484 
  38   17  0.0141767219669   30   19 -0.0082959843681   71   14  0.0065649385625 

   A    B    I    J                     A    B    I    J                  
------------------------------------ ------------------------------------ 
  22   22   20   20 -0.1094946192395   23   29   17   21  0.0417632820850 
  23   23   21   21 -0.1021159255986   22   22   17   17 -0.0350777156455 
  22   23   21   20  0.0606209214339   22   29   20   17 -0.0332472340438 
  23   22   20   21  0.0606209214339   29   22   17   20 -0.0332472340438 
  29   22   20   17 -0.0451869314816   23   23   20   20 -0.0316010718971 
  22   29   17   20 -0.0451869314816   23   29   21   17  0.0292567377350 
  22   22   21   21 -0.0429356924548   29   23   17   21  0.0292567377350 
  29   23   21   17  0.0417632820850 

It.  Correlation Energy L1 Residual L2 Residual L3 Residual CPU Time (s) Walltime (s)
-------------------------------------------------------------------------------------
 11  -0.853919677144241 1.30732e-07 2.41439e-07 2.91726e-07     1473.505       46.054
 12  -0.853919695016050 7.10537e-08 1.42398e-07 1.31868e-07     1478.077       46.199
 13  -0.853919705102281 2.86167e-08 4.42662e-08 6.87255e-08     1481.833       46.316
 14  -0.853919708131808 1.25480e-08 2.04802e-08 3.02323e-08     1483.339       46.361
 15  -0.853919709691653 7.47430e-09 6.75015e-09 1.46953e-08     1477.242       46.171

   A    I                     A    I                     A    I                  
-------------------------- -------------------------- -------------------------- 
  40   21  0.0220134190335   57   20 -0.0133451077061   36   12 -0.0069924331041 
  22   20  0.0197297001031   62   21 -0.0104210898916   27   18 -0.0069135796278 
  23   21 -0.0196155859859   33   19  0.0089843074960   57   17  0.0069005327218 
  43   20 -0.0185032472625   24   19 -0.0085411515905   36   19 -0.0067776361517 
  38   17  0.0141767237246   30   19 -0.0082961110341   71   14  0.0065649373224 

   A    B    I    J                     A    B    I    J                  
------------------------------------ ------------------------------------ 
  22   22   20   20 -0.1094951370455   29   23   21   17  0.0417634782200 
  23   23   21   21 -0.1021164081651   22   22   17   17 -0.0350779308495 
  22   23   21   20  0.0606217221998   22   29   20   17 -0.0332473865812 
  23   22   20   21  0.0606217221998   29   22   17   20 -0.0332473865812 
  29   22   20   17 -0.0451870981878   23   23   20   20 -0.0316006458387 
  22   29   17   20 -0.0451870981878   23   29   21   17  0.0292569262807 
  22   22   21   21 -0.0429350854660   29   23   17   21  0.0292569262807 
  23   29   17   21  0.0417634782200 

It.  Correlation Energy L1 Residual L2 Residual L3 Residual CPU Time (s) Walltime (s)
-------------------------------------------------------------------------------------
 16  -0.853919710344210 2.95472e-09 2.35927e-09 6.80471e-09     1484.202       46.389
 17  -0.853919710510643 1.15692e-09 9.89599e-10 3.36830e-09     1479.597       46.244
 18  -0.853919710743712 5.39511e-10 8.95817e-10 2.51698e-09     1481.262       46.295

Lambda-CCSDT iterations converged in 18 cycles and 809.285 seconds (44.960 s/it.) at 102.198 Gflops/sec

 @CHECKOUT-I, Total execution time (CPU/WALL):    390017.24/   14448.72 seconds.
norm of D(AI): 0.061766857282636
norm of D(IA): 0.062247211044828
norm of D(AB): 0.091577258437532
norm of D(IJ): 0.116633918790074
E(AB): 0.559374875667356
E(IJ): 0.465870964366960
E(1e): 1.025245840034316
norm of G(Ab,Ij): 0.530813046583561
norm of G(Ij,Ab): 0.537011332883387
E(Ab,Ij): -1.701982953547081
norm of G(Ab,Cd): 0.059140289767275
E(Ab,Cd): 0.305544220479498
norm of G(Ij,Kl): 0.062898449613550
E(Ij,Kl): 0.265053061305313
norm of G(Ai,Bc): 0.017453473378190
norm of G(Ab,Ci): 0.016707828012045
E(Ab,Ci): -0.086089260462461
norm of G(Ij,Ka): 0.010862265149310
norm of G(Ia,Jk): 0.011028380703453
E(Ia,Jk): -0.015493766584978
norm of G(AI,bj): 0.070167099708692
norm of G(Ai,Bj): 0.063527146138132
E(Ai,Bj): -0.682561518992202
E1: -0.385047957871628
E2: -0.413921157589678
E3: 0.116407596469105
E(tot): -0.890284377767595

Formation of one- and two-particle density
matrices took 47.848 seconds at 59.517 Gflops/sec

--executable xncc finished with status     0 in    14453.51 seconds (walltime).
 --invoking executable--
/home/besselman/CFOUR_18/cfour18/bin/xdens
 @GETMEM-I,  Allocated  183105 MB of main memory.
  The perturbed orbitals are chosen canonical.
  local is set to  F
  local is set to  F
  local is set to 4 F
  local is set to  F
  local is set to 5 F
  local is set to 6 F
  local is set to 7 F T
  local5 is set to  F
  local is set to  F
  local is set to 12 F
 ITERM.tmp does not exsit!
 skip reading
  The iterative expansion of D(ai) converged after  21 iterations.
  SORTNOC109-I, Processed      1085260 fPQR integrals.
  local is set to 12 F
  ----------------------------------------------------------------------
                 Natural orbital occupation numbers
  ----------------------------------------------------------------------
  2.00001  2.00001  2.00001  2.00001  2.00001  2.00001  1.97833  1.97413
  1.97212  1.96426  1.96356  1.96084  1.95623  1.95401  1.95254  1.94968
  1.94500  1.94389  1.93209  1.88394  1.88212  0.10911  0.09319  0.04934
  0.03856  0.03662  0.03023  0.02951  0.02822  0.02672  0.02359  0.02269
  0.02155  0.02041  0.01847  0.01398  0.01210  0.01193  0.00977  0.00941
  0.00921  0.00915  0.00912  0.00911  0.00865  0.00830  0.00790  0.00711
  0.00662  0.00641  0.00597  0.00580  0.00567  0.00517  0.00431  0.00424
  0.00389  0.00377  0.00365  0.00353  0.00344  0.00328  0.00287  0.00277
  0.00250  0.00224  0.00224  0.00217  0.00191  0.00190  0.00173  0.00169
  0.00155  0.00148  0.00136  0.00132  0.00131  0.00129  0.00128  0.00125
  0.00102  0.00100  0.00095  0.00088  0.00086  0.00081  0.00079  0.00073
  0.00071  0.00070  0.00066  0.00062  0.00055  0.00051  0.00049  0.00044
  0.00038  0.00038  0.00031  0.00027  0.00023  0.00023  0.00021  0.00020
  0.00018  0.00017  0.00015  0.00012  0.00009
  Trace of density matrix :  42.0000000000.
  ----------------------------------------------------------------------
  Density calculation successfully completed.
 @CHECKOUT-I, Total execution time (CPU/WALL):        64.30/       2.05 seconds.
--executable xdens finished with status     0 in        3.20 seconds (walltime).
 --invoking executable--
/home/besselman/CFOUR_18/cfour18/bin/xanti
 @GETMEM-I,  Allocated  183105 MB of main memory.
  @SETMET-I, Unequal number of MO and AO orbitals.
 @CHECKOUT-I, Total execution time (CPU/WALL):         7.16/       0.80 seconds.
--executable xanti finished with status     0 in        0.83 seconds (walltime).
 --invoking executable--
/home/besselman/CFOUR_18/cfour18/bin/xbcktrn
 @GETMEM-I,  Allocated  183105 MB of main memory.
 @CHECKOUT-I, Total execution time (CPU/WALL):         0.34/       0.35 seconds.
--executable xbcktrn finished with status     0 in        0.39 seconds (walltime).
 --invoking executable--
/home/besselman/CFOUR_18/cfour18/bin/xvdint
 @GETMEM-I,  Allocated  183105 MB of main memory.
 One- and two-electron integral derivatives are calculated
 for RHF-CC/MBPT gradients and dipole moments.
 Spherical gaussians are used.

                     Kinetic energy integral gradient
                     --------------------------------

                         H #1 z     0.4443408670
                         C #2 z     0.1916256367
                         C #3 x    -0.5046421587
                         C #3 z     0.2591938189
                         C #4 x    -0.4650720431
                         C #4 z    -0.0001577390
                         H #5 x    -0.7674204258
                         H #5 z     0.4470833654
                         H #6 x    -0.7544150699
                         H #6 z    -0.4927293131
                         N #7 z    -0.8493566359


 H #1       0.0000000000            0.0000000000            0.4443408670
 C #2       0.0000000000            0.0000000000            0.1916256367
 C #3 1    -0.2523210794            0.0000000000            0.1295969094
 C #3 2     0.2523210794            0.0000000000            0.1295969094
 C #4 1    -0.2325360215            0.0000000000           -0.0000788695
 C #4 2     0.2325360215            0.0000000000           -0.0000788695
 H #5 1    -0.3837102129            0.0000000000            0.2235416827
 H #5 2     0.3837102129            0.0000000000            0.2235416827
 H #6 1    -0.3772075350            0.0000000000           -0.2463646565
 H #6 2     0.3772075350            0.0000000000           -0.2463646565
 N #7       0.0000000000            0.0000000000           -0.8493566359


                   Nuclear attraction integral gradient
                   ------------------------------------

                         H #1 z    -7.6563325132
                         C #2 z   -16.3024500277
                         C #3 x    32.1723366991
                         C #3 z   -18.1986656015
                         C #4 x    30.9217781479
                         C #4 z    12.2223948111
                         H #5 x    13.3844718252
                         H #5 z    -7.8531012829
                         H #6 x    13.3499085649
                         H #6 z     8.4211044230
                         N #7 z    29.3670501911


 H #1       0.0000000000            0.0000000000           -7.6563325132
 C #2       0.0000000000            0.0000000000          -16.3024500277
 C #3 1    16.0861683495            0.0000000000           -9.0993328007
 C #3 2   -16.0861683495            0.0000000000           -9.0993328007
 C #4 1    15.4608890739            0.0000000000            6.1111974056
 C #4 2   -15.4608890739            0.0000000000            6.1111974056
 H #5 1     6.6922359126            0.0000000000           -3.9265506415
 H #5 2    -6.6922359126            0.0000000000           -3.9265506415
 H #6 1     6.6749542824            0.0000000000            4.2105522115
 H #6 2    -6.6749542824            0.0000000000            4.2105522115
 N #7       0.0000000000            0.0000000000           29.3670501911


                      Reorthonormalization gradient
                      -----------------------------

                         H #1 z     0.2230897752
                         C #2 z    -0.0025516181
                         C #3 x    -0.1562389271
                         C #3 z     0.0410016160
                         C #4 x    -0.0688506614
                         C #4 z     0.1804967634
                         H #5 x    -0.3937247863
                         H #5 z     0.2362444500
                         H #6 x    -0.3896857499
                         H #6 z    -0.2502922938
                         N #7 z    -0.4279886926


 H #1       0.0000000000            0.0000000000            0.2230897752
 C #2       0.0000000000            0.0000000000           -0.0025516181
 C #3 1    -0.0781194636            0.0000000000            0.0205008080
 C #3 2     0.0781194636            0.0000000000            0.0205008080
 C #4 1    -0.0344253307            0.0000000000            0.0902483817
 C #4 2     0.0344253307            0.0000000000            0.0902483817
 H #5 1    -0.1968623932            0.0000000000            0.1181222250
 H #5 2     0.1968623932            0.0000000000            0.1181222250
 H #6 1    -0.1948428749            0.0000000000           -0.1251461469
 H #6 2     0.1948428749            0.0000000000           -0.1251461469
 N #7       0.0000000000            0.0000000000           -0.4279886926


                Electronic contributions to dipole moment
                -----------------------------------------

                               au             Debye

                    z      1.46966038      3.73550473

  Conversion factor used: 1 a.u. =   2.54174691 Debye 


 Evaluation of 1e integral derivatives required    2.53 seconds.
 Evaluation of 2el integral derivatives

                      Two-electron integral gradient
                      ------------------------------

                         H #1 z     4.5051469215
                         C #2 z     7.7170790687
                         C #3 x   -16.4448727370
                         C #3 z     9.1972205353
                         C #4 x   -14.8156120571
                         C #4 z    -4.8026958532
                         H #5 x    -7.9309803902
                         H #5 z     4.6935891608
                         H #6 x    -7.9348010268
                         H #6 z    -5.0246035841
                         N #7 z   -16.2857362491


 H #1       0.0000000000            0.0000000000            4.5051469215
 C #2       0.0000000000            0.0000000000            7.7170790687
 C #3 1    -8.2224363685            0.0000000000            4.5986102677
 C #3 2     8.2224363685            0.0000000000            4.5986102677
 C #4 1    -7.4078060286            0.0000000000           -2.4013479266
 C #4 2     7.4078060286            0.0000000000           -2.4013479266
 H #5 1    -3.9654901951            0.0000000000            2.3467945804
 H #5 2     3.9654901951            0.0000000000            2.3467945804
 H #6 1    -3.9674005134            0.0000000000           -2.5123017920
 H #6 2     3.9674005134            0.0000000000           -2.5123017920
 N #7       0.0000000000            0.0000000000          -16.2857362491


 Evaluation of 2e integral derivatives required   40.16 seconds.

                            Molecular gradient
                            ------------------

                         H #1 z     0.0077342385
                         C #2 z     0.0166455418
                         C #3 x     0.0124696191
                         C #3 z    -0.0068688833
                         C #4 x     0.0572803956
                         C #4 z    -0.0415535585
                         H #5 x    -0.0115376998
                         H #5 z     0.0033984981
                         H #6 x    -0.0098147132
                         H #6 z    -0.0075094477
                         N #7 z     0.0281536110


 H #1       0.0000000000            0.0000000000            0.0077342385
 C #2       0.0000000000            0.0000000000            0.0166455418
 C #3 1     0.0062348095            0.0000000000           -0.0034344416
 C #3 2    -0.0062348095            0.0000000000           -0.0034344416
 C #4 1     0.0286401978            0.0000000000           -0.0207767792
 C #4 2    -0.0286401978            0.0000000000           -0.0207767792
 H #5 1    -0.0057688499            0.0000000000            0.0016992491
 H #5 2     0.0057688499            0.0000000000            0.0016992491
 H #6 1    -0.0049073566            0.0000000000           -0.0037547238
 H #6 2     0.0049073566            0.0000000000           -0.0037547238
 N #7       0.0000000000            0.0000000000            0.0281536110


  Molecular gradient norm 0.815E-01

                           Total dipole moment
                           -------------------

                               au             Debye

                    z     -0.82620052     -2.09999263

  Conversion factor used: 1 a.u. =   2.54174691 Debye 


 @CHECKOUT-I, Total execution time (CPU/WALL):        42.66/      15.01 seconds.
--executable xvdint finished with status     0 in       15.08 seconds (walltime).
 --invoking executable--
/home/besselman/CFOUR_18/cfour18/bin/xjoda
   JODA beginning optimization cycle #  3.
   Retrieving information from last optimization cycle.
                    10                     0
 OriVec is    1.00000000000000      -5.608327010386882E-016
  0.000000000000000E+000                     1
  calling readgh 3                      2                    -1
  gradient from JOBARC 
   0.000000000000000   0.000000000000000   0.007734238496568
   0.000000000000000   0.000000000000000   0.016645541816298
   0.006234809545447   0.000000000000000  -0.003434441634476
  -0.006234809545447   0.000000000000000  -0.003434441634476
   0.028640197824321   0.000000000000000  -0.020776779226791
  -0.028640197824321   0.000000000000000  -0.020776779226791
  -0.005768849880085   0.000000000000000   0.001699249051590
   0.005768849880085   0.000000000000000   0.001699249051590
  -0.004907356587234   0.000000000000000  -0.003754723830592
   0.004907356587234   0.000000000000000  -0.003754723830592
   0.000000000000000   0.000000000000000   0.028153610967698
 
                     0
  current gradient vector 
        0.000000000000000        0.000000000000000        0.007734238496568
        0.000000000000000        0.000000000000000        0.016645541816298
        0.006234809545447        0.000000000000000       -0.003434441634476
       -0.006234809545447        0.000000000000000       -0.003434441634476
        0.028640197824321        0.000000000000000       -0.020776779226791
       -0.028640197824321        0.000000000000000       -0.020776779226791
       -0.005768849880085        0.000000000000000        0.001699249051590
        0.005768849880085        0.000000000000000        0.001699249051590
       -0.004907356587234        0.000000000000000       -0.003754723830592
        0.004907356587234        0.000000000000000       -0.003754723830592
        0.000000000000000        0.000000000000000        0.000000000000000
        0.000000000000000        0.000000000000000        0.028153610967698
   Internal coordinate energy gradients (atomic units): 
                     R                 dV/dR
 [R1   ]    2.057301423804984   -0.007734238496566
 [R2   ]    2.644057569234512    0.008432461516987
 [A1   ]    2.076882449517285   -0.156146878958394
 [R2   ]    2.644057569234512    0.008432461516987
 [A1   ]    2.076882449517285   -0.156146878958394
 [D180 ]    3.141592653589793    0.000000000000000
 [R3   ]    2.642518580684710   -0.025315616901104
 [A2   ]    2.043252458072998    0.061459873388035
 [D180 ]    3.141592653589793    0.000000000000000
 [R3   ]    2.642518580684710   -0.025315616901104
 [A2   ]    2.043252458072998    0.061459873388035
 [D180 ]    3.141592653589793    0.000000000000000
 [R4   ]    2.055850973108398   -0.005843086021208
 [A3   ]    2.110138329318452   -0.002925832058567
 [D0   ]    0.000000000000000   -0.000000000000000
 [R4   ]    2.055850973108398   -0.005843086021208
 [A3   ]    2.110138329318452   -0.002925832058567
 [D0   ]    0.000000000000000   -0.000000000000000
 [R5   ]    2.059766119678796   -0.006161383326148
 [A4   ]    2.114734703605512   -0.000960512089636
 [D180 ]    3.141592653589793    0.000000000000000
 [R5   ]    2.059766119678796   -0.006161383326148
 [A4   ]    2.114734703605512   -0.000960512089636
 [D180 ]    3.141592653589793    0.000000000000000
 [R    ]    1.889726907414138    0.000000000000000
 [A90  ]    1.570796326794897   -0.000000000000001
 [D90  ]    1.570796326794897    0.000000000000000
 [R6   ]    5.320234635957969    0.028153610967695
 [A90  ]    1.570796326794897   -0.000000000000001
 [D180 ]    3.141592653589793    0.000000000000000
                     2                    -1                     0 ****
   Hessian from cycle  2 read.
   BFGS update using last two gradients and previous step.
   Optimization cycle  3.  Updating structure with Newton-Raphson step.
  @EFOL-I, Current internal coordinate Hessian written to FCMINT.
   There are  10 independent internal coordinates which will be optimized.
   Hessian matrix in totally symmetric symmetry coordinates: 
              R1        R2        A1        R3        A2   
  R1         0.996456 -0.005157 -0.002875 -0.004618  0.003789
  R2        -0.005157  1.093097 -0.503532  0.016741  0.364971
  A1        -0.002875 -0.503532  2.727423 -0.119824 -1.781067
  R3        -0.004618  0.016741 -0.119824  0.999570  0.088783
  A2         0.003789  0.364971 -1.781067  0.088783  1.530303
  R4        -0.004837 -0.006560 -0.006333 -0.006200  0.006886
  A3         0.000449  0.021298 -0.101984  0.005437  0.073286
  R5        -0.004739 -0.001046 -0.032885 -0.004812  0.025970
  A4        -0.001419 -0.050076  0.237005 -0.013094 -0.170037
  R6        -0.002420  0.006904 -0.054087 -0.000839  0.039824
 
              R4        A3        R5        A4        R6   
  R1        -0.004837  0.000449 -0.004739 -0.001419 -0.002420
  R2        -0.006560  0.021298 -0.001046 -0.050076  0.006904
  A1        -0.006333 -0.101984 -0.032885  0.237005 -0.054087
  R3        -0.006200  0.005437 -0.004812 -0.013094 -0.000839
  A2         0.006886  0.073286  0.025970 -0.170037  0.039824
  R4         0.993400  0.000709 -0.006440 -0.002162 -0.003245
  A3         0.000709  0.254191  0.001801 -0.009688  0.002409
  R5        -0.006440  0.001801  0.994004 -0.004689 -0.002629
  A4        -0.002162 -0.009688 -0.004689  0.272365 -0.005896
  R6        -0.003245  0.002409 -0.002629 -0.005896  0.999545
   The eigenvectors of the Hessian matrix: 
                   1         2         3         4         5
  R1         0.002396  0.000000  0.000682  0.208249  0.371792
  R2         0.004106  0.000000  0.001215  0.755985 -0.588083
  A1        -0.399858  0.087396 -0.420824  0.150033 -0.078478
  R3         0.003533  0.000000  0.001133  0.375572  0.223456
  A2        -0.445142  0.175054 -0.658441 -0.100469  0.058815
  R4         0.003254  0.000000  0.000918  0.286531  0.501965
  A3        -0.131195 -0.980469 -0.142714 -0.004758  0.003691
  R5         0.003237  0.000000  0.000923  0.304832  0.431497
  A4         0.790375 -0.019944 -0.607446  0.009517 -0.009114
  R6         0.001434  0.000000  0.000297  0.190594  0.134625
 
                   6         7         8         9        10
  R1         0.109081  0.812767  0.380139  0.037451  0.001004
  R2        -0.049388 -0.009843  0.188763  0.070306  0.198787
  A1        -0.000000 -0.000000 -0.000000 -0.000719 -0.791653
  R3         0.029152  0.107988 -0.598653 -0.660206  0.047239
  A2         0.000000  0.000000  0.000000 -0.000025  0.569304
  R4        -0.738225 -0.287198  0.167978  0.101192  0.002319
  A3         0.000000 -0.000000  0.000000 -0.000070  0.032620
  R5         0.658923 -0.476992  0.236037  0.057436  0.012819
  A4        -0.000000  0.000000 -0.000000  0.000093 -0.075803
  R6         0.075216  0.132848 -0.614450  0.737728  0.021224
   The eigenvalues of the Hessian matrix: 
       0.24947      0.25000      0.25011      0.94963      0.99018      1.00000
       1.00000      1.00000      1.00023      4.17074
   Gradients along Hessian eigenvectors: 
       0.04897      0.00000      0.03708     -0.04756      0.00043      0.00000
       0.00000     -0.00000      0.04378      0.22541
   There are  0 negative eigenvalues.
   Summary of Optimization Cycle: 
   The maximum unscaled step is:    0.18506.
   Scale factor set to:  0.81053.
   Forces are in hartree/bohr and hartree/radian.
   Parameter values are in Angstroms and degrees.
--------------------------------------------------------------------------
  Parameter     dV/dR           Step          Rold            Rnew
--------------------------------------------------------------------------
    R1     -0.0077342385    0.0034320978    1.0886770241    1.0921091219
    R2      0.0084324615    0.0070694908    1.3991750031    1.4062444939
    A1     -0.1561468790    6.2795942317  118.9965989021  125.2761931338
    R3     -0.0253156169    0.0134023022    1.3983606054    1.4117629076
    A2      0.0614598734    4.8979282508  117.0697423273  121.9676705781
    R4     -0.0058430860    0.0026692375    1.0879094786    1.0905787161
    A3     -0.0029258321    1.4746489547  120.9020204587  122.3766694134
    R5     -0.0061613833    0.0033660270    1.0899812850    1.0933473120
    A4     -0.0009605121   -1.9871583885  121.1653733064  119.1782149179
    R6      0.0281536110   -0.0104111413    2.8153469122    2.8049357708
--------------------------------------------------------------------------
  Minimum force:  0.000960512 / RMS force:  0.054594123
 Updating structure...
  -1.00000000000000       0.816377624202777       0.516307357633759     
  -1.00000000000000       0.848346970656722       0.816377624202777     
  -1.00000000000000       0.848346970656722       0.816377624202777     
   1.00000000000000       0.844546041785330       0.816377624202777     
   1.00000000000000       0.844546041785330       0.816377624202777     
  -1.00000000000000       0.873107508854335       0.848346970656722     
  -1.00000000000000       0.873107508854335       0.848346970656722     
  6.123233995736767E-017   1.00000000000000       0.516307357633759     
  -1.00000000000000        1.00000000000000       0.737523926405576     
   Rotational constants (in cm-1): 
          0.1030199567             0.1929791199             0.2209969488
   Rotational constants (in MHz): 
       3088.4610372332          5785.3692800496          6625.3227765655


 ----------------------------------------------------------------
         Coordinates used in calculation (QCOMP) 
 ----------------------------------------------------------------
 Z-matrix   Atomic            Coordinates (in bohr)
  Symbol    Number           X              Y              Z
 ----------------------------------------------------------------
     H         1        -0.00000000    -0.00000000    -4.87171066
     C         6        -0.00000000    -0.00000000    -2.80792351
     C         6         2.16945575    -0.00000000    -1.27321615
     C         6        -2.16945575     0.00000000    -1.27321615
     C         6         2.01548766    -0.00000000     1.39018246
     C         6        -2.01548766     0.00000000     1.39018246
     H         1         4.07557191    -0.00000000    -2.05680392
     H         1        -4.07557191     0.00000000    -2.05680392
     H         1         3.75829841    -0.00000000     2.49990830
     H         1        -3.75829841     0.00000000     2.49990830
     X         0         0.00000000     1.88972691    -2.80792351
     N         7         0.00000000     0.00000000     2.49263692
 ----------------------------------------------------------------
 
   Interatomic distance matrix (Angstroms) 
 
                 H             C             C             C             C    
                [ 1]        [ 2]        [ 3]        [ 4]        [ 5]
  H    [ 1]     0.00000
  C    [ 2]     1.09211     0.00000
  C    [ 3]     2.22353     1.40624     0.00000
  C    [ 4]     2.22353     1.40624     2.29605     0.00000
  C    [ 5]     3.48106     2.46430     1.41176     2.62503     0.00000
  C    [ 6]     3.48106     2.46430     2.62503     1.41176     2.13310
  H    [ 7]     2.62111     2.19302     1.09058     3.33064     2.12500
  H    [ 8]     2.62111     2.19302     3.33064     1.09058     3.70359
  H    [ 9]     4.37862     3.44160     2.16645     3.71838     1.09335
  H    [10]     4.37862     3.44160     3.71838     2.16645     3.11128
  X    [11]     1.48078     1.00000     1.72555     1.72555     2.65947
  N    [12]     3.89704     2.80494     2.29983     2.29983     1.21568
 
                 C             H             H             H             H    
                [ 6]        [ 7]        [ 8]        [ 9]        [10]
  C    [ 6]     0.00000
  H    [ 7]     3.70359     0.00000
  H    [ 8]     2.12500     4.31340     0.00000
  H    [ 9]     3.11128     2.41715     4.79579     0.00000
  H    [10]     1.09335     4.79579     2.41715     3.97761     0.00000
  X    [11]     2.65947     2.41026     2.41026     3.58394     3.58394
  N    [12]     1.21568     3.23222     3.23222     1.98881     1.98881
 
                 X             N    
                [11]        [12]
  X    [11]     0.00000
  N    [12]     2.97786     0.00000
   Rotational constants (order x, y, z, in cm-1): 
          0.1929791199             0.1030199567             0.2209969488
   Rotational constants (order x, y, z, in MHz): 
       5785.3692800496          3088.4610372332          6625.3227765655
  ECPDATA file not present.   Using default ECPDATA. 
  There are   6 frozen-core orbitals.
  There are  109 basis functions.
 @CHECKOUT-I, Total execution time (CPU/WALL):         0.11/       0.12 seconds.
--executable xjoda finished with status     0 in        0.24 seconds (walltime).
 --invoking executable--
/home/besselman/CFOUR_18/cfour18/bin/xvmol
 SERIAL VERSION OF MOLECULE STARTED
********************************************************************************
                    INPUT FROM MOL FILE
********************************************************************************
INTGRL        1    0    1    0    0    0    0    0    0                         
         *** CFOUR Program System (Release V0.1) ***                            
CCSDT(Q) PVDZ Optimization Pyridine                                             
    7    2 X  Y       0.10E-08              0    0                              
   9999.00      3.00                                                            
          1.00000000    1    2    1    1                                        
H #1  -0.000000000000000  -0.000000000000000  -4.871710661218193                
    4    2                                                                      
   13.0100000000000       1.968500000000000E-002  0.000000000000000E+000        
   1.96200000000000       0.137977000000000       0.000000000000000E+000        
  0.444600000000000       0.478148000000000       0.000000000000000E+000        
  0.122000000000000       0.501240000000000        1.00000000000000             
    1    1                                                                      
  0.727000000000000        1.00000000000000                                     
          6.00000000    1    3    1    1    1                                   
C #2  -0.000000000000000  -0.000000000000000  -2.807923512522100                
    9    3                                                                      
   6665.00000000000       6.920000000000000E-004 -1.460000000000000E-004        
  0.000000000000000E+000                                                        
   1000.00000000000       5.329000000000000E-003 -1.154000000000000E-003        
  0.000000000000000E+000                                                        
   228.000000000000       2.707700000000000E-002 -5.725000000000000E-003        
  0.000000000000000E+000                                                        
   64.7100000000000       0.101718000000000      -2.331200000000000E-002        
  0.000000000000000E+000                                                        
   21.0600000000000       0.274740000000000      -6.395500000000000E-002        
  0.000000000000000E+000                                                        
   7.49500000000000       0.448564000000000      -0.149981000000000             
  0.000000000000000E+000                                                        
   2.79700000000000       0.285074000000000      -0.127262000000000             
  0.000000000000000E+000                                                        
  0.521500000000000       1.520400000000000E-002  0.544529000000000             
  0.000000000000000E+000                                                        
  0.159600000000000      -3.191000000000000E-003  0.580496000000000             
   1.00000000000000                                                             
    4    2                                                                      
   9.43900000000000       3.810900000000000E-002  0.000000000000000E+000        
   2.00200000000000       0.209480000000000       0.000000000000000E+000        
  0.545600000000000       0.508557000000000       0.000000000000000E+000        
  0.151700000000000       0.468842000000000        1.00000000000000             
    1    1                                                                      
  0.550000000000000        1.00000000000000                                     
          6.00000000    1    3    1    1    1                                   
C #3   2.169455753122024  -0.000000000000002  -1.273216148938215                
    9    3                                                                      
   6665.00000000000       6.920000000000000E-004 -1.460000000000000E-004        
  0.000000000000000E+000                                                        
   1000.00000000000       5.329000000000000E-003 -1.154000000000000E-003        
  0.000000000000000E+000                                                        
   228.000000000000       2.707700000000000E-002 -5.725000000000000E-003        
  0.000000000000000E+000                                                        
   64.7100000000000       0.101718000000000      -2.331200000000000E-002        
  0.000000000000000E+000                                                        
   21.0600000000000       0.274740000000000      -6.395500000000000E-002        
  0.000000000000000E+000                                                        
   7.49500000000000       0.448564000000000      -0.149981000000000             
  0.000000000000000E+000                                                        
   2.79700000000000       0.285074000000000      -0.127262000000000             
  0.000000000000000E+000                                                        
  0.521500000000000       1.520400000000000E-002  0.544529000000000             
  0.000000000000000E+000                                                        
  0.159600000000000      -3.191000000000000E-003  0.580496000000000             
   1.00000000000000                                                             
    4    2                                                                      
   9.43900000000000       3.810900000000000E-002  0.000000000000000E+000        
   2.00200000000000       0.209480000000000       0.000000000000000E+000        
  0.545600000000000       0.508557000000000       0.000000000000000E+000        
  0.151700000000000       0.468842000000000        1.00000000000000             
    1    1                                                                      
  0.550000000000000        1.00000000000000                                     
          6.00000000    1    3    1    1    1                                   
C #4   2.015487663232236  -0.000000000000001   1.390182462969232                
    9    3                                                                      
   6665.00000000000       6.920000000000000E-004 -1.460000000000000E-004        
  0.000000000000000E+000                                                        
   1000.00000000000       5.329000000000000E-003 -1.154000000000000E-003        
  0.000000000000000E+000                                                        
   228.000000000000       2.707700000000000E-002 -5.725000000000000E-003        
  0.000000000000000E+000                                                        
   64.7100000000000       0.101718000000000      -2.331200000000000E-002        
  0.000000000000000E+000                                                        
   21.0600000000000       0.274740000000000      -6.395500000000000E-002        
  0.000000000000000E+000                                                        
   7.49500000000000       0.448564000000000      -0.149981000000000             
  0.000000000000000E+000                                                        
   2.79700000000000       0.285074000000000      -0.127262000000000             
  0.000000000000000E+000                                                        
  0.521500000000000       1.520400000000000E-002  0.544529000000000             
  0.000000000000000E+000                                                        
  0.159600000000000      -3.191000000000000E-003  0.580496000000000             
   1.00000000000000                                                             
    4    2                                                                      
   9.43900000000000       3.810900000000000E-002  0.000000000000000E+000        
   2.00200000000000       0.209480000000000       0.000000000000000E+000        
  0.545600000000000       0.508557000000000       0.000000000000000E+000        
  0.151700000000000       0.468842000000000        1.00000000000000             
    1    1                                                                      
  0.550000000000000        1.00000000000000                                     
          1.00000000    1    2    1    1                                        
H #5   4.075571913617243  -0.000000000000003  -2.056803923052408                
    4    2                                                                      
   13.0100000000000       1.968500000000000E-002  0.000000000000000E+000        
   1.96200000000000       0.137977000000000       0.000000000000000E+000        
  0.444600000000000       0.478148000000000       0.000000000000000E+000        
  0.122000000000000       0.501240000000000        1.00000000000000             
    1    1                                                                      
  0.727000000000000        1.00000000000000                                     
          1.00000000    1    2    1    1                                        
H #6   3.758298411800235  -0.000000000000003   2.499908297922635                
    4    2                                                                      
   13.0100000000000       1.968500000000000E-002  0.000000000000000E+000        
   1.96200000000000       0.137977000000000       0.000000000000000E+000        
  0.444600000000000       0.478148000000000       0.000000000000000E+000        
  0.122000000000000       0.501240000000000        1.00000000000000             
    1    1                                                                      
  0.727000000000000        1.00000000000000                                     
          7.00000000    1    3    1    1    1                                   
N #7   0.000000000000001   0.000000000000000   2.492636917577038                
    9    3                                                                      
   9046.00000000000       7.000000000000000E-004 -1.530000000000000E-004        
  0.000000000000000E+000                                                        
   1357.00000000000       5.389000000000000E-003 -1.208000000000000E-003        
  0.000000000000000E+000                                                        
   309.300000000000       2.740600000000000E-002 -5.992000000000000E-003        
  0.000000000000000E+000                                                        
   87.7300000000000       0.103207000000000      -2.454400000000000E-002        
  0.000000000000000E+000                                                        
   28.5600000000000       0.278723000000000      -6.745900000000001E-002        
  0.000000000000000E+000                                                        
   10.2100000000000       0.448540000000000      -0.158078000000000             
  0.000000000000000E+000                                                        
   3.83800000000000       0.278238000000000      -0.121831000000000             
  0.000000000000000E+000                                                        
  0.746600000000000       1.544000000000000E-002  0.549003000000000             
  0.000000000000000E+000                                                        
  0.224800000000000      -2.864000000000000E-003  0.578815000000000             
   1.00000000000000                                                             
    4    2                                                                      
   13.5500000000000       3.991900000000000E-002  0.000000000000000E+000        
   2.91700000000000       0.217169000000000       0.000000000000000E+000        
  0.797300000000000       0.510319000000000       0.000000000000000E+000        
  0.218500000000000       0.462214000000000        1.00000000000000             
    1    1                                                                      
  0.817000000000000        1.00000000000000                                     
FINISH                                                                          
 
********************************************************************************
 ONE- AND TWO-ELECTRON INTEGRALS OVER SYMMETRY-ADAPTED AOS ARE CALCULATED.

  SPHERICAL HARMONICS ARE USED.
  
  INTEGRALS LESS THAN  0.10E-13 ARE NEGLECTED.

  NUCLEAR REPULSION ENERGY :  210.8770986957 A.U.
  @MOLECU-I, ONE ELECTRON INTEGRALS (CPU/WALL):        0.07/       0.08 SECONDS.
  @TWOEL-I,     742609 INTEGRALS OF SYMMETRY TYPE  I I I I
  @TWOEL-I,    1956926 INTEGRALS OF SYMMETRY TYPE  I J I J
  @TWOEL-I,    1042839 INTEGRALS OF SYMMETRY TYPE  I I J J
  @TWOEL-I,     958017 INTEGRALS OF SYMMETRY TYPE  I J K L
  @TWOEL-I, TOTAL NUMBER OF 2-E INTEGRALS    4700391.
  @MOLECU-I, TWO ELECTRON INTEGRALS (CPU/WALL):       64.42/       2.05 SECONDS.
 @CHECKOUT-I, Total execution time (CPU/WALL):        64.52/       2.15 seconds.

Running with 32 threads/proc

--executable xvmol finished with status     0 in        2.55 seconds (walltime).
 --invoking executable--
/home/besselman/CFOUR_18/cfour18/bin/xvmol2ja
 @GETMEM-I,  Allocated  183105 MB of main memory.
 @CHECKOUT-I, Total execution time (CPU/WALL):         0.39/       0.04 seconds.
--executable xvmol2ja finished with status     0 in        0.09 seconds (walltime).
 --invoking executable--
/home/besselman/CFOUR_18/cfour18/bin/xvscf
  -------------------------------------------------
  Self-Consistent-Field Program for HF calculations
  -------------------------------------------------
    Integrals from VMOL are used
  There are  109 functions in the AO basis.

  There are 4 irreducible representations.

       Irrep        # of functions
         1                 45
         2                 35
         3                 17
         4                 12


  Parameters for SCF calculation: 
        SCF reference function:  RHF  
  Maximum number of iterations:  150
     Full symmetry point group: C2v 
     Computational point group: C2v 
        Initial density matrix: MOREAD                 
     SCF convergence tolerance: 10**(-10)
  DIIS convergence acceleration:  ON
          Latest start for DIIS:   2
                     DIIS order:  10

     Alpha population by irrep:  11    7    2    1
      Beta population by irrep:  11    7    2    1


 @GETMEM-I,  Allocated       3 MB of main memory.
   Smallest overlap matrix eigenvalues 
     Symmetry    Eigenvalue    
         1      .1112969743D-02              
         2      .4279245826D-02              
         3      .7162162671D-01              
         4      .1987629446D+00              
  --------------------------------------------------------------------
  Iteration         Total Energy            Largest Density Difference
  --------------------------------------------------------------------
       0          -246.941957498587300              0.0000000000D+00
       1          -246.665021640974970              0.1458548528D+00
       2          -246.671459566038521              0.1237139549D+00
       3          -246.676200737917753              0.6572798331D-01
       4          -246.676348677389996              0.9796689489D-02
       5          -246.676377259633767              0.4145266351D-02
       6          -246.676387052213528              0.2260087966D-02
       7          -246.676389215009607              0.1460636254D-02
       8          -246.676389430353510              0.4393600395D-03
       9          -246.676389447554499              0.1718897936D-03
      10          -246.676389448031017              0.2894064765D-04
      11          -246.676389448075128              0.4135561785D-05
      12          -246.676389448079732              0.3658638590D-05
      13          -246.676389448078083              0.4706416423D-06
      14          -246.676389448081380              0.9754245733D-07
      15          -246.676389448079675              0.3274120042D-07
      16          -246.676389448081778              0.1179161597D-07
      17          -246.676389448081380              0.1868123756D-08
      18          -246.676389448078368              0.7072968877D-09
      19          -246.676389448081096              0.2011930622D-09
   final occupation vector 
    11  7  2  1
    11  7  2  1

  SCF has converged.

 Density matrix saved to file den.dat
 total electron number:   42.0000000000000     
     E(SCF)=      -246.676389448079220              0.3007905036D-10

  Eigenvector printing suppressed.


 
  ORBITAL EIGENVALUES (ALPHA)  (1H = 27.2113834 eV)

       MO #        E(hartree)               E(eV)           FULLSYM    COMPSYM
       ----   --------------------   --------------------   -------   ---------
    1     1         -15.5388304447        -422.8330728180      A1        A1 (1)
    2     2         -11.2676192397        -306.6075071366      A1        A1 (1)
    3    46         -11.2640785067        -306.5111588938      B1        B1 (2)
    4     3         -11.2640611900        -306.5106876809      A1        A1 (1)
    5    47         -11.2455611236        -306.0072752836      B1        B1 (2)
    6     4         -11.2455299387        -306.0064266975      A1        A1 (1)
    7     5          -1.3265801459         -36.0980809619      A1        A1 (1)
    8     6          -1.0901946725         -29.6657052135      A1        A1 (1)
    9    48          -1.0357766756         -28.1849162362      B1        B1 (2)
   10    49          -0.8759161018         -23.8348888723      B1        B1 (2)
   11     7          -0.8501402548         -23.1334924183      A1        A1 (1)
   12     8          -0.7288155722         -19.8320799635      A1        A1 (1)
   13    50          -0.6706727567         -18.2499335173      B1        B1 (2)
   14     9          -0.6381704305         -17.3655002591      A1        A1 (1)
   15    10          -0.6019314013         -16.3793861401      A1        A1 (1)
   16    51          -0.5780691539         -15.7300613787      B1        B1 (2)
   17    81          -0.5723687033         -15.5749442328      B2        B2 (3)
   18    52          -0.5122174743         -13.9381460766      B1        B1 (2)
   19    82          -0.3941717653         -10.7259590300      B2        B2 (3)
   20    11          -0.3904727343         -10.6253032812      A1        A1 (1)
   21    98          -0.3350427992          -9.1169780638      A2        A2 (4)
  +++++++++++++++++++++++++++++++++++++++++++++++++++++++++++++++++++++++++++++
   22    83           0.1308042279           3.5593639968      B2        B2 (3)
   23    99           0.1314003331           3.5755848425      A2        A2 (4)
   24    12           0.1850060448           5.0342704166      A1        A1 (1)
   25    53           0.2172080575           5.9105317292      B1        B1 (2)
   26    13           0.2281088432           6.2071571901      A1        A1 (1)
   27    54           0.2578833854           7.0173636727      B1        B1 (2)
   28    14           0.2592389363           7.0542500875      A1        A1 (1)
   29    84           0.3615395665           9.8379917590      B2        B2 (3)
   30    15           0.3982686051          10.8374397100      A1        A1 (1)
   31    55           0.4188592701          11.3977401904      B1        B1 (2)
   32    16           0.4691428297          12.7660254094      A1        A1 (1)
   33    56           0.4839870581          13.1699573984      B1        B1 (2)
   34    17           0.5305712179          14.4375768300      A1        A1 (1)
   35    57           0.5477609090          14.9053321050      B1        B1 (2)
   36    85           0.6679317117          18.1753458924      B2        B2 (3)
   37    18           0.6745931438          18.3566126751      A1        A1 (1)
   38    58           0.7034703655          19.1424018272      B1        B1 (2)
   39    19           0.7098543215          19.3161181017      A1        A1 (1)
   40   100           0.7188857645          19.5618761596      A2        A2 (4)
   41    59           0.7217964394          19.6410796493      B1        B1 (2)
   42    20           0.7258988600          19.7527121883      A1        A1 (1)
   43    86           0.7261652221          19.7599602715      B2        B2 (3)
   44    21           0.7994486374          21.7541033816      A1        A1 (1)
   45   101           0.8112481129          22.0751834318      A2        A2 (4)
   46    60           0.8327198815          22.6594599614      B1        B1 (2)
   47    87           0.8450745183          22.9956467194      B2        B2 (3)
   48    61           0.8679171174          23.6172254419      B1        B1 (2)
   49    22           0.8842975548          24.0629598039      A1        A1 (1)
   50    23           0.9850364173          26.8042036136      A1        A1 (1)
   51    62           0.9995562443          27.1993081937      B1        B1 (2)
   52    24           1.0222699414          27.8173793142      A1        A1 (1)
   53    88           1.0533342974          28.6626834158      B2        B2 (3)
   54    63           1.0652855176          28.9878926510      B1        B1 (2)
   55    25           1.0786621020          29.3518880171      A1        A1 (1)
   56    89           1.1639219838          31.6719273478      B2        B2 (3)
   57   102           1.1659542613          31.7272284298      A2        A2 (4)
   58    26           1.1701589890          31.8416448883      A1        A1 (1)
   59    64           1.1990911368          32.6289286557      B1        B1 (2)
   60    27           1.2230731451          33.2815122782      A1        A1 (1)
   61    90           1.2427063975          33.8157602358      B2        B2 (3)
   62    65           1.2729576610          34.6389389663      B1        B1 (2)
   63   103           1.2730207593          34.6406559573      A2        A2 (4)
   64    28           1.3085481948          35.6074066257      A1        A1 (1)
   65    66           1.3620084522          37.0621341869      B1        B1 (2)
   66   104           1.4027679098          38.1712554155      A2        A2 (4)
   67    29           1.4517115366          39.5030792094      A1        A1 (1)
   68    91           1.4960783808          40.7103624169      B2        B2 (3)
   69    30           1.5297710221          41.6271857978      A1        A1 (1)
   70    67           1.5853209294          43.1387756214      B1        B1 (2)
   71    31           1.7126798603          46.6043883188      A1        A1 (1)
   72    92           1.7327087581          47.1494023381      B2        B2 (3)
   73   105           1.7552117015          47.7617385588      A2        A2 (4)
   74    68           1.7651422840          48.0319634452      B1        B1 (2)
   75    69           1.8320578091          49.8528274547      B1        B1 (2)
   76    32           1.8340263752          49.9063948608      A1        A1 (1)
   77    33           1.8735745395          50.9825551237      A1        A1 (1)
   78    93           1.8841994267          51.2716730025      B2        B2 (3)
   79    70           1.9505555107          53.0773138451      B1        B1 (2)
   80    34           1.9533761670          53.1540678034      A1        A1 (1)
   81    94           1.9698945806          53.6035566896      B2        B2 (3)
   82    35           1.9861086828          54.0447648416      A1        A1 (1)
   83   106           1.9899895451          54.1503684751      A2        A2 (4)
   84    71           2.0575844506          55.9897193620      B1        B1 (2)
   85    95           2.1139063252          57.5223154874      B2        B2 (3)
   86    72           2.1241210140          57.8002712989      B1        B1 (2)
   87    36           2.2047958212          59.9955444097      A1        A1 (1)
   88   107           2.2073278905          60.0644455178      A2        A2 (4)
   89    73           2.2113922940          60.1750435608      B1        B1 (2)
   90    37           2.2518532669          61.2760426066      A1        A1 (1)
   91    74           2.2691075683          61.7455560159      B1        B1 (2)
   92   108           2.2747728520          61.8997162229      A2        A2 (4)
   93    96           2.3520152806          64.0015895638      B2        B2 (3)
   94    38           2.3543951130          64.0663480955      A1        A1 (1)
   95    75           2.4581117449          66.8886211311      B1        B1 (2)
   96    39           2.5468952420          69.3045429091      A1        A1 (1)
   97    40           2.7089661079          73.7147153800      A1        A1 (1)
   98    97           2.7171183762          73.9365498772      B2        B2 (3)
   99    41           2.7547134941          74.9595650456      A1        A1 (1)
  100    76           2.7878651133          75.8616664662      B1        B1 (2)
  101    77           2.8400942721          77.2828941291      B1        B1 (2)
  102   109           2.9250456597          79.5945389077      A2        A2 (4)
  103    42           2.9480147966          80.2195608991      A1        A1 (1)
  104    78           3.0604454918          83.2789556515      B1        B1 (2)
  105    43           3.1835745288          86.6294670860      A1        A1 (1)
  106    79           3.3134244217          90.1628623061      B1        B1 (2)
  107    44           3.4139307147          92.8977775800      A1        A1 (1)
  108    80           3.4471901908          93.8028139341      B1        B1 (2)
  109    45           3.9640216361         107.8665125462      A1        A1 (1)


  VSCF finished.

 @CHECKOUT-I, Total execution time (CPU/WALL):         4.76/       1.34 seconds.
--executable xvscf finished with status     0 in        1.38 seconds (walltime).
 --invoking executable--
/home/besselman/CFOUR_18/cfour18/bin/xvtran
 @GETMEM-I,  Allocated  183105 MB of main memory.
  Full RHF integral transformation
  The following   6 MOs will be dropped:
    1  2  3  4 12 13
  There are 103 active molecular orbitals.
 TRANSFORMING (NP|QR) TYPE OF INTEGRALS
 TRANSFORMING (IA|JB) TYPE OF INTEGRALS
 TRANSFORMING (IJ|AB) TYPE OF INTEGRALS
 TRANSFORMING (FRZ ALL|ALL ALL) TYPE OF INTEGRALS
  Transformation of IIII integrals :
  1 pass through the AO integral file was required.
      742609 AO integrals were read.
     1093250 MO integrals were written to HF2.
  Transformation of IIJJ integrals :
  1 pass through the AO integral file was required.
     1042839 AO integrals were read.
      985703 MO integrals were written to HF2.
  Transformation of IJIJ integrals :
  1 pass through the AO integral file was required.
     1956926 AO integrals were read.
     2591309 MO integrals were written to HF2.
  Transformation of IJKL integrals :
  1 pass through the AO integral file was required.
      958017 AO integrals were read.
     1099764 MO integrals were written to HF2.
  Summary of active molecular orbitals: 
------------------------------------------------------------------------
 
  Index      Eigenvalue    Symmetry    Index      Eigenvalue    Symmetry
------------------------------------------------------------------------
     1        -1.3265801        1        53         0.4839871        2
     2        -1.0901947        1        54         0.5477609        2
     3        -0.8501403        1        55         0.7034704        2
     4        -0.7288156        1        56         0.7217964        2
     5        -0.6381704        1        57         0.8327199        2
     6        -0.6019314        1        58         0.8679171        2
     7        -0.3904727        1        59         0.9995562        2
     8        -1.0357767        2        60         1.0652855        2
     9        -0.8759161        2        61         1.1990911        2
    10        -0.6706728        2        62         1.2729577        2
    11        -0.5780692        2        63         1.3620085        2
    12        -0.5122175        2        64         1.5853209        2
    13        -0.5723687        3        65         1.7651423        2
    14        -0.3941718        3        66         1.8320578        2
    15        -0.3350428        4        67         1.9505555        2
    16         0.1850060        1        68         2.0575845        2
    17         0.2281088        1        69         2.1241210        2
    18         0.2592389        1        70         2.2113923        2
    19         0.3982686        1        71         2.2691076        2
    20         0.4691428        1        72         2.4581117        2
    21         0.5305712        1        73         2.7878651        2
    22         0.6745931        1        74         2.8400943        2
    23         0.7098543        1        75         3.0604455        2
    24         0.7258989        1        76         3.3134244        2
    25         0.7994486        1        77         3.4471902        2
    26         0.8842976        1        78         0.1308042        3
    27         0.9850364        1        79         0.3615396        3
    28         1.0222699        1        80         0.6679317        3
    29         1.0786621        1        81         0.7261652        3
    30         1.1701590        1        82         0.8450745        3
    31         1.2230731        1        83         1.0533343        3
    32         1.3085482        1        84         1.1639220        3
    33         1.4517115        1        85         1.2427064        3
    34         1.5297710        1        86         1.4960784        3
    35         1.7126799        1        87         1.7327088        3
    36         1.8340264        1        88         1.8841994        3
    37         1.8735745        1        89         1.9698946        3
    38         1.9533762        1        90         2.1139063        3
    39         1.9861087        1        91         2.3520153        3
    40         2.2047958        1        92         2.7171184        3
    41         2.2518533        1        93         0.1314003        4
    42         2.3543951        1        94         0.7188858        4
    43         2.5468952        1        95         0.8112481        4
    44         2.7089661        1        96         1.1659543        4
    45         2.7547135        1        97         1.2730208        4
    46         2.9480148        1        98         1.4027679        4
    47         3.1835745        1        99         1.7552117        4
    48         3.4139307        1       100         1.9899895        4
    49         3.9640216        1       101         2.2073279        4
    50         0.2172081        2       102         2.2747729        4
    51         0.2578834        2       103         2.9250457        4
    52         0.4188593        2
------------------------------------------------------------------------
 @CHECKOUT-I, Total execution time (CPU/WALL):        83.80/       3.64 seconds.
--executable xvtran finished with status     0 in        3.68 seconds (walltime).
 --invoking executable--
/home/besselman/CFOUR_18/cfour18/bin/xintprc
 @GETMEM-I,  Allocated  183105 MB of main memory.
  @GMOIAA-I, Processing MO integrals for spin case AA.
  @GMOIAA-I, Generation of integral list completed.
                      TYPE                NUMBER
                      ----               --------
                      PPPP               1980067
                      PPPH               1349060
                      PPHH                231695
                      PHPH                126158
                      PHHH                 43582
                      HHHH                  2174

                     TOTAL               3732736

  @FORMT2-I, Second-order MP correlation energies:
            ------------------------------------------------
            E(SCF)                  =   -246.676389448079 a.u.
            E2(AA)                  =     -0.107127099379 a.u.
            E2(AB)                  =     -0.585796902188 a.u.
            E2(TOT)                 =     -0.800051100945 a.u.
            Total MP2 energy        =   -247.476440549024 a.u.
            ------------------------------------------------
   Largest T2 amplitudes for spin case AB:
       _       _                 _       _                 _       _
   i   j   a   b             i   j   a   b             i   j   a   b
-----------------------------------------------------------------------------
[ 15  15  93  93]-0.07348 [ 14  14  78  78]-0.06515 [ 15  15  78  78]-0.05071
[ 14  14  93  93]-0.04229 [ 15  14  78  93] 0.03621 [ 14  15  93  78] 0.03621
[ 13  13  78  78]-0.02916 [ 13  13  93  93]-0.02705 [ 15  15  79  79]-0.02258
[ 15  13  79  93] 0.02199 [ 13  15  93  79] 0.02199 [ 14  13  79  78]-0.02195
[ 13  14  78  79]-0.02195 [ 14  14  79  79]-0.02097 [ 13  13  79  79]-0.01816
-----------------------------------------------------------------------------
   Norm of T2AB vector (   462070 symmetry allowed elements):  0.4581417916.
-----------------------------------------------------------------------------
 @CHECKOUT-I, Total execution time (CPU/WALL):         8.67/       0.64 seconds.
--executable xintprc finished with status     0 in        0.66 seconds (walltime).
 --invoking executable--
/home/besselman/CFOUR_18/cfour18/bin/xncc
 @GETMEM-I,  Allocated       7 MB of main memory.

Running with 32 threads/proc

Using DIIS to accelerate the convergence of T1 and T2
Using immediate high-order contributions
Performing 3 CCSD sub-iterations
Damping factor for T3: 0.000000
Damping factor for T4: 0.000000

Using DIIS to accelerate the convergence of L1 and L2
Using immediate high-order contributions
Damping factor for L3: 0.000000
Damping factor for L4: 0.000000

Transposes are coarse-threaded

Memory limit:                178.814 GiB
Minimum memory requirement:  480.511 MiB
Compromise memory amount:     31.930 GiB
Optimal memory requirement:  987.132 GiB

List              Location   Size        Cached Hunks Est. Disk I/O
----------------- ---------- ----------- ------ ----- -------------

           T_DIIS       70:0   17.643 MiB    Yes     -   635.132 MiB
           Z_DIIS       70:1   17.643 MiB    Yes     -     1.034 GiB
          <AI|bj>         18    3.525 MiB    Yes     -   615.153 MiB
          <Ab|Cd>        233  117.606 MiB    Yes     -   222.922 GiB
          <Ab|Ci>         30   20.304 MiB    Yes     -    23.985 GiB
          <Ab|Ij>         16    3.525 MiB    Yes     -     4.562 GiB
          <Ai|Bj>         25    3.525 MiB    Yes     -   514.696 MiB
          <Aj|bI>         21    3.525 MiB     No     -         0   B
          <Ij|Ka>         10  631.867 KiB    Yes     -   644.825 MiB
          <Ij|Kl>         13  111.852 KiB    Yes     -     7.209 MiB
            D(AB)      160:2   17.859 KiB    Yes     -     6.680 MiB
            D(AI)      160:4    3.273 KiB    Yes     -   998.398 KiB
            D(IA)      160:6    3.273 KiB    Yes     -   114.570 KiB
            D(IJ)      160:0      632   B    Yes     -   335.133 KiB
           D~(AB)      192:0   17.859 KiB    Yes     -   178.594 KiB
           D~(AI)      193:0    3.273 KiB    Yes     -     6.547 KiB
           D~(IJ)      191:0      632   B    Yes     -     6.172 KiB
            F(EA)       92:0   17.859 KiB    Yes     -     9.191 MiB
            F(EM)       93:0    3.273 KiB    Yes     -     1.215 MiB
            F(MI)       91:0      632   B    Yes     -   399.320 KiB
            G(AB)      192:2   17.859 KiB    Yes     -   857.250 KiB
         G(AI,BJ)        123    3.525 MiB     No     -         0   B
         G(AI,bj)        118    3.525 MiB    Yes     -     1.373 GiB
         G(Ab,Cd)        133  117.606 MiB    Yes     -    21.821 GiB
         G(Ab,Ij)        116    3.525 MiB    Yes     -   165.690 MiB
         G(Ai,Bc)        230   20.304 MiB    Yes     -   588.808 MiB
         G(Ai,Bj)        125    3.525 MiB    Yes     -     2.148 GiB
            G(IJ)      191:2      632   B    Yes     -    29.625 KiB
         G(Ij,Ab)        216    3.525 MiB    Yes     -    14.101 MiB
         G(Ij,Ka)        210  631.867 KiB    Yes     -    37.641 MiB
         G(Ij,Kl)        113  111.852 KiB    Yes     -    34.517 MiB
        G~(Ab,Ci)        269   20.304 MiB    Yes     -   568.504 MiB
        G~(Ab,Ij)        246    3.525 MiB    Yes     -    56.405 MiB
        G~(Ia,Jk)        265  631.867 KiB    Yes     -    46.896 MiB
        G~(Ij,Kl)        213  111.852 KiB     No     -         0   B
         H(AI,bj)        256    3.525 MiB    Yes     -    21.152 MiB
         H(Ai,Bj)        258    3.525 MiB    Yes     -    21.152 MiB
       Lambda(AI)      190:0    3.273 KiB    Yes     -   671.055 KiB
    Lambda(Ab,Ij)        146    3.525 MiB    Yes     -     1.752 GiB
            Q(AI)      190:2    3.273 KiB    Yes     -     1.103 MiB
         Q(Ab,Ij)         50    3.525 MiB    Yes     -     3.666 GiB
           QQ(AI)      190:4    3.273 KiB    Yes     -    52.375 KiB
        QQ(Ab,Ij)          3    3.525 MiB    Yes     -   215.044 MiB
            T(AI)       90:0    3.273 KiB    Yes     -     4.213 MiB
         T(Ab,Ij)         46    3.525 MiB    Yes     -     5.068 GiB
         W(Mn,Ij)         53  111.852 KiB    Yes     -    37.903 MiB
        W~(Ab,Ej)        130   20.304 MiB    Yes     -    12.762 GiB
        W~(EM,bj)         56    3.525 MiB    Yes     -     2.510 GiB
        W~(Em,Bj)         58    3.525 MiB    Yes     -     2.820 GiB
        W~(Ij,Mb)        110  631.867 KiB    Yes     -   269.654 MiB
       W~~(Ab,Ej)        169   20.304 MiB    Yes     -    18.671 GiB
       W~~(EM,bj)         76    3.525 MiB    Yes     -   451.240 MiB
       W~~(Em,Bj)         78    3.525 MiB    Yes     -   451.240 MiB
       W~~(Ij,Mb)        165  631.867 KiB    Yes     -   371.469 MiB
            Z(AI)       90:2    3.273 KiB    Yes     -     2.158 MiB
         Z(Ab,Ij)         63    3.525 MiB    Yes     -     2.324 GiB
       G(abc,ijd)    GABCIJD   13.555 GiB    Yes     1    40.664 GiB
       G(abi,jkl)    GABIJKL  408.435 MiB    Yes     1     1.197 GiB
  Lambda(abc,ijk)     L3FILE  880.703 MiB    Yes     1    39.563 GiB
       Q(abc,ijk)     Q3FILE  880.703 MiB    Yes     1    26.662 GiB
       T(abc,ijk)     T3FILE  880.703 MiB    Yes     1    55.904 GiB
     T(abcd,ijkl)          -  318.413 GiB     No     7         0   B
       W(abc,ije)    WABCIJE   13.555 GiB    Yes     1    27.109 GiB
       W(abm,ijk)    WABMIJK  408.435 MiB    Yes     1   816.870 MiB
       Z(abc,ijk)     Z3FILE  880.703 MiB    Yes     1    77.406 GiB
     Z(abcd,ijkl)          -  318.413 GiB     No     7         0   B

Simulation and memory analysis took 52.562 seconds

MP2 correlation energy:  -0.800051100945017

Non-iterative calculation of MP2 took 0.281 cpu seconds and 0.009 walltime seconds at 4.623 Gflops/sec

Total MP2 energy: -247.476440549024232

Beginning iterative solution of CCSDT equations:

It.  Correlation Energy T1 Residual T2 Residual T3 Residual CPU Time (s) Walltime (s)
-------------------------------------------------------------------------------------
  1  -0.865394816659545 1.95223e-03 1.45571e-02 1.57273e-03      213.316        6.670
  2  -0.867849068215963 7.44517e-05 3.50431e-03 4.62500e-04      823.829       25.756
  3  -0.868899662054859 2.92044e-05 1.10283e-03 1.96888e-04      804.830       25.157
  4  -0.869167159280973 1.61876e-05 3.44686e-04 8.10917e-05      797.046       24.913
  5  -0.869246841990486 5.17518e-06 1.16872e-04 3.59779e-05      792.846       24.781

   A    I                     A    I                     A    I                  
-------------------------- -------------------------- -------------------------- 
  40   21  0.0240503341532   36   19  0.0107641589421   61   19  0.0081370015138 
  43   19 -0.0176320008002   63   21 -0.0104642966189   37   20 -0.0072055358701 
  32   20  0.0116956746801   22   19  0.0102705479678   24   20 -0.0070589706988 
  36   17  0.0112699444331   26   20 -0.0095285347297   37   12 -0.0070315812680 
  23   21 -0.0107843169239   33   13  0.0086374086762   32   15 -0.0067658115062 

   A    B    I    J                     A    B    I    J                  
------------------------------------ ------------------------------------ 
  23   23   21   21 -0.1155399022874   29   22   19   17 -0.0343178420266 
  22   22   19   19 -0.0955763128657   22   29   17   19 -0.0343178420266 
  22   23   21   19  0.0594544294310   22   22   17   17 -0.0305772451242 
  23   22   19   21  0.0594544294310   29   29   17   17 -0.0268596784963 
  22   22   21   21 -0.0467576350642   23   23   17   17 -0.0260537484993 
  29   23   21   17  0.0377772946856   45   23   21   21 -0.0259211946750 
  23   29   17   21  0.0377772946856   23   45   21   21 -0.0259211946750 
  23   23   19   19 -0.0376680533798 

It.  Correlation Energy T1 Residual T2 Residual T3 Residual CPU Time (s) Walltime (s)
-------------------------------------------------------------------------------------
  6  -0.869271176062225 1.10859e-06 4.13572e-05 1.61484e-05      779.372       24.358
  7  -0.869279888674961 4.81838e-07 1.54407e-05 7.35322e-06      779.838       24.376
  8  -0.869283048234150 2.12162e-07 5.80917e-06 3.35450e-06      779.809       24.375
  9  -0.869284269010410 1.11695e-07 2.27779e-06 1.53929e-06      779.649       24.368
 10  -0.869284738363621 5.72635e-08 9.89249e-07 7.08036e-07      775.726       24.246

   A    I                     A    I                     A    I                  
-------------------------- -------------------------- -------------------------- 
  40   21  0.0240519623654   36   19  0.0107648658182   61   19  0.0081374247045 
  43   19 -0.0176335933691   63   21 -0.0104647206967   37   20 -0.0072068799922 
  32   20  0.0116982936143   22   19  0.0102734791383   24   20 -0.0070599065938 
  36   17  0.0112709638850   26   20 -0.0095313133496   37   12 -0.0070322966462 
  23   21 -0.0107870272835   33   13  0.0086380779833   32   15 -0.0067668465075 

   A    B    I    J                     A    B    I    J                  
------------------------------------ ------------------------------------ 
  23   23   21   21 -0.1155377111536   29   22   19   17 -0.0343149260129 
  22   22   19   19 -0.0955716606098   22   29   17   19 -0.0343149260129 
  22   23   21   19  0.0594655731094   22   22   17   17 -0.0305815148884 
  23   22   19   21  0.0594655731094   29   29   17   17 -0.0268528714507 
  22   22   21   21 -0.0467446218748   23   23   17   17 -0.0260558984114 
  29   23   21   17  0.0377755187479   45   23   21   21 -0.0259219357721 
  23   29   17   21  0.0377755187479   23   45   21   21 -0.0259219357721 
  23   23   19   19 -0.0376587024483 

It.  Correlation Energy T1 Residual T2 Residual T3 Residual CPU Time (s) Walltime (s)
-------------------------------------------------------------------------------------
 11  -0.869284932431810 2.07515e-08 4.37358e-07 3.26715e-07      778.633       24.338
 12  -0.869285011842925 9.63591e-09 1.95546e-07 1.50915e-07      772.290       24.137
 13  -0.869285046600501 4.40124e-09 8.83518e-08 6.98921e-08      771.440       24.111
 14  -0.869285061389792 2.04067e-09 4.00976e-08 3.24056e-08      772.055       24.131
 15  -0.869285068046033 9.46927e-10 1.83224e-08 1.50552e-08      769.991       24.067

   A    I                     A    I                     A    I                  
-------------------------- -------------------------- -------------------------- 
  40   21  0.0240519679648   36   19  0.0107648712998   61   19  0.0081374265699 
  43   19 -0.0176335961070   63   21 -0.0104647221999   37   20 -0.0072068845084 
  32   20  0.0116983164663   22   19  0.0102734636087   24   20 -0.0070598712517 
  36   17  0.0112709706793   26   20 -0.0095313171546   37   12 -0.0070322985823 
  23   21 -0.0107870142607   33   13  0.0086380791870   32   15 -0.0067668518812 

   A    B    I    J                     A    B    I    J                  
------------------------------------ ------------------------------------ 
  23   23   21   21 -0.1155376484966   29   22   19   17 -0.0343149222807 
  22   22   19   19 -0.0955716307187   22   29   17   19 -0.0343149222807 
  23   22   19   21  0.0594655764880   22   22   17   17 -0.0305815356172 
  22   23   21   19  0.0594655764880   29   29   17   17 -0.0268528609280 
  22   22   21   21 -0.0467445872461   23   23   17   17 -0.0260559137464 
  29   23   21   17  0.0377755166902   45   23   21   21 -0.0259219269364 
  23   29   17   21  0.0377755166902   23   45   21   21 -0.0259219269364 
  23   23   19   19 -0.0376586961180 

It.  Correlation Energy T1 Residual T2 Residual T3 Residual CPU Time (s) Walltime (s)
-------------------------------------------------------------------------------------
 16  -0.869285070933535 5.27182e-10 8.39589e-09 7.00108e-09      765.699       23.931
 17  -0.869285072259706 2.07467e-10 3.87306e-09 3.26200e-09      773.246       24.170
 18  -0.869285072845338 9.66338e-11 1.79154e-09 1.52024e-09      773.565       24.178
 19  -0.869285073122522 4.56088e-11 8.33598e-10 7.53295e-10      768.638       24.024

CCSDT iterations converged in 19 cycles and 446.116 seconds (23.480 s/it.) at 94.491 Gflops/sec

Total CCSDT energy: -247.545674521201732

CCSDT[Q] correlation energy:  -0.000923805826234
CCSDT(Q) correlation energy:  -0.002769571631693

Non-iterative calculation of CCSDT(Q) took 345275.004 cpu seconds and 12999.343 walltime seconds at 9.375 Gflops/sec

Total CCSDT(Q) energy: -247.548444092833421

             _
Formation of H took 2.494 seconds at 18.275 Gflops/sec

Beginning iterative solution of Lambda-CCSDT equations:

It.  Correlation Energy L1 Residual L2 Residual L3 Residual CPU Time (s) Walltime (s)
-------------------------------------------------------------------------------------
  1  -0.839188897986257 2.03963e-03 6.13259e-03 2.43028e-03      884.098       27.631
  2  -0.839800590128598 1.15700e-03 4.39952e-04 2.31156e-04     1441.768       45.063
  3  -0.839503986041822 3.55099e-04 1.38915e-04 1.46742e-04     1437.472       44.930
  4  -0.839432248122394 7.49225e-05 6.13592e-05 5.38287e-05     1438.877       44.973
  5  -0.839437332871012 6.39206e-05 1.80467e-05 2.14990e-05     1444.421       45.146

   A    I                     A    I                     A    I                  
-------------------------- -------------------------- -------------------------- 
  40   21  0.0219732079060   36   19  0.0098143541056   61   19  0.0073026624281 
  43   19 -0.0159512193281   63   21 -0.0093853190386   56   17  0.0067438008748 
  32   20  0.0104600596540   26   20 -0.0091258595629   24   20 -0.0065350587607 
  23   21 -0.0103940561706   33   13  0.0079535993350   37   12 -0.0063963001319 
  36   17  0.0100902664376   22   19  0.0077762535179   56   19 -0.0063714343625 

   A    B    I    J                     A    B    I    J                  
------------------------------------ ------------------------------------ 
  23   23   21   21 -0.1087259760872   29   22   19   17 -0.0327880890325 
  22   22   19   19 -0.0902756206286   22   29   17   19 -0.0327880890325 
  23   22   19   21  0.0567270521593   22   22   17   17 -0.0288837970793 
  22   23   21   19  0.0567270521593   29   29   17   17 -0.0265818132983 
  22   22   21   21 -0.0436364545870   23   23   17   17 -0.0243684787945 
  29   23   21   17  0.0358776297292   22   29   19   17 -0.0243122740097 
  23   29   17   21  0.0358776297292   29   22   17   19 -0.0243122740097 
  23   23   19   19 -0.0353932162021 

It.  Correlation Energy L1 Residual L2 Residual L3 Residual CPU Time (s) Walltime (s)
-------------------------------------------------------------------------------------
  6  -0.839438984645914 1.56306e-05 6.33050e-06 1.10589e-05     1455.762       45.500
  7  -0.839440813754749 7.58808e-06 2.75638e-06 4.70372e-06     1477.511       46.184
  8  -0.839441061302649 2.05677e-06 1.26918e-06 2.16357e-06     1467.911       45.880
  9  -0.839441044582651 4.09813e-07 6.91410e-07 9.43622e-07     1470.019       45.946
 10  -0.839441093143663 1.37971e-07 3.95283e-07 4.23464e-07     1469.410       45.928

   A    I                     A    I                     A    I                  
-------------------------- -------------------------- -------------------------- 
  40   21  0.0219752154993   36   19  0.0098171260250   61   19  0.0073039678085 
  43   19 -0.0159505770221   63   21 -0.0093877022697   56   17  0.0067455591966 
  32   20  0.0104600276339   26   20 -0.0091250491459   24   20 -0.0065291885261 
  23   21 -0.0103763237170   33   13  0.0079546688711   37   12 -0.0063968005180 
  36   17  0.0100898089320   22   19  0.0077318023042   56   19 -0.0063742557603 

   A    B    I    J                     A    B    I    J                  
------------------------------------ ------------------------------------ 
  23   23   21   21 -0.1087186300477   29   22   19   17 -0.0327827149540 
  22   22   19   19 -0.0902674659072   22   29   17   19 -0.0327827149540 
  22   23   21   19  0.0567434777206   22   22   17   17 -0.0288932788386 
  23   22   19   21  0.0567434777206   29   29   17   17 -0.0265707171480 
  22   22   21   21 -0.0436255404310   23   23   17   17 -0.0243767548722 
  29   23   21   17  0.0358753879409   22   29   19   17 -0.0243151373244 
  23   29   17   21  0.0358753879409   29   22   17   19 -0.0243151373244 
  23   23   19   19 -0.0353851498656 

It.  Correlation Energy L1 Residual L2 Residual L3 Residual CPU Time (s) Walltime (s)
-------------------------------------------------------------------------------------
 11  -0.839441087148315 1.09902e-07 1.66793e-07 1.97505e-07     1466.330       45.833
 12  -0.839441102165832 1.86875e-08 8.67762e-08 8.42101e-08     1470.517       45.965
 13  -0.839441108405613 1.13638e-08 2.47209e-08 4.15180e-08     1466.739       45.845
 14  -0.839441110724649 3.54599e-09 1.24667e-08 1.79109e-08     1464.056       45.759
 15  -0.839441111848760 2.17937e-09 4.08209e-09 8.52161e-09     1462.961       45.725

   A    I                     A    I                     A    I                  
-------------------------- -------------------------- -------------------------- 
  40   21  0.0219751884231   36   19  0.0098171034177   61   19  0.0073039865408 
  43   19 -0.0159505780482   63   21 -0.0093877282189   56   17  0.0067455629727 
  32   20  0.0104599972697   26   20 -0.0091250875595   24   20 -0.0065292264755 
  23   21 -0.0103763209996   33   13  0.0079546348916   37   12 -0.0063967977656 
  36   17  0.0100897963823   22   19  0.0077319913228   56   19 -0.0063742401663 

   A    B    I    J                     A    B    I    J                  
------------------------------------ ------------------------------------ 
  23   23   21   21 -0.1087191841550   29   22   19   17 -0.0327827696943 
  22   22   19   19 -0.0902677220082   22   29   17   19 -0.0327827696943 
  23   22   19   21  0.0567440113131   22   22   17   17 -0.0288933573272 
  22   23   21   19  0.0567440113131   29   29   17   17 -0.0265706824723 
  22   22   21   21 -0.0436253156415   23   23   17   17 -0.0243767365581 
  29   23   21   17  0.0358755172037   22   29   19   17 -0.0243151913544 
  23   29   17   21  0.0358755172037   29   22   17   19 -0.0243151913544 
  23   23   19   19 -0.0353849669787 

It.  Correlation Energy L1 Residual L2 Residual L3 Residual CPU Time (s) Walltime (s)
-------------------------------------------------------------------------------------
 16  -0.839441112108016 5.51335e-10 1.60436e-09 3.93305e-09     1471.285       45.985
 17  -0.839441112253134 3.51588e-10 6.78577e-10 1.77009e-09     1465.986       45.819

Lambda-CCSDT iterations converged in 17 cycles and 758.182 seconds (44.599 s/it.) at 102.862 Gflops/sec

 @CHECKOUT-I, Total execution time (CPU/WALL):    385540.14/   14306.78 seconds.
norm of D(AI): 0.052719666983593
norm of D(IA): 0.052954742409000
norm of D(AB): 0.082632174067492
norm of D(IJ): 0.108239346634885
E(AB): 0.554599164895894
E(IJ): 0.443058230417226
E(1e): 0.997657395313120
norm of G(Ab,Ij): 0.515135744798825
norm of G(Ij,Ab): 0.520256827899771
E(Ab,Ij): -1.673894079121377
norm of G(Ab,Cd): 0.054853754151140
E(Ab,Cd): 0.284652660180764
norm of G(Ij,Kl): 0.058286062308156
E(Ij,Kl): 0.248056987071065
norm of G(Ai,Bc): 0.014211810970714
norm of G(Ab,Ci): 0.013616173615745
E(Ab,Ci): -0.075712783243145
norm of G(Ij,Ka): 0.007702345818604
norm of G(Ia,Jk): 0.008018103387319
E(Ia,Jk): -0.014825009918846
norm of G(AI,bj): 0.065706258463593
norm of G(Ai,Bj): 0.056279139707410
E(Ai,Bj): -0.637989815294594
E1: -0.363682395576082
E2: -0.385550610728431
E3: 0.111243191009918
E(tot): -0.872054645013014

Formation of one- and two-particle density
matrices took 47.180 seconds at 60.359 Gflops/sec

--executable xncc finished with status     0 in    14311.41 seconds (walltime).
 --invoking executable--
/home/besselman/CFOUR_18/cfour18/bin/xdens
 @GETMEM-I,  Allocated  183105 MB of main memory.
  The perturbed orbitals are chosen canonical.
  local is set to  F
  local is set to  F
  local is set to 4 F
  local is set to  F
  local is set to 5 F
  local is set to 6 F
  local is set to 7 F T
  local5 is set to  F
  local is set to  F
  local is set to 12 F
 ITERM.tmp does not exsit!
 skip reading
  The iterative expansion of D(ai) converged after  21 iterations.
  SORTNOC109-I, Processed      1085260 fPQR integrals.
  local is set to 12 F
  ----------------------------------------------------------------------
                 Natural orbital occupation numbers
  ----------------------------------------------------------------------
  2.00001  2.00001  2.00001  2.00001  2.00001  2.00001  1.98140  1.97486
  1.97275  1.96538  1.96476  1.96377  1.95675  1.95655  1.95539  1.95275
  1.94755  1.94558  1.94027  1.89950  1.88528  0.09268  0.08830  0.04340
  0.03207  0.03082  0.02921  0.02901  0.02814  0.02472  0.02375  0.02225
  0.02220  0.01808  0.01729  0.01293  0.01256  0.01199  0.00994  0.00951
  0.00942  0.00912  0.00897  0.00883  0.00858  0.00838  0.00835  0.00711
  0.00634  0.00629  0.00579  0.00566  0.00529  0.00484  0.00423  0.00422
  0.00394  0.00382  0.00358  0.00347  0.00334  0.00324  0.00276  0.00266
  0.00248  0.00216  0.00213  0.00210  0.00181  0.00176  0.00174  0.00165
  0.00142  0.00136  0.00134  0.00127  0.00124  0.00120  0.00115  0.00109
  0.00103  0.00096  0.00094  0.00092  0.00082  0.00081  0.00075  0.00073
  0.00070  0.00069  0.00061  0.00058  0.00057  0.00049  0.00049  0.00044
  0.00038  0.00037  0.00029  0.00025  0.00024  0.00023  0.00021  0.00020
  0.00020  0.00017  0.00014  0.00013  0.00010
  Trace of density matrix :  42.0000000000.
  ----------------------------------------------------------------------
  Density calculation successfully completed.
 @CHECKOUT-I, Total execution time (CPU/WALL):        60.70/       1.93 seconds.
--executable xdens finished with status     0 in        2.05 seconds (walltime).
 --invoking executable--
/home/besselman/CFOUR_18/cfour18/bin/xanti
 @GETMEM-I,  Allocated  183105 MB of main memory.
  @SETMET-I, Unequal number of MO and AO orbitals.
 @CHECKOUT-I, Total execution time (CPU/WALL):         6.55/       0.77 seconds.
--executable xanti finished with status     0 in        0.80 seconds (walltime).
 --invoking executable--
/home/besselman/CFOUR_18/cfour18/bin/xbcktrn
 @GETMEM-I,  Allocated  183105 MB of main memory.
 @CHECKOUT-I, Total execution time (CPU/WALL):         0.34/       0.34 seconds.
--executable xbcktrn finished with status     0 in        0.39 seconds (walltime).
 --invoking executable--
/home/besselman/CFOUR_18/cfour18/bin/xvdint
 @GETMEM-I,  Allocated  183105 MB of main memory.
 One- and two-electron integral derivatives are calculated
 for RHF-CC/MBPT gradients and dipole moments.
 Spherical gaussians are used.

                     Kinetic energy integral gradient
                     --------------------------------

                         H #1 z     0.4456267926
                         C #2 z     0.3488189534
                         C #3 x    -0.3287075731
                         C #3 z     0.1976185278
                         C #4 x    -1.0963907678
                         C #4 z     0.2479162911
                         H #5 x    -0.8190515884
                         H #5 z     0.3178802119
                         H #6 x    -0.7411996349
                         H #6 z    -0.4834770393
                         N #7 z    -1.0743837376


 H #1       0.0000000000            0.0000000000            0.4456267926
 C #2       0.0000000000            0.0000000000            0.3488189534
 C #3 1    -0.1643537866            0.0000000000            0.0988092639
 C #3 2     0.1643537866            0.0000000000            0.0988092639
 C #4 1    -0.5481953839            0.0000000000            0.1239581455
 C #4 2     0.5481953839            0.0000000000            0.1239581455
 H #5 1    -0.4095257942            0.0000000000            0.1589401060
 H #5 2     0.4095257942            0.0000000000            0.1589401060
 H #6 1    -0.3705998174            0.0000000000           -0.2417385196
 H #6 2     0.3705998174            0.0000000000           -0.2417385196
 N #7       0.0000000000            0.0000000000           -1.0743837376


                   Nuclear attraction integral gradient
                   ------------------------------------

                         H #1 z    -7.7758670582
                         C #2 z   -19.7978920995
                         C #3 x    30.3773546704
                         C #3 z   -17.9098108781
                         C #4 x    38.8274059752
                         C #4 z    10.4536973136
                         H #5 x    14.2217539553
                         H #5 z    -5.8579662800
                         H #6 x    13.3971687691
                         H #6 z     8.6434739555
                         N #7 z    32.2443650466


 H #1       0.0000000000            0.0000000000           -7.7758670582
 C #2       0.0000000000            0.0000000000          -19.7978920995
 C #3 1    15.1886773352            0.0000000000           -8.9549054390
 C #3 2   -15.1886773352            0.0000000000           -8.9549054390
 C #4 1    19.4137029876            0.0000000000            5.2268486568
 C #4 2   -19.4137029876            0.0000000000            5.2268486568
 H #5 1     7.1108769777            0.0000000000           -2.9289831400
 H #5 2    -7.1108769777            0.0000000000           -2.9289831400
 H #6 1     6.6985843845            0.0000000000            4.3217369778
 H #6 2    -6.6985843845            0.0000000000            4.3217369778
 N #7       0.0000000000            0.0000000000           32.2443650466


                      Reorthonormalization gradient
                      -----------------------------

                         H #1 z     0.2327530961
                         C #2 z     0.0468827500
                         C #3 x    -0.0589374555
                         C #3 z     0.0642913494
                         C #4 x    -0.1782119245
                         C #4 z     0.2237072726
                         H #5 x    -0.4123081620
                         H #5 z     0.1563066018
                         H #6 x    -0.3770109605
                         H #6 z    -0.2436969573
                         N #7 z    -0.4802441127


 H #1       0.0000000000            0.0000000000            0.2327530961
 C #2       0.0000000000            0.0000000000            0.0468827500
 C #3 1    -0.0294687277            0.0000000000            0.0321456747
 C #3 2     0.0294687277            0.0000000000            0.0321456747
 C #4 1    -0.0891059623            0.0000000000            0.1118536363
 C #4 2     0.0891059623            0.0000000000            0.1118536363
 H #5 1    -0.2061540810            0.0000000000            0.0781533009
 H #5 2     0.2061540810            0.0000000000            0.0781533009
 H #6 1    -0.1885054803            0.0000000000           -0.1218484787
 H #6 2     0.1885054803            0.0000000000           -0.1218484787
 N #7       0.0000000000            0.0000000000           -0.4802441127


                Electronic contributions to dipole moment
                -----------------------------------------

                               au             Debye

                    z      1.31541256      3.34344582

  Conversion factor used: 1 a.u. =   2.54174691 Debye 


 Evaluation of 1e integral derivatives required    2.63 seconds.
 Evaluation of 2el integral derivatives

                      Two-electron integral gradient
                      ------------------------------

                         H #1 z     4.6426304674
                         C #2 z    10.0439398535
                         C #3 x   -14.6636089568
                         C #3 z     8.9479739270
                         C #4 x   -18.2491332280
                         C #4 z    -4.2694359441
                         H #5 x    -8.4287293986
                         H #5 z     3.3125674442
                         H #6 x    -7.8824337851
                         H #6 z    -5.1843100462
                         N #7 z   -17.4933657018


 H #1       0.0000000000            0.0000000000            4.6426304674
 C #2       0.0000000000            0.0000000000           10.0439398535
 C #3 1    -7.3318044784            0.0000000000            4.4739869635
 C #3 2     7.3318044784            0.0000000000            4.4739869635
 C #4 1    -9.1245666140            0.0000000000           -2.1347179720
 C #4 2     9.1245666140            0.0000000000           -2.1347179720
 H #5 1    -4.2143646993            0.0000000000            1.6562837221
 H #5 2     4.2143646993            0.0000000000            1.6562837221
 H #6 1    -3.9412168926            0.0000000000           -2.5921550231
 H #6 2     3.9412168926            0.0000000000           -2.5921550231
 N #7       0.0000000000            0.0000000000          -17.4933657018


 Evaluation of 2e integral derivatives required   45.60 seconds.

                            Molecular gradient
                            ------------------

                         H #1 z     0.0013153146
                         C #2 z    -0.0327454320
                         C #3 x    -0.0595645986
                         C #3 z     0.0319265560
                         C #4 x    -0.2989878313
                         C #4 z     0.1827587208
                         H #5 x    -0.0094263526
                         H #5 z     0.0145761833
                         H #6 x    -0.0165767526
                         H #6 z    -0.0010445233
                         N #7 z    -0.1967868193


 H #1       0.0000000000            0.0000000000            0.0013153146
 C #2       0.0000000000            0.0000000000           -0.0327454320
 C #3 1    -0.0297822993            0.0000000000            0.0159632780
 C #3 2     0.0297822993            0.0000000000            0.0159632780
 C #4 1    -0.1494939157            0.0000000000            0.0913793604
 C #4 2     0.1494939157            0.0000000000            0.0913793604
 H #5 1    -0.0047131763            0.0000000000            0.0072880916
 H #5 2     0.0047131763            0.0000000000            0.0072880916
 H #6 1    -0.0082883763            0.0000000000           -0.0005222617
 H #6 2     0.0082883763            0.0000000000           -0.0005222617
 N #7       0.0000000000            0.0000000000           -0.1967868193


  Molecular gradient norm 0.410E+00

                           Total dipole moment
                           -------------------

                               au             Debye

                    z     -0.66557623     -1.69172633

  Conversion factor used: 1 a.u. =   2.54174691 Debye 


 @CHECKOUT-I, Total execution time (CPU/WALL):        48.19/      17.37 seconds.
--executable xvdint finished with status     0 in       17.44 seconds (walltime).
 --invoking executable--
/home/besselman/CFOUR_18/cfour18/bin/xjoda
   JODA beginning optimization cycle #  4.
   Retrieving information from last optimization cycle.
                    10                     0
 OriVec is    1.00000000000000      -8.383884571949772E-016
  0.000000000000000E+000                     1
  calling readgh 3                      3                    -1
  gradient from JOBARC 
   0.000000000000000   0.000000000000000   0.001315314566006
   0.000000000000000   0.000000000000000  -0.032745431982050
  -0.029782299323014   0.000000000000000   0.015963277981013
   0.029782299323014   0.000000000000000   0.015963277981013
  -0.149493915671473   0.000000000000000   0.091379360385146
   0.149493915671473   0.000000000000000   0.091379360385146
  -0.004713176297363   0.000000000000000   0.007288091642156
   0.004713176297363   0.000000000000000   0.007288091642156
  -0.008288376314526   0.000000000000000  -0.000522261651992
   0.008288376314526   0.000000000000000  -0.000522261651992
   0.000000000000000   0.000000000000000  -0.196786819296198
 
                     0
  current gradient vector 
        0.000000000000000        0.000000000000000        0.001315314566006
        0.000000000000000        0.000000000000000       -0.032745431982050
       -0.029782299323014        0.000000000000000        0.015963277981013
        0.029782299323014        0.000000000000000        0.015963277981013
       -0.149493915671473        0.000000000000000        0.091379360385146
        0.149493915671473        0.000000000000000        0.091379360385146
       -0.004713176297363        0.000000000000000        0.007288091642156
        0.004713176297363        0.000000000000000        0.007288091642156
       -0.008288376314526        0.000000000000000       -0.000522261651992
        0.008288376314526        0.000000000000000       -0.000522261651992
        0.000000000000000        0.000000000000000        0.000000000000000
        0.000000000000000        0.000000000000000       -0.196786819296198
   Internal coordinate energy gradients (atomic units): 
                     R                 dV/dR
 [R1   ]    2.063787148696093   -0.001315314565972
 [R2   ]    2.657416970780620   -0.091071519885154
 [A1   ]    2.186482044548825    0.967377806508166
 [R2   ]    2.657416970780620   -0.091071519885154
 [A1   ]    2.186482044548825    0.967377806508166
 [D180 ]    3.141592653589793    0.000000000000001
 [R3   ]    2.667845261370086    0.099811676718614
 [A2   ]    2.128737432576503   -0.414535665619554
 [D180 ]    3.141592653589793    0.000000000000001
 [R3   ]    2.667845261370086    0.099811676718614
 [A2   ]    2.128737432576503   -0.414535665619554
 [D180 ]    3.141592653589793    0.000000000000001
 [R4   ]    2.060895100931213   -0.007130261510359
 [A3   ]    2.135875808888986    0.010198761934361
 [D0   ]    0.000000000000000    0.000000000000000
 [R4   ]    2.060895100931213   -0.007130261510359
 [A3   ]    2.135875808888986    0.010198761934361
 [D0   ]    0.000000000000000    0.000000000000000
 [R5   ]    2.066126988857940   -0.007271885347810
 [A4   ]    2.080052246967337    0.008287622105331
 [D180 ]    3.141592653589793    0.000000000000001
 [R5   ]    2.066126988857940   -0.007271885347810
 [A4   ]    2.080052246967337    0.008287622105331
 [D180 ]    3.141592653589793    0.000000000000001
 [R    ]    1.889726907414138    0.000000000000002
 [A90  ]    1.570796326794897   -0.000000000000016
 [D90  ]    1.570796326794897   -0.000000000000000
 [R6   ]    5.300560430099138   -0.196786819296232
 [A90  ]    1.570796326794897   -0.000000000000016
 [D180 ]    3.141592653589793    0.000000000000001
                     3                    -1                     0 ****
   Hessian from cycle  3 read.
   BFGS update using last two gradients and previous step.
   Optimization cycle  4.  Updating structure with Newton-Raphson step.
  @EFOL-I, Current internal coordinate Hessian written to FCMINT.
   There are  10 independent internal coordinates which will be optimized.
   Hessian matrix in totally symmetric symmetry coordinates: 
              R1        R2        A1        R3        A2   
  R1         0.994801 -0.007457  0.001992 -0.006821  0.000102
  R2        -0.007457  1.203026 -1.712229 -0.113641  0.879557
  A1         0.001992 -1.712229 15.772683  1.254672 -7.354264
  R3        -0.006821 -0.113641  1.254672  1.139944 -0.501063
  A2         0.000102  0.879557 -7.354264 -0.501063  3.909724
  R4        -0.006928 -0.001960 -0.080817 -0.017428  0.036706
  A3         0.000124  0.007766  0.039512  0.019727  0.012470
  R5        -0.006930  0.003521 -0.108222 -0.016295  0.056056
  A4        -0.001266 -0.060199  0.347596 -0.001259 -0.217176
  R6        -0.003870  0.179193 -1.922631 -0.198949  0.837372
 
              R4        A3        R5        A4        R6   
  R1        -0.006928  0.000124 -0.006930 -0.001266 -0.003870
  R2        -0.001960  0.007766  0.003521 -0.060199  0.179193
  A1        -0.080817  0.039512 -0.108222  0.347596 -1.922631
  R3        -0.017428  0.019727 -0.016295 -0.001259 -0.198949
  A2         0.036706  0.012470  0.056056 -0.217176  0.837372
  R4         0.991257 -0.000569 -0.008703 -0.002655  0.006486
  A3        -0.000569  0.255640  0.000491 -0.008463 -0.018030
  R5        -0.008703  0.000491  0.991614 -0.005182  0.007179
  A4        -0.002655 -0.008463 -0.005182  0.273295 -0.021686
  R6         0.006486 -0.018030  0.007179 -0.021686  1.266844
   The eigenvectors of the Hessian matrix: 
                   1         2         3         4         5
  R1         0.001363  0.000025  0.004090  0.306109  0.296010
  R2         0.001949  0.000126  0.082715  0.522811 -0.696895
  A1         0.100502  0.094033 -0.413433  0.100356 -0.097321
  R3         0.001982  0.000076  0.132541  0.177202  0.380798
  A2         0.257445  0.197078 -0.821372 -0.028813  0.061918
  R4         0.001801  0.000041  0.001114  0.420434  0.372100
  A3         0.141305 -0.972480 -0.181945  0.003378  0.002462
  R5         0.001815  0.000039  0.009210  0.414648  0.327144
  A4         0.950599  0.081243  0.292823 -0.007205 -0.007833
  R6         0.000826 -0.000016 -0.105160  0.491836 -0.151172
 
                   6         7         8         9        10
  R1         0.023249  0.860306  0.277130  0.034473  0.000132
  R2         0.173223  0.052600  0.041965 -0.434686 -0.103313
  A1        -0.001013  0.000000  0.000000 -0.013173  0.889052
  R3        -0.562813 -0.074386 -0.245919 -0.646486  0.072865
  A2         0.000949 -0.000000 -0.000000 -0.187699 -0.424658
  R4         0.573036 -0.108107 -0.582983  0.069451 -0.004734
  A3         0.000098 -0.000000 -0.000000 -0.034506  0.001651
  R5         0.091043 -0.485763  0.690065  0.021652 -0.006496
  A4        -0.000150  0.000000  0.000000  0.058861  0.020946
  R6        -0.562169 -0.062608 -0.211904  0.588696 -0.112978
   The eigenvalues of the Hessian matrix: 
       0.24981      0.25000      0.38699      0.95367      0.98859      0.99996
       1.00000      1.00000      1.12874     19.84107
   Gradients along Hessian eigenvectors: 
      -0.00042      0.00003     -0.05464      0.00614     -0.00375      0.00019
      -0.00000     -0.00000     -0.05988      1.51145
   There are  0 negative eigenvalues.
   Summary of Optimization Cycle: 
   The maximum unscaled step is:    0.12056.
   Scale factor set to:  1.00000.
   Forces are in hartree/bohr and hartree/radian.
   Parameter values are in Angstroms and degrees.
--------------------------------------------------------------------------
  Parameter     dV/dR           Step          Rold            Rnew
--------------------------------------------------------------------------
    R1     -0.0013153146    0.0008185452    1.0921091219    1.0929276670
    R2     -0.0910715199   -0.0035712652    1.4062444939    1.4026732287
    A1      0.9673778065   -5.1718398358  125.2761931338  120.1043532980
    R3      0.0998116767   -0.0077533421    1.4117629076    1.4040095655
    A2     -0.4145356656   -3.7576585513  121.9676705781  118.2100120268
    R4     -0.0071302615    0.0010492151    1.0905787161    1.0916279312
    A3      0.0101987619   -1.1058245525  122.3766694134  121.2708448610
    R5     -0.0072718853    0.0005621447    1.0933473120    1.0939094566
    A4      0.0082876221    1.8022974388  119.1782149179  120.9805123567
    R6     -0.1967868193    0.0113019214    2.8049357708    2.8162376923
--------------------------------------------------------------------------
  Minimum force:  0.001315315 / RMS force:  0.341309132
 Updating structure...
  -1.00000000000000       0.865113313595865       0.559742273115604     
  -1.00000000000000       0.881220863750672       0.865113313595865     
  -1.00000000000000       0.881220863750672       0.865113313595865     
   1.00000000000000       0.854723078445229       0.865113313595865     
   1.00000000000000       0.854723078445229       0.865113313595865     
  -1.00000000000000       0.857342427691382       0.881220863750672     
  -1.00000000000000       0.857342427691382       0.881220863750672     
  6.123233995736769E-017   1.00000000000000       0.559742273115604     
  -1.00000000000000        1.00000000000000       0.737775872535433     
   Rotational constants (in cm-1): 
          0.0967717395             0.1917912568             0.1953280134
   Rotational constants (in MHz): 
       2901.1441719407          5749.7580361363          5855.7873449501


 ----------------------------------------------------------------
         Coordinates used in calculation (QCOMP) 
 ----------------------------------------------------------------
 Z-matrix   Atomic            Coordinates (in bohr)
  Symbol    Number           X              Y              Z
 ----------------------------------------------------------------
     H         1        -0.00000000    -0.00000000    -4.73320705
     C         6        -0.00000000    -0.00000000    -2.66787308
     C         6         2.29312840    -0.00000000    -1.33836025
     C         6        -2.29312840    -0.00000000    -1.33836025
     C         6         2.20542319     0.00000000     1.31338331
     C         6        -2.20542319    -0.00000000     1.31338331
     H         1         4.10387239     0.00000000    -2.32662699
     H         1        -4.10387239     0.00000000    -2.32662699
     H         1         3.94156901     0.00000000     2.43546585
     H         1        -3.94156901     0.00000000     2.43546585
     X         0        -0.00000000     1.88972691    -2.66787308
     N         7         0.00000000     0.00000000     2.65404489
 ----------------------------------------------------------------
 
   Interatomic distance matrix (Angstroms) 
 
                 H             C             C             C             C    
                [ 1]        [ 2]        [ 3]        [ 4]        [ 5]
  H    [ 1]     0.00000
  C    [ 2]     1.09293     0.00000
  C    [ 3]     2.16791     1.40267     0.00000
  C    [ 4]     2.16791     1.40267     2.42694     0.00000
  C    [ 5]     3.40591     2.40844     1.40401     2.76333     0.00000
  C    [ 6]     3.40591     2.40844     2.76333     1.40401     2.33412
  H    [ 7]     2.51754     2.17917     1.09163     3.42531     2.17245
  H    [ 8]     2.51754     2.17917     3.42531     1.09163     3.85454
  H    [ 9]     4.32910     3.41227     2.17923     3.85658     1.09391
  H    [10]     4.32910     3.41227     3.85658     2.17923     3.30660
  X    [11]     1.48138     1.00000     1.72264     1.72264     2.60779
  N    [12]     3.90917     2.81624     2.43638     2.43638     1.36578
 
                 C             H             H             H             H    
                [ 6]        [ 7]        [ 8]        [ 9]        [10]
  C    [ 6]     0.00000
  H    [ 7]     3.85454     0.00000
  H    [ 8]     2.17245     4.34335     0.00000
  H    [ 9]     3.30660     2.52145     4.94736     0.00000
  H    [10]     1.09391     4.94736     2.52145     4.17158     0.00000
  X    [11]     2.60779     2.39766     2.39766     3.55578     3.55578
  N    [12]     1.36578     3.41509     3.41509     2.08899     2.08899
 
                 X             N    
                [11]        [12]
  X    [11]     0.00000
  N    [12]     2.98851     0.00000
   Rotational constants (order x, y, z, in cm-1): 
          0.1917912568             0.0967717395             0.1953280134
   Rotational constants (order x, y, z, in MHz): 
       5749.7580361363          2901.1441719407          5855.7873449501
  ECPDATA file not present.   Using default ECPDATA. 
  There are   6 frozen-core orbitals.
  There are  109 basis functions.
 @CHECKOUT-I, Total execution time (CPU/WALL):         0.11/       0.12 seconds.
--executable xjoda finished with status     0 in        0.24 seconds (walltime).
 --invoking executable--
/home/besselman/CFOUR_18/cfour18/bin/xvmol
 SERIAL VERSION OF MOLECULE STARTED
********************************************************************************
                    INPUT FROM MOL FILE
********************************************************************************
INTGRL        1    0    1    0    0    0    0    0    0                         
         *** CFOUR Program System (Release V0.1) ***                            
CCSDT(Q) PVDZ Optimization Pyridine                                             
    7    2 X  Y       0.10E-08              0    0                              
   9999.00      3.00                                                            
          1.00000000    1    2    1    1                                        
H #1  -0.000000000000000  -0.000000000000000  -4.733207051298590                
    4    2                                                                      
   13.0100000000000       1.968500000000000E-002  0.000000000000000E+000        
   1.96200000000000       0.137977000000000       0.000000000000000E+000        
  0.444600000000000       0.478148000000000       0.000000000000000E+000        
  0.122000000000000       0.501240000000000        1.00000000000000             
    1    1                                                                      
  0.727000000000000        1.00000000000000                                     
          6.00000000    1    3    1    1    1                                   
C #2  -0.000000000000000  -0.000000000000000  -2.667873076402934                
    9    3                                                                      
   6665.00000000000       6.920000000000000E-004 -1.460000000000000E-004        
  0.000000000000000E+000                                                        
   1000.00000000000       5.329000000000000E-003 -1.154000000000000E-003        
  0.000000000000000E+000                                                        
   228.000000000000       2.707700000000000E-002 -5.725000000000000E-003        
  0.000000000000000E+000                                                        
   64.7100000000000       0.101718000000000      -2.331200000000000E-002        
  0.000000000000000E+000                                                        
   21.0600000000000       0.274740000000000      -6.395500000000000E-002        
  0.000000000000000E+000                                                        
   7.49500000000000       0.448564000000000      -0.149981000000000             
  0.000000000000000E+000                                                        
   2.79700000000000       0.285074000000000      -0.127262000000000             
  0.000000000000000E+000                                                        
  0.521500000000000       1.520400000000000E-002  0.544529000000000             
  0.000000000000000E+000                                                        
  0.159600000000000      -3.191000000000000E-003  0.580496000000000             
   1.00000000000000                                                             
    4    2                                                                      
   9.43900000000000       3.810900000000000E-002  0.000000000000000E+000        
   2.00200000000000       0.209480000000000       0.000000000000000E+000        
  0.545600000000000       0.508557000000000       0.000000000000000E+000        
  0.151700000000000       0.468842000000000        1.00000000000000             
    1    1                                                                      
  0.550000000000000        1.00000000000000                                     
          6.00000000    1    3    1    1    1                                   
C #3   2.293128399554021  -0.000000000000000  -1.338360250261680                
    9    3                                                                      
   6665.00000000000       6.920000000000000E-004 -1.460000000000000E-004        
  0.000000000000000E+000                                                        
   1000.00000000000       5.329000000000000E-003 -1.154000000000000E-003        
  0.000000000000000E+000                                                        
   228.000000000000       2.707700000000000E-002 -5.725000000000000E-003        
  0.000000000000000E+000                                                        
   64.7100000000000       0.101718000000000      -2.331200000000000E-002        
  0.000000000000000E+000                                                        
   21.0600000000000       0.274740000000000      -6.395500000000000E-002        
  0.000000000000000E+000                                                        
   7.49500000000000       0.448564000000000      -0.149981000000000             
  0.000000000000000E+000                                                        
   2.79700000000000       0.285074000000000      -0.127262000000000             
  0.000000000000000E+000                                                        
  0.521500000000000       1.520400000000000E-002  0.544529000000000             
  0.000000000000000E+000                                                        
  0.159600000000000      -3.191000000000000E-003  0.580496000000000             
   1.00000000000000                                                             
    4    2                                                                      
   9.43900000000000       3.810900000000000E-002  0.000000000000000E+000        
   2.00200000000000       0.209480000000000       0.000000000000000E+000        
  0.545600000000000       0.508557000000000       0.000000000000000E+000        
  0.151700000000000       0.468842000000000        1.00000000000000             
    1    1                                                                      
  0.550000000000000        1.00000000000000                                     
          6.00000000    1    3    1    1    1                                   
C #4   2.205423188415022   0.000000000000000   1.313383309379973                
    9    3                                                                      
   6665.00000000000       6.920000000000000E-004 -1.460000000000000E-004        
  0.000000000000000E+000                                                        
   1000.00000000000       5.329000000000000E-003 -1.154000000000000E-003        
  0.000000000000000E+000                                                        
   228.000000000000       2.707700000000000E-002 -5.725000000000000E-003        
  0.000000000000000E+000                                                        
   64.7100000000000       0.101718000000000      -2.331200000000000E-002        
  0.000000000000000E+000                                                        
   21.0600000000000       0.274740000000000      -6.395500000000000E-002        
  0.000000000000000E+000                                                        
   7.49500000000000       0.448564000000000      -0.149981000000000             
  0.000000000000000E+000                                                        
   2.79700000000000       0.285074000000000      -0.127262000000000             
  0.000000000000000E+000                                                        
  0.521500000000000       1.520400000000000E-002  0.544529000000000             
  0.000000000000000E+000                                                        
  0.159600000000000      -3.191000000000000E-003  0.580496000000000             
   1.00000000000000                                                             
    4    2                                                                      
   9.43900000000000       3.810900000000000E-002  0.000000000000000E+000        
   2.00200000000000       0.209480000000000       0.000000000000000E+000        
  0.545600000000000       0.508557000000000       0.000000000000000E+000        
  0.151700000000000       0.468842000000000        1.00000000000000             
    1    1                                                                      
  0.550000000000000        1.00000000000000                                     
          1.00000000    1    2    1    1                                        
H #5   4.103872389696657   0.000000000000000  -2.326626987646571                
    4    2                                                                      
   13.0100000000000       1.968500000000000E-002  0.000000000000000E+000        
   1.96200000000000       0.137977000000000       0.000000000000000E+000        
  0.444600000000000       0.478148000000000       0.000000000000000E+000        
  0.122000000000000       0.501240000000000        1.00000000000000             
    1    1                                                                      
  0.727000000000000        1.00000000000000                                     
          1.00000000    1    2    1    1                                        
H #6   3.941569013245767   0.000000000000000   2.435465850276199                
    4    2                                                                      
   13.0100000000000       1.968500000000000E-002  0.000000000000000E+000        
   1.96200000000000       0.137977000000000       0.000000000000000E+000        
  0.444600000000000       0.478148000000000       0.000000000000000E+000        
  0.122000000000000       0.501240000000000        1.00000000000000             
    1    1                                                                      
  0.727000000000000        1.00000000000000                                     
          7.00000000    1    3    1    1    1                                   
N #7   0.000000000000001   0.000000000000000   2.654044889982528                
    9    3                                                                      
   9046.00000000000       7.000000000000000E-004 -1.530000000000000E-004        
  0.000000000000000E+000                                                        
   1357.00000000000       5.389000000000000E-003 -1.208000000000000E-003        
  0.000000000000000E+000                                                        
   309.300000000000       2.740600000000000E-002 -5.992000000000000E-003        
  0.000000000000000E+000                                                        
   87.7300000000000       0.103207000000000      -2.454400000000000E-002        
  0.000000000000000E+000                                                        
   28.5600000000000       0.278723000000000      -6.745900000000001E-002        
  0.000000000000000E+000                                                        
   10.2100000000000       0.448540000000000      -0.158078000000000             
  0.000000000000000E+000                                                        
   3.83800000000000       0.278238000000000      -0.121831000000000             
  0.000000000000000E+000                                                        
  0.746600000000000       1.544000000000000E-002  0.549003000000000             
  0.000000000000000E+000                                                        
  0.224800000000000      -2.864000000000000E-003  0.578815000000000             
   1.00000000000000                                                             
    4    2                                                                      
   13.5500000000000       3.991900000000000E-002  0.000000000000000E+000        
   2.91700000000000       0.217169000000000       0.000000000000000E+000        
  0.797300000000000       0.510319000000000       0.000000000000000E+000        
  0.218500000000000       0.462214000000000        1.00000000000000             
    1    1                                                                      
  0.817000000000000        1.00000000000000                                     
FINISH                                                                          
 
********************************************************************************
 ONE- AND TWO-ELECTRON INTEGRALS OVER SYMMETRY-ADAPTED AOS ARE CALCULATED.

  SPHERICAL HARMONICS ARE USED.
  
  INTEGRALS LESS THAN  0.10E-13 ARE NEGLECTED.

  NUCLEAR REPULSION ENERGY :  203.8133223637 A.U.
  @MOLECU-I, ONE ELECTRON INTEGRALS (CPU/WALL):        0.07/       0.07 SECONDS.
  @TWOEL-I,     742602 INTEGRALS OF SYMMETRY TYPE  I I I I
  @TWOEL-I,    1957031 INTEGRALS OF SYMMETRY TYPE  I J I J
  @TWOEL-I,    1042843 INTEGRALS OF SYMMETRY TYPE  I I J J
  @TWOEL-I,     958105 INTEGRALS OF SYMMETRY TYPE  I J K L
  @TWOEL-I, TOTAL NUMBER OF 2-E INTEGRALS    4700581.
  @MOLECU-I, TWO ELECTRON INTEGRALS (CPU/WALL):       35.20/       1.14 SECONDS.
 @CHECKOUT-I, Total execution time (CPU/WALL):        35.30/       1.24 seconds.

Running with 32 threads/proc

--executable xvmol finished with status     0 in        1.32 seconds (walltime).
 --invoking executable--
/home/besselman/CFOUR_18/cfour18/bin/xvmol2ja
 @GETMEM-I,  Allocated  183105 MB of main memory.
 @CHECKOUT-I, Total execution time (CPU/WALL):         0.38/       0.04 seconds.
--executable xvmol2ja finished with status     0 in        0.09 seconds (walltime).
 --invoking executable--
/home/besselman/CFOUR_18/cfour18/bin/xvscf
  -------------------------------------------------
  Self-Consistent-Field Program for HF calculations
  -------------------------------------------------
    Integrals from VMOL are used
  There are  109 functions in the AO basis.

  There are 4 irreducible representations.

       Irrep        # of functions
         1                 45
         2                 35
         3                 17
         4                 12


  Parameters for SCF calculation: 
        SCF reference function:  RHF  
  Maximum number of iterations:  150
     Full symmetry point group: C2v 
     Computational point group: C2v 
        Initial density matrix: MOREAD                 
     SCF convergence tolerance: 10**(-10)
  DIIS convergence acceleration:  ON
          Latest start for DIIS:   2
                     DIIS order:  10

     Alpha population by irrep:  11    7    2    1
      Beta population by irrep:  11    7    2    1


 @GETMEM-I,  Allocated       3 MB of main memory.
   Smallest overlap matrix eigenvalues 
     Symmetry    Eigenvalue    
         1      .1104334660D-02              
         2      .4265841714D-02              
         3      .7838686331D-01              
         4      .2071615640D+00              
  --------------------------------------------------------------------
  Iteration         Total Energy            Largest Density Difference
  --------------------------------------------------------------------
       0          -246.486781526196182              0.0000000000D+00
       1          -246.693025433769378              0.1208767635D+00
       2          -246.701115856470096              0.1810992979D+00
       3          -246.709824057539151              0.1003118580D+00
       4          -246.709943972017243              0.1301793654D-01
       5          -246.709973065771123              0.5681815113D-02
       6          -246.709979399392239              0.1636727301D-02
       7          -246.709981087678386              0.1194413321D-02
       8          -246.709981418736675              0.6765331117D-03
       9          -246.709981454106241              0.2660538302D-03
      10          -246.709981454467766              0.9284350845D-05
      11          -246.709981454529668              0.9766718624D-05
      12          -246.709981454531999              0.1501686138D-05
      13          -246.709981454534841              0.5195626407D-06
      14          -246.709981454534329              0.1362784281D-06
      15          -246.709981454531942              0.2632273610D-07
      16          -246.709981454534670              0.5006094872D-08
      17          -246.709981454533363              0.1084949020D-08
      18          -246.709981454531601              0.4646909524D-09
      19          -246.709981454533704              0.1373701153D-09
   final occupation vector 
    11  7  2  1
    11  7  2  1

  SCF has converged.

 Density matrix saved to file den.dat
 total electron number:   41.9999999999999     
     E(SCF)=      -246.709981454532112              0.4659550523D-10

  Eigenvector printing suppressed.


 
  ORBITAL EIGENVALUES (ALPHA)  (1H = 27.2113834 eV)

       MO #        E(hartree)               E(eV)           FULLSYM    COMPSYM
       ----   --------------------   --------------------   -------   ---------
    1     1         -15.5720446569        -423.7368774806      A1        A1 (1)
    2    46         -11.2840609622        -307.0549091514      B1        B1 (2)
    3     2         -11.2840448007        -307.0544693747      A1        A1 (1)
    4     3         -11.2674946334        -306.6041164258      A1        A1 (1)
    5    47         -11.2506044220        -306.1445104097      B1        B1 (2)
    6     4         -11.2505579701        -306.1432463878      A1        A1 (1)
    7     5          -1.2393611068         -33.7247302490      A1        A1 (1)
    8     6          -1.0810631929         -29.4172250214      A1        A1 (1)
    9    48          -1.0283611226         -27.9831287802      B1        B1 (2)
   10     7          -0.8533939369         -23.2220296087      A1        A1 (1)
   11    49          -0.8476698760         -23.0662699917      B1        B1 (2)
   12     8          -0.7114484020         -19.3594952363      A1        A1 (1)
   13     9          -0.6519811216         -17.7413082685      A1        A1 (1)
   14    50          -0.6492370282         -17.6666376909      B1        B1 (2)
   15    51          -0.5953482101         -16.2002484029      B1        B1 (2)
   16    10          -0.5667979906         -15.4233574328      A1        A1 (1)
   17    81          -0.5288095273         -14.3896387921      B2        B2 (3)
   18    52          -0.5162326573         -14.0474047608      B1        B1 (2)
   19    11          -0.4148948558         -11.2898629906      A1        A1 (1)
   20    82          -0.3748809609         -10.2010295558      B2        B2 (3)
   21    98          -0.3443486592          -9.3702033897      A2        A2 (4)
  +++++++++++++++++++++++++++++++++++++++++++++++++++++++++++++++++++++++++++++
   22    83           0.1119566443           3.0464951715      B2        B2 (3)
   23    99           0.1273048559           3.4641412430      A2        A2 (4)
   24    12           0.1816514990           4.9429885855      A1        A1 (1)
   25    53           0.2133862381           5.8065347378      B1        B1 (2)
   26    13           0.2276152609           6.1937261312      A1        A1 (1)
   27    54           0.2502759513           6.8103548677      B1        B1 (2)
   28    14           0.2576842295           7.0119443657      A1        A1 (1)
   29    84           0.3317040765           9.0261268022      B2        B2 (3)
   30    15           0.3751646784          10.2087499010      A1        A1 (1)
   31    55           0.4306632258          11.7189421530      B1        B1 (2)
   32    16           0.4590730749          12.4920134491      A1        A1 (1)
   33    56           0.4629651346          12.5979217779      B1        B1 (2)
   34    57           0.5552213322          15.1083405433      B1        B1 (2)
   35    17           0.5768131116          15.6958827312      A1        A1 (1)
   36    18           0.6266757622          17.0527144336      A1        A1 (1)
   37    85           0.6687996675          18.1989641689      B2        B2 (3)
   38    58           0.6763851990          18.4053769764      B1        B1 (2)
   39    19           0.7183154142          19.5463561389      A1        A1 (1)
   40    59           0.7203811355          19.6025672730      B1        B1 (2)
   41   100           0.7206937432          19.6110737600      A2        A2 (4)
   42    20           0.7227549394          19.6671617616      A1        A1 (1)
   43    86           0.7364767965          20.0405524744      B2        B2 (3)
   44    21           0.7752759305          21.0963305846      A1        A1 (1)
   45    60           0.7960094326          21.6605178604      B1        B1 (2)
   46   101           0.8127267192          22.1154183549      A2        A2 (4)
   47    22           0.8405524026          22.8725936947      A1        A1 (1)
   48    87           0.8491109551          23.1054837471      B2        B2 (3)
   49    61           0.8713255850          23.7099745584      B1        B1 (2)
   50    62           0.9296400116          25.2967907807      B1        B1 (2)
   51    23           0.9571298595          26.0448275691      A1        A1 (1)
   52    24           0.9871584562          26.8619472284      A1        A1 (1)
   53    88           1.0614356550          28.8831325627      B2        B2 (3)
   54    63           1.0821832165          29.4477024119      B1        B1 (2)
   55    25           1.0866622072          29.5695819466      A1        A1 (1)
   56    26           1.1322448362          30.8099483411      A1        A1 (1)
   57    89           1.1595025707          31.5516690057      B2        B2 (3)
   58   102           1.1615479886          31.6073276544      A2        A2 (4)
   59    64           1.1884365859          32.3390035868      B1        B1 (2)
   60    65           1.2077469546          32.8644654326      B1        B1 (2)
   61    27           1.2086717675          32.8896308705      A1        A1 (1)
   62   103           1.2341523295          33.5829922108      A2        A2 (4)
   63    90           1.2711700727          34.5902962160      B2        B2 (3)
   64    28           1.3008797364          35.3987372658      A1        A1 (1)
   65    66           1.3418364103          36.5132250195      B1        B1 (2)
   66   104           1.3586710300          36.9713183110      A2        A2 (4)
   67    91           1.4330531189          38.9953578507      B2        B2 (3)
   68    29           1.4878498371          40.4864523582      A1        A1 (1)
   69    30           1.5185302741          41.3213094927      A1        A1 (1)
   70    67           1.5508338292          42.2003339160      B1        B1 (2)
   71    92           1.7326547253          47.1479320296      B2        B2 (3)
   72    68           1.7333208312          47.1660576918      B1        B1 (2)
   73    31           1.7418795740          47.3989529251      A1        A1 (1)
   74   105           1.7600502747          47.8934028285      A2        A2 (4)
   75    32           1.8276389618          49.7325845054      A1        A1 (1)
   76    69           1.8353221460          49.9416545773      B1        B1 (2)
   77    70           1.8808696206          51.1810643707      B1        B1 (2)
   78    93           1.8828741773          51.2356111335      B2        B2 (3)
   79    33           1.8907092402          51.4488140335      A1        A1 (1)
   80    34           1.9047879451          51.8319150695      A1        A1 (1)
   81   106           1.9572778428          53.2602378003      A2        A2 (4)
   82    94           1.9840452307          53.9886154546      B2        B2 (3)
   83    71           2.0037526210          54.5248808082      B1        B1 (2)
   84    35           2.0155692812          54.8464284809      A1        A1 (1)
   85    95           2.0495587938          55.7713301386      B2        B2 (3)
   86    72           2.1080289806          57.3623848083      B1        B1 (2)
   87    73           2.1420234362          58.2874209732      B1        B1 (2)
   88    36           2.1530647570          58.5878705890      A1        A1 (1)
   89   107           2.2089673096          60.1090563784      A2        A2 (4)
   90    37           2.2124249737          60.2031442043      A1        A1 (1)
   91    74           2.2547463420          61.3547671810      B1        B1 (2)
   92   108           2.2576291380          61.4332120499      A2        A2 (4)
   93    38           2.2733208783          61.8602060101      A1        A1 (1)
   94    96           2.3444258088          63.7950695358      B2        B2 (3)
   95    75           2.3987195009          65.2724760089      B1        B1 (2)
   96    39           2.5141981707          68.4148103674      A1        A1 (1)
   97    97           2.6170187214          71.2126997936      B2        B2 (3)
   98    40           2.7024142375          73.5364299234      A1        A1 (1)
   99    76           2.7274492423          74.2176670375      B1        B1 (2)
  100   109           2.7542101667          74.9458688111      A2        A2 (4)
  101    77           2.7724598588          75.4424681792      B1        B1 (2)
  102    41           2.7741375512          75.4881205112      A1        A1 (1)
  103    42           2.8732683786          78.1856074624      A1        A1 (1)
  104    78           3.0076282847          81.8417263795      B1        B1 (2)
  105    43           3.0442118595          82.8372160587      A1        A1 (1)
  106    79           3.1735956797          86.3579287964      B1        B1 (2)
  107    44           3.2152387688          87.4910948616      A1        A1 (1)
  108    80           3.2438395087          88.2693605604      B1        B1 (2)
  109    45           3.8447780138         104.6217286215      A1        A1 (1)


  VSCF finished.

 @CHECKOUT-I, Total execution time (CPU/WALL):         4.87/       1.35 seconds.
--executable xvscf finished with status     0 in        1.39 seconds (walltime).
 --invoking executable--
/home/besselman/CFOUR_18/cfour18/bin/xvtran
 @GETMEM-I,  Allocated  183105 MB of main memory.
  Full RHF integral transformation
  The following   6 MOs will be dropped:
    1  2  3  4 12 13
  There are 103 active molecular orbitals.
 TRANSFORMING (NP|QR) TYPE OF INTEGRALS
 TRANSFORMING (IA|JB) TYPE OF INTEGRALS
 TRANSFORMING (IJ|AB) TYPE OF INTEGRALS
 TRANSFORMING (FRZ ALL|ALL ALL) TYPE OF INTEGRALS
  Transformation of IIII integrals :
  1 pass through the AO integral file was required.
      742602 AO integrals were read.
     1093250 MO integrals were written to HF2.
  Transformation of IIJJ integrals :
  1 pass through the AO integral file was required.
     1042843 AO integrals were read.
      985703 MO integrals were written to HF2.
  Transformation of IJIJ integrals :
  1 pass through the AO integral file was required.
     1957031 AO integrals were read.
     2591309 MO integrals were written to HF2.
  Transformation of IJKL integrals :
  1 pass through the AO integral file was required.
      958105 AO integrals were read.
     1099764 MO integrals were written to HF2.
  Summary of active molecular orbitals: 
------------------------------------------------------------------------
 
  Index      Eigenvalue    Symmetry    Index      Eigenvalue    Symmetry
------------------------------------------------------------------------
     1        -1.2393611        1        53         0.4629651        2
     2        -1.0810632        1        54         0.5552213        2
     3        -0.8533939        1        55         0.6763852        2
     4        -0.7114484        1        56         0.7203811        2
     5        -0.6519811        1        57         0.7960094        2
     6        -0.5667980        1        58         0.8713256        2
     7        -0.4148949        1        59         0.9296400        2
     8        -1.0283611        2        60         1.0821832        2
     9        -0.8476699        2        61         1.1884366        2
    10        -0.6492370        2        62         1.2077470        2
    11        -0.5953482        2        63         1.3418364        2
    12        -0.5162327        2        64         1.5508338        2
    13        -0.5288095        3        65         1.7333208        2
    14        -0.3748810        3        66         1.8353221        2
    15        -0.3443487        4        67         1.8808696        2
    16         0.1816515        1        68         2.0037526        2
    17         0.2276153        1        69         2.1080290        2
    18         0.2576842        1        70         2.1420234        2
    19         0.3751647        1        71         2.2547463        2
    20         0.4590731        1        72         2.3987195        2
    21         0.5768131        1        73         2.7274492        2
    22         0.6266758        1        74         2.7724599        2
    23         0.7183154        1        75         3.0076283        2
    24         0.7227549        1        76         3.1735957        2
    25         0.7752759        1        77         3.2438395        2
    26         0.8405524        1        78         0.1119566        3
    27         0.9571299        1        79         0.3317041        3
    28         0.9871585        1        80         0.6687997        3
    29         1.0866622        1        81         0.7364768        3
    30         1.1322448        1        82         0.8491110        3
    31         1.2086718        1        83         1.0614357        3
    32         1.3008797        1        84         1.1595026        3
    33         1.4878498        1        85         1.2711701        3
    34         1.5185303        1        86         1.4330531        3
    35         1.7418796        1        87         1.7326547        3
    36         1.8276390        1        88         1.8828742        3
    37         1.8907092        1        89         1.9840452        3
    38         1.9047879        1        90         2.0495588        3
    39         2.0155693        1        91         2.3444258        3
    40         2.1530648        1        92         2.6170187        3
    41         2.2124250        1        93         0.1273049        4
    42         2.2733209        1        94         0.7206937        4
    43         2.5141982        1        95         0.8127267        4
    44         2.7024142        1        96         1.1615480        4
    45         2.7741376        1        97         1.2341523        4
    46         2.8732684        1        98         1.3586710        4
    47         3.0442119        1        99         1.7600503        4
    48         3.2152388        1       100         1.9572778        4
    49         3.8447780        1       101         2.2089673        4
    50         0.2133862        2       102         2.2576291        4
    51         0.2502760        2       103         2.7542102        4
    52         0.4306632        2
------------------------------------------------------------------------
 @CHECKOUT-I, Total execution time (CPU/WALL):        80.95/       3.63 seconds.
--executable xvtran finished with status     0 in        3.66 seconds (walltime).
 --invoking executable--
/home/besselman/CFOUR_18/cfour18/bin/xintprc
 @GETMEM-I,  Allocated  183105 MB of main memory.
  @GMOIAA-I, Processing MO integrals for spin case AA.
  @GMOIAA-I, Generation of integral list completed.
                      TYPE                NUMBER
                      ----               --------
                      PPPP               1980067
                      PPPH               1349060
                      PPHH                231695
                      PHPH                126158
                      PHHH                 43582
                      HHHH                  2174

                     TOTAL               3732736

  @FORMT2-I, Second-order MP correlation energies:
            ------------------------------------------------
            E(SCF)                  =   -246.709981454532 a.u.
            E2(AA)                  =     -0.108346603436 a.u.
            E2(AB)                  =     -0.596928918095 a.u.
            E2(TOT)                 =     -0.813622124968 a.u.
            Total MP2 energy        =   -247.523603579500 a.u.
            ------------------------------------------------
   Largest T2 amplitudes for spin case AB:
       _       _                 _       _                 _       _
   i   j   a   b             i   j   a   b             i   j   a   b
-----------------------------------------------------------------------------
[ 14  14  78  78]-0.07463 [ 15  15  93  93]-0.06996 [ 15  15  78  78]-0.05308
[ 14  14  93  93]-0.04202 [ 15  14  78  93] 0.03747 [ 14  15  93  78] 0.03747
[ 13  13  78  78]-0.03543 [ 13  13  93  93]-0.02910 [ 14  13  79  78]-0.02863
[ 13  14  78  79]-0.02863 [ 14  14  79  79]-0.02686 [ 15  15  79  79]-0.02524
[ 15  13  79  93] 0.02500 [ 13  15  93  79] 0.02500 [ 14  13  78  79]-0.02205
-----------------------------------------------------------------------------
   Norm of T2AB vector (   462070 symmetry allowed elements):  0.4701785955.
-----------------------------------------------------------------------------
 @CHECKOUT-I, Total execution time (CPU/WALL):         8.66/       0.63 seconds.
--executable xintprc finished with status     0 in        0.66 seconds (walltime).
 --invoking executable--
/home/besselman/CFOUR_18/cfour18/bin/xncc
 @GETMEM-I,  Allocated       7 MB of main memory.

Running with 32 threads/proc

Using DIIS to accelerate the convergence of T1 and T2
Using immediate high-order contributions
Performing 3 CCSD sub-iterations
Damping factor for T3: 0.000000
Damping factor for T4: 0.000000

Using DIIS to accelerate the convergence of L1 and L2
Using immediate high-order contributions
Damping factor for L3: 0.000000
Damping factor for L4: 0.000000

Transposes are coarse-threaded

Memory limit:                178.814 GiB
Minimum memory requirement:  480.511 MiB
Compromise memory amount:     31.930 GiB
Optimal memory requirement:  987.132 GiB

List              Location   Size        Cached Hunks Est. Disk I/O
----------------- ---------- ----------- ------ ----- -------------

           T_DIIS       70:0   17.643 MiB    Yes     -   635.132 MiB
           Z_DIIS       70:1   17.643 MiB    Yes     -     1.034 GiB
          <AI|bj>         18    3.525 MiB    Yes     -   615.153 MiB
          <Ab|Cd>        233  117.606 MiB    Yes     -   222.922 GiB
          <Ab|Ci>         30   20.304 MiB    Yes     -    23.985 GiB
          <Ab|Ij>         16    3.525 MiB    Yes     -     4.562 GiB
          <Ai|Bj>         25    3.525 MiB    Yes     -   514.696 MiB
          <Aj|bI>         21    3.525 MiB     No     -         0   B
          <Ij|Ka>         10  631.867 KiB    Yes     -   644.825 MiB
          <Ij|Kl>         13  111.852 KiB    Yes     -     7.209 MiB
            D(AB)      160:2   17.859 KiB    Yes     -     6.680 MiB
            D(AI)      160:4    3.273 KiB    Yes     -   998.398 KiB
            D(IA)      160:6    3.273 KiB    Yes     -   114.570 KiB
            D(IJ)      160:0      632   B    Yes     -   335.133 KiB
           D~(AB)      192:0   17.859 KiB    Yes     -   178.594 KiB
           D~(AI)      193:0    3.273 KiB    Yes     -     6.547 KiB
           D~(IJ)      191:0      632   B    Yes     -     6.172 KiB
            F(EA)       92:0   17.859 KiB    Yes     -     9.191 MiB
            F(EM)       93:0    3.273 KiB    Yes     -     1.215 MiB
            F(MI)       91:0      632   B    Yes     -   399.320 KiB
            G(AB)      192:2   17.859 KiB    Yes     -   857.250 KiB
         G(AI,BJ)        123    3.525 MiB     No     -         0   B
         G(AI,bj)        118    3.525 MiB    Yes     -     1.373 GiB
         G(Ab,Cd)        133  117.606 MiB    Yes     -    21.821 GiB
         G(Ab,Ij)        116    3.525 MiB    Yes     -   165.690 MiB
         G(Ai,Bc)        230   20.304 MiB    Yes     -   588.808 MiB
         G(Ai,Bj)        125    3.525 MiB    Yes     -     2.148 GiB
            G(IJ)      191:2      632   B    Yes     -    29.625 KiB
         G(Ij,Ab)        216    3.525 MiB    Yes     -    14.101 MiB
         G(Ij,Ka)        210  631.867 KiB    Yes     -    37.641 MiB
         G(Ij,Kl)        113  111.852 KiB    Yes     -    34.517 MiB
        G~(Ab,Ci)        269   20.304 MiB    Yes     -   568.504 MiB
        G~(Ab,Ij)        246    3.525 MiB    Yes     -    56.405 MiB
        G~(Ia,Jk)        265  631.867 KiB    Yes     -    46.896 MiB
        G~(Ij,Kl)        213  111.852 KiB     No     -         0   B
         H(AI,bj)        256    3.525 MiB    Yes     -    21.152 MiB
         H(Ai,Bj)        258    3.525 MiB    Yes     -    21.152 MiB
       Lambda(AI)      190:0    3.273 KiB    Yes     -   671.055 KiB
    Lambda(Ab,Ij)        146    3.525 MiB    Yes     -     1.752 GiB
            Q(AI)      190:2    3.273 KiB    Yes     -     1.103 MiB
         Q(Ab,Ij)         50    3.525 MiB    Yes     -     3.666 GiB
           QQ(AI)      190:4    3.273 KiB    Yes     -    52.375 KiB
        QQ(Ab,Ij)          3    3.525 MiB    Yes     -   215.044 MiB
            T(AI)       90:0    3.273 KiB    Yes     -     4.213 MiB
         T(Ab,Ij)         46    3.525 MiB    Yes     -     5.068 GiB
         W(Mn,Ij)         53  111.852 KiB    Yes     -    37.903 MiB
        W~(Ab,Ej)        130   20.304 MiB    Yes     -    12.762 GiB
        W~(EM,bj)         56    3.525 MiB    Yes     -     2.510 GiB
        W~(Em,Bj)         58    3.525 MiB    Yes     -     2.820 GiB
        W~(Ij,Mb)        110  631.867 KiB    Yes     -   269.654 MiB
       W~~(Ab,Ej)        169   20.304 MiB    Yes     -    18.671 GiB
       W~~(EM,bj)         76    3.525 MiB    Yes     -   451.240 MiB
       W~~(Em,Bj)         78    3.525 MiB    Yes     -   451.240 MiB
       W~~(Ij,Mb)        165  631.867 KiB    Yes     -   371.469 MiB
            Z(AI)       90:2    3.273 KiB    Yes     -     2.158 MiB
         Z(Ab,Ij)         63    3.525 MiB    Yes     -     2.324 GiB
       G(abc,ijd)    GABCIJD   13.555 GiB    Yes     1    40.664 GiB
       G(abi,jkl)    GABIJKL  408.435 MiB    Yes     1     1.197 GiB
  Lambda(abc,ijk)     L3FILE  880.703 MiB    Yes     1    39.563 GiB
       Q(abc,ijk)     Q3FILE  880.703 MiB    Yes     1    26.662 GiB
       T(abc,ijk)     T3FILE  880.703 MiB    Yes     1    55.904 GiB
     T(abcd,ijkl)          -  318.413 GiB     No     7         0   B
       W(abc,ije)    WABCIJE   13.555 GiB    Yes     1    27.109 GiB
       W(abm,ijk)    WABMIJK  408.435 MiB    Yes     1   816.870 MiB
       Z(abc,ijk)     Z3FILE  880.703 MiB    Yes     1    77.406 GiB
     Z(abcd,ijkl)          -  318.413 GiB     No     7         0   B

Simulation and memory analysis took 52.640 seconds

MP2 correlation energy:  -0.813622124967924

Non-iterative calculation of MP2 took 0.284 cpu seconds and 0.009 walltime seconds at 4.531 Gflops/sec

Total MP2 energy: -247.523603579500048

Beginning iterative solution of CCSDT equations:

It.  Correlation Energy T1 Residual T2 Residual T3 Residual CPU Time (s) Walltime (s)
-------------------------------------------------------------------------------------
  1  -0.880930883973432 2.23914e-03 1.51490e-02 1.65045e-03      214.273        6.701
  2  -0.883380188300970 1.33978e-04 3.53513e-03 5.31625e-04      818.151       25.589
  3  -0.884568867423821 5.07035e-05 1.10319e-03 2.22592e-04      801.603       25.055
  4  -0.884882261860810 2.87161e-05 3.37937e-04 9.62091e-05      786.568       24.585
  5  -0.884977591435064 1.03177e-05 1.15000e-04 4.38981e-05      787.658       24.618

   A    I                     A    I                     A    I                  
-------------------------- -------------------------- -------------------------- 
  41   21  0.0245818319858   57   20 -0.0132543619980   37   20  0.0076450404062 
  22   20  0.0208324004070   62   21 -0.0114731444629   36   19 -0.0076266674958 
  43   20 -0.0203322574385   32   19  0.0103267219521   36   12 -0.0074087120591 
  23   21 -0.0193536522713   24   19 -0.0093050172124   57   17  0.0073552935898 
  37   17  0.0154997481059   30   19 -0.0083517093384   72   14  0.0070355505322 

   A    B    I    J                     A    B    I    J                  
------------------------------------ ------------------------------------ 
  22   22   20   20 -0.1128465123257   23   29   17   21  0.0436817908825 
  23   23   21   21 -0.1110398587014   22   22   17   17 -0.0372003360985 
  22   23   21   20  0.0635130415222   22   29   20   17 -0.0348183090558 
  23   22   20   21  0.0635130415222   29   22   17   20 -0.0348183090558 
  22   22   21   21 -0.0467424484316   23   23   20   20 -0.0348026333086 
  29   22   20   17 -0.0465117866702   23   29   21   17  0.0306979135371 
  22   29   17   20 -0.0465117866702   29   23   17   21  0.0306979135371 
  29   23   21   17  0.0436817908825 

It.  Correlation Energy T1 Residual T2 Residual T3 Residual CPU Time (s) Walltime (s)
-------------------------------------------------------------------------------------
  6  -0.885007181316918 1.31251e-06 4.04390e-05 2.01715e-05      780.860       24.405
  7  -0.885018128627002 5.76939e-07 1.70900e-05 9.43326e-06      781.995       24.442
  8  -0.885022231621879 2.51039e-07 7.34966e-06 4.42250e-06      785.874       24.566
  9  -0.885023863816663 1.64483e-07 3.23317e-06 2.08448e-06      783.101       24.476
 10  -0.885024503658488 5.68221e-08 1.43480e-06 9.85459e-07      782.739       24.464

   A    I                     A    I                     A    I                  
-------------------------- -------------------------- -------------------------- 
  41   21  0.0245837376540   57   20 -0.0132547125399   37   20  0.0076455208980 
  22   20  0.0208386566911   62   21 -0.0114737768812   36   19 -0.0076283296162 
  43   20 -0.0203344841509   32   19  0.0103295933104   36   12 -0.0074095935265 
  23   21 -0.0193596402381   24   19 -0.0093067731743   57   17  0.0073548560549 
  37   17  0.0155012820209   30   19 -0.0083551234087   72   14  0.0070359095618 

   A    B    I    J                     A    B    I    J                  
------------------------------------ ------------------------------------ 
  22   22   20   20 -0.1128379231888   23   29   17   21  0.0436781291178 
  23   23   21   21 -0.1110339330836   22   22   17   17 -0.0372089204687 
  22   23   21   20  0.0635283831675   22   29   20   17 -0.0348212028017 
  23   22   20   21  0.0635283831675   29   22   17   20 -0.0348212028017 
  22   22   21   21 -0.0467235386666   23   23   20   20 -0.0347873364180 
  29   22   20   17 -0.0465084713872   23   29   21   17  0.0306996443262 
  22   29   17   20 -0.0465084713872   29   23   17   21  0.0306996443262 
  29   23   21   17  0.0436781291178 

It.  Correlation Energy T1 Residual T2 Residual T3 Residual CPU Time (s) Walltime (s)
-------------------------------------------------------------------------------------
 11  -0.885024774587635 2.66551e-08 6.49656e-07 4.67455e-07      791.047       24.727
 12  -0.885024887309428 1.24382e-08 2.97311e-07 2.22128e-07      785.949       24.565
 13  -0.885024938278976 6.81462e-09 1.37669e-07 1.05818e-07      785.252       24.543
 14  -0.885024960383749 3.09660e-09 6.38680e-08 5.04980e-08      789.886       24.689
 15  -0.885024970608535 1.73974e-09 2.98397e-08 2.41334e-08      790.470       24.707

   A    I                     A    I                     A    I                  
-------------------------- -------------------------- -------------------------- 
  41   21  0.0245837445886   57   20 -0.0132547188537   37   20  0.0076455288089 
  22   20  0.0208385802651   62   21 -0.0114737783770   36   19 -0.0076283417882 
  43   20 -0.0203344830497   32   19  0.0103296166160   36   12 -0.0074095957669 
  23   21 -0.0193596202995   24   19 -0.0093067685814   57   17  0.0073548515125 
  37   17  0.0155012919442   30   19 -0.0083551670287   72   14  0.0070359106311 

   A    B    I    J                     A    B    I    J                  
------------------------------------ ------------------------------------ 
  22   22   20   20 -0.1128378096358   23   29   17   21  0.0436781147357 
  23   23   21   21 -0.1110338544308   22   22   17   17 -0.0372089817750 
  22   23   21   20  0.0635283867455   22   29   20   17 -0.0348212228176 
  23   22   20   21  0.0635283867455   29   22   17   20 -0.0348212228176 
  22   22   21   21 -0.0467234846206   23   23   20   20 -0.0347873169750 
  29   22   20   17 -0.0465084561622   23   29   21   17  0.0306996533957 
  22   29   17   20 -0.0465084561622   29   23   17   21  0.0306996533957 
  29   23   21   17  0.0436781147357 

It.  Correlation Energy T1 Residual T2 Residual T3 Residual CPU Time (s) Walltime (s)
-------------------------------------------------------------------------------------
 16  -0.885024975088432 6.55718e-10 1.39607e-08 1.15489e-08      784.837       24.530
 17  -0.885024977194522 3.41622e-10 6.58913e-09 5.53580e-09      791.156       24.732
 18  -0.885024978135303 1.42418e-10 3.11471e-09 2.65501e-09      790.502       24.707
 19  -0.885024978591873 8.70118e-11 1.48394e-09 1.27532e-09      786.701       24.588
 20  -0.885024978797907 4.10128e-11 7.06437e-10 6.13184e-10      792.672       24.776

   A    I                     A    I                     A    I                  
-------------------------- -------------------------- -------------------------- 
  41   21  0.0245837445637   57   20 -0.0132547189666   37   20  0.0076455288707 
  22   20  0.0208385777171   62   21 -0.0114737783625   36   19 -0.0076283416522 
  43   20 -0.0203344828137   32   19  0.0103296167234   36   12 -0.0074095957661 
  23   21 -0.0193596176406   24   19 -0.0093067676598   57   17  0.0073548514821 
  37   17  0.0155012919400   30   19 -0.0083551666534   72   14  0.0070359106100 

   A    B    I    J                     A    B    I    J                  
------------------------------------ ------------------------------------ 
  22   22   20   20 -0.1128378082413   23   29   17   21  0.0436781144406 
  23   23   21   21 -0.1110338535075   22   22   17   17 -0.0372089824082 
  22   23   21   20  0.0635283868894   22   29   20   17 -0.0348212228895 
  23   22   20   21  0.0635283868894   29   22   17   20 -0.0348212228895 
  22   22   21   21 -0.0467234838702   23   23   20   20 -0.0347873167491 
  29   22   20   17 -0.0465084558283   23   29   21   17  0.0306996533533 
  22   29   17   20 -0.0465084558283   29   23   17   21  0.0306996533533 
  29   23   21   17  0.0436781144406 

It.  Correlation Energy T1 Residual T2 Residual T3 Residual CPU Time (s) Walltime (s)
-------------------------------------------------------------------------------------

CCSDT iterations converged in 20 cycles and 475.504 seconds (23.775 s/it.) at 93.558 Gflops/sec

Total CCSDT energy: -247.595006433330013

CCSDT[Q] correlation energy:  -0.001087239034858
CCSDT(Q) correlation energy:  -0.003189029409045

Non-iterative calculation of CCSDT(Q) took 345759.380 cpu seconds and 13024.170 walltime seconds at 9.357 Gflops/sec

Total CCSDT(Q) energy: -247.598195462739056

             _
Formation of H took 2.441 seconds at 18.634 Gflops/sec

Beginning iterative solution of Lambda-CCSDT equations:

It.  Correlation Energy L1 Residual L2 Residual L3 Residual CPU Time (s) Walltime (s)
-------------------------------------------------------------------------------------
  1  -0.852094467305455 3.37692e-03 6.35218e-03 2.75372e-03      887.339       27.732
  2  -0.852794116128156 1.20811e-03 5.54250e-04 2.89260e-04     1435.487       44.867
  3  -0.852449898206665 6.19497e-04 1.87900e-04 1.64929e-04     1425.401       44.552
  4  -0.852342971832627 1.05154e-04 9.69440e-05 6.66559e-05     1435.025       44.851
  5  -0.852348888440907 1.21494e-04 2.85844e-05 2.84277e-05     1444.260       45.140

   A    I                     A    I                     A    I                  
-------------------------- -------------------------- -------------------------- 
  41   21  0.0222134016952   57   20 -0.0125819610652   57   17  0.0070891377957 
  43   20 -0.0180973876609   62   21 -0.0102775450465   37   20  0.0070723330251 
  23   21 -0.0176612675769   32   19  0.0094791825441   36   12 -0.0068193083901 
  22   20  0.0166086582836   24   19 -0.0084397559899   27   18 -0.0067753777893 
  37   17  0.0138332461839   30   19 -0.0074791990406   36   19 -0.0067698432065 

   A    B    I    J                     A    B    I    J                  
------------------------------------ ------------------------------------ 
  22   22   20   20 -0.1058053560207   23   29   17   21  0.0414808684821 
  23   23   21   21 -0.1037767822120   22   22   17   17 -0.0348729512051 
  22   23   21   20  0.0604158537650   22   29   20   17 -0.0326595405746 
  23   22   20   21  0.0604158537650   29   22   17   20 -0.0326595405746 
  29   22   20   17 -0.0441551753420   23   23   20   20 -0.0323925049415 
  22   29   17   20 -0.0441551753420   23   29   21   17  0.0286568165788 
  22   22   21   21 -0.0432385726073   29   23   17   21  0.0286568165788 
  29   23   21   17  0.0414808684821 

It.  Correlation Energy L1 Residual L2 Residual L3 Residual CPU Time (s) Walltime (s)
-------------------------------------------------------------------------------------
  6  -0.852350929817926 3.20314e-05 1.03771e-05 1.46382e-05     1452.104       45.384
  7  -0.852353561444128 1.40151e-05 3.37853e-06 6.38852e-06     1457.502       45.553
  8  -0.852353940144316 3.79981e-06 1.54421e-06 2.85745e-06     1459.518       45.617
  9  -0.852353871378913 7.70897e-07 7.72957e-07 1.26471e-06     1456.652       45.529
 10  -0.852353939784391 4.11249e-07 4.93334e-07 5.83502e-07     1460.868       45.660

   A    I                     A    I                     A    I                  
-------------------------- -------------------------- -------------------------- 
  41   21  0.0222198240347   57   20 -0.0125918897914   57   17  0.0070921392215 
  43   20 -0.0180938318743   62   21 -0.0102809919293   37   20  0.0070797647857 
  23   21 -0.0176111978570   32   19  0.0094830550386   36   12 -0.0068206364814 
  22   20  0.0165150504216   24   19 -0.0084362865675   27   18 -0.0067761451244 
  37   17  0.0138340664784   30   19 -0.0074597532799   36   19 -0.0067752274863 

   A    B    I    J                     A    B    I    J                  
------------------------------------ ------------------------------------ 
  22   22   20   20 -0.1057850215892   23   29   17   21  0.0414729909993 
  23   23   21   21 -0.1037525030052   22   22   17   17 -0.0348913799163 
  22   23   21   20  0.0604238532227   22   29   20   17 -0.0326645338437 
  23   22   20   21  0.0604238532227   29   22   17   20 -0.0326645338437 
  29   22   20   17 -0.0441472312915   23   23   20   20 -0.0323699979787 
  22   29   17   20 -0.0441472312915   23   29   21   17  0.0286600738179 
  22   22   21   21 -0.0432223897942   29   23   17   21  0.0286600738179 
  29   23   21   17  0.0414729909993 

It.  Correlation Energy L1 Residual L2 Residual L3 Residual CPU Time (s) Walltime (s)
-------------------------------------------------------------------------------------
 11  -0.852353929978849 1.35574e-07 2.33869e-07 2.86901e-07     1460.629       45.654
 12  -0.852353948039816 5.57370e-08 1.38424e-07 1.28258e-07     1462.998       45.729
 13  -0.852353957801484 2.68901e-08 4.18937e-08 6.64544e-08     1461.906       45.691
 14  -0.852353960735896 1.14879e-08 1.97971e-08 2.91008e-08     1456.383       45.518
 15  -0.852353962170097 6.89138e-09 6.73194e-09 1.41163e-08     1463.486       45.741

   A    I                     A    I                     A    I                  
-------------------------- -------------------------- -------------------------- 
  41   21  0.0222198048389   57   20 -0.0125918843457   57   17  0.0070921335927 
  43   20 -0.0180938123608   62   21 -0.0102810271395   37   20  0.0070797561100 
  23   21 -0.0176112017690   32   19  0.0094830247472   36   12 -0.0068206412731 
  22   20  0.0165152162760   24   19 -0.0084364014622   27   18 -0.0067761383313 
  37   17  0.0138340657846   30   19 -0.0074598454626   36   19 -0.0067752141916 

   A    B    I    J                     A    B    I    J                  
------------------------------------ ------------------------------------ 
  22   22   20   20 -0.1057854824468   23   29   17   21  0.0414731893808 
  23   23   21   21 -0.1037530347413   22   22   17   17 -0.0348915822021 
  22   23   21   20  0.0604246390885   22   29   20   17 -0.0326646801151
[truncated: 1,074,015 more chars]
