# Supplementary material for: Precise Semi-Experimental Equilibrium (r e SE) Structure of Pyridine from 32 Isotopologues: Accurate Assessment of the Effect of Nitrogen-Atom Substitution in Aromatic Rings
Source: J Phys Chem A. 2025 Nov 7;129(46):10737–50. doi: 10.1021/acs.jpca.5c07184 (PMC12641475; doi:10.1021/acs.jpca.5c07184)
Supplement: Supplementary file 2 [file jp5c07184_si_002.zip › Supplementary Information/Computational Files/pyridine_opt_SCF_PVTZ-DBOC.out]

 --invoking executable--
/home/besselman/CFOUR_18/cfour18/bin/xjoda


   *************************************************************************
         <<<     CCCCCC     CCCCCC   |||     CCCCCC     CCCCCC   >>>
       <<<      CCC        CCC       |||    CCC        CCC         >>>
      <<<      CCC        CCC        |||   CCC        CCC            >>>
    <<<        CCC        CCC        |||   CCC        CCC              >>>
      <<<      CCC        CCC        |||   CCC        CCC            >>>
       <<<      CCC        CCC       |||    CCC        CCC         >>>
         <<<     CCCCCC     CCCCCC   |||     CCCCCC     CCCCCC   >>>
   *************************************************************************

     ****************************************************************
     * CFOUR Coupled-Cluster techniques for Computational Chemistry *
     ****************************************************************
 

   Department of Chemistry                Institut fuer Physikalische Chemie
   University of Texas at Austin          Universitaet Mainz
   Austin, TX  78712, USA                 D-55099 Mainz, Germany
 
                       Version 1.2
 
                     compute-0-8.local                                 
                     Tue Aug 17 13:58:21 CDT 2021                      
                     integer*8 version is running
 
********************************************************************************
*                          Input from ZMAT file                                *
********************************************************************************
SCF cc-pVTZ Optimization of Pyridine                                            
H                                                                               
C 1 R1*                                                                         
C 2 R2* 1 A1*                                                                   
C 2 R2* 1 A1* 3 D180                                                            
C 3 R3* 2 A2* 1 D180                                                            
C 4 R3* 2 A2* 1 D180                                                            
H 3 R4* 2 A3* 1 D0                                                              
H 4 R4* 2 A3* 1 D0                                                              
H 5 R5* 3 A4* 2 D180                                                            
H 6 R5* 4 A4* 2 D180                                                            
X 2 R 1 A90 3 D90                                                               
N 2 R6* 11 A90 1 D180                                                           
                                                                                
R1   =        1.081904762198971                                                 
R2   =        1.391642347211452                                                 
A1   =      120.802524332313283                                                 
D180 =      180.000000000000000                                                 
R3   =        1.393633452730730                                                 
A2   =      118.511401186309413                                                 
R4   =        1.081254588369130                                                 
A3   =      121.340871313833205                                                 
D0   =        0.000000000000000                                                 
R5   =        1.083529930876981                                                 
A4   =      120.158542501934136                                                 
R    =        1.000000204657382                                                 
A90  =       90.000000000000000                                                 
D90  =       90.000000000000000                                                 
R6   =        2.808319720653174                                                 
                                                                                
*CFOUR(CALC=SCF                                                                 
BASIS=PVTZ                                                                      
GEO_METHOD=ENERONLY                                                             
DBOC=ON                                                                         
FCGRADNEW=2                                                                     
GEO_CONV=7                                                                      
SCF_CONV=10                                                                     
LINEQ_CONV=9                                                                    
LINEQ_MAXCYC=200                                                                
GEO_MAXSTEP=150                                                                 
MULT=1                                                                          
MEM_UNIT=GB                                                                     
MEM=192)                                                                        
                                                                                
********************************************************************************
    -------------------------------------------------------------------
                    CFOUR Control Parameters 
    -------------------------------------------------------------------
        External           Internal           Value            Units
          Name               Name
    -------------------------------------------------------------------
       ABCDTYPE             IABCDT         STANDARD    [  0]    ***   
       ANHARMONIC           IANHAR         OFF         [  0]    ***   
       ANH_ALGORIT          IANALG         STANDARD    [  0]    ***   
       ANH_DERIVAT          IANDER         SECOND      [  1]    ***   
       ANH_MODE             ANHMOD         VIBRATION   [  0]    ***   
       ANH_POINTS           IANPOI              1               ***   
       ANH_STEPSIZ          ICUBST             50000          x 10-6  
       ANH_SYMMETR          IANHSM         ABELIAN     [  0]    ***   
       AO_LADDERS           IAOLAD         SINGLEPASS  [  1]    ***   
       AV_SCF               IAVSCF         OFF         [  0]    ***   
       BASIS                IBASIS         PVTZ        [ 14]    ***   
       BFIELD               IBFIEL         OFF         [  0]    a.u.  
       BOTHVECTORS          BOTHVC         OFF         [  0]    ***   
       BOX_POTENT           IPIAB          OFF         [  0]    ***   
       BREIT                IBREIT         OFF         [  0]    ***   
       BRUCK_CONV           IBRTOL          10D-  4             ***   
       BRUECKNER            IBRKNR         OFF         [  0]    ***   
       BUFFERSIZE           IBUFFS              4096            ***   
       CACHE_RECS           ICHREC             10               ***   
       CALCLEVEL            ICLLVL         SCF         [  0]    ***   
       CAS_GECCO            ICMRCC         OFF         [  0]    ***   
       CAS_GUESS            ICGUES         CANONICAL   [  0]    ***   
       CAS_INPUT            ICSINP         ORBITALS    [  0]    ***   
       CAS_ITMAX            ICITMX          10D- 50           cycles  
       CAS_JACDAV           ICJDAV         OFF         [  0]    ***   
       CAS_MICMAX           ICMIMN          10D- 10             ***   
       CAS_MICMIN           ICMIMX          10D-  2             ***   
       CAS_MICRO            ICSALG         ILU/JACOBI  [  0]    ***   
       CAS_MITMAX           ICMIMX          10D-100           cycles  
       CAS_MMAX             ICMMAX          10D- 50             ***   
       CAS_PRINT            ICPRT           10D-  0             ***   
       CCORBOPT             ICCORB         OFF         [  0]  x 0.01  
       CC_CONV              ICCCNV          10D-  7             ***   
       CC_EXPORDER          ICCEOR              0               ***   
       CC_EXTRAPOL          ICCEXT         DIIS        [  1]    ***   
       CC_GUESS             ICCGES         MP2         [  0]    ***   
       CC_MAXCYC            ICCCYC              0              cycles 
       CC_PROGRAM           ICCPRO         VCC         [  0]    ***   
       CHARGE               ICHRGE              0               ***   
       CHOLESKY             ICHOLE         OFF         [  0]    ***   
       CIS_CONV             ICISTL              5               ***   
       COMM_SIZE            IPSIZE            ***               ***   
       CONSTANT             ICONST         OLD         [  1]    ***   
       CONTINUUM            ICONTU         NONE        [  0]    ***   
       CONTRACTION          ICNTYP         GENERAL     [  1]    ***   
       COORDINATES          ICOORD         INTERNAL    [  0]    ***   
       CPHF_CONVER          ICPHFT          10D- 16             ***   
       CPHF_MAXCYC          ICPHFC             64              cycles 
       CUBIC                ICUBIC         OFF         [  0]    ***   
       CURVILINEAR          ICURVY         OFF         [  0]    ***   
       CV_ELEMENT           ICVELM              0               ***   
       CV_ORBITALS          ICVORB      NONE         
       CV_SEPARATE          ICVSEP         OFF         [  0]    ***   
       DBOC                 IDBOC          ON          [  1]    ***   
       DCT                  IDCT           OFF         [  0]    ***   
       DERIV_LEV            IDRLVL         SECOND      [  2]    ***   
       DEVMEM_SIZE          IDVMEM         *********           MByte  
       DIAG_MRCC            IEOMST          10D-  0             ***   
       DIFF_TYPE            IDIFTY         RELAXED     [  0]    ***   
       DIRECT               IDIRCT         OFF         [  0]    ***   
       DROPMO               IDRPMO      NONE         
       ECP                  IECP           OFF         [  0]    ***   
       EIGENVECTOR          IVEC                1               ***   
       EL_ANHARM            IELANH         OFF         [  0]    ***   
       EOMFOLLOW            IEOMSR         ENERGY      [  0]    ***   
       EOMIP                IEOMIP         OFF         [  0]    ***   
       EOMLEVEL             HBARFM         SAME        [  0]    ***   
       EOM_MRCC             IMRCCE         NEW         [  1]    ***   
       EOM_NONIT            EOMNON         OFF         [  0]    ***   
       EOM_NSING            IEOMSI          10D-  0             ***   
       EOM_NSTATES          IMRCCD         DAVIDSON    [  0]    ***   
       EOM_NTRIP            IEOMTR          10D-  0             ***   
       EOM_ORDER            IEXORD         ENERGY      [  0]    ***   
       EOM_PROPSTA          IEOMST              0               ***   
       ESTATE_CONV          IEXTOL          10D-  5             ***   
       ESTATE_DIAG          IEXDIG         ITERATIVE   [  0]    ***   
       ESTATE_LOCK          IESLOC         ON          [  1]    ***   
       ESTATE_MAXC          IEXMXC             40               ***   
       ESTATE_PROP          IEXPRP         OFF         [  0]    ***   
       EVAL_HESS            IRECAL              0            # of cyc.
       EXCITATION           IEXCIT              0               ***   
       EXCITE               IEXCIT         NONE        [  0]    ***   
       EXTERN_POT           IEXPOT         OFF         [  0]    ***   
       FCGRADNEW            IFCGNW         OFF         [  0]    ***   
       FC_FIELD             IFINFC              0             x 10-6  
       FD_CALTYPE           IFDCAL         ENERONLY    [  1]    ***   
       FD_PROJECT           IFDPRJ         OFF         [  1]    ***   
       FD_STEPSIZE          IDISFD             25            10-4 bohr
       FD_USEGROUP          IFDGRP         FULL        [  0]    ***   
       FILE_RECSIZ          IFLREC              4096           words  
       FINITE_PERT          IFIPER              0             x 10-6  
       FIXGEOM              IFIXGM         OFF         [  0]    ***   
       FOCK                 IFOCK          AO          [  1]    ***   
       FREQ_ALGORI          IVIALG         STANDARD    [  0]    ***   
       FROZEN_CORE          IFROCO         OFF         [  0]    ***   
       FROZEN_VIRT          IFROVI         OFF         [  0]    ***   
       GAMMA_ABCD           IGABCD         STORE       [  0]    ***   
       GAMMA_ABCI           IGABCI         STORE       [  0]    ***   
       GENBAS_1             IGNBS1              0               ***   
       GENBAS_2             IGNBS2              0               ***   
       GENBAS_3             IGNBS3              0               ***   
       GENBAS_4             IGNBS4              0               ***   
       GEO_CONV             ICONTL              7              H/bohr 
       GEO_MAXCYC           IOPTCY             50               ***   
       GEO_MAXSTEP          IMXSTP            150            millibohr
       GEO_METHOD           INR            ENERONLY    [  6]    ***   
       GIAO                 IGIAO          OFF         [  1]    ***   
       GIMIC                IGIMIC         OFF         [  0]    ***   
       GRID                 IGRID          OFF         [  0]    ***   
       GRID_ALGO            IGALGO         SERIAL      [  0]    ***   
       GUESS                IGUESS         MOREAD      [  0]    ***   
       HBAR                 IHBAR          OFF         [  0]    ***   
       HESS_TYPE            IHESTP         SCF         [  0]    ***   
       HF2_FILE             IHF2Fl         USE         [  1]    ***   
       HFSTABILITY          ISTABL         OFF         [  0]    ***   
       INCORE               INCORE         OFF         [  0]    ***   
       INPUT_MRCC           IMRCC          ON          [  1]    ***   
       INTEGRALS            INTTYP         VMOL        [  1]    ***   
       JODA_PRINT           IJPRNT              0               ***   
       KEYWORD_OUT          IDMPKW         NO          [  0]    ***   
       LINDEP_TOL           ILINDP              8               ***   
       LINEQ_CONV           IZTACN          10D-  9           cycles  
       LINEQ_EXPOR          ILMAXD              5               ***   
       LINEQ_MAXCY          ILMAXC            200               ***   
       LINEQ_TYPE           ILTYPE         DIIS        [  1]    ***   
       LOCK_ORBOCC          ILOCOC         OFF         [  0]    ***   
       MEMORY_SIZE          IMEMSZ         *********           words  
       MEM_UNIT             IMEMU          GB          [  3]    ***   
       MRCC                 IMRCCC         OFF         [  0]    ***   
       MULTIPLICTY          IMULTP              1               ***   
       NACOUPLING           IVCOUP         OFF         [  0]    ***   
       NEGEVAL              IDIE           ABORT       [  0]    ***   
       NEWNORM              INEWNO         OFF         [  0]    ***   
       NON-HF               INONHF         OFF         [  0]    ***   
       NTOP_TAMP            ITOPT2             15               ***   
       NUC_MODEL            INUCMO         POINT       [  0]    ***   
       OCCUPATION           IOCCU   ESTIMATED BY SCF 
       OPEN-SHELL           IOPEN          SPIN-ORBITAL[  0]    ***   
       OPTVIB               IOPTVB         OFF         [  0]    ***   
       ORBITALS             IORBTP         STANDARD    [  0]    ***   
       PARALLEL             IPARAL         ON          [  1]    ***   
       PARA_INT             IPINTS         ON          [  1]    ***   
       PARA_PRINT           IPPRIN              0               ***   
       PERT_ORB             IPTORB         STANDARD    [  0]    ***   
       POINTS               IGRDFD              0               ***   
       PRINT                IPRNT               0               ***   
       PROPS                IPROPS         OFF         [  0]    ***   
       PROP_INTEGR          IINTYP         INTERNAL    [  0]    ***   
       PSI                  IPSI           OFF         [  0]    ***   
       QC_ALG               IQCALG         FLM         [  0]    ***   
       QC_LINALG            IQCLIN         TRIDIAG     [  2]    ***   
       QC_MAXCYC            IQCMAX            100             cycles  
       QC_MAXSCFCY          IQCMSC             20             cycles  
       QC_RTRUST            IQCRTR          10D-  0           x 10-3  
       QC_SKIPSCF           IQCSKI         OFF         [  0]    ***   
       QC_START             IQCSTA          10D-  3             ***   
       QRHFGUESS            IQGUES         OFF         [  0]    ***   
       QUARTIC              IQUART         OFF         [  0]    ***   
       RAMAN_INT            IRAMIN         OFF         [  0]    ***   
       RAMAN_ORB            IRAMRE         UNRELAXED   [  0]    ***   
       RDO                  IRDOFM         OFF         [  0]    ***   
       REDUCE_REPR          REDREP         Ir          [  0]    ***   
       REFERENCE            IREFNC         RHF         [  0]    ***   
       RELATIVIST           IRELAT         OFF         [  0]    ***   
       RELAX_DENS           IRDENS         OFF         [  0]    ***   
       RESET_FLAGS          IRESET         OFF         [  0]    ***   
       RESTART_CC           ICCRES         OFF         [  0]    ***   
       ROT_EVEC             ROTVEC              0               ***   
       SAVE_INTS            ISVINT         OFF         [  0]    ***   
       SCALE_ON             ISTCRT              0               ***   
       SCF_CONV             ISCFCV          10D- 10             ***   
       SCF_DAMPING          IDAMP               0             x 10-3  
       SCF_EXPORDE          IRPPOR             10               ***   
       SCF_EXPSTAR          IRPPLS              2               ***   
       SCF_EXTRAPO          IRPP           ON          [  1]    ***   
       SCF_MAXCYC           ISCFCY            150              cycles 
       SCF_NOSTOP           ISCFST         OFF         [  0]    ***   
       SCF_ORBITAL          ISCFOR         REAL        [  0]    ***   
       SCF_PRINT            ISCFPR              0               ***   
       SCF_PROG             ISCFPR         SCF         [  0]    ***   
       SD_FIELD             IFINSD              0             x 10-6  
       SOPERT               IPERSO         OFF         [  0]    ***   
       SPHERICAL            IDFGHI         ON          [  1]    ***   
       SPINORBIT            ISOCAL         OFF         [  0]    ***   
       SPINROTATIO          ISRCON         OFF         [  0]    ***   
       SPIN_FLIP            ISPFLP         OFF         [  0]    ***   
       SPIN_ORBIT           ISPORB         OFF         [  0]    ***   
       SPIN_SCAL            ISCSMP         OFF         [  0]    ***   
       STEEPSCALE           ISTPSC              1000          x 10-3  
       SUBGROUP             ISUBGP         DEFAULT     [  0]    ***   
       SUBGRPAXIS           ISBXYZ         X           [  0]    ***   
       SYMMETRY             ISYM           ON          [  0]    ***   
       SYM_CHECK            ISYMCK         OVERRIDE    [  1]    ***   
       T3_EXTRAPOL          IT3EXT         OFF         [  0]    ***   
       T4_EXTRAPOL          IT4EXP         OFF         [  0]    ***   
       TAMP_SUM             IEVERY              0               ***   
       TESTSUITE            ITESTS         OFF         [  0]    ***   
       THERMOCH             ITHERM         OFF         [  0]    ***   
       TOL_CHOLESK          ITOLCH          10D-  4             ***   
       TRANGRAD             IRESRM         OFF         [  0]    ***   
       TRANS_INV            ITRAIN         IGNORE      [  1]    ***   
       TREAT_PERT           ITREAT         SIMULTANEOUS[  0]    ***   
       TRIP_ALGORI          ITRALG         NORMAL      [  0]    ***   
       UIJ_THRESHO          IUIJTH              1               ***   
       UNITS                IUNITS         ANGSTROM    [  0]    ***   
       UNOS                 IUNOS          OFF         [  0]    ***   
       UPDATE_HESS          IHUPDT         ON          [  1]    ***   
       VIBPHASE             ISETPH         STANDARD    [  0]    ***   
       VIBRATION            IVIB           ANALYTIC    [  1]    ***   
       VIB_ALGORIT          IGEALG         STANDARD    [  0]    ***   
       VNATORB              IVNORB         OFF         [  0]    ***   
       VTRAN                IVTRAN         FULL/PARTIAL[  0]    ***   
       X2CKEY               IX2CKE         MOLVDINT    [  0]    ***   
       XFIELD               IXEFLD              0             x 10-6  
       XFORM_TOL            IXFTOL          10D- 11             ***   
       YFIELD               IYEFLD              0             x 10-6  
       ZFIELD               IZEFLD              0             x 10-6  
       ZSCALE_EXP           IZEXPS         OFF         [  0]    ***   
    -------------------------------------------------------------------
  12 entries found in Z-matrix 
   Job Title : SCF cc-pVTZ Optimization of Pyridine                                            
   There are 15 unique internal coordinates.
   Of these, 10 will be optimized.
   User supplied Z-matrix: 
--------------------------------------------------------------------------------
       SYMBOL    BOND      LENGTH    ANGLE     ANGLE     DIHED     ANGLE
                  TO      (ANGST)    WRT      (DEG)      WRT      (DEG)
--------------------------------------------------------------------------------
        H    
        C          1         R1   
        C          2         R2         1        A1   
        C          2         R2         1        A1         3        D180 
        C          3         R3         2        A2         1        D180 
        C          4         R3         2        A2         1        D180 
        H          3         R4         2        A3         1        D0   
        H          4         R4         2        A3         1        D0   
        H          5         R5         3        A4         2        D180 
        H          6         R5         4        A4         2        D180 
        X          2         R          1        A90        3        D90  
        N          2         R6        11        A90        1        D180 
                  *Initial values for internal coordinates* 
                      Name             Value
                        R1              1.0819047622
                        R2              1.3916423472
                        A1            120.8025243323
                        D180          180.0000000000
                        R3              1.3936334527
                        A2            118.5114011863
                        R4              1.0812545884
                        A3            121.3408713138
                        D0              0.0000000000
                        R5              1.0835299309
                        A4            120.1585425019
                        R               1.0000002047
                        A90            90.0000000000
                        D90            90.0000000000
                        R6              2.8083197207
--------------------------------------------------------------------------------
Line Symbol    AtNr   At. Mass
  1  H          1     1.00783
  2  C          6    12.00000
  3  C          6    12.00000
  4  C          6    12.00000
  5  C          6    12.00000
  6  C          6    12.00000
  7  H          1     1.00783
  8  H          1     1.00783
  9  H          1     1.00783
 10  H          1     1.00783
 11  X          0     0.00000
 12  N          7    14.00307
                     1                     4                    30
  -1.00000000000000       0.858937336558408       0.554371025520823     
  -1.00000000000000       0.878722146281853       0.858937336558408     
  -1.00000000000000       0.878722146281853       0.858937336558408     
   1.00000000000000       0.854088019525807       0.858937336558408     
   1.00000000000000       0.854088019525807       0.858937336558408     
  -1.00000000000000       0.864638545737733       0.878722146281853     
  -1.00000000000000       0.864638545737733       0.878722146281853     
  6.123233995736764E-017   1.00000000000000       0.554371025520823     
  -1.00000000000000        1.00000000000000       0.734357110176670     
  R VECTOR before symmetry
  0.000000000000000E+000  0.000000000000000E+000  0.000000000000000E+000
   2.04450412196403       0.000000000000000E+000  0.000000000000000E+000
   2.62982345080967        2.10840179431943       0.000000000000000E+000
   2.62982345080967        2.10840179431943        3.14159265358979     
   2.63358609571489        2.06841415185301        3.14159265358979     
   2.63358609571489        2.06841415185301        3.14159265358979     
   2.04327547123473        2.11779772166513       0.000000000000000E+000
   2.04327547123473        2.11779772166513       0.000000000000000E+000
   2.04757524631542        2.09716219105630        3.14159265358979     
   2.04757524631542        2.09716219105630        3.14159265358979     
   1.88972690741414        1.57079632679490        1.57079632679490     
   5.30695625463229        1.57079632679490        3.14159265358979     
   Rotational constants (in cm-1): 
          0.0990126389             0.1938464451             0.2023882498
   Rotational constants (in MHz): 
       2968.3246537923          5811.3710404656          6067.4479363431
********************************************************************************
   The full molecular point group is C2v .
   The largest Abelian subgroup of the full molecular point group is C2v .
   The computational point group is C2v .
********************************************************************************
  R VECTOR 
  0.000000000000000E+000  0.000000000000000E+000  0.000000000000000E+000
   2.04450412196403       0.000000000000000E+000  0.000000000000000E+000
   2.62982345080967        2.10840179431943       0.000000000000000E+000
   2.62982345080967        2.10840179431943        3.14159265358979     
   2.63358609571489        2.06841415185301        3.14159265358979     
   2.63358609571489        2.06841415185301        3.14159265358979     
   2.04327547123473        2.11779772166513       0.000000000000000E+000
   2.04327547123473        2.11779772166513       0.000000000000000E+000
   2.04757524631542        2.09716219105630        3.14159265358979     
   2.04757524631542        2.09716219105630        3.14159265358979     
   1.88972690741414        1.57079632679490        1.57079632679490     
   5.30695625463229        1.57079632679490        3.14159265358979     
--------------------------------------------------------------------------------
   Analysis of internal coordinates specified by Z-matrix 
--------------------------------------------------------------------------------
   *The nuclear repulsion energy is  206.202061598553229 a.u.
   *There are  10 degrees of freedom within the tot. symm. molecular subspace.
   *Z-matrix requests optimization of  10 coordinates.
   *The optimization is unconstrained and your Z-matrix is great.
--------------------------------------------------------------------------------


 ----------------------------------------------------------------
         Coordinates used in calculation (QCOMP) 
 ----------------------------------------------------------------
 Z-matrix   Atomic            Coordinates (in bohr)
  Symbol    Number           X              Y              Z
 ----------------------------------------------------------------
     H         1        -0.00000000    -0.00000000    -4.71488209
     C         6        -0.00000000    -0.00000000    -2.67037797
     C         6         2.25885355     0.00000000    -1.32369611
     C         6        -2.25885355    -0.00000000    -1.32369611
     C         6         2.15357071     0.00000000     1.30778470
     C         6        -2.15357071    -0.00000000     1.30778470
     H         1         4.06535382     0.00000000    -2.27843766
     H         1        -4.06535382    -0.00000000    -2.27843766
     H         1         3.88144399     0.00000000     2.40642856
     H         1        -3.88144399    -0.00000000     2.40642856
     X         0        -0.00000000     1.88972691    -2.67037797
     N         7         0.00000000     0.00000000     2.63657829
 ----------------------------------------------------------------
 
   Interatomic distance matrix (Angstroms) 
 
                 H             C             C             C             C    
                [ 1]        [ 2]        [ 3]        [ 4]        [ 5]
  H    [ 1]     0.00000
  C    [ 2]     1.08190     0.00000
  C    [ 3]     2.15620     1.39164     0.00000
  C    [ 4]     2.15620     1.39164     2.39067     0.00000
  C    [ 5]     3.38468     2.39383     1.39363     2.71866     0.00000
  C    [ 6]     3.38468     2.39383     2.71866     1.39363     2.27924
  H    [ 7]     2.50806     2.16127     1.08125     3.38455     2.15056
  H    [ 8]     2.50806     2.16127     3.38455     1.08125     3.79889
  H    [ 9]     4.29184     3.38175     2.15256     3.80188     1.08353
  H    [10]     4.29184     3.38175     3.80188     2.15256     3.24608
  X    [11]     1.47327     1.00000     1.71367     1.71367     2.59430
  N    [12]     3.89023     2.80832     2.41262     2.41262     1.33910
 
                 C             H             H             H             H    
                [ 6]        [ 7]        [ 8]        [ 9]        [10]
  C    [ 6]     0.00000
  H    [ 7]     3.79889     0.00000
  H    [ 8]     2.15056     4.30259     0.00000
  H    [ 9]     3.24608     2.48103     4.88163     0.00000
  H    [10]     1.08353     4.88163     2.48103     4.10794     0.00000
  X    [11]     2.59430     2.38140     2.38140     3.52651     3.52651
  N    [12]     1.33910     3.37532     3.37532     2.05758     2.05758
 
                 X             N    
                [11]        [12]
  X    [11]     0.00000
  N    [12]     2.98105     0.00000
   Rotational constants (order x, y, z, in cm-1): 
          0.1938464451             0.0990126389             0.2023882498
   Rotational constants (order x, y, z, in MHz): 
       5811.3710404656          2968.3246537923          6067.4479363431
  ECPDATA file not present.   Using default ECPDATA. 
  There are  250 basis functions.
 @CHECKOUT-I, Total execution time (CPU/WALL):         0.26/       0.29 seconds.
--executable xjoda finished with status     0 in        0.40 seconds (walltime).
  about to call drvenopt 
 --invoking executable--
/home/besselman/CFOUR_18/cfour18/bin/xsymcor
 @GETMEM-I,  Allocated  183105 MB of main memory.
  @CHRTABLE-I, There are   4 unique irreducible representations.
  @CHRTABLE-I, There are   4 unique irreducible representations.
  @VIBINF-I, Symmetries species for nuclear motions:
  Irrep     Label    Total    Vibrations     Translations     Rotations
    1          A1    11.00      10.00            1.00            0.00
    2          A2     4.00       3.00            0.00            1.00
    3          B1    11.00       9.00            1.00            1.00
    4          B2     7.00       5.00            1.00            1.00
  @SETPTS-I, FCM evaluation limited to the following  symmetries :
    1
   Total number of calculations required      :    20
   Number of single-point energy calculations :    20
   Number of energy gradient     calculations :     0
 @CHECKOUT-I, Total execution time (CPU/WALL):         0.03/       0.03 seconds.
--executable xsymcor finished with status     0 in        0.08 seconds (walltime).
 --invoking executable--
/home/besselman/CFOUR_18/cfour18/bin/xjoda
Line Symbol    AtNr   At. Mass
  1  H          1     1.00783
  2  C          6    12.00000
  3  C          6    12.00000
  4  C          6    12.00000
  5  C          6    12.00000
  6  C          6    12.00000
  7  H          1     1.00783
  8  H          1     1.00783
  9  H          1     1.00783
 10  H          1     1.00783
 11  X          0     0.00000
 12  N          7    14.00307
                     1                     4                    30
  R VECTOR before symmetry
  0.000000000000000E+000  0.000000000000000E+000  0.000000000000000E+000
   1.08190476219897       0.000000000000000E+000  0.000000000000000E+000
   1.39164234721145        120.802524332313       0.000000000000000E+000
   1.39164234721145        120.802524332313        180.000000000000     
   1.39363345273073        118.511401186309        180.000000000000     
   1.39363345273073        118.511401186309        180.000000000000     
   1.08125458836913        121.340871313833       0.000000000000000E+000
   1.08125458836913        121.340871313833       0.000000000000000E+000
   1.08352993087698        120.158542501934        180.000000000000     
   1.08352993087698        120.158542501934        180.000000000000     
   1.00000020465738        90.0000000000000        90.0000000000000     
   2.80831972065317        90.0000000000000        180.000000000000     
   Rotational constants (in cm-1): 
          0.0990165169             0.1938613100             0.2023882498
   Rotational constants (in MHz): 
       2968.4409138525          5811.8166774711          6067.4479363431
********************************************************************************
   The full molecular point group is C2v .
   The largest Abelian subgroup of the full molecular point group is C2v .
   The computational point group is C2v .
********************************************************************************
  R VECTOR 
  0.000000000000000E+000  0.000000000000000E+000  0.000000000000000E+000
   1.08190476219897       0.000000000000000E+000  0.000000000000000E+000
   1.39164234721145        120.802524332313       0.000000000000000E+000
   1.39164234721145        120.802524332313        180.000000000000     
   1.39363345273073        118.511401186309        180.000000000000     
   1.39363345273073        118.511401186309        180.000000000000     
   1.08125458836913        121.340871313833       0.000000000000000E+000
   1.08125458836913        121.340871313833       0.000000000000000E+000
   1.08352993087698        120.158542501934        180.000000000000     
   1.08352993087698        120.158542501934        180.000000000000     
   1.00000020465738        90.0000000000000        90.0000000000000     
   2.80831972065317        90.0000000000000        180.000000000000     
  ECPDATA file not present.   Using default ECPDATA. 
  There are  250 basis functions.
 @CHECKOUT-I, Total execution time (CPU/WALL):         0.15/       0.16 seconds.
--executable xjoda finished with status     0 in        0.28 seconds (walltime).
  in evalen ......................................... 
 --invoking executable--
/home/besselman/CFOUR_18/cfour18/bin/xvmol
 SERIAL VERSION OF MOLECULE STARTED
********************************************************************************
                    INPUT FROM MOL FILE
********************************************************************************
INTGRL        1    0    1    0    0    0    0    0    0                         
         *** CFOUR Program System (Release V0.1) ***                            
SCF cc-pVTZ Optimization of Pyridine                                            
    7    2 X  Y       0.10E-08              0    0                              
   9999.00      3.00                                                            
          1.00000000    1    3    1    1    1                                   
H #1  -0.000000000000000  -0.000000000000000  -4.712407740263042                
    5    3                                                                      
   33.8700000000000       6.068000000000000E-003  0.000000000000000E+000        
  0.000000000000000E+000                                                        
   5.09500000000000       4.530800000000000E-002  0.000000000000000E+000        
  0.000000000000000E+000                                                        
   1.15900000000000       0.202822000000000       0.000000000000000E+000        
  0.000000000000000E+000                                                        
  0.325800000000000       0.503903000000000        1.00000000000000             
  0.000000000000000E+000                                                        
  0.102700000000000       0.383421000000000       0.000000000000000E+000        
   1.00000000000000                                                             
    2    2                                                                      
   1.40700000000000        1.00000000000000       0.000000000000000E+000        
  0.388000000000000       0.000000000000000E+000   1.00000000000000             
    1    1                                                                      
   1.05700000000000        1.00000000000000                                     
          6.00000000    1    4    1    1    1    1                              
C #2  -0.000000000000000  -0.000000000000000  -2.670409923580375                
   10    4                                                                      
   8236.00000000000       5.310000000000000E-004 -1.130000000000000E-004        
  0.000000000000000E+000  0.000000000000000E+000                                
   1235.00000000000       4.108000000000000E-003 -8.780000000000000E-004        
  0.000000000000000E+000  0.000000000000000E+000                                
   280.800000000000       2.108700000000000E-002 -4.540000000000000E-003        
  0.000000000000000E+000  0.000000000000000E+000                                
   79.2700000000000       8.185300000000000E-002 -1.813300000000000E-002        
  0.000000000000000E+000  0.000000000000000E+000                                
   25.5900000000000       0.234817000000000      -5.576000000000000E-002        
  0.000000000000000E+000  0.000000000000000E+000                                
   8.99700000000000       0.434401000000000      -0.126895000000000             
  0.000000000000000E+000  0.000000000000000E+000                                
   3.31900000000000       0.346129000000000      -0.170352000000000             
  0.000000000000000E+000  0.000000000000000E+000                                
  0.905900000000000       3.937800000000000E-002  0.140382000000000             
   1.00000000000000       0.000000000000000E+000                                
  0.364300000000000      -8.983000000000000E-003  0.598684000000000             
  0.000000000000000E+000  0.000000000000000E+000                                
  0.128500000000000       2.385000000000000E-003  0.395389000000000             
  0.000000000000000E+000   1.00000000000000                                     
    5    3                                                                      
   18.7100000000000       1.403100000000000E-002  0.000000000000000E+000        
  0.000000000000000E+000                                                        
   4.13300000000000       8.686600000000000E-002  0.000000000000000E+000        
  0.000000000000000E+000                                                        
   1.20000000000000       0.290216000000000       0.000000000000000E+000        
  0.000000000000000E+000                                                        
  0.382700000000000       0.501008000000000        1.00000000000000             
  0.000000000000000E+000                                                        
  0.120900000000000       0.343406000000000       0.000000000000000E+000        
   1.00000000000000                                                             
    2    2                                                                      
   1.09700000000000        1.00000000000000       0.000000000000000E+000        
  0.318000000000000       0.000000000000000E+000   1.00000000000000             
    1    1                                                                      
  0.761000000000000        1.00000000000000                                     
          6.00000000    1    4    1    1    1    1                              
C #3   2.258853550457296  -0.000000000000001  -1.323728068049927                
   10    4                                                                      
   8236.00000000000       5.310000000000000E-004 -1.130000000000000E-004        
  0.000000000000000E+000  0.000000000000000E+000                                
   1235.00000000000       4.108000000000000E-003 -8.780000000000000E-004        
  0.000000000000000E+000  0.000000000000000E+000                                
   280.800000000000       2.108700000000000E-002 -4.540000000000000E-003        
  0.000000000000000E+000  0.000000000000000E+000                                
   79.2700000000000       8.185300000000000E-002 -1.813300000000000E-002        
  0.000000000000000E+000  0.000000000000000E+000                                
   25.5900000000000       0.234817000000000      -5.576000000000000E-002        
  0.000000000000000E+000  0.000000000000000E+000                                
   8.99700000000000       0.434401000000000      -0.126895000000000             
  0.000000000000000E+000  0.000000000000000E+000                                
   3.31900000000000       0.346129000000000      -0.170352000000000             
  0.000000000000000E+000  0.000000000000000E+000                                
  0.905900000000000       3.937800000000000E-002  0.140382000000000             
   1.00000000000000       0.000000000000000E+000                                
  0.364300000000000      -8.983000000000000E-003  0.598684000000000             
  0.000000000000000E+000  0.000000000000000E+000                                
  0.128500000000000       2.385000000000000E-003  0.395389000000000             
  0.000000000000000E+000   1.00000000000000                                     
    5    3                                                                      
   18.7100000000000       1.403100000000000E-002  0.000000000000000E+000        
  0.000000000000000E+000                                                        
   4.13300000000000       8.686600000000000E-002  0.000000000000000E+000        
  0.000000000000000E+000                                                        
   1.20000000000000       0.290216000000000       0.000000000000000E+000        
  0.000000000000000E+000                                                        
  0.382700000000000       0.501008000000000        1.00000000000000             
  0.000000000000000E+000                                                        
  0.120900000000000       0.343406000000000       0.000000000000000E+000        
   1.00000000000000                                                             
    2    2                                                                      
   1.09700000000000        1.00000000000000       0.000000000000000E+000        
  0.318000000000000       0.000000000000000E+000   1.00000000000000             
    1    1                                                                      
  0.761000000000000        1.00000000000000                                     
          6.00000000    1    4    1    1    1    1                              
C #4   2.153570714570907  -0.000000000000000   1.307752740926369                
   10    4                                                                      
   8236.00000000000       5.310000000000000E-004 -1.130000000000000E-004        
  0.000000000000000E+000  0.000000000000000E+000                                
   1235.00000000000       4.108000000000000E-003 -8.780000000000000E-004        
  0.000000000000000E+000  0.000000000000000E+000                                
   280.800000000000       2.108700000000000E-002 -4.540000000000000E-003        
  0.000000000000000E+000  0.000000000000000E+000                                
   79.2700000000000       8.185300000000000E-002 -1.813300000000000E-002        
  0.000000000000000E+000  0.000000000000000E+000                                
   25.5900000000000       0.234817000000000      -5.576000000000000E-002        
  0.000000000000000E+000  0.000000000000000E+000                                
   8.99700000000000       0.434401000000000      -0.126895000000000             
  0.000000000000000E+000  0.000000000000000E+000                                
   3.31900000000000       0.346129000000000      -0.170352000000000             
  0.000000000000000E+000  0.000000000000000E+000                                
  0.905900000000000       3.937800000000000E-002  0.140382000000000             
   1.00000000000000       0.000000000000000E+000                                
  0.364300000000000      -8.983000000000000E-003  0.598684000000000             
  0.000000000000000E+000  0.000000000000000E+000                                
  0.128500000000000       2.385000000000000E-003  0.395389000000000             
  0.000000000000000E+000   1.00000000000000                                     
    5    3                                                                      
   18.7100000000000       1.403100000000000E-002  0.000000000000000E+000        
  0.000000000000000E+000                                                        
   4.13300000000000       8.686600000000000E-002  0.000000000000000E+000        
  0.000000000000000E+000                                                        
   1.20000000000000       0.290216000000000       0.000000000000000E+000        
  0.000000000000000E+000                                                        
  0.382700000000000       0.501008000000000        1.00000000000000             
  0.000000000000000E+000                                                        
  0.120900000000000       0.343406000000000       0.000000000000000E+000        
   1.00000000000000                                                             
    2    2                                                                      
   1.09700000000000        1.00000000000000       0.000000000000000E+000        
  0.318000000000000       0.000000000000000E+000   1.00000000000000             
    1    1                                                                      
  0.761000000000000        1.00000000000000                                     
          1.00000000    1    3    1    1    1                                   
H #5   4.065353821112934  -0.000000000000001  -2.278469616046363                
    5    3                                                                      
   33.8700000000000       6.068000000000000E-003  0.000000000000000E+000        
  0.000000000000000E+000                                                        
   5.09500000000000       4.530800000000000E-002  0.000000000000000E+000        
  0.000000000000000E+000                                                        
   1.15900000000000       0.202822000000000       0.000000000000000E+000        
  0.000000000000000E+000                                                        
  0.325800000000000       0.503903000000000        1.00000000000000             
  0.000000000000000E+000                                                        
  0.102700000000000       0.383421000000000       0.000000000000000E+000        
   1.00000000000000                                                             
    2    2                                                                      
   1.40700000000000        1.00000000000000       0.000000000000000E+000        
  0.388000000000000       0.000000000000000E+000   1.00000000000000             
    1    1                                                                      
   1.05700000000000        1.00000000000000                                     
          1.00000000    1    3    1    1    1                                   
H #6   3.881443987423917  -0.000000000000001   2.406396606009086                
    5    3                                                                      
   33.8700000000000       6.068000000000000E-003  0.000000000000000E+000        
  0.000000000000000E+000                                                        
   5.09500000000000       4.530800000000000E-002  0.000000000000000E+000        
  0.000000000000000E+000                                                        
   1.15900000000000       0.202822000000000       0.000000000000000E+000        
  0.000000000000000E+000                                                        
  0.325800000000000       0.503903000000000        1.00000000000000             
  0.000000000000000E+000                                                        
  0.102700000000000       0.383421000000000       0.000000000000000E+000        
   1.00000000000000                                                             
    2    2                                                                      
   1.40700000000000        1.00000000000000       0.000000000000000E+000        
  0.388000000000000       0.000000000000000E+000   1.00000000000000             
    1    1                                                                      
   1.05700000000000        1.00000000000000                                     
          7.00000000    1    4    1    1    1    1                              
N #7   0.000000000000000   0.000000000000000   2.636546331051910                
   10    4                                                                      
   11420.0000000000       5.230000000000000E-004 -1.150000000000000E-004        
  0.000000000000000E+000  0.000000000000000E+000                                
   1712.00000000000       4.045000000000000E-003 -8.950000000000000E-004        
  0.000000000000000E+000  0.000000000000000E+000                                
   389.300000000000       2.077500000000000E-002 -4.624000000000000E-003        
  0.000000000000000E+000  0.000000000000000E+000                                
   110.000000000000       8.072699999999999E-002 -1.852800000000000E-002        
  0.000000000000000E+000  0.000000000000000E+000                                
   35.5700000000000       0.233074000000000      -5.733900000000000E-002        
  0.000000000000000E+000  0.000000000000000E+000                                
   12.5400000000000       0.433501000000000      -0.132076000000000             
  0.000000000000000E+000  0.000000000000000E+000                                
   4.64400000000000       0.347472000000000      -0.172510000000000             
  0.000000000000000E+000  0.000000000000000E+000                                
   1.29300000000000       4.126200000000000E-002  0.151814000000000             
   1.00000000000000       0.000000000000000E+000                                
  0.511800000000000      -8.508000000000000E-003  0.599944000000000             
  0.000000000000000E+000  0.000000000000000E+000                                
  0.178700000000000       2.384000000000000E-003  0.387462000000000             
  0.000000000000000E+000   1.00000000000000                                     
    5    3                                                                      
   26.6300000000000       1.467000000000000E-002  0.000000000000000E+000        
  0.000000000000000E+000                                                        
   5.94800000000000       9.176400000000000E-002  0.000000000000000E+000        
  0.000000000000000E+000                                                        
   1.74200000000000       0.298683000000000       0.000000000000000E+000        
  0.000000000000000E+000                                                        
  0.555000000000000       0.498487000000000        1.00000000000000             
  0.000000000000000E+000                                                        
  0.172500000000000       0.337023000000000       0.000000000000000E+000        
   1.00000000000000                                                             
    2    2                                                                      
   1.65400000000000        1.00000000000000       0.000000000000000E+000        
  0.469000000000000       0.000000000000000E+000   1.00000000000000             
    1    1                                                                      
   1.09300000000000        1.00000000000000                                     
FINISH                                                                          
 
********************************************************************************
 ONE- AND TWO-ELECTRON INTEGRALS OVER SYMMETRY-ADAPTED AOS ARE CALCULATED.

  SPHERICAL HARMONICS ARE USED.
  
  INTEGRALS LESS THAN  0.10E-13 ARE NEGLECTED.

  NUCLEAR REPULSION ENERGY :  206.2083706855 A.U.
  @MOLECU-I, ONE ELECTRON INTEGRALS (CPU/WALL):        0.20/       0.20 SECONDS.
  @TWOEL-I,   14511320 INTEGRALS OF SYMMETRY TYPE  I I I I
  @TWOEL-I,   49596912 INTEGRALS OF SYMMETRY TYPE  I J I J
  @TWOEL-I,   25587259 INTEGRALS OF SYMMETRY TYPE  I I J J
  @TWOEL-I,   33097289 INTEGRALS OF SYMMETRY TYPE  I J K L
  @TWOEL-I, TOTAL NUMBER OF 2-E INTEGRALS  122792780.
  @MOLECU-I, TWO ELECTRON INTEGRALS (CPU/WALL):      940.79/      29.42 SECONDS.
 @CHECKOUT-I, Total execution time (CPU/WALL):       941.02/      29.65 seconds.

Running with 32 threads/proc

--executable xvmol finished with status     0 in       43.61 seconds (walltime).
 --invoking executable--
/home/besselman/CFOUR_18/cfour18/bin/xvmol2ja
 @GETMEM-I,  Allocated  183105 MB of main memory.
 @CHECKOUT-I, Total execution time (CPU/WALL):         0.93/       0.54 seconds.
--executable xvmol2ja finished with status     0 in        0.60 seconds (walltime).
 --invoking executable--
/home/besselman/CFOUR_18/cfour18/bin/xvscf
  -------------------------------------------------
  Self-Consistent-Field Program for HF calculations
  -------------------------------------------------
    Integrals from VMOL are used
  There are  250 functions in the AO basis.

  There are 4 irreducible representations.

       Irrep        # of functions
         1                 93
         2                 77
         3                 45
         4                 35


  Parameters for SCF calculation: 
        SCF reference function:  RHF  
  Maximum number of iterations:  150
     Full symmetry point group: C2v 
     Computational point group: C2v 
        Initial density matrix: MOREAD                 
     SCF convergence tolerance: 10**(-10)
  DIIS convergence acceleration:  ON
          Latest start for DIIS:   2
                     DIIS order:  10

 @GETMEM-I,  Allocated      21 MB of main memory.
   Smallest overlap matrix eigenvalues 
     Symmetry    Eigenvalue    
         1      .1896791123D-03              
         2      .7641102404D-03              
         3      .2074198868D-01              
         4      .3860430575D-01              
  @INITGES-I, Occupancies from core Hamiltonian:

          Alpha population by irrep:  11    7    2    1
           Beta population by irrep:  11    7    2    1


  --------------------------------------------------------------------
  Iteration         Total Energy            Largest Density Difference
  --------------------------------------------------------------------
       0           206.208370685516684              0.0000000000D+00
       1          -192.257202886451523              0.1390722153D+02
       2          -186.671340258840928              0.1274737555D+03
       3          -213.832410035257908              0.1272022224D+03
       4          -244.564607277541711              0.2944700987D+01
       5          -246.294522641494211              0.8506541381D+00
       6          -246.755793996048624              0.6204106232D+00
       7          -246.773286875764256              0.1304853104D+00
       8          -246.775710548840721              0.3885783572D-01
       9          -246.776288404374156              0.2101939006D-01
      10          -246.776310513004717              0.5440091064D-02
      11          -246.776312749488341              0.1520667580D-02
      12          -246.776312943911478              0.5785606567D-03
      13          -246.776312966878834              0.1668782658D-03
      14          -246.776312967452668              0.1931424288D-04
      15          -246.776312967476656              0.3488746490D-05
      16          -246.776312967476201              0.8575641368D-06
      17          -246.776312967481203              0.3299871292D-06
      18          -246.776312967477281              0.2169653717D-06
      19          -246.776312967477566              0.1404079788D-06
      20          -246.776312967476713              0.6107886419D-07
      21          -246.776312967477907              0.5057458896D-08
      22          -246.776312967476201              0.1152200890D-08
      23          -246.776312967478077              0.3808002802D-09
      24          -246.776312967481772              0.1631535879D-09
      25          -246.776312967480237              0.1751110090D-09
   final occupation vector 
    11  7  2  1
    11  7  2  1

  SCF has converged.

 Density matrix saved to file den.dat
 total electron number:   42.0000000000002     
     E(SCF)=      -246.776312967476542              0.8024424181D-10

  Eigenvector printing suppressed.


 
  ORBITAL EIGENVALUES (ALPHA)  (1H = 27.2113834 eV)

       MO #        E(hartree)               E(eV)           FULLSYM    COMPSYM
       ----   --------------------   --------------------   -------   ---------
    1     1         -15.5641808401        -423.5228921478      A1        A1 (1)
    2    94         -11.2731884269        -306.7590524237      B1        B1 (2)
    3     2         -11.2731703997        -306.7585618792      A1        A1 (1)
    4     3         -11.2587584030        -306.3663915126      A1        A1 (1)
    5    95         -11.2408066918        -305.8779006153      B1        B1 (2)
    6     4         -11.2407537075        -305.8764588384      A1        A1 (1)
    7     5          -1.2552333395         -34.1566356585      A1        A1 (1)
    8     6          -1.0882290168         -29.6122170031      A1        A1 (1)
    9    96          -1.0316966302         -28.0738925568      B1        B1 (2)
   10     7          -0.8577168276         -23.3396614437      A1        A1 (1)
   11    97          -0.8544274204         -23.2501521233      B1        B1 (2)
   12     8          -0.7204009523         -19.6031065140      A1        A1 (1)
   13    98          -0.6587464661         -17.9254026515      B1        B1 (2)
   14     9          -0.6531908527         -17.7742267259      A1        A1 (1)
   15    99          -0.5965272465         -16.2323316134      B1        B1 (2)
   16    10          -0.5756831243         -15.6651342130      A1        A1 (1)
   17   171          -0.5398274579         -14.6894519264      B2        B2 (3)
   18   100          -0.5185269761         -14.1098363486      B1        B1 (2)
   19    11          -0.4183814308         -11.3847375204      A1        A1 (1)
   20   172          -0.3827252488         -10.4144834820      B2        B2 (3)
   21   216          -0.3464040663          -9.4261338589      A2        A2 (4)
  +++++++++++++++++++++++++++++++++++++++++++++++++++++++++++++++++++++++++++++
   22   173           0.1072469927           2.9183390363      B2        B2 (3)
   23   217           0.1232291483           3.3532355992      A2        A2 (4)
   24    12           0.1438705827           3.9149175845      A1        A1 (1)
   25   101           0.1654135801           4.5011323466      B1        B1 (2)
   26    13           0.1779837874           4.8431850782      A1        A1 (1)
   27   102           0.2007770236           5.4634205680      B1        B1 (2)
   28    14           0.2136227622           5.8129708845      A1        A1 (1)
   29    15           0.3014801249           8.2036912670      A1        A1 (1)
   30   174           0.3175460552           8.6408674553      B2        B2 (3)
   31   103           0.3543313075           9.6418450578      B1        B1 (2)
   32    16           0.3645506579           9.9199277220      A1        A1 (1)
   33   104           0.3738689059          10.1734901397      B1        B1 (2)
   34    17           0.3983641726          10.8400402344      A1        A1 (1)
   35   175           0.4231898913          11.5155823827      B2        B2 (3)
   36   105           0.4372744402          11.8988424432      B1        B1 (2)
   37   218           0.4656969507          12.6722582731      A2        A2 (4)
   38   176           0.4852428115          13.2041281866      B2        B2 (3)
   39   106           0.5005811638          13.6215059715      B1        B1 (2)
   40    18           0.5027040294          13.6792720802      A1        A1 (1)
   41    19           0.5149616765          14.0128196157      A1        A1 (1)
   42   107           0.5598413447          15.2340574735      B1        B1 (2)
   43    20           0.5651834302          15.3794230116      A1        A1 (1)
   44   219           0.5669649259          15.4278999719      A2        A2 (4)
   45   108           0.5898688036          16.0511461715      B1        B1 (2)
   46    21           0.5940745873          16.1655913627      A1        A1 (1)
   47   177           0.6014277694          16.3656816195      B2        B2 (3)
   48    22           0.6212321690          16.9045867304      A1        A1 (1)
   49   178           0.6289745186          17.1152667753      B2        B2 (3)
   50   109           0.6337361480          17.2448372988      B1        B1 (2)
   51    23           0.6355463769          17.2940961308      A1        A1 (1)
   52    24           0.6812787715          18.5385378534      A1        A1 (1)
   53    25           0.6943081069          18.8930840959      A1        A1 (1)
   54   110           0.7097014820          19.3119591250      B1        B1 (2)
   55   111           0.7245312833          19.7154985362      B1        B1 (2)
   56    26           0.7777226341          21.1629087755      A1        A1 (1)
   57   179           0.8115378149          22.0830666248      B2        B2 (3)
   58   112           0.8362732660          22.7561524670      B1        B1 (2)
   59    27           0.8491705275          23.1071047967      A1        A1 (1)
   60   220           0.8495942066          23.1186336908      A2        A2 (4)
   61   221           0.8617079406          23.4482651510      A2        A2 (4)
   62   180           0.8861467418          24.1132787411      B2        B2 (3)
   63   113           0.9317268545          25.3535766609      B1        B1 (2)
   64    28           0.9373173030          25.5057005000      A1        A1 (1)
   65   114           0.9470237668          25.7698268074      B1        B1 (2)
   66   222           0.9769204468          26.5833568297      A2        A2 (4)
   67    29           1.0009936241          27.2384212850      A1        A1 (1)
   68   181           1.0217112992          27.8021778860      B2        B2 (3)
   69    30           1.0412568435          28.3340391856      A1        A1 (1)
   70   115           1.0495837627          28.5606261784      B1        B1 (2)
   71    31           1.1191969975          30.4548985981      A1        A1 (1)
   72   182           1.1343769057          30.8679649007      B2        B2 (3)
   73   116           1.1428869130          31.0995339721      B1        B1 (2)
   74   183           1.2065312249          32.8313837444      B2        B2 (3)
   75    32           1.2162040507          33.0945947168      A1        A1 (1)
   76   223           1.2338594070          33.5750213844      A2        A2 (4)
   77   117           1.2377975802          33.6821845271      B1        B1 (2)
   78    33           1.2630296879          34.3687850832      A1        A1 (1)
   79   224           1.3241272407          36.0313340167      A2        A2 (4)
   80   184           1.3314581652          36.2308186154      B2        B2 (3)
   81   118           1.3336139219          36.2894797361      B1        B1 (2)
   82    34           1.3755480234          37.4305646493      A1        A1 (1)
   83   119           1.4148354902          38.4996309723      B1        B1 (2)
   84    35           1.4393248826          39.1660212185      A1        A1 (1)
   85   185           1.4876886285          40.4820656507      B2        B2 (3)
   86   120           1.4926634598          40.6174376920      B1        B1 (2)
   87   121           1.5016526872          40.8620470055      B1        B1 (2)
   88   122           1.5205585608          41.3765019810      B1        B1 (2)
   89    36           1.5398970083          41.9027278902      A1        A1 (1)
   90    37           1.5560478676          42.3422151127      A1        A1 (1)
   91   225           1.5851966274          43.1353931936      A2        A2 (4)
   92    38           1.5911030353          43.2961147232      A1        A1 (1)
   93   123           1.5947786895          43.3961343582      B1        B1 (2)
   94   226           1.6026855846          43.6112919131      A2        A2 (4)
   95   186           1.6203935801          44.0931509682      B2        B2 (3)
   96    39           1.6677646854          45.3821842760      A1        A1 (1)
   97   124           1.7087702025          46.4980011223      B1        B1 (2)
   98    40           1.7453042433          47.4921429153      A1        A1 (1)
   99    41           1.8083814847          49.2085619145      A1        A1 (1)
  100   125           1.8589653540          50.5850189752      B1        B1 (2)
  101   187           1.8721700205          50.9443362183      B2        B2 (3)
  102    42           1.9295102523          52.5046432501      A1        A1 (1)
  103   227           2.0137042860          54.7956793804      A2        A2 (4)
  104    43           2.1113778841          57.4535131055      A1        A1 (1)
  105   126           2.1322965558          58.0227391032      B1        B1 (2)
  106   127           2.1949149567          59.7266724184      B1        B1 (2)
  107    44           2.2391684076          60.9308700366      A1        A1 (1)
  108   128           2.2946826505          62.4414893832      B1        B1 (2)
  109   188           2.3478055174          63.8870360821      B2        B2 (3)
  110    45           2.3716816625          64.5367390207      A1        A1 (1)
  111   228           2.4132736450          65.6685144041      A2        A2 (4)
  112   189           2.4595975106          66.9290508714      B2        B2 (3)
  113   129           2.4968469527          67.9426597210      B1        B1 (2)
  114    46           2.5005975259          68.0447180069      A1        A1 (1)
  115   229           2.5252853208          68.7165070590      A2        A2 (4)
  116   130           2.5379449186          69.0609922277      B1        B1 (2)
  117    47           2.6042739664          70.8658973790      A1        A1 (1)
  118    48           2.6791987550          72.9047045267      A1        A1 (1)
  119   230           2.6802315404          72.9328080461      A2        A2 (4)
  120   190           2.6955247820          73.3489583084      B2        B2 (3)
  121    49           2.7434397215          74.6527900966      A1        A1 (1)
  122   131           2.7485054801          74.7906363967      B1        B1 (2)
  123   191           2.8040272545          76.3014606860      B2        B2 (3)
  124   132           2.8481338146          77.5016612034      B1        B1 (2)
  125    50           2.8787809653          78.3356125702      A1        A1 (1)
  126   133           2.9240338325          79.5670056900      B1        B1 (2)
  127   192           2.9308298398          79.7519344508      B2        B2 (3)
  128    51           2.9468510938          80.1878949366      A1        A1 (1)
  129   231           2.9590608227          80.5201385493      A2        A2 (4)
  130   193           2.9876291388          81.2975219525      B2        B2 (3)
  131   232           3.0484409427          82.9522952638      A2        A2 (4)
  132   134           3.0629395926          83.3468235853      B1        B1 (2)
  133    52           3.0912971029          84.1184706715      A1        A1 (1)
  134   194           3.0915694077          84.1258804602      B2        B2 (3)
  135    53           3.1238852955          85.0052404733      A1        A1 (1)
  136   135           3.1266632150          85.0808315073      B1        B1 (2)
  137   195           3.1897895420          86.7985861924      B2        B2 (3)
  138   196           3.2058649572          87.2360204796      B2        B2 (3)
  139   136           3.2091420761          87.3251954177      B1        B1 (2)
  140   233           3.2395501921          88.1526423212      A2        A2 (4)
  141   197           3.2494064677          88.4208452141      B2        B2 (3)
  142    54           3.2874909477          89.4571766026      A1        A1 (1)
  143    55           3.3106408314          90.0871169624      A1        A1 (1)
  144    56           3.3194596230          90.3270884819      A1        A1 (1)
  145   137           3.3268430163          90.5280008276      B1        B1 (2)
  146   234           3.3329435735          90.6940054279      A2        A2 (4)
  147   138           3.3713982191          91.7404095353      B1        B1 (2)
  148    57           3.3784119695          91.9312633847      A1        A1 (1)
  149   139           3.4041600561          92.6319044403      B1        B1 (2)
  150   235           3.4163117991          92.9625701793      A2        A2 (4)
  151    58           3.4345564608          93.4590326627      A1        A1 (1)
  152   198           3.4406624349          93.6251846658      B2        B2 (3)
  153   236           3.4481089103          93.8278135631      A2        A2 (4)
  154   237           3.4666938704          94.3335360377      A2        A2 (4)
  155   140           3.4829725204          94.7765006234      B1        B1 (2)
  156    59           3.4997703920          95.2335939482      A1        A1 (1)
  157   199           3.5131880355          95.5987065903      B2        B2 (3)
  158    60           3.5495257584          96.5875063007      A1        A1 (1)
  159   141           3.5530385874          96.6830952366      B1        B1 (2)
  160   200           3.5903282741          97.6977991984      B2        B2 (3)
  161   238           3.6300678884          98.7791690795      A2        A2 (4)
  162   142           3.6620585486          99.6496791987      B1        B1 (2)
  163    61           3.6627461062          99.6683885922      A1        A1 (1)
  164   201           3.6953352356         100.5551838882      B2        B2 (3)
  165   143           3.7029685982         100.7628982433      B1        B1 (2)
  166    62           3.7189329165         101.1973094299      A1        A1 (1)
  167   239           3.7278432880         101.4397729648      A2        A2 (4)
  168   144           3.7410104059         101.7980684589      B1        B1 (2)
  169    63           3.7492948010         102.0234983098      A1        A1 (1)
  170   145           3.8375535054         104.4251397542      B1        B1 (2)
  171   202           3.8436948702         104.5922547866      B2        B2 (3)
  172    64           3.9011753006         106.1563768146      A1        A1 (1)
  173    65           3.9455512287         107.3639072073      A1        A1 (1)
  174   240           3.9500637481         107.4866991048      A2        A2 (4)
  175   146           3.9709599991         108.0553150003      B1        B1 (2)
  176   241           4.0276770275         109.5986638068      A2        A2 (4)
  177   203           4.0546784077         110.3334087146      B2        B2 (3)
  178    66           4.0553977703         110.3529835667      A1        A1 (1)
  179   204           4.1257159115         112.2664374685      B2        B2 (3)
  180    67           4.1352491639         112.5258504547      A1        A1 (1)
  181   147           4.1431695763         112.7413758321      B1        B1 (2)
  182   205           4.1466460190         112.8359746468      B2        B2 (3)
  183   242           4.1707331100         113.4914177139      A2        A2 (4)
  184   148           4.1914106703         114.0540827362      B1        B1 (2)
  185    68           4.1946637000         114.1426021738      A1        A1 (1)
  186   243           4.2101022671         114.5627069424      A2        A2 (4)
  187   206           4.2165416865         114.7379324527      B2        B2 (3)
  188   149           4.2272923007         115.0304715378      B1        B1 (2)
  189    69           4.3190369069         117.5269691937      A1        A1 (1)
  190   150           4.3451137268         118.2365555360      B1        B1 (2)
  191    70           4.3728678830         118.9917845227      A1        A1 (1)
  192   244           4.4272891899         120.4726635703      A2        A2 (4)
  193   151           4.4489378272         121.0617529400      B1        B1 (2)
  194    71           4.4496200359         121.0803167802      A1        A1 (1)
  195   207           4.4753776365         121.7812167276      B2        B2 (3)
  196   152           4.5266492249         123.1763875755      B1        B1 (2)
  197    72           4.5694831066         124.3419567528      A1        A1 (1)
  198   153           4.5714322218         124.3949948748      B1        B1 (2)
  199   208           4.5787327634         124.5936527109      B2        B2 (3)
  200   245           4.6058124653         125.3305288628      A2        A2 (4)
  201    73           4.6534537344         126.6269137015      A1        A1 (1)
  202   154           4.6889242429         127.5921153067      B1        B1 (2)
  203    74           4.6978157914         127.8340666417      A1        A1 (1)
  204    75           4.7323296387         128.7732361738      A1        A1 (1)
  205   155           4.7872596818         130.2679586378      B1        B1 (2)
  206   209           4.7994684929         130.6001772767      B2        B2 (3)
  207   210           4.8689535108         132.4909607393      B2        B2 (3)
  208   246           4.8761882764         132.6878287204      A2        A2 (4)
  209    76           4.9029060322         133.4148558151      A1        A1 (1)
  210   156           4.9529222712         134.7758668712      B1        B1 (2)
  211    77           5.0063427128         136.2295109905      A1        A1 (1)
  212   211           5.0104160467         136.3403520412      B2        B2 (3)
  213    78           5.0787751630         138.2004981623      A1        A1 (1)
  214   247           5.1171541684         139.2448439919      A2        A2 (4)
  215   157           5.1567932925         140.3234793966      B1        B1 (2)
  216   158           5.1717678252         140.7309571482      B1        B1 (2)
  217    79           5.1914993296         141.2678786781      A1        A1 (1)
  218   212           5.2230701840         142.1269653008      B2        B2 (3)
  219   248           5.3117112766         144.5390120582      A2        A2 (4)
  220   213           5.3173588406         144.6926900864      B2        B2 (3)
  221    80           5.3334884765         145.1315997942      A1        A1 (1)
  222   159           5.3364252035         145.2115121969      B1        B1 (2)
  223    81           5.3872031754         146.5932510603      A1        A1 (1)
  224   160           5.4503531348         148.3116488158      B1        B1 (2)
  225   249           5.4613423342         148.6106801344      A2        A2 (4)
  226    82           5.4654420867         148.7222400725      A1        A1 (1)
  227   161           5.4933318342         149.4811586833      B1        B1 (2)
  228    83           5.6066713489         152.5652836718      A1        A1 (1)
  229   214           5.6286014818         153.1620329265      B2        B2 (3)
  230   250           5.7501706119         156.4700971366      A2        A2 (4)
  231   162           5.7860498449         157.4464207024      B1        B1 (2)
  232   215           5.8224442080         158.4367616679      B2        B2 (3)
  233   163           5.8255251159         158.5205974343      B1        B1 (2)
  234    84           5.9179307500         161.0350825731      A1        A1 (1)
  235    85           5.9933685618         163.0878497937      A1        A1 (1)
  236    86           6.0378890140         164.2993128863      A1        A1 (1)
  237   164           6.1423054052         167.1406273396      B1        B1 (2)
  238    87           6.2428432923         169.8764023320      A1        A1 (1)
  239   165           6.3454160196         172.6675481422      B1        B1 (2)
  240   166           6.4788946290         176.2996857592      B1        B1 (2)
  241    88           6.6339659891         180.5193919922      A1        A1 (1)
  242    89           6.6790981066         181.7474993454      A1        A1 (1)
  243   167           6.7346055876         183.2579346927      B1        B1 (2)
  244   168           7.3646614010         200.4026249942      B1        B1 (2)
  245    90           9.6567442717         262.7733707730      A1        A1 (1)
  246   169          12.5483590167         341.4582082430      B1        B1 (2)
  247    91          12.7711612862         347.5209662230      A1        A1 (1)
  248    92          13.3504077698         363.2830643713      A1        A1 (1)
  249   170          13.8229439495         376.1414275264      B1        B1 (2)
  250    93          15.4721428456         421.0184109925      A1        A1 (1)


  VSCF finished.

 @CHECKOUT-I, Total execution time (CPU/WALL):       189.29/      25.25 seconds.
--executable xvscf finished with status     0 in       25.29 seconds (walltime).
 --invoking executable--
/home/besselman/CFOUR_18/cfour18/bin/xvtran
 @GETMEM-I,  Allocated  183105 MB of main memory.
  Partial RHF integral transformation
  Transformation of IIII integrals :
  1 pass through the AO integral file was required.
    14511320 AO integrals were read.
     5294405 MO integrals were written to HF2.
  Transformation of IIJJ integrals :
  1 pass through the AO integral file was required.
    25587259 AO integrals were read.
     7963140 MO integrals were written to HF2.
  Transformation of IJIJ integrals :
  1 pass through the AO integral file was required.
    49596912 AO integrals were read.
    15563656 MO integrals were written to HF2.
  Transformation of IJKL integrals :
  1 pass through the AO integral file was required.
    33097289 AO integrals were read.
     8660085 MO integrals were written to HF2.
  Summary of active molecular orbitals: 
------------------------------------------------------------------------
 
  Index      Eigenvalue    Symmetry    Index      Eigenvalue    Symmetry
------------------------------------------------------------------------
     1       -15.5641808        1       126         1.5947787        2
     2       -11.2731704        1       127         1.7087702        2
     3       -11.2587584        1       128         1.8589654        2
     4       -11.2407537        1       129         2.1322966        2
     5        -1.2552333        1       130         2.1949150        2
     6        -1.0882290        1       131         2.2946827        2
     7        -0.8577168        1       132         2.4968470        2
     8        -0.7204010        1       133         2.5379449        2
     9        -0.6531909        1       134         2.7485055        2
    10        -0.5756831        1       135         2.8481338        2
    11        -0.4183814        1       136         2.9240338        2
    12       -11.2731884        2       137         3.0629396        2
    13       -11.2408067        2       138         3.1266632        2
    14        -1.0316966        2       139         3.2091421        2
    15        -0.8544274        2       140         3.3268430        2
    16        -0.6587465        2       141         3.3713982        2
    17        -0.5965272        2       142         3.4041601        2
    18        -0.5185270        2       143         3.4829725        2
    19        -0.5398275        3       144         3.5530386        2
    20        -0.3827252        3       145         3.6620585        2
    21        -0.3464041        4       146         3.7029686        2
    22         0.1438706        1       147         3.7410104        2
    23         0.1779838        1       148         3.8375535        2
    24         0.2136228        1       149         3.9709600        2
    25         0.3014801        1       150         4.1431696        2
    26         0.3645507        1       151         4.1914107        2
    27         0.3983642        1       152         4.2272923        2
    28         0.5027040        1       153         4.3451137        2
    29         0.5149617        1       154         4.4489378        2
    30         0.5651834        1       155         4.5266492        2
    31         0.5940746        1       156         4.5714322        2
    32         0.6212322        1       157         4.6889242        2
    33         0.6355464        1       158         4.7872597        2
    34         0.6812788        1       159         4.9529223        2
    35         0.6943081        1       160         5.1567933        2
    36         0.7777226        1       161         5.1717678        2
    37         0.8491705        1       162         5.3364252        2
    38         0.9373173        1       163         5.4503531        2
    39         1.0009936        1       164         5.4933318        2
    40         1.0412568        1       165         5.7860498        2
    41         1.1191970        1       166         5.8255251        2
    42         1.2162041        1       167         6.1423054        2
    43         1.2630297        1       168         6.3454160        2
    44         1.3755480        1       169         6.4788946        2
    45         1.4393249        1       170         6.7346056        2
    46         1.5398970        1       171         7.3646614        2
    47         1.5560479        1       172        12.5483590        2
    48         1.5911030        1       173        13.8229439        2
    49         1.6677647        1       174         0.1072470        3
    50         1.7453042        1       175         0.3175461        3
    51         1.8083815        1       176         0.4231899        3
    52         1.9295103        1       177         0.4852428        3
    53         2.1113779        1       178         0.6014278        3
    54         2.2391684        1       179         0.6289745        3
    55         2.3716817        1       180         0.8115378        3
    56         2.5005975        1       181         0.8861467        3
    57         2.6042740        1       182         1.0217113        3
    58         2.6791988        1       183         1.1343769        3
    59         2.7434397        1       184         1.2065312        3
    60         2.8787810        1       185         1.3314582        3
    61         2.9468511        1       186         1.4876886        3
    62         3.0912971        1       187         1.6203936        3
    63         3.1238853        1       188         1.8721700        3
    64         3.2874909        1       189         2.3478055        3
    65         3.3106408        1       190         2.4595975        3
    66         3.3194596        1       191         2.6955248        3
    67         3.3784120        1       192         2.8040273        3
    68         3.4345565        1       193         2.9308298        3
    69         3.4997704        1       194         2.9876291        3
    70         3.5495258        1       195         3.0915694        3
    71         3.6627461        1       196         3.1897895        3
    72         3.7189329        1       197         3.2058650        3
    73         3.7492948        1       198         3.2494065        3
    74         3.9011753        1       199         3.4406624        3
    75         3.9455512        1       200         3.5131880        3
    76         4.0553978        1       201         3.5903283        3
    77         4.1352492        1       202         3.6953352        3
    78         4.1946637        1       203         3.8436949        3
    79         4.3190369        1       204         4.0546784        3
    80         4.3728679        1       205         4.1257159        3
    81         4.4496200        1       206         4.1466460        3
    82         4.5694831        1       207         4.2165417        3
    83         4.6534537        1       208         4.4753776        3
    84         4.6978158        1       209         4.5787328        3
    85         4.7323296        1       210         4.7994685        3
    86         4.9029060        1       211         4.8689535        3
    87         5.0063427        1       212         5.0104160        3
    88         5.0787752        1       213         5.2230702        3
    89         5.1914993        1       214         5.3173588        3
    90         5.3334885        1       215         5.6286015        3
    91         5.3872032        1       216         5.8224442        3
    92         5.4654421        1       217         0.1232291        4
    93         5.6066713        1       218         0.4656970        4
    94         5.9179308        1       219         0.5669649        4
    95         5.9933686        1       220         0.8495942        4
    96         6.0378890        1       221         0.8617079        4
    97         6.2428433        1       222         0.9769204        4
    98         6.6339660        1       223         1.2338594        4
    99         6.6790981        1       224         1.3241272        4
   100         9.6567443        1       225         1.5851966        4
   101        12.7711613        1       226         1.6026856        4
   102        13.3504078        1       227         2.0137043        4
   103        15.4721428        1       228         2.4132736        4
   104         0.1654136        2       229         2.5252853        4
   105         0.2007770        2       230         2.6802315        4
   106         0.3543313        2       231         2.9590608        4
   107         0.3738689        2       232         3.0484409        4
   108         0.4372744        2       233         3.2395502        4
   109         0.5005812        2       234         3.3329436        4
   110         0.5598413        2       235         3.4163118        4
   111         0.5898688        2       236         3.4481089        4
   112         0.6337361        2       237         3.4666939        4
   113         0.7097015        2       238         3.6300679        4
   114         0.7245313        2       239         3.7278433        4
   115         0.8362733        2       240         3.9500637        4
   116         0.9317269        2       241         4.0276770        4
   117         0.9470238        2       242         4.1707331        4
   118         1.0495838        2       243         4.2101023        4
   119         1.1428869        2       244         4.4272892        4
   120         1.2377976        2       245         4.6058125        4
   121         1.3336139        2       246         4.8761883        4
   122         1.4148355        2       247         5.1171542        4
   123         1.4926635        2       248         5.3117113        4
   124         1.5016527        2       249         5.4613423        4
   125         1.5205586        2       250         5.7501706        4
------------------------------------------------------------------------
 @CHECKOUT-I, Total execution time (CPU/WALL):       105.48/      18.80 seconds.
--executable xvtran finished with status     0 in       18.83 seconds (walltime).
 --invoking executable--
/home/besselman/CFOUR_18/cfour18/bin/xintprc
 @GETMEM-I,  Allocated  183105 MB of main memory.
  Processing integrals for SCF second derivatives.
  @GMOIAA-I, Processing MO integrals for spin case AA.
  @GMOIAA-I, Generation of integral list completed.
                      TYPE                NUMBER
                      ----               --------
                      PPPP                     0
                      PPPH              32493534
                      PPHH               3052806
                      PHPH               1613224
                      PHHH                312951
                      HHHH                  8771

                     TOTAL              37481286

  @FORMT2-I, Second-order MP correlation energies:
            ------------------------------------------------
            E(SCF)                  =   -246.776312967477 a.u.
            E2(AA)                  =     -0.132464271498 a.u.
            E2(AB)                  =     -0.810696170626 a.u.
            E2(TOT)                 =     -1.075624713622 a.u.
            Total MP2 energy        =   -247.851937681099 a.u.
            ------------------------------------------------
   Largest T2 amplitudes for spin case AB:
       _       _                 _       _                 _       _
   i   j   a   b             i   j   a   b             i   j   a   b
-----------------------------------------------------------------------------
[ 20  20 174 174]-0.06920 [ 21  21 217 217]-0.06628 [ 21  21 174 174]-0.05142
[ 20  20 217 217]-0.03961 [ 21  20 174 217] 0.03510 [ 20  21 217 174] 0.03510
[ 19  19 174 174]-0.03291 [ 19  19 217 217]-0.02695 [ 20  19 175 174]-0.02488
[ 19  20 174 175]-0.02488 [ 20  20 175 175]-0.02241 [ 21  19 175 217] 0.02077
[ 19  21 217 175] 0.02077 [ 21  21 219 217] 0.02076 [ 21  21 217 219] 0.02076
-----------------------------------------------------------------------------
   Norm of T2AB vector (  6100803 symmetry allowed elements):  0.4928298718.
-----------------------------------------------------------------------------
 @CHECKOUT-I, Total execution time (CPU/WALL):        28.42/       3.45 seconds.
--executable xintprc finished with status     0 in        3.48 seconds (walltime).
 --invoking executable--
/home/besselman/CFOUR_18/cfour18/bin/xvdint
 @GETMEM-I,  Allocated  183105 MB of main memory.
 One- and two-electron integral derivatives are calculated
 for RHF hessians and dipole derivatives.
 Spherical gaussians are used.
  Integrals for DBOC will be evaluated
 
   First contribution to E(DBOC):      173.74426 cm-1
   Second contribution to E(DBOC):    -2721.66819 cm-1

                     Kinetic energy integral gradient
                     --------------------------------

                         H #1 z     0.4668721109
                         C #2 z     0.1957302165
                         C #3 x    -0.3563687210
                         C #3 z     0.1779433613
                         C #4 x    -0.5993920426
                         C #4 z     0.1569161443
                         H #5 x    -0.8156606243
                         H #5 z     0.4292856152
                         H #6 x    -0.7728991702
                         H #6 z    -0.5234691606
                         N #7 z    -0.9032782875


 H #1       0.0000000000            0.0000000000            0.4668721109
 C #2       0.0000000000            0.0000000000            0.1957302165
 C #3 1    -0.1781843605            0.0000000000            0.0889716806
 C #3 2     0.1781843605            0.0000000000            0.0889716806
 C #4 1    -0.2996960213            0.0000000000            0.0784580722
 C #4 2     0.2996960213            0.0000000000            0.0784580722
 H #5 1    -0.4078303122            0.0000000000            0.2146428076
 H #5 2     0.4078303122            0.0000000000            0.2146428076
 H #6 1    -0.3864495851            0.0000000000           -0.2617345803
 H #6 2     0.3864495851            0.0000000000           -0.2617345803
 N #7       0.0000000000            0.0000000000           -0.9032782875


                   Nuclear attraction integral gradient
                   ------------------------------------

                         H #1 z    -7.4732180793
                         C #2 z   -17.2766704983
                         C #3 x    30.0016761028
                         C #3 z   -16.4525464678
                         C #4 x    33.8061881986
                         C #4 z     9.9845792109
                         H #5 x    12.8984260060
                         H #5 z    -6.8931029803
                         H #6 x    12.5602322079
                         H #6 z     8.4888143677
                         N #7 z    29.6221444471


 H #1       0.0000000000            0.0000000000           -7.4732180793
 C #2       0.0000000000            0.0000000000          -17.2766704983
 C #3 1    15.0008380514            0.0000000000           -8.2262732339
 C #3 2   -15.0008380514            0.0000000000           -8.2262732339
 C #4 1    16.9030940993            0.0000000000            4.9922896054
 C #4 2   -16.9030940993            0.0000000000            4.9922896054
 H #5 1     6.4492130030            0.0000000000           -3.4465514901
 H #5 2    -6.4492130030            0.0000000000           -3.4465514901
 H #6 1     6.2801161040            0.0000000000            4.2444071839
 H #6 2    -6.2801161040            0.0000000000            4.2444071839
 N #7       0.0000000000            0.0000000000           29.6221444471


                      Reorthonormalization gradient
                      -----------------------------

                         H #1 z     0.2223194576
                         C #2 z    -0.0692642973
                         C #3 x     0.1106027935
                         C #3 z    -0.1121064320
                         C #4 x    -0.2053929444
                         C #4 z     0.4492520461
                         H #5 x    -0.3641178144
                         H #5 z     0.1914102728
                         H #6 x    -0.3350439911
                         H #6 z    -0.2538038377
                         N #7 z    -0.4278072095


 H #1       0.0000000000            0.0000000000            0.2223194576
 C #2       0.0000000000            0.0000000000           -0.0692642973
 C #3 1     0.0553013967            0.0000000000           -0.0560532160
 C #3 2    -0.0553013967            0.0000000000           -0.0560532160
 C #4 1    -0.1026964722            0.0000000000            0.2246260230
 C #4 2     0.1026964722            0.0000000000            0.2246260230
 H #5 1    -0.1820589072            0.0000000000            0.0957051364
 H #5 2     0.1820589072            0.0000000000            0.0957051364
 H #6 1    -0.1675219956            0.0000000000           -0.1269019189
 H #6 2     0.1675219956            0.0000000000           -0.1269019189
 N #7       0.0000000000            0.0000000000           -0.4278072095


                     Kinetic energy integral Hessian
                     -------------------------------


           Symmetry 1

           H #1 z      C #2 z      C #3 x      C #3 z      C #4 x      C #4 z

 H #1 z    0.298515
 C #2 z   -0.314784   -0.290102
 C #3 x    0.014709   -0.767139   -0.560308
 C #3 z    0.016789    0.581165    0.144618   -0.387766
 C #4 x   -0.000091    0.015517    1.024347    0.099183   -0.414813
 C #4 z   -0.000709    0.023376    0.088427   -0.717556   -0.572888   -0.364043
 H #5 x    0.000275    0.004144   -0.329791    0.554844    0.003547   -0.010771
 H #5 z    0.000219   -0.004229    0.554382    0.438588   -0.010497    0.015896
 H #6 x   -0.000045   -0.000673   -0.001644    0.016769   -0.227997   -0.641752
 H #6 z   -0.000063   -0.000867    0.016778    0.029843   -0.641507    0.329011
 N #7 z    0.000033    0.005441   -0.051776    0.038937    1.110283    0.714024

           H #5 x      H #5 z      H #6 x      H #6 z      N #7 z

 H #5 x    0.301527
 H #5 z   -0.549051   -0.450107
 H #6 x   -0.000037    0.000029    0.186848
 H #6 z   -0.000036    0.000292    0.636919   -0.353539
 N #7 z    0.000595   -0.000659   -0.011248   -0.004677   -0.753100


           Symmetry 2

           H #1 x      C #2 x      C #3 x      C #3 z      C #4 x      C #4 z

 H #1 x   -0.377389
 C #2 x    0.371844   -0.144214
 C #3 x    0.005127   -0.253295   -0.484196
 C #3 z    0.014709   -0.767139    0.144618   -0.370450
 C #4 x   -0.000118    0.000130    1.046663    0.088427   -0.338199
 C #4 z   -0.000091    0.015517    0.099183   -0.721354   -0.572888   -0.332943
 H #5 x    0.000516    0.026902   -0.332150    0.554382    0.004016   -0.010497
 H #5 z    0.000275    0.004144    0.554844    0.438668   -0.010771    0.015858
 H #6 x   -0.000005   -0.000699   -0.001598    0.016778   -0.227912   -0.641507
 H #6 z   -0.000045   -0.000673    0.016769    0.029531   -0.641752    0.329792
 N #7 x    0.000025   -0.000668    0.019449   -0.051776   -0.484580    1.110283

           H #5 x      H #5 z      H #6 x      H #6 z      N #7 x

 H #5 x    0.301291
 H #5 z   -0.549051   -0.450152
 H #6 x    0.000053   -0.000036    0.186682
 H #6 z    0.000029    0.000273    0.636919   -0.353582
 N #7 x   -0.000628    0.000595    0.043480   -0.011248    0.422923


           Symmetry 3

           H #1 y      C #2 y      C #3 y      C #4 y      H #5 y      H #6 y

 H #1 y   -0.365015
 C #2 y    0.369538   -1.597616
 C #3 y   -0.004484    1.242950   -3.170754
 C #4 y   -0.000140   -0.009105    1.234898   -3.570513
 H #5 y    0.000053   -0.004354    0.731243   -0.001965   -0.724923
 H #6 y    0.000019   -0.000125   -0.008397    0.737646   -0.000004   -0.724039
 N #7 y    0.000029   -0.001287   -0.025454    1.609179   -0.000050   -0.005101

           N #7 y

 N #7 y   -1.577316


           Symmetry 4

           C #3 y      C #4 y      H #5 y      H #6 y

 C #3 y   -3.145059
 C #4 y    1.245631   -3.535233
 H #5 y    0.731244   -0.001898   -0.724968
 H #6 y   -0.008667    0.738345    0.000015   -0.724081


           H #1 x      H #1 y      H #1 z      C #2 x      C #2 y      C #2 z

 H #1 x   -0.377389
 H #1 y    0.000000   -0.365015
 H #1 z    0.000000    0.000000    0.298515

 C #2 x    0.371844    0.000000    0.000000   -0.144214
 C #2 y    0.000000    0.369538    0.000000    0.000000   -1.597616
 C #2 z    0.000000    0.000000   -0.314784    0.000000    0.000000   -0.290102

 C #1 x    0.002563    0.000000    0.007355   -0.126647    0.000000   -0.383569
 C #1 y    0.000000   -0.002242    0.000000    0.000000    0.621475    0.000000
 C #1 z    0.007355    0.000000    0.008394   -0.383569    0.000000    0.290582

 C #2 x    0.002563    0.000000   -0.007355   -0.126647    0.000000    0.383569
 C #2 y    0.000000   -0.002242    0.000000    0.000000    0.621475    0.000000
 C #2 z   -0.007355    0.000000    0.008394    0.383569    0.000000    0.290582

 C #1 x   -0.000059    0.000000   -0.000046    0.000065    0.000000    0.007759
 C #1 y    0.000000   -0.000070    0.000000    0.000000   -0.004552    0.000000
 C #1 z   -0.000046    0.000000   -0.000355    0.007759    0.000000    0.011688

 C #2 x   -0.000059    0.000000    0.000046    0.000065    0.000000   -0.007759
 C #2 y    0.000000   -0.000070    0.000000    0.000000   -0.004552    0.000000
 C #2 z    0.000046    0.000000   -0.000355   -0.007759    0.000000    0.011688

 H #1 x    0.000258    0.000000    0.000137    0.013451    0.000000    0.002072
 H #1 y    0.000000    0.000027    0.000000    0.000000   -0.002177    0.000000
 H #1 z    0.000137    0.000000    0.000109    0.002072    0.000000   -0.002114

 H #2 x    0.000258    0.000000   -0.000137    0.013451    0.000000   -0.002072
 H #2 y    0.000000    0.000027    0.000000    0.000000   -0.002177    0.000000
 H #2 z   -0.000137    0.000000    0.000109   -0.002072    0.000000   -0.002114

 H #1 x   -0.000003    0.000000   -0.000022   -0.000349    0.000000   -0.000336
 H #1 y    0.000000    0.000010    0.000000    0.000000   -0.000062    0.000000
 H #1 z   -0.000022    0.000000   -0.000031   -0.000336    0.000000   -0.000434

 H #2 x   -0.000003    0.000000    0.000022   -0.000349    0.000000    0.000336
 H #2 y    0.000000    0.000010    0.000000    0.000000   -0.000062    0.000000
 H #2 z    0.000022    0.000000   -0.000031    0.000336    0.000000   -0.000434

 N #7 x    0.000025    0.000000    0.000000   -0.000668    0.000000    0.000000
 N #7 y    0.000000    0.000029    0.000000    0.000000   -0.001287    0.000000
 N #7 z    0.000000    0.000000    0.000033    0.000000    0.000000    0.005441


           C #1 x      C #1 y      C #1 z      C #2 x      C #2 y      C #2 z

 C #1 x   -0.261126
 C #1 y    0.000000   -1.578953
 C #1 z    0.072309    0.000000   -0.189554

 C #2 x    0.019028    0.000000   -0.000000   -0.261126
 C #2 y    0.000000   -0.006424    0.000000    0.000000   -1.578953
 C #2 z    0.000000    0.000000   -0.004329   -0.072309    0.000000   -0.189554

 C #1 x    0.517752    0.000000    0.046903    0.005579    0.000000    0.002689
 C #1 y    0.000000    0.620132    0.000000    0.000000   -0.002683    0.000000
 C #1 z    0.046903    0.000000   -0.359728    0.002689    0.000000    0.000950

 C #2 x    0.005579    0.000000   -0.002689    0.517752    0.000000   -0.046903
 C #2 y    0.000000   -0.002683    0.000000    0.000000    0.620132    0.000000
 C #2 z   -0.002689    0.000000    0.000950   -0.046903    0.000000   -0.359728

 H #1 x   -0.165485    0.000000    0.277306   -0.000590    0.000000    0.000116
 H #1 y    0.000000    0.365622    0.000000    0.000000   -0.000000    0.000000
 H #1 z    0.277306    0.000000    0.219314    0.000116    0.000000   -0.000020

 H #2 x   -0.000590    0.000000   -0.000116   -0.165485    0.000000   -0.277306
 H #2 y    0.000000   -0.000000    0.000000    0.000000    0.365622    0.000000
 H #2 z   -0.000116    0.000000   -0.000020   -0.277306    0.000000    0.219314

 H #1 x   -0.000810    0.000000    0.008387    0.000012    0.000000   -0.000002
 H #1 y    0.000000   -0.004266    0.000000    0.000000    0.000067    0.000000
 H #1 z    0.008387    0.000000    0.014844   -0.000002    0.000000    0.000078

 H #2 x    0.000012    0.000000    0.000002   -0.000810    0.000000   -0.008387
 H #2 y    0.000000    0.000067    0.000000    0.000000   -0.004266    0.000000
 H #2 z    0.000002    0.000000    0.000078   -0.008387    0.000000    0.014844

 N #7 x    0.009724    0.000000   -0.025888    0.009724    0.000000    0.025888
 N #7 y    0.000000   -0.012727    0.000000    0.000000   -0.012727    0.000000
 N #7 z   -0.025888    0.000000    0.019468    0.025888    0.000000    0.019468


           C #1 x      C #1 y      C #1 z      C #2 x      C #2 y      C #2 z

 C #1 x   -0.188253
 C #1 y    0.000000   -1.776436
 C #1 z   -0.286444    0.000000   -0.174246

 C #2 x    0.019154    0.000000    0.000000   -0.188253
 C #2 y    0.000000   -0.008820    0.000000    0.000000   -1.776436
 C #2 z    0.000000    0.000000   -0.007775    0.286444    0.000000   -0.174246

 H #1 x    0.001891    0.000000   -0.005317    0.000117    0.000000   -0.000068
 H #1 y    0.000000   -0.000966    0.000000    0.000000   -0.000017    0.000000
 H #1 z   -0.005317    0.000000    0.007939   -0.000068    0.000000    0.000009

 H #2 x    0.000117    0.000000    0.000068    0.001891    0.000000    0.005317
 H #2 y    0.000000   -0.000017    0.000000    0.000000   -0.000966    0.000000
 H #2 z    0.000068    0.000000    0.000009    0.005317    0.000000    0.007939

 H #1 x   -0.113977    0.000000   -0.320815    0.000021    0.000000   -0.000061
 H #1 y    0.000000    0.368998    0.000000    0.000000   -0.000175    0.000000
 H #1 z   -0.320815    0.000000    0.164701   -0.000061    0.000000   -0.000195

 H #2 x    0.000021    0.000000    0.000061   -0.113977    0.000000    0.320815
 H #2 y    0.000000   -0.000175    0.000000    0.000000    0.368998    0.000000
 H #2 z    0.000061    0.000000   -0.000195    0.320815    0.000000    0.164701

 N #7 x   -0.242290    0.000000    0.555142   -0.242290    0.000000   -0.555142
 N #7 y    0.000000    0.804590    0.000000    0.000000    0.804590    0.000000
 N #7 z    0.555142    0.000000    0.357012   -0.555142    0.000000    0.357012


           H #1 x      H #1 y      H #1 z      H #2 x      H #2 y      H #2 z

 H #1 x    0.150705
 H #1 y    0.000000   -0.362473
 H #1 z   -0.274526    0.000000   -0.225065

 H #2 x   -0.000059    0.000000    0.000000    0.150705
 H #2 y    0.000000    0.000011    0.000000    0.000000   -0.362473
 H #2 z    0.000000    0.000000    0.000011    0.274526    0.000000   -0.225065

 H #1 x    0.000004    0.000000   -0.000002    0.000022    0.000000    0.000016
 H #1 y    0.000000    0.000003    0.000000    0.000000   -0.000005    0.000000
 H #1 z   -0.000002    0.000000    0.000141    0.000016    0.000000    0.000005

 H #2 x    0.000022    0.000000   -0.000016    0.000004    0.000000    0.000002
 H #2 y    0.000000   -0.000005    0.000000    0.000000    0.000003    0.000000
 H #2 z   -0.000016    0.000000    0.000005    0.000002    0.000000    0.000141

 N #7 x   -0.000314    0.000000    0.000297   -0.000314    0.000000   -0.000297
 N #7 y    0.000000   -0.000025    0.000000    0.000000   -0.000025    0.000000
 N #7 z    0.000297    0.000000   -0.000330   -0.000297    0.000000   -0.000330


           H #1 x      H #1 y      H #1 z      H #2 x      H #2 y      H #2 z

 H #1 x    0.093382
 H #1 y    0.000000   -0.362030
 H #1 z    0.318460    0.000000   -0.176780

 H #2 x   -0.000042    0.000000   -0.000000    0.093382
 H #2 y    0.000000    0.000011    0.000000    0.000000   -0.362030
 H #2 z    0.000000    0.000000    0.000011   -0.318460    0.000000   -0.176780

 N #7 x    0.021740    0.000000   -0.005624    0.021740    0.000000    0.005624
 N #7 y    0.000000   -0.002550    0.000000    0.000000   -0.002550    0.000000
 N #7 z   -0.005624    0.000000   -0.002338    0.005624    0.000000   -0.002338


           N #7 x      N #7 y      N #7 z

 N #7 x    0.422923
 N #7 y    0.000000   -1.577316
 N #7 z    0.000000    0.000000   -0.753100


                   Nuclear attraction integral Hessian
                   -----------------------------------


           Symmetry 1

           H #1 z      C #2 z      C #3 x      C #3 z      C #4 x      C #4 z

 H #1 z   -0.911478
 C #2 z    0.342755   10.555942
 C #3 x   -0.076331   12.068100   17.799769
 C #3 z    0.144763  -13.658960   -3.501479   13.547104
 C #4 x    0.156868    1.512904  -21.267376   -0.587428   16.137772
 C #4 z    0.330637    1.555829   -2.838816    6.105484   11.153871   15.839860
 H #5 x   -0.001118   -0.188490   -1.988923   -4.502198   -0.096669   -0.080659
 H #5 z   -0.004643    0.054675   -4.434598   -8.156415   -0.006121   -0.002842
 H #6 x    0.013014    0.289648    0.157445   -0.221457   -3.392361    5.556949
 H #6 z    0.013854    0.210417   -0.098745   -0.123041    5.128077   -7.334034
 N #7 z    0.084111    0.939341   -1.118131    2.141065  -17.358171  -16.494934

           H #5 x      H #5 z      H #6 x      H #6 z      N #7 z

 H #5 x    0.978661
 H #5 z    5.093432    7.906397
 H #6 x   -0.030305    0.020575    1.981666
 H #6 z   -0.026443    0.035780   -6.120589    7.190370
 N #7 z   -0.294525    0.167046    0.461859    0.006654   13.156717


           Symmetry 2

           H #1 x      C #2 x      C #3 x      C #3 z      C #4 x      C #4 z

 H #1 x    5.407149
 C #2 x   -5.302215    6.636288
 C #3 x    0.005360   -0.745229   22.480998
 C #3 z    0.061986   11.569663   -3.554662   15.550207
 C #4 x   -0.069591   -0.217822  -20.253066   -2.382717   21.761159
 C #4 z    0.129809    1.515097   -0.996241    6.800716   10.678492   17.793611
 H #5 x   -0.010875    0.050047   -1.310708   -4.398213    0.140282    0.103325
 H #5 z   -0.011348   -0.023216   -4.599133   -7.950489   -0.196528    0.023598
 H #6 x    0.000160    0.096853    0.255302   -0.343891   -2.444173    5.304615
 H #6 z    0.007017    0.259892    0.044374   -0.123072    5.448426   -7.108543
 N #7 x   -0.029988   -0.517921   -0.432658   -0.952166    1.083212  -16.735097

           H #5 x      H #5 z      H #6 x      H #6 z      N #7 x

 H #5 x    1.013036
 H #5 z    5.087640    7.916326
 H #6 x    0.002144   -0.003154    2.018827
 H #6 z   -0.000168    0.029695   -6.110276    7.202133
 N #7 x    0.116073   -0.254261    0.070887    0.350736   -0.289604


           Symmetry 3

           H #1 y      C #2 y      C #3 y      C #4 y      H #5 y      H #6 y

 H #1 y    5.394459
 C #2 y   -5.227818   31.491741
 C #3 y   -0.008594  -24.841775   60.909485
 C #4 y   -0.112995   -0.916431  -25.363476   68.847537
 H #5 y   -0.007594    0.006476  -10.389142   -0.130770   10.678873
 H #6 y   -0.006124   -0.125811    0.127641  -10.721599   -0.024445   10.824435
 N #7 y   -0.031335   -0.386384   -0.434140  -31.602268   -0.133398   -0.074098

           N #7 y

 N #7 y   32.661622


           Symmetry 4

           C #3 y      C #4 y      H #5 y      H #6 y

 C #3 y   62.328996
 C #4 y  -24.590510   70.069147
 H #5 y  -10.161869   -0.013051   10.690809
 H #6 y    0.228623  -10.441113   -0.014469   10.838191


           H #1 x      H #1 y      H #1 z      C #2 x      C #2 y      C #2 z

 H #1 x    5.407149
 H #1 y    0.000000    5.394459
 H #1 z    0.000000    0.000000   -0.911478

 C #2 x   -5.302215    0.000000    0.000000    6.636288
 C #2 y    0.000000   -5.227818    0.000000    0.000000   31.491741
 C #2 z    0.000000    0.000000    0.342755    0.000000    0.000000   10.555942

 C #1 x    0.002680    0.000000   -0.038166   -0.372614    0.000000    6.034050
 C #1 y    0.000000   -0.004297    0.000000    0.000000  -12.420887    0.000000
 C #1 z    0.030993    0.000000    0.072381    5.784831    0.000000   -6.829480

 C #2 x    0.002680    0.000000    0.038166   -0.372614    0.000000   -6.034050
 C #2 y    0.000000   -0.004297    0.000000    0.000000  -12.420887    0.000000
 C #2 z   -0.030993    0.000000    0.072381   -5.784831    0.000000   -6.829480

 C #1 x   -0.034796    0.000000    0.078434   -0.108911    0.000000    0.756452
 C #1 y    0.000000   -0.056497    0.000000    0.000000   -0.458215    0.000000
 C #1 z    0.064904    0.000000    0.165319    0.757548    0.000000    0.777915

 C #2 x   -0.034796    0.000000   -0.078434   -0.108911    0.000000   -0.756452
 C #2 y    0.000000   -0.056497    0.000000    0.000000   -0.458215    0.000000
 C #2 z   -0.064904    0.000000    0.165319   -0.757548    0.000000    0.777915

 H #1 x   -0.005437    0.000000   -0.000559    0.025023    0.000000   -0.094245
 H #1 y    0.000000   -0.003797    0.000000    0.000000    0.003238    0.000000
 H #1 z   -0.005674    0.000000   -0.002321   -0.011608    0.000000    0.027338

 H #2 x   -0.005437    0.000000    0.000559    0.025023    0.000000    0.094245
 H #2 y    0.000000   -0.003797    0.000000    0.000000    0.003238    0.000000
 H #2 z    0.005674    0.000000   -0.002321    0.011608    0.000000    0.027338

 H #1 x    0.000080    0.000000    0.006507    0.048426    0.000000    0.144824
 H #1 y    0.000000   -0.003062    0.000000    0.000000   -0.062905    0.000000
 H #1 z    0.003509    0.000000    0.006927    0.129946    0.000000    0.105209

 H #2 x    0.000080    0.000000   -0.006507    0.048426    0.000000   -0.144824
 H #2 y    0.000000   -0.003062    0.000000    0.000000   -0.062905    0.000000
 H #2 z   -0.003509    0.000000    0.006927   -0.129946    0.000000    0.105209

 N #7 x   -0.029988    0.000000    0.000000   -0.517921    0.000000    0.000000
 N #7 y    0.000000   -0.031335    0.000000    0.000000   -0.386384    0.000000
 N #7 z    0.000000    0.000000    0.084111    0.000000    0.000000    0.939341


           C #1 x      C #1 y      C #1 z      C #2 x      C #2 y      C #2 z

 C #1 x   10.070192
 C #1 y    0.000000   30.809620
 C #1 z   -1.764035    0.000000    7.274328

 C #2 x    1.170307    0.000000   -0.013296   10.070192
 C #2 y    0.000000   -0.354878    0.000000    0.000000   30.809620
 C #2 z    0.013296    0.000000   -0.500776    1.764035    0.000000    7.274328

 C #1 x  -10.380111    0.000000   -0.742536    0.253578    0.000000    0.448822
 C #1 y    0.000000  -12.488496    0.000000    0.000000   -0.193241    0.000000
 C #1 z   -0.958764    0.000000    3.226550    0.460644    0.000000   -0.173808

 C #2 x    0.253578    0.000000   -0.448822  -10.380111    0.000000    0.742536
 C #2 y    0.000000   -0.193241    0.000000    0.000000  -12.488496    0.000000
 C #2 z   -0.460644    0.000000   -0.173808    0.958764    0.000000    3.226550

 H #1 x   -0.824908    0.000000   -2.225103    0.169554    0.000000   -0.025996
 H #1 y    0.000000   -5.137753    0.000000    0.000000   -0.056818    0.000000
 H #1 z   -2.258433    0.000000   -4.026726   -0.041134    0.000000   -0.051481

 H #2 x    0.169554    0.000000    0.025996   -0.824908    0.000000    2.225103
 H #2 y    0.000000   -0.056818    0.000000    0.000000   -5.137753    0.000000
 H #2 z    0.041134    0.000000   -0.051481    2.258433    0.000000   -4.026726

 H #1 x    0.103187    0.000000   -0.141337    0.024464    0.000000    0.030608
 H #1 y    0.000000    0.089066    0.000000    0.000000   -0.025245    0.000000
 H #1 z   -0.013593    0.000000   -0.061528    0.035780    0.000000    0.000008

 H #2 x    0.024464    0.000000   -0.030608    0.103187    0.000000    0.141337
 H #2 y    0.000000   -0.025245    0.000000    0.000000    0.089066    0.000000
 H #2 z   -0.035780    0.000000    0.000008    0.013593    0.000000   -0.061528

 N #7 x   -0.216329    0.000000   -0.476083   -0.216329    0.000000    0.476083
 N #7 y    0.000000   -0.217070    0.000000    0.000000   -0.217070    0.000000
 N #7 z   -0.559066    0.000000    1.070532    0.559066    0.000000    1.070532


           C #1 x      C #1 y      C #1 z      C #2 x      C #2 y      C #2 z

 C #1 x    9.474733
 C #1 y    0.000000   34.729171
 C #1 z    5.458091    0.000000    8.408368

 C #2 x    1.405847    0.000000   -0.118845    9.474733
 C #2 y    0.000000   -0.305402    0.000000    0.000000   34.729171
 C #2 z    0.118845    0.000000   -0.488438   -5.458091    0.000000    8.408368

 H #1 x    0.010903    0.000000    0.005667    0.059238    0.000000   -0.045996
 H #1 y    0.000000   -0.035955    0.000000    0.000000   -0.029430    0.000000
 H #1 z   -0.050662    0.000000    0.005189   -0.047602    0.000000   -0.006610

 H #2 x    0.059238    0.000000    0.045996    0.010903    0.000000   -0.005667
 H #2 y    0.000000   -0.029430    0.000000    0.000000   -0.035955    0.000000
 H #2 z    0.047602    0.000000   -0.006610    0.050662    0.000000    0.005189

 H #1 x   -1.459134    0.000000    2.715391    0.237047    0.000000    0.063084
 H #1 y    0.000000   -5.290678    0.000000    0.000000   -0.070121    0.000000
 H #1 z    2.644126    0.000000   -3.610644    0.080087    0.000000   -0.056373

 H #2 x    0.237047    0.000000   -0.063084   -1.459134    0.000000   -2.715391
 H #2 y    0.000000   -0.070121    0.000000    0.000000   -5.290678    0.000000
 H #2 z   -0.080087    0.000000   -0.056373   -2.644126    0.000000   -3.610644

 N #7 x    0.541606    0.000000   -8.367548    0.541606    0.000000    8.367548
 N #7 y    0.000000  -15.801134    0.000000    0.000000  -15.801134    0.000000
 N #7 z   -8.679086    0.000000   -8.247467    8.679086    0.000000   -8.247467


           H #1 x      H #1 y      H #1 z      H #2 x      H #2 y      H #2 z

 H #1 x    0.497924
 H #1 y    0.000000    5.342420
 H #1 z    2.545268    0.000000    3.955681

 H #2 x    0.008594    0.000000   -0.001448    0.497924
 H #2 y    0.000000   -0.002984    0.000000    0.000000    5.342420
 H #2 z    0.001448    0.000000   -0.002482   -2.545268    0.000000    3.955681

 H #1 x   -0.007040    0.000000    0.004355    0.008112    0.000000    0.005932
 H #1 y    0.000000   -0.009729    0.000000    0.000000   -0.002494    0.000000
 H #1 z   -0.006653    0.000000    0.016369    0.006569    0.000000    0.001521

 H #2 x    0.008112    0.000000   -0.005932   -0.007040    0.000000   -0.004355
 H #2 y    0.000000   -0.002494    0.000000    0.000000   -0.009729    0.000000
 H #2 z   -0.006569    0.000000    0.001521    0.006653    0.000000    0.016369

 N #7 x    0.058037    0.000000   -0.127131    0.058037    0.000000    0.127131
 N #7 y    0.000000   -0.066699    0.000000    0.000000   -0.066699    0.000000
 N #7 z   -0.147262    0.000000    0.083523    0.147262    0.000000    0.083523


           H #1 x      H #1 y      H #1 z      H #2 x      H #2 y      H #2 z

 H #1 x    1.000123
 H #1 y    0.000000    5.415657
 H #1 z   -3.057716    0.000000    3.598126

 H #2 x    0.009290    0.000000    0.002578    1.000123
 H #2 y    0.000000   -0.003439    0.000000    0.000000    5.415657
 H #2 z   -0.002578    0.000000   -0.002941    3.057716    0.000000    3.598126

 N #7 x    0.035443    0.000000    0.175368    0.035443    0.000000   -0.175368
 N #7 y    0.000000   -0.037049    0.000000    0.000000   -0.037049    0.000000
 N #7 z    0.230930    0.000000    0.003327   -0.230930    0.000000    0.003327


           N #7 x      N #7 y      N #7 z

 N #7 x   -0.289604
 N #7 y    0.000000   32.661622
 N #7 z    0.000000    0.000000   13.156717


                Highest order reorthonormalization Hessian
                ------------------------------------------


           Symmetry 1

           H #1 z      C #2 z      C #3 x      C #3 z      C #4 x      C #4 z

 H #1 z   -0.096725
 C #2 z    0.085634   -0.585823
 C #3 x    0.019107   -0.073213   -1.224108
 C #3 z    0.014097    0.509429   -0.055856   -1.333187
 C #4 x   -0.001673    0.011637    0.540305    0.042045   -1.317956
 C #4 z   -0.003570    0.006221    0.017800    0.363885   -0.166265   -1.460637
 H #5 x    0.002332    0.005125    0.234710    0.116726   -0.002373   -0.017030
 H #5 z    0.000119   -0.015768    0.116741    0.402705   -0.017322    0.015918
 H #6 x    0.000080   -0.003431   -0.015077    0.021815    0.281375   -0.144588
 H #6 z    0.000122   -0.002727    0.019404    0.021004   -0.141347    0.363515
 N #7 z    0.000323    0.003034   -0.043983    0.022067    0.272926    0.714668

           H #5 x      H #5 z      H #6 x      H #6 z      N #7 z

 H #5 x   -0.254595
 H #5 z   -0.108472   -0.404635
 H #6 x   -0.000806   -0.000180   -0.288568
 H #6 z   -0.000095    0.002366    0.136937   -0.368209
 N #7 z    0.001414   -0.000705   -0.010633   -0.016071   -0.723316


           Symmetry 2

           H #1 x      C #2 x      C #3 x      C #3 z      C #4 x      C #4 z

 H #1 x   -0.239487
 C #2 x    0.240499   -0.671091
 C #3 x   -0.004019    0.418724   -1.191055
 C #3 z    0.019107   -0.073213   -0.055856   -1.293506
 C #4 x    0.000436   -0.011243    0.572708    0.017800   -1.292995
 C #4 z   -0.001673    0.011637    0.042045    0.366099   -0.166265   -1.407111
 H #5 x    0.002622    0.026430    0.230055    0.116741   -0.003527   -0.017322
 H #5 z    0.002332    0.005125    0.116726    0.400838   -0.017030    0.015766
 H #6 x    0.000020   -0.001341   -0.011644    0.019404    0.268364   -0.141347
 H #6 z    0.000080   -0.003431    0.021815    0.020585   -0.144588    0.360728
 N #7 x   -0.000071   -0.001977   -0.014769   -0.043983    0.466257    0.272926

           H #5 x      H #5 z      H #6 x      H #6 z      N #7 x

 H #5 x   -0.254051
 H #5 z   -0.108472   -0.404565
 H #6 x   -0.000930   -0.000095   -0.288080
 H #6 z   -0.000180    0.002397    0.136937   -0.368138
 N #7 x   -0.000598    0.001414    0.033611   -0.010633   -0.482453


           Symmetry 3

           H #1 y      C #2 y      C #3 y      C #4 y      H #5 y      H #6 y

 H #1 y   -0.222413
 C #2 y    0.238377   -0.880673
 C #3 y   -0.015639    0.677192   -1.706840
 C #4 y    0.001048   -0.016817    0.657896   -2.097081
 H #5 y   -0.001275   -0.015965    0.457998   -0.012676   -0.427968
 H #6 y   -0.000024    0.001465   -0.023132    0.459826   -0.000862   -0.421354
 N #7 y   -0.000073   -0.003578   -0.047475    1.007804    0.000748   -0.015919

           N #7 y

 N #7 y   -0.941507


           Symmetry 4

           C #3 y      C #4 y      H #5 y      H #6 y

 C #3 y   -1.662970
 C #4 y    0.689795   -2.044319
 H #5 y    0.456301   -0.012719   -0.427898
 H #6 y   -0.022197    0.456382   -0.000882   -0.421283


           H #1 x      H #1 y      H #1 z      C #2 x      C #2 y      C #2 z

 H #1 x   -0.239487
 H #1 y    0.000000   -0.222413
 H #1 z    0.000000    0.000000   -0.096725

 C #2 x    0.240499    0.000000    0.000000   -0.671091
 C #2 y    0.000000    0.238377    0.000000    0.000000   -0.880673
 C #2 z    0.000000    0.000000    0.085634    0.000000    0.000000   -0.585823

 C #1 x   -0.002009    0.000000    0.009554    0.209362    0.000000   -0.036607
 C #1 y    0.000000   -0.007820    0.000000    0.000000    0.338596    0.000000
 C #1 z    0.009554    0.000000    0.007048   -0.036607    0.000000    0.254714

 C #2 x   -0.002009    0.000000   -0.009554    0.209362    0.000000    0.036607
 C #2 y    0.000000   -0.007820    0.000000    0.000000    0.338596    0.000000
 C #2 z   -0.009554    0.000000    0.007048    0.036607    0.000000    0.254714

 C #1 x    0.000218    0.000000   -0.000836   -0.005621    0.000000    0.005818
 C #1 y    0.000000    0.000524    0.000000    0.000000   -0.008409    0.000000
 C #1 z   -0.000836    0.000000   -0.001785    0.005818    0.000000    0.003111

 C #2 x    0.000218    0.000000    0.000836   -0.005621    0.000000   -0.005818
 C #2 y    0.000000    0.000524    0.000000    0.000000   -0.008409    0.000000
 C #2 z    0.000836    0.000000   -0.001785   -0.005818    0.000000    0.003111

 H #1 x    0.001311    0.000000    0.001166    0.013215    0.000000    0.002563
 H #1 y    0.000000   -0.000638    0.000000    0.000000   -0.007982    0.000000
 H #1 z    0.001166    0.000000    0.000059    0.002563    0.000000   -0.007884

 H #2 x    0.001311    0.000000   -0.001166    0.013215    0.000000   -0.002563
 H #2 y    0.000000   -0.000638    0.000000    0.000000   -0.007982    0.000000
 H #2 z   -0.001166    0.000000    0.000059   -0.002563    0.000000   -0.007884

 H #1 x    0.000010    0.000000    0.000040   -0.000671    0.000000   -0.001715
 H #1 y    0.000000   -0.000012    0.000000    0.000000    0.000732    0.000000
 H #1 z    0.000040    0.000000    0.000061   -0.001715    0.000000   -0.001364

 H #2 x    0.000010    0.000000   -0.000040   -0.000671    0.000000    0.001715
 H #2 y    0.000000   -0.000012    0.000000    0.000000    0.000732    0.000000
 H #2 z   -0.000040    0.000000    0.000061    0.001715    0.000000   -0.001364

 N #7 x   -0.000071    0.000000    0.000000   -0.001977    0.000000    0.000000
 N #7 y    0.000000   -0.000073    0.000000    0.000000   -0.003578    0.000000
 N #7 z    0.000000    0.000000    0.000323    0.000000    0.000000    0.003034


           C #1 x      C #1 y      C #1 z      C #2 x      C #2 y      C #2 z

 C #1 x   -0.603791
 C #1 y    0.000000   -0.842452
 C #1 z   -0.027928    0.000000   -0.656673

 C #2 x    0.008263    0.000000   -0.000000   -0.603791
 C #2 y    0.000000   -0.010967    0.000000    0.000000   -0.842452
 C #2 z    0.000000    0.000000   -0.009920    0.027928    0.000000   -0.656673

 C #1 x    0.278253    0.000000    0.014961    0.008101    0.000000    0.006061
 C #1 y    0.000000    0.336923    0.000000    0.000000   -0.007975    0.000000
 C #1 z    0.014961    0.000000    0.182496    0.006061    0.000000   -0.000553

 C #2 x    0.008101    0.000000   -0.006061    0.278253    0.000000   -0.014961
 C #2 y    0.000000   -0.007975    0.000000    0.000000    0.336923    0.000000
 C #2 z   -0.006061    0.000000   -0.000553   -0.014961    0.000000    0.182496

 H #1 x    0.116191    0.000000    0.058367   -0.001164    0.000000   -0.000004
 H #1 y    0.000000    0.228575    0.000000    0.000000    0.000424    0.000000
 H #1 z    0.058367    0.000000    0.200886   -0.000004    0.000000    0.000467

 H #2 x   -0.001164    0.000000    0.000004    0.116191    0.000000   -0.058367
 H #2 y    0.000000    0.000424    0.000000    0.000000    0.228575    0.000000
 H #2 z    0.000004    0.000000    0.000467   -0.058367    0.000000    0.200886

 H #1 x   -0.006680    0.000000    0.010305    0.000858    0.000000    0.000603
 H #1 y    0.000000   -0.011332    0.000000    0.000000   -0.000234    0.000000
 H #1 z    0.010305    0.000000    0.010397    0.000603    0.000000    0.000105

 H #2 x    0.000858    0.000000   -0.000603   -0.006680    0.000000   -0.010305
 H #2 y    0.000000   -0.000234    0.000000    0.000000   -0.011332    0.000000
 H #2 z   -0.000603    0.000000    0.000105   -0.010305    0.000000    0.010397

 N #7 x   -0.007384    0.000000   -0.021991   -0.007384    0.000000    0.021991
 N #7 y    0.000000   -0.023738    0.000000    0.000000   -0.023738    0.000000
 N #7 z   -0.021991    0.000000    0.011033    0.021991    0.000000    0.011033


           C #1 x      C #1 y      C #1 z      C #2 x      C #2 y      C #2 z

 C #1 x   -0.652738
 C #1 y    0.000000   -1.035350
 C #1 z   -0.083133    0.000000   -0.716937

 C #2 x    0.006240    0.000000    0.000000   -0.652738
 C #2 y    0.000000   -0.013190    0.000000    0.000000   -1.035350
 C #2 z    0.000000    0.000000   -0.013382    0.083133    0.000000   -0.716937

 H #1 x   -0.001475    0.000000   -0.008588   -0.000288    0.000000    0.000073
 H #1 y    0.000000   -0.006349    0.000000    0.000000    0.000011    0.000000
 H #1 z   -0.008588    0.000000    0.007921    0.000073    0.000000    0.000038

 H #2 x   -0.000288    0.000000   -0.000073   -0.001475    0.000000    0.008588
 H #2 y    0.000000    0.000011    0.000000    0.000000   -0.006349    0.000000
 H #2 z   -0.000073    0.000000    0.000038    0.008588    0.000000    0.007921

 H #1 x    0.137435    0.000000   -0.071484   -0.003253    0.000000   -0.000810
 H #1 y    0.000000    0.229052    0.000000    0.000000    0.000861    0.000000
 H #1 z   -0.071484    0.000000    0.181061   -0.000810    0.000000    0.000697

 H #2 x   -0.003253    0.000000    0.000810    0.137435    0.000000    0.071484
 H #2 y    0.000000    0.000861    0.000000    0.000000    0.229052    0.000000
 H #2 z    0.000810    0.000000    0.000697    0.071484    0.000000    0.181061

 N #7 x    0.233129    0.000000    0.136463    0.233129    0.000000   -0.136463
 N #7 y    0.000000    0.503902    0.000000    0.000000    0.503902    0.000000
 N #7 z    0.136463    0.000000    0.357334   -0.136463    0.000000    0.357334


           H #1 x      H #1 y      H #1 z      H #2 x      H #2 y      H #2 z

 H #1 x   -0.127161
 H #1 y    0.000000   -0.213967
 H #1 z   -0.054236    0.000000   -0.202300

 H #2 x    0.000136    0.000000    0.000000   -0.127161
 H #2 y    0.000000   -0.000017    0.000000    0.000000   -0.213967
 H #2 z    0.000000    0.000000   -0.000017    0.054236    0.000000   -0.202300

 H #1 x   -0.000434    0.000000   -0.000069   -0.000031    0.000000   -0.000021
 H #1 y    0.000000   -0.000436    0.000000    0.000000    0.000005    0.000000
 H #1 z   -0.000069    0.000000    0.001191   -0.000021    0.000000   -0.000008

 H #2 x   -0.000031    0.000000    0.000021   -0.000434    0.000000    0.000069
 H #2 y    0.000000    0.000005    0.000000    0.000000   -0.000436    0.000000
 H #2 z    0.000021    0.000000   -0.000008    0.000069    0.000000    0.001191

 N #7 x   -0.000299    0.000000    0.000707   -0.000299    0.000000   -0.000707
 N #7 y    0.000000    0.000374    0.000000    0.000000    0.000374    0.000000
 N #7 z    0.000707    0.000000   -0.000352   -0.000707    0.000000   -0.000352


           H #1 x      H #1 y      H #1 z      H #2 x      H #2 y      H #2 z

 H #1 x   -0.144162
 H #1 y    0.000000   -0.210659
 H #1 z    0.068468    0.000000   -0.184087

 H #2 x    0.000122    0.000000    0.000000   -0.144162
 H #2 y    0.000000   -0.000018    0.000000    0.000000   -0.210659
 H #2 z    0.000000    0.000000   -0.000018   -0.068468    0.000000   -0.184087

 N #7 x    0.016806    0.000000   -0.005317    0.016806    0.000000    0.005317
 N #7 y    0.000000   -0.007959    0.000000    0.000000   -0.007959    0.000000
 N #7 z   -0.005317    0.000000   -0.008036    0.005317    0.000000   -0.008036


           N #7 x      N #7 y      N #7 z

 N #7 x   -0.482453
 N #7 y    0.000000   -0.941507
 N #7 z    0.000000    0.000000   -0.723316


                Electronic contributions to dipole moment
                -----------------------------------------

                               au             Debye

                    z      1.31623018      3.34552401

  Conversion factor used: 1 a.u. =   2.54174691 Debye 


   Electronic contributions to static part of dipole moment derivatives
   --------------------------------------------------------------------


                     Total dipole moment derivatives
                     -------------------------------


           Symmetry 1
                              Ez

               H #1 z     0.36938911
               C #2 z    -7.05950744
               C #3 x     0.51426150
               C #3 z   -12.81891147
               C #4 x     0.11152186
               C #4 z   -14.18600838
               H #5 x    -0.99328560
               H #5 z    -1.10128502
               H #6 x     0.91391398
               H #6 z    -0.90284226
               N #7 z    -6.30083455

           Symmetry 2
                              Ex

               H #1 x    -0.82219519
               C #2 x    -6.53484810
               C #3 x   -13.45215306
               C #3 z     0.61076664
               C #4 x   -13.61113777
               C #4 z    -0.71853420
               H #5 x     0.13243774
               H #5 z    -0.93374507
               H #6 x    -0.07507959
               H #6 z     1.15868478
               N #7 x    -7.63702403

           Symmetry 3
                              Ey

               H #1 y    -0.88971725
               C #2 y    -6.09905676
               C #3 y   -12.20650511
               C #4 y   -11.91764487
               H #5 y    -1.76630565
               H #6 y    -1.78250733
               N #7 y    -7.33826303


                       Ex          Ey          Ez

      H #1    x   -0.822195    0.000000    0.000000
      H #1    y    0.000000   -0.889717    0.000000
      H #1    z    0.000000    0.000000    0.369389

      C #2    x   -6.534848    0.000000    0.000000
      C #2    y    0.000000   -6.099057    0.000000
      C #2    z    0.000000    0.000000   -7.059507

      C #31   x   -6.726077    0.000000    0.257131
      C #31   y    0.000000   -6.103253    0.000000
      C #31   z    0.305383    0.000000   -6.409456

      C #32   x   -6.726077    0.000000   -0.257131
      C #32   y    0.000000   -6.103253    0.000000
      C #32   z   -0.305383    0.000000   -6.409456

      C #41   x   -6.805569    0.000000    0.055761
      C #41   y    0.000000   -5.958822    0.000000
      C #41   z   -0.359267    0.000000   -7.093004

      C #42   x   -6.805569    0.000000   -0.055761
      C #42   y    0.000000   -5.958822    0.000000
      C #42   z    0.359267    0.000000   -7.093004

      H #51   x    0.066219    0.000000   -0.496643
      H #51   y    0.000000   -0.883153    0.000000
      H #51   z   -0.466873    0.000000   -0.550643

      H #52   x    0.066219    0.000000    0.496643
      H #52   y    0.000000   -0.883153    0.000000
      H #52   z    0.466873    0.000000   -0.550643

      H #61   x   -0.037540    0.000000    0.456957
      H #61   y    0.000000   -0.891254    0.000000
      H #61   z    0.579342    0.000000   -0.451421

      H #62   x   -0.037540    0.000000   -0.456957
      H #62   y    0.000000   -0.891254    0.000000
      H #62   z   -0.579342    0.000000   -0.451421

      N #7    x   -7.637024    0.000000    0.000000
      N #7    y    0.000000   -7.338263    0.000000
      N #7    z    0.000000    0.000000   -6.300835

 Evaluation of 1e integral derivatives required   11.90 seconds.
 Evaluation of 2el integral derivatives

                      Two-electron integral gradient
                      ------------------------------

                         H #1 z     4.2590965098
                         C #2 z     8.3611425036
                         C #3 x   -14.4567250211
                         C #3 z     7.6347588545
                         C #4 x   -16.4698927495
                         C #4 z    -3.1822084507
                         H #5 x    -7.2661476220
                         H #5 z     3.8682638962
                         H #6 x    -7.0561957927
                         H #6 z    -5.0173504904
                         N #7 z   -15.9237028231


 H #1       0.0000000000            0.0000000000            4.2590965098
 C #2       0.0000000000            0.0000000000            8.3611425036
 C #3 1    -7.2283625106            0.0000000000            3.8173794273
 C #3 2     7.2283625106            0.0000000000            3.8173794273
 C #4 1    -8.2349463747            0.0000000000           -1.5911042254
 C #4 2     8.2349463747            0.0000000000           -1.5911042254
 H #5 1    -3.6330738110            0.0000000000            1.9341319481
 H #5 2     3.6330738110            0.0000000000            1.9341319481
 H #6 1    -3.5280978963            0.0000000000           -2.5086752452
 H #6 2     3.5280978963            0.0000000000           -2.5086752452
 N #7       0.0000000000            0.0000000000          -15.9237028231


 Evaluation of 2e integral derivatives required  736.21 seconds.

                            Molecular gradient
                            ------------------

                         H #1 z    -0.0054994899
                         C #2 z    -0.0090005193
                         C #3 x     0.0096926402
                         C #3 z    -0.0059983537
                         C #4 x     0.0266631418
                         C #4 z    -0.0083262321
                         H #5 x     0.0118396706
                         H #5 z    -0.0066301302
                         H #6 x     0.0117691540
                         H #6 z     0.0074264869
                         N #7 z     0.0280282383


 H #1       0.0000000000            0.0000000000           -0.0054994899
 C #2       0.0000000000            0.0000000000           -0.0090005193
 C #3 1     0.0048463201            0.0000000000           -0.0029991768
 C #3 2    -0.0048463201            0.0000000000           -0.0029991768
 C #4 1     0.0133315709            0.0000000000           -0.0041631160
 C #4 2    -0.0133315709            0.0000000000           -0.0041631160
 H #5 1     0.0059198353            0.0000000000           -0.0033150651
 H #5 2    -0.0059198353            0.0000000000           -0.0033150651
 H #6 1     0.0058845770            0.0000000000            0.0037132435
 H #6 2    -0.0058845770            0.0000000000            0.0037132435
 N #7       0.0000000000            0.0000000000            0.0280282383


  Molecular gradient norm 0.467E-01

                            Molecular hessian
                            -----------------


           Symmetry 1

           H #1 z      C #2 z      C #3 x      C #3 z      C #4 x      C #4 z

 H #1 z    0.224632
 C #2 z   -0.178930    0.126536
 C #3 x   -0.118149    0.064057    0.261002
 C #3 z   -0.065915    0.068695   -0.101685   -0.168603
 C #4 x    0.010637    0.038662    0.036804   -0.250390    0.027637
 C #4 z    0.029068   -0.042623    0.059253    0.406750    0.341633   -0.139237
 H #5 x   -0.031488   -0.073166   -0.318661    0.128578   -0.015347    0.099985
 H #5 z    0.013235    0.030075    0.113401   -0.152262   -0.004527   -0.053876
 H #6 x   -0.012570    0.018671    0.009301   -0.158893   -0.327429   -0.130045
 H #6 z   -0.009521    0.016992    0.006993   -0.080827   -0.115990   -0.204312
 N #7 z   -0.012570   -0.020746   -0.023870   -0.007838   -0.020024    0.004230

           H #5 x      H #5 z      H #6 x      H #6 z      N #7 z

 H #5 x    0.382233
 H #5 z   -0.151970    0.176784
 H #6 x    0.029688   -0.014199    0.344698
 H #6 z    0.021390   -0.015729    0.149220    0.213147
 N #7 z    0.006671    0.001772    0.147815    0.080250   -0.045098


           Symmetry 2

           H #1 x      C #2 x      C #3 x      C #3 z      C #4 x      C #4 z

 H #1 x    0.045694
 C #2 x   -0.044750   -0.166101
 C #3 x    0.004583    0.246040    0.088292
 C #3 z    0.018329    0.242449   -0.334478   -0.285780
 C #4 x   -0.000810    0.043701   -0.068319   -0.141774   -0.113899
 C #4 z    0.008580   -0.149546    0.023501    0.396646    0.514494   -0.416932
 H #5 x   -0.005464   -0.094860   -0.270531    0.125166   -0.010489    0.119814
 H #5 z   -0.003968    0.065602    0.105684   -0.142090   -0.006526   -0.062451
 H #6 x    0.000351    0.007037    0.000819   -0.155775   -0.252699   -0.122976
 H #6 z   -0.000113    0.014858    0.001845   -0.084334   -0.101615   -0.169598
 N #7 x    0.000395    0.008933   -0.000884    0.246083    0.402513   -0.393866

           H #5 x      H #5 z      H #6 x      H #6 z      N #7 x

 H #5 x    0.360537
 H #5 z   -0.140412    0.169774
 H #6 x    0.013943   -0.006041    0.325470
 H #6 z    0.008499   -0.009057    0.133725    0.198957
 N #7 x    0.006864   -0.014340   -0.094921   -0.057199   -0.322901


           Symmetry 3

           H #1 y      C #2 y      C #3 y      C #4 y      H #5 y      H #6 y

 H #1 y    0.031643
 C #2 y   -0.056935    0.205522
 C #3 y    0.025795   -0.224323    0.407550
 C #4 y   -0.003399    0.041542   -0.213528    0.588864
 H #5 y    0.002501    0.025615   -0.100958    0.024534    0.050355
 H #6 y    0.000131   -0.004192    0.038392   -0.132707    0.001687    0.067793
 N #7 y    0.000264    0.012771    0.067073   -0.305307   -0.003735    0.028896

           N #7 y

 N #7 y    0.200040


           Symmetry 4

           C #3 y      C #4 y      H #5 y      H #6 y

 C #3 y    0.294664
 C #4 y   -0.299442    0.439400
 H #5 y   -0.094388    0.023587    0.050176
 H #6 y    0.036896   -0.122021    0.001456    0.067650


           H #1 x      H #1 y      H #1 z      C #2 x      C #2 y      C #2 z

 H #1 x    0.045694
 H #1 y    0.000000    0.031643
 H #1 z    0.000000    0.000000    0.224632

 C #2 x   -0.044750    0.000000    0.000000   -0.166101
 C #2 y    0.000000   -0.056935    0.000000    0.000000    0.205522
 C #2 z    0.000000    0.000000   -0.178930    0.000000    0.000000    0.126536

 C #1 x    0.002292    0.000000   -0.059074    0.123020    0.000000    0.032028
 C #1 y    0.000000    0.012897    0.000000    0.000000   -0.112162    0.000000
 C #1 z    0.009164    0.000000   -0.032957    0.121224    0.000000    0.034347

 C #2 x    0.002292    0.000000    0.059074    0.123020    0.000000   -0.032028
 C #2 y    0.000000    0.012897    0.000000    0.000000   -0.112162    0.000000
 C #2 z   -0.009164    0.000000   -0.032957   -0.121224    0.000000    0.034347

 C #1 x   -0.000405    0.000000    0.005318    0.021850    0.000000    0.019331
 C #1 y    0.000000   -0.001699    0.000000    0.000000    0.020771    0.000000
 C #1 z    0.004290    0.000000    0.014534   -0.074773    0.000000   -0.021311

 C #2 x   -0.000405    0.000000   -0.005318    0.021850    0.000000   -0.019331
 C #2 y    0.000000   -0.001699    0.000000    0.000000    0.020771    0.000000
 C #2 z   -0.004290    0.000000    0.014534    0.074773    0.000000   -0.021311

 H #1 x   -0.002732    0.000000   -0.015744   -0.047430    0.000000   -0.036583
 H #1 y    0.000000    0.001251    0.000000    0.000000    0.012808    0.000000
 H #1 z   -0.001984    0.000000    0.006617    0.032801    0.000000    0.015038

 H #2 x   -0.002732    0.000000    0.015744   -0.047430    0.000000    0.036583
 H #2 y    0.000000    0.001251    0.000000    0.000000    0.012808    0.000000
 H #2 z    0.001984    0.000000    0.006617   -0.032801    0.000000    0.015038

 H #1 x    0.000176    0.000000   -0.006285    0.003519    0.000000    0.009336
 H #1 y    0.000000    0.000066    0.000000    0.000000   -0.002096    0.000000
 H #1 z   -0.000057    0.000000   -0.004760    0.007429    0.000000    0.008496

 H #2 x    0.000176    0.000000    0.006285    0.003519    0.000000   -0.009336
 H #2 y    0.000000    0.000066    0.000000    0.000000   -0.002096    0.000000
 H #2 z    0.000057    0.000000   -0.004760   -0.007429    0.000000    0.008496

 N #7 x    0.000395    0.000000    0.000000    0.008933    0.000000    0.000000
 N #7 y    0.000000    0.000264    0.000000    0.000000    0.012771    0.000000
 N #7 z    0.000000    0.000000   -0.012570    0.000000    0.000000   -0.020746


           C #1 x      C #1 y      C #1 z      C #2 x      C #2 y      C #2 z

 C #1 x    0.087323
 C #1 y    0.000000    0.175554
 C #1 z   -0.109041    0.000000   -0.113596

 C #2 x   -0.043178    0.000000   -0.058198    0.087323
 C #2 y    0.000000    0.028222    0.000000    0.000000    0.175554
 C #2 z    0.058198    0.000000    0.029294    0.109041    0.000000   -0.113596

 C #1 x   -0.007879    0.000000   -0.098041   -0.026281    0.000000   -0.027154
 C #1 y    0.000000   -0.128243    0.000000    0.000000    0.021478    0.000000
 C #1 z    0.020689    0.000000    0.200849   -0.008938    0.000000    0.002526

 C #2 x   -0.026281    0.000000    0.027154   -0.007879    0.000000    0.098041
 C #2 y    0.000000    0.021478    0.000000    0.000000   -0.128243    0.000000
 C #2 z    0.008938    0.000000    0.002526   -0.020689    0.000000    0.200849

 H #1 x   -0.147298    0.000000    0.063436    0.012032    0.000000    0.000853
 H #1 y    0.000000   -0.048837    0.000000    0.000000   -0.001643    0.000000
 H #1 z    0.054771    0.000000   -0.073588   -0.001929    0.000000   -0.002543

 H #2 x    0.012032    0.000000   -0.000853   -0.147298    0.000000   -0.063436
 H #2 y    0.000000   -0.001643    0.000000    0.000000   -0.048837    0.000000
 H #2 z    0.001929    0.000000   -0.002543   -0.054771    0.000000   -0.073588

 H #1 x    0.002530    0.000000   -0.078667   -0.002120    0.000000   -0.000779
 H #1 y    0.000000    0.018822    0.000000    0.000000    0.000374    0.000000
 H #1 z    0.002209    0.000000   -0.041290   -0.001287    0.000000    0.000877

 H #2 x   -0.002120    0.000000    0.000779    0.002530    0.000000    0.078667
 H #2 y    0.000000    0.000374    0.000000    0.000000    0.018822    0.000000
 H #2 z    0.001287    0.000000    0.000877   -0.002209    0.000000   -0.041290

 N #7 x   -0.000442    0.000000    0.123041   -0.000442    0.000000   -0.123041
 N #7 y    0.000000    0.033536    0.000000    0.000000    0.033536    0.000000
 N #7 z   -0.011935    0.000000   -0.003919    0.011935    0.000000   -0.003919


           C #1 x      C #1 y      C #1 z      C #2 x      C #2 y      C #2 z

 C #1 x   -0.021565
 C #1 y    0.000000    0.257066
 C #1 z    0.214032    0.000000   -0.139042

 C #2 x   -0.035384    0.000000    0.043215   -0.021565
 C #2 y    0.000000    0.037366    0.000000    0.000000    0.257066
 C #2 z   -0.043215    0.000000    0.069424   -0.214032    0.000000   -0.139042

 H #1 x   -0.006459    0.000000    0.054950    0.001215    0.000000   -0.004957
 H #1 y    0.000000    0.012030    0.000000    0.000000    0.000237    0.000000
 H #1 z   -0.002763    0.000000   -0.029082   -0.000500    0.000000    0.002144

 H #2 x    0.001215    0.000000    0.004957   -0.006459    0.000000   -0.054950
 H #2 y    0.000000    0.000237    0.000000    0.000000    0.012030    0.000000
 H #2 z    0.000500    0.000000    0.002144    0.002763    0.000000   -0.029082

 H #1 x   -0.145032    0.000000   -0.063255    0.018683    0.000000   -0.001767
 H #1 y    0.000000   -0.063682    0.000000    0.000000   -0.002671    0.000000
 H #1 z   -0.054401    0.000000   -0.093478    0.003594    0.000000   -0.008679

 H #2 x    0.018683    0.000000    0.001767   -0.145032    0.000000    0.063255
 H #2 y    0.000000   -0.002671    0.000000    0.000000   -0.063682    0.000000
 H #2 z   -0.003594    0.000000   -0.008679    0.054401    0.000000   -0.093478

 N #7 x    0.201257    0.000000   -0.196933    0.201257    0.000000    0.196933
 N #7 y    0.000000   -0.152654    0.000000    0.000000   -0.152654    0.000000
 N #7 z   -0.010012    0.000000    0.002115    0.010012    0.000000    0.002115


           H #1 x      H #1 y      H #1 z      H #2 x      H #2 y      H #2 z

 H #1 x    0.185692
 H #1 y    0.000000    0.025133
 H #1 z   -0.073095    0.000000    0.086640

 H #2 x   -0.005424    0.000000    0.002889    0.185692
 H #2 y    0.000000    0.000045    0.000000    0.000000    0.025133
 H #2 z   -0.002889    0.000000    0.001752    0.073095    0.000000    0.086640

 H #1 x    0.010908    0.000000   -0.005060   -0.003936    0.000000   -0.002039
 H #1 y    0.000000    0.000786    0.000000    0.000000    0.000058    0.000000
 H #1 z    0.007472    0.000000   -0.006196   -0.003223    0.000000   -0.001668

 H #2 x   -0.003936    0.000000    0.002039    0.010908    0.000000    0.005060
 H #2 y    0.000000    0.000058    0.000000    0.000000    0.000786    0.000000
 H #2 z    0.003223    0.000000   -0.001668   -0.007472    0.000000   -0.006196

 N #7 x    0.003432    0.000000   -0.007170    0.003432    0.000000    0.007170
 N #7 y    0.000000   -0.001868    0.000000    0.000000   -0.001868    0.000000
 N #7 z    0.003336    0.000000    0.000886   -0.003336    0.000000    0.000886


           H #1 x      H #1 y      H #1 z      H #2 x      H #2 y      H #2 z

 H #1 x    0.167542
 H #1 y    0.000000    0.033861
 H #1 z    0.070736    0.000000    0.103026

 H #2 x   -0.004807    0.000000   -0.003874    0.167542
 H #2 y    0.000000    0.000036    0.000000    0.000000    0.033861
 H #2 z    0.003874    0.000000    0.003547   -0.070736    0.000000    0.103026

 N #7 x   -0.047461    0.000000   -0.028600   -0.047461    0.000000    0.028600
 N #7 y    0.000000    0.014448    0.000000    0.000000    0.014448    0.000000
 N #7 z    0.073908    0.000000    0.040125   -0.073908    0.000000    0.040125


           N #7 x      N #7 y      N #7 z

 N #7 x   -0.322901
 N #7 y    0.000000    0.200040
 N #7 z    0.000000    0.000000   -0.045098


                           Total dipole moment
                           -------------------

                               au             Debye

                    z     -0.89866272     -2.28417321

  Conversion factor used: 1 a.u. =   2.54174691 Debye 


                     Total dipole moment derivatives
                     -------------------------------


           Symmetry 1
                              Ez

               H #1 z     1.36938911
               C #2 z    -1.05950744
               C #3 x     0.51426150
               C #3 z    -0.81891147
               C #4 x     0.11152186
               C #4 z    -2.18600838
               H #5 x    -0.99328560
               H #5 z     0.89871498
               H #6 x     0.91391398
               H #6 z     1.09715774
               N #7 z     0.69916545

           Symmetry 2
                              Ex

               H #1 x     0.17780481
               C #2 x    -0.53484810
               C #3 x    -1.45215306
               C #3 z     0.61076664
               C #4 x    -1.61113777
               C #4 z    -0.71853420
               H #5 x     2.13243774
               H #5 z    -0.93374507
               H #6 x     1.92492041
               H #6 z     1.15868478
               N #7 x    -0.63702403

           Symmetry 3
                              Ey

               H #1 y     0.11028275
               C #2 y    -0.09905676
               C #3 y    -0.20650511
               C #4 y     0.08235513
               H #5 y     0.23369435
               H #6 y     0.21749267
               N #7 y    -0.33826303


                       Ex          Ey          Ez

      H #1    x    0.177805    0.000000    0.000000
      H #1    y    0.000000    0.110283    0.000000
      H #1    z    0.000000    0.000000    1.369389

      C #2    x   -0.534848    0.000000    0.000000
      C #2    y    0.000000   -0.099057    0.000000
      C #2    z    0.000000    0.000000   -1.059507

      C #31   x   -0.726077    0.000000    0.257131
      C #31   y    0.000000   -0.103253    0.000000
      C #31   z    0.305383    0.000000   -0.409456

      C #32   x   -0.726077    0.000000   -0.257131
      C #32   y    0.000000   -0.103253    0.000000
      C #32   z   -0.305383    0.000000   -0.409456

      C #41   x   -0.805569    0.000000    0.055761
      C #41   y    0.000000    0.041178    0.000000
      C #41   z   -0.359267    0.000000   -1.093004

      C #42   x   -0.805569    0.000000   -0.055761
      C #42   y    0.000000    0.041178    0.000000
      C #42   z    0.359267    0.000000   -1.093004

      H #51   x    1.066219    0.000000   -0.496643
      H #51   y    0.000000    0.116847    0.000000
      H #51   z   -0.466873    0.000000    0.449357

      H #52   x    1.066219    0.000000    0.496643
      H #52   y    0.000000    0.116847    0.000000
      H #52   z    0.466873    0.000000    0.449357

      H #61   x    0.962460    0.000000    0.456957
      H #61   y    0.000000    0.108746    0.000000
      H #61   z    0.579342    0.000000    0.548579

      H #62   x    0.962460    0.000000   -0.456957
      H #62   y    0.000000    0.108746    0.000000
      H #62   z   -0.579342    0.000000    0.548579

      N #7    x   -0.637024    0.000000    0.000000
      N #7    y    0.000000   -0.338263    0.000000
      N #7    z    0.000000    0.000000    0.699165

 @CHECKOUT-I, Total execution time (CPU/WALL):       748.34/     729.97 seconds.
--executable xvdint finished with status     0 in      730.00 seconds (walltime).
 --invoking executable--
/home/besselman/CFOUR_18/cfour18/bin/xcphf
 @GETMEM-I,  Allocated  183105 MB of main memory.
  relativistic F                     0
 Coupled-perturbed HF (CPHF) equations 
 are solved for RHF hessian and dipole derivatives.
 There are 12 perturbations within irrep 1.
 CPHF converged after  27 iterations.
 There are 12 perturbations within irrep 2.
 CPHF converged after  27 iterations.
 There are 8 perturbations within irrep 3.
 CPHF converged after  24 iterations.
 There are 4 perturbations within irrep 4.
 CPHF converged after  23 iterations.

                       Static dipole polarizability
                       ----------------------------

                         Ex          Ey          Ez

            Ex      71.358765    0.000000    0.000000
            Ey       0.000000   32.510356    0.000000
            Ez       0.000000    0.000000   66.328058


                    Static dipole hyperpolarizability
                    ---------------------------------

                         Ex          Ey          Ez

            xx       0.000000    0.000000   20.985659
            xy       0.000000    0.000000    0.000000
            xz      20.985659    0.000000    0.000000
            yy       0.000000    0.000000    4.946960
            yz       0.000000    4.946960    0.000000
            zz       0.000000    0.000000   19.720167


                   Diagonal Born-Oppenheimer Correction
                   ------------------------------------

  The diagonal SCF Born-Oppenheimer correction (DBOC) is:       2488.603245 cm-1
  The diagonal SCF Born-Oppenheimer correction (DBOC) is:      0.0113389107 a.u.
 
 Total SCF energy including DBOC  -246.764974056783     
  Correlated 1st-order contribution to DBOC is:  47.776914 cm-1
 
 @CHECKOUT-I, Total execution time (CPU/WALL):       151.59/       6.85 seconds.
--executable xcphf finished with status     0 in        6.89 seconds (walltime).
 --invoking executable--
/home/besselman/CFOUR_18/cfour18/bin/xsymcor
 @GETMEM-I,  Allocated  183105 MB of main memory.
  current energy   -246.764974056783     
 @CHECKOUT-I, Total execution time (CPU/WALL):         0.00/       0.01 seconds.
--executable xsymcor finished with status     0 in        0.03 seconds (walltime).
 --invoking executable--
/home/besselman/CFOUR_18/cfour18/bin/xjoda

  @GTFLGS-I, Hessian will be transformed to curvilinear coordinates.
  @GTFLGS-I, Hessian will be transformed to curvilinear coordinates.
   JODA restarting optimization with cycle #  0.
Line Symbol    AtNr   At. Mass
  1  H          1     1.00783
  2  C          6    12.00000
  3  C          6    12.00000
  4  C          6    12.00000
  5  C          6    12.00000
  6  C          6    12.00000
  7  H          1     1.00783
  8  H          1     1.00783
  9  H          1     1.00783
 10  H          1     1.00783
 11  X          0     0.00000
 12  N          7    14.00307
                     1                     4                    30
  R VECTOR before symmetry
  0.000000000000000E+000  0.000000000000000E+000  0.000000000000000E+000
   1.08190476219897       0.000000000000000E+000  0.000000000000000E+000
   1.39164234721145        120.802524332313       0.000000000000000E+000
   1.39164234721145        120.802524332313        180.000000000000     
   1.39363345273073        118.511401186309        180.000000000000     
   1.39363345273073        118.511401186309        180.000000000000     
   1.08125458836913        121.340871313833       0.000000000000000E+000
   1.08125458836913        121.340871313833       0.000000000000000E+000
   1.08352993087698        120.158542501934        180.000000000000     
   1.08352993087698        120.158542501934        180.000000000000     
   1.00000020465738        90.0000000000000        90.0000000000000     
   2.80831972065317        90.0000000000000        180.000000000000     
   Rotational constants (in cm-1): 
          0.0990087591             0.1938315748             0.2023882498
   Rotational constants (in MHz): 
       2968.2083418169          5810.9252379198          6067.4479363431
********************************************************************************
   The full molecular point group is C2v .
   The largest Abelian subgroup of the full molecular point group is C2v .
   The computational point group is C2v .
********************************************************************************
  R VECTOR 
  0.000000000000000E+000  0.000000000000000E+000  0.000000000000000E+000
   1.08190476219897       0.000000000000000E+000  0.000000000000000E+000
   1.39164234721145        120.802524332313       0.000000000000000E+000
   1.39164234721145        120.802524332313        180.000000000000     
   1.39363345273073        118.511401186309        180.000000000000     
   1.39363345273073        118.511401186309        180.000000000000     
   1.08125458836913        121.340871313833       0.000000000000000E+000
   1.08125458836913        121.340871313833       0.000000000000000E+000
   1.08352993087698        120.158542501934        180.000000000000     
   1.08352993087698        120.158542501934        180.000000000000     
   1.00000020465738        90.0000000000000        90.0000000000000     
   2.80831972065317        90.0000000000000        180.000000000000     
  ECPDATA file not present.   Using default ECPDATA. 
  @GTFLGS-I, Hessian will be transformed to curvilinear coordinates.
  There are  250 basis functions.
 @CHECKOUT-I, Total execution time (CPU/WALL):         0.14/       0.15 seconds.
--executable xjoda finished with status     0 in        0.23 seconds (walltime).
  in evalen ......................................... 
 --invoking executable--
/home/besselman/CFOUR_18/cfour18/bin/xvmol
 SERIAL VERSION OF MOLECULE STARTED
********************************************************************************
                    INPUT FROM MOL FILE
********************************************************************************
INTGRL        1    0    1    0    0    0    0    0    0                         
         *** CFOUR Program System (Release V0.1) ***                            
SCF cc-pVTZ Optimization of Pyridine                                            
    7    2 X  Y       0.10E-08              0    0                              
   9999.00      3.00                                                            
          1.00000000    1    3    1    1    1                                   
H #1  -0.000000000000000  -0.000000000000000  -4.717356437694952                
    5    3                                                                      
   33.8700000000000       6.068000000000000E-003  0.000000000000000E+000        
  0.000000000000000E+000                                                        
   5.09500000000000       4.530800000000000E-002  0.000000000000000E+000        
  0.000000000000000E+000                                                        
   1.15900000000000       0.202822000000000       0.000000000000000E+000        
  0.000000000000000E+000                                                        
  0.325800000000000       0.503903000000000        1.00000000000000             
  0.000000000000000E+000                                                        
  0.102700000000000       0.383421000000000       0.000000000000000E+000        
   1.00000000000000                                                             
    2    2                                                                      
   1.40700000000000        1.00000000000000       0.000000000000000E+000        
  0.388000000000000       0.000000000000000E+000   1.00000000000000             
    1    1                                                                      
   1.05700000000000        1.00000000000000                                     
          6.00000000    1    4    1    1    1    1                              
C #2  -0.000000000000000  -0.000000000000000  -2.670346010449561                
   10    4                                                                      
   8236.00000000000       5.310000000000000E-004 -1.130000000000000E-004        
  0.000000000000000E+000  0.000000000000000E+000                                
   1235.00000000000       4.108000000000000E-003 -8.780000000000000E-004        
  0.000000000000000E+000  0.000000000000000E+000                                
   280.800000000000       2.108700000000000E-002 -4.540000000000000E-003        
  0.000000000000000E+000  0.000000000000000E+000                                
   79.2700000000000       8.185300000000000E-002 -1.813300000000000E-002        
  0.000000000000000E+000  0.000000000000000E+000                                
   25.5900000000000       0.234817000000000      -5.576000000000000E-002        
  0.000000000000000E+000  0.000000000000000E+000                                
   8.99700000000000       0.434401000000000      -0.126895000000000             
  0.000000000000000E+000  0.000000000000000E+000                                
   3.31900000000000       0.346129000000000      -0.170352000000000             
  0.000000000000000E+000  0.000000000000000E+000                                
  0.905900000000000       3.937800000000000E-002  0.140382000000000             
   1.00000000000000       0.000000000000000E+000                                
  0.364300000000000      -8.983000000000000E-003  0.598684000000000             
  0.000000000000000E+000  0.000000000000000E+000                                
  0.128500000000000       2.385000000000000E-003  0.395389000000000             
  0.000000000000000E+000   1.00000000000000                                     
    5    3                                                                      
   18.7100000000000       1.403100000000000E-002  0.000000000000000E+000        
  0.000000000000000E+000                                                        
   4.13300000000000       8.686600000000000E-002  0.000000000000000E+000        
  0.000000000000000E+000                                                        
   1.20000000000000       0.290216000000000       0.000000000000000E+000        
  0.000000000000000E+000                                                        
  0.382700000000000       0.501008000000000        1.00000000000000             
  0.000000000000000E+000                                                        
  0.120900000000000       0.343406000000000       0.000000000000000E+000        
   1.00000000000000                                                             
    2    2                                                                      
   1.09700000000000        1.00000000000000       0.000000000000000E+000        
  0.318000000000000       0.000000000000000E+000   1.00000000000000             
    1    1                                                                      
  0.761000000000000        1.00000000000000                                     
          6.00000000    1    4    1    1    1    1                              
C #3   2.258853550457297   0.000000000000001  -1.323664154919112                
   10    4                                                                      
   8236.00000000000       5.310000000000000E-004 -1.130000000000000E-004        
  0.000000000000000E+000  0.000000000000000E+000                                
   1235.00000000000       4.108000000000000E-003 -8.780000000000000E-004        
  0.000000000000000E+000  0.000000000000000E+000                                
   280.800000000000       2.108700000000000E-002 -4.540000000000000E-003        
  0.000000000000000E+000  0.000000000000000E+000                                
   79.2700000000000       8.185300000000000E-002 -1.813300000000000E-002        
  0.000000000000000E+000  0.000000000000000E+000                                
   25.5900000000000       0.234817000000000      -5.576000000000000E-002        
  0.000000000000000E+000  0.000000000000000E+000                                
   8.99700000000000       0.434401000000000      -0.126895000000000             
  0.000000000000000E+000  0.000000000000000E+000                                
   3.31900000000000       0.346129000000000      -0.170352000000000             
  0.000000000000000E+000  0.000000000000000E+000                                
  0.905900000000000       3.937800000000000E-002  0.140382000000000             
   1.00000000000000       0.000000000000000E+000                                
  0.364300000000000      -8.983000000000000E-003  0.598684000000000             
  0.000000000000000E+000  0.000000000000000E+000                                
  0.128500000000000       2.385000000000000E-003  0.395389000000000             
  0.000000000000000E+000   1.00000000000000                                     
    5    3                                                                      
   18.7100000000000       1.403100000000000E-002  0.000000000000000E+000        
  0.000000000000000E+000                                                        
   4.13300000000000       8.686600000000000E-002  0.000000000000000E+000        
  0.000000000000000E+000                                                        
   1.20000000000000       0.290216000000000       0.000000000000000E+000        
  0.000000000000000E+000                                                        
  0.382700000000000       0.501008000000000        1.00000000000000             
  0.000000000000000E+000                                                        
  0.120900000000000       0.343406000000000       0.000000000000000E+000        
   1.00000000000000                                                             
    2    2                                                                      
   1.09700000000000        1.00000000000000       0.000000000000000E+000        
  0.318000000000000       0.000000000000000E+000   1.00000000000000             
    1    1                                                                      
  0.761000000000000        1.00000000000000                                     
          6.00000000    1    4    1    1    1    1                              
C #4   2.153570714570908   0.000000000000001   1.307816654057183                
   10    4                                                                      
   8236.00000000000       5.310000000000000E-004 -1.130000000000000E-004        
  0.000000000000000E+000  0.000000000000000E+000                                
   1235.00000000000       4.108000000000000E-003 -8.780000000000000E-004        
  0.000000000000000E+000  0.000000000000000E+000                                
   280.800000000000       2.108700000000000E-002 -4.540000000000000E-003        
  0.000000000000000E+000  0.000000000000000E+000                                
   79.2700000000000       8.185300000000000E-002 -1.813300000000000E-002        
  0.000000000000000E+000  0.000000000000000E+000                                
   25.5900000000000       0.234817000000000      -5.576000000000000E-002        
  0.000000000000000E+000  0.000000000000000E+000                                
   8.99700000000000       0.434401000000000      -0.126895000000000             
  0.000000000000000E+000  0.000000000000000E+000                                
   3.31900000000000       0.346129000000000      -0.170352000000000             
  0.000000000000000E+000  0.000000000000000E+000                                
  0.905900000000000       3.937800000000000E-002  0.140382000000000             
   1.00000000000000       0.000000000000000E+000                                
  0.364300000000000      -8.983000000000000E-003  0.598684000000000             
  0.000000000000000E+000  0.000000000000000E+000                                
  0.128500000000000       2.385000000000000E-003  0.395389000000000             
  0.000000000000000E+000   1.00000000000000                                     
    5    3                                                                      
   18.7100000000000       1.403100000000000E-002  0.000000000000000E+000        
  0.000000000000000E+000                                                        
   4.13300000000000       8.686600000000000E-002  0.000000000000000E+000        
  0.000000000000000E+000                                                        
   1.20000000000000       0.290216000000000       0.000000000000000E+000        
  0.000000000000000E+000                                                        
  0.382700000000000       0.501008000000000        1.00000000000000             
  0.000000000000000E+000                                                        
  0.120900000000000       0.343406000000000       0.000000000000000E+000        
   1.00000000000000                                                             
    2    2                                                                      
   1.09700000000000        1.00000000000000       0.000000000000000E+000        
  0.318000000000000       0.000000000000000E+000   1.00000000000000             
    1    1                                                                      
  0.761000000000000        1.00000000000000                                     
          1.00000000    1    3    1    1    1                                   
H #5   4.065353821112936   0.000000000000002  -2.278405702915549                
    5    3                                                                      
   33.8700000000000       6.068000000000000E-003  0.000000000000000E+000        
  0.000000000000000E+000                                                        
   5.09500000000000       4.530800000000000E-002  0.000000000000000E+000        
  0.000000000000000E+000                                                        
   1.15900000000000       0.202822000000000       0.000000000000000E+000        
  0.000000000000000E+000                                                        
  0.325800000000000       0.503903000000000        1.00000000000000             
  0.000000000000000E+000                                                        
  0.102700000000000       0.383421000000000       0.000000000000000E+000        
   1.00000000000000                                                             
    2    2                                                                      
   1.40700000000000        1.00000000000000       0.000000000000000E+000        
  0.388000000000000       0.000000000000000E+000   1.00000000000000             
    1    1                                                                      
   1.05700000000000        1.00000000000000                                     
          1.00000000    1    3    1    1    1                                   
H #6   3.881443987423919   0.000000000000002   2.406460519139900                
    5    3                                                                      
   33.8700000000000       6.068000000000000E-003  0.000000000000000E+000        
  0.000000000000000E+000                                                        
   5.09500000000000       4.530800000000000E-002  0.000000000000000E+000        
  0.000000000000000E+000                                                        
   1.15900000000000       0.202822000000000       0.000000000000000E+000        
  0.000000000000000E+000                                                        
  0.325800000000000       0.503903000000000        1.00000000000000             
  0.000000000000000E+000                                                        
  0.102700000000000       0.383421000000000       0.000000000000000E+000        
   1.00000000000000                                                             
    2    2                                                                      
   1.40700000000000        1.00000000000000       0.000000000000000E+000        
  0.388000000000000       0.000000000000000E+000   1.00000000000000             
    1    1                                                                      
   1.05700000000000        1.00000000000000                                     
          7.00000000    1    4    1    1    1    1                              
N #7   0.000000000000000   0.000000000000000   2.636610244182724                
   10    4                                                                      
   11420.0000000000       5.230000000000000E-004 -1.150000000000000E-004        
  0.000000000000000E+000  0.000000000000000E+000                                
   1712.00000000000       4.045000000000000E-003 -8.950000000000000E-004        
  0.000000000000000E+000  0.000000000000000E+000                                
   389.300000000000       2.077500000000000E-002 -4.624000000000000E-003        
  0.000000000000000E+000  0.000000000000000E+000                                
   110.000000000000       8.072699999999999E-002 -1.852800000000000E-002        
  0.000000000000000E+000  0.000000000000000E+000                                
   35.5700000000000       0.233074000000000      -5.733900000000000E-002        
  0.000000000000000E+000  0.000000000000000E+000                                
   12.5400000000000       0.433501000000000      -0.132076000000000             
  0.000000000000000E+000  0.000000000000000E+000                                
   4.64400000000000       0.347472000000000      -0.172510000000000             
  0.000000000000000E+000  0.000000000000000E+000                                
   1.29300000000000       4.126200000000000E-002  0.151814000000000             
   1.00000000000000       0.000000000000000E+000                                
  0.511800000000000      -8.508000000000000E-003  0.599944000000000             
  0.000000000000000E+000  0.000000000000000E+000                                
  0.178700000000000       2.384000000000000E-003  0.387462000000000             
  0.000000000000000E+000   1.00000000000000                                     
    5    3                                                                      
   26.6300000000000       1.467000000000000E-002  0.000000000000000E+000        
  0.000000000000000E+000                                                        
   5.94800000000000       9.176400000000000E-002  0.000000000000000E+000        
  0.000000000000000E+000                                                        
   1.74200000000000       0.298683000000000       0.000000000000000E+000        
  0.000000000000000E+000                                                        
  0.555000000000000       0.498487000000000        1.00000000000000             
  0.000000000000000E+000                                                        
  0.172500000000000       0.337023000000000       0.000000000000000E+000        
   1.00000000000000                                                             
    2    2                                                                      
   1.65400000000000        1.00000000000000       0.000000000000000E+000        
  0.469000000000000       0.000000000000000E+000   1.00000000000000             
    1    1                                                                      
   1.09300000000000        1.00000000000000                                     
FINISH                                                                          
 
********************************************************************************
 ONE- AND TWO-ELECTRON INTEGRALS OVER SYMMETRY-ADAPTED AOS ARE CALCULATED.

  SPHERICAL HARMONICS ARE USED.
  
  INTEGRALS LESS THAN  0.10E-13 ARE NEGLECTED.

  NUCLEAR REPULSION ENERGY :  206.1957632391 A.U.
  @MOLECU-I, ONE ELECTRON INTEGRALS (CPU/WALL):        0.17/       0.17 SECONDS.
  @TWOEL-I,   14510929 INTEGRALS OF SYMMETRY TYPE  I I I I
  @TWOEL-I,   49595211 INTEGRALS OF SYMMETRY TYPE  I J I J
  @TWOEL-I,   25586436 INTEGRALS OF SYMMETRY TYPE  I I J J
  @TWOEL-I,   33096130 INTEGRALS OF SYMMETRY TYPE  I J K L
  @TWOEL-I, TOTAL NUMBER OF 2-E INTEGRALS  122788706.
  @MOLECU-I, TWO ELECTRON INTEGRALS (CPU/WALL):     1009.51/      31.97 SECONDS.
 @CHECKOUT-I, Total execution time (CPU/WALL):      1009.79/      32.26 seconds.

Running with 32 threads/proc

--executable xvmol finished with status     0 in       45.23 seconds (walltime).
 --invoking executable--
/home/besselman/CFOUR_18/cfour18/bin/xvmol2ja
 @GETMEM-I,  Allocated  183105 MB of main memory.
 @CHECKOUT-I, Total execution time (CPU/WALL):         1.53/       0.50 seconds.
--executable xvmol2ja finished with status     0 in        0.55 seconds (walltime).
 --invoking executable--
/home/besselman/CFOUR_18/cfour18/bin/xvscf
  -------------------------------------------------
  Self-Consistent-Field Program for HF calculations
  -------------------------------------------------
    Integrals from VMOL are used
  There are  250 functions in the AO basis.

  There are 4 irreducible representations.

       Irrep        # of functions
         1                 93
         2                 77
         3                 45
         4                 35


  Parameters for SCF calculation: 
        SCF reference function:  RHF  
  Maximum number of iterations:  150
     Full symmetry point group: C2v 
     Computational point group: C2v 
        Initial density matrix: MOREAD                 
     SCF convergence tolerance: 10**(-10)
  DIIS convergence acceleration:  ON
          Latest start for DIIS:   2
                     DIIS order:  10

 @GETMEM-I,  Allocated      21 MB of main memory.
   Smallest overlap matrix eigenvalues 
     Symmetry    Eigenvalue    
         1      .1896200860D-03              
         2      .7639905748D-03              
         3      .2074418793D-01              
         4      .3860121436D-01              
  @INITGES-I, Occupancies from core Hamiltonian:

          Alpha population by irrep:  11    7    2    1
           Beta population by irrep:  11    7    2    1


  --------------------------------------------------------------------
  Iteration         Total Energy            Largest Density Difference
  --------------------------------------------------------------------
       0           206.195763239116104              0.0000000000D+00
       1          -192.255623984157523              0.1390749303D+02
       2          -186.646509456913066              0.1274369237D+03
       3          -213.845978415743218              0.1271678180D+03
       4          -244.560307084276133              0.2944538850D+01
       5          -246.293896185033816              0.8497606480D+00
       6          -246.755741599183409              0.6207945100D+00
       7          -246.773250628758888              0.1304962821D+00
       8          -246.775677666511228              0.3885753559D-01
       9          -246.776256167604458              0.2103339664D-01
      10          -246.776278253420514              0.5438511500D-02
      11          -246.776280485327845              0.1517027452D-02
      12          -246.776280679344893              0.5803697116D-03
      13          -246.776280702373811              0.1676036677D-03
      14          -246.776280702950714              0.1925165812D-04
      15          -246.776280702971235              0.3544072842D-05
      16          -246.776280702973793              0.8561181472D-06
      17          -246.776280702975555              0.4598303630D-06
      18          -246.776280702977203              0.3470432564D-06
      19          -246.776280702982604              0.1562113661D-06
      20          -246.776280702978852              0.5948910775D-07
      21          -246.776280702977715              0.4968236933D-08
      22          -246.776280702978966              0.1083652390D-08
      23          -246.776280702976976              0.3533177084D-09
      24          -246.776280702980955              0.2223607687D-09
      25          -246.776280702979250              0.1180216133D-09
   final occupation vector 
    11  7  2  1
    11  7  2  1

  SCF has converged.

 Density matrix saved to file den.dat
 total electron number:   42.0000000000003     
     E(SCF)=      -246.776280702978568              0.6344100592D-10

  Eigenvector printing suppressed.


 
  ORBITAL EIGENVALUES (ALPHA)  (1H = 27.2113834 eV)

       MO #        E(hartree)               E(eV)           FULLSYM    COMPSYM
       ----   --------------------   --------------------   -------   ---------
    1     1         -15.5641907596        -423.5231620696      A1        A1 (1)
    2    94         -11.2732075254        -306.7595721219      B1        B1 (2)
    3     2         -11.2731894955        -306.7590815028      A1        A1 (1)
    4     3         -11.2590657769        -306.3747555824      A1        A1 (1)
    5    95         -11.2408305056        -305.8785486221      B1        B1 (2)
    6     4         -11.2407781782        -305.8771247207      A1        A1 (1)
    7     5          -1.2552473573         -34.1570171007      A1        A1 (1)
    8     6          -1.0881611436         -29.6103700793      A1        A1 (1)
    9    96          -1.0317152989         -28.0744005583      B1        B1 (2)
   10     7          -0.8575060922         -23.3339270418      A1        A1 (1)
   11    97          -0.8544424475         -23.2505610326      B1        B1 (2)
   12     8          -0.7201734245         -19.5969151677      A1        A1 (1)
   13    98          -0.6587614563         -17.9258105579      B1        B1 (2)
   14     9          -0.6531594328         -17.7733717479      A1        A1 (1)
   15    99          -0.5965442585         -16.2327945325      B1        B1 (2)
   16    10          -0.5752974599         -15.6546397505      A1        A1 (1)
   17   171          -0.5398443113         -14.6899105303      B2        B2 (3)
   18   100          -0.5185480658         -14.1104102288      B1        B1 (2)
   19    11          -0.4183746436         -11.3845528328      A1        A1 (1)
   20   172          -0.3827379771         -10.4148298354      B2        B2 (3)
   21   216          -0.3464211810          -9.4265995742      A2        A2 (4)
  +++++++++++++++++++++++++++++++++++++++++++++++++++++++++++++++++++++++++++++
   22   173           0.1072469752           2.9183385599      B2        B2 (3)
   23   217           0.1232191046           3.3529622981      A2        A2 (4)
   24    12           0.1438045976           3.9131220388      A1        A1 (1)
   25   101           0.1654106159           4.5010516886      B1        B1 (2)
   26    13           0.1779922944           4.8434165644      A1        A1 (1)
   27   102           0.2007715496           5.4632716130      B1        B1 (2)
   28    14           0.2135922791           5.8121413985      A1        A1 (1)
   29    15           0.3014381163           8.2025481552      A1        A1 (1)
   30   174           0.3175413212           8.6407386362      B2        B2 (3)
   31   103           0.3543031239           9.6410781452      B1        B1 (2)
   32    16           0.3645771956           9.9206498475      A1        A1 (1)
   33   104           0.3738621593          10.1733065565      B1        B1 (2)
   34    17           0.3982015669          10.8356155085      A1        A1 (1)
   35   175           0.4231819274          11.5153656742      B2        B2 (3)
   36   105           0.4372649653          11.8985846170      B1        B1 (2)
   37   218           0.4656890685          12.6720437889      A2        A2 (4)
   38   176           0.4852142958          13.2033522333      B2        B2 (3)
   39   106           0.5005715091          13.6212432525      B1        B1 (2)
   40    18           0.5026327846          13.6773334110      A1        A1 (1)
   41    19           0.5150796903          14.0160309336      A1        A1 (1)
   42   107           0.5598492698          15.2342731261      B1        B1 (2)
   43    20           0.5649087131          15.3719475788      A1        A1 (1)
   44   219           0.5669574708          15.4276971102      A2        A2 (4)
   45   108           0.5898521526          16.0506930746      B1        B1 (2)
   46    21           0.5940312488          16.1644120636      A1        A1 (1)
   47   177           0.6014304086          16.3657534381      B2        B2 (3)
   48    22           0.6210900210          16.9007186881      A1        A1 (1)
   49   178           0.6289329814          17.1141364903      B2        B2 (3)
   50   109           0.6337289825          17.2446423139      B1        B1 (2)
   51    23           0.6354826008          17.2923606956      A1        A1 (1)
   52    24           0.6813721866          18.5410798087      A1        A1 (1)
   53    25           0.6943098654          18.8931319454      A1        A1 (1)
   54   110           0.7096821611          19.3114333786      B1        B1 (2)
   55   111           0.7245467169          19.7159185059      B1        B1 (2)
   56    26           0.7777356209          21.1632621631      A1        A1 (1)
   57   179           0.8115204889          22.0825951606      B2        B2 (3)
   58   112           0.8362709312          22.7560889342      B1        B1 (2)
   59    27           0.8491257498          23.1058863337      A1        A1 (1)
   60   220           0.8495920264          23.1185743652      A2        A2 (4)
   61   221           0.8616992955          23.4480299043      A2        A2 (4)
   62   180           0.8859491218          24.1079012260      B2        B2 (3)
   63   113           0.9317307106          25.3536815918      B1        B1 (2)
   64    28           0.9371213925          25.5003695027      A1        A1 (1)
   65   114           0.9470337439          25.7700982969      B1        B1 (2)
   66   222           0.9769133946          26.5831649299      A2        A2 (4)
   67    29           1.0007717277          27.2323831787      A1        A1 (1)
   68   181           1.0216796297          27.8013161165      B2        B2 (3)
   69    30           1.0409455003          28.3255671067      A1        A1 (1)
   70   115           1.0495832940          28.5606134229      B1        B1 (2)
   71    31           1.1191920338          30.4547635302      A1        A1 (1)
   72   182           1.1340767709          30.8597978189      B2        B2 (3)
   73   116           1.1428520824          31.0985861850      B1        B1 (2)
   74   183           1.2064272666          32.8285548952      B2        B2 (3)
   75    32           1.2162767413          33.0965727270      A1        A1 (1)
   76   223           1.2338624733          33.5751048235      A2        A2 (4)
   77   117           1.2377234916          33.6801684728      B1        B1 (2)
   78    33           1.2631380632          34.3717341253      A1        A1 (1)
   79   224           1.3241169593          36.0310542448      A2        A2 (4)
   80   184           1.3311476066          36.2223678844      B2        B2 (3)
   81   118           1.3332757258          36.2802769520      B1        B1 (2)
   82    34           1.3754936579          37.4290852905      A1        A1 (1)
   83   119           1.4147926270          38.4984646056      B1        B1 (2)
   84    35           1.4389401495          39.1555520967      A1        A1 (1)
   85   185           1.4876759169          40.4817197501      B2        B2 (3)
   86   120           1.4925816035          40.6152102677      B1        B1 (2)
   87   121           1.5012379670          40.8507618955      B1        B1 (2)
   88   122           1.5204996003          41.3748975835      B1        B1 (2)
   89    36           1.5403142440          41.9140814502      A1        A1 (1)
   90    37           1.5553972012          42.3245095802      A1        A1 (1)
   91   225           1.5851980674          43.1354323776      A2        A2 (4)
   92    38           1.5922322781          43.3268429801      A1        A1 (1)
   93   123           1.5946110319          43.3915721640      B1        B1 (2)
   94   226           1.6026742308          43.6109829604      A2        A2 (4)
   95   186           1.6199072222          44.0799164959      B2        B2 (3)
   96    39           1.6676834151          45.3799727994      A1        A1 (1)
   97   124           1.7087354985          46.4970567791      B1        B1 (2)
   98    40           1.7440831357          47.4589148866      A1        A1 (1)
   99    41           1.8083815513          49.2085637249      A1        A1 (1)
  100   125           1.8590305052          50.5867918291      B1        B1 (2)
  101   187           1.8721224892          50.9430428257      B2        B2 (3)
  102    42           1.9290691415          52.4926400145      A1        A1 (1)
  103   227           2.0136901669          54.7952951799      A2        A2 (4)
  104    43           2.1110199829          57.4437741192      A1        A1 (1)
  105   126           2.1321494062          58.0187349590      B1        B1 (2)
  106   127           2.1945789426          59.7175290078      B1        B1 (2)
  107    44           2.2401272045          60.9569602273      A1        A1 (1)
  108   128           2.2941165074          62.4260838474      B1        B1 (2)
  109   188           2.3477349401          63.8851155773      B2        B2 (3)
  110    45           2.3716198600          64.5350572892      A1        A1 (1)
  111   228           2.4132655880          65.6682951612      A2        A2 (4)
  112   189           2.4594609943          66.9253360743      B2        B2 (3)
  113   129           2.4967786676          67.9408015878      B1        B1 (2)
  114    46           2.5006926595          68.0473067239      A1        A1 (1)
  115   229           2.5252556827          68.7157005651      A2        A2 (4)
  116   130           2.5378786993          69.0591903092      B1        B1 (2)
  117    47           2.6043051505          70.8667459418      A1        A1 (1)
  118    48           2.6791744186          72.9040423005      A1        A1 (1)
  119   230           2.6801841073          72.9315173258      A2        A2 (4)
  120   190           2.6955284237          73.3490574025      B2        B2 (3)
  121    49           2.7433989507          74.6516806660      A1        A1 (1)
  122   131           2.7484979594          74.7904317471      B1        B1 (2)
  123   191           2.8038311172          76.2961235194      B2        B2 (3)
  124   132           2.8481229031          77.5013642877      B1        B1 (2)
  125    50           2.8785366299          78.3289638676      A1        A1 (1)
  126   133           2.9238242639          79.5613030393      B1        B1 (2)
  127   192           2.9307961496          79.7510176936      B2        B2 (3)
  128    51           2.9469951743          80.1918155646      A1        A1 (1)
  129   231           2.9588811354          80.5152490107      A2        A2 (4)
  130   193           2.9874285869          81.2920646590      B2        B2 (3)
  131   232           3.0484249515          82.9518601223      A2        A2 (4)
  132   134           3.0629646438          83.3475052620      B1        B1 (2)
  133    52           3.0911626343          84.1148115949      A1        A1 (1)
  134   194           3.0914575141          84.1228356816      B2        B2 (3)
  135    53           3.1233370618          84.9903222750      A1        A1 (1)
  136   135           3.1266703503          85.0810256668      B1        B1 (2)
  137   195           3.1897540810          86.7976212507      B2        B2 (3)
  138   196           3.2055828782          87.2283447201      B2        B2 (3)
  139   136           3.2091422772          87.3252008902      B1        B1 (2)
  140   233           3.2395452890          88.1525089011      A2        A2 (4)
  141   197           3.2497153714          88.4292509124      B2        B2 (3)
  142    54           3.2868900777          89.4408260988      A1        A1 (1)
  143    55           3.3104858587          90.0828999412      A1        A1 (1)
  144    56           3.3192905720          90.3224883704      A1        A1 (1)
  145   137           3.3266806089          90.5235814969      B1        B1 (2)
  146   234           3.3329004349          90.6928315668      A2        A2 (4)
  147   138           3.3714640361          91.7422005061      B1        B1 (2)
  148    57           3.3782101189          91.9257707504      A1        A1 (1)
  149   139           3.4041939979          92.6328280460      B1        B1 (2)
  150   235           3.4164056003          92.9651226402      A2        A2 (4)
  151    58           3.4345484296          93.4588141238      A1        A1 (1)
  152   198           3.4406580661          93.6250657841      B2        B2 (3)
  153   236           3.4480711929          93.8267872206      A2        A2 (4)
  154   237           3.4666757529          94.3330430349      A2        A2 (4)
  155   140           3.4829890677          94.7769509004      B1        B1 (2)
  156    59           3.4994314703          95.2243714213      A1        A1 (1)
  157   199           3.5133917274          95.6042493278      B2        B2 (3)
  158    60           3.5489323361          96.5713584586      A1        A1 (1)
  159   141           3.5529233552          96.6799596092      B1        B1 (2)
  160   200           3.5903549999          97.6985264447      B2        B2 (3)
  161   238           3.6300508532          98.7787055287      A2        A2 (4)
  162    61           3.6612986747          99.6290019789      A1        A1 (1)
  163   142           3.6620552888          99.6495904955      B1        B1 (2)
  164   201           3.6951376454         100.5498071838      B2        B2 (3)
  165   143           3.7029924618         100.7635476045      B1        B1 (2)
  166    62           3.7188150749         101.1941027971      A1        A1 (1)
  167   239           3.7275370005         101.4314384578      A2        A2 (4)
  168   144           3.7408471720         101.7936266380      B1        B1 (2)
  169    63           3.7489005299         102.0127696472      A1        A1 (1)
  170   145           3.8374995386         104.4236712425      B1        B1 (2)
  171   202           3.8436883001         104.5920760033      B2        B2 (3)
  172    64           3.9009374967         106.1499058419      A1        A1 (1)
  173    65           3.9453052968         107.3572150605      A1        A1 (1)
  174   240           3.9493052926         107.4660604806      A2        A2 (4)
  175   146           3.9709210101         108.0542540578      B1        B1 (2)
  176   241           4.0276645720         109.5983248766      A2        A2 (4)
  177   203           4.0546083386         110.3315020391      B2        B2 (3)
  178    66           4.0549870207         110.3418065022      A1        A1 (1)
  179   204           4.1254913932         112.2603280147      B2        B2 (3)
  180    67           4.1342977628         112.4999615135      A1        A1 (1)
  181   147           4.1431093099         112.7397358988      B1        B1 (2)
  182   205           4.1466126640         112.8350670111      B2        B2 (3)
  183   242           4.1697009880         113.4633322470      A2        A2 (4)
  184   148           4.1910855686         114.0452362683      B1        B1 (2)
  185    68           4.1941258576         114.1279667392      A1        A1 (1)
  186   243           4.2098186235         114.5549886096      A2        A2 (4)
  187   206           4.2159337250         114.7213889796      B2        B2 (3)
  188   149           4.2272728886         115.0299433086      B1        B1 (2)
  189    69           4.3189618324         117.5249263102      A1        A1 (1)
  190   150           4.3449339188         118.2316627123      B1        B1 (2)
  191    70           4.3717480841         118.9613132448      A1        A1 (1)
  192   244           4.4268319914         120.4602225665      A2        A2 (4)
  193    71           4.4475397225         121.0237085763      A1        A1 (1)
  194   151           4.4488302126         121.0588245962      B1        B1 (2)
  195   207           4.4741166030         121.7469022593      B2        B2 (3)
  196   152           4.5264450771         123.1708324319      B1        B1 (2)
  197    72           4.5690272144         124.3295512963      A1        A1 (1)
  198   153           4.5710170300         124.3836969299      B1        B1 (2)
  199   208           4.5788094408         124.5957392090      B2        B2 (3)
  200   245           4.6057926141         125.3299886826      A2        A2 (4)
  201    73           4.6528479133         126.6104284704      A1        A1 (1)
  202   154           4.6879442858         127.5654493196      B1        B1 (2)
  203    74           4.6972244218         127.8179746588      A1        A1 (1)
  204    75           4.7321853363         128.7693095072      A1        A1 (1)
  205   155           4.7870859788         130.2632319376      B1        B1 (2)
  206   209           4.7992742762         130.5948923715      B2        B2 (3)
  207   210           4.8686122208         132.4816737649      B2        B2 (3)
  208   246           4.8755534336         132.6705537702      A2        A2 (4)
  209    76           4.9007862771         133.3571743480      A1        A1 (1)
  210   156           4.9526114572         134.7674091931      B1        B1 (2)
  211    77           5.0035645037         136.1539120755      A1        A1 (1)
  212   211           5.0086912822         136.2934188124      B2        B2 (3)
  213    78           5.0779954058         138.1792798896      A1        A1 (1)
  214   247           5.1168528491         139.2366446774      A2        A2 (4)
  215   157           5.1556939139         140.2935637850      B1        B1 (2)
  216   158           5.1712606338         140.7171557684      B1        B1 (2)
  217    79           5.1913890051         141.2648765974      A1        A1 (1)
  218   212           5.2212809781         142.0782785332      B2        B2 (3)
  219   248           5.3116343719         144.5369193742      A2        A2 (4)
  220   213           5.3157212823         144.6481298595      B2        B2 (3)
  221    80           5.3332906574         145.1262168627      A1        A1 (1)
  222   159           5.3343325120         145.1545671658      B1        B1 (2)
  223    81           5.3840190892         146.5066076687      A1        A1 (1)
  224   160           5.4498658256         148.2983884594      B1        B1 (2)
  225   249           5.4613251669         148.6102129898      A2        A2 (4)
  226    82           5.4636835070         148.6743866862      A1        A1 (1)
  227   161           5.4933758559         149.4823565763      B1        B1 (2)
  228    83           5.6064569879         152.5594506124      A1        A1 (1)
  229   214           5.6278871636         153.1425953411      B2        B2 (3)
  230   250           5.7501506794         156.4695547438      A2        A2 (4)
  231   162           5.7861574396         157.4493485010      B1        B1 (2)
  232   215           5.8213260684         158.4063355428      B2        B2 (3)
  233   163           5.8232533074         158.4587783833      B1        B1 (2)
  234    84           5.9175663113         161.0251656926      A1        A1 (1)
  235    85           5.9926874741         163.0693164544      A1        A1 (1)
  236    86           6.0366407158         164.2653449659      A1        A1 (1)
  237   164           6.1412511518         167.1119396476      B1        B1 (2)
  238    87           6.2422548549         169.8603901361      A1        A1 (1)
  239   165           6.3453953786         172.6669864705      B1        B1 (2)
  240   166           6.4771047688         176.2509811851      B1        B1 (2)
  241    88           6.6326051596         180.4823619397      A1        A1 (1)
  242    89           6.6788501642         181.7407524883      A1        A1 (1)
  243   167           6.7336037300         183.2306727603      B1        B1 (2)
  244   168           7.3637241686         200.3771216044      B1        B1 (2)
  245    90           9.6507367094         262.6098966929      A1        A1 (1)
  246   169          12.5464264562         341.4056206000      B1        B1 (2)
  247    91          12.7667034496         347.3996623210      A1        A1 (1)
  248    92          13.3423275380         363.0631900853      A1        A1 (1)
  249   170          13.8226106176         376.1323571047      B1        B1 (2)
  250    93          15.4688166345         420.9279001853      A1        A1 (1)


  VSCF finished.

 @CHECKOUT-I, Total execution time (CPU/WALL):       191.44/      25.47 seconds.
--executable xvscf finished with status     0 in       25.51 seconds (walltime).
 --invoking executable--
/home/besselman/CFOUR_18/cfour18/bin/xvtran
 @GETMEM-I,  Allocated  183105 MB of main memory.
  Partial RHF integral transformation
  Transformation of IIII integrals :
  1 pass through the AO integral file was required.
    14510929 AO integrals were read.
     5294405 MO integrals were written to HF2.
  Transformation of IIJJ integrals :
  1 pass through the AO integral file was required.
    25586436 AO integrals were read.
     7963140 MO integrals were written to HF2.
  Transformation of IJIJ integrals :
  1 pass through the AO integral file was required.
    49595211 AO integrals were read.
    15563656 MO integrals were written to HF2.
  Transformation of IJKL integrals :
  1 pass through the AO integral file was required.
    33096130 AO integrals were read.
     8660085 MO integrals were written to HF2.
  Summary of active molecular orbitals: 
------------------------------------------------------------------------
 
  Index      Eigenvalue    Symmetry    Index      Eigenvalue    Symmetry
------------------------------------------------------------------------
     1       -15.5641908        1       126         1.5946110        2
     2       -11.2731895        1       127         1.7087355        2
     3       -11.2590658        1       128         1.8590305        2
     4       -11.2407782        1       129         2.1321494        2
     5        -1.2552474        1       130         2.1945789        2
     6        -1.0881611        1       131         2.2941165        2
     7        -0.8575061        1       132         2.4967787        2
     8        -0.7201734        1       133         2.5378787        2
     9        -0.6531594        1       134         2.7484980        2
    10        -0.5752975        1       135         2.8481229        2
    11        -0.4183746        1       136         2.9238243        2
    12       -11.2732075        2       137         3.0629646        2
    13       -11.2408305        2       138         3.1266704        2
    14        -1.0317153        2       139         3.2091423        2
    15        -0.8544424        2       140         3.3266806        2
    16        -0.6587615        2       141         3.3714640        2
    17        -0.5965443        2       142         3.4041940        2
    18        -0.5185481        2       143         3.4829891        2
    19        -0.5398443        3       144         3.5529234        2
    20        -0.3827380        3       145         3.6620553        2
    21        -0.3464212        4       146         3.7029925        2
    22         0.1438046        1       147         3.7408472        2
    23         0.1779923        1       148         3.8374995        2
    24         0.2135923        1       149         3.9709210        2
    25         0.3014381        1       150         4.1431093        2
    26         0.3645772        1       151         4.1910856        2
    27         0.3982016        1       152         4.2272729        2
    28         0.5026328        1       153         4.3449339        2
    29         0.5150797        1       154         4.4488302        2
    30         0.5649087        1       155         4.5264451        2
    31         0.5940312        1       156         4.5710170        2
    32         0.6210900        1       157         4.6879443        2
    33         0.6354826        1       158         4.7870860        2
    34         0.6813722        1       159         4.9526115        2
    35         0.6943099        1       160         5.1556939        2
    36         0.7777356        1       161         5.1712606        2
    37         0.8491257        1       162         5.3343325        2
    38         0.9371214        1       163         5.4498658        2
    39         1.0007717        1       164         5.4933759        2
    40         1.0409455        1       165         5.7861574        2
    41         1.1191920        1       166         5.8232533        2
    42         1.2162767        1       167         6.1412512        2
    43         1.2631381        1       168         6.3453954        2
    44         1.3754937        1       169         6.4771048        2
    45         1.4389401        1       170         6.7336037        2
    46         1.5403142        1       171         7.3637242        2
    47         1.5553972        1       172        12.5464265        2
    48         1.5922323        1       173        13.8226106        2
    49         1.6676834        1       174         0.1072470        3
    50         1.7440831        1       175         0.3175413        3
    51         1.8083816        1       176         0.4231819        3
    52         1.9290691        1       177         0.4852143        3
    53         2.1110200        1       178         0.6014304        3
    54         2.2401272        1       179         0.6289330        3
    55         2.3716199        1       180         0.8115205        3
    56         2.5006927        1       181         0.8859491        3
    57         2.6043052        1       182         1.0216796        3
    58         2.6791744        1       183         1.1340768        3
    59         2.7433990        1       184         1.2064273        3
    60         2.8785366        1       185         1.3311476        3
    61         2.9469952        1       186         1.4876759        3
    62         3.0911626        1       187         1.6199072        3
    63         3.1233371        1       188         1.8721225        3
    64         3.2868901        1       189         2.3477349        3
    65         3.3104859        1       190         2.4594610        3
    66         3.3192906        1       191         2.6955284        3
    67         3.3782101        1       192         2.8038311        3
    68         3.4345484        1       193         2.9307961        3
    69         3.4994315        1       194         2.9874286        3
    70         3.5489323        1       195         3.0914575        3
    71         3.6612987        1       196         3.1897541        3
    72         3.7188151        1       197         3.2055829        3
    73         3.7489005        1       198         3.2497154        3
    74         3.9009375        1       199         3.4406581        3
    75         3.9453053        1       200         3.5133917        3
    76         4.0549870        1       201         3.5903550        3
    77         4.1342978        1       202         3.6951376        3
    78         4.1941259        1       203         3.8436883        3
    79         4.3189618        1       204         4.0546083        3
    80         4.3717481        1       205         4.1254914        3
    81         4.4475397        1       206         4.1466127        3
    82         4.5690272        1       207         4.2159337        3
    83         4.6528479        1       208         4.4741166        3
    84         4.6972244        1       209         4.5788094        3
    85         4.7321853        1       210         4.7992743        3
    86         4.9007863        1       211         4.8686122        3
    87         5.0035645        1       212         5.0086913        3
    88         5.0779954        1       213         5.2212810        3
    89         5.1913890        1       214         5.3157213        3
    90         5.3332907        1       215         5.6278872        3
    91         5.3840191        1       216         5.8213261        3
    92         5.4636835        1       217         0.1232191        4
    93         5.6064570        1       218         0.4656891        4
    94         5.9175663        1       219         0.5669575        4
    95         5.9926875        1       220         0.8495920        4
    96         6.0366407        1       221         0.8616993        4
    97         6.2422549        1       222         0.9769134        4
    98         6.6326052        1       223         1.2338625        4
    99         6.6788502        1       224         1.3241170        4
   100         9.6507367        1       225         1.5851981        4
   101        12.7667034        1       226         1.6026742        4
   102        13.3423275        1       227         2.0136902        4
   103        15.4688166        1       228         2.4132656        4
   104         0.1654106        2       229         2.5252557        4
   105         0.2007715        2       230         2.6801841        4
   106         0.3543031        2       231         2.9588811        4
   107         0.3738622        2       232         3.0484250        4
   108         0.4372650        2       233         3.2395453        4
   109         0.5005715        2       234         3.3329004        4
   110         0.5598493        2       235         3.4164056        4
   111         0.5898522        2       236         3.4480712        4
   112         0.6337290        2       237         3.4666758        4
   113         0.7096822        2       238         3.6300509        4
   114         0.7245467        2       239         3.7275370        4
   115         0.8362709        2       240         3.9493053        4
   116         0.9317307        2       241         4.0276646        4
   117         0.9470337        2       242         4.1697010        4
   118         1.0495833        2       243         4.2098186        4
   119         1.1428521        2       244         4.4268320        4
   120         1.2377235        2       245         4.6057926        4
   121         1.3332757        2       246         4.8755534        4
   122         1.4147926        2       247         5.1168528        4
   123         1.4925816        2       248         5.3116344        4
   124         1.5012380        2       249         5.4613252        4
   125         1.5204996        2       250         5.7501507        4
------------------------------------------------------------------------
 @CHECKOUT-I, Total execution time (CPU/WALL):       104.64/      19.04 seconds.
--executable xvtran finished with status     0 in       19.07 seconds (walltime).
 --invoking executable--
/home/besselman/CFOUR_18/cfour18/bin/xintprc
 @GETMEM-I,  Allocated  183105 MB of main memory.
  Processing integrals for SCF second derivatives.
  @GMOIAA-I, Processing MO integrals for spin case AA.
  @GMOIAA-I, Generation of integral list completed.
                      TYPE                NUMBER
                      ----               --------
                      PPPP                     0
                      PPPH              32493534
                      PPHH               3052806
                      PHPH               1613224
                      PHHH                312951
                      HHHH                  8771

                     TOTAL              37481286

  @FORMT2-I, Second-order MP correlation energies:
            ------------------------------------------------
            E(SCF)                  =   -246.776280702979 a.u.
            E2(AA)                  =     -0.132465954038 a.u.
            E2(AB)                  =     -0.810705322273 a.u.
            E2(TOT)                 =     -1.075637230348 a.u.
            Total MP2 energy        =   -247.851917933327 a.u.
            ------------------------------------------------
   Largest T2 amplitudes for spin case AB:
       _       _                 _       _                 _       _
   i   j   a   b             i   j   a   b             i   j   a   b
-----------------------------------------------------------------------------
[ 20  20 174 174]-0.06920 [ 21  21 217 217]-0.06628 [ 21  21 174 174]-0.05142
[ 20  20 217 217]-0.03961 [ 21  20 174 217] 0.03510 [ 20  21 217 174] 0.03510
[ 19  19 174 174]-0.03291 [ 19  19 217 217]-0.02695 [ 20  19 175 174]-0.02488
[ 19  20 174 175]-0.02488 [ 20  20 175 175]-0.02241 [ 21  19 175 217] 0.02077
[ 19  21 217 175] 0.02077 [ 21  21 219 217] 0.02075 [ 21  21 217 219] 0.02075
-----------------------------------------------------------------------------
   Norm of T2AB vector (  6100803 symmetry allowed elements):  0.4928718514.
-----------------------------------------------------------------------------
 @CHECKOUT-I, Total execution time (CPU/WALL):        28.94/       3.54 seconds.
--executable xintprc finished with status     0 in        3.57 seconds (walltime).
 --invoking executable--
/home/besselman/CFOUR_18/cfour18/bin/xvdint
 @GETMEM-I,  Allocated  183105 MB of main memory.
 One- and two-electron integral derivatives are calculated
 for RHF hessians and dipole derivatives.
 Spherical gaussians are used.
  Integrals for DBOC will be evaluated
 
   First contribution to E(DBOC):      173.61883 cm-1
   Second contribution to E(DBOC):    -2721.49953 cm-1

                     Kinetic energy integral gradient
                     --------------------------------

                         H #1 z     0.4645423267
                         C #2 z     0.1985085656
                         C #3 x    -0.3564591487
                         C #3 z     0.1773794248
                         C #4 x    -0.5994680798
                         C #4 z     0.1569728656
                         H #5 x    -0.8156412012
                         H #5 z     0.4293373012
                         H #6 x    -0.7728957821
                         H #6 z    -0.5234531090
                         N #7 z    -0.9032873749


 H #1       0.0000000000            0.0000000000            0.4645423267
 C #2       0.0000000000            0.0000000000            0.1985085656
 C #3 1    -0.1782295744            0.0000000000            0.0886897124
 C #3 2     0.1782295744            0.0000000000            0.0886897124
 C #4 1    -0.2997340399            0.0000000000            0.0784864328
 C #4 2     0.2997340399            0.0000000000            0.0784864328
 H #5 1    -0.4078206006            0.0000000000            0.2146686506
 H #5 2     0.4078206006            0.0000000000            0.2146686506
 H #6 1    -0.3864478911            0.0000000000           -0.2617265545
 H #6 2     0.3864478911            0.0000000000           -0.2617265545
 N #7       0.0000000000            0.0000000000           -0.9032873749


                   Nuclear attraction integral gradient
                   ------------------------------------

                         H #1 z    -7.4652782123
                         C #2 z   -17.2905617074
                         C #3 x    30.0015473080
                         C #3 z   -16.4438414457
                         C #4 x    33.8079659913
                         C #4 z     9.9835642212
                         H #5 x    12.8963137723
                         H #5 z    -6.8937834862
                         H #6 x    12.5599724824
                         H #6 z     8.4883697461
                         N #7 z    29.6215308843


 H #1       0.0000000000            0.0000000000           -7.4652782123
 C #2       0.0000000000            0.0000000000          -17.2905617074
 C #3 1    15.0007736540            0.0000000000           -8.2219207229
 C #3 2   -15.0007736540            0.0000000000           -8.2219207229
 C #4 1    16.9039829957            0.0000000000            4.9917821106
 C #4 2   -16.9039829957            0.0000000000            4.9917821106
 H #5 1     6.4481568861            0.0000000000           -3.4468917431
 H #5 2    -6.4481568861            0.0000000000           -3.4468917431
 H #6 1     6.2799862412            0.0000000000            4.2441848731
 H #6 2    -6.2799862412            0.0000000000            4.2441848731
 N #7       0.0000000000            0.0000000000           29.6215308843


                      Reorthonormalization gradient
                      -----------------------------

                         H #1 z     0.2223033909
                         C #2 z    -0.0686678160
                         C #3 x     0.1102699548
                         C #3 z    -0.1127573440
                         C #4 x    -0.2055061698
                         C #4 z     0.4492615870
                         H #5 x    -0.3639781934
                         H #5 z     0.1914400302
                         H #6 x    -0.3350390055
                         H #6 z    -0.2537888618
                         N #7 z    -0.4277909863


 H #1       0.0000000000            0.0000000000            0.2223033909
 C #2       0.0000000000            0.0000000000           -0.0686678160
 C #3 1     0.0551349774            0.0000000000           -0.0563786720
 C #3 2    -0.0551349774            0.0000000000           -0.0563786720
 C #4 1    -0.1027530849            0.0000000000            0.2246307935
 C #4 2     0.1027530849            0.0000000000            0.2246307935
 H #5 1    -0.1819890967            0.0000000000            0.0957200151
 H #5 2     0.1819890967            0.0000000000            0.0957200151
 H #6 1    -0.1675195028            0.0000000000           -0.1268944309
 H #6 2     0.1675195028            0.0000000000           -0.1268944309
 N #7       0.0000000000            0.0000000000           -0.4277909863


                     Kinetic energy integral Hessian
                     -------------------------------


           Symmetry 1

           H #1 z      C #2 z      C #3 x      C #3 z      C #4 x      C #4 z

 H #1 z    0.297706
 C #2 z   -0.313886   -0.290846
 C #3 x    0.014604   -0.767431   -0.560225
 C #3 z    0.016698    0.581018    0.145021   -0.387539
 C #4 x   -0.000090    0.015515    1.024292    0.099144   -0.414749
 C #4 z   -0.000707    0.023377    0.088370   -0.717528   -0.572875   -0.364073
 H #5 x    0.000278    0.004146   -0.329768    0.554907    0.003545   -0.010770
 H #5 z    0.000220   -0.004226    0.554444    0.438538   -0.010497    0.015897
 H #6 x   -0.000045   -0.000672   -0.001643    0.016773   -0.228003   -0.641744
 H #6 z   -0.000063   -0.000867    0.016782    0.029851   -0.641499    0.329014
 N #7 z    0.000032    0.005429   -0.051789    0.038963    1.110303    0.714020

           H #5 x      H #5 z      H #6 x      H #6 z      N #7 z

 H #5 x    0.301495
 H #5 z   -0.549119   -0.450063
 H #6 x   -0.000037    0.000029    0.186854
 H #6 z   -0.000036    0.000292    0.636906   -0.353550
 N #7 z    0.000594   -0.000659   -0.011247   -0.004676   -0.753109


           Symmetry 2

           H #1 x      C #2 x      C #3 x      C #3 z      C #4 x      C #4 z

 H #1 x   -0.374370
 C #2 x    0.368887   -0.141235
 C #3 x    0.005062   -0.253329   -0.484076
 C #3 z    0.014604   -0.767431    0.145021   -0.370221
 C #4 x   -0.000119    0.000126    1.046627    0.088370   -0.338143
 C #4 z   -0.000090    0.015515    0.099144   -0.721335   -0.572875   -0.332981
 H #5 x    0.000520    0.026915   -0.332131    0.554444    0.004014   -0.010497
 H #5 z    0.000278    0.004146    0.554907    0.438618   -0.010770    0.015859
 H #6 x   -0.000005   -0.000698   -0.001597    0.016782   -0.227917   -0.641499
 H #6 z   -0.000045   -0.000672    0.016773    0.029538   -0.641744    0.329795
 N #7 x    0.000025   -0.000665    0.019443   -0.051789   -0.484589    1.110303

           H #5 x      H #5 z      H #6 x      H #6 z      N #7 x

 H #5 x    0.301258
 H #5 z   -0.549119   -0.450108
 H #6 x    0.000053   -0.000036    0.186688
 H #6 z    0.000029    0.000273    0.636906   -0.353593
 N #7 x   -0.000628    0.000594    0.043477   -0.011247    0.422936


           Symmetry 3

           H #1 y      C #2 y      C #3 y      C #4 y      H #5 y      H #6 y

 H #1 y   -0.362135
 C #2 y    0.366638   -1.594822
 C #3 y   -0.004464    1.243051   -3.170857
 C #4 y   -0.000141   -0.009107    1.234891   -3.570508
 H #5 y    0.000053   -0.004351    0.731241   -0.001966   -0.724922
 H #6 y    0.000019   -0.000125   -0.008398    0.737642   -0.000004   -0.724034
 N #7 y    0.000029   -0.001284   -0.025463    1.609189   -0.000050   -0.005100

           N #7 y

 N #7 y   -1.577321


           Symmetry 4

           C #3 y      C #4 y      H #5 y      H #6 y

 C #3 y   -3.145168
 C #4 y    1.245627   -3.535237
 H #5 y    0.731242   -0.001900   -0.724967
 H #6 y   -0.008667    0.738341    0.000015   -0.724077


           H #1 x      H #1 y      H #1 z      C #2 x      C #2 y      C #2 z

 H #1 x   -0.374370
 H #1 y    0.000000   -0.362135
 H #1 z    0.000000    0.000000    0.297706

 C #2 x    0.368887    0.000000    0.000000   -0.141235
 C #2 y    0.000000    0.366638    0.000000    0.000000   -1.594822
 C #2 z    0.000000    0.000000   -0.313886    0.000000    0.000000   -0.290846

 C #1 x    0.002531    0.000000    0.007302   -0.126664    0.000000   -0.383716
 C #1 y    0.000000   -0.002232    0.000000    0.000000    0.621525    0.000000
 C #1 z    0.007302    0.000000    0.008349   -0.383716    0.000000    0.290509

 C #2 x    0.002531    0.000000   -0.007302   -0.126664    0.000000    0.383716
 C #2 y    0.000000   -0.002232    0.000000    0.000000    0.621525    0.000000
 C #2 z   -0.007302    0.000000    0.008349    0.383716    0.000000    0.290509

 C #1 x   -0.000059    0.000000   -0.000045    0.000063    0.000000    0.007757
 C #1 y    0.000000   -0.000070    0.000000    0.000000   -0.004553    0.000000
 C #1 z   -0.000045    0.000000   -0.000353    0.007757    0.000000    0.011689

 C #2 x   -0.000059    0.000000    0.000045    0.000063    0.000000   -0.007757
 C #2 y    0.000000   -0.000070    0.000000    0.000000   -0.004553    0.000000
 C #2 z    0.000045    0.000000   -0.000353   -0.007757    0.000000    0.011689

 H #1 x    0.000260    0.000000    0.000139    0.013457    0.000000    0.002073
 H #1 y    0.000000    0.000026    0.000000    0.000000   -0.002176    0.000000
 H #1 z    0.000139    0.000000    0.000110    0.002073    0.000000   -0.002113

 H #2 x    0.000260    0.000000   -0.000139    0.013457    0.000000   -0.002073
 H #2 y    0.000000    0.000026    0.000000    0.000000   -0.002176    0.000000
 H #2 z   -0.000139    0.000000    0.000110   -0.002073    0.000000   -0.002113

 H #1 x   -0.000003    0.000000   -0.000023   -0.000349    0.000000   -0.000336
 H #1 y    0.000000    0.000010    0.000000    0.000000   -0.000062    0.000000
 H #1 z   -0.000023    0.000000   -0.000032   -0.000336    0.000000   -0.000433

 H #2 x   -0.000003    0.000000    0.000023   -0.000349    0.000000    0.000336
 H #2 y    0.000000    0.000010    0.000000    0.000000   -0.000062    0.000000
 H #2 z    0.000023    0.000000   -0.000032    0.000336    0.000000   -0.000433

 N #7 x    0.000025    0.000000    0.000000   -0.000665    0.000000    0.000000
 N #7 y    0.000000    0.000029    0.000000    0.000000   -0.001284    0.000000
 N #7 z    0.000000    0.000000    0.000032    0.000000    0.000000    0.005429


           C #1 x      C #1 y      C #1 z      C #2 x      C #2 y      C #2 z

 C #1 x   -0.261075
 C #1 y    0.000000   -1.579006
 C #1 z    0.072510    0.000000   -0.189440

 C #2 x    0.019037    0.000000    0.000000   -0.261075
 C #2 y    0.000000   -0.006422    0.000000    0.000000   -1.579006
 C #2 z   -0.000000    0.000000   -0.004329   -0.072510    0.000000   -0.189440

 C #1 x    0.517730    0.000000    0.046878    0.005584    0.000000    0.002693
 C #1 y    0.000000    0.620130    0.000000    0.000000   -0.002684    0.000000
 C #1 z    0.046878    0.000000   -0.359716    0.002693    0.000000    0.000952

 C #2 x    0.005584    0.000000   -0.002693    0.517730    0.000000   -0.046878
 C #2 y    0.000000   -0.002684    0.000000    0.000000    0.620130    0.000000
 C #2 z   -0.002693    0.000000    0.000952   -0.046878    0.000000   -0.359716

 H #1 x   -0.165475    0.000000    0.277338   -0.000591    0.000000    0.000116
 H #1 y    0.000000    0.365621    0.000000    0.000000   -0.000000    0.000000
 H #1 z    0.277338    0.000000    0.219289    0.000116    0.000000   -0.000020

 H #2 x   -0.000591    0.000000   -0.000116   -0.165475    0.000000   -0.277338
 H #2 y    0.000000   -0.000000    0.000000    0.000000    0.365621    0.000000
 H #2 z   -0.000116    0.000000   -0.000020   -0.277338    0.000000    0.219289

 H #1 x   -0.000810    0.000000    0.008389    0.000012    0.000000   -0.000002
 H #1 y    0.000000   -0.004266    0.000000    0.000000    0.000067    0.000000
 H #1 z    0.008389    0.000000    0.014847   -0.000002    0.000000    0.000078

 H #2 x    0.000012    0.000000    0.000002   -0.000810    0.000000   -0.008389
 H #2 y    0.000000    0.000067    0.000000    0.000000   -0.004266    0.000000
 H #2 z    0.000002    0.000000    0.000078   -0.008389    0.000000    0.014847

 N #7 x    0.009722    0.000000   -0.025895    0.009722    0.000000    0.025895
 N #7 y    0.000000   -0.012732    0.000000    0.000000   -0.012732    0.000000
 N #7 z   -0.025895    0.000000    0.019481    0.025895    0.000000    0.019481


           C #1 x      C #1 y      C #1 z      C #2 x      C #2 y      C #2 z

 C #1 x   -0.188223
 C #1 y    0.000000   -1.776436
 C #1 z   -0.286438    0.000000   -0.174263

 C #2 x    0.019151    0.000000    0.000000   -0.188223
 C #2 y    0.000000   -0.008818    0.000000    0.000000   -1.776436
 C #2 z   -0.000000    0.000000   -0.007773    0.286438    0.000000   -0.174263

 H #1 x    0.001890    0.000000   -0.005317    0.000117    0.000000   -0.000068
 H #1 y    0.000000   -0.000966    0.000000    0.000000   -0.000017    0.000000
 H #1 z   -0.005317    0.000000    0.007939   -0.000068    0.000000    0.000010

 H #2 x    0.000117    0.000000    0.000068    0.001890    0.000000    0.005317
 H #2 y    0.000000   -0.000017    0.000000    0.000000   -0.000966    0.000000
 H #2 z    0.000068    0.000000    0.000010    0.005317    0.000000    0.007939

 H #1 x   -0.113980    0.000000   -0.320811    0.000021    0.000000   -0.000061
 H #1 y    0.000000    0.368996    0.000000    0.000000   -0.000175    0.000000
 H #1 z   -0.320811    0.000000    0.164702   -0.000061    0.000000   -0.000195

 H #2 x    0.000021    0.000000    0.000061   -0.113980    0.000000    0.320811
 H #2 y    0.000000   -0.000175    0.000000    0.000000    0.368996    0.000000
 H #2 z    0.000061    0.000000   -0.000195    0.320811    0.000000    0.164702

 N #7 x   -0.242294    0.000000    0.555152   -0.242294    0.000000   -0.555152
 N #7 y    0.000000    0.804595    0.000000    0.000000    0.804595    0.000000
 N #7 z    0.555152    0.000000    0.357010   -0.555152    0.000000    0.357010


           H #1 x      H #1 y      H #1 z      H #2 x      H #2 y      H #2 z

 H #1 x    0.150688
 H #1 y    0.000000   -0.362472
 H #1 z   -0.274559    0.000000   -0.225043

 H #2 x   -0.000059    0.000000    0.000000    0.150688
 H #2 y    0.000000    0.000011    0.000000    0.000000   -0.362472
 H #2 z    0.000000    0.000000    0.000011    0.274559    0.000000   -0.225043

 H #1 x    0.000004    0.000000   -0.000002    0.000022    0.000000    0.000016
 H #1 y    0.000000    0.000003    0.000000    0.000000   -0.000005    0.000000
 H #1 z   -0.000002    0.000000    0.000141    0.000016    0.000000    0.000005

 H #2 x    0.000022    0.000000   -0.000016    0.000004    0.000000    0.000002
 H #2 y    0.000000   -0.000005    0.000000    0.000000    0.000003    0.000000
 H #2 z   -0.000016    0.000000    0.000005    0.000002    0.000000    0.000141

 N #7 x   -0.000314    0.000000    0.000297   -0.000314    0.000000   -0.000297
 N #7 y    0.000000   -0.000025    0.000000    0.000000   -0.000025    0.000000
 N #7 z    0.000297    0.000000   -0.000329   -0.000297    0.000000   -0.000329


           H #1 x      H #1 y      H #1 z      H #2 x      H #2 y      H #2 z

 H #1 x    0.093386
 H #1 y    0.000000   -0.362028
 H #1 z    0.318453    0.000000   -0.176786

 H #2 x   -0.000042    0.000000    0.000000    0.093386
 H #2 y    0.000000    0.000011    0.000000    0.000000   -0.362028
 H #2 z    0.000000    0.000000    0.000011   -0.318453    0.000000   -0.176786

 N #7 x    0.021739    0.000000   -0.005624    0.021739    0.000000    0.005624
 N #7 y    0.000000   -0.002550    0.000000    0.000000   -0.002550    0.000000
 N #7 z   -0.005624    0.000000   -0.002338    0.005624    0.000000   -0.002338


           N #7 x      N #7 y      N #7 z

 N #7 x    0.422936
 N #7 y    0.000000   -1.577321
 N #7 z    0.000000    0.000000   -0.753109


                   Nuclear attraction integral Hessian
                   -----------------------------------


           Symmetry 1

           H #1 z      C #2 z      C #3 x      C #3 z      C #4 x      C #4 z

 H #1 z   -0.923038
 C #2 z    0.353194   10.544457
 C #3 x   -0.074314   12.070983   17.800319
 C #3 z    0.145893  -13.657998   -3.507473   13.544479
 C #4 x    0.156759    1.513114  -21.266940   -0.586860   16.136853
 C #4 z    0.330742    1.555551   -2.837592    6.105825   11.153494   15.839575
 H #5 x   -0.001283   -0.188608   -1.989152   -4.502718   -0.096558   -0.080554
 H #5 z   -0.004651    0.054737   -4.435002   -8.155503   -0.006116   -0.002894
 H #6 x    0.012996    0.289654    0.157421   -0.221567   -3.392219    5.556858
 H #6 z    0.013836    0.210450   -0.098829   -0.123172    5.127972   -7.333886
 N #7 z    0.084025    0.939609   -1.117773    2.140477  -17.358364  -16.494912

           H #5 x      H #5 z      H #6 x      H #6 z      N #7 z

 H #5 x    0.979792
 H #5 z    5.094094    7.905470
 H #6 x   -0.030298    0.020574    1.981526
 H #6 z   -0.026437    0.035775   -6.120347    7.190361
 N #7 z   -0.294494    0.167065    0.461831    0.006636   13.157100


           Symmetry 2

           H #1 x      C #2 x      C #3 x      C #3 z      C #4 x      C #4 z

 H #1 x    5.382197
 C #2 x   -5.277433    6.612379
 C #3 x    0.005649   -0.745564   22.480766
 C #3 z    0.062844   11.572653   -3.559620   15.547690
 C #4 x   -0.069571   -0.217424  -20.252947   -2.381351   21.760456
 C #4 z    0.129642    1.515088   -0.995480    6.801356   10.678129   17.793725
 H #5 x   -0.011046    0.049291   -1.310956   -4.398692    0.140327    0.103365
 H #5 z   -0.011468   -0.023331   -4.599562   -7.949590   -0.196512    0.023539
 H #6 x    0.000150    0.096831    0.255324   -0.344004   -2.444058    5.304526
 H #6 z    0.006996    0.259880    0.044316   -0.123180    5.448303   -7.108404
 N #7 x   -0.029946   -0.518080   -0.432272   -0.951830    1.083217  -16.735270

           H #5 x      H #5 z      H #6 x      H #6 z      N #7 x

 H #5 x    1.014166
 H #5 z    5.088297    7.915398
 H #6 x    0.002147   -0.003156    2.018684
 H #6 z   -0.000166    0.029690   -6.110035    7.202124
 N #7 x    0.116071   -0.254267    0.070922    0.350707   -0.289911


           Symmetry 3

           H #1 y      C #2 y      C #3 y      C #4 y      H #5 y      H #6 y

 H #1 y    5.370432
 C #2 y   -5.203524   31.468065
 C #3 y   -0.009114  -24.842528   60.909683
 C #4 y   -0.112881   -0.916248  -25.363339   68.846862
 H #5 y   -0.007506    0.006552  -10.388641   -0.130699   10.678124
 H #6 y   -0.006116   -0.125806    0.127675  -10.721404   -0.024442   10.824214
 N #7 y   -0.031292   -0.386511   -0.433737  -31.602291   -0.133387   -0.074121

           N #7 y

 N #7 y   32.661340


           Symmetry 4

           C #3 y      C #4 y      H #5 y      H #6 y

 C #3 y   62.329254
 C #4 y  -24.590642   70.068843
 H #5 y  -10.161376   -0.012995   10.690059
 H #6 y    0.228663  -10.440928   -0.014466   10.837969


           H #1 x      H #1 y      H #1 z      C #2 x      C #2 y      C #2 z

 H #1 x    5.382197
 H #1 y    0.000000    5.370432
 H #1 z    0.000000    0.000000   -0.923038

 C #2 x   -5.277433    0.000000    0.000000    6.612379
 C #2 y    0.000000   -5.203524    0.000000    0.000000   31.468065
 C #2 z    0.000000    0.000000    0.353194    0.000000    0.000000   10.544457

 C #1 x    0.002825    0.000000   -0.037157   -0.372782    0.000000    6.035491
 C #1 y    0.000000   -0.004557    0.000000    0.000000  -12.421264    0.000000
 C #1 z    0.031422    0.000000    0.072946    5.786327    0.000000   -6.828999

 C #2 x    0.002825    0.000000    0.037157   -0.372782    0.000000   -6.035491
 C #2 y    0.000000   -0.004557    0.000000    0.000000  -12.421264    0.000000
 C #2 z   -0.031422    0.000000    0.072946   -5.786327    0.000000   -6.828999

 C #1 x   -0.034786    0.000000    0.078380   -0.108712    0.000000    0.756557
 C #1 y    0.000000   -0.056440    0.000000    0.000000   -0.458124    0.000000
 C #1 z    0.064821    0.000000    0.165371    0.757544    0.000000    0.777775

 C #2 x   -0.034786    0.000000   -0.078380   -0.108712    0.000000   -0.756557
 C #2 y    0.000000   -0.056440    0.000000    0.000000   -0.458124    0.000000
 C #2 z   -0.064821    0.000000    0.165371   -0.757544    0.000000    0.777775

 H #1 x   -0.005523    0.000000   -0.000641    0.024645    0.000000   -0.094304
 H #1 y    0.000000   -0.003753    0.000000    0.000000    0.003276    0.000000
 H #1 z   -0.005734    0.000000   -0.002326   -0.011665    0.000000    0.027369

 H #2 x   -0.005523    0.000000    0.000641    0.024645    0.000000    0.094304
 H #2 y    0.000000   -0.003753    0.000000    0.000000    0.003276    0.000000
 H #2 z    0.005734    0.000000   -0.002326    0.011665    0.000000    0.027369

 H #1 x    0.000075    0.000000    0.006498    0.048415    0.000000    0.144827
 H #1 y    0.000000   -0.003058    0.000000    0.000000   -0.062903    0.000000
 H #1 z    0.003498    0.000000    0.006918    0.129940    0.000000    0.105225

 H #2 x    0.000075    0.000000   -0.006498    0.048415    0.000000   -0.144827
 H #2 y    0.000000   -0.003058    0.000000    0.000000   -0.062903    0.000000
 H #2 z   -0.003498    0.000000    0.006918   -0.129940    0.000000    0.105225

 N #7 x   -0.029946    0.000000    0.000000   -0.518080    0.000000    0.000000
 N #7 y    0.000000   -0.031292    0.000000    0.000000   -0.386511    0.000000
 N #7 z    0.000000    0.000000    0.084025    0.000000    0.000000    0.939609


           C #1 x      C #1 y      C #1 z      C #2 x      C #2 y      C #2 z

 C #1 x   10.070271
 C #1 y    0.000000   30.809734
 C #1 z   -1.766773    0.000000    7.273042

 C #2 x    1.170112    0.000000   -0.013037   10.070271
 C #2 y    0.000000   -0.354893    0.000000    0.000000   30.809734
 C #2 z    0.013037    0.000000   -0.500803    1.766773    0.000000    7.273042

 C #1 x  -10.379972    0.000000   -0.742053    0.253498    0.000000    0.448623
 C #1 y    0.000000  -12.488495    0.000000    0.000000   -0.193174    0.000000
 C #1 z   -0.958268    0.000000    3.226795    0.460528    0.000000   -0.173883

 C #2 x    0.253498    0.000000   -0.448623  -10.379972    0.000000    0.742053
 C #2 y    0.000000   -0.193174    0.000000    0.000000  -12.488495    0.000000
 C #2 z   -0.460528    0.000000   -0.173883    0.958268    0.000000    3.226795

 H #1 x   -0.825027    0.000000   -2.225352    0.169549    0.000000   -0.026006
 H #1 y    0.000000   -5.137504    0.000000    0.000000   -0.056816    0.000000
 H #1 z   -2.258641    0.000000   -4.026273   -0.041140    0.000000   -0.051478

 H #2 x    0.169549    0.000000    0.026006   -0.825027    0.000000    2.225352
 H #2 y    0.000000   -0.056816    0.000000    0.000000   -5.137504    0.000000
 H #2 z    0.041140    0.000000   -0.051478    2.258641    0.000000   -4.026273

 H #1 x    0.103186    0.000000   -0.141393    0.024476    0.000000    0.030609
 H #1 y    0.000000    0.089085    0.000000    0.000000   -0.025247    0.000000
 H #1 z   -0.013628    0.000000   -0.061588    0.035786    0.000000    0.000002

 H #2 x    0.024476    0.000000   -0.030609    0.103186    0.000000    0.141393
 H #2 y    0.000000   -0.025247    0.000000    0.000000    0.089085    0.000000
 H #2 z   -0.035786    0.000000    0.000002    0.013628    0.000000   -0.061588

 N #7 x   -0.216136    0.000000   -0.475915   -0.216136    0.000000    0.475915
 N #7 y    0.000000   -0.216868    0.000000    0.000000   -0.216868    0.000000
 N #7 z   -0.558887    0.000000    1.070238    0.558887    0.000000    1.070238


           C #1 x      C #1 y      C #1 z      C #2 x      C #2 y      C #2 z

 C #1 x    9.474327
 C #1 y    0.000000   34.728926
 C #1 z    5.457906    0.000000    8.408325

 C #2 x    1.405901    0.000000   -0.118841    9.474327
 C #2 y    0.000000   -0.305495    0.000000    0.000000   34.728926
 C #2 z    0.118841    0.000000   -0.488537   -5.457906    0.000000    8.408325

 H #1 x    0.010942    0.000000    0.005703    0.059221    0.000000   -0.045980
 H #1 y    0.000000   -0.035924    0.000000    0.000000   -0.029426    0.000000
 H #1 z   -0.050657    0.000000    0.005161   -0.047599    0.000000   -0.006608

 H #2 x    0.059221    0.000000    0.045980    0.010942    0.000000   -0.005703
 H #2 y    0.000000   -0.029426    0.000000    0.000000   -0.035924    0.000000
 H #2 z    0.047599    0.000000   -0.006608    0.050657    0.000000    0.005161

 H #1 x   -1.459069    0.000000    2.715346    0.237040    0.000000    0.063083
 H #1 y    0.000000   -5.290583    0.000000    0.000000   -0.070119    0.000000
 H #1 z    2.644069    0.000000   -3.610572    0.080083    0.000000   -0.056371

 H #2 x    0.237040    0.000000   -0.063083   -1.459069    0.000000   -2.715346
 H #2 y    0.000000   -0.070119    0.000000    0.000000   -5.290583    0.000000
 H #2 z   -0.080083    0.000000   -0.056371   -2.644069    0.000000   -3.610572

 N #7 x    0.541608    0.000000   -8.367635    0.541608    0.000000    8.367635
 N #7 y    0.000000  -15.801146    0.000000    0.000000  -15.801146    0.000000
 N #7 z   -8.679182    0.000000   -8.247456    8.679182    0.000000   -8.247456


           H #1 x      H #1 y      H #1 z      H #2 x      H #2 y      H #2 z

 H #1 x    0.498489
 H #1 y    0.000000    5.342046
 H #1 z    2.545598    0.000000    3.955217

 H #2 x    0.008594    0.000000   -0.001449    0.498489
 H #2 y    0.000000   -0.002984    0.000000    0.000000    5.342046
 H #2 z    0.001449    0.000000   -0.002482   -2.545598    0.000000    3.955217

 H #1 x   -0.007038    0.000000    0.004354    0.008111    0.000000    0.005932
 H #1 y    0.000000   -0.009727    0.000000    0.000000   -0.002494    0.000000
 H #1 z   -0.006651    0.000000    0.016366    0.006568    0.000000    0.001521

 H #2 x    0.008111    0.000000   -0.005932   -0.007038    0.000000   -0.004354
 H #2 y    0.000000   -0.002494    0.000000    0.000000   -0.009727    0.000000
 H #2 z   -0.006568    0.000000    0.001521    0.006651    0.000000    0.016366

 N #7 x    0.058035    0.000000   -0.127133    0.058035    0.000000    0.127133
 N #7 y    0.000000   -0.066694    0.000000    0.000000   -0.066694    0.000000
 N #7 z   -0.147247    0.000000    0.083533    0.147247    0.000000    0.083533


           H #1 x      H #1 y      H #1 z      H #2 x      H #2 y      H #2 z

 H #1 x    1.000053
 H #1 y    0.000000    5.415546
 H #1 z   -3.057596    0.000000    3.598121

 H #2 x    0.009289    0.000000    0.002578    1.000053
 H #2 y    0.000000   -0.003439    0.000000    0.000000    5.415546
 H #2 z   -0.002578    0.000000   -0.002941    3.057596    0.000000    3.598121

 N #7 x    0.035461    0.000000    0.175353    0.035461    0.000000   -0.175353
 N #7 y    0.000000   -0.037060    0.000000    0.000000   -0.037060    0.000000
 N #7 z    0.230916    0.000000    0.003318   -0.230916    0.000000    0.003318


           N #7 x      N #7 y      N #7 z

 N #7 x   -0.289911
 N #7 y    0.000000   32.661340
 N #7 z    0.000000    0.000000   13.157100


                Highest order reorthonormalization Hessian
                ------------------------------------------


           Symmetry 1

           H #1 z      C #2 z      C #3 x      C #3 z      C #4 x      C #4 z

 H #1 z   -0.095317
 C #2 z    0.084308   -0.584652
 C #3 x    0.018956   -0.073359   -1.224174
 C #3 z    0.014015    0.509595   -0.055516   -1.333237
 C #4 x   -0.001673    0.011632    0.540305    0.042028   -1.317970
 C #4 z   -0.003577    0.006231    0.017757    0.363879   -0.166247   -1.460653
 H #5 x    0.002338    0.005127    0.234735    0.116741   -0.002378   -0.017034
 H #5 z    0.000123   -0.015777    0.116755    0.402654   -0.017324    0.015924
 H #6 x    0.000080   -0.003430   -0.015077    0.021817    0.281378   -0.144586
 H #6 z    0.000123   -0.002728    0.019407    0.021008   -0.141345    0.363517
 N #7 z    0.000325    0.003023   -0.044001    0.022086    0.272929    0.714679

           H #5 x      H #5 z      H #6 x      H #6 z      N #7 z

 H #5 x   -0.254653
 H #5 z   -0.108492   -0.404585
 H #6 x   -0.000806   -0.000180   -0.288570
 H #6 z   -0.000095    0.002367    0.136931   -0.368217
 N #7 z    0.001415   -0.000705   -0.010633   -0.016071   -0.723337


           Symmetry 2

           H #1 x      C #2 x      C #3 x      C #3 z      C #4 x      C #4 z

 H #1 x   -0.238335
 C #2 x    0.239368   -0.669994
 C #3 x   -0.004039    0.418722   -1.191053
 C #3 z    0.018956   -0.073359   -0.055516   -1.293534
 C #4 x    0.000437   -0.011256    0.572724    0.017757   -1.293016
 C #4 z   -0.001673    0.011632    0.042028    0.366089   -0.166247   -1.407142
 H #5 x    0.002621    0.026470    0.230077    0.116755   -0.003530   -0.017324
 H #5 z    0.002338    0.005127    0.116741    0.400788   -0.017034    0.015772
 H #6 x    0.000020   -0.001340   -0.011647    0.019407    0.268366   -0.141345
 H #6 z    0.000080   -0.003430    0.021817    0.020589   -0.144586    0.360730
 N #7 x   -0.000071   -0.001970   -0.014785   -0.044001    0.466275    0.272929

           H #5 x      H #5 z      H #6 x      H #6 z      N #7 x

 H #5 x   -0.254109
 H #5 z   -0.108492   -0.404516
 H #6 x   -0.000930   -0.000095   -0.288082
 H #6 z   -0.000180    0.002397    0.136931   -0.368145
 N #7 x   -0.000598    0.001415    0.033612   -0.010633   -0.482462


           Symmetry 3

           H #1 y      C #2 y      C #3 y      C #4 y      H #5 y      H #6 y

 H #1 y   -0.221410
 C #2 y    0.237279   -0.879742
 C #3 y   -0.015542    0.677366   -1.707075
 C #4 y    0.001048   -0.016822    0.657921   -2.097119
 H #5 y   -0.001278   -0.015973    0.457962   -0.012680   -0.427916
 H #6 y   -0.000024    0.001464   -0.023134    0.459828   -0.000862   -0.421354
 N #7 y   -0.000073   -0.003571   -0.047497    1.007825    0.000748   -0.015918

           N #7 y

 N #7 y   -0.941513


           Symmetry 4

           C #3 y      C #4 y      H #5 y      H #6 y

 C #3 y   -1.663197
 C #4 y    0.689835   -2.044376
 H #5 y    0.456264   -0.012723   -0.427846
 H #6 y   -0.022199    0.456384   -0.000882   -0.421283


           H #1 x      H #1 y      H #1 z      C #2 x      C #2 y      C #2 z

 H #1 x   -0.238335
 H #1 y    0.000000   -0.221410
 H #1 z    0.000000    0.000000   -0.095317

 C #2 x    0.239368    0.000000    0.000000   -0.669994
 C #2 y    0.000000    0.237279    0.000000    0.000000   -0.879742
 C #2 z    0.000000    0.000000    0.084308    0.000000    0.000000   -0.584652

 C #1 x   -0.002020    0.000000    0.009478    0.209361    0.000000   -0.036680
 C #1 y    0.000000   -0.007771    0.000000    0.000000    0.338683    0.000000
 C #1 z    0.009478    0.000000    0.007007   -0.036680    0.000000    0.254797

 C #2 x   -0.002020    0.000000   -0.009478    0.209361    0.000000    0.036680
 C #2 y    0.000000   -0.007771    0.000000    0.000000    0.338683    0.000000
 C #2 z   -0.009478    0.000000    0.007007    0.036680    0.000000    0.254797

 C #1 x    0.000218    0.000000   -0.000836   -0.005628    0.000000    0.005816
 C #1 y    0.000000    0.000524    0.000000    0.000000   -0.008411    0.000000
 C #1 z   -0.000836    0.000000   -0.001788    0.005816    0.000000    0.003115

 C #2 x    0.000218    0.000000    0.000836   -0.005628    0.000000   -0.005816
 C #2 y    0.000000    0.000524    0.000000    0.000000   -0.008411    0.000000
 C #2 z    0.000836    0.000000   -0.001788   -0.005816    0.000000    0.003115

 H #1 x    0.001310    0.000000    0.001169    0.013235    0.000000    0.002563
 H #1 y    0.000000   -0.000639    0.000000    0.000000   -0.007987    0.000000
 H #1 z    0.001169    0.000000    0.000062    0.002563    0.000000   -0.007888

 H #2 x    0.001310    0.000000   -0.001169    0.013235    0.000000   -0.002563
 H #2 y    0.000000   -0.000639    0.000000    0.000000   -0.007987    0.000000
 H #2 z   -0.001169    0.000000    0.000062   -0.002563    0.000000   -0.007888

 H #1 x    0.000010    0.000000    0.000040   -0.000670    0.000000   -0.001715
 H #1 y    0.000000   -0.000012    0.000000    0.000000    0.000732    0.000000
 H #1 z    0.000040    0.000000    0.000061   -0.001715    0.000000   -0.001364

 H #2 x    0.000010    0.000000   -0.000040   -0.000670    0.000000    0.001715
 H #2 y    0.000000   -0.000012    0.000000    0.000000    0.000732    0.000000
 H #2 z   -0.000040    0.000000    0.000061    0.001715    0.000000   -0.001364

 N #7 x   -0.000071    0.000000    0.000000   -0.001970    0.000000    0.000000
 N #7 y    0.000000   -0.000073    0.000000    0.000000   -0.003571    0.000000
 N #7 z    0.000000    0.000000    0.000325    0.000000    0.000000    0.003023


           C #1 x      C #1 y      C #1 z      C #2 x      C #2 y      C #2 z

 C #1 x   -0.603807
 C #1 y    0.000000   -0.842568
 C #1 z   -0.027758    0.000000   -0.656693

 C #2 x    0.008280    0.000000    0.000000   -0.603807
 C #2 y    0.000000   -0.010970    0.000000    0.000000   -0.842568
 C #2 z   -0.000000    0.000000   -0.009926    0.027758    0.000000   -0.656693

 C #1 x    0.278257    0.000000    0.014946    0.008105    0.000000    0.006068
 C #1 y    0.000000    0.336939    0.000000    0.000000   -0.007979    0.000000
 C #1 z    0.014946    0.000000    0.182492    0.006068    0.000000   -0.000552

 C #2 x    0.008105    0.000000   -0.006068    0.278257    0.000000   -0.014946
 C #2 y    0.000000   -0.007979    0.000000    0.000000    0.336939    0.000000
 C #2 z   -0.006068    0.000000   -0.000552   -0.014946    0.000000    0.182492

 H #1 x    0.116203    0.000000    0.058374   -0.001164    0.000000   -0.000004
 H #1 y    0.000000    0.228556    0.000000    0.000000    0.000424    0.000000
 H #1 z    0.058374    0.000000    0.200861   -0.000004    0.000000    0.000467

 H #2 x   -0.001164    0.000000    0.000004    0.116203    0.000000   -0.058374
 H #2 y    0.000000    0.000424    0.000000    0.000000    0.228556    0.000000
 H #2 z    0.000004    0.000000    0.000467   -0.058374    0.000000    0.200861

 H #1 x   -0.006681    0.000000    0.010306    0.000858    0.000000    0.000602
 H #1 y    0.000000   -0.011333    0.000000    0.000000   -0.000234    0.000000
 H #1 z    0.010306    0.000000    0.010399    0.000602    0.000000    0.000105

 H #2 x    0.000858    0.000000   -0.000602   -0.006681    0.000000   -0.010306
 H #2 y    0.000000   -0.000234    0.000000    0.000000   -0.011333    0.000000
 H #2 z   -0.000602    0.000000    0.000105   -0.010306    0.000000    0.010399

 N #7 x   -0.007393    0.000000   -0.022000   -0.007393    0.000000    0.022000
 N #7 y    0.000000   -0.023749    0.000000    0.000000   -0.023749    0.000000
 N #7 z   -0.022000    0.000000    0.011043    0.022000    0.000000    0.011043


           C #1 x      C #1 y      C #1 z      C #2 x      C #2 y      C #2 z

 C #1 x   -0.652746
 C #1 y    0.000000   -1.035374
 C #1 z   -0.083124    0.000000   -0.716949

 C #2 x    0.006239    0.000000    0.000000   -0.652746
 C #2 y    0.000000   -0.013186    0.000000    0.000000   -1.035374
 C #2 z    0.000000    0.000000   -0.013378    0.083124    0.000000   -0.716949

 H #1 x   -0.001477    0.000000   -0.008590   -0.000288    0.000000    0.000073
 H #1 y    0.000000   -0.006351    0.000000    0.000000    0.000011    0.000000
 H #1 z   -0.008590    0.000000    0.007924    0.000073    0.000000    0.000038

 H #2 x   -0.000288    0.000000   -0.000073   -0.001477    0.000000    0.008590
 H #2 y    0.000000    0.000011    0.000000    0.000000   -0.006351    0.000000
 H #2 z   -0.000073    0.000000    0.000038    0.008590    0.000000    0.007924

 H #1 x    0.137436    0.000000   -0.071483   -0.003253    0.000000   -0.000810
 H #1 y    0.000000    0.229053    0.000000    0.000000    0.000861    0.000000
 H #1 z   -0.071483    0.000000    0.181062   -0.000810    0.000000    0.000697

 H #2 x   -0.003253    0.000000    0.000810    0.137436    0.000000    0.071483
 H #2 y    0.000000    0.000861    0.000000    0.000000    0.229053    0.000000
 H #2 z    0.000810    0.000000    0.000697    0.071483    0.000000    0.181062

 N #7 x    0.233138    0.000000    0.136465    0.233138    0.000000   -0.136465
 N #7 y    0.000000    0.503912    0.000000    0.000000    0.503912    0.000000
 N #7 z    0.136465    0.000000    0.357340   -0.136465    0.000000    0.357340


           H #1 x      H #1 y      H #1 z      H #2 x      H #2 y      H #2 z

 H #1 x   -0.127191
 H #1 y    0.000000   -0.213941
 H #1 z   -0.054246    0.000000   -0.202275

 H #2 x    0.000136    0.000000   -0.000000   -0.127191
 H #2 y    0.000000   -0.000017    0.000000    0.000000   -0.213941
 H #2 z    0.000000    0.000000   -0.000017    0.054246    0.000000   -0.202275

 H #1 x   -0.000434    0.000000   -0.000069   -0.000031    0.000000   -0.000021
 H #1 y    0.000000   -0.000436    0.000000    0.000000    0.000005    0.000000
 H #1 z   -0.000069    0.000000    0.001191   -0.000021    0.000000   -0.000008

 H #2 x   -0.000031    0.000000    0.000021   -0.000434    0.000000    0.000069
 H #2 y    0.000000    0.000005    0.000000    0.000000   -0.000436    0.000000
 H #2 z    0.000021    0.000000   -0.000008    0.000069    0.000000    0.001191

 N #7 x   -0.000299    0.000000    0.000708   -0.000299    0.000000   -0.000708
 N #7 y    0.000000    0.000374    0.000000    0.000000    0.000374    0.000000
 N #7 z    0.000708    0.000000   -0.000353   -0.000708    0.000000   -0.000353


           H #1 x      H #1 y      H #1 z      H #2 x      H #2 y      H #2 z

 H #1 x   -0.144163
 H #1 y    0.000000   -0.210659
 H #1 z    0.068465    0.000000   -0.184090

 H #2 x    0.000122    0.000000   -0.000000   -0.144163
 H #2 y    0.000000   -0.000018    0.000000    0.000000   -0.210659
 H #2 z    0.000000    0.000000   -0.000018   -0.068465    0.000000   -0.184090

 N #7 x    0.016806    0.000000   -0.005316    0.016806    0.000000    0.005316
 N #7 y    0.000000   -0.007959    0.000000    0.000000   -0.007959    0.000000
 N #7 z   -0.005316    0.000000   -0.008035    0.005316    0.000000   -0.008035


           N #7 x      N #7 y      N #7 z

 N #7 x   -0.482462
 N #7 y    0.000000   -0.941513
 N #7 z    0.000000    0.000000   -0.723337


                Electronic contributions to dipole moment
                -----------------------------------------

                               au             Debye

                    z      1.31902379      3.35262465

  Conversion factor used: 1 a.u. =   2.54174691 Debye 


   Electronic contributions to static part of dipole moment derivatives
   --------------------------------------------------------------------


                     Total dipole moment derivatives
                     -------------------------------


           Symmetry 1
                              Ez

               H #1 z     0.37004741
               C #2 z    -7.05928416
               C #3 x     0.51307473
               C #3 z   -12.82038465
               C #4 x     0.11152867
               C #4 z   -14.18591823
               H #5 x    -0.99291134
               H #5 z    -1.10087297
               H #6 x     0.91394274
               H #6 z    -0.90280912
               N #7 z    -6.30077828

           Symmetry 2
                              Ex

               H #1 x    -0.82322007
               C #2 x    -6.53436447
               C #3 x   -13.45199684
               C #3 z     0.61115501
               C #4 x   -13.61070092
               C #4 z    -0.71854296
               H #5 x     0.13239096
               H #5 z    -0.93401597
               H #6 x    -0.07507433
               H #6 z     1.15862251
               N #7 x    -7.63703433

           Symmetry 3
                              Ey

               H #1 y    -0.89074396
               C #2 y    -6.09840951
               C #3 y   -12.20643494
               C #4 y   -11.91759287
               H #5 y    -1.76609424
               H #6 y    -1.78246629
               N #7 y    -7.33825818


                       Ex          Ey          Ez

      H #1    x   -0.823220    0.000000    0.000000
      H #1    y    0.000000   -0.890744    0.000000
      H #1    z    0.000000    0.000000    0.370047

      C #2    x   -6.534364    0.000000    0.000000
      C #2    y    0.000000   -6.098410    0.000000
      C #2    z    0.000000    0.000000   -7.059284

      C #31   x   -6.725998    0.000000    0.256537
      C #31   y    0.000000   -6.103217    0.000000
      C #31   z    0.305578    0.000000   -6.410192

      C #32   x   -6.725998    0.000000   -0.256537
      C #32   y    0.000000   -6.103217    0.000000
      C #32   z   -0.305578    0.000000   -6.410192

      C #41   x   -6.805350    0.000000    0.055764
      C #41   y    0.000000   -5.958796    0.000000
      C #41   z   -0.359271    0.000000   -7.092959

      C #42   x   -6.805350    0.000000   -0.055764
      C #42   y    0.000000   -5.958796    0.000000
      C #42   z    0.359271    0.000000   -7.092959

      H #51   x    0.066195    0.000000   -0.496456
      H #51   y    0.000000   -0.883047    0.000000
      H #51   z   -0.467008    0.000000   -0.550436

      H #52   x    0.066195    0.000000    0.496456
      H #52   y    0.000000   -0.883047    0.000000
      H #52   z    0.467008    0.000000   -0.550436

      H #61   x   -0.037537    0.000000    0.456971
      H #61   y    0.000000   -0.891233    0.000000
      H #61   z    0.579311    0.000000   -0.451405

      H #62   x   -0.037537    0.000000   -0.456971
      H #62   y    0.000000   -0.891233    0.000000
      H #62   z   -0.579311    0.000000   -0.451405

      N #7    x   -7.637034    0.000000    0.000000
      N #7    y    0.000000   -7.338258    0.000000
      N #7    z    0.000000    0.000000   -6.300778

 Evaluation of 1e integral derivatives required   11.32 seconds.
 Evaluation of 2el integral derivatives

                      Two-electron integral gradient
                      ------------------------------

                         H #1 z     4.2601931994
                         C #2 z     8.3663876022
                         C #3 x   -14.4574434900
                         C #3 z     7.6264236465
                         C #4 x   -16.4716617757
                         C #4 z    -3.1816474983
                         H #5 x    -7.2643137917
                         H #5 z     3.8688734843
                         H #6 x    -7.0559705434
                         H #6 z    -5.0169542731
                         N #7 z   -15.9232761611


 H #1       0.0000000000            0.0000000000            4.2601931994
 C #2       0.0000000000            0.0000000000            8.3663876022
 C #3 1    -7.2287217450            0.0000000000            3.8132118233
 C #3 2     7.2287217450            0.0000000000            3.8132118233
 C #4 1    -8.2358308878            0.0000000000           -1.5908237492
 C #4 2     8.2358308878            0.0000000000           -1.5908237492
 H #5 1    -3.6321568958            0.0000000000            1.9344367421
 H #5 2     3.6321568958            0.0000000000            1.9344367421
 H #6 1    -3.5279852717            0.0000000000           -2.5084771365
 H #6 2     3.5279852717            0.0000000000           -2.5084771365
 N #7       0.0000000000            0.0000000000          -15.9232761611


 Evaluation of 2e integral derivatives required  762.61 seconds.

                            Molecular gradient
                            ------------------

                         H #1 z    -0.0073692254
                         C #2 z    -0.0072332600
                         C #3 x     0.0096528567
                         C #3 z    -0.0058848516
                         C #4 x     0.0267012864
                         C #4 z    -0.0083324348
                         H #5 x     0.0118448728
                         H #5 z    -0.0066391160
                         H #6 x     0.0117667409
                         H #6 z     0.0074337816
                         N #7 z     0.0280251061


 H #1       0.0000000000            0.0000000000           -0.0073692254
 C #2       0.0000000000            0.0000000000           -0.0072332600
 C #3 1     0.0048264284            0.0000000000           -0.0029424258
 C #3 2    -0.0048264284            0.0000000000           -0.0029424258
 C #4 1     0.0133506432            0.0000000000           -0.0041662174
 C #4 2    -0.0133506432            0.0000000000           -0.0041662174
 H #5 1     0.0059224364            0.0000000000           -0.0033195580
 H #5 2    -0.0059224364            0.0000000000           -0.0033195580
 H #6 1     0.0058833704            0.0000000000            0.0037168908
 H #6 2    -0.0058833704            0.0000000000            0.0037168908
 N #7       0.0000000000            0.0000000000            0.0280251061


  Molecular gradient norm 0.467E-01

                            Molecular hessian
                            -----------------


           Symmetry 1

           H #1 z      C #2 z      C #3 x      C #3 z      C #4 x      C #4 z

 H #1 z    0.219543
 C #2 z   -0.174001    0.121742
 C #3 x   -0.117624    0.063754    0.261391
 C #3 z   -0.065746    0.068614   -0.101951   -0.168771
 C #4 x    0.010628    0.038725    0.036768   -0.250393    0.027648
 C #4 z    0.029086   -0.042690    0.059327    0.406858    0.341555   -0.139311
 H #5 x   -0.031516   -0.073219   -0.318642    0.128664   -0.015322    0.099987
 H #5 z    0.013261    0.030099    0.113351   -0.152349   -0.004532   -0.053888
 H #6 x   -0.012595    0.018662    0.009304   -0.158863   -0.327418   -0.130021
 H #6 z   -0.009540    0.016988    0.006995   -0.080810   -0.115972   -0.204285
 N #7 z   -0.012603   -0.020753   -0.023851   -0.007796   -0.020011    0.004230

           H #5 x      H #5 z      H #6 x      H #6 z      N #7 z

 H #5 x    0.382247
 H #5 z   -0.151957    0.176834
 H #6 x    0.029680   -0.014202    0.344700
 H #6 z    0.021383   -0.015730    0.149210    0.213133
 N #7 z    0.006659    0.001774    0.147810    0.080244   -0.045094


           Symmetry 2

           H #1 x      C #2 x      C #3 x      C #3 z      C #4 x      C #4 z

 H #1 x    0.046232
 C #2 x   -0.045333   -0.165363
 C #3 x    0.004647    0.245890    0.088380
 C #3 z    0.018292    0.242583   -0.334646   -0.286030
 C #4 x   -0.000812    0.043753   -0.068376   -0.141752   -0.113878
 C #4 z    0.008561   -0.149517    0.023566    0.396746    0.514426   -0.416968
 H #5 x   -0.005477   -0.094901   -0.270522    0.125207   -0.010477    0.119808
 H #5 z   -0.003944    0.065606    0.105646   -0.142136   -0.006524   -0.062466
 H #6 x    0.000346    0.007040    0.000818   -0.155791   -0.252700   -0.122953
 H #6 z   -0.000116    0.014862    0.001843   -0.084350   -0.101606   -0.169573
 N #7 x    0.000397    0.008914   -0.000837    0.246107    0.402490   -0.393890

           H #5 x      H #5 z      H #6 x      H #6 z      N #7 x

 H #5 x    0.360568
 H #5 z   -0.140400    0.169818
 H #6 x    0.013942   -0.006041    0.325472
 H #6 z    0.008498   -0.009057    0.133717    0.198946
 N #7 x    0.006866   -0.014341   -0.094919   -0.057197   -0.322911


           Symmetry 3

           H #1 y      C #2 y      C #3 y      C #4 y      H #5 y      H #6 y

 H #1 y    0.032235
 C #2 y   -0.057410    0.205925
 C #3 y    0.025681   -0.224249    0.407596
 C #4 y   -0.003400    0.041546   -0.213516    0.588851
 H #5 y    0.002498    0.025613   -0.100988    0.024535    0.050389
 H #6 y    0.000131   -0.004193    0.038393   -0.132706    0.001688    0.067793
 N #7 y    0.000265    0.012768    0.067082   -0.305311   -0.003736    0.028894

           N #7 y

 N #7 y    0.200037


           Symmetry 4

           C #3 y      C #4 y      H #5 y      H #6 y

 C #3 y    0.294690
 C #4 y   -0.299438    0.439390
 H #5 y   -0.094419    0.023586    0.050210
 H #6 y    0.036898   -0.122021    0.001456    0.067650


           H #1 x      H #1 y      H #1 z      C #2 x      C #2 y      C #2 z

 H #1 x    0.046232
 H #1 y    0.000000    0.032235
 H #1 z    0.000000    0.000000    0.219543

 C #2 x   -0.045333    0.000000    0.000000   -0.165363
 C #2 y    0.000000   -0.057410    0.000000    0.000000    0.205925
 C #2 z    0.000000    0.000000   -0.174001    0.000000    0.000000    0.121742

 C #1 x    0.002324    0.000000   -0.058812    0.122945    0.000000    0.031877
 C #1 y    0.000000    0.012840    0.000000    0.000000   -0.112124    0.000000
 C #1 z    0.009146    0.000000   -0.032873    0.121291    0.000000    0.034307

 C #2 x    0.002324    0.000000    0.058812    0.122945    0.000000   -0.031877
 C #2 y    0.000000    0.012840    0.000000    0.000000   -0.112124    0.000000
 C #2 z   -0.009146    0.000000   -0.032873   -0.121291    0.000000    0.034307

 C #1 x   -0.000406    0.000000    0.005314    0.021877    0.000000    0.019362
 C #1 y    0.000000   -0.001700    0.000000    0.000000    0.020773    0.000000
 C #1 z    0.004280    0.000000    0.014543   -0.074759    0.000000   -0.021345

 C #2 x   -0.000406    0.000000   -0.005314    0.021877    0.000000   -0.019362
 C #2 y    0.000000   -0.001700    0.000000    0.000000    0.020773    0.000000
 C #2 z   -0.004280    0.000000    0.014543    0.074759    0.000000   -0.021345

 H #1 x   -0.002738    0.000000   -0.015758   -0.047450    0.000000   -0.036609
 H #1 y    0.000000    0.001249    0.000000    0.000000    0.012806    0.000000
 H #1 z   -0.001972    0.000000    0.006630    0.032803    0.000000    0.015049

 H #2 x   -0.002738    0.000000    0.015758   -0.047450    0.000000    0.036609
 H #2 y    0.000000    0.001249    0.000000    0.000000    0.012806    0.000000
 H #2 z    0.001972    0.000000    0.006630   -0.032803    0.000000    0.015049

 H #1 x    0.000173    0.000000   -0.006298    0.003520    0.000000    0.009331
 H #1 y    0.000000    0.000065    0.000000    0.000000   -0.002096    0.000000
 H #1 z   -0.000058    0.000000   -0.004770    0.007431    0.000000    0.008494

 H #2 x    0.000173    0.000000    0.006298    0.003520    0.000000   -0.009331
 H #2 y    0.000000    0.000065    0.000000    0.000000   -0.002096    0.000000
 H #2 z    0.000058    0.000000   -0.004770   -0.007431    0.000000    0.008494

 N #7 x    0.000397    0.000000    0.000000    0.008914    0.000000    0.000000
 N #7 y    0.000000    0.000265    0.000000    0.000000    0.012768    0.000000
 N #7 z    0.000000    0.000000   -0.012603    0.000000    0.000000   -0.020753


           C #1 x      C #1 y      C #1 z      C #2 x      C #2 y      C #2 z

 C #1 x    0.087443
 C #1 y    0.000000    0.175572
 C #1 z   -0.109149    0.000000   -0.113700

 C #2 x   -0.043253    0.000000   -0.058174    0.087443
 C #2 y    0.000000    0.028227    0.000000    0.000000    0.175572
 C #2 z    0.058174    0.000000    0.029315    0.109149    0.000000   -0.113700

 C #1 x   -0.007902    0.000000   -0.098036   -0.026286    0.000000   -0.027160
 C #1 y    0.000000   -0.128238    0.000000    0.000000    0.021481    0.000000
 C #1 z    0.020723    0.000000    0.200901   -0.008940    0.000000    0.002528

 C #2 x   -0.026286    0.000000    0.027160   -0.007902    0.000000    0.098036
 C #2 y    0.000000    0.021481    0.000000    0.000000   -0.128238    0.000000
 C #2 z    0.008940    0.000000    0.002528   -0.020723    0.000000    0.200901

 H #1 x   -0.147291    0.000000    0.063468    0.012030    0.000000    0.000864
 H #1 y    0.000000   -0.048852    0.000000    0.000000   -0.001642    0.000000
 H #1 z    0.054749    0.000000   -0.073621   -0.001926    0.000000   -0.002553

 H #2 x    0.012030    0.000000   -0.000864   -0.147291    0.000000   -0.063468
 H #2 y    0.000000   -0.001642    0.000000    0.000000   -0.048852    0.000000
 H #2 z    0.001926    0.000000   -0.002553   -0.054749    0.000000   -0.073621

 H #1 x    0.002531    0.000000   -0.078663   -0.002121    0.000000   -0.000768
 H #1 y    0.000000    0.018823    0.000000    0.000000    0.000374    0.000000
 H #1 z    0.002209    0.000000   -0.041290   -0.001288    0.000000    0.000885

 H #2 x   -0.002121    0.000000    0.000768    0.002531    0.000000    0.078663
 H #2 y    0.000000    0.000374    0.000000    0.000000    0.018823    0.000000
 H #2 z    0.001288    0.000000    0.000885   -0.002209    0.000000   -0.041290

 N #7 x   -0.000419    0.000000    0.123054   -0.000419    0.000000   -0.123054
 N #7 y    0.000000    0.033541    0.000000    0.000000    0.033541    0.000000
 N #7 z   -0.011926    0.000000   -0.003898    0.011926    0.000000   -0.003898


           C #1 x      C #1 y      C #1 z      C #2 x      C #2 y      C #2 z

 C #1 x   -0.021557
 C #1 y    0.000000    0.257060
 C #1 z    0.213995    0.000000   -0.139070

 C #2 x   -0.035382    0.000000    0.043218   -0.021557
 C #2 y    0.000000    0.037365    0.000000    0.000000    0.257060
 C #2 z   -0.043218    0.000000    0.069414   -0.213995    0.000000   -0.139070

 H #1 x   -0.006450    0.000000    0.054949    0.001211    0.000000   -0.004955
 H #1 y    0.000000    0.012030    0.000000    0.000000    0.000237    0.000000
 H #1 z   -0.002764    0.000000   -0.029089   -0.000498    0.000000    0.002145

 H #2 x    0.001211    0.000000    0.004955   -0.006450    0.000000   -0.054949
 H #2 y    0.000000    0.000237    0.000000    0.000000    0.012030    0.000000
 H #2 z    0.000498    0.000000    0.002145    0.002764    0.000000   -0.029089

 H #1 x   -0.145029    0.000000   -0.063243    0.018680    0.000000   -0.001767
 H #1 y    0.000000   -0.063682    0.000000    0.000000   -0.002671    0.000000
 H #1 z   -0.054395    0.000000   -0.093464    0.003592    0.000000   -0.008678

 H #2 x    0.018680    0.000000    0.001767   -0.145029    0.000000    0.063243
 H #2 y    0.000000   -0.002671    0.000000    0.000000   -0.063682    0.000000
 H #2 z   -0.003592    0.000000   -0.008678    0.054395    0.000000   -0.093464

 N #7 x    0.201245    0.000000   -0.196945    0.201245    0.000000    0.196945
 N #7 y    0.000000   -0.152655    0.000000    0.000000   -0.152655    0.000000
 N #7 z   -0.010005    0.000000    0.002115    0.010005    0.000000    0.002115


           H #1 x      H #1 y      H #1 z      H #2 x      H #2 y      H #2 z

 H #1 x    0.185704
 H #1 y    0.000000    0.025150
 H #1 z   -0.073089    0.000000    0.086663

 H #2 x   -0.005420    0.000000    0.002889    0.185704
 H #2 y    0.000000    0.000045    0.000000    0.000000    0.025150
 H #2 z   -0.002889    0.000000    0.001754    0.073089    0.000000    0.086663

 H #1 x    0.010906    0.000000   -0.005061   -0.003934    0.000000   -0.002040
 H #1 y    0.000000    0.000786    0.000000    0.000000    0.000058    0.000000
 H #1 z    0.007470    0.000000   -0.006197   -0.003221    0.000000   -0.001668

 H #2 x   -0.003934    0.000000    0.002040    0.010906    0.000000    0.005061
 H #2 y    0.000000    0.000058    0.000000    0.000000    0.000786    0.000000
 H #2 z    0.003221    0.000000   -0.001668   -0.007470    0.000000   -0.006197

 N #7 x    0.003433    0.000000   -0.007170    0.003433    0.000000    0.007170
 N #7 y    0.000000   -0.001868    0.000000    0.000000   -0.001868    0.000000
 N #7 z    0.003330    0.000000    0.000887   -0.003330    0.000000    0.000887


           H #1 x      H #1 y      H #1 z      H #2 x      H #2 y      H #2 z

 H #1 x    0.167543
 H #1 y    0.000000    0.033861
 H #1 z    0.070732    0.000000    0.103020

 H #2 x   -0.004807    0.000000   -0.003873    0.167543
 H #2 y    0.000000    0.000036    0.000000    0.000000    0.033861
 H #2 z    0.003873    0.000000    0.003547   -0.070732    0.000000    0.103020

 N #7 x   -0.047459    0.000000   -0.028599   -0.047459    0.000000    0.028599
 N #7 y    0.000000    0.014447    0.000000    0.000000    0.014447    0.000000
 N #7 z    0.073905    0.000000    0.040122   -0.073905    0.000000    0.040122


           N #7 x      N #7 y      N #7 z

 N #7 x   -0.322911
 N #7 y    0.000000    0.200037
 N #7 z    0.000000    0.000000   -0.045094


                           Total dipole moment
                           -------------------

                               au             Debye

                    z     -0.89819738     -2.28299041

  Conversion factor used: 1 a.u. =   2.54174691 Debye 


                     Total dipole moment derivatives
                     -------------------------------


           Symmetry 1
                              Ez

               H #1 z     1.37004741
               C #2 z    -1.05928416
               C #3 x     0.51307473
               C #3 z    -0.82038465
               C #4 x     0.11152867
               C #4 z    -2.18591823
               H #5 x    -0.99291134
               H #5 z     0.89912703
               H #6 x     0.91394274
               H #6 z     1.09719088
               N #7 z     0.69922172

           Symmetry 2
                              Ex

               H #1 x     0.17677993
               C #2 x    -0.53436447
               C #3 x    -1.45199684
               C #3 z     0.61115501
               C #4 x    -1.61070092
               C #4 z    -0.71854296
               H #5 x     2.13239096
               H #5 z    -0.93401597
               H #6 x     1.92492567
               H #6 z     1.15862251
               N #7 x    -0.63703433

           Symmetry 3
                              Ey

               H #1 y     0.10925604
               C #2 y    -0.09840951
               C #3 y    -0.20643494
               C #4 y     0.08240713
               H #5 y     0.23390576
               H #6 y     0.21753371
               N #7 y    -0.33825818


                       Ex          Ey          Ez

      H #1    x    0.176780    0.000000    0.000000
      H #1    y    0.000000    0.109256    0.000000
      H #1    z    0.000000    0.000000    1.370047

      C #2    x   -0.534364    0.000000    0.000000
      C #2    y    0.000000   -0.098410    0.000000
      C #2    z    0.000000    0.000000   -1.059284

      C #31   x   -0.725998    0.000000    0.256537
      C #31   y    0.000000   -0.103217    0.000000
      C #31   z    0.305578    0.000000   -0.410192

      C #32   x   -0.725998    0.000000   -0.256537
      C #32   y    0.000000   -0.103217    0.000000
      C #32   z   -0.305578    0.000000   -0.410192

      C #41   x   -0.805350    0.000000    0.055764
      C #41   y    0.000000    0.041204    0.000000
      C #41   z   -0.359271    0.000000   -1.092959

      C #42   x   -0.805350    0.000000   -0.055764
      C #42   y    0.000000    0.041204    0.000000
      C #42   z    0.359271    0.000000   -1.092959

      H #51   x    1.066195    0.000000   -0.496456
      H #51   y    0.000000    0.116953    0.000000
      H #51   z   -0.467008    0.000000    0.449564

      H #52   x    1.066195    0.000000    0.496456
      H #52   y    0.000000    0.116953    0.000000
      H #52   z    0.467008    0.000000    0.449564

      H #61   x    0.962463    0.000000    0.456971
      H #61   y    0.000000    0.108767    0.000000
      H #61   z    0.579311    0.000000    0.548595

      H #62   x    0.962463    0.000000   -0.456971
      H #62   y    0.000000    0.108767    0.000000
      H #62   z   -0.579311    0.000000    0.548595

      N #7    x   -0.637034    0.000000    0.000000
      N #7    y    0.000000   -0.338258    0.000000
      N #7    z    0.000000    0.000000    0.699222

 @CHECKOUT-I, Total execution time (CPU/WALL):       774.17/     756.31 seconds.
--executable xvdint finished with status     0 in      756.35 seconds (walltime).
 --invoking executable--
/home/besselman/CFOUR_18/cfour18/bin/xcphf
 @GETMEM-I,  Allocated  183105 MB of main memory.
  relativistic F                     0
 Coupled-perturbed HF (CPHF) equations 
 are solved for RHF hessian and dipole derivatives.
 There are 12 perturbations within irrep 1.
 CPHF converged after  27 iterations.
 There are 12 perturbations within irrep 2.
 CPHF converged after  27 iterations.
 There are 8 perturbations within irrep 3.
 CPHF converged after  25 iterations.
 There are 4 perturbations within irrep 4.
 CPHF converged after  23 iterations.

                       Static dipole polarizability
                       ----------------------------

                         Ex          Ey          Ez

            Ex      71.361767    0.000000    0.000000
            Ey       0.000000   32.511735    0.000000
            Ez       0.000000    0.000000   66.383171


                    Static dipole hyperpolarizability
                    ---------------------------------

                         Ex          Ey          Ez

            xx       0.000000    0.000000   20.939259
            xy       0.000000    0.000000    0.000000
            xz      20.939259    0.000000    0.000000
            yy       0.000000    0.000000    4.880324
            yz       0.000000    4.880324    0.000000
            zz       0.000000    0.000000   20.105224


                   Diagonal Born-Oppenheimer Correction
                   ------------------------------------

  The diagonal SCF Born-Oppenheimer correction (DBOC) is:       2488.494399 cm-1
  The diagonal SCF Born-Oppenheimer correction (DBOC) is:      0.0113384148 a.u.
 
 Total SCF energy including DBOC  -246.764942288221     
  Correlated 1st-order contribution to DBOC is:  47.768523 cm-1
 
 @CHECKOUT-I, Total execution time (CPU/WALL):       156.04/       7.03 seconds.
--executable xcphf finished with status     0 in        7.07 seconds (walltime).
 --invoking executable--
/home/besselman/CFOUR_18/cfour18/bin/xsymcor
 @GETMEM-I,  Allocated  183105 MB of main memory.
  current energy   -246.764942288221     
 @CHECKOUT-I, Total execution time (CPU/WALL):         0.00/       0.01 seconds.
--executable xsymcor finished with status     0 in        0.03 seconds (walltime).
 --invoking executable--
/home/besselman/CFOUR_18/cfour18/bin/xjoda

  @GTFLGS-I, Hessian will be transformed to curvilinear coordinates.
  @GTFLGS-I, Hessian will be transformed to curvilinear coordinates.
   JODA restarting optimization with cycle #  0.
Line Symbol    AtNr   At. Mass
  1  H          1     1.00783
  2  C          6    12.00000
  3  C          6    12.00000
  4  C          6    12.00000
  5  C          6    12.00000
  6  C          6    12.00000
  7  H          1     1.00783
  8  H          1     1.00783
  9  H          1     1.00783
 10  H          1     1.00783
 11  X          0     0.00000
 12  N          7    14.00307
                     1                     4                    30
  R VECTOR before symmetry
  0.000000000000000E+000  0.000000000000000E+000  0.000000000000000E+000
   1.08190476219897       0.000000000000000E+000  0.000000000000000E+000
   1.39164234721145        120.802524332313       0.000000000000000E+000
   1.39164234721145        120.802524332313        180.000000000000     
   1.39363345273073        118.511401186309        180.000000000000     
   1.39363345273073        118.511401186309        180.000000000000     
   1.08125458836913        121.340871313833       0.000000000000000E+000
   1.08125458836913        121.340871313833       0.000000000000000E+000
   1.08352993087698        120.158542501934        180.000000000000     
   1.08352993087698        120.158542501934        180.000000000000     
   1.00000020465738        90.0000000000000        90.0000000000000     
   2.80831972065317        90.0000000000000        180.000000000000     
   Rotational constants (in cm-1): 
          0.0990210133             0.1938785465             0.2023882498
   Rotational constants (in MHz): 
       2968.5757122907          5812.3334158847          6067.4479363431
********************************************************************************
   The full molecular point group is C2v .
   The largest Abelian subgroup of the full molecular point group is C2v .
   The computational point group is C2v .
********************************************************************************
  R VECTOR 
  0.000000000000000E+000  0.000000000000000E+000  0.000000000000000E+000
   1.08190476219897       0.000000000000000E+000  0.000000000000000E+000
   1.39164234721145        120.802524332313       0.000000000000000E+000
   1.39164234721145        120.802524332313        180.000000000000     
   1.39363345273073        118.511401186309        180.000000000000     
   1.39363345273073        118.511401186309        180.000000000000     
   1.08125458836913        121.340871313833       0.000000000000000E+000
   1.08125458836913        121.340871313833       0.000000000000000E+000
   1.08352993087698        120.158542501934        180.000000000000     
   1.08352993087698        120.158542501934        180.000000000000     
   1.00000020465738        90.0000000000000        90.0000000000000     
   2.80831972065317        90.0000000000000        180.000000000000     
  ECPDATA file not present.   Using default ECPDATA. 
  @GTFLGS-I, Hessian will be transformed to curvilinear coordinates.
  There are  250 basis functions.
 @CHECKOUT-I, Total execution time (CPU/WALL):         0.15/       0.15 seconds.
--executable xjoda finished with status     0 in        0.25 seconds (walltime).
  in evalen ......................................... 
 --invoking executable--
/home/besselman/CFOUR_18/cfour18/bin/xvmol
 SERIAL VERSION OF MOLECULE STARTED
********************************************************************************
                    INPUT FROM MOL FILE
********************************************************************************
INTGRL        1    0    1    0    0    0    0    0    0                         
         *** CFOUR Program System (Release V0.1) ***                            
SCF cc-pVTZ Optimization of Pyridine                                            
    7    2 X  Y       0.10E-08              0    0                              
   9999.00      3.00                                                            
          1.00000000    1    3    1    1    1                                   
H #1  -0.000000000000000  -0.000000000000000  -4.714882088978997                
    5    3                                                                      
   33.8700000000000       6.068000000000000E-003  0.000000000000000E+000        
  0.000000000000000E+000                                                        
   5.09500000000000       4.530800000000000E-002  0.000000000000000E+000        
  0.000000000000000E+000                                                        
   1.15900000000000       0.202822000000000       0.000000000000000E+000        
  0.000000000000000E+000                                                        
  0.325800000000000       0.503903000000000        1.00000000000000             
  0.000000000000000E+000                                                        
  0.102700000000000       0.383421000000000       0.000000000000000E+000        
   1.00000000000000                                                             
    2    2                                                                      
   1.40700000000000        1.00000000000000       0.000000000000000E+000        
  0.388000000000000       0.000000000000000E+000   1.00000000000000             
    1    1                                                                      
   1.05700000000000        1.00000000000000                                     
          6.00000000    1    4    1    1    1    1                              
C #2  -0.000000000000000  -0.000000000000000  -2.669714084175395                
   10    4                                                                      
   8236.00000000000       5.310000000000000E-004 -1.130000000000000E-004        
  0.000000000000000E+000  0.000000000000000E+000                                
   1235.00000000000       4.108000000000000E-003 -8.780000000000000E-004        
  0.000000000000000E+000  0.000000000000000E+000                                
   280.800000000000       2.108700000000000E-002 -4.540000000000000E-003        
  0.000000000000000E+000  0.000000000000000E+000                                
   79.2700000000000       8.185300000000000E-002 -1.813300000000000E-002        
  0.000000000000000E+000  0.000000000000000E+000                                
   25.5900000000000       0.234817000000000      -5.576000000000000E-002        
  0.000000000000000E+000  0.000000000000000E+000                                
   8.99700000000000       0.434401000000000      -0.126895000000000             
  0.000000000000000E+000  0.000000000000000E+000                                
   3.31900000000000       0.346129000000000      -0.170352000000000             
  0.000000000000000E+000  0.000000000000000E+000                                
  0.905900000000000       3.937800000000000E-002  0.140382000000000             
   1.00000000000000       0.000000000000000E+000                                
  0.364300000000000      -8.983000000000000E-003  0.598684000000000             
  0.000000000000000E+000  0.000000000000000E+000                                
  0.128500000000000       2.385000000000000E-003  0.395389000000000             
  0.000000000000000E+000   1.00000000000000                                     
    5    3                                                                      
   18.7100000000000       1.403100000000000E-002  0.000000000000000E+000        
  0.000000000000000E+000                                                        
   4.13300000000000       8.686600000000000E-002  0.000000000000000E+000        
  0.000000000000000E+000                                                        
   1.20000000000000       0.290216000000000       0.000000000000000E+000        
  0.000000000000000E+000                                                        
  0.382700000000000       0.501008000000000        1.00000000000000             
  0.000000000000000E+000                                                        
  0.120900000000000       0.343406000000000       0.000000000000000E+000        
   1.00000000000000                                                             
    2    2                                                                      
   1.09700000000000        1.00000000000000       0.000000000000000E+000        
  0.318000000000000       0.000000000000000E+000   1.00000000000000             
    1    1                                                                      
  0.761000000000000        1.00000000000000                                     
          6.00000000    1    4    1    1    1    1                              
C #3   2.258853550457297   0.000000000000001  -1.323816754621952                
   10    4                                                                      
   8236.00000000000       5.310000000000000E-004 -1.130000000000000E-004        
  0.000000000000000E+000  0.000000000000000E+000                                
   1235.00000000000       4.108000000000000E-003 -8.780000000000000E-004        
  0.000000000000000E+000  0.000000000000000E+000                                
   280.800000000000       2.108700000000000E-002 -4.540000000000000E-003        
  0.000000000000000E+000  0.000000000000000E+000                                
   79.2700000000000       8.185300000000000E-002 -1.813300000000000E-002        
  0.000000000000000E+000  0.000000000000000E+000                                
   25.5900000000000       0.234817000000000      -5.576000000000000E-002        
  0.000000000000000E+000  0.000000000000000E+000                                
   8.99700000000000       0.434401000000000      -0.126895000000000             
  0.000000000000000E+000  0.000000000000000E+000                                
   3.31900000000000       0.346129000000000      -0.170352000000000             
  0.000000000000000E+000  0.000000000000000E+000                                
  0.905900000000000       3.937800000000000E-002  0.140382000000000             
   1.00000000000000       0.000000000000000E+000                                
  0.364300000000000      -8.983000000000000E-003  0.598684000000000             
  0.000000000000000E+000  0.000000000000000E+000                                
  0.128500000000000       2.385000000000000E-003  0.395389000000000             
  0.000000000000000E+000   1.00000000000000                                     
    5    3                                                                      
   18.7100000000000       1.403100000000000E-002  0.000000000000000E+000        
  0.000000000000000E+000                                                        
   4.13300000000000       8.686600000000000E-002  0.000000000000000E+000        
  0.000000000000000E+000                                                        
   1.20000000000000       0.290216000000000       0.000000000000000E+000        
  0.000000000000000E+000                                                        
  0.382700000000000       0.501008000000000        1.00000000000000             
  0.000000000000000E+000                                                        
  0.120900000000000       0.343406000000000       0.000000000000000E+000        
   1.00000000000000                                                             
    2    2                                                                      
   1.09700000000000        1.00000000000000       0.000000000000000E+000        
  0.318000000000000       0.000000000000000E+000   1.00000000000000             
    1    1                                                                      
  0.761000000000000        1.00000000000000                                     
          6.00000000    1    4    1    1    1    1                              
C #4   2.153570714570908   0.000000000000001   1.307664054354343                
   10    4                                                                      
   8236.00000000000       5.310000000000000E-004 -1.130000000000000E-004        
  0.000000000000000E+000  0.000000000000000E+000                                
   1235.00000000000       4.108000000000000E-003 -8.780000000000000E-004        
  0.000000000000000E+000  0.000000000000000E+000                                
   280.800000000000       2.108700000000000E-002 -4.540000000000000E-003        
  0.000000000000000E+000  0.000000000000000E+000                                
   79.2700000000000       8.185300000000000E-002 -1.813300000000000E-002        
  0.000000000000000E+000  0.000000000000000E+000                                
   25.5900000000000       0.234817000000000      -5.576000000000000E-002        
  0.000000000000000E+000  0.000000000000000E+000                                
   8.99700000000000       0.434401000000000      -0.126895000000000             
  0.000000000000000E+000  0.000000000000000E+000                                
   3.31900000000000       0.346129000000000      -0.170352000000000             
  0.000000000000000E+000  0.000000000000000E+000                                
  0.905900000000000       3.937800000000000E-002  0.140382000000000             
   1.00000000000000       0.000000000000000E+000                                
  0.364300000000000      -8.983000000000000E-003  0.598684000000000             
  0.000000000000000E+000  0.000000000000000E+000                                
  0.128500000000000       2.385000000000000E-003  0.395389000000000             
  0.000000000000000E+000   1.00000000000000                                     
    5    3                                                                      
   18.7100000000000       1.403100000000000E-002  0.000000000000000E+000        
  0.000000000000000E+000                                                        
   4.13300000000000       8.686600000000000E-002  0.000000000000000E+000        
  0.000000000000000E+000                                                        
   1.20000000000000       0.290216000000000       0.000000000000000E+000        
  0.000000000000000E+000                                                        
  0.382700000000000       0.501008000000000        1.00000000000000             
  0.000000000000000E+000                                                        
  0.120900000000000       0.343406000000000       0.000000000000000E+000        
   1.00000000000000                                                             
    2    2                                                                      
   1.09700000000000        1.00000000000000       0.000000000000000E+000        
  0.318000000000000       0.000000000000000E+000   1.00000000000000             
    1    1                                                                      
  0.761000000000000        1.00000000000000                                     
          1.00000000    1    3    1    1    1                                   
H #5   4.065353821112936   0.000000000000002  -2.278558302618388                
    5    3                                                                      
   33.8700000000000       6.068000000000000E-003  0.000000000000000E+000        
  0.000000000000000E+000                                                        
   5.09500000000000       4.530800000000000E-002  0.000000000000000E+000        
  0.000000000000000E+000                                                        
   1.15900000000000       0.202822000000000       0.000000000000000E+000        
  0.000000000000000E+000                                                        
  0.325800000000000       0.503903000000000        1.00000000000000             
  0.000000000000000E+000                                                        
  0.102700000000000       0.383421000000000       0.000000000000000E+000        
   1.00000000000000                                                             
    2    2                                                                      
   1.40700000000000        1.00000000000000       0.000000000000000E+000        
  0.388000000000000       0.000000000000000E+000   1.00000000000000             
    1    1                                                                      
   1.05700000000000        1.00000000000000                                     
          1.00000000    1    3    1    1    1                                   
H #6   3.881443987423919   0.000000000000002   2.406307919437060                
    5    3                                                                      
   33.8700000000000       6.068000000000000E-003  0.000000000000000E+000        
  0.000000000000000E+000                                                        
   5.09500000000000       4.530800000000000E-002  0.000000000000000E+000        
  0.000000000000000E+000                                                        
   1.15900000000000       0.202822000000000       0.000000000000000E+000        
  0.000000000000000E+000                                                        
  0.325800000000000       0.503903000000000        1.00000000000000             
  0.000000000000000E+000                                                        
  0.102700000000000       0.383421000000000       0.000000000000000E+000        
   1.00000000000000                                                             
    2    2                                                                      
   1.40700000000000        1.00000000000000       0.000000000000000E+000        
  0.388000000000000       0.000000000000000E+000   1.00000000000000             
    1    1                                                                      
   1.05700000000000        1.00000000000000                                     
          7.00000000    1    4    1    1    1    1                              
N #7   0.000000000000000   0.000000000000000   2.636457644479885                
   10    4                                                                      
   11420.0000000000       5.230000000000000E-004 -1.150000000000000E-004        
  0.000000000000000E+000  0.000000000000000E+000                                
   1712.00000000000       4.045000000000000E-003 -8.950000000000000E-004        
  0.000000000000000E+000  0.000000000000000E+000                                
   389.300000000000       2.077500000000000E-002 -4.624000000000000E-003        
  0.000000000000000E+000  0.000000000000000E+000                                
   110.000000000000       8.072699999999999E-002 -1.852800000000000E-002        
  0.000000000000000E+000  0.000000000000000E+000                                
   35.5700000000000       0.233074000000000      -5.733900000000000E-002        
  0.000000000000000E+000  0.000000000000000E+000                                
   12.5400000000000       0.433501000000000      -0.132076000000000             
  0.000000000000000E+000  0.000000000000000E+000                                
   4.64400000000000       0.347472000000000      -0.172510000000000             
  0.000000000000000E+000  0.000000000000000E+000                                
   1.29300000000000       4.126200000000000E-002  0.151814000000000             
   1.00000000000000       0.000000000000000E+000                                
  0.511800000000000      -8.508000000000000E-003  0.599944000000000             
  0.000000000000000E+000  0.000000000000000E+000                                
  0.178700000000000       2.384000000000000E-003  0.387462000000000             
  0.000000000000000E+000   1.00000000000000                                     
    5    3                                                                      
   26.6300000000000       1.467000000000000E-002  0.000000000000000E+000        
  0.000000000000000E+000                                                        
   5.94800000000000       9.176400000000000E-002  0.000000000000000E+000        
  0.000000000000000E+000                                                        
   1.74200000000000       0.298683000000000       0.000000000000000E+000        
  0.000000000000000E+000                                                        
  0.555000000000000       0.498487000000000        1.00000000000000             
  0.000000000000000E+000                                                        
  0.172500000000000       0.337023000000000       0.000000000000000E+000        
   1.00000000000000                                                             
    2    2                                                                      
   1.65400000000000        1.00000000000000       0.000000000000000E+000        
  0.469000000000000       0.000000000000000E+000   1.00000000000000             
    1    1                                                                      
   1.09300000000000        1.00000000000000                                     
FINISH                                                                          
 
********************************************************************************
 ONE- AND TWO-ELECTRON INTEGRALS OVER SYMMETRY-ADAPTED AOS ARE CALCULATED.

  SPHERICAL HARMONICS ARE USED.
  
  INTEGRALS LESS THAN  0.10E-13 ARE NEGLECTED.

  NUCLEAR REPULSION ENERGY :  206.2092564860 A.U.
  @MOLECU-I, ONE ELECTRON INTEGRALS (CPU/WALL):        0.17/       0.17 SECONDS.
  @TWOEL-I,   14511218 INTEGRALS OF SYMMETRY TYPE  I I I I
  @TWOEL-I,   49596264 INTEGRALS OF SYMMETRY TYPE  I J I J
  @TWOEL-I,   25586978 INTEGRALS OF SYMMETRY TYPE  I I J J
  @TWOEL-I,   33096804 INTEGRALS OF SYMMETRY TYPE  I J K L
  @TWOEL-I, TOTAL NUMBER OF 2-E INTEGRALS  122791264.
  @MOLECU-I, TWO ELECTRON INTEGRALS (CPU/WALL):     1007.12/      31.92 SECONDS.
 @CHECKOUT-I, Total execution time (CPU/WALL):      1007.40/      32.20 seconds.

Running with 32 threads/proc

--executable xvmol finished with status     0 in       38.32 seconds (walltime).
 --invoking executable--
/home/besselman/CFOUR_18/cfour18/bin/xvmol2ja
 @GETMEM-I,  Allocated  183105 MB of main memory.
 @CHECKOUT-I, Total execution time (CPU/WALL):         1.55/       0.09 seconds.
--executable xvmol2ja finished with status     0 in        0.14 seconds (walltime).
 --invoking executable--
/home/besselman/CFOUR_18/cfour18/bin/xvscf
  -------------------------------------------------
  Self-Consistent-Field Program for HF calculations
  -------------------------------------------------
    Integrals from VMOL are used
  There are  250 functions in the AO basis.

  There are 4 irreducible representations.

       Irrep        # of functions
         1                 93
         2                 77
         3                 45
         4                 35


  Parameters for SCF calculation: 
        SCF reference function:  RHF  
  Maximum number of iterations:  150
     Full symmetry point group: C2v 
     Computational point group: C2v 
        Initial density matrix: MOREAD                 
     SCF convergence tolerance: 10**(-10)
  DIIS convergence acceleration:  ON
          Latest start for DIIS:   2
                     DIIS order:  10

 @GETMEM-I,  Allocated      21 MB of main memory.
   Smallest overlap matrix eigenvalues 
     Symmetry    Eigenvalue    
         1      .1894834169D-03              
         2      .7634482454D-03              
         3      .2073397479D-01              
         4      .3856567918D-01              
  @INITGES-I, Occupancies from core Hamiltonian:

          Alpha population by irrep:  11    7    2    1
           Beta population by irrep:  11    7    2    1


  --------------------------------------------------------------------
  Iteration         Total Energy            Largest Density Difference
  --------------------------------------------------------------------
       0           206.209256486028636              0.0000000000D+00
       1          -192.259830126322100              0.1390710564D+02
       2          -186.682449052463852              0.1273741936D+03
       3          -213.859421865664132              0.1271049608D+03
       4          -244.564631844829108              0.2944729370D+01
       5          -246.294196499371111              0.8498928161D+00
       6          -246.755774145951108              0.6203124777D+00
       7          -246.773278169775807              0.1304273828D+00
       8          -246.775702051088132              0.3888416152D-01
       9          -246.776280375102402              0.2102766588D-01
      10          -246.776302489385927              0.5424814330D-02
      11          -246.776304714291626              0.1511352367D-02
      12          -246.776304906474167              0.5744834572D-03
      13          -246.776304929322777              0.1663634638D-03
      14          -246.776304929895815              0.1954790430D-04
      15          -246.776304929917302              0.3464197548D-05
      16          -246.776304929920258              0.8886037558D-06
      17          -246.776304929916620              0.2271885982D-06
      18          -246.776304929921508              0.1219620084D-06
      19          -246.776304929914062              0.1016805472D-06
      20          -246.776304929917188              0.5515177237D-07
      21          -246.776304929915256              0.8565894882D-08
      22          -246.776304929915085              0.1512492243D-08
      23          -246.776304929917700              0.5308637436D-09
      24          -246.776304929918723              0.2378389985D-09
      25          -246.776304929914915              0.1897733914D-09
      26          -246.776304929917416              0.1188945331D-09
   final occupation vector 
    11  7  2  1
    11  7  2  1

  SCF has converged.

 Density matrix saved to file den.dat
 total electron number:   42.0000000000003     
     E(SCF)=      -246.776304929915824              0.6498739047D-10

  Eigenvector printing suppressed.


 
  ORBITAL EIGENVALUES (ALPHA)  (1H = 27.2113834 eV)

       MO #        E(hartree)               E(eV)           FULLSYM    COMPSYM
       ----   --------------------   --------------------   -------   ---------
    1     1         -15.5641801882        -423.5228744087      A1        A1 (1)
    2    94         -11.2731990633        -306.7593418560      B1        B1 (2)
    3     2         -11.2731810380        -306.7588513639      A1        A1 (1)
    4     3         -11.2588865329        -306.3698781044      A1        A1 (1)
    5    95         -11.2407909898        -305.8774733438      B1        B1 (2)
    6     4         -11.2407382521        -305.8760382770      A1        A1 (1)
    7     5          -1.2552544820         -34.1572109743      A1        A1 (1)
    8     6          -1.0882428540         -29.6125935335      A1        A1 (1)
    9    96          -1.0317268654         -28.0747152978      B1        B1 (2)
   10     7          -0.8575736794         -23.3357661838      A1        A1 (1)
   11    97          -0.8544641868         -23.2511525889      B1        B1 (2)
   12     8          -0.7202698969         -19.5995403148      A1        A1 (1)
   13    98          -0.6587816484         -17.9263600128      B1        B1 (2)
   14     9          -0.6531764325         -17.7738343328      A1        A1 (1)
   15    99          -0.5965615689         -16.2332655731      B1        B1 (2)
   16    10          -0.5753681146         -15.6565623634      A1        A1 (1)
   17   171          -0.5398605536         -14.6903525072      B2        B2 (3)
   18   100          -0.5185936810         -14.1116514827      B1        B1 (2)
   19    11          -0.4183618652         -11.3842051146      A1        A1 (1)
   20   172          -0.3827669313         -10.4156177218      B2        B2 (3)
   21   216          -0.3464203695          -9.4265774920      A2        A2 (4)
  +++++++++++++++++++++++++++++++++++++++++++++++++++++++++++++++++++++++++++++
   22   173           0.1072915411           2.9195512609      B2        B2 (3)
   23   217           0.1232175234           3.3529192713      A2        A2 (4)
   24    12           0.1438253403           3.9136864765      A1        A1 (1)
   25   101           0.1654091894           4.5010128718      B1        B1 (2)
   26    13           0.1779952050           4.8434957663      A1        A1 (1)
   27   102           0.2007770622           5.4634216174      B1        B1 (2)
   28    14           0.2136117010           5.8126698948      A1        A1 (1)
   29    15           0.3014552383           8.2030140678      A1        A1 (1)
   30   174           0.3175698961           8.6415161997      B2        B2 (3)
   31   103           0.3543248160           9.6416684171      B1        B1 (2)
   32    16           0.3645906634           9.9210163272      A1        A1 (1)
   33   104           0.3738744544          10.1736411219      B1        B1 (2)
   34    17           0.3982653270          10.8373505069      A1        A1 (1)
   35   175           0.4231643160          11.5148864444      B2        B2 (3)
   36   105           0.4372688385          11.8986900132      B1        B1 (2)
   37   218           0.4656814448          12.6718363360      A2        A2 (4)
   38   176           0.4852250032          13.2036435971      B2        B2 (3)
   39   106           0.5006151056          13.6224295751      B1        B1 (2)
   40    18           0.5026422730          13.6775916048      A1        A1 (1)
   41    19           0.5150176801          14.0143435502      A1        A1 (1)
   42   107           0.5598711134          15.2348675224      B1        B1 (2)
   43    20           0.5650656273          15.3762174298      A1        A1 (1)
   44   219           0.5669504392          15.4275057687      A2        A2 (4)
   45   108           0.5898560793          16.0507999240      B1        B1 (2)
   46    21           0.5940669487          16.1653835065      A1        A1 (1)
   47   177           0.6014423688          16.3660788915      B2        B2 (3)
   48    22           0.6211619826          16.9026768626      A1        A1 (1)
   49   178           0.6289603029          17.1148799448      B2        B2 (3)
   50   109           0.6337286405          17.2446330085      B1        B1 (2)
   51    23           0.6355102796          17.2931138736      A1        A1 (1)
   52    24           0.6813382620          18.5401566711      A1        A1 (1)
   53    25           0.6943336978          18.8937804589      A1        A1 (1)
   54   110           0.7097056384          19.3120722276      B1        B1 (2)
   55   111           0.7245920147          19.7171511201      B1        B1 (2)
   56    26           0.7777305108          21.1631231114      A1        A1 (1)
   57   179           0.8115331341          22.0829392550      B2        B2 (3)
   58   112           0.8363314214          22.7577349579      B1        B1 (2)
   59    27           0.8491410172          23.1063017795      A1        A1 (1)
   60   220           0.8496265970          23.1195150773      A2        A2 (4)
   61   221           0.8616933109          23.4478670560      A2        A2 (4)
   62   180           0.8860963528          24.1119075863      B2        B2 (3)
   63   113           0.9317488789          25.3541759772      B1        B1 (2)
   64    28           0.9372668067          25.5043264240      A1        A1 (1)
   65   114           0.9470706711          25.7711031383      B1        B1 (2)
   66   222           0.9769178739          26.5832868164      A2        A2 (4)
   67    29           1.0008513372          27.2345494631      A1        A1 (1)
   68   181           1.0217019908          27.8019245930      B2        B2 (3)
   69    30           1.0412159270          28.3329257916      A1        A1 (1)
   70   115           1.0495845884          28.5606486455      B1        B1 (2)
   71    31           1.1191905117          30.4547221112      A1        A1 (1)
   72   182           1.1342161787          30.8635912983      B2        B2 (3)
   73   116           1.1428420963          31.0983144489      B1        B1 (2)
   74   183           1.2064595296          32.8294328176      B2        B2 (3)
   75    32           1.2162650926          33.0962557506      A1        A1 (1)
   76   223           1.2339348842          33.5770752248      A2        A2 (4)
   77   117           1.2377828461          33.6817835925      B1        B1 (2)
   78    33           1.2630809965          34.3701812622      A1        A1 (1)
   79   224           1.3241072023          36.0307887434      A2        A2 (4)
   80   184           1.3313394622          36.2275885428      B2        B2 (3)
   81   118           1.3334355610          36.2846262887      B1        B1 (2)
   82    34           1.3755442150          37.4304610170      A1        A1 (1)
   83   119           1.4148371204          38.4996753310      B1        B1 (2)
   84    35           1.4391497794          39.1612564161      A1        A1 (1)
   85   185           1.4877032640          40.4824639013      B2        B2 (3)
   86   120           1.4926620705          40.6173998861      B1        B1 (2)
   87   121           1.5014439875          40.8563679986      B1        B1 (2)
   88   122           1.5204869364          41.3745529803      B1        B1 (2)
   89    36           1.5403024235          41.9137597985      A1        A1 (1)
   90    37           1.5556724067          42.3319983033      A1        A1 (1)
   91   225           1.5852412040          43.1366061839      A2        A2 (4)
   92    38           1.5917575069          43.3139238007      A1        A1 (1)
   93   123           1.5947418825          43.3951327881      B1        B1 (2)
   94   226           1.6026686684          43.6108316002      A2        A2 (4)
   95   186           1.6201867820          44.0875237049      B2        B2 (3)
   96    39           1.6676972691          45.3803497838      A1        A1 (1)
   97   124           1.7087524278          46.4975174475      B1        B1 (2)
   98    40           1.7445050206          47.4703949587      A1        A1 (1)
   99    41           1.8084005047          49.2090794736      A1        A1 (1)
  100   125           1.8589852828          50.5855612656      B1        B1 (2)
  101   187           1.8721317833          50.9432957319      B2        B2 (3)
  102    42           1.9292905366          52.4986644815      A1        A1 (1)
  103   227           2.0137411413          54.7966822643      A2        A2 (4)
  104    43           2.1108325290          57.4386732409      A1        A1 (1)
  105   126           2.1322332714          58.0210170471      B1        B1 (2)
  106   127           2.1947520687          59.7222400086      B1        B1 (2)
  107    44           2.2399272386          60.9515188770      A1        A1 (1)
  108   128           2.2945972614          62.4391658281      B1        B1 (2)
  109   188           2.3477521489          63.8855838512      B2        B2 (3)
  110    45           2.3716568611          64.5360641418      A1        A1 (1)
  111   228           2.4132843121          65.6688046711      A2        A2 (4)
  112   189           2.4595253884          66.9270883268      B2        B2 (3)
  113   129           2.4967683571          67.9405210248      B1        B1 (2)
  114    46           2.5008453535          68.0514617369      A1        A1 (1)
  115   229           2.5253189476          68.7174220900      A2        A2 (4)
  116   130           2.5378561784          69.0585774850      B1        B1 (2)
  117    47           2.6043324584          70.8674890268      A1        A1 (1)
  118    48           2.6791568247          72.9035635465      A1        A1 (1)
  119   230           2.6801970915          72.9318706442      A2        A2 (4)
  120   190           2.6956000767          73.3510071788      B2        B2 (3)
  121    49           2.7435274932          74.6551784871      A1        A1 (1)
  122   131           2.7484621615          74.7894576374      B1        B1 (2)
  123   191           2.8040141241          76.3011033889      B2        B2 (3)
  124   132           2.8481118897          77.5010645962      B1        B1 (2)
  125    50           2.8786502848          78.3320565735      A1        A1 (1)
  126   133           2.9239146917          79.5637637034      B1        B1 (2)
  127   192           2.9307852697          79.7507216380      B2        B2 (3)
  128    51           2.9470512661          80.1933419018      A1        A1 (1)
  129   231           2.9590495807          80.5198326399      A2        A2 (4)
  130   193           2.9874884313          81.2936931069      B2        B2 (3)
  131   232           3.0483989633          82.9511529452      A2        A2 (4)
  132   134           3.0629794476          83.3479080962      B1        B1 (2)
  133    52           3.0911694763          84.1149977748      A1        A1 (1)
  134   194           3.0916084884          84.1269439001      B2        B2 (3)
  135    53           3.1236054999          84.9976268472      A1        A1 (1)
  136   135           3.1266809222          85.0813133432      B1        B1 (2)
  137   195           3.1897553998          86.7976571364      B2        B2 (3)
  138   196           3.2057721943          87.2334962719      B2        B2 (3)
  139   136           3.2093026626          87.3295651998      B1        B1 (2)
  140   233           3.2394959689          88.1511668335      A2        A2 (4)
  141   197           3.2495759810          88.4254579073      B2        B2 (3)
  142    54           3.2871381385          89.4475761756      A1        A1 (1)
  143    55           3.3105630639          90.0850008028      A1        A1 (1)
  144    56           3.3193776436          90.3248577085      A1        A1 (1)
  145   137           3.3267529556          90.5255501524      B1        B1 (2)
  146   234           3.3329221874          90.6934234836      A2        A2 (4)
  147   138           3.3714875771          91.7428410886      B1        B1 (2)
  148    57           3.3783214607          91.9288005149      A1        A1 (1)
  149   139           3.4043209727          92.6362832052      B1        B1 (2)
  150   235           3.4163601640          92.9638862551      A2        A2 (4)
  151    58           3.4345576500          93.4590650248      A1        A1 (1)
  152   198           3.4407580201          93.6277856725      B2        B2 (3)
  153   236           3.4480738627          93.8268598685      A2        A2 (4)
  154   237           3.4666371690          94.3319931147      A2        A2 (4)
  155   140           3.4830207911          94.7778141355      B1        B1 (2)
  156    59           3.4996067029          95.2291397407      A1        A1 (1)
  157   199           3.5132850073          95.6013453270      B2        B2 (3)
  158    60           3.5491237123          96.5765660696      A1        A1 (1)
  159   141           3.5530807366          96.6842421734      B1        B1 (2)
  160   200           3.5903251396          97.6977139049      B2        B2 (3)
  161   238           3.6301264065          98.7807614376      A2        A2 (4)
  162    61           3.6619998897          99.6480830104      A1        A1 (1)
  163   142           3.6620909567          99.6505610679      B1        B1 (2)
  164   201           3.6953422317         100.5553742607      B2        B2 (3)
  165   143           3.7029572823         100.7625903238      B1        B1 (2)
  166    62           3.7189558809         101.1979343234      A1        A1 (1)
  167   239           3.7277258069         101.4365761405      A2        A2 (4)
  168   144           3.7409329727         101.7959613944      B1        B1 (2)
  169    63           3.7491680398         102.0200489623      A1        A1 (1)
  170   145           3.8375855132         104.4260107304      B1        B1 (2)
  171   202           3.8437030933         104.5924785468      B2        B2 (3)
  172    64           3.9011057458         106.1544841333      A1        A1 (1)
  173    65           3.9453629602         107.3587841634      A1        A1 (1)
  174   240           3.9497025824         107.4768712866      A2        A2 (4)
  175   146           3.9711347822         108.0600710928      B1        B1 (2)
  176   241           4.0276376694         109.5975928190      A2        A2 (4)
  177   203           4.0547356531         110.3349664426      B2        B2 (3)
  178    66           4.0551880961         110.3472780426      A1        A1 (1)
  179   204           4.1255642566         112.2623107269      B2        B2 (3)
  180    67           4.1348436395         112.5148155743      A1        A1 (1)
  181   147           4.1432586206         112.7437988499      B1        B1 (2)
  182   205           4.1467374935         112.8384637941      B2        B2 (3)
  183   242           4.1702434492         113.4780933680      A2        A2 (4)
  184   148           4.1912892641         114.0507791069      B1        B1 (2)
  185    68           4.1944697757         114.1373252275      A1        A1 (1)
  186   243           4.2099755987         114.5592601213      A2        A2 (4)
  187   206           4.2162581603         114.7302173143      B2        B2 (3)
  188   149           4.2274251365         115.0340861846      B1        B1 (2)
  189    69           4.3191962484         117.5313050949      A1        A1 (1)
  190   150           4.3451145603         118.2365782169      B1        B1 (2)
  191    70           4.3722932285         118.9761473774      A1        A1 (1)
  192   244           4.4271569408         120.4690648884      A2        A2 (4)
  193    71           4.4481817838         121.0411799526      A1        A1 (1)
  194   151           4.4488291825         121.0587965654      B1        B1 (2)
  195   207           4.4746942635         121.7626212012      B2        B2 (3)
  196   152           4.5265849797         123.1746393747      B1        B1 (2)
  197    72           4.5692636474         124.3359849661      A1        A1 (1)
  198   153           4.5712846423         124.3909790322      B1        B1 (2)
  199   208           4.5787604076         124.5944049487      B2        B2 (3)
  200   245           4.6058646214         125.3319481014      A2        A2 (4)
  201    73           4.6533456550         126.6239727098      A1        A1 (1)
  202   154           4.6884503024         127.5792187310      B1        B1 (2)
  203    74           4.6974522523         127.8241742407      A1        A1 (1)
  204    75           4.7322629729         128.7714221060      A1        A1 (1)
  205   155           4.7872120238         130.2666617961      B1        B1 (2)
  206   209           4.7998088849         130.6094398125      B2        B2 (3)
  207   210           4.8687083340         132.4842891388      B2        B2 (3)
  208   246           4.8760525497         132.6841354079      A2        A2 (4)
  209    76           4.9017907542         133.3845075585      A1        A1 (1)
  210   156           4.9527442768         134.7710233981      B1        B1 (2)
  211    77           5.0048716057         136.1894801304      A1        A1 (1)
  212   211           5.0093569957         136.3115337969      B2        B2 (3)
  213    78           5.0783221118         138.1881700141      A1        A1 (1)
  214   247           5.1170361220         139.2416317883      A2        A2 (4)
  215   157           5.1562418419         140.3084736629      B1        B1 (2)
  216   158           5.1715266213         140.7243936544      B1        B1 (2)
  217    79           5.1914160217         141.2656117548      A1        A1 (1)
  218   212           5.2220803242         142.1000298470      B2        B2 (3)
  219   248           5.3117117397         144.5390246586      A2        A2 (4)
  220   213           5.3164076193         144.6668060393      B2        B2 (3)
  221    80           5.3333699216         145.1283737508      A1        A1 (1)
  222   159           5.3352570082         145.1797239864      B1        B1 (2)
  223    81           5.3854566383         146.5457253681      A1        A1 (1)
  224   160           5.4501404380         148.3058610436      B1        B1 (2)
  225   249           5.4613401507         148.6106207187      A2        A2 (4)
  226    82           5.4645108866         148.6969008286      A1        A1 (1)
  227   161           5.4933071716         149.4804875814      B1        B1 (2)
  228    83           5.6065373831         152.5616382768      A1        A1 (1)
  229   214           5.6281904303         153.1508476472      B2        B2 (3)
  230   250           5.7501696593         156.4700712135      A2        A2 (4)
  231   162           5.7861131122         157.4481422931      B1        B1 (2)
  232   215           5.8218866205         158.4215889430      B2        B2 (3)
  233   163           5.8245031780         158.4927890913      B1        B1 (2)
  234    84           5.9176128185         161.0264312169      A1        A1 (1)
  235    85           5.9930567790         163.0793657508      A1        A1 (1)
  236    86           6.0372285826         164.2813416342      A1        A1 (1)
  237   164           6.1419515141         167.1309974748      B1        B1 (2)
  238    87           6.2426106764         169.8700725333      A1        A1 (1)
  239   165           6.3454193477         172.6676387053      B1        B1 (2)
  240   166           6.4783125504         176.2838465948      B1        B1 (2)
  241    88           6.6333488589         180.5025990259      A1        A1 (1)
  242    89           6.6791331705         181.7484534815      A1        A1 (1)
  243   167           6.7341217582         183.2447690257      B1        B1 (2)
  244   168           7.3642994920         200.3927769500      B1        B1 (2)
  245    90           9.6531121604         262.6745360010      A1        A1 (1)
  246   169          12.5492352419         341.4820515439      B1        B1 (2)
  247    91          12.7686763808         347.4533485078      A1        A1 (1)
  248    92          13.3473641221         363.2002425060      A1        A1 (1)
  249   170          13.8233321192         376.1519901609      B1        B1 (2)
  250    93          15.4716889147         421.0060589044      A1        A1 (1)


  VSCF finished.

 @CHECKOUT-I, Total execution time (CPU/WALL):       196.89/      26.27 seconds.
--executable xvscf finished with status     0 in       26.31 seconds (walltime).
 --invoking executable--
/home/besselman/CFOUR_18/cfour18/bin/xvtran
 @GETMEM-I,  Allocated  183105 MB of main memory.
  Partial RHF integral transformation
  Transformation of IIII integrals :
  1 pass through the AO integral file was required.
    14511218 AO integrals were read.
     5294405 MO integrals were written to HF2.
  Transformation of IIJJ integrals :
  1 pass through the AO integral file was required.
    25586978 AO integrals were read.
     7963140 MO integrals were written to HF2.
  Transformation of IJIJ integrals :
  1 pass through the AO integral file was required.
    49596264 AO integrals were read.
    15563656 MO integrals were written to HF2.
  Transformation of IJKL integrals :
  1 pass through the AO integral file was required.
    33096804 AO integrals were read.
     8660085 MO integrals were written to HF2.
  Summary of active molecular orbitals: 
------------------------------------------------------------------------
 
  Index      Eigenvalue    Symmetry    Index      Eigenvalue    Symmetry
------------------------------------------------------------------------
     1       -15.5641802        1       126         1.5947419        2
     2       -11.2731810        1       127         1.7087524        2
     3       -11.2588865        1       128         1.8589853        2
     4       -11.2407383        1       129         2.1322333        2
     5        -1.2552545        1       130         2.1947521        2
     6        -1.0882429        1       131         2.2945973        2
     7        -0.8575737        1       132         2.4967684        2
     8        -0.7202699        1       133         2.5378562        2
     9        -0.6531764        1       134         2.7484622        2
    10        -0.5753681        1       135         2.8481119        2
    11        -0.4183619        1       136         2.9239147        2
    12       -11.2731991        2       137         3.0629794        2
    13       -11.2407910        2       138         3.1266809        2
    14        -1.0317269        2       139         3.2093027        2
    15        -0.8544642        2       140         3.3267530        2
    16        -0.6587816        2       141         3.3714876        2
    17        -0.5965616        2       142         3.4043210        2
    18        -0.5185937        2       143         3.4830208        2
    19        -0.5398606        3       144         3.5530807        2
    20        -0.3827669        3       145         3.6620910        2
    21        -0.3464204        4       146         3.7029573        2
    22         0.1438253        1       147         3.7409330        2
    23         0.1779952        1       148         3.8375855        2
    24         0.2136117        1       149         3.9711348        2
    25         0.3014552        1       150         4.1432586        2
    26         0.3645907        1       151         4.1912893        2
    27         0.3982653        1       152         4.2274251        2
    28         0.5026423        1       153         4.3451146        2
    29         0.5150177        1       154         4.4488292        2
    30         0.5650656        1       155         4.5265850        2
    31         0.5940669        1       156         4.5712846        2
    32         0.6211620        1       157         4.6884503        2
    33         0.6355103        1       158         4.7872120        2
    34         0.6813383        1       159         4.9527443        2
    35         0.6943337        1       160         5.1562418        2
    36         0.7777305        1       161         5.1715266        2
    37         0.8491410        1       162         5.3352570        2
    38         0.9372668        1       163         5.4501404        2
    39         1.0008513        1       164         5.4933072        2
    40         1.0412159        1       165         5.7861131        2
    41         1.1191905        1       166         5.8245032        2
    42         1.2162651        1       167         6.1419515        2
    43         1.2630810        1       168         6.3454193        2
    44         1.3755442        1       169         6.4783126        2
    45         1.4391498        1       170         6.7341218        2
    46         1.5403024        1       171         7.3642995        2
    47         1.5556724        1       172        12.5492352        2
    48         1.5917575        1       173        13.8233321        2
    49         1.6676973        1       174         0.1072915        3
    50         1.7445050        1       175         0.3175699        3
    51         1.8084005        1       176         0.4231643        3
    52         1.9292905        1       177         0.4852250        3
    53         2.1108325        1       178         0.6014424        3
    54         2.2399272        1       179         0.6289603        3
    55         2.3716569        1       180         0.8115331        3
    56         2.5008454        1       181         0.8860964        3
    57         2.6043325        1       182         1.0217020        3
    58         2.6791568        1       183         1.1342162        3
    59         2.7435275        1       184         1.2064595        3
    60         2.8786503        1       185         1.3313395        3
    61         2.9470513        1       186         1.4877033        3
    62         3.0911695        1       187         1.6201868        3
    63         3.1236055        1       188         1.8721318        3
    64         3.2871381        1       189         2.3477521        3
    65         3.3105631        1       190         2.4595254        3
    66         3.3193776        1       191         2.6956001        3
    67         3.3783215        1       192         2.8040141        3
    68         3.4345577        1       193         2.9307853        3
    69         3.4996067        1       194         2.9874884        3
    70         3.5491237        1       195         3.0916085        3
    71         3.6619999        1       196         3.1897554        3
    72         3.7189559        1       197         3.2057722        3
    73         3.7491680        1       198         3.2495760        3
    74         3.9011057        1       199         3.4407580        3
    75         3.9453630        1       200         3.5132850        3
    76         4.0551881        1       201         3.5903251        3
    77         4.1348436        1       202         3.6953422        3
    78         4.1944698        1       203         3.8437031        3
    79         4.3191962        1       204         4.0547357        3
    80         4.3722932        1       205         4.1255643        3
    81         4.4481818        1       206         4.1467375        3
    82         4.5692636        1       207         4.2162582        3
    83         4.6533457        1       208         4.4746943        3
    84         4.6974523        1       209         4.5787604        3
    85         4.7322630        1       210         4.7998089        3
    86         4.9017908        1       211         4.8687083        3
    87         5.0048716        1       212         5.0093570        3
    88         5.0783221        1       213         5.2220803        3
    89         5.1914160        1       214         5.3164076        3
    90         5.3333699        1       215         5.6281904        3
    91         5.3854566        1       216         5.8218866        3
    92         5.4645109        1       217         0.1232175        4
    93         5.6065374        1       218         0.4656814        4
    94         5.9176128        1       219         0.5669504        4
    95         5.9930568        1       220         0.8496266        4
    96         6.0372286        1       221         0.8616933        4
    97         6.2426107        1       222         0.9769179        4
    98         6.6333489        1       223         1.2339349        4
    99         6.6791332        1       224         1.3241072        4
   100         9.6531122        1       225         1.5852412        4
   101        12.7686764        1       226         1.6026687        4
   102        13.3473641        1       227         2.0137411        4
   103        15.4716889        1       228         2.4132843        4
   104         0.1654092        2       229         2.5253189        4
   105         0.2007771        2       230         2.6801971        4
   106         0.3543248        2       231         2.9590496        4
   107         0.3738745        2       232         3.0483990        4
   108         0.4372688        2       233         3.2394960        4
   109         0.5006151        2       234         3.3329222        4
   110         0.5598711        2       235         3.4163602        4
   111         0.5898561        2       236         3.4480739        4
   112         0.6337286        2       237         3.4666372        4
   113         0.7097056        2       238         3.6301264        4
   114         0.7245920        2       239         3.7277258        4
   115         0.8363314        2       240         3.9497026        4
   116         0.9317489        2       241         4.0276377        4
   117         0.9470707        2       242         4.1702434        4
   118         1.0495846        2       243         4.2099756        4
   119         1.1428421        2       244         4.4271569        4
   120         1.2377828        2       245         4.6058646        4
   121         1.3334356        2       246         4.8760525        4
   122         1.4148371        2       247         5.1170361        4
   123         1.4926621        2       248         5.3117117        4
   124         1.5014440        2       249         5.4613402        4
   125         1.5204869        2       250         5.7501697        4
------------------------------------------------------------------------
 @CHECKOUT-I, Total execution time (CPU/WALL):       101.65/      18.65 seconds.
--executable xvtran finished with status     0 in       18.68 seconds (walltime).
 --invoking executable--
/home/besselman/CFOUR_18/cfour18/bin/xintprc
 @GETMEM-I,  Allocated  183105 MB of main memory.
  Processing integrals for SCF second derivatives.
  @GMOIAA-I, Processing MO integrals for spin case AA.
  @GMOIAA-I, Generation of integral list completed.
                      TYPE                NUMBER
                      ----               --------
                      PPPP                     0
                      PPPH              32493534
                      PPHH               3052806
                      PHPH               1613224
                      PHHH                312951
                      HHHH                  8771

                     TOTAL              37481286

  @FORMT2-I, Second-order MP correlation energies:
            ------------------------------------------------
            E(SCF)                  =   -246.776304929916 a.u.
            E2(AA)                  =     -0.132464870562 a.u.
            E2(AB)                  =     -0.810695719671 a.u.
            E2(TOT)                 =     -1.075625460796 a.u.
            Total MP2 energy        =   -247.851930390712 a.u.
            ------------------------------------------------
   Largest T2 amplitudes for spin case AB:
       _       _                 _       _                 _       _
   i   j   a   b             i   j   a   b             i   j   a   b
-----------------------------------------------------------------------------
[ 20  20 174 174]-0.06918 [ 21  21 217 217]-0.06628 [ 21  21 174 174]-0.05142
[ 20  20 217 217]-0.03961 [ 21  20 174 217] 0.03510 [ 20  21 217 174] 0.03510
[ 19  19 174 174]-0.03290 [ 19  19 217 217]-0.02695 [ 20  19 175 174]-0.02488
[ 19  20 174 175]-0.02488 [ 20  20 175 175]-0.02241 [ 21  19 175 217] 0.02077
[ 19  21 217 175] 0.02077 [ 21  21 219 217] 0.02075 [ 21  21 217 219] 0.02075
-----------------------------------------------------------------------------
   Norm of T2AB vector (  6100803 symmetry allowed elements):  0.4928396446.
-----------------------------------------------------------------------------
 @CHECKOUT-I, Total execution time (CPU/WALL):        28.64/       3.52 seconds.
--executable xintprc finished with status     0 in        3.55 seconds (walltime).
 --invoking executable--
/home/besselman/CFOUR_18/cfour18/bin/xvdint
 @GETMEM-I,  Allocated  183105 MB of main memory.
 One- and two-electron integral derivatives are calculated
 for RHF hessians and dipole derivatives.
 Spherical gaussians are used.
  Integrals for DBOC will be evaluated
 
   First contribution to E(DBOC):      173.67059 cm-1
   Second contribution to E(DBOC):    -2721.58158 cm-1

                     Kinetic energy integral gradient
                     --------------------------------

                         H #1 z     0.4653657321
                         C #2 z     0.1972196025
                         C #3 x    -0.3570575283
                         C #3 z     0.1778465189
                         C #4 x    -0.5993668147
                         C #4 z     0.1570392604
                         H #5 x    -0.8156502867
                         H #5 z     0.4293039510
                         H #6 x    -0.7728973623
                         H #6 z    -0.5234553186
                         N #7 z    -0.9033197462


 H #1       0.0000000000            0.0000000000            0.4653657321
 C #2       0.0000000000            0.0000000000            0.1972196025
 C #3 1    -0.1785287641            0.0000000000            0.0889232594
 C #3 2     0.1785287641            0.0000000000            0.0889232594
 C #4 1    -0.2996834074            0.0000000000            0.0785196302
 C #4 2     0.2996834074            0.0000000000            0.0785196302
 H #5 1    -0.4078251433            0.0000000000            0.2146519755
 H #5 2     0.4078251433            0.0000000000            0.2146519755
 H #6 1    -0.3864486812            0.0000000000           -0.2617276593
 H #6 2     0.3864486812            0.0000000000           -0.2617276593
 N #7       0.0000000000            0.0000000000           -0.9033197462


                   Nuclear attraction integral gradient
                   ------------------------------------

                         H #1 z    -7.4676040130
                         C #2 z   -17.2785144561
                         C #3 x    30.0109388694
                         C #3 z   -16.4554128876
                         C #4 x    33.8070758017
                         C #4 z     9.9835878332
                         H #5 x    12.8973662691
                         H #5 z    -6.8936887155
                         H #6 x    12.5601966881
                         H #6 z     8.4885442268
                         N #7 z    29.6230880123


 H #1       0.0000000000            0.0000000000           -7.4676040130
 C #2       0.0000000000            0.0000000000          -17.2785144561
 C #3 1    15.0054694347            0.0000000000           -8.2277064438
 C #3 2   -15.0054694347            0.0000000000           -8.2277064438
 C #4 1    16.9035379009            0.0000000000            4.9917939166
 C #4 2   -16.9035379009            0.0000000000            4.9917939166
 H #5 1     6.4486831346            0.0000000000           -3.4468443578
 H #5 2    -6.4486831346            0.0000000000           -3.4468443578
 H #6 1     6.2800983440            0.0000000000            4.2442721134
 H #6 2    -6.2800983440            0.0000000000            4.2442721134
 N #7       0.0000000000            0.0000000000           29.6230880123


                      Reorthonormalization gradient
                      -----------------------------

                         H #1 z     0.2222138664
                         C #2 z    -0.0691924961
                         C #3 x     0.1104509868
                         C #3 z    -0.1121891595
                         C #4 x    -0.2053937446
                         C #4 z     0.4492886788
                         H #5 x    -0.3640649096
                         H #5 z     0.1914743825
                         H #6 x    -0.3350371573
                         H #6 z    -0.2537965134
                         N #7 z    -0.4277987587


 H #1       0.0000000000            0.0000000000            0.2222138664
 C #2       0.0000000000            0.0000000000           -0.0691924961
 C #3 1     0.0552254934            0.0000000000           -0.0560945798
 C #3 2    -0.0552254934            0.0000000000           -0.0560945798
 C #4 1    -0.1026968723            0.0000000000            0.2246443394
 C #4 2     0.1026968723            0.0000000000            0.2246443394
 H #5 1    -0.1820324548            0.0000000000            0.0957371912
 H #5 2     0.1820324548            0.0000000000            0.0957371912
 H #6 1    -0.1675185786            0.0000000000           -0.1268982567
 H #6 2     0.1675185786            0.0000000000           -0.1268982567
 N #7       0.0000000000            0.0000000000           -0.4277987587


                     Kinetic energy integral Hessian
                     -------------------------------


           Symmetry 1

           H #1 z      C #2 z      C #3 x      C #3 z      C #4 x      C #4 z

 H #1 z    0.297958
 C #2 z   -0.314191   -0.291619
 C #3 x    0.014669   -0.767251   -0.559830
 C #3 z    0.016754    0.582071    0.144733   -0.388719
 C #4 x   -0.000091    0.015547    1.024301    0.099216   -0.414784
 C #4 z   -0.000710    0.023405    0.088455   -0.717475   -0.572992   -0.364144
 H #5 x    0.000277    0.004143   -0.329794    0.554861    0.003545   -0.010768
 H #5 z    0.000220   -0.004231    0.554399    0.438565   -0.010495    0.015893
 H #6 x   -0.000045   -0.000673   -0.001645    0.016772   -0.227997   -0.641745
 H #6 z   -0.000063   -0.000868    0.016780    0.029849   -0.641500    0.329026
 N #7 z    0.000033    0.005433   -0.051784    0.038955    1.110315    0.714005

           H #5 x      H #5 z      H #6 x      H #6 z      N #7 z

 H #5 x    0.301494
 H #5 z   -0.549072   -0.450081
 H #6 x   -0.000037    0.000029    0.186850
 H #6 z   -0.000036    0.000292    0.636910   -0.353559
 N #7 z    0.000594   -0.000659   -0.011246   -0.004677   -0.753090


           Symmetry 2

           H #1 x      C #2 x      C #3 x      C #3 z      C #4 x      C #4 z

 H #1 x   -0.375497
 C #2 x    0.369979   -0.141931
 C #3 x    0.005096   -0.253754   -0.483654
 C #3 z    0.014669   -0.767251    0.144733   -0.371414
 C #4 x   -0.000118    0.000133    1.046620    0.088455   -0.338168
 C #4 z   -0.000091    0.015547    0.099216   -0.721283   -0.572992   -0.333045
 H #5 x    0.000520    0.026936   -0.332153    0.554399    0.004014   -0.010495
 H #5 z    0.000277    0.004143    0.554861    0.438645   -0.010768    0.015855
 H #6 x   -0.000005   -0.000699   -0.001598    0.016780   -0.227912   -0.641500
 H #6 z   -0.000045   -0.000673    0.016772    0.029536   -0.641745    0.329807
 N #7 x    0.000025   -0.000665    0.019444   -0.051784   -0.484569    1.110315

           H #5 x      H #5 z      H #6 x      H #6 z      N #7 x

 H #5 x    0.301258
 H #5 z   -0.549072   -0.450125
 H #6 x    0.000053   -0.000036    0.186684
 H #6 z    0.000029    0.000272    0.636910   -0.353601
 N #7 x   -0.000628    0.000594    0.043479   -0.011246    0.422914


           Symmetry 3

           H #1 y      C #2 y      C #3 y      C #4 y      H #5 y      H #6 y

 H #1 y   -0.363197
 C #2 y    0.367717   -1.596565
 C #3 y   -0.004482    1.243733   -3.171521
 C #4 y   -0.000140   -0.009121    1.234896   -3.570511
 H #5 y    0.000053   -0.004355    0.731233   -0.001965   -0.724912
 H #6 y    0.000019   -0.000125   -0.008399    0.737645   -0.000004   -0.724037
 N #7 y    0.000029   -0.001285   -0.025460    1.609196   -0.000050   -0.005100

           N #7 y

 N #7 y   -1.577330


           Symmetry 4

           C #3 y      C #4 y      H #5 y      H #6 y

 C #3 y   -3.145832
 C #4 y    1.245627   -3.535236
 H #5 y    0.731234   -0.001898   -0.724956
 H #6 y   -0.008668    0.738344    0.000015   -0.724079


           H #1 x      H #1 y      H #1 z      C #2 x      C #2 y      C #2 z

 H #1 x   -0.375497
 H #1 y    0.000000   -0.363197
 H #1 z    0.000000    0.000000    0.297958

 C #2 x    0.369979    0.000000    0.000000   -0.141931
 C #2 y    0.000000    0.367717    0.000000    0.000000   -1.596565
 C #2 z    0.000000    0.000000   -0.314191    0.000000    0.000000   -0.291619

 C #1 x    0.002548    0.000000    0.007335   -0.126877    0.000000   -0.383625
 C #1 y    0.000000   -0.002241    0.000000    0.000000    0.621867    0.000000
 C #1 z    0.007335    0.000000    0.008377   -0.383625    0.000000    0.291036

 C #2 x    0.002548    0.000000   -0.007335   -0.126877    0.000000    0.383625
 C #2 y    0.000000   -0.002241    0.000000    0.000000    0.621867    0.000000
 C #2 z   -0.007335    0.000000    0.008377    0.383625    0.000000    0.291036

 C #1 x   -0.000059    0.000000   -0.000046    0.000067    0.000000    0.007773
 C #1 y    0.000000   -0.000070    0.000000    0.000000   -0.004560    0.000000
 C #1 z   -0.000046    0.000000   -0.000355    0.007773    0.000000    0.011702

 C #2 x   -0.000059    0.000000    0.000046    0.000067    0.000000   -0.007773
 C #2 y    0.000000   -0.000070    0.000000    0.000000   -0.004560    0.000000
 C #2 z    0.000046    0.000000   -0.000355   -0.007773    0.000000    0.011702

 H #1 x    0.000260    0.000000    0.000139    0.013468    0.000000    0.002072
 H #1 y    0.000000    0.000026    0.000000    0.000000   -0.002177    0.000000
 H #1 z    0.000139    0.000000    0.000110    0.002072    0.000000   -0.002115

 H #2 x    0.000260    0.000000   -0.000139    0.013468    0.000000   -0.002072
 H #2 y    0.000000    0.000026    0.000000    0.000000   -0.002177    0.000000
 H #2 z   -0.000139    0.000000    0.000110   -0.002072    0.000000   -0.002115

 H #1 x   -0.000003    0.000000   -0.000023   -0.000350    0.000000   -0.000337
 H #1 y    0.000000    0.000010    0.000000    0.000000   -0.000062    0.000000
 H #1 z   -0.000023    0.000000   -0.000032   -0.000337    0.000000   -0.000434

 H #2 x   -0.000003    0.000000    0.000023   -0.000350    0.000000    0.000337
 H #2 y    0.000000    0.000010    0.000000    0.000000   -0.000062    0.000000
 H #2 z    0.000023    0.000000   -0.000032    0.000337    0.000000   -0.000434

 N #7 x    0.000025    0.000000    0.000000   -0.000665    0.000000    0.000000
 N #7 y    0.000000    0.000029    0.000000    0.000000   -0.001285    0.000000
 N #7 z    0.000000    0.000000    0.000033    0.000000    0.000000    0.005433


           C #1 x      C #1 y      C #1 z      C #2 x      C #2 y      C #2 z

 C #1 x   -0.260871
 C #1 y    0.000000   -1.579338
 C #1 z    0.072366    0.000000   -0.190033

 C #2 x    0.019044    0.000000    0.000000   -0.260871
 C #2 y    0.000000   -0.006422    0.000000    0.000000   -1.579338
 C #2 z   -0.000000    0.000000   -0.004326   -0.072366    0.000000   -0.190033

 C #1 x    0.517730    0.000000    0.046918    0.005580    0.000000    0.002690
 C #1 y    0.000000    0.620131    0.000000    0.000000   -0.002683    0.000000
 C #1 z    0.046918    0.000000   -0.359689    0.002690    0.000000    0.000952

 C #2 x    0.005580    0.000000   -0.002690    0.517730    0.000000   -0.046918
 C #2 y    0.000000   -0.002683    0.000000    0.000000    0.620131    0.000000
 C #2 z   -0.002690    0.000000    0.000952   -0.046918    0.000000   -0.359689

 H #1 x   -0.165487    0.000000    0.277315   -0.000590    0.000000    0.000116
 H #1 y    0.000000    0.365617    0.000000    0.000000   -0.000000    0.000000
 H #1 z    0.277315    0.000000    0.219303    0.000116    0.000000   -0.000020

 H #2 x   -0.000590    0.000000   -0.000116   -0.165487    0.000000   -0.277315
 H #2 y    0.000000   -0.000000    0.000000    0.000000    0.365617    0.000000
 H #2 z   -0.000116    0.000000   -0.000020   -0.277315    0.000000    0.219303

 H #1 x   -0.000811    0.000000    0.008388    0.000012    0.000000   -0.000002
 H #1 y    0.000000   -0.004267    0.000000    0.000000    0.000067    0.000000
 H #1 z    0.008388    0.000000    0.014846   -0.000002    0.000000    0.000078

 H #2 x    0.000012    0.000000    0.000002   -0.000811    0.000000   -0.008388
 H #2 y    0.000000    0.000067    0.000000    0.000000   -0.004267    0.000000
 H #2 z    0.000002    0.000000    0.000078   -0.008388    0.000000    0.014846

 N #7 x    0.009722    0.000000   -0.025892    0.009722    0.000000    0.025892
 N #7 y    0.000000   -0.012730    0.000000    0.000000   -0.012730    0.000000
 N #7 z   -0.025892    0.000000    0.019477    0.025892    0.000000    0.019477


           C #1 x      C #1 y      C #1 z      C #2 x      C #2 y      C #2 z

 C #1 x   -0.188238
 C #1 y    0.000000   -1.776437
 C #1 z   -0.286496    0.000000   -0.174297

 C #2 x    0.019154    0.000000   -0.000000   -0.188238
 C #2 y    0.000000   -0.008819    0.000000    0.000000   -1.776437
 C #2 z    0.000000    0.000000   -0.007775    0.286496    0.000000   -0.174297

 H #1 x    0.001890    0.000000   -0.005316    0.000117    0.000000   -0.000068
 H #1 y    0.000000   -0.000966    0.000000    0.000000   -0.000017    0.000000
 H #1 z   -0.005316    0.000000    0.007937   -0.000068    0.000000    0.000010

 H #2 x    0.000117    0.000000    0.000068    0.001890    0.000000    0.005316
 H #2 y    0.000000   -0.000017    0.000000    0.000000   -0.000966    0.000000
 H #2 z    0.000068    0.000000    0.000010    0.005316    0.000000    0.007937

 H #1 x   -0.113977    0.000000   -0.320811    0.000021    0.000000   -0.000061
 H #1 y    0.000000    0.368997    0.000000    0.000000   -0.000175    0.000000
 H #1 z   -0.320811    0.000000    0.164708   -0.000061    0.000000   -0.000195

 H #2 x    0.000021    0.000000    0.000061   -0.113977    0.000000    0.320811
 H #2 y    0.000000   -0.000175    0.000000    0.000000    0.368997    0.000000
 H #2 z    0.000061    0.000000   -0.000195    0.320811    0.000000    0.164708

 N #7 x   -0.242284    0.000000    0.555158   -0.242284    0.000000   -0.555158
 N #7 y    0.000000    0.804598    0.000000    0.000000    0.804598    0.000000
 N #7 z    0.555158    0.000000    0.357002   -0.555158    0.000000    0.357002


           H #1 x      H #1 y      H #1 z      H #2 x      H #2 y      H #2 z

 H #1 x    0.150688
 H #1 y    0.000000   -0.362467
 H #1 z   -0.274536    0.000000   -0.225052

 H #2 x   -0.000059    0.000000    0.000000    0.150688
 H #2 y    0.000000    0.000011    0.000000    0.000000   -0.362467
 H #2 z    0.000000    0.000000    0.000011    0.274536    0.000000   -0.225052

 H #1 x    0.000004    0.000000   -0.000002    0.000022    0.000000    0.000016
 H #1 y    0.000000    0.000003    0.000000    0.000000   -0.000005    0.000000
 H #1 z   -0.000002    0.000000    0.000141    0.000016    0.000000    0.000005

 H #2 x    0.000022    0.000000   -0.000016    0.000004    0.000000    0.000002
 H #2 y    0.000000   -0.000005    0.000000    0.000000    0.000003    0.000000
 H #2 z   -0.000016    0.000000    0.000005    0.000002    0.000000    0.000141

 N #7 x   -0.000314    0.000000    0.000297   -0.000314    0.000000   -0.000297
 N #7 y    0.000000   -0.000025    0.000000    0.000000   -0.000025    0.000000
 N #7 z    0.000297    0.000000   -0.000329   -0.000297    0.000000   -0.000329


           H #1 x      H #1 y      H #1 z      H #2 x      H #2 y      H #2 z

 H #1 x    0.093384
 H #1 y    0.000000   -0.362029
 H #1 z    0.318455    0.000000   -0.176790

 H #2 x   -0.000042    0.000000   -0.000000    0.093384
 H #2 y    0.000000    0.000011    0.000000    0.000000   -0.362029
 H #2 z    0.000000    0.000000    0.000011   -0.318455    0.000000   -0.176790

 N #7 x    0.021740    0.000000   -0.005623    0.021740    0.000000    0.005623
 N #7 y    0.000000   -0.002550    0.000000    0.000000   -0.002550    0.000000
 N #7 z   -0.005623    0.000000   -0.002338    0.005623    0.000000   -0.002338


           N #7 x      N #7 y      N #7 z

 N #7 x    0.422914
 N #7 y    0.000000   -1.577330
 N #7 z    0.000000    0.000000   -0.753090


                   Nuclear attraction integral Hessian
                   -----------------------------------


           Symmetry 1

           H #1 z      C #2 z      C #3 x      C #3 z      C #4 x      C #4 z

 H #1 z   -0.918067
 C #2 z    0.348478   10.563267
 C #3 x   -0.075468   12.066724   17.794579
 C #3 z    0.145488  -13.672776   -3.500952   13.561551
 C #4 x    0.156914    1.513396  -21.267220   -0.587870   16.137580
 C #4 z    0.330892    1.556065   -2.838799    6.104147   11.154360   15.840853
 H #5 x   -0.001343   -0.188798   -1.988411   -4.502193   -0.096593   -0.080634
 H #5 z   -0.004653    0.054897   -4.434857   -8.156214   -0.006171   -0.002803
 H #6 x    0.012997    0.289780    0.157502   -0.221451   -3.392399    5.556750
 H #6 z    0.013831    0.210467   -0.098717   -0.123040    5.127905   -7.334216
 N #7 z    0.084030    0.939601   -1.117931    2.140843  -17.358534  -16.494937

           H #5 x      H #5 z      H #6 x      H #6 z      N #7 z

 H #5 x    0.979471
 H #5 z    5.093931    7.905932
 H #6 x   -0.030303    0.020576    1.981646
 H #6 z   -0.026441    0.035777   -6.120469    7.190520
 N #7 z   -0.294521    0.167064    0.461816    0.006661   13.156736


           Symmetry 2

           H #1 x      C #2 x      C #3 x      C #3 z      C #4 x      C #4 z

 H #1 x    5.391750
 C #2 x   -5.286860    6.616287
 C #3 x    0.005619   -0.739899   22.474543
 C #3 z    0.062361   11.568751   -3.554190   15.565104
 C #4 x   -0.069609   -0.217267  -20.252877   -2.382817   21.760779
 C #4 z    0.129813    1.515483   -0.996417    6.799737   10.678816   17.794425
 H #5 x   -0.011089    0.049067   -1.310355   -4.398269    0.140285    0.103285
 H #5 z   -0.011488   -0.023299   -4.599370   -7.950329   -0.196551    0.023637
 H #6 x    0.000153    0.096935    0.255344   -0.343870   -2.444247    5.304420
 H #6 z    0.007000    0.260024    0.044395   -0.123068    5.448230   -7.108730
 N #7 x   -0.029965   -0.518265   -0.432376   -0.951967    1.082936  -16.735401

           H #5 x      H #5 z      H #6 x      H #6 z      N #7 x

 H #5 x    1.013863
 H #5 z    5.088135    7.915862
 H #6 x    0.002143   -0.003153    2.018810
 H #6 z   -0.000169    0.029691   -6.110157    7.202284
 N #7 x    0.116086   -0.254274    0.070862    0.350676   -0.289278


           Symmetry 3

           H #1 y      C #2 y      C #3 y      C #4 y      H #5 y      H #6 y

 H #1 y    5.379453
 C #2 y   -5.212852   31.486526
 C #3 y   -0.008669  -24.851468   60.918921
 C #4 y   -0.112999   -0.916360  -25.363630   68.848069
 H #5 y   -0.007499    0.006662  -10.388965   -0.130760   10.678402
 H #6 y   -0.006119   -0.125868    0.127665  -10.721529   -0.024446   10.824398
 N #7 y   -0.031314   -0.386640   -0.433854  -31.602791   -0.133394   -0.074101

           N #7 y

 N #7 y   32.662093


           Symmetry 4

           C #3 y      C #4 y      H #5 y      H #6 y

 C #3 y   62.338387
 C #4 y  -24.590677   70.069844
 H #5 y  -10.161733   -0.013056   10.690338
 H #6 y    0.228643  -10.441050   -0.014470   10.838154


           H #1 x      H #1 y      H #1 z      C #2 x      C #2 y      C #2 z

 H #1 x    5.391750
 H #1 y    0.000000    5.379453
 H #1 z    0.000000    0.000000   -0.918067

 C #2 x   -5.286860    0.000000    0.000000    6.616287
 C #2 y    0.000000   -5.212852    0.000000    0.000000   31.486526
 C #2 z    0.000000    0.000000    0.348478    0.000000    0.000000   10.563267

 C #1 x    0.002810    0.000000   -0.037734   -0.369949    0.000000    6.033362
 C #1 y    0.000000   -0.004335    0.000000    0.000000  -12.425734    0.000000
 C #1 z    0.031181    0.000000    0.072744    5.784376    0.000000   -6.836388

 C #2 x    0.002810    0.000000    0.037734   -0.369949    0.000000   -6.033362
 C #2 y    0.000000   -0.004335    0.000000    0.000000  -12.425734    0.000000
 C #2 z   -0.031181    0.000000    0.072744   -5.784376    0.000000   -6.836388

 C #1 x   -0.034805    0.000000    0.078457   -0.108633    0.000000    0.756698
 C #1 y    0.000000   -0.056500    0.000000    0.000000   -0.458180    0.000000
 C #1 z    0.064907    0.000000    0.165446    0.757742    0.000000    0.778032

 C #2 x   -0.034805    0.000000   -0.078457   -0.108633    0.000000   -0.756698
 C #2 y    0.000000   -0.056500    0.000000    0.000000   -0.458180    0.000000
 C #2 z   -0.064907    0.000000    0.165446   -0.757742    0.000000    0.778032

 H #1 x   -0.005544    0.000000   -0.000672    0.024533    0.000000   -0.094399
 H #1 y    0.000000   -0.003750    0.000000    0.000000    0.003331    0.000000
 H #1 z   -0.005744    0.000000   -0.002326   -0.011650    0.000000    0.027449

 H #2 x   -0.005544    0.000000    0.000672    0.024533    0.000000    0.094399
 H #2 y    0.000000   -0.003750    0.000000    0.000000    0.003331    0.000000
 H #2 z    0.005744    0.000000   -0.002326    0.011650    0.000000    0.027449

 H #1 x    0.000076    0.000000    0.006498    0.048468    0.000000    0.144890
 H #1 y    0.000000   -0.003060    0.000000    0.000000   -0.062934    0.000000
 H #1 z    0.003500    0.000000    0.006916    0.130012    0.000000    0.105233

 H #2 x    0.000076    0.000000   -0.006498    0.048468    0.000000   -0.144890
 H #2 y    0.000000   -0.003060    0.000000    0.000000   -0.062934    0.000000
 H #2 z   -0.003500    0.000000    0.006916   -0.130012    0.000000    0.105233

 N #7 x   -0.029965    0.000000    0.000000   -0.518265    0.000000    0.000000
 N #7 y    0.000000   -0.031314    0.000000    0.000000   -0.386640    0.000000
 N #7 z    0.000000    0.000000    0.084030    0.000000    0.000000    0.939601


           C #1 x      C #1 y      C #1 z      C #2 x      C #2 y      C #2 z

 C #1 x   10.067281
 C #1 y    0.000000   30.814327
 C #1 z   -1.763785    0.000000    7.281664

 C #2 x    1.169991    0.000000   -0.013310   10.067281
 C #2 y    0.000000   -0.354866    0.000000    0.000000   30.814327
 C #2 z    0.013310    0.000000   -0.500888    1.763785    0.000000    7.281664

 C #1 x  -10.380024    0.000000   -0.742672    0.253586    0.000000    0.448737
 C #1 y    0.000000  -12.488577    0.000000    0.000000   -0.193238    0.000000
 C #1 z   -0.958804    0.000000    3.225971    0.460595    0.000000   -0.173897

 C #2 x    0.253586    0.000000   -0.448737  -10.380024    0.000000    0.742672
 C #2 y    0.000000   -0.193238    0.000000    0.000000  -12.488577    0.000000
 C #2 z   -0.460595    0.000000   -0.173897    0.958804    0.000000    3.225971

 H #1 x   -0.824692    0.000000   -2.225116    0.169514    0.000000   -0.025981
 H #1 y    0.000000   -5.137674    0.000000    0.000000   -0.056808    0.000000
 H #1 z   -2.258557    0.000000   -4.026636   -0.041128    0.000000   -0.051471

 H #2 x    0.169514    0.000000    0.025981   -0.824692    0.000000    2.225116
 H #2 y    0.000000   -0.056808    0.000000    0.000000   -5.137674    0.000000
 H #2 z    0.041128    0.000000   -0.051471    2.258557    0.000000   -4.026636

 H #1 x    0.103212    0.000000   -0.141330    0.024461    0.000000    0.030605
 H #1 y    0.000000    0.089077    0.000000    0.000000   -0.025245    0.000000
 H #1 z   -0.013580    0.000000   -0.061527    0.035778    0.000000    0.000007

 H #2 x    0.024461    0.000000   -0.030605    0.103212    0.000000    0.141330
 H #2 y    0.000000   -0.025245    0.000000    0.000000    0.089077    0.000000
 H #2 z   -0.035778    0.000000    0.000007    0.013580    0.000000   -0.061527

 N #7 x   -0.216188    0.000000   -0.475983   -0.216188    0.000000    0.475983
 N #7 y    0.000000   -0.216927    0.000000    0.000000   -0.216927    0.000000
 N #7 z   -0.558966    0.000000    1.070422    0.558966    0.000000    1.070422


           C #1 x      C #1 y      C #1 z      C #2 x      C #2 y      C #2 z

 C #1 x    9.474590
 C #1 y    0.000000   34.729478
 C #1 z    5.458294    0.000000    8.408819

 C #2 x    1.405800    0.000000   -0.118886    9.474590
 C #2 y    0.000000   -0.305444    0.000000    0.000000   34.729478
 C #2 z    0.118886    0.000000   -0.488393   -5.458294    0.000000    8.408819

 H #1 x    0.010923    0.000000    0.005663    0.059219    0.000000   -0.045980
 H #1 y    0.000000   -0.035954    0.000000    0.000000   -0.029426    0.000000
 H #1 z   -0.050680    0.000000    0.005208   -0.047595    0.000000   -0.006610

 H #2 x    0.059219    0.000000    0.045980    0.010923    0.000000   -0.005663
 H #2 y    0.000000   -0.029426    0.000000    0.000000   -0.035954    0.000000
 H #2 z    0.047595    0.000000   -0.006610    0.050680    0.000000    0.005208

 H #1 x   -1.459162    0.000000    2.715293    0.237038    0.000000    0.063083
 H #1 y    0.000000   -5.290645    0.000000    0.000000   -0.070120    0.000000
 H #1 z    2.644034    0.000000   -3.610737    0.080081    0.000000   -0.056372

 H #2 x    0.237038    0.000000   -0.063083   -1.459162    0.000000   -2.715293
 H #2 y    0.000000   -0.070120    0.000000    0.000000   -5.290645    0.000000
 H #2 z   -0.080081    0.000000   -0.056372   -2.644034    0.000000   -3.610737

 N #7 x    0.541468    0.000000   -8.367701    0.541468    0.000000    8.367701
 N #7 y    0.000000  -15.801395    0.000000    0.000000  -15.801395    0.000000
 N #7 z   -8.679267    0.000000   -8.247468    8.679267    0.000000   -8.247468


           H #1 x      H #1 y      H #1 z      H #2 x      H #2 y      H #2 z

 H #1 x    0.498334
 H #1 y    0.000000    5.342185
 H #1 z    2.545516    0.000000    3.955449

 H #2 x    0.008598    0.000000   -0.001449    0.498334
 H #2 y    0.000000   -0.002984    0.000000    0.000000    5.342185
 H #2 z    0.001449    0.000000   -0.002483   -2.545516    0.000000    3.955449

 H #1 x   -0.007040    0.000000    0.004356    0.008112    0.000000    0.005932
 H #1 y    0.000000   -0.009729    0.000000    0.000000   -0.002494    0.000000
 H #1 z   -0.006652    0.000000    0.016367    0.006568    0.000000    0.001521

 H #2 x    0.008112    0.000000   -0.005932   -0.007040    0.000000   -0.004356
 H #2 y    0.000000   -0.002494    0.000000    0.000000   -0.009729    0.000000
 H #2 z   -0.006568    0.000000    0.001521    0.006652    0.000000    0.016367

 N #7 x    0.058043    0.000000   -0.127137    0.058043    0.000000    0.127137
 N #7 y    0.000000   -0.066697    0.000000    0.000000   -0.066697    0.000000
 N #7 z   -0.147260    0.000000    0.083532    0.147260    0.000000    0.083532


           H #1 x      H #1 y      H #1 z      H #2 x      H #2 y      H #2 z

 H #1 x    1.000114
 H #1 y    0.000000    5.415638
 H #1 z   -3.057656    0.000000    3.598201

 H #2 x    0.009291    0.000000    0.002578    1.000114
 H #2 y    0.000000   -0.003439    0.000000    0.000000    5.415638
 H #2 z   -0.002578    0.000000   -0.002941    3.057656    0.000000    3.598201

 N #7 x    0.035431    0.000000    0.175338    0.035431    0.000000   -0.175338
 N #7 y    0.000000   -0.037051    0.000000    0.000000   -0.037051    0.000000
 N #7 z    0.230908    0.000000    0.003331   -0.230908    0.000000    0.003331


           N #7 x      N #7 y      N #7 z

 N #7 x   -0.289278
 N #7 y    0.000000   32.662093
 N #7 z    0.000000    0.000000   13.156736


                Highest order reorthonormalization Hessian
                ------------------------------------------


           Symmetry 1

           H #1 z      C #2 z      C #3 x      C #3 z      C #4 x      C #4 z

 H #1 z   -0.095860
 C #2 z    0.084820   -0.585436
 C #3 x    0.019031   -0.073078   -1.224333
 C #3 z    0.014049    0.509899   -0.055962   -1.333674
 C #4 x   -0.001675    0.011636    0.540296    0.042081   -1.317952
 C #4 z   -0.003578    0.006201    0.017825    0.363932   -0.166317   -1.460667
 H #5 x    0.002339    0.005123    0.234706    0.116765   -0.002376   -0.017029
 H #5 z    0.000121   -0.015790    0.116780    0.402709   -0.017319    0.015915
 H #6 x    0.000080   -0.003433   -0.015079    0.021811    0.281379   -0.144581
 H #6 z    0.000123   -0.002729    0.019399    0.021001   -0.141341    0.363518
 N #7 z    0.000325    0.003036   -0.043995    0.022085    0.272935    0.714678

           H #5 x      H #5 z      H #6 x      H #6 z      N #7 z

 H #5 x   -0.254655
 H #5 z   -0.108519   -0.404617
 H #6 x   -0.000806   -0.000180   -0.288572
 H #6 z   -0.000095    0.002367    0.136933   -0.368208
 N #7 z    0.001415   -0.000705   -0.010631   -0.016072   -0.723346


           Symmetry 2

           H #1 x      C #2 x      C #3 x      C #3 z      C #4 x      C #4 z

 H #1 x   -0.238732
 C #2 x    0.239754   -0.670484
 C #3 x   -0.004034    0.418822   -1.191118
 C #3 z    0.019031   -0.073078   -0.055962   -1.293961
 C #4 x    0.000437   -0.011265    0.572704    0.017825   -1.292987
 C #4 z   -0.001675    0.011636    0.042081    0.366132   -0.166317   -1.407130
 H #5 x    0.002626    0.026489    0.230053    0.116780   -0.003527   -0.017319
 H #5 z    0.002339    0.005123    0.116765    0.400844   -0.017029    0.015763
 H #6 x    0.000020   -0.001342   -0.011647    0.019399    0.268369   -0.141341
 H #6 z    0.000080   -0.003433    0.021811    0.020582   -0.144581    0.360731
 N #7 x   -0.000071   -0.001974   -0.014781   -0.043995    0.466269    0.272935

           H #5 x      H #5 z      H #6 x      H #6 z      N #7 x

 H #5 x   -0.254112
 H #5 z   -0.108519   -0.404547
 H #6 x   -0.000930   -0.000095   -0.288084
 H #6 z   -0.000180    0.002398    0.136933   -0.368137
 N #7 x   -0.000599    0.001415    0.033613   -0.010631   -0.482457


           Symmetry 3

           H #1 y      C #2 y      C #3 y      C #4 y      H #5 y      H #6 y

 H #1 y   -0.221737
 C #2 y    0.237659   -0.880216
 C #3 y   -0.015595    0.677489   -1.707217
 C #4 y    0.001049   -0.016836    0.657919   -2.097104
 H #5 y   -0.001279   -0.015985    0.458026   -0.012676   -0.427972
 H #6 y   -0.000024    0.001466   -0.023131    0.459822   -0.000862   -0.421352
 N #7 y   -0.000073   -0.003576   -0.047490    1.007825    0.000748   -0.015919

           N #7 y

 N #7 y   -0.941515


           Symmetry 4

           C #3 y      C #4 y      H #5 y      H #6 y

 C #3 y   -1.663314
 C #4 y    0.689817   -2.044341
 H #5 y    0.456330   -0.012718   -0.427902
 H #6 y   -0.022196    0.456378   -0.000882   -0.421280


           H #1 x      H #1 y      H #1 z      C #2 x      C #2 y      C #2 z

 H #1 x   -0.238732
 H #1 y    0.000000   -0.221737
 H #1 z    0.000000    0.000000   -0.095860

 C #2 x    0.239754    0.000000    0.000000   -0.670484
 C #2 y    0.000000    0.237659    0.000000    0.000000   -0.880216
 C #2 z    0.000000    0.000000    0.084820    0.000000    0.000000   -0.585436

 C #1 x   -0.002017    0.000000    0.009515    0.209411    0.000000   -0.036539
 C #1 y    0.000000   -0.007798    0.000000    0.000000    0.338744    0.000000
 C #1 z    0.009515    0.000000    0.007024   -0.036539    0.000000    0.254949

 C #2 x   -0.002017    0.000000   -0.009515    0.209411    0.000000    0.036539
 C #2 y    0.000000   -0.007798    0.000000    0.000000    0.338744    0.000000
 C #2 z   -0.009515    0.000000    0.007024    0.036539    0.000000    0.254949

 C #1 x    0.000219    0.000000   -0.000837   -0.005632    0.000000    0.005818
 C #1 y    0.000000    0.000525    0.000000    0.000000   -0.008418    0.000000
 C #1 z   -0.000837    0.000000   -0.001789    0.005818    0.000000    0.003101

 C #2 x    0.000219    0.000000    0.000837   -0.005632    0.000000   -0.005818
 C #2 y    0.000000    0.000525    0.000000    0.000000   -0.008418    0.000000
 C #2 z    0.000837    0.000000   -0.001789   -0.005818    0.000000    0.003101

 H #1 x    0.001313    0.000000    0.001170    0.013244    0.000000    0.002561
 H #1 y    0.000000   -0.000639    0.000000    0.000000   -0.007993    0.000000
 H #1 z    0.001170    0.000000    0.000061    0.002561    0.000000   -0.007895

 H #2 x    0.001313    0.000000   -0.001170    0.013244    0.000000   -0.002561
 H #2 y    0.000000   -0.000639    0.000000    0.000000   -0.007993    0.000000
 H #2 z   -0.001170    0.000000    0.000061   -0.002561    0.000000   -0.007895

 H #1 x    0.000010    0.000000    0.000040   -0.000671    0.000000   -0.001716
 H #1 y    0.000000   -0.000012    0.000000    0.000000    0.000733    0.000000
 H #1 z    0.000040    0.000000    0.000061   -0.001716    0.000000   -0.001364

 H #2 x    0.000010    0.000000   -0.000040   -0.000671    0.000000    0.001716
 H #2 y    0.000000   -0.000012    0.000000    0.000000    0.000733    0.000000
 H #2 z   -0.000040    0.000000    0.000061    0.001716    0.000000   -0.001364

 N #7 x   -0.000071    0.000000    0.000000   -0.001974    0.000000    0.000000
 N #7 y    0.000000   -0.000073    0.000000    0.000000   -0.003576    0.000000
 N #7 z    0.000000    0.000000    0.000325    0.000000    0.000000    0.003036


           C #1 x      C #1 y      C #1 z      C #2 x      C #2 y      C #2 z

 C #1 x   -0.603863
 C #1 y    0.000000   -0.842633
 C #1 z   -0.027981    0.000000   -0.656909

 C #2 x    0.008304    0.000000    0.000000   -0.603863
 C #2 y    0.000000   -0.010976    0.000000    0.000000   -0.842633
 C #2 z   -0.000000    0.000000   -0.009928    0.027981    0.000000   -0.656909

 C #1 x    0.278250    0.000000    0.014976    0.008102    0.000000    0.006064
 C #1 y    0.000000    0.336934    0.000000    0.000000   -0.007974    0.000000
 C #1 z    0.014976    0.000000    0.182516    0.006064    0.000000   -0.000550

 C #2 x    0.008102    0.000000   -0.006064    0.278250    0.000000   -0.014976
 C #2 y    0.000000   -0.007974    0.000000    0.000000    0.336934    0.000000
 C #2 z   -0.006064    0.000000   -0.000550   -0.014976    0.000000    0.182516

 H #1 x    0.116190    0.000000    0.058386   -0.001163    0.000000   -0.000004
 H #1 y    0.000000    0.228589    0.000000    0.000000    0.000424    0.000000
 H #1 z    0.058386    0.000000    0.200888   -0.000004    0.000000    0.000466

 H #2 x   -0.001163    0.000000    0.000004    0.116190    0.000000   -0.058386
 H #2 y    0.000000    0.000424    0.000000    0.000000    0.228589    0.000000
 H #2 z    0.000004    0.000000    0.000466   -0.058386    0.000000    0.200888

 H #1 x   -0.006681    0.000000    0.010303    0.000858    0.000000    0.000603
 H #1 y    0.000000   -0.011332    0.000000    0.000000   -0.000234    0.000000
 H #1 z    0.010303    0.000000    0.010396    0.000603    0.000000    0.000105

 H #2 x    0.000858    0.000000   -0.000603   -0.006681    0.000000   -0.010303
 H #2 y    0.000000   -0.000234    0.000000    0.000000   -0.011332    0.000000
 H #2 z   -0.000603    0.000000    0.000105   -0.010303    0.000000    0.010396

 N #7 x   -0.007390    0.000000   -0.021998   -0.007390    0.000000    0.021998
 N #7 y    0.000000   -0.023745    0.000000    0.000000   -0.023745    0.000000
 N #7 z   -0.021998    0.000000    0.011042    0.021998    0.000000    0.011042


           C #1 x      C #1 y      C #1 z      C #2 x      C #2 y      C #2 z

 C #1 x   -0.652735
 C #1 y    0.000000   -1.035361
 C #1 z   -0.083159    0.000000   -0.716949

 C #2 x    0.006241    0.000000   -0.000000   -0.652735
 C #2 y    0.000000   -0.013191    0.000000    0.000000   -1.035361
 C #2 z    0.000000    0.000000   -0.013384    0.083159    0.000000   -0.716949

 H #1 x   -0.001476    0.000000   -0.008587   -0.000288    0.000000    0.000073
 H #1 y    0.000000   -0.006349    0.000000    0.000000    0.000011    0.000000
 H #1 z   -0.008587    0.000000    0.007920    0.000073    0.000000    0.000038

 H #2 x   -0.000288    0.000000   -0.000073   -0.001476    0.000000    0.008587
 H #2 y    0.000000    0.000011    0.000000    0.000000   -0.006349    0.000000
 H #2 z   -0.000073    0.000000    0.000038    0.008587    0.000000    0.007920

 H #1 x    0.137437    0.000000   -0.071480   -0.003252    0.000000   -0.000810
 H #1 y    0.000000    0.229050    0.000000    0.000000    0.000861    0.000000
 H #1 z   -0.071480    0.000000    0.181062   -0.000810    0.000000    0.000697

 H #2 x   -0.003252    0.000000    0.000810    0.137437    0.000000    0.071480
 H #2 y    0.000000    0.000861    0.000000    0.000000    0.229050    0.000000
 H #2 z    0.000810    0.000000    0.000697    0.071480    0.000000    0.181062

 N #7 x    0.233134    0.000000    0.136468    0.233134    0.000000   -0.136468
 N #7 y    0.000000    0.503913    0.000000    0.000000    0.503913    0.000000
 N #7 z    0.136468    0.000000    0.357339   -0.136468    0.000000    0.357339


           H #1 x      H #1 y      H #1 z      H #2 x      H #2 y      H #2 z

 H #1 x   -0.127192
 H #1 y    0.000000   -0.213968
 H #1 z   -0.054259    0.000000   -0.202291

 H #2 x    0.000136    0.000000   -0.000000   -0.127192
 H #2 y    0.000000   -0.000017    0.000000    0.000000   -0.213968
 H #2 z    0.000000    0.000000   -0.000017    0.054259    0.000000   -0.202291

 H #1 x   -0.000434    0.000000   -0.000069   -0.000031    0.000000   -0.000021
 H #1 y    0.000000   -0.000436    0.000000    0.000000    0.000005    0.000000
 H #1 z   -0.000069    0.000000    0.001191   -0.000021    0.000000   -0.000008

 H #2 x   -0.000031    0.000000    0.000021   -0.000434    0.000000    0.000069
 H #2 y    0.000000    0.000005    0.000000    0.000000   -0.000436    0.000000
 H #2 z    0.000021    0.000000   -0.000008    0.000069    0.000000    0.001191

 N #7 x   -0.000299    0.000000    0.000708   -0.000299    0.000000   -0.000708
 N #7 y    0.000000    0.000374    0.000000    0.000000    0.000374    0.000000
 N #7 z    0.000708    0.000000   -0.000353   -0.000708    0.000000   -0.000353


           H #1 x      H #1 y      H #1 z      H #2 x      H #2 y      H #2 z

 H #1 x   -0.144164
 H #1 y    0.000000   -0.210658
 H #1 z    0.068467    0.000000   -0.184086

 H #2 x    0.000122    0.000000    0.000000   -0.144164
 H #2 y    0.000000   -0.000018    0.000000    0.000000   -0.210658
 H #2 z    0.000000    0.000000   -0.000018   -0.068467    0.000000   -0.184086

 N #7 x    0.016807    0.000000   -0.005316    0.016807    0.000000    0.005316
 N #7 y    0.000000   -0.007960    0.000000    0.000000   -0.007960    0.000000
 N #7 z   -0.005316    0.000000   -0.008036    0.005316    0.000000   -0.008036


           N #7 x      N #7 y      N #7 z

 N #7 x   -0.482457
 N #7 y    0.000000   -0.941515
 N #7 z    0.000000    0.000000   -0.723346


                Electronic contributions to dipole moment
                -----------------------------------------

                               au             Debye

                    z      1.31807553      3.35021440

  Conversion factor used: 1 a.u. =   2.54174691 Debye 


   Electronic contributions to static part of dipole moment derivatives
   --------------------------------------------------------------------


                     Total dipole moment derivatives
                     -------------------------------


           Symmetry 1
                              Ez

               H #1 z     0.36916646
               C #2 z    -7.06004444
               C #3 x     0.51387782
               C #3 z   -12.81854418
               C #4 x     0.11159874
               C #4 z   -14.18587569
               H #5 x    -0.99313365
               H #5 z    -1.10099747
               H #6 x     0.91387022
               H #6 z    -0.90292170
               N #7 z    -6.30078297

           Symmetry 2
                              Ex

               H #1 x    -0.82283268
               C #2 x    -6.53433035
               C #3 x   -13.45214391
               C #3 z     0.61039302
               C #4 x   -13.61104552
               C #4 z    -0.71864965
               H #5 x     0.13253052
               H #5 z    -0.93382582
               H #6 x    -0.07511026
               H #6 z     1.15860519
               N #7 x    -7.63706781

           Symmetry 3
                              Ey

               H #1 y    -0.89044512
               C #2 y    -6.09856882
               C #3 y   -12.20647297
               C #4 y   -11.91757575
               H #5 y    -1.76613988
               H #6 y    -1.78250630
               N #7 y    -7.33829117


                       Ex          Ey          Ez

      H #1    x   -0.822833    0.000000    0.000000
      H #1    y    0.000000   -0.890445    0.000000
      H #1    z    0.000000    0.000000    0.369166

      C #2    x   -6.534330    0.000000    0.000000
      C #2    y    0.000000   -6.098569    0.000000
      C #2    z    0.000000    0.000000   -7.060044

      C #31   x   -6.726072    0.000000    0.256939
      C #31   y    0.000000   -6.103236    0.000000
      C #31   z    0.305197    0.000000   -6.409272

      C #32   x   -6.726072    0.000000   -0.256939
      C #32   y    0.000000   -6.103236    0.000000
      C #32   z   -0.305197    0.000000   -6.409272

      C #41   x   -6.805523    0.000000    0.055799
      C #41   y    0.000000   -5.958788    0.000000
      C #41   z   -0.359325    0.000000   -7.092938

      C #42   x   -6.805523    0.000000   -0.055799
      C #42   y    0.000000   -5.958788    0.000000
      C #42   z    0.359325    0.000000   -7.092938

      H #51   x    0.066265    0.000000   -0.496567
      H #51   y    0.000000   -0.883070    0.000000
      H #51   z   -0.466913    0.000000   -0.550499

      H #52   x    0.066265    0.000000    0.496567
      H #52   y    0.000000   -0.883070    0.000000
      H #52   z    0.466913    0.000000   -0.550499

      H #61   x   -0.037555    0.000000    0.456935
      H #61   y    0.000000   -0.891253    0.000000
      H #61   z    0.579303    0.000000   -0.451461

      H #62   x   -0.037555    0.000000   -0.456935
      H #62   y    0.000000   -0.891253    0.000000
      H #62   z   -0.579303    0.000000   -0.451461

      N #7    x   -7.637068    0.000000    0.000000
      N #7    y    0.000000   -7.338291    0.000000
      N #7    z    0.000000    0.000000   -6.300783

 Evaluation of 1e integral derivatives required   11.81 seconds.
 Evaluation of 2el integral derivatives

                      Two-electron integral gradient
                      ------------------------------

                         H #1 z     4.2591068308
                         C #2 z     8.3579671337
                         C #3 x   -14.4618558244
                         C #3 z     7.6364037489
                         C #4 x   -16.4701803038
                         C #4 z    -3.1807949712
                         H #5 x    -7.2651404177
                         H #5 z     3.8686615702
                         H #6 x    -7.0561278982
                         H #6 z    -5.0170886099
                         N #7 z   -15.9242557026


 H #1       0.0000000000            0.0000000000            4.2591068308
 C #2       0.0000000000            0.0000000000            8.3579671337
 C #3 1    -7.2309279122            0.0000000000            3.8182018745
 C #3 2     7.2309279122            0.0000000000            3.8182018745
 C #4 1    -8.2350901519            0.0000000000           -1.5903974856
 C #4 2     8.2350901519            0.0000000000           -1.5903974856
 H #5 1    -3.6325702088            0.0000000000            1.9343307851
 H #5 2     3.6325702088            0.0000000000            1.9343307851
 H #6 1    -3.5280639491            0.0000000000           -2.5085443049
 H #6 2     3.5280639491            0.0000000000           -2.5085443049
 N #7       0.0000000000            0.0000000000          -15.9242557026


 Evaluation of 2e integral derivatives required  740.39 seconds.

                            Molecular gradient
                            ------------------

                         H #1 z    -0.0066691457
                         C #2 z    -0.0075204106
                         C #3 x     0.0094718420
                         C #3 z    -0.0062793819
                         C #4 x     0.0266251556
                         C #4 z    -0.0083683103
                         H #5 x     0.0118701117
                         H #5 z    -0.0066106839
                         H #6 x     0.0117692276
                         H #6 z     0.0074189140
                         N #7 z     0.0280290183


 H #1       0.0000000000            0.0000000000           -0.0066691457
 C #2       0.0000000000            0.0000000000           -0.0075204106
 C #3 1     0.0047359210            0.0000000000           -0.0031396909
 C #3 2    -0.0047359210            0.0000000000           -0.0031396909
 C #4 1     0.0133125778            0.0000000000           -0.0041841551
 C #4 2    -0.0133125778            0.0000000000           -0.0041841551
 H #5 1     0.0059350558            0.0000000000           -0.0033053420
 H #5 2    -0.0059350558            0.0000000000           -0.0033053420
 H #6 1     0.0058846138            0.0000000000            0.0037094570
 H #6 2    -0.0058846138            0.0000000000            0.0037094570
 N #7       0.0000000000            0.0000000000            0.0280290183


  Molecular gradient norm 0.466E-01

                            Molecular hessian
                            -----------------


           Symmetry 1

           H #1 z      C #2 z      C #3 x      C #3 z      C #4 x      C #4 z

 H #1 z    0.221332
 C #2 z   -0.175840    0.123567
 C #3 x   -0.117915    0.063477    0.261431
 C #3 z   -0.065729    0.068551   -0.101431   -0.168580
 C #4 x    0.010647    0.038750    0.036775   -0.250487    0.027629
 C #4 z    0.029112   -0.042633    0.059351    0.406748    0.341648   -0.139255
 H #5 x   -0.031517   -0.073161   -0.318522    0.128641   -0.015342    0.099963
 H #5 z    0.013246    0.030073    0.113347   -0.152341   -0.004534   -0.053864
 H #6 x   -0.012582    0.018712    0.009319   -0.158897   -0.327425   -0.130066
 H #6 z   -0.009530    0.017022    0.007007   -0.080834   -0.116001   -0.204319
 N #7 z   -0.012591   -0.020741   -0.023836   -0.007814   -0.020024    0.004211

           H #5 x      H #5 z      H #6 x      H #6 z      N #7 z

 H #5 x    0.382220
 H #5 z   -0.151975    0.176840
 H #6 x    0.029683   -0.014199    0.344687
 H #6 z    0.021385   -0.015729    0.149216    0.213143
 N #7 z    0.006664    0.001774    0.147816    0.080247   -0.045085


           Symmetry 2

           H #1 x      C #2 x      C #3 x      C #3 z      C #4 x      C #4 z

 H #1 x    0.046030
 C #2 x   -0.045114   -0.165615
 C #3 x    0.004635    0.245934    0.088239
 C #3 z    0.018335    0.242253   -0.334288   -0.285671
 C #4 x   -0.000813    0.043784   -0.068363   -0.141835   -0.113934
 C #4 z    0.008581   -0.149664    0.023650    0.396633    0.514496   -0.416985
 H #5 x   -0.005484   -0.094957   -0.270416    0.125226   -0.010489    0.119794
 H #5 z   -0.003955    0.065639    0.105646   -0.142167   -0.006530   -0.062444
 H #6 x    0.000348    0.007053    0.000820   -0.155776   -0.252698   -0.122989
 H #6 z   -0.000116    0.014876    0.001845   -0.084340   -0.101626   -0.169600
 N #7 x    0.000397    0.008915   -0.000849    0.246086    0.402512   -0.393869

           H #5 x      H #5 z      H #6 x      H #6 z      N #7 x

 H #5 x    0.360537
 H #5 z   -0.140418    0.169828
 H #6 x    0.013943   -0.006040    0.325460
 H #6 z    0.008499   -0.009056    0.133724    0.198956
 N #7 x    0.006866   -0.014341   -0.094926   -0.057202   -0.322917


           Symmetry 3

           H #1 y      C #2 y      C #3 y      C #4 y      H #5 y      H #6 y

 H #1 y    0.032009
 C #2 y   -0.057248    0.205652
 C #3 y    0.025744   -0.224183    0.407474
 C #4 y   -0.003405    0.041581   -0.213522    0.588842
 H #5 y    0.002503    0.025617   -0.100982    0.024532    0.050378
 H #6 y    0.000131   -0.004196    0.038392   -0.132710    0.001687    0.067800
 N #7 y    0.000265    0.012776    0.067077   -0.305319   -0.003735    0.028895

           N #7 y

 N #7 y    0.200042


           Symmetry 4

           C #3 y      C #4 y      H #5 y      H #6 y

 C #3 y    0.294556
 C #4 y   -0.299450    0.439391
 H #5 y   -0.094415    0.023583    0.050199
 H #6 y    0.036896   -0.122025    0.001456    0.067657


           H #1 x      H #1 y      H #1 z      C #2 x      C #2 y      C #2 z

 H #1 x    0.046030
 H #1 y    0.000000    0.032009
 H #1 z    0.000000    0.000000    0.221332

 C #2 x   -0.045114    0.000000    0.000000   -0.165615
 C #2 y    0.000000   -0.057248    0.000000    0.000000    0.205652
 C #2 z    0.000000    0.000000   -0.175840    0.000000    0.000000    0.123567

 C #1 x    0.002318    0.000000   -0.058957    0.122967    0.000000    0.031739
 C #1 y    0.000000    0.012872    0.000000    0.000000   -0.112091    0.000000
 C #1 z    0.009167    0.000000   -0.032865    0.121126    0.000000    0.034275

 C #2 x    0.002318    0.000000    0.058957    0.122967    0.000000   -0.031739
 C #2 y    0.000000    0.012872    0.000000    0.000000   -0.112091    0.000000
 C #2 z   -0.009167    0.000000   -0.032865   -0.121126    0.000000    0.034275

 C #1 x   -0.000406    0.000000    0.005324    0.021892    0.000000    0.019375
 C #1 y    0.000000   -0.001702    0.000000    0.000000    0.020791    0.000000
 C #1 z    0.004290    0.000000    0.014556   -0.074832    0.000000   -0.021316

 C #2 x   -0.000406    0.000000   -0.005324    0.021892    0.000000   -0.019375
 C #2 y    0.000000   -0.001702    0.000000    0.000000    0.020791    0.000000
 C #2 z   -0.004290    0.000000    0.014556    0.074832    0.000000   -0.021316

 H #1 x   -0.002742    0.000000   -0.015758   -0.047479    0.000000   -0.036581
 H #1 y    0.000000    0.001252    0.000000    0.000000    0.012808    0.000000
 H #1 z   -0.001977    0.000000    0.006623    0.032819    0.000000    0.015037

 H #2 x   -0.002742    0.000000    0.015758   -0.047479    0.000000    0.036581
 H #2 y    0.000000    0.001252    0.000000    0.000000    0.012808    0.000000
 H #2 z    0.001977    0.000000    0.006623   -0.032819    0.000000    0.015037

 H #1 x    0.000174    0.000000   -0.006291    0.003526    0.000000    0.009356
 H #1 y    0.000000    0.000066    0.000000    0.000000   -0.002098    0.000000
 H #1 z   -0.000058    0.000000   -0.004765    0.007438    0.000000    0.008511

 H #2 x    0.000174    0.000000    0.006291    0.003526    0.000000   -0.009356
 H #2 y    0.000000    0.000066    0.000000    0.000000   -0.002098    0.000000
 H #2 z    0.000058    0.000000   -0.004765   -0.007438    0.000000    0.008511

 N #7 x    0.000397    0.000000    0.000000    0.008915    0.000000    0.000000
 N #7 y    0.000000    0.000265    0.000000    0.000000    0.012776    0.000000
 N #7 z    0.000000    0.000000   -0.012591    0.000000    0.000000   -0.020741


           C #1 x      C #1 y      C #1 z      C #2 x      C #2 y      C #2 z

 C #1 x    0.087417
 C #1 y    0.000000    0.175507
 C #1 z   -0.108930    0.000000   -0.113563

 C #2 x   -0.043298    0.000000   -0.058214    0.087417
 C #2 y    0.000000    0.028230    0.000000    0.000000    0.175507
 C #2 z    0.058214    0.000000    0.029273    0.108930    0.000000   -0.113563

 C #1 x   -0.007897    0.000000   -0.098080   -0.026285    0.000000   -0.027163
 C #1 y    0.000000   -0.128243    0.000000    0.000000    0.021482    0.000000
 C #1 z    0.020750    0.000000    0.200845   -0.008925    0.000000    0.002529

 C #2 x   -0.026285    0.000000    0.027163   -0.007897    0.000000    0.098080
 C #2 y    0.000000    0.021482    0.000000    0.000000   -0.128243    0.000000
 C #2 z    0.008925    0.000000    0.002529   -0.020750    0.000000    0.200845

 H #1 x   -0.147235    0.000000    0.063467    0.012026    0.000000    0.000854
 H #1 y    0.000000   -0.048849    0.000000    0.000000   -0.001642    0.000000
 H #1 z    0.054748    0.000000   -0.073627   -0.001925    0.000000   -0.002543

 H #2 x    0.012026    0.000000   -0.000854   -0.147235    0.000000   -0.063467
 H #2 y    0.000000   -0.001642    0.000000    0.000000   -0.048849    0.000000
 H #2 z    0.001925    0.000000   -0.002543   -0.054748    0.000000   -0.073627

 H #1 x    0.002535    0.000000   -0.078668   -0.002125    0.000000   -0.000780
 H #1 y    0.000000    0.018822    0.000000    0.000000    0.000374    0.000000
 H #1 z    0.002213    0.000000   -0.041294   -0.001290    0.000000    0.000877

 H #2 x   -0.002125    0.000000    0.000780    0.002535    0.000000    0.078668
 H #2 y    0.000000    0.000374    0.000000    0.000000    0.018822    0.000000
 H #2 z    0.001290    0.000000    0.000877   -0.002213    0.000000   -0.041294

 N #7 x   -0.000425    0.000000    0.123043   -0.000425    0.000000   -0.123043
 N #7 y    0.000000    0.033539    0.000000    0.000000    0.033539    0.000000
 N #7 z   -0.011918    0.000000   -0.003907    0.011918    0.000000   -0.003907


           C #1 x      C #1 y      C #1 z      C #2 x      C #2 y      C #2 z

 C #1 x   -0.021576
 C #1 y    0.000000    0.257058
 C #1 z    0.214036    0.000000   -0.139060

 C #2 x   -0.035391    0.000000    0.043212   -0.021576
 C #2 y    0.000000    0.037363    0.000000    0.000000    0.257058
 C #2 z   -0.043212    0.000000    0.069432   -0.214036    0.000000   -0.139060

 H #1 x   -0.006458    0.000000    0.054939    0.001213    0.000000   -0.004958
 H #1 y    0.000000    0.012029    0.000000    0.000000    0.000237    0.000000
 H #1 z   -0.002766    0.000000   -0.029077   -0.000499    0.000000    0.002145

 H #2 x    0.001213    0.000000    0.004958   -0.006458    0.000000   -0.054939
 H #2 y    0.000000    0.000237    0.000000    0.000000    0.012029    0.000000
 H #2 z    0.000499    0.000000    0.002145    0.002766    0.000000   -0.029077

 H #1 x   -0.145031    0.000000   -0.063264    0.018682    0.000000   -0.001769
 H #1 y    0.000000   -0.063684    0.000000    0.000000   -0.002671    0.000000
 H #1 z   -0.054407    0.000000   -0.093480    0.003594    0.000000   -0.008680

 H #2 x    0.018682    0.000000    0.001769   -0.145031    0.000000    0.063264
 H #2 y    0.000000   -0.002671    0.000000    0.000000   -0.063684    0.000000
 H #2 z   -0.003594    0.000000   -0.008680    0.054407    0.000000   -0.093480

 N #7 x    0.201256    0.000000   -0.196934    0.201256    0.000000    0.196934
 N #7 y    0.000000   -0.152659    0.000000    0.000000   -0.152659    0.000000
 N #7 z   -0.010012    0.000000    0.002105    0.010012    0.000000    0.002105


           H #1 x      H #1 y      H #1 z      H #2 x      H #2 y      H #2 z

 H #1 x    0.185689
 H #1 y    0.000000    0.025144
 H #1 z   -0.073098    0.000000    0.086667

 H #2 x   -0.005421    0.000000    0.002889    0.185689
 H #2 y    0.000000    0.000045    0.000000    0.000000    0.025144
 H #2 z   -0.002889    0.000000    0.001753    0.073098    0.000000    0.086667

 H #1 x    0.010906    0.000000   -0.005060   -0.003935    0.000000   -0.002040
 H #1 y    0.000000    0.000786    0.000000    0.000000    0.000058    0.000000
 H #1 z    0.007471    0.000000   -0.006196   -0.003222    0.000000   -0.001668

 H #2 x   -0.003935    0.000000    0.002040    0.010906    0.000000    0.005060
 H #2 y    0.000000    0.000058    0.000000    0.000000    0.000786    0.000000
 H #2 z    0.003222    0.000000   -0.001668   -0.007471    0.000000   -0.006196

 N #7 x    0.003433    0.000000   -0.007171    0.003433    0.000000    0.007171
 N #7 y    0.000000   -0.001868    0.000000    0.000000   -0.001868    0.000000
 N #7 z    0.003332    0.000000    0.000887   -0.003332    0.000000    0.000887


           H #1 x      H #1 y      H #1 z      H #2 x      H #2 y      H #2 z

 H #1 x    0.167537
 H #1 y    0.000000    0.033864
 H #1 z    0.070735    0.000000    0.103025

 H #2 x   -0.004807    0.000000   -0.003873    0.167537
 H #2 y    0.000000    0.000036    0.000000    0.000000    0.033864
 H #2 z    0.003873    0.000000    0.003547   -0.070735    0.000000    0.103025

 N #7 x   -0.047463    0.000000   -0.028601   -0.047463    0.000000    0.028601
 N #7 y    0.000000    0.014447    0.000000    0.000000    0.014447    0.000000
 N #7 z    0.073908    0.000000    0.040124   -0.073908    0.000000    0.040124


           N #7 x      N #7 y      N #7 z

 N #7 x   -0.322917
 N #7 y    0.000000    0.200042
 N #7 z    0.000000    0.000000   -0.045085


                           Total dipole moment
                           -------------------

                               au             Debye

                    z     -0.89822073     -2.28304976

  Conversion factor used: 1 a.u. =   2.54174691 Debye 


                     Total dipole moment derivatives
                     -------------------------------


           Symmetry 1
                              Ez

               H #1 z     1.36916646
               C #2 z    -1.06004444
               C #3 x     0.51387782
               C #3 z    -0.81854418
               C #4 x     0.11159874
               C #4 z    -2.18587569
               H #5 x    -0.99313365
               H #5 z     0.89900253
               H #6 x     0.91387022
               H #6 z     1.09707830
               N #7 z     0.69921703

           Symmetry 2
                              Ex

               H #1 x     0.17716732
               C #2 x    -0.53433035
               C #3 x    -1.45214391
               C #3 z     0.61039302
               C #4 x    -1.61104552
               C #4 z    -0.71864965
               H #5 x     2.13253052
               H #5 z    -0.93382582
               H #6 x     1.92488974
               H #6 z     1.15860519
               N #7 x    -0.63706781

           Symmetry 3
                              Ey

               H #1 y     0.10955488
               C #2 y    -0.09856882
               C #3 y    -0.20647297
               C #4 y     0.08242425
               H #5 y     0.23386012
               H #6 y     0.21749370
               N #7 y    -0.33829117


                       Ex          Ey          Ez

      H #1    x    0.177167    0.000000    0.000000
      H #1    y    0.000000    0.109555    0.000000
      H #1    z    0.000000    0.000000    1.369166

      C #2    x   -0.534330    0.000000    0.000000
      C #2    y    0.000000   -0.098569    0.000000
      C #2    z    0.000000    0.000000   -1.060044

      C #31   x   -0.726072    0.000000    0.256939
      C #31   y    0.000000   -0.103236    0.000000
      C #31   z    0.305197    0.000000   -0.409272

      C #32   x   -0.726072    0.000000   -0.256939
      C #32   y    0.000000   -0.103236    0.000000
      C #32   z   -0.305197    0.000000   -0.409272

      C #41   x   -0.805523    0.000000    0.055799
      C #41   y    0.000000    0.041212    0.000000
      C #41   z   -0.359325    0.000000   -1.092938

      C #42   x   -0.805523    0.000000   -0.055799
      C #42   y    0.000000    0.041212    0.000000
      C #42   z    0.359325    0.000000   -1.092938

      H #51   x    1.066265    0.000000   -0.496567
      H #51   y    0.000000    0.116930    0.000000
      H #51   z   -0.466913    0.000000    0.449501

      H #52   x    1.066265    0.000000    0.496567
      H #52   y    0.000000    0.116930    0.000000
      H #52   z    0.466913    0.000000    0.449501

      H #61   x    0.962445    0.000000    0.456935
      H #61   y    0.000000    0.108747    0.000000
      H #61   z    0.579303    0.000000    0.548539

      H #62   x    0.962445    0.000000   -0.456935
      H #62   y    0.000000    0.108747    0.000000
      H #62   z   -0.579303    0.000000    0.548539

      N #7    x   -0.637068    0.000000    0.000000
      N #7    y    0.000000   -0.338291    0.000000
      N #7    z    0.000000    0.000000    0.699217

 @CHECKOUT-I, Total execution time (CPU/WALL):       752.44/     733.98 seconds.
--executable xvdint finished with status     0 in      734.01 seconds (walltime).
 --invoking executable--
/home/besselman/CFOUR_18/cfour18/bin/xcphf
 @GETMEM-I,  Allocated  183105 MB of main memory.
  relativistic F                     0
 Coupled-perturbed HF (CPHF) equations 
 are solved for RHF hessian and dipole derivatives.
 There are 12 perturbations within irrep 1.
 CPHF converged after  27 iterations.
 There are 12 perturbations within irrep 2.
 CPHF converged after  27 iterations.
 There are 8 perturbations within irrep 3.
 CPHF converged after  24 iterations.
 There are 4 perturbations within irrep 4.
 CPHF converged after  23 iterations.

                       Static dipole polarizability
                       ----------------------------

                         Ex          Ey          Ez

            Ex      71.357916    0.000000    0.000000
            Ey       0.000000   32.509697    0.000000
            Ez       0.000000    0.000000   66.353967


                    Static dipole hyperpolarizability
                    ---------------------------------

                         Ex          Ey          Ez

            xx       0.000000    0.000000   20.942675
            xy       0.000000    0.000000    0.000000
            xz      20.942675    0.000000    0.000000
            yy       0.000000    0.000000    4.902114
            yz       0.000000    4.902114    0.000000
            zz       0.000000    0.000000   19.952875


                   Diagonal Born-Oppenheimer Correction
                   ------------------------------------

  The diagonal SCF Born-Oppenheimer correction (DBOC) is:       2488.537924 cm-1
  The diagonal SCF Born-Oppenheimer correction (DBOC) is:      0.0113386131 a.u.
 
 Total SCF energy including DBOC  -246.764966316843     
  Correlated 1st-order contribution to DBOC is:  47.772940 cm-1
 
 @CHECKOUT-I, Total execution time (CPU/WALL):       152.01/       6.83 seconds.
--executable xcphf finished with status     0 in        6.88 seconds (walltime).
 --invoking executable--
/home/besselman/CFOUR_18/cfour18/bin/xsymcor
 @GETMEM-I,  Allocated  183105 MB of main memory.
  current energy   -246.764966316843     
 @CHECKOUT-I, Total execution time (CPU/WALL):         0.00/       0.01 seconds.
--executable xsymcor finished with status     0 in        0.03 seconds (walltime).
 --invoking executable--
/home/besselman/CFOUR_18/cfour18/bin/xjoda

  @GTFLGS-I, Hessian will be transformed to curvilinear coordinates.
  @GTFLGS-I, Hessian will be transformed to curvilinear coordinates.
   JODA restarting optimization with cycle #  0.
Line Symbol    AtNr   At. Mass
  1  H          1     1.00783
  2  C          6    12.00000
  3  C          6    12.00000
  4  C          6    12.00000
  5  C          6    12.00000
  6  C          6    12.00000
  7  H          1     1.00783
  8  H          1     1.00783
  9  H          1     1.00783
 10  H          1     1.00783
 11  X          0     0.00000
 12  N          7    14.00307
                     1                     4                    30
  R VECTOR before symmetry
  0.000000000000000E+000  0.000000000000000E+000  0.000000000000000E+000
   1.08190476219897       0.000000000000000E+000  0.000000000000000E+000
   1.39164234721145        120.802524332313       0.000000000000000E+000
   1.39164234721145        120.802524332313        180.000000000000     
   1.39363345273073        118.511401186309        180.000000000000     
   1.39363345273073        118.511401186309        180.000000000000     
   1.08125458836913        121.340871313833       0.000000000000000E+000
   1.08125458836913        121.340871313833       0.000000000000000E+000
   1.08352993087698        120.158542501934        180.000000000000     
   1.08352993087698        120.158542501934        180.000000000000     
   1.00000020465738        90.0000000000000        90.0000000000000     
   2.80831972065317        90.0000000000000        180.000000000000     
   Rotational constants (in cm-1): 
          0.0990042638             0.1938143466             0.2023882498
   Rotational constants (in MHz): 
       2968.0735767393          5810.4087498495          6067.4479363431
********************************************************************************
   The full molecular point group is C2v .
   The largest Abelian subgroup of the full molecular point group is C2v .
   The computational point group is C2v .
********************************************************************************
  R VECTOR 
  0.000000000000000E+000  0.000000000000000E+000  0.000000000000000E+000
   1.08190476219897       0.000000000000000E+000  0.000000000000000E+000
   1.39164234721145        120.802524332313       0.000000000000000E+000
   1.39164234721145        120.802524332313        180.000000000000     
   1.39363345273073        118.511401186309        180.000000000000     
   1.39363345273073        118.511401186309        180.000000000000     
   1.08125458836913        121.340871313833       0.000000000000000E+000
   1.08125458836913        121.340871313833       0.000000000000000E+000
   1.08352993087698        120.158542501934        180.000000000000     
   1.08352993087698        120.158542501934        180.000000000000     
   1.00000020465738        90.0000000000000        90.0000000000000     
   2.80831972065317        90.0000000000000        180.000000000000     
  ECPDATA file not present.   Using default ECPDATA. 
  @GTFLGS-I, Hessian will be transformed to curvilinear coordinates.
  There are  250 basis functions.
 @CHECKOUT-I, Total execution time (CPU/WALL):         0.15/       0.15 seconds.
--executable xjoda finished with status     0 in        0.24 seconds (walltime).
  in evalen ......................................... 
 --invoking executable--
/home/besselman/CFOUR_18/cfour18/bin/xvmol
 SERIAL VERSION OF MOLECULE STARTED
********************************************************************************
                    INPUT FROM MOL FILE
********************************************************************************
INTGRL        1    0    1    0    0    0    0    0    0                         
         *** CFOUR Program System (Release V0.1) ***                            
SCF cc-pVTZ Optimization of Pyridine                                            
    7    2 X  Y       0.10E-08              0    0                              
   9999.00      3.00                                                            
          1.00000000    1    3    1    1    1                                   
H #1  -0.000000000000000  -0.000000000000000  -4.714882088978997                
    5    3                                                                      
   33.8700000000000       6.068000000000000E-003  0.000000000000000E+000        
  0.000000000000000E+000                                                        
   5.09500000000000       4.530800000000000E-002  0.000000000000000E+000        
  0.000000000000000E+000                                                        
   1.15900000000000       0.202822000000000       0.000000000000000E+000        
  0.000000000000000E+000                                                        
  0.325800000000000       0.503903000000000        1.00000000000000             
  0.000000000000000E+000                                                        
  0.102700000000000       0.383421000000000       0.000000000000000E+000        
   1.00000000000000                                                             
    2    2                                                                      
   1.40700000000000        1.00000000000000       0.000000000000000E+000        
  0.388000000000000       0.000000000000000E+000   1.00000000000000             
    1    1                                                                      
   1.05700000000000        1.00000000000000                                     
          6.00000000    1    4    1    1    1    1                              
C #2  -0.000000000000000  -0.000000000000000  -2.671041849854542                
   10    4                                                                      
   8236.00000000000       5.310000000000000E-004 -1.130000000000000E-004
[truncated: 11,772,170 more chars]
