# Supplementary material for: Precise Semi-Experimental Equilibrium (r e SE) Structure of Pyridine from 32 Isotopologues: Accurate Assessment of the Effect of Nitrogen-Atom Substitution in Aromatic Rings
Source: J Phys Chem A. 2025 Nov 7;129(46):10737–50. doi: 10.1021/acs.jpca.5c07184 (PMC12641475; doi:10.1021/acs.jpca.5c07184)
Supplement: Supplementary file 2 [file jp5c07184_si_002.zip › Supplementary Information/Computational Files/pyridine_opt_SCF_PVTZ.out]

 --invoking executable--
/home/besselman/CFOUR_18/cfour18/bin/xjoda


   *************************************************************************
         <<<     CCCCCC     CCCCCC   |||     CCCCCC     CCCCCC   >>>
       <<<      CCC        CCC       |||    CCC        CCC         >>>
      <<<      CCC        CCC        |||   CCC        CCC            >>>
    <<<        CCC        CCC        |||   CCC        CCC              >>>
      <<<      CCC        CCC        |||   CCC        CCC            >>>
       <<<      CCC        CCC       |||    CCC        CCC         >>>
         <<<     CCCCCC     CCCCCC   |||     CCCCCC     CCCCCC   >>>
   *************************************************************************

     ****************************************************************
     * CFOUR Coupled-Cluster techniques for Computational Chemistry *
     ****************************************************************
 

   Department of Chemistry                Institut fuer Physikalische Chemie
   University of Texas at Austin          Universitaet Mainz
   Austin, TX  78712, USA                 D-55099 Mainz, Germany
 
                       Version 1.2
 
                     compute-0-11.local                                
                     Tue Aug 17 13:58:16 CDT 2021                      
                     integer*8 version is running
 
********************************************************************************
*                          Input from ZMAT file                                *
********************************************************************************
SCF cc-pVTZ Optimization of Pyridine                                            
H                                                                               
C 1 R1*                                                                         
C 2 R2* 1 A1*                                                                   
C 2 R2* 1 A1* 3 D180                                                            
C 3 R3* 2 A2* 1 D180                                                            
C 4 R3* 2 A2* 1 D180                                                            
H 3 R4* 2 A3* 1 D0                                                              
H 4 R4* 2 A3* 1 D0                                                              
H 5 R5* 3 A4* 2 D180                                                            
H 6 R5* 4 A4* 2 D180                                                            
X 2 R 1 A90 3 D90                                                               
N 2 R6* 11 A90 1 D180                                                           
                                                                                
R1   =        1.081904762198971                                                 
R2   =        1.391642347211452                                                 
A1   =      120.802524332313283                                                 
D180 =      180.000000000000000                                                 
R3   =        1.393633452730730                                                 
A2   =      118.511401186309413                                                 
R4   =        1.081254588369130                                                 
A3   =      121.340871313833205                                                 
D0   =        0.000000000000000                                                 
R5   =        1.083529930876981                                                 
A4   =      120.158542501934136                                                 
R    =        1.000000204657382                                                 
A90  =       90.000000000000000                                                 
D90  =       90.000000000000000                                                 
R6   =        2.808319720653174                                                 
                                                                                
*CFOUR(CALC=SCF                                                                 
BASIS=PVTZ                                                                      
GEO_METHOD=NR                                                                   
FCGRADNEW=2                                                                     
GEO_CONV=7                                                                      
SCF_CONV=10                                                                     
LINEQ_CONV=9                                                                    
LINEQ_MAXCYC=200                                                                
GEO_MAXSTEP=150                                                                 
MULT=1                                                                          
MEM_UNIT=GB                                                                     
MEM=192)                                                                        
                                                                                
********************************************************************************
    -------------------------------------------------------------------
                    CFOUR Control Parameters 
    -------------------------------------------------------------------
        External           Internal           Value            Units
          Name               Name
    -------------------------------------------------------------------
       ABCDTYPE             IABCDT         STANDARD    [  0]    ***   
       ANHARMONIC           IANHAR         OFF         [  0]    ***   
       ANH_ALGORIT          IANALG         STANDARD    [  0]    ***   
       ANH_DERIVAT          IANDER         SECOND      [  1]    ***   
       ANH_MODE             ANHMOD         VIBRATION   [  0]    ***   
       ANH_POINTS           IANPOI              1               ***   
       ANH_STEPSIZ          ICUBST             50000          x 10-6  
       ANH_SYMMETR          IANHSM         ABELIAN     [  0]    ***   
       AO_LADDERS           IAOLAD         SINGLEPASS  [  1]    ***   
       AV_SCF               IAVSCF         OFF         [  0]    ***   
       BASIS                IBASIS         PVTZ        [ 14]    ***   
       BFIELD               IBFIEL         OFF         [  0]    a.u.  
       BOTHVECTORS          BOTHVC         OFF         [  0]    ***   
       BOX_POTENT           IPIAB          OFF         [  0]    ***   
       BREIT                IBREIT         OFF         [  0]    ***   
       BRUCK_CONV           IBRTOL          10D-  4             ***   
       BRUECKNER            IBRKNR         OFF         [  0]    ***   
       BUFFERSIZE           IBUFFS              4096            ***   
       CACHE_RECS           ICHREC             10               ***   
       CALCLEVEL            ICLLVL         SCF         [  0]    ***   
       CAS_GECCO            ICMRCC         OFF         [  0]    ***   
       CAS_GUESS            ICGUES         CANONICAL   [  0]    ***   
       CAS_INPUT            ICSINP         ORBITALS    [  0]    ***   
       CAS_ITMAX            ICITMX          10D- 50           cycles  
       CAS_JACDAV           ICJDAV         OFF         [  0]    ***   
       CAS_MICMAX           ICMIMN          10D- 10             ***   
       CAS_MICMIN           ICMIMX          10D-  2             ***   
       CAS_MICRO            ICSALG         ILU/JACOBI  [  0]    ***   
       CAS_MITMAX           ICMIMX          10D-100           cycles  
       CAS_MMAX             ICMMAX          10D- 50             ***   
       CAS_PRINT            ICPRT           10D-  0             ***   
       CCORBOPT             ICCORB         OFF         [  0]  x 0.01  
       CC_CONV              ICCCNV          10D-  7             ***   
       CC_EXPORDER          ICCEOR              0               ***   
       CC_EXTRAPOL          ICCEXT         DIIS        [  1]    ***   
       CC_GUESS             ICCGES         MP2         [  0]    ***   
       CC_MAXCYC            ICCCYC              0              cycles 
       CC_PROGRAM           ICCPRO         VCC         [  0]    ***   
       CHARGE               ICHRGE              0               ***   
       CHOLESKY             ICHOLE         OFF         [  0]    ***   
       CIS_CONV             ICISTL              5               ***   
       COMM_SIZE            IPSIZE            ***               ***   
       CONSTANT             ICONST         OLD         [  1]    ***   
       CONTINUUM            ICONTU         NONE        [  0]    ***   
       CONTRACTION          ICNTYP         GENERAL     [  1]    ***   
       COORDINATES          ICOORD         INTERNAL    [  0]    ***   
       CPHF_CONVER          ICPHFT          10D- 16             ***   
       CPHF_MAXCYC          ICPHFC             64              cycles 
       CUBIC                ICUBIC         OFF         [  0]    ***   
       CURVILINEAR          ICURVY         OFF         [  0]    ***   
       CV_ELEMENT           ICVELM              0               ***   
       CV_ORBITALS          ICVORB      NONE         
       CV_SEPARATE          ICVSEP         OFF         [  0]    ***   
       DBOC                 IDBOC          OFF         [  0]    ***   
       DCT                  IDCT           OFF         [  0]    ***   
       DERIV_LEV            IDRLVL         FIRST       [  1]    ***   
       DEVMEM_SIZE          IDVMEM         *********           MByte  
       DIAG_MRCC            IEOMST          10D-  0             ***   
       DIFF_TYPE            IDIFTY         RELAXED     [  0]    ***   
       DIRECT               IDIRCT         OFF         [  0]    ***   
       DROPMO               IDRPMO      NONE         
       ECP                  IECP           OFF         [  0]    ***   
       EIGENVECTOR          IVEC                1               ***   
       EL_ANHARM            IELANH         OFF         [  0]    ***   
       EOMFOLLOW            IEOMSR         ENERGY      [  0]    ***   
       EOMIP                IEOMIP         OFF         [  0]    ***   
       EOMLEVEL             HBARFM         SAME        [  0]    ***   
       EOM_MRCC             IMRCCE         NEW         [  1]    ***   
       EOM_NONIT            EOMNON         OFF         [  0]    ***   
       EOM_NSING            IEOMSI          10D-  0             ***   
       EOM_NSTATES          IMRCCD         DAVIDSON    [  0]    ***   
       EOM_NTRIP            IEOMTR          10D-  0             ***   
       EOM_ORDER            IEXORD         ENERGY      [  0]    ***   
       EOM_PROPSTA          IEOMST              0               ***   
       ESTATE_CONV          IEXTOL          10D-  5             ***   
       ESTATE_DIAG          IEXDIG         ITERATIVE   [  0]    ***   
       ESTATE_LOCK          IESLOC         ON          [  1]    ***   
       ESTATE_MAXC          IEXMXC             40               ***   
       ESTATE_PROP          IEXPRP         OFF         [  0]    ***   
       EVAL_HESS            IRECAL              0            # of cyc.
       EXCITATION           IEXCIT              0               ***   
       EXCITE               IEXCIT         NONE        [  0]    ***   
       EXTERN_POT           IEXPOT         OFF         [  0]    ***   
       FCGRADNEW            IFCGNW         OFF         [  0]    ***   
       FC_FIELD             IFINFC              0             x 10-6  
       FD_CALTYPE           IFDCAL         GRADONLY    [  0]    ***   
       FD_PROJECT           IFDPRJ         OFF         [  1]    ***   
       FD_STEPSIZE          IDISFD              0            10-4 bohr
       FD_USEGROUP          IFDGRP         FULL        [  0]    ***   
       FILE_RECSIZ          IFLREC              4096           words  
       FINITE_PERT          IFIPER              0             x 10-6  
       FIXGEOM              IFIXGM         OFF         [  0]    ***   
       FOCK                 IFOCK          AO          [  1]    ***   
       FREQ_ALGORI          IVIALG         STANDARD    [  0]    ***   
       FROZEN_CORE          IFROCO         OFF         [  0]    ***   
       FROZEN_VIRT          IFROVI         OFF         [  0]    ***   
       GAMMA_ABCD           IGABCD         STORE       [  0]    ***   
       GAMMA_ABCI           IGABCI         STORE       [  0]    ***   
       GENBAS_1             IGNBS1              0               ***   
       GENBAS_2             IGNBS2              0               ***   
       GENBAS_3             IGNBS3              0               ***   
       GENBAS_4             IGNBS4              0               ***   
       GEO_CONV             ICONTL              7              H/bohr 
       GEO_MAXCYC           IOPTCY             50               ***   
       GEO_MAXSTEP          IMXSTP            150            millibohr
       GEO_METHOD           INR            NR          [  0]    ***   
       GIAO                 IGIAO          OFF         [  1]    ***   
       GIMIC                IGIMIC         OFF         [  0]    ***   
       GRID                 IGRID          OFF         [  0]    ***   
       GRID_ALGO            IGALGO         SERIAL      [  0]    ***   
       GUESS                IGUESS         MOREAD      [  0]    ***   
       HBAR                 IHBAR          OFF         [  0]    ***   
       HESS_TYPE            IHESTP         SCF         [  0]    ***   
       HF2_FILE             IHF2Fl         USE         [  1]    ***   
       HFSTABILITY          ISTABL         OFF         [  0]    ***   
       INCORE               INCORE         OFF         [  0]    ***   
       INPUT_MRCC           IMRCC          ON          [  1]    ***   
       INTEGRALS            INTTYP         VMOL        [  1]    ***   
       JODA_PRINT           IJPRNT              0               ***   
       KEYWORD_OUT          IDMPKW         NO          [  0]    ***   
       LINDEP_TOL           ILINDP              8               ***   
       LINEQ_CONV           IZTACN          10D-  9           cycles  
       LINEQ_EXPOR          ILMAXD              5               ***   
       LINEQ_MAXCY          ILMAXC            200               ***   
       LINEQ_TYPE           ILTYPE         DIIS        [  1]    ***   
       LOCK_ORBOCC          ILOCOC         OFF         [  0]    ***   
       MEMORY_SIZE          IMEMSZ         *********           words  
       MEM_UNIT             IMEMU          GB          [  3]    ***   
       MRCC                 IMRCCC         OFF         [  0]    ***   
       MULTIPLICTY          IMULTP              1               ***   
       NACOUPLING           IVCOUP         OFF         [  0]    ***   
       NEGEVAL              IDIE           ABORT       [  0]    ***   
       NEWNORM              INEWNO         OFF         [  0]    ***   
       NON-HF               INONHF         OFF         [  0]    ***   
       NTOP_TAMP            ITOPT2             15               ***   
       NUC_MODEL            INUCMO         POINT       [  0]    ***   
       OCCUPATION           IOCCU   ESTIMATED BY SCF 
       OPEN-SHELL           IOPEN          SPIN-ORBITAL[  0]    ***   
       OPTVIB               IOPTVB         OFF         [  0]    ***   
       ORBITALS             IORBTP         STANDARD    [  0]    ***   
       PARALLEL             IPARAL         ON          [  1]    ***   
       PARA_INT             IPINTS         ON          [  1]    ***   
       PARA_PRINT           IPPRIN              0               ***   
       PERT_ORB             IPTORB         STANDARD    [  0]    ***   
       POINTS               IGRDFD              0               ***   
       PRINT                IPRNT               0               ***   
       PROPS                IPROPS         OFF         [  0]    ***   
       PROP_INTEGR          IINTYP         INTERNAL    [  0]    ***   
       PSI                  IPSI           OFF         [  0]    ***   
       QC_ALG               IQCALG         FLM         [  0]    ***   
       QC_LINALG            IQCLIN         TRIDIAG     [  2]    ***   
       QC_MAXCYC            IQCMAX            100             cycles  
       QC_MAXSCFCY          IQCMSC             20             cycles  
       QC_RTRUST            IQCRTR          10D-  0           x 10-3  
       QC_SKIPSCF           IQCSKI         OFF         [  0]    ***   
       QC_START             IQCSTA          10D-  3             ***   
       QRHFGUESS            IQGUES         OFF         [  0]    ***   
       QUARTIC              IQUART         OFF         [  0]    ***   
       RAMAN_INT            IRAMIN         OFF         [  0]    ***   
       RAMAN_ORB            IRAMRE         UNRELAXED   [  0]    ***   
       RDO                  IRDOFM         OFF         [  0]    ***   
       REDUCE_REPR          REDREP         Ir          [  0]    ***   
       REFERENCE            IREFNC         RHF         [  0]    ***   
       RELATIVIST           IRELAT         OFF         [  0]    ***   
       RELAX_DENS           IRDENS         OFF         [  0]    ***   
       RESET_FLAGS          IRESET         OFF         [  0]    ***   
       RESTART_CC           ICCRES         OFF         [  0]    ***   
       ROT_EVEC             ROTVEC              0               ***   
       SAVE_INTS            ISVINT         OFF         [  0]    ***   
       SCALE_ON             ISTCRT              0               ***   
       SCF_CONV             ISCFCV          10D- 10             ***   
       SCF_DAMPING          IDAMP               0             x 10-3  
       SCF_EXPORDE          IRPPOR             10               ***   
       SCF_EXPSTAR          IRPPLS              2               ***   
       SCF_EXTRAPO          IRPP           ON          [  1]    ***   
       SCF_MAXCYC           ISCFCY            150              cycles 
       SCF_NOSTOP           ISCFST         OFF         [  0]    ***   
       SCF_ORBITAL          ISCFOR         REAL        [  0]    ***   
       SCF_PRINT            ISCFPR              0               ***   
       SCF_PROG             ISCFPR         SCF         [  0]    ***   
       SD_FIELD             IFINSD              0             x 10-6  
       SOPERT               IPERSO         OFF         [  0]    ***   
       SPHERICAL            IDFGHI         ON          [  1]    ***   
       SPINORBIT            ISOCAL         OFF         [  0]    ***   
       SPINROTATIO          ISRCON         OFF         [  0]    ***   
       SPIN_FLIP            ISPFLP         OFF         [  0]    ***   
       SPIN_ORBIT           ISPORB         OFF         [  0]    ***   
       SPIN_SCAL            ISCSMP         OFF         [  0]    ***   
       STEEPSCALE           ISTPSC              1000          x 10-3  
       SUBGROUP             ISUBGP         DEFAULT     [  0]    ***   
       SUBGRPAXIS           ISBXYZ         X           [  0]    ***   
       SYMMETRY             ISYM           ON          [  0]    ***   
       SYM_CHECK            ISYMCK         OVERRIDE    [  1]    ***   
       T3_EXTRAPOL          IT3EXT         OFF         [  0]    ***   
       T4_EXTRAPOL          IT4EXP         OFF         [  0]    ***   
       TAMP_SUM             IEVERY              0               ***   
       TESTSUITE            ITESTS         OFF         [  0]    ***   
       THERMOCH             ITHERM         OFF         [  0]    ***   
       TOL_CHOLESK          ITOLCH          10D-  4             ***   
       TRANGRAD             IRESRM         OFF         [  0]    ***   
       TRANS_INV            ITRAIN         USE         [  0]    ***   
       TREAT_PERT           ITREAT         SIMULTANEOUS[  0]    ***   
       TRIP_ALGORI          ITRALG         NORMAL      [  0]    ***   
       UIJ_THRESHO          IUIJTH              1               ***   
       UNITS                IUNITS         ANGSTROM    [  0]    ***   
       UNOS                 IUNOS          OFF         [  0]    ***   
       UPDATE_HESS          IHUPDT         ON          [  1]    ***   
       VIBPHASE             ISETPH         STANDARD    [  0]    ***   
       VIBRATION            IVIB           NO          [  0]    ***   
       VIB_ALGORIT          IGEALG         STANDARD    [  0]    ***   
       VNATORB              IVNORB         OFF         [  0]    ***   
       VTRAN                IVTRAN         FULL/PARTIAL[  0]    ***   
       X2CKEY               IX2CKE         MOLVDINT    [  0]    ***   
       XFIELD               IXEFLD              0             x 10-6  
       XFORM_TOL            IXFTOL          10D- 11             ***   
       YFIELD               IYEFLD              0             x 10-6  
       ZFIELD               IZEFLD              0             x 10-6  
       ZSCALE_EXP           IZEXPS         OFF         [  0]    ***   
    -------------------------------------------------------------------
  12 entries found in Z-matrix 
   Job Title : SCF cc-pVTZ Optimization of Pyridine                                            
   There are 15 unique internal coordinates.
   Of these, 10 will be optimized.
   User supplied Z-matrix: 
--------------------------------------------------------------------------------
       SYMBOL    BOND      LENGTH    ANGLE     ANGLE     DIHED     ANGLE
                  TO      (ANGST)    WRT      (DEG)      WRT      (DEG)
--------------------------------------------------------------------------------
        H    
        C          1         R1   
        C          2         R2         1        A1   
        C          2         R2         1        A1         3        D180 
        C          3         R3         2        A2         1        D180 
        C          4         R3         2        A2         1        D180 
        H          3         R4         2        A3         1        D0   
        H          4         R4         2        A3         1        D0   
        H          5         R5         3        A4         2        D180 
        H          6         R5         4        A4         2        D180 
        X          2         R          1        A90        3        D90  
        N          2         R6        11        A90        1        D180 
                  *Initial values for internal coordinates* 
                      Name             Value
                        R1              1.0819047622
                        R2              1.3916423472
                        A1            120.8025243323
                        D180          180.0000000000
                        R3              1.3936334527
                        A2            118.5114011863
                        R4              1.0812545884
                        A3            121.3408713138
                        D0              0.0000000000
                        R5              1.0835299309
                        A4            120.1585425019
                        R               1.0000002047
                        A90            90.0000000000
                        D90            90.0000000000
                        R6              2.8083197207
--------------------------------------------------------------------------------
Line Symbol    AtNr   At. Mass
  1  H          1     1.00783
  2  C          6    12.00000
  3  C          6    12.00000
  4  C          6    12.00000
  5  C          6    12.00000
  6  C          6    12.00000
  7  H          1     1.00783
  8  H          1     1.00783
  9  H          1     1.00783
 10  H          1     1.00783
 11  X          0     0.00000
 12  N          7    14.00307
                     1                     4                    30
  -1.00000000000000       0.858937336558408       0.554371025520823     
  -1.00000000000000       0.878722146281853       0.858937336558408     
  -1.00000000000000       0.878722146281853       0.858937336558408     
   1.00000000000000       0.854088019525807       0.858937336558408     
   1.00000000000000       0.854088019525807       0.858937336558408     
  -1.00000000000000       0.864638545737733       0.878722146281853     
  -1.00000000000000       0.864638545737733       0.878722146281853     
  6.123233995736764E-017   1.00000000000000       0.554371025520823     
  -1.00000000000000        1.00000000000000       0.734357110176670     
  R VECTOR before symmetry
  0.000000000000000E+000  0.000000000000000E+000  0.000000000000000E+000
   2.04450412196403       0.000000000000000E+000  0.000000000000000E+000
   2.62982345080967        2.10840179431943       0.000000000000000E+000
   2.62982345080967        2.10840179431943        3.14159265358979     
   2.63358609571489        2.06841415185301        3.14159265358979     
   2.63358609571489        2.06841415185301        3.14159265358979     
   2.04327547123473        2.11779772166513       0.000000000000000E+000
   2.04327547123473        2.11779772166513       0.000000000000000E+000
   2.04757524631542        2.09716219105630        3.14159265358979     
   2.04757524631542        2.09716219105630        3.14159265358979     
   1.88972690741414        1.57079632679490        1.57079632679490     
   5.30695625463229        1.57079632679490        3.14159265358979     
   Rotational constants (in cm-1): 
          0.0990126389             0.1938464451             0.2023882498
   Rotational constants (in MHz): 
       2968.3246537923          5811.3710404656          6067.4479363431
********************************************************************************
   The full molecular point group is C2v .
   The largest Abelian subgroup of the full molecular point group is C2v .
   The computational point group is C2v .
********************************************************************************
  R VECTOR 
  0.000000000000000E+000  0.000000000000000E+000  0.000000000000000E+000
   2.04450412196403       0.000000000000000E+000  0.000000000000000E+000
   2.62982345080967        2.10840179431943       0.000000000000000E+000
   2.62982345080967        2.10840179431943        3.14159265358979     
   2.63358609571489        2.06841415185301        3.14159265358979     
   2.63358609571489        2.06841415185301        3.14159265358979     
   2.04327547123473        2.11779772166513       0.000000000000000E+000
   2.04327547123473        2.11779772166513       0.000000000000000E+000
   2.04757524631542        2.09716219105630        3.14159265358979     
   2.04757524631542        2.09716219105630        3.14159265358979     
   1.88972690741414        1.57079632679490        1.57079632679490     
   5.30695625463229        1.57079632679490        3.14159265358979     
--------------------------------------------------------------------------------
   Analysis of internal coordinates specified by Z-matrix 
--------------------------------------------------------------------------------
   *The nuclear repulsion energy is  206.202061598553229 a.u.
   *There are  10 degrees of freedom within the tot. symm. molecular subspace.
   *Z-matrix requests optimization of  10 coordinates.
   *The optimization is unconstrained and your Z-matrix is great.
--------------------------------------------------------------------------------


 ----------------------------------------------------------------
         Coordinates used in calculation (QCOMP) 
 ----------------------------------------------------------------
 Z-matrix   Atomic            Coordinates (in bohr)
  Symbol    Number           X              Y              Z
 ----------------------------------------------------------------
     H         1        -0.00000000    -0.00000000    -4.71488209
     C         6        -0.00000000    -0.00000000    -2.67037797
     C         6         2.25885355     0.00000000    -1.32369611
     C         6        -2.25885355    -0.00000000    -1.32369611
     C         6         2.15357071     0.00000000     1.30778470
     C         6        -2.15357071    -0.00000000     1.30778470
     H         1         4.06535382     0.00000000    -2.27843766
     H         1        -4.06535382    -0.00000000    -2.27843766
     H         1         3.88144399     0.00000000     2.40642856
     H         1        -3.88144399    -0.00000000     2.40642856
     X         0        -0.00000000     1.88972691    -2.67037797
     N         7         0.00000000     0.00000000     2.63657829
 ----------------------------------------------------------------
 
   Interatomic distance matrix (Angstroms) 
 
                 H             C             C             C             C    
                [ 1]        [ 2]        [ 3]        [ 4]        [ 5]
  H    [ 1]     0.00000
  C    [ 2]     1.08190     0.00000
  C    [ 3]     2.15620     1.39164     0.00000
  C    [ 4]     2.15620     1.39164     2.39067     0.00000
  C    [ 5]     3.38468     2.39383     1.39363     2.71866     0.00000
  C    [ 6]     3.38468     2.39383     2.71866     1.39363     2.27924
  H    [ 7]     2.50806     2.16127     1.08125     3.38455     2.15056
  H    [ 8]     2.50806     2.16127     3.38455     1.08125     3.79889
  H    [ 9]     4.29184     3.38175     2.15256     3.80188     1.08353
  H    [10]     4.29184     3.38175     3.80188     2.15256     3.24608
  X    [11]     1.47327     1.00000     1.71367     1.71367     2.59430
  N    [12]     3.89023     2.80832     2.41262     2.41262     1.33910
 
                 C             H             H             H             H    
                [ 6]        [ 7]        [ 8]        [ 9]        [10]
  C    [ 6]     0.00000
  H    [ 7]     3.79889     0.00000
  H    [ 8]     2.15056     4.30259     0.00000
  H    [ 9]     3.24608     2.48103     4.88163     0.00000
  H    [10]     1.08353     4.88163     2.48103     4.10794     0.00000
  X    [11]     2.59430     2.38140     2.38140     3.52651     3.52651
  N    [12]     1.33910     3.37532     3.37532     2.05758     2.05758
 
                 X             N    
                [11]        [12]
  X    [11]     0.00000
  N    [12]     2.98105     0.00000
   Rotational constants (order x, y, z, in cm-1): 
          0.1938464451             0.0990126389             0.2023882498
   Rotational constants (order x, y, z, in MHz): 
       5811.3710404656          2968.3246537923          6067.4479363431
  ECPDATA file not present.   Using default ECPDATA. 
  There are  250 basis functions.
 @CHECKOUT-I, Total execution time (CPU/WALL):         0.23/       0.27 seconds.
--executable xjoda finished with status     0 in        0.39 seconds (walltime).
 --invoking executable--
/home/besselman/CFOUR_18/cfour18/bin/xvmol
 SERIAL VERSION OF MOLECULE STARTED
********************************************************************************
                    INPUT FROM MOL FILE
********************************************************************************
INTGRL        1    0    1    0    0    0    0    0    0                         
         *** CFOUR Program System (Release V0.1) ***                            
SCF cc-pVTZ Optimization of Pyridine                                            
    7    2 X  Y       0.10E-08              0    0                              
   9999.00      3.00                                                            
          1.00000000    1    3    1    1    1                                   
H #1  -0.000000000000000  -0.000000000000000  -4.714882088978998                
    5    3                                                                      
   33.8700000000000       6.068000000000000E-003  0.000000000000000E+000        
  0.000000000000000E+000                                                        
   5.09500000000000       4.530800000000000E-002  0.000000000000000E+000        
  0.000000000000000E+000                                                        
   1.15900000000000       0.202822000000000       0.000000000000000E+000        
  0.000000000000000E+000                                                        
  0.325800000000000       0.503903000000000        1.00000000000000             
  0.000000000000000E+000                                                        
  0.102700000000000       0.383421000000000       0.000000000000000E+000        
   1.00000000000000                                                             
    2    2                                                                      
   1.40700000000000        1.00000000000000       0.000000000000000E+000        
  0.388000000000000       0.000000000000000E+000   1.00000000000000             
    1    1                                                                      
   1.05700000000000        1.00000000000000                                     
          6.00000000    1    4    1    1    1    1                              
C #2  -0.000000000000000  -0.000000000000000  -2.670377967014969                
   10    4                                                                      
   8236.00000000000       5.310000000000000E-004 -1.130000000000000E-004        
  0.000000000000000E+000  0.000000000000000E+000                                
   1235.00000000000       4.108000000000000E-003 -8.780000000000000E-004        
  0.000000000000000E+000  0.000000000000000E+000                                
   280.800000000000       2.108700000000000E-002 -4.540000000000000E-003        
  0.000000000000000E+000  0.000000000000000E+000                                
   79.2700000000000       8.185300000000000E-002 -1.813300000000000E-002        
  0.000000000000000E+000  0.000000000000000E+000                                
   25.5900000000000       0.234817000000000      -5.576000000000000E-002        
  0.000000000000000E+000  0.000000000000000E+000                                
   8.99700000000000       0.434401000000000      -0.126895000000000             
  0.000000000000000E+000  0.000000000000000E+000                                
   3.31900000000000       0.346129000000000      -0.170352000000000             
  0.000000000000000E+000  0.000000000000000E+000                                
  0.905900000000000       3.937800000000000E-002  0.140382000000000             
   1.00000000000000       0.000000000000000E+000                                
  0.364300000000000      -8.983000000000000E-003  0.598684000000000             
  0.000000000000000E+000  0.000000000000000E+000                                
  0.128500000000000       2.385000000000000E-003  0.395389000000000             
  0.000000000000000E+000   1.00000000000000                                     
    5    3                                                                      
   18.7100000000000       1.403100000000000E-002  0.000000000000000E+000        
  0.000000000000000E+000                                                        
   4.13300000000000       8.686600000000000E-002  0.000000000000000E+000        
  0.000000000000000E+000                                                        
   1.20000000000000       0.290216000000000       0.000000000000000E+000        
  0.000000000000000E+000                                                        
  0.382700000000000       0.501008000000000        1.00000000000000             
  0.000000000000000E+000                                                        
  0.120900000000000       0.343406000000000       0.000000000000000E+000        
   1.00000000000000                                                             
    2    2                                                                      
   1.09700000000000        1.00000000000000       0.000000000000000E+000        
  0.318000000000000       0.000000000000000E+000   1.00000000000000             
    1    1                                                                      
  0.761000000000000        1.00000000000000                                     
          6.00000000    1    4    1    1    1    1                              
C #3   2.258853550457296   0.000000000000001  -1.323696111484520                
   10    4                                                                      
   8236.00000000000       5.310000000000000E-004 -1.130000000000000E-004        
  0.000000000000000E+000  0.000000000000000E+000                                
   1235.00000000000       4.108000000000000E-003 -8.780000000000000E-004        
  0.000000000000000E+000  0.000000000000000E+000                                
   280.800000000000       2.108700000000000E-002 -4.540000000000000E-003        
  0.000000000000000E+000  0.000000000000000E+000                                
   79.2700000000000       8.185300000000000E-002 -1.813300000000000E-002        
  0.000000000000000E+000  0.000000000000000E+000                                
   25.5900000000000       0.234817000000000      -5.576000000000000E-002        
  0.000000000000000E+000  0.000000000000000E+000                                
   8.99700000000000       0.434401000000000      -0.126895000000000             
  0.000000000000000E+000  0.000000000000000E+000                                
   3.31900000000000       0.346129000000000      -0.170352000000000             
  0.000000000000000E+000  0.000000000000000E+000                                
  0.905900000000000       3.937800000000000E-002  0.140382000000000             
   1.00000000000000       0.000000000000000E+000                                
  0.364300000000000      -8.983000000000000E-003  0.598684000000000             
  0.000000000000000E+000  0.000000000000000E+000                                
  0.128500000000000       2.385000000000000E-003  0.395389000000000             
  0.000000000000000E+000   1.00000000000000                                     
    5    3                                                                      
   18.7100000000000       1.403100000000000E-002  0.000000000000000E+000        
  0.000000000000000E+000                                                        
   4.13300000000000       8.686600000000000E-002  0.000000000000000E+000        
  0.000000000000000E+000                                                        
   1.20000000000000       0.290216000000000       0.000000000000000E+000        
  0.000000000000000E+000                                                        
  0.382700000000000       0.501008000000000        1.00000000000000             
  0.000000000000000E+000                                                        
  0.120900000000000       0.343406000000000       0.000000000000000E+000        
   1.00000000000000                                                             
    2    2                                                                      
   1.09700000000000        1.00000000000000       0.000000000000000E+000        
  0.318000000000000       0.000000000000000E+000   1.00000000000000             
    1    1                                                                      
  0.761000000000000        1.00000000000000                                     
          6.00000000    1    4    1    1    1    1                              
C #4   2.153570714570907   0.000000000000001   1.307784697491775                
   10    4                                                                      
   8236.00000000000       5.310000000000000E-004 -1.130000000000000E-004        
  0.000000000000000E+000  0.000000000000000E+000                                
   1235.00000000000       4.108000000000000E-003 -8.780000000000000E-004        
  0.000000000000000E+000  0.000000000000000E+000                                
   280.800000000000       2.108700000000000E-002 -4.540000000000000E-003        
  0.000000000000000E+000  0.000000000000000E+000                                
   79.2700000000000       8.185300000000000E-002 -1.813300000000000E-002        
  0.000000000000000E+000  0.000000000000000E+000                                
   25.5900000000000       0.234817000000000      -5.576000000000000E-002        
  0.000000000000000E+000  0.000000000000000E+000                                
   8.99700000000000       0.434401000000000      -0.126895000000000             
  0.000000000000000E+000  0.000000000000000E+000                                
   3.31900000000000       0.346129000000000      -0.170352000000000             
  0.000000000000000E+000  0.000000000000000E+000                                
  0.905900000000000       3.937800000000000E-002  0.140382000000000             
   1.00000000000000       0.000000000000000E+000                                
  0.364300000000000      -8.983000000000000E-003  0.598684000000000             
  0.000000000000000E+000  0.000000000000000E+000                                
  0.128500000000000       2.385000000000000E-003  0.395389000000000             
  0.000000000000000E+000   1.00000000000000                                     
    5    3                                                                      
   18.7100000000000       1.403100000000000E-002  0.000000000000000E+000        
  0.000000000000000E+000                                                        
   4.13300000000000       8.686600000000000E-002  0.000000000000000E+000        
  0.000000000000000E+000                                                        
   1.20000000000000       0.290216000000000       0.000000000000000E+000        
  0.000000000000000E+000                                                        
  0.382700000000000       0.501008000000000        1.00000000000000             
  0.000000000000000E+000                                                        
  0.120900000000000       0.343406000000000       0.000000000000000E+000        
   1.00000000000000                                                             
    2    2                                                                      
   1.09700000000000        1.00000000000000       0.000000000000000E+000        
  0.318000000000000       0.000000000000000E+000   1.00000000000000             
    1    1                                                                      
  0.761000000000000        1.00000000000000                                     
          1.00000000    1    3    1    1    1                                   
H #5   4.065353821112935   0.000000000000001  -2.278437659480956                
    5    3                                                                      
   33.8700000000000       6.068000000000000E-003  0.000000000000000E+000        
  0.000000000000000E+000                                                        
   5.09500000000000       4.530800000000000E-002  0.000000000000000E+000        
  0.000000000000000E+000                                                        
   1.15900000000000       0.202822000000000       0.000000000000000E+000        
  0.000000000000000E+000                                                        
  0.325800000000000       0.503903000000000        1.00000000000000             
  0.000000000000000E+000                                                        
  0.102700000000000       0.383421000000000       0.000000000000000E+000        
   1.00000000000000                                                             
    2    2                                                                      
   1.40700000000000        1.00000000000000       0.000000000000000E+000        
  0.388000000000000       0.000000000000000E+000   1.00000000000000             
    1    1                                                                      
   1.05700000000000        1.00000000000000                                     
          1.00000000    1    3    1    1    1                                   
H #6   3.881443987423918   0.000000000000001   2.406428562574492                
    5    3                                                                      
   33.8700000000000       6.068000000000000E-003  0.000000000000000E+000        
  0.000000000000000E+000                                                        
   5.09500000000000       4.530800000000000E-002  0.000000000000000E+000        
  0.000000000000000E+000                                                        
   1.15900000000000       0.202822000000000       0.000000000000000E+000        
  0.000000000000000E+000                                                        
  0.325800000000000       0.503903000000000        1.00000000000000             
  0.000000000000000E+000                                                        
  0.102700000000000       0.383421000000000       0.000000000000000E+000        
   1.00000000000000                                                             
    2    2                                                                      
   1.40700000000000        1.00000000000000       0.000000000000000E+000        
  0.388000000000000       0.000000000000000E+000   1.00000000000000             
    1    1                                                                      
   1.05700000000000        1.00000000000000                                     
          7.00000000    1    4    1    1    1    1                              
N #7   0.000000000000001   0.000000000000000   2.636578287617317                
   10    4                                                                      
   11420.0000000000       5.230000000000000E-004 -1.150000000000000E-004        
  0.000000000000000E+000  0.000000000000000E+000                                
   1712.00000000000       4.045000000000000E-003 -8.950000000000000E-004        
  0.000000000000000E+000  0.000000000000000E+000                                
   389.300000000000       2.077500000000000E-002 -4.624000000000000E-003        
  0.000000000000000E+000  0.000000000000000E+000                                
   110.000000000000       8.072699999999999E-002 -1.852800000000000E-002        
  0.000000000000000E+000  0.000000000000000E+000                                
   35.5700000000000       0.233074000000000      -5.733900000000000E-002        
  0.000000000000000E+000  0.000000000000000E+000                                
   12.5400000000000       0.433501000000000      -0.132076000000000             
  0.000000000000000E+000  0.000000000000000E+000                                
   4.64400000000000       0.347472000000000      -0.172510000000000             
  0.000000000000000E+000  0.000000000000000E+000                                
   1.29300000000000       4.126200000000000E-002  0.151814000000000             
   1.00000000000000       0.000000000000000E+000                                
  0.511800000000000      -8.508000000000000E-003  0.599944000000000             
  0.000000000000000E+000  0.000000000000000E+000                                
  0.178700000000000       2.384000000000000E-003  0.387462000000000             
  0.000000000000000E+000   1.00000000000000                                     
    5    3                                                                      
   26.6300000000000       1.467000000000000E-002  0.000000000000000E+000        
  0.000000000000000E+000                                                        
   5.94800000000000       9.176400000000000E-002  0.000000000000000E+000        
  0.000000000000000E+000                                                        
   1.74200000000000       0.298683000000000       0.000000000000000E+000        
  0.000000000000000E+000                                                        
  0.555000000000000       0.498487000000000        1.00000000000000             
  0.000000000000000E+000                                                        
  0.172500000000000       0.337023000000000       0.000000000000000E+000        
   1.00000000000000                                                             
    2    2                                                                      
   1.65400000000000        1.00000000000000       0.000000000000000E+000        
  0.469000000000000       0.000000000000000E+000   1.00000000000000             
    1    1                                                                      
   1.09300000000000        1.00000000000000                                     
FINISH                                                                          
 
********************************************************************************
 ONE- AND TWO-ELECTRON INTEGRALS OVER SYMMETRY-ADAPTED AOS ARE CALCULATED.

  SPHERICAL HARMONICS ARE USED.
  
  INTEGRALS LESS THAN  0.10E-13 ARE NEGLECTED.

  NUCLEAR REPULSION ENERGY :  206.2020615986 A.U.
  @MOLECU-I, ONE ELECTRON INTEGRALS (CPU/WALL):        0.20/       0.20 SECONDS.
  @TWOEL-I,   14511173 INTEGRALS OF SYMMETRY TYPE  I I I I
  @TWOEL-I,   49596139 INTEGRALS OF SYMMETRY TYPE  I J I J
  @TWOEL-I,   25586908 INTEGRALS OF SYMMETRY TYPE  I I J J
  @TWOEL-I,   33096745 INTEGRALS OF SYMMETRY TYPE  I J K L
  @TWOEL-I, TOTAL NUMBER OF 2-E INTEGRALS  122790965.
  @MOLECU-I, TWO ELECTRON INTEGRALS (CPU/WALL):      936.42/      32.97 SECONDS.
 @CHECKOUT-I, Total execution time (CPU/WALL):       936.66/      33.21 seconds.

Running with 32 threads/proc

--executable xvmol finished with status     0 in       38.02 seconds (walltime).
 --invoking executable--
/home/besselman/CFOUR_18/cfour18/bin/xvmol2ja
 @GETMEM-I,  Allocated  183105 MB of main memory.
 @CHECKOUT-I, Total execution time (CPU/WALL):         1.14/       0.65 seconds.
--executable xvmol2ja finished with status     0 in        0.71 seconds (walltime).
 --invoking executable--
/home/besselman/CFOUR_18/cfour18/bin/xvscf
  -------------------------------------------------
  Self-Consistent-Field Program for HF calculations
  -------------------------------------------------
    Integrals from VMOL are used
  There are  250 functions in the AO basis.

  There are 4 irreducible representations.

       Irrep        # of functions
         1                 93
         2                 77
         3                 45
         4                 35


  Parameters for SCF calculation: 
        SCF reference function:  RHF  
  Maximum number of iterations:  150
     Full symmetry point group: C2v 
     Computational point group: C2v 
        Initial density matrix: MOREAD                 
     SCF convergence tolerance: 10**(-10)
  DIIS convergence acceleration:  ON
          Latest start for DIIS:   2
                     DIIS order:  10

 @GETMEM-I,  Allocated      21 MB of main memory.
   Smallest overlap matrix eigenvalues 
     Symmetry    Eigenvalue    
         1      .1896493896D-03              
         2      .7640505968D-03              
         3      .2074308914D-01              
         4      .3860275070D-01              
  @INITGES-I, Occupancies from core Hamiltonian:

          Alpha population by irrep:  11    7    2    1
           Beta population by irrep:  11    7    2    1


  --------------------------------------------------------------------
  Iteration         Total Energy            Largest Density Difference
  --------------------------------------------------------------------
       0           206.202061598553314              0.0000000000D+00
       1          -192.256411859855291              0.1390735752D+02
       2          -186.658915395820031              0.1274557513D+03
       3          -213.839222969937225              0.1271854321D+03
       4          -244.562457417507687              0.2944619318D+01
       5          -246.294210698657253              0.8502109640D+00
       6          -246.755769071636394              0.6206029854D+00
       7          -246.773269935464270              0.1304906763D+00
       8          -246.775695281779520              0.3885756559D-01
       9          -246.776273457771140              0.2102636125D-01
      10          -246.776295554777164              0.5439249987D-02
      11          -246.776297788938052              0.1518836212D-02
      12          -246.776297983158258              0.5794580260D-03
      13          -246.776298006155287              0.1672397842D-03
      14          -246.776298006730769              0.1928361010D-04
      15          -246.776298006754530              0.3515684271D-05
      16          -246.776298006754587              0.8565802254D-06
      17          -246.776298006757088              0.3927346581D-06
      18          -246.776298006756349              0.2794057639D-06
      19          -246.776298006752086              0.1515186296D-06
      20          -246.776298006754871              0.6082176163D-07
      21          -246.776298006757884              0.4552934474D-08
      22          -246.776298006753962              0.1105731173D-08
      23          -246.776298006756633              0.3624570644D-09
      24          -246.776298006752995              0.1612728007D-09
      25          -246.776298006753336              0.1026629060D-09
   final occupation vector 
    11  7  2  1
    11  7  2  1

  SCF has converged.

 Density matrix saved to file den.dat
 total electron number:   42.0000000000003     
     E(SCF)=      -246.776298006753279              0.9402950640D-10

  Eigenvector printing suppressed.


 
  ORBITAL EIGENVALUES (ALPHA)  (1H = 27.2113834 eV)

       MO #        E(hartree)               E(eV)           FULLSYM    COMPSYM
       ----   --------------------   --------------------   -------   ---------
    1     1         -15.5641857805        -423.5230265814      A1        A1 (1)
    2    94         -11.2731979588        -306.7593117997      B1        B1 (2)
    3     2         -11.2731799302        -306.7588212179      A1        A1 (1)
    4     3         -11.2589121478        -306.3705751195      A1        A1 (1)
    5    95         -11.2408185712        -305.8782238703      B1        B1 (2)
    6     4         -11.2407659181        -305.8767911079      A1        A1 (1)
    7     5          -1.2552403286         -34.1568258396      A1        A1 (1)
    8     6          -1.0881949504         -29.6112900106      A1        A1 (1)
    9    96          -1.0317059462         -28.0741460575      B1        B1 (2)
   10     7          -0.8576111689         -23.3367863246      A1        A1 (1)
   11    97          -0.8544349156         -23.2503560794      B1        B1 (2)
   12     8          -0.7202870144         -19.6000061057      A1        A1 (1)
   13    98          -0.6587539391         -17.9256060026      B1        B1 (2)
   14     9          -0.6531751027         -17.7737981476      A1        A1 (1)
   15    99          -0.5965357370         -16.2325626508      B1        B1 (2)
   16    10          -0.5754905155         -15.6598930613      A1        A1 (1)
   17   171          -0.5398358660         -14.6896807224      B2        B2 (3)
   18   100          -0.5185374987         -14.1101226849      B1        B1 (2)
   19    11          -0.4183780359         -11.3846451400      A1        A1 (1)
   20   172          -0.3827315882         -10.4146559851      B2        B2 (3)
   21   216          -0.3464126084          -9.4263663016      A2        A2 (4)
  +++++++++++++++++++++++++++++++++++++++++++++++++++++++++++++++++++++++++++++
   22   173           0.1072469997           2.9183392273      B2        B2 (3)
   23   217           0.1232241391           3.3530992924      A2        A2 (4)
   24    12           0.1438376937           3.9140226315      A1        A1 (1)
   25   101           0.1654121020           4.5010921274      B1        B1 (2)
   26    13           0.1779881252           4.8433031166      A1        A1 (1)
   27   102           0.2007742905           5.4633461949      B1        B1 (2)
   28    14           0.2136076027           5.8125583743      A1        A1 (1)
   29    15           0.3014591333           8.2031200545      A1        A1 (1)
   30   174           0.3175436953           8.6408032381      B2        B2 (3)
   31   103           0.3543171725           9.6414604259      B1        B1 (2)
   32    16           0.3645640084           9.9202910068      A1        A1 (1)
   33   104           0.3738655411          10.1733985802      B1        B1 (2)
   34    17           0.3982830135          10.8378317813      A1        A1 (1)
   35   175           0.4231859345          11.5154747119      B2        B2 (3)
   36   105           0.4372697073          11.8987136544      B1        B1 (2)
   37   218           0.4656930203          12.6721513221      A2        A2 (4)
   38   176           0.4852285728          13.2037407313      B2        B2 (3)
   39   106           0.5005763443          13.6213748246      B1        B1 (2)
   40    18           0.5026690773          13.6783209863      A1        A1 (1)
   41    19           0.5150206442          14.0144242071      A1        A1 (1)
   42   107           0.5598453340          15.2341660294      B1        B1 (2)
   43    20           0.5650463241          15.3756921647      A1        A1 (1)
   44   219           0.5669612080          15.4277988043      A2        A2 (4)
   45   108           0.5898604887          16.0509199112      B1        B1 (2)
   46    21           0.5940530723          16.1650059097      A1        A1 (1)
   47   177           0.6014291263          16.3657185450      B2        B2 (3)
   48    22           0.6211603687          16.9026329468      A1        A1 (1)
   49   178           0.6289537402          17.1147013644      B2        B2 (3)
   50   109           0.6337325757          17.2447400907      B1        B1 (2)
   51    23           0.6355140901          17.2932175620      A1        A1 (1)
   52    24           0.6813252667          18.5398030532      A1        A1 (1)
   53    25           0.6943083646          18.8930911059      A1        A1 (1)
   54   110           0.7096918248          19.3116963411      B1        B1 (2)
   55   111           0.7245390125          19.7157088586      B1        B1 (2)
   56    26           0.7777290080          21.1630822173      A1        A1 (1)
   57   179           0.8115291711          22.0828314150      B2        B2 (3)
   58   112           0.8362721241          22.7561213950      B1        B1 (2)
   59    27           0.8491482355          23.1064982005      A1        A1 (1)
   60   220           0.8495931264          23.1186042953      A2        A2 (4)
   61   221           0.8617036297          23.4481478441      A2        A2 (4)
   62   180           0.8860478726          24.1105883715      B2        B2 (3)
   63   113           0.9317287951          25.3536294696      B1        B1 (2)
   64    28           0.9372193778          25.5030358181      A1        A1 (1)
   65   114           0.9470287459          25.7699622968      B1        B1 (2)
   66   222           0.9769169309          26.5832611577      A2        A2 (4)
   67    29           1.0008830071          27.2354112456      A1        A1 (1)
   68   181           1.0216954800          27.8017474230      B2        B2 (3)
   69    30           1.0411001366          28.3297749743      A1        A1 (1)
   70   115           1.0495835355          28.5606199949      B1        B1 (2)
   71    31           1.1191945107          30.4548309302      A1        A1 (1)
   72   182           1.1342270160          30.8638861955      B2        B2 (3)
   73   116           1.1428694251          31.0990581012      B1        B1 (2)
   74   183           1.2064791190          32.8299658715      B2        B2 (3)
   75    32           1.2162404152          33.0955842443      A1        A1 (1)
   76   223           1.2338609432          33.5750631876      A2        A2 (4)
   77   117           1.2377605407          33.6811766298      B1        B1 (2)
   78    33           1.2630838243          34.3702582092      A1        A1 (1)
   79   224           1.3241221121          36.0311944604      A2        A2 (4)
   80   184           1.3313028132          36.2265912724      B2        B2 (3)
   81   118           1.3334450644          36.2848848905      B1        B1 (2)
   82    34           1.3755215213          37.4298434915      A1        A1 (1)
   83   119           1.4148140233          38.4990468265      B1        B1 (2)
   84    35           1.4391331055          39.1608026961      A1        A1 (1)
   85   185           1.4876822902          40.4818931753      B2        B2 (3)
   86   120           1.4926235325          40.6163512149      B1        B1 (2)
   87   121           1.5014447133          40.8563877468      B1        B1 (2)
   88   122           1.5205288082          41.3756923700      B1        B1 (2)
   89    36           1.5401110574          41.9085524617      A1        A1 (1)
   90    37           1.5557211852          42.3333256352      A1        A1 (1)
   91   225           1.5851973474          43.1354127837      A2        A2 (4)
   92    38           1.5916618698          43.3113213834      A1        A1 (1)
   93   123           1.5946945929          43.3938459746      B1        B1 (2)
   94   226           1.6026799168          43.6111376830      A2        A2 (4)
   95   186           1.6201504830          44.0865359576      B2        B2 (3)
   96    39           1.6677240923          45.3810796804      A1        A1 (1)
   97   124           1.7087528414          46.4975287042      B1        B1 (2)
   98    40           1.7446910466          47.4754569832      A1        A1 (1)
   99    41           1.8083809422          49.2085471520      A1        A1 (1)
  100   125           1.8589979552          50.5859060983      B1        B1 (2)
  101   187           1.8721463006          50.9436907672      B2        B2 (3)
  102    42           1.9292882934          52.4986034421      A1        A1 (1)
  103   227           2.0136972287          54.7954873409      A2        A2 (4)
  104    43           2.1111982345          57.4486245917      A1        A1 (1)
  105   126           2.1322233829          58.0207479664      B1        B1 (2)
  106   127           2.1947473697          59.7221121438      B1        B1 (2)
  107    44           2.2396454583          60.9438512470      A1        A1 (1)
  108   128           2.2943989776          62.4337702518      B1        B1 (2)
  109   188           2.3477702843          63.8860773417      B2        B2 (3)
  110    45           2.3716499934          64.5358772609      A1        A1 (1)
  111   228           2.4132696271          65.6684050719      A2        A2 (4)
  112   189           2.4595293825          66.9271970094      B2        B2 (3)
  113   129           2.4968128733          67.9417323726      B1        B1 (2)
  114    46           2.5006443614          68.0459924647      A1        A1 (1)
  115   229           2.5252704553          68.7161025486      A2        A2 (4)
  116   130           2.5379118713          69.0600929663      B1        B1 (2)
  117    47           2.6042895815          70.8663222874      A1        A1 (1)
  118    48           2.6791866669          72.9043755944      A1        A1 (1)
  119   230           2.6802078106          72.9321623264      A2        A2 (4)
  120   190           2.6955267000          73.3490104984      B2        B2 (3)
  121    49           2.7434191613          74.6522306242      A1        A1 (1)
  122   131           2.7485016775          74.7905329222      B1        B1 (2)
  123   191           2.8039292837          76.2987947650      B2        B2 (3)
  124   132           2.8481283946          77.5015137191      B1        B1 (2)
  125    50           2.8786588730          78.3322902711      A1        A1 (1)
  126   133           2.9239291378          79.5641568028      B1        B1 (2)
  127   192           2.9308131464          79.7514801999      B2        B2 (3)
  128    51           2.9469232576          80.1898586117      A1        A1 (1)
  129   231           2.9589707482          80.5176874983      A2        A2 (4)
  130   193           2.9875295507          81.2948120236      B2        B2 (3)
  131   232           3.0484329680          82.9520782620      A2        A2 (4)
  132   134           3.0629521858          83.3471662640      B1        B1 (2)
  133    52           3.0912300217          84.1166452984      A1        A1 (1)
  134   194           3.0915136195          84.1243623869      B2        B2 (3)
  135    53           3.1236114503          84.9977887677      A1        A1 (1)
  136   135           3.1266667814          85.0809285519      B1        B1 (2)
  137   195           3.1897719043          86.7981062466      B2        B2 (3)
  138   196           3.2057236349          87.2321749045      B2        B2 (3)
  139   136           3.2091420836          87.3251956211      B1        B1 (2)
  140   233           3.2395477620          88.1525761950      A2        A2 (4)
  141   197           3.2495606800          88.4250415445      B2        B2 (3)
  142    54           3.2871926202          89.4490586984      A1        A1 (1)
  143    55           3.3105648641          90.0850497885      A1        A1 (1)
  144    56           3.3193734159          90.3247426672      A1        A1 (1)
  145   137           3.3267619176          90.5257940213      B1        B1 (2)
  146   234           3.3329220301          90.6934192036      A2        A2 (4)
  147   138           3.3714312403          91.7413080857      B1        B1 (2)
  148    57           3.3783113515          91.9285254293      A1        A1 (1)
  149   139           3.4041768556          92.6323615801      B1        B1 (2)
  150   235           3.4163586809          92.9638458989      A2        A2 (4)
  151    58           3.4345525017          93.4589249320      A1        A1 (1)
  152   198           3.4406602856          93.6251261808      B2        B2 (3)
  153   236           3.4480901241          93.8273023660      A2        A2 (4)
  154   237           3.4666848055          94.3332893695      A2        A2 (4)
  155   140           3.4829808856          94.7767282521      B1        B1 (2)
  156    59           3.4996019214          95.2290096302      A1        A1 (1)
  157   199           3.5132893898          95.6014645814      B2        B2 (3)
  158    60           3.5492307284          96.5794781245      A1        A1 (1)
  159   141           3.5529810905          96.6815306660      B1        B1 (2)
  160   200           3.5903415943          97.6981616605      B2        B2 (3)
  161   238           3.6300596390          98.7789446022      A2        A2 (4)
  162    61           3.6620227591          99.6487053185      A1        A1 (1)
  163   142           3.6620570900          99.6496395085      B1        B1 (2)
  164   201           3.6952370171         100.5525112251      B2        B2 (3)
  165   143           3.7029805137         100.7632224807      B1        B1 (2)
  166    62           3.7188742483         101.1957129880      A1        A1 (1)
  167   239           3.7276901745         101.4356065342      A2        A2 (4)
  168   144           3.7409289624         101.7958522668      B1        B1 (2)
  169    63           3.7490952394         102.0180679627      A1        A1 (1)
  170   145           3.8375265803         104.4244070843      B1        B1 (2)
  171   202           3.8436916486         104.5921671208      B2        B2 (3)
  172    64           3.9010560917         106.1531329770      A1        A1 (1)
  173    65           3.9454279789         107.3605534097      A1        A1 (1)
  174   240           3.9496849081         107.4763903443      A2        A2 (4)
  175   146           3.9709408255         108.0547932612      B1        B1 (2)
  176   241           4.0276708051         109.5984944874      A2        A2 (4)
  177   203           4.0546438336         110.3324679061      B2        B2 (3)
  178    66           4.0551933204         110.3474202015      A1        A1 (1)
  179   204           4.1256041580         112.2633964988      B2        B2 (3)
  180    67           4.1347737148         112.5129128253      A1        A1 (1)
  181   147           4.1431396788         112.7405622783      B1        B1 (2)
  182   205           4.1466294036         112.8355225198      B2        B2 (3)
  183   242           4.1702176710         113.4773919060      A2        A2 (4)
  184   148           4.1912482327         114.0496625848      B1        B1 (2)
  185    68           4.1943930890         114.1352384755      A1        A1 (1)
  186   243           4.2099584640         114.5587938617      A2        A2 (4)
  187   206           4.2162375232         114.7296557492      B2        B2 (3)
  188   149           4.2272825540         115.0302063168      B1        B1 (2)
  189    69           4.3189993205         117.5259464136      A1        A1 (1)
  190   150           4.3450243237         118.2341227553      B1        B1 (2)
  191    70           4.3723098610         118.9765999714      A1        A1 (1)
  192   244           4.4270597138         120.4664192075      A2        A2 (4)
  193    71           4.4485857053         121.0521712135      A1        A1 (1)
  194   151           4.4488840587         121.0602898223      B1        B1 (2)
  195   207           4.4747465751         121.7640446733      B2        B2 (3)
  196   152           4.5265482789         123.1736406961      B1        B1 (2)
  197    72           4.5692539672         124.3357215535      A1        A1 (1)
  198   153           4.5712250463         124.3893573415      B1        B1 (2)
  199   208           4.5787711400         124.5946969927      B2        B2 (3)
  200   245           4.6058025509         125.3302590761      A2        A2 (4)
  201    73           4.6531511661         126.6186803978      A1        A1 (1)
  202   154           4.6884328204         127.5787430220      B1        B1 (2)
  203    74           4.6975187094         127.8259826293      A1        A1 (1)
  204    75           4.7322574961         128.7712730745      A1        A1 (1)
  205   155           4.7871725664         130.2655881064      B1        B1 (2)
  206   209           4.7993722468         130.5975582871      B2        B2 (3)
  207   210           4.8687840834         132.4863503856      B2        B2 (3)
  208   246           4.8758703227         132.6791767606      A2        A2 (4)
  209    76           4.9018426131         133.3859187102      A1        A1 (1)
  210   156           4.9527672832         134.7716494332      B1        B1 (2)
  211    77           5.0049510823         136.1916427993      A1        A1 (1)
  212   211           5.0095575099         136.3169900649      B2        B2 (3)
  213    78           5.0783851439         138.1898852040      A1        A1 (1)
  214   247           5.1170031363         139.2407341998      A2        A2 (4)
  215   157           5.1562521775         140.3087549101      B1        B1 (2)
  216   158           5.1715102052         140.7239469500      B1        B1 (2)
  217    79           5.1914440726         141.2663750582      A1        A1 (1)
  218   212           5.2221797681         142.1027358533      B2        B2 (3)
  219   248           5.3116727333         144.5379632421      A2        A2 (4)
  220   213           5.3165311139         144.6701664991      B2        B2 (3)
  221    80           5.3333901017         145.1289228793      A1        A1 (1)
  222   159           5.3353768493         145.1829850308      B1        B1 (2)
  223    81           5.3856155208         146.5500487823      A1        A1 (1)
  224   160           5.4501082225         148.3049844128      B1        B1 (2)
  225   249           5.4613337438         148.6104463779      A2        A2 (4)
  226    82           5.4645483724         148.6979208688      A1        A1 (1)
  227   161           5.4933538400         149.4817574930      B1        B1 (2)
  228    83           5.6065633332         152.5623444156      A1        A1 (1)
  229   214           5.6282433738         153.1522883135      B2        B2 (3)
  230   250           5.7501606439         156.4698258914      A2        A2 (4)
  231   162           5.7861041441         157.4478982578      B1        B1 (2)
  232   215           5.8218821588         158.4214675331      B2        B2 (3)
  233   163           5.8243888171         158.4896771739      B1        B1 (2)
  234    84           5.9177469354         161.0300807241      A1        A1 (1)
  235    85           5.9930285772         163.0785983407      A1        A1 (1)
  236    86           6.0372603224         164.2822053189      A1        A1 (1)
  237   164           6.1417772241         167.1262548034      B1        B1 (2)
  238    87           6.2425484697         169.8683798014      A1        A1 (1)
  239   165           6.3454057526         172.6672687621      B1        B1 (2)
  240   166           6.4779973987         176.2752708811      B1        B1 (2)
  241    88           6.6332847816         180.5008553923      A1        A1 (1)
  242    89           6.6789723043         181.7440760898      A1        A1 (1)
  243   167           6.7341030094         183.2442588435      B1        B1 (2)
  244   168           7.3641920747         200.3898539760      B1        B1 (2)
  245    90           9.6537407601         262.6916410684      A1        A1 (1)
  246   169          12.5473918619         341.4318906230      B1        B1 (2)
  247    91          12.7689418264         347.4605716504      A1        A1 (1)
  248    92          13.3463453157         363.1725193731      A1        A1 (1)
  249   170          13.8227766726         376.1368756916      B1        B1 (2)
  250    93          15.4704770288         420.9730818128      A1        A1 (1)


  VSCF finished.

 @CHECKOUT-I, Total execution time (CPU/WALL):       190.11/      25.73 seconds.
--executable xvscf finished with status     0 in       25.77 seconds (walltime).
 --invoking executable--
/home/besselman/CFOUR_18/cfour18/bin/xvdint
 @GETMEM-I,  Allocated  183105 MB of main memory.
 One- and two-electron integral derivatives are calculated
 for RHF gradients and dipole moments.
 Spherical gaussians are used.

                     Kinetic energy integral gradient
                     --------------------------------

                         H #1 z     0.4657049875
                         C #2 z     0.1971217148
                         C #3 x    -0.3564143465
                         C #3 z     0.1776611930
                         C #4 x    -0.5994299459
                         C #4 z     0.1569445462
                         H #5 x    -0.8156508692
                         H #5 z     0.4293115261
                         H #6 x    -0.7728974766
                         H #6 z    -0.5234611460
                         N #7 z    -0.9032828216


 H #1       0.0000000000            0.0000000000            0.4657049875
 C #2       0.0000000000            0.0000000000            0.1971217148
 C #3 1    -0.1782071733            0.0000000000            0.0888305965
 C #3 2     0.1782071733            0.0000000000            0.0888305965
 C #4 1    -0.2997149730            0.0000000000            0.0784722731
 C #4 2     0.2997149730            0.0000000000            0.0784722731
 H #5 1    -0.4078254346            0.0000000000            0.2146557631
 H #5 2     0.4078254346            0.0000000000            0.2146557631
 H #6 1    -0.3864487383            0.0000000000           -0.2617305730
 H #6 2     0.3864487383            0.0000000000           -0.2617305730
 N #7       0.0000000000            0.0000000000           -0.9032828216


                   Nuclear attraction integral gradient
                   ------------------------------------

                         H #1 z    -7.4692416835
                         C #2 z   -17.2836219871
                         C #3 x    30.0016171550
                         C #3 z   -16.4481934987
                         C #4 x    33.8070750267
                         C #4 z     9.9840720880
                         H #5 x    12.8973682697
                         H #5 z    -6.8934440969
                         H #6 x    12.5601024509
                         H #6 z     8.4885922729
                         N #7 z    29.6218369053


 H #1       0.0000000000            0.0000000000           -7.4692416835
 C #2       0.0000000000            0.0000000000          -17.2836219871
 C #3 1    15.0008085775            0.0000000000           -8.2240967493
 C #3 2   -15.0008085775            0.0000000000           -8.2240967493
 C #4 1    16.9035375133            0.0000000000            4.9920360440
 C #4 2   -16.9035375133            0.0000000000            4.9920360440
 H #5 1     6.4486841349            0.0000000000           -3.4467220485
 H #5 2    -6.4486841349            0.0000000000           -3.4467220485
 H #6 1     6.2800512254            0.0000000000            4.2442961364
 H #6 2    -6.2800512254            0.0000000000            4.2442961364
 N #7       0.0000000000            0.0000000000           29.6218369053


                      Reorthonormalization gradient
                      -----------------------------

                         H #1 z     0.2223113995
                         C #2 z    -0.0689657950
                         C #3 x     0.1104361226
                         C #3 z    -0.1124321390
                         C #4 x    -0.2054494265
                         C #4 z     0.4492567266
                         H #5 x    -0.3640479287
                         H #5 z     0.1914251954
                         H #6 x    -0.3350414992
                         H #6 z    -0.2537963583
                         N #7 z    -0.4277990292


 H #1       0.0000000000            0.0000000000            0.2223113995
 C #2       0.0000000000            0.0000000000           -0.0689657950
 C #3 1     0.0552180613            0.0000000000           -0.0562160695
 C #3 2    -0.0552180613            0.0000000000           -0.0562160695
 C #4 1    -0.1027247133            0.0000000000            0.2246283633
 C #4 2     0.1027247133            0.0000000000            0.2246283633
 H #5 1    -0.1820239644            0.0000000000            0.0957125977
 H #5 2     0.1820239644            0.0000000000            0.0957125977
 H #6 1    -0.1675207496            0.0000000000           -0.1268981791
 H #6 2     0.1675207496            0.0000000000           -0.1268981791
 N #7       0.0000000000            0.0000000000           -0.4277990292


                Electronic contributions to dipole moment
                -----------------------------------------

                               au             Debye

                    z      1.31762624      3.34907243

  Conversion factor used: 1 a.u. =   2.54174691 Debye 


 Evaluation of 1e integral derivatives required    5.46 seconds.
 Evaluation of 2el integral derivatives

                      Two-electron integral gradient
                      ------------------------------

                         H #1 z     4.2596439235
                         C #2 z     8.3637654004
                         C #3 x   -14.4570896133
                         C #3 z     7.6305910263
                         C #4 x   -16.4707755318
                         C #4 z    -3.1819283804
                         H #5 x    -7.2652292180
                         H #5 z     3.8685694739
                         H #6 x    -7.0560832778
                         H #6 z    -5.0171525850
                         N #7 z   -15.9234888586


 H #1       0.0000000000            0.0000000000            4.2596439235
 C #2       0.0000000000            0.0000000000            8.3637654004
 C #3 1    -7.2285448067            0.0000000000            3.8152955131
 C #3 2     7.2285448067            0.0000000000            3.8152955131
 C #4 1    -8.2353877659            0.0000000000           -1.5909641902
 C #4 2     8.2353877659            0.0000000000           -1.5909641902
 H #5 1    -3.6326146090            0.0000000000            1.9342847369
 H #5 2     3.6326146090            0.0000000000            1.9342847369
 H #6 1    -3.5280416389            0.0000000000           -2.5085762925
 H #6 2     3.5280416389            0.0000000000           -2.5085762925
 N #7       0.0000000000            0.0000000000          -15.9234888586


 Evaluation of 2e integral derivatives required  171.02 seconds.

                            Molecular gradient
                            ------------------

                         H #1 z    -0.0064378193
                         C #2 z    -0.0081133698
                         C #3 x     0.0096727373
                         C #3 z    -0.0059416617
                         C #4 x     0.0266822005
                         C #4 z    -0.0083293249
                         H #5 x     0.0118422701
                         H #5 z    -0.0066346235
                         H #6 x     0.0117679480
                         H #6 z     0.0074301305
                         N #7 z     0.0280266687


 H #1       0.0000000000            0.0000000000           -0.0064378193
 C #2       0.0000000000            0.0000000000           -0.0081133698
 C #3 1     0.0048363686            0.0000000000           -0.0029708309
 C #3 2    -0.0048363686            0.0000000000           -0.0029708309
 C #4 1     0.0133411003            0.0000000000           -0.0041646624
 C #4 2    -0.0133411003            0.0000000000           -0.0041646624
 H #5 1     0.0059211351            0.0000000000           -0.0033173118
 H #5 2    -0.0059211351            0.0000000000           -0.0033173118
 H #6 1     0.0058839740            0.0000000000            0.0037150653
 H #6 2    -0.0058839740            0.0000000000            0.0037150653
 N #7       0.0000000000            0.0000000000            0.0280266687


  Molecular gradient norm 0.467E-01

                           Total dipole moment
                           -------------------

                               au             Debye

                    z     -0.89843080     -2.28358371

  Conversion factor used: 1 a.u. =   2.54174691 Debye 


 @CHECKOUT-I, Total execution time (CPU/WALL):       176.46/     165.31 seconds.
--executable xvdint finished with status     0 in      165.35 seconds (walltime).
 --invoking executable--
/home/besselman/CFOUR_18/cfour18/bin/xjoda
   JODA beginning optimization cycle #  1.
                    10                     0
 OriVec is    1.00000000000000       3.273457186614371E-016
  0.000000000000000E+000                     1
  calling readgh 3                      0                     0
  gradient from JOBARC 
   0.000000000000000   0.000000000000000  -0.006437819349563
   0.000000000000000   0.000000000000000  -0.008113369785023
   0.004836368641754   0.000000000000000  -0.002970830850560
  -0.004836368641754   0.000000000000000  -0.002970830850560
   0.013341100250187   0.000000000000000  -0.004164662437588
  -0.013341100250187   0.000000000000000  -0.004164662437588
   0.005921135073580   0.000000000000000  -0.003317311759651
  -0.005921135073580   0.000000000000000  -0.003317311759651
   0.005883973979310   0.000000000000000   0.003715065264850
  -0.005883973979310   0.000000000000000   0.003715065264850
   0.000000000000000   0.000000000000000   0.028026668700251
 
                     0
  current gradient vector 
        0.000000000000000        0.000000000000000       -0.006437819349563
        0.000000000000000        0.000000000000000       -0.008113369785023
        0.004836368641754        0.000000000000000       -0.002970830850560
       -0.004836368641754        0.000000000000000       -0.002970830850560
        0.013341100250187        0.000000000000000       -0.004164662437588
       -0.013341100250187        0.000000000000000       -0.004164662437588
        0.005921135073580        0.000000000000000       -0.003317311759651
       -0.005921135073580        0.000000000000000       -0.003317311759651
        0.005883973979310        0.000000000000000        0.003715065264850
       -0.005883973979310        0.000000000000000        0.003715065264850
        0.000000000000000        0.000000000000000        0.000000000000000
        0.000000000000000        0.000000000000000        0.028026668700251
   Internal coordinate energy gradients (atomic units): 
                     R                 dV/dR
 [R1   ]    2.044504121964029    0.006437819349543
 [R2   ]    2.629823450809667    0.022302889082386
 [A1   ]    2.108401794319431   -0.106524441013821
 [R2   ]    2.629823450809667    0.022302889082386
 [A1   ]    2.108401794319431   -0.106524441013821
 [D180 ]    3.141592653589793   -0.000000000000001
 [R3   ]    2.633586095714894   -0.001217798298659
 [A2   ]    2.068414151853013    0.050588308957317
 [D180 ]    3.141592653589793   -0.000000000000001
 [R3   ]    2.633586095714894   -0.001217798298659
 [A2   ]    2.068414151853013    0.050588308957317
 [D180 ]    3.141592653589793   -0.000000000000001
 [R4   ]    2.043275471234734    0.006785040819391
 [A3   ]    2.117797721665127   -0.000339570925578
 [D0   ]    0.000000000000000   -0.000000000000000
 [R4   ]    2.043275471234734    0.006785040819391
 [A3   ]    2.117797721665127   -0.000339570925578
 [D0   ]    0.000000000000000   -0.000000000000000
 [R5   ]    2.047575246315423    0.006958618524170
 [A4   ]    2.097162191056296   -0.000045229936601
 [D180 ]    3.141592653589793   -0.000000000000001
 [R5   ]    2.047575246315423    0.006958618524170
 [A4   ]    2.097162191056296   -0.000045229936601
 [D180 ]    3.141592653589793   -0.000000000000001
 [R    ]    1.889726907414138   -0.000000000000001
 [A90  ]    1.570796326794897    0.000000000000008
 [D90  ]    1.570796326794897    0.000000000000000
 [R6   ]    5.306956254632285    0.028026668700270
 [A90  ]    1.570796326794897    0.000000000000008
 [D180 ]    3.141592653589793   -0.000000000000001
                     0                     0                     0 ****
   Optimization cycle  1.  Updating structure with Newton-Raphson step.
  @EFOL-I, Current internal coordinate Hessian written to FCMINT.
   There are  10 independent internal coordinates which will be optimized.
   Hessian matrix in totally symmetric symmetry coordinates: 
              R1        R2        A1        R3        A2   
  R1         1.000000  0.000000  0.000000  0.000000  0.000000
  R2         0.000000  1.000000  0.000000  0.000000  0.000000
  A1         0.000000  0.000000  0.250000  0.000000  0.000000
  R3         0.000000  0.000000  0.000000  1.000000  0.000000
  A2         0.000000  0.000000  0.000000  0.000000  0.250000
  R4         0.000000  0.000000  0.000000  0.000000  0.000000
  A3         0.000000  0.000000  0.000000  0.000000  0.000000
  R5         0.000000  0.000000  0.000000  0.000000  0.000000
  A4         0.000000  0.000000  0.000000  0.000000  0.000000
  R6         0.000000  0.000000  0.000000  0.000000  0.000000
 
              R4        A3        R5        A4        R6   
  R1         0.000000  0.000000  0.000000  0.000000  0.000000
  R2         0.000000  0.000000  0.000000  0.000000  0.000000
  A1         0.000000  0.000000  0.000000  0.000000  0.000000
  R3         0.000000  0.000000  0.000000  0.000000  0.000000
  A2         0.000000  0.000000  0.000000  0.000000  0.000000
  R4         1.000000  0.000000  0.000000  0.000000  0.000000
  A3         0.000000  0.250000  0.000000  0.000000  0.000000
  R5         0.000000  0.000000  1.000000  0.000000  0.000000
  A4         0.000000  0.000000  0.000000  0.250000  0.000000
  R6         0.000000  0.000000  0.000000  0.000000  1.000000
   The eigenvectors of the Hessian matrix: 
                   1         2         3         4         5
  R1         0.000000  0.000000  0.000000  0.000000  0.000000
  R2         0.000000  0.000000  0.000000  0.000000  1.000000
  A1         1.000000  0.000000  0.000000  0.000000  0.000000
  R3         0.000000  0.000000  0.000000  0.000000  0.000000
  A2         0.000000  1.000000  0.000000  0.000000  0.000000
  R4         0.000000  0.000000  0.000000  0.000000  0.000000
  A3         0.000000  0.000000  1.000000  0.000000  0.000000
  R5         0.000000  0.000000  0.000000  0.000000  0.000000
  A4         0.000000  0.000000  0.000000  1.000000  0.000000
  R6         0.000000  0.000000  0.000000  0.000000  0.000000
 
                   6         7         8         9        10
  R1         0.000000  1.000000  0.000000  0.000000  0.000000
  R2         0.000000  0.000000  0.000000  0.000000  0.000000
  A1         0.000000  0.000000  0.000000  0.000000  0.000000
  R3         0.000000  0.000000  0.000000  1.000000  0.000000
  A2         0.000000  0.000000  0.000000  0.000000  0.000000
  R4         1.000000  0.000000  0.000000  0.000000  0.000000
  A3         0.000000  0.000000  0.000000  0.000000  0.000000
  R5         0.000000  0.000000  1.000000  0.000000  0.000000
  A4         0.000000  0.000000  0.000000  0.000000  0.000000
  R6         0.000000  0.000000  0.000000  0.000000  1.000000
   The eigenvalues of the Hessian matrix: 
       0.25000      0.25000      0.25000      0.25000      1.00000      1.00000
       1.00000      1.00000      1.00000      1.00000
   Gradients along Hessian eigenvectors: 
      -0.15065      0.07154     -0.00048     -0.00006      0.03154      0.00960
       0.00644      0.00984     -0.00172      0.02803
   There are  0 negative eigenvalues.
   Summary of Optimization Cycle: 
   The maximum unscaled step is:    0.47321.
   Scale factor set to:  0.31698.
   Forces are in hartree/bohr and hartree/radian.
   Parameter values are in Angstroms and degrees.
--------------------------------------------------------------------------
  Parameter     dV/dR           Step          Rold            Rnew
--------------------------------------------------------------------------
    R1      0.0064378193   -0.0010798829    1.0819049836    1.0808251007
    R2      0.0223028891   -0.0037410973    1.3916426320    1.3879015347
    A1     -0.1065244410    7.7387112193  120.8025243323  128.5412355516
    R3     -0.0012177983    0.0002042741    1.3936337379    1.3938380120
    A2      0.0505883090   -3.6751032004  118.5114011863  114.8362979859
    R4      0.0067850408   -0.0011381260    1.0812548097    1.0801166836
    A3     -0.0003395709    0.0246689051  121.3408713138  121.3655402190
    R5      0.0069586185   -0.0011672420    1.0835301526    1.0823629106
    A4     -0.0000452299    0.0032858320  120.1585425019  120.1618283339
    R6      0.0280266687   -0.0047012069    2.8083202954    2.8036190885
--------------------------------------------------------------------------
  Minimum force:  0.000045230 / RMS force:  0.039149779
 Updating structure...
  -1.00000000000000       0.782159932826805       0.487245394377214     
  -1.00000000000000       0.907511565366618       0.782159932826805     
  -1.00000000000000       0.907511565366618       0.782159932826805     
   1.00000000000000       0.853863997162147       0.782159932826805     
   1.00000000000000       0.853863997162147       0.782159932826805     
  -1.00000000000000       0.864609732703886       0.907511565366618     
  -1.00000000000000       0.864609732703886       0.907511565366618     
  6.123233995736767E-017   1.00000000000000       0.487245394377214     
  -1.00000000000000        1.00000000000000       0.734019136961518     
   Rotational constants (in cm-1): 
          0.1190493342             0.1960531989             0.3031017064
   Rotational constants (in MHz): 
       3569.0097516273          5877.5278628409          9086.7618304766


 ----------------------------------------------------------------
         Coordinates used in calculation (QCOMP) 
 ----------------------------------------------------------------
 Z-matrix   Atomic            Coordinates (in bohr)
  Symbol    Number           X              Y              Z
 ----------------------------------------------------------------
     H         1        -0.00000000    -0.00000000    -4.89127615
     C         6        -0.00000000    -0.00000000    -2.84881271
     C         6         2.05141294    -0.00000000    -1.21463327
     C         6        -2.05141294     0.00000000    -1.21463327
     C         6         1.42736734    -0.00000000     1.34434626
     C         6        -1.42736734     0.00000000     1.34434626
     H         1         3.96830437    -0.00000000    -1.91585888
     H         1        -3.96830437     0.00000000    -1.91585888
     H         1         2.90198300    -0.00000000     2.76175409
     H         1        -2.90198300     0.00000000     2.76175409
     X         0         0.00000000     1.88972691    -2.84881271
     N         7         0.00000000     0.00000000     2.44925955
 ----------------------------------------------------------------
 
   Interatomic distance matrix (Angstroms) 
 
                 H             C             C             C             C    
                [ 1]        [ 2]        [ 3]        [ 4]        [ 5]
  H    [ 1]     0.00000
  C    [ 2]     1.08083     0.00000
  C    [ 3]     2.22796     1.38790     0.00000
  C    [ 4]     2.22796     1.38790     2.17112     0.00000
  C    [ 5]     3.38510     2.34396     1.39384     2.28530     0.00000
  C    [ 6]     3.38510     2.34396     2.28530     1.39384     1.51066
  H    [ 7]     2.62466     2.15719     1.08012     3.20704     2.18732
  H    [ 8]     2.62466     2.15719     3.20704     1.08012     3.33601
  H    [ 9]     4.33119     3.34262     2.15181     3.36133     1.08236
  H    [10]     4.33119     3.34262     3.36133     2.15181     2.41065
  X    [11]     1.47248     1.00000     1.71063     1.71063     2.54836
  N    [12]     3.88444     2.80362     2.22207     2.22207     0.95519
 
                 C             H             H             H             H    
                [ 6]        [ 7]        [ 8]        [ 9]        [10]
  C    [ 6]     0.00000
  H    [ 7]     3.33601     0.00000
  H    [ 8]     2.18732     4.19987     0.00000
  H    [ 9]     2.41065     2.53879     4.39825     0.00000
  H    [10]     1.08236     4.39825     2.53879     3.07133     0.00000
  X    [11]     2.54836     2.37770     2.37770     3.48900     3.48900
  N    [12]     0.95519     3.12177     3.12177     1.54454     1.54454
 
                 X             N    
                [11]        [12]
  X    [11]     0.00000
  N    [12]     2.97662     0.00000
   Rotational constants (order x, y, z, in cm-1): 
          0.1960531989             0.1190493342             0.3031017064
   Rotational constants (order x, y, z, in MHz): 
       5877.5278628409          3569.0097516273          9086.7618304766
  ECPDATA file not present.   Using default ECPDATA. 
  There are  250 basis functions.
 @CHECKOUT-I, Total execution time (CPU/WALL):         0.10/       0.12 seconds.
--executable xjoda finished with status     0 in        0.23 seconds (walltime).
 --invoking executable--
/home/besselman/CFOUR_18/cfour18/bin/xvmol
 SERIAL VERSION OF MOLECULE STARTED
********************************************************************************
                    INPUT FROM MOL FILE
********************************************************************************
INTGRL        1    0    1    0    0    0    0    0    0                         
         *** CFOUR Program System (Release V0.1) ***                            
SCF cc-pVTZ Optimization of Pyridine                                            
    7    2 X  Y       0.10E-08              0    0                              
   9999.00      3.00                                                            
          1.00000000    1    3    1    1    1                                   
H #1  -0.000000000000000  -0.000000000000000  -4.891276153655671                
    5    3                                                                      
   33.8700000000000       6.068000000000000E-003  0.000000000000000E+000        
  0.000000000000000E+000                                                        
   5.09500000000000       4.530800000000000E-002  0.000000000000000E+000        
  0.000000000000000E+000                                                        
   1.15900000000000       0.202822000000000       0.000000000000000E+000        
  0.000000000000000E+000                                                        
  0.325800000000000       0.503903000000000        1.00000000000000             
  0.000000000000000E+000                                                        
  0.102700000000000       0.383421000000000       0.000000000000000E+000        
   1.00000000000000                                                             
    2    2                                                                      
   1.40700000000000        1.00000000000000       0.000000000000000E+000        
  0.388000000000000       0.000000000000000E+000   1.00000000000000             
    1    1                                                                      
   1.05700000000000        1.00000000000000                                     
          6.00000000    1    4    1    1    1    1                              
C #2  -0.000000000000000  -0.000000000000000  -2.848812714655366                
   10    4                                                                      
   8236.00000000000       5.310000000000000E-004 -1.130000000000000E-004        
  0.000000000000000E+000  0.000000000000000E+000                                
   1235.00000000000       4.108000000000000E-003 -8.780000000000000E-004        
  0.000000000000000E+000  0.000000000000000E+000                                
   280.800000000000       2.108700000000000E-002 -4.540000000000000E-003        
  0.000000000000000E+000  0.000000000000000E+000                                
   79.2700000000000       8.185300000000000E-002 -1.813300000000000E-002        
  0.000000000000000E+000  0.000000000000000E+000                                
   25.5900000000000       0.234817000000000      -5.576000000000000E-002        
  0.000000000000000E+000  0.000000000000000E+000                                
   8.99700000000000       0.434401000000000      -0.126895000000000             
  0.000000000000000E+000  0.000000000000000E+000                                
   3.31900000000000       0.346129000000000      -0.170352000000000             
  0.000000000000000E+000  0.000000000000000E+000                                
  0.905900000000000       3.937800000000000E-002  0.140382000000000             
   1.00000000000000       0.000000000000000E+000                                
  0.364300000000000      -8.983000000000000E-003  0.598684000000000             
  0.000000000000000E+000  0.000000000000000E+000                                
  0.128500000000000       2.385000000000000E-003  0.395389000000000             
  0.000000000000000E+000   1.00000000000000                                     
    5    3                                                                      
   18.7100000000000       1.403100000000000E-002  0.000000000000000E+000        
  0.000000000000000E+000                                                        
   4.13300000000000       8.686600000000000E-002  0.000000000000000E+000        
  0.000000000000000E+000                                                        
   1.20000000000000       0.290216000000000       0.000000000000000E+000        
  0.000000000000000E+000                                                        
  0.382700000000000       0.501008000000000        1.00000000000000             
  0.000000000000000E+000                                                        
  0.120900000000000       0.343406000000000       0.000000000000000E+000        
   1.00000000000000                                                             
    2    2                                                                      
   1.09700000000000        1.00000000000000       0.000000000000000E+000        
  0.318000000000000       0.000000000000000E+000   1.00000000000000             
    1    1                                                                      
  0.761000000000000        1.00000000000000                                     
          6.00000000    1    4    1    1    1    1                              
C #3   2.051412937120843  -0.000000000000004  -1.214633267915076                
   10    4                                                                      
   8236.00000000000       5.310000000000000E-004 -1.130000000000000E-004        
  0.000000000000000E+000  0.000000000000000E+000                                
   1235.00000000000       4.108000000000000E-003 -8.780000000000000E-004        
  0.000000000000000E+000  0.000000000000000E+000                                
   280.800000000000       2.108700000000000E-002 -4.540000000000000E-003        
  0.000000000000000E+000  0.000000000000000E+000                                
   79.2700000000000       8.185300000000000E-002 -1.813300000000000E-002        
  0.000000000000000E+000  0.000000000000000E+000                                
   25.5900000000000       0.234817000000000      -5.576000000000000E-002        
  0.000000000000000E+000  0.000000000000000E+000                                
   8.99700000000000       0.434401000000000      -0.126895000000000             
  0.000000000000000E+000  0.000000000000000E+000                                
   3.31900000000000       0.346129000000000      -0.170352000000000             
  0.000000000000000E+000  0.000000000000000E+000                                
  0.905900000000000       3.937800000000000E-002  0.140382000000000             
   1.00000000000000       0.000000000000000E+000                                
  0.364300000000000      -8.983000000000000E-003  0.598684000000000             
  0.000000000000000E+000  0.000000000000000E+000                                
  0.128500000000000       2.385000000000000E-003  0.395389000000000             
  0.000000000000000E+000   1.00000000000000                                     
    5    3                                                                      
   18.7100000000000       1.403100000000000E-002  0.000000000000000E+000        
  0.000000000000000E+000                                                        
   4.13300000000000       8.686600000000000E-002  0.000000000000000E+000        
  0.000000000000000E+000                                                        
   1.20000000000000       0.290216000000000       0.000000000000000E+000        
  0.000000000000000E+000                                                        
  0.382700000000000       0.501008000000000        1.00000000000000             
  0.000000000000000E+000                                                        
  0.120900000000000       0.343406000000000       0.000000000000000E+000        
   1.00000000000000                                                             
    2    2                                                                      
   1.09700000000000        1.00000000000000       0.000000000000000E+000        
  0.318000000000000       0.000000000000000E+000   1.00000000000000             
    1    1                                                                      
  0.761000000000000        1.00000000000000                                     
          6.00000000    1    4    1    1    1    1                              
C #4   1.427367337033083  -0.000000000000002   1.344346256463560                
   10    4                                                                      
   8236.00000000000       5.310000000000000E-004 -1.130000000000000E-004        
  0.000000000000000E+000  0.000000000000000E+000                                
   1235.00000000000       4.108000000000000E-003 -8.780000000000000E-004        
  0.000000000000000E+000  0.000000000000000E+000                                
   280.800000000000       2.108700000000000E-002 -4.540000000000000E-003        
  0.000000000000000E+000  0.000000000000000E+000                                
   79.2700000000000       8.185300000000000E-002 -1.813300000000000E-002        
  0.000000000000000E+000  0.000000000000000E+000                                
   25.5900000000000       0.234817000000000      -5.576000000000000E-002        
  0.000000000000000E+000  0.000000000000000E+000                                
   8.99700000000000       0.434401000000000      -0.126895000000000             
  0.000000000000000E+000  0.000000000000000E+000                                
   3.31900000000000       0.346129000000000      -0.170352000000000             
  0.000000000000000E+000  0.000000000000000E+000                                
  0.905900000000000       3.937800000000000E-002  0.140382000000000             
   1.00000000000000       0.000000000000000E+000                                
  0.364300000000000      -8.983000000000000E-003  0.598684000000000             
  0.000000000000000E+000  0.000000000000000E+000                                
  0.128500000000000       2.385000000000000E-003  0.395389000000000             
  0.000000000000000E+000   1.00000000000000                                     
    5    3                                                                      
   18.7100000000000       1.403100000000000E-002  0.000000000000000E+000        
  0.000000000000000E+000                                                        
   4.13300000000000       8.686600000000000E-002  0.000000000000000E+000        
  0.000000000000000E+000                                                        
   1.20000000000000       0.290216000000000       0.000000000000000E+000        
  0.000000000000000E+000                                                        
  0.382700000000000       0.501008000000000        1.00000000000000             
  0.000000000000000E+000                                                        
  0.120900000000000       0.343406000000000       0.000000000000000E+000        
   1.00000000000000                                                             
    2    2                                                                      
   1.09700000000000        1.00000000000000       0.000000000000000E+000        
  0.318000000000000       0.000000000000000E+000   1.00000000000000             
    1    1                                                                      
  0.761000000000000        1.00000000000000                                     
          1.00000000    1    3    1    1    1                                   
H #5   3.968304373958818  -0.000000000000007  -1.915858881711085                
    5    3                                                                      
   33.8700000000000       6.068000000000000E-003  0.000000000000000E+000        
  0.000000000000000E+000                                                        
   5.09500000000000       4.530800000000000E-002  0.000000000000000E+000        
  0.000000000000000E+000                                                        
   1.15900000000000       0.202822000000000       0.000000000000000E+000        
  0.000000000000000E+000                                                        
  0.325800000000000       0.503903000000000        1.00000000000000             
  0.000000000000000E+000                                                        
  0.102700000000000       0.383421000000000       0.000000000000000E+000        
   1.00000000000000                                                             
    2    2                                                                      
   1.40700000000000        1.00000000000000       0.000000000000000E+000        
  0.388000000000000       0.000000000000000E+000   1.00000000000000             
    1    1                                                                      
   1.05700000000000        1.00000000000000                                     
          1.00000000    1    3    1    1    1                                   
H #6   2.901982996218602  -0.000000000000005   2.761754088228920                
    5    3                                                                      
   33.8700000000000       6.068000000000000E-003  0.000000000000000E+000        
  0.000000000000000E+000                                                        
   5.09500000000000       4.530800000000000E-002  0.000000000000000E+000        
  0.000000000000000E+000                                                        
   1.15900000000000       0.202822000000000       0.000000000000000E+000        
  0.000000000000000E+000                                                        
  0.325800000000000       0.503903000000000        1.00000000000000             
  0.000000000000000E+000                                                        
  0.102700000000000       0.383421000000000       0.000000000000000E+000        
   1.00000000000000                                                             
    2    2                                                                      
   1.40700000000000        1.00000000000000       0.000000000000000E+000        
  0.388000000000000       0.000000000000000E+000   1.00000000000000             
    1    1                                                                      
   1.05700000000000        1.00000000000000                                     
          7.00000000    1    4    1    1    1    1                              
N #7   0.000000000000001   0.000000000000000   2.449259546462774                
   10    4                                                                      
   11420.0000000000       5.230000000000000E-004 -1.150000000000000E-004        
  0.000000000000000E+000  0.000000000000000E+000                                
   1712.00000000000       4.045000000000000E-003 -8.950000000000000E-004        
  0.000000000000000E+000  0.000000000000000E+000                                
   389.300000000000       2.077500000000000E-002 -4.624000000000000E-003        
  0.000000000000000E+000  0.000000000000000E+000                                
   110.000000000000       8.072699999999999E-002 -1.852800000000000E-002        
  0.000000000000000E+000  0.000000000000000E+000                                
   35.5700000000000       0.233074000000000      -5.733900000000000E-002        
  0.000000000000000E+000  0.000000000000000E+000                                
   12.5400000000000       0.433501000000000      -0.132076000000000             
  0.000000000000000E+000  0.000000000000000E+000                                
   4.64400000000000       0.347472000000000      -0.172510000000000             
  0.000000000000000E+000  0.000000000000000E+000                                
   1.29300000000000       4.126200000000000E-002  0.151814000000000             
   1.00000000000000       0.000000000000000E+000                                
  0.511800000000000      -8.508000000000000E-003  0.599944000000000             
  0.000000000000000E+000  0.000000000000000E+000                                
  0.178700000000000       2.384000000000000E-003  0.387462000000000             
  0.000000000000000E+000   1.00000000000000                                     
    5    3                                                                      
   26.6300000000000       1.467000000000000E-002  0.000000000000000E+000        
  0.000000000000000E+000                                                        
   5.94800000000000       9.176400000000000E-002  0.000000000000000E+000        
  0.000000000000000E+000                                                        
   1.74200000000000       0.298683000000000       0.000000000000000E+000        
  0.000000000000000E+000                                                        
  0.555000000000000       0.498487000000000        1.00000000000000             
  0.000000000000000E+000                                                        
  0.172500000000000       0.337023000000000       0.000000000000000E+000        
   1.00000000000000                                                             
    2    2                                                                      
   1.65400000000000        1.00000000000000       0.000000000000000E+000        
  0.469000000000000       0.000000000000000E+000   1.00000000000000             
    1    1                                                                      
   1.09300000000000        1.00000000000000                                     
FINISH                                                                          
 
********************************************************************************
 ONE- AND TWO-ELECTRON INTEGRALS OVER SYMMETRY-ADAPTED AOS ARE CALCULATED.

  SPHERICAL HARMONICS ARE USED.
  
  INTEGRALS LESS THAN  0.10E-13 ARE NEGLECTED.

  NUCLEAR REPULSION ENERGY :  231.8080810818 A.U.
  @MOLECU-I, ONE ELECTRON INTEGRALS (CPU/WALL):        0.17/       0.17 SECONDS.
  @TWOEL-I,   14515951 INTEGRALS OF SYMMETRY TYPE  I I I I
  @TWOEL-I,   49636174 INTEGRALS OF SYMMETRY TYPE  I J I J
  @TWOEL-I,   25599820 INTEGRALS OF SYMMETRY TYPE  I I J J
  @TWOEL-I,   33136931 INTEGRALS OF SYMMETRY TYPE  I J K L
  @TWOEL-I, TOTAL NUMBER OF 2-E INTEGRALS  122888876.
  @MOLECU-I, TWO ELECTRON INTEGRALS (CPU/WALL):     1106.90/      37.27 SECONDS.
 @CHECKOUT-I, Total execution time (CPU/WALL):      1107.19/      37.56 seconds.

Running with 32 threads/proc

--executable xvmol finished with status     0 in       47.18 seconds (walltime).
 --invoking executable--
/home/besselman/CFOUR_18/cfour18/bin/xvmol2ja
 @GETMEM-I,  Allocated  183105 MB of main memory.
 @CHECKOUT-I, Total execution time (CPU/WALL):         1.66/       0.10 seconds.
--executable xvmol2ja finished with status     0 in        0.15 seconds (walltime).
 --invoking executable--
/home/besselman/CFOUR_18/cfour18/bin/xvscf
  -------------------------------------------------
  Self-Consistent-Field Program for HF calculations
  -------------------------------------------------
    Integrals from VMOL are used
  There are  250 functions in the AO basis.

  There are 4 irreducible representations.

       Irrep        # of functions
         1                 93
         2                 77
         3                 45
         4                 35


  Parameters for SCF calculation: 
        SCF reference function:  RHF  
  Maximum number of iterations:  150
     Full symmetry point group: C2v 
     Computational point group: C2v 
        Initial density matrix: MOREAD                 
     SCF convergence tolerance: 10**(-10)
  DIIS convergence acceleration:  ON
          Latest start for DIIS:   2
                     DIIS order:  10

     Alpha population by irrep:  11    7    2    1
      Beta population by irrep:  11    7    2    1


 @GETMEM-I,  Allocated      21 MB of main memory.
   Smallest overlap matrix eigenvalues 
     Symmetry    Eigenvalue    
         1      .1480569173D-03              
         2      .3222197278D-03              
         3      .7693293662D-02              
         4      .1356372454D-01              
  --------------------------------------------------------------------
  Iteration         Total Energy            Largest Density Difference
  --------------------------------------------------------------------
       0          -246.996920683321576              0.0000000000D+00
       1          -245.936459996124455              0.7677102191D+00
       2          -245.956088494541206              0.1189095350D+00
       3          -245.959049077628578              0.3438547934D-01
       4          -245.959484754691147              0.1183079893D-01
       5          -245.959528635889541              0.6004840106D-02
       6          -245.959537245520181              0.2213235882D-02
       7          -245.959539941876557              0.1516485924D-02
       8          -245.959540386269992              0.6094785558D-03
       9          -245.959540487674559              0.3222009830D-03
      10          -245.959540493643630              0.6939394854D-04
      11          -245.959540493964624              0.2019321354D-04
      12          -245.959540493988612              0.9477492821D-05
      13          -245.959540493991511              0.3108453573D-05
      14          -245.959540493994638              0.3931520368D-06
      15          -245.959540493994695              0.5138592574D-07
      16          -245.959540493990943              0.1270170047D-07
      17          -245.959540493990943              0.3563674911D-08
      18          -245.959540493992364              0.1969185703D-08
      19          -245.959540493994297              0.5736172093D-09
      20          -245.959540493992876              0.4806941789D-09
      21          -245.959540493991170              0.2091870843D-09
      22          -245.959540493991398              0.1109384806D-09
      23          -245.959540493991341              0.1161571395D-09
      24          -245.959540493990318              0.2091864459D-09
   final occupation vector 
    11  7  2  1
    11  7  2  1

  SCF has converged.

 Density matrix saved to file den.dat
 total electron number:   42.0000000000001     
     E(SCF)=      -245.959540493987703              0.4835032374D-10

  Eigenvector printing suppressed.


 
  ORBITAL EIGENVALUES (ALPHA)  (1H = 27.2113834 eV)

       MO #        E(hartree)               E(eV)           FULLSYM    COMPSYM
       ----   --------------------   --------------------   -------   ---------
    1     1         -15.4971503404        -421.6988995214      A1        A1 (1)
    2     2         -11.2614554767        -306.4397826180      A1        A1 (1)
    3     3         -11.2523766445        -306.1927350356      A1        A1 (1)
    4    94         -11.2519737795        -306.1817725200      B1        B1 (2)
    5    95         -11.2297312638        -305.5765228995      B1        B1 (2)
    6     4         -11.2296958678        -305.5755597248      A1        A1 (1)
    7     5          -1.6060433257         -43.7026606939      A1        A1 (1)
    8     6          -1.1388968994         -30.9909601828      A1        A1 (1)
    9    96          -1.0941017756         -29.7720228943      B1        B1 (2)
   10    97          -0.9409083777         -25.6034186091      B1        B1 (2)
   11     7          -0.8671208983         -23.5955592178      A1        A1 (1)
   12     8          -0.8310870800         -22.6150291721      A1        A1 (1)
   13   171          -0.7697066720         -20.9447833583      B2        B2 (3)
   14    98          -0.6912787800         -18.8106519176      B1        B1 (2)
   15     9          -0.6646769112         -18.0867782687      A1        A1 (1)
   16    10          -0.6270657534         -17.0633266326      A1        A1 (1)
   17    99          -0.5349279621         -14.5561298688      B1        B1 (2)
   18   172          -0.4347554666         -11.8302976883      B2        B2 (3)
   19   100          -0.4219529890         -11.4819245603      B1        B1 (2)
   20    11          -0.3725451272         -10.1374682897      A1        A1 (1)
   21   216          -0.3277357781          -8.9181439108      A2        A2 (4)
  +++++++++++++++++++++++++++++++++++++++++++++++++++++++++++++++++++++++++++++
   22   173           0.1348308663           3.6689343959      B2        B2 (3)
   23   217           0.1440494451           3.9197846800      A2        A2 (4)
   24    12           0.1441794345           3.9233218716      A1        A1 (1)
   25    13           0.1708301735           4.6485253484      A1        A1 (1)
   26   101           0.1777267680           4.8361912235      B1        B1 (2)
   27    14           0.2064789583           5.6185780973      A1        A1 (1)
   28   102           0.2204928297           5.9999149264      B1        B1 (2)
   29    15           0.2988143366           8.1311514784      A1        A1 (1)
   30   103           0.3315636033           9.0223043321      B1        B1 (2)
   31    16           0.3324029046           9.0451428796      A1        A1 (1)
   32   174           0.3444084933           9.3718315587      B2        B2 (3)
   33   104           0.3921922241          10.6720929770      B1        B1 (2)
   34    17           0.3999046735          10.8819593929      A1        A1 (1)
   35   175           0.4270560922          11.6207870575      B2        B2 (3)
   36   218           0.4622877075          12.5794880503      A2        A2 (4)
   37   176           0.4674778326          12.7207185352      B2        B2 (3)
   38   105           0.4774486637          12.9920386409      B1        B1 (2)
   39    18           0.4901336856          13.3372156352      A1        A1 (1)
   40    19           0.5085873742          13.8393660328      A1        A1 (1)
   41   106           0.5256731393          14.3042933374      B1        B1 (2)
   42    20           0.5394325394          14.6787056491      A1        A1 (1)
   43   219           0.5561133643          15.1326139685      A2        A2 (4)
   44   177           0.5751530733          15.6507107907      B2        B2 (3)
   45   107           0.5755196429          15.6606856573      B1        B1 (2)
   46   108           0.5999064310          16.3242838974      B1        B1 (2)
   47    21           0.6003301033          16.3358126061      A1        A1 (1)
   48    22           0.6111749852          16.6309168471      A1        A1 (1)
   49   109           0.6430371296          17.4979298748      B1        B1 (2)
   50    23           0.6503444269          17.6967715433      A1        A1 (1)
   51   178           0.6523083425          17.7502124033      B2        B2 (3)
   52    24           0.6744442714          18.3525616509      A1        A1 (1)
   53   110           0.7375849389          20.0707065625      B1        B1 (2)
   54    25           0.7715354708          20.9945475039      A1        A1 (1)
   55   179           0.8002261654          21.7752609941      B2        B2 (3)
   56   111           0.8109988061          22.0683994498      B1        B1 (2)
   57   220           0.8567027620          23.3120673155      A2        A2 (4)
   58   112           0.8689895657          23.6464082435      B1        B1 (2)
   59   180           0.8799958765          23.9459051869      B2        B2 (3)
   60    26           0.8895351831          24.2054829163      A1        A1 (1)
   61   221           0.9161418938          24.9294883211      A2        A2 (4)
   62    27           0.9265915003          25.2138365697      A1        A1 (1)
   63    28           0.9434569431          25.6727686005      A1        A1 (1)
   64   113           0.9677317599          26.3333199475      B1        B1 (2)
   65   114           1.0147534155          27.6128442456      B1        B1 (2)
   66    29           1.0481766984          28.5223380101      A1        A1 (1)
   67   181           1.0491717207          28.5494139456      B2        B2 (3)
   68    30           1.0899931682          29.6602220046      A1        A1 (1)
   69    31           1.1322027658          30.8088035470      A1        A1 (1)
   70   182           1.1370156054          30.9397675703      B2        B2 (3)
   71   222           1.1374871202          30.9525981415      A2        A2 (4)
   72   115           1.1561689329          31.4609561088      B1        B1 (2)
   73   116           1.2324955250          33.5379082689      B1        B1 (2)
   74   223           1.2344589786          33.5913365573      A2        A2 (4)
   75   183           1.2437547483          33.8442873112      B2        B2 (3)
   76    32           1.2542858753          34.1308538450      A1        A1 (1)
   77   117           1.3274325593          36.1212763077      B1        B1 (2)
   78    33           1.3278709419          36.1332053057      A1        A1 (1)
   79   118           1.3933336445          37.9145360048      B1        B1 (2)
   80   184           1.4153315565          38.5131296220      B2        B2 (3)
   81   119           1.4331155589          38.9970569308      B1        B1 (2)
   82   224           1.4346254890          39.0381442176      A2        A2 (4)
   83    34           1.4694295222          39.9852101086      A1        A1 (1)
   84   120           1.4741738167          40.1143089242      B1        B1 (2)
   85    35           1.5017340569          40.8642611873      A1        A1 (1)
   86   121           1.5373920327          41.8345640377      B1        B1 (2)
   87    36           1.5543803867          42.2968406528      A1        A1 (1)
   88   122           1.5667461175          42.6333292931      B1        B1 (2)
   89   185           1.6025436886          43.6074307263      B2        B2 (3)
   90   225           1.6045459567          43.6619152112      A2        A2 (4)
   91    37           1.6051675948          43.6788308440      A1        A1 (1)
   92   186           1.6176823030          44.0193733676      B2        B2 (3)
   93   226           1.6851557769          45.8554199327      A2        A2 (4)
   94   123           1.6856798921          45.8696818339      B1        B1 (2)
   95    38           1.7008009026          46.2811454478      A1        A1 (1)
   96    39           1.7599467000          47.8905844163      A1        A1 (1)
   97    40           1.7750047929          48.3003359577      A1        A1 (1)
   98   124           1.8124357870          49.3188850892      B1        B1 (2)
   99   187           1.8845916300          51.2823453955      B2        B2 (3)
  100    41           1.9453236574          52.9349478774      A1        A1 (1)
  101   125           1.9623457792          53.3981433625      B1        B1 (2)
  102    42           2.0234887177          55.0619273040      A1        A1 (1)
  103   126           2.0880728835          56.8193517989      B1        B1 (2)
  104    43           2.0998965181          57.1410892544      A1        A1 (1)
  105   227           2.1435376011          58.3286234971      A2        A2 (4)
  106   188           2.2899591832          62.3129573056      B2        B2 (3)
  107    44           2.3070991120          62.7793584791      A1        A1 (1)
  108   127           2.3288493075          63.3712113861      B1        B1 (2)
  109   228           2.3926545341          65.1074398711      A2        A2 (4)
  110    45           2.4087477416          65.5453583118      A1        A1 (1)
  111   189           2.4140362825          65.6892668247      B2        B2 (3)
  112   128           2.5393818045          69.1000918815      B1        B1 (2)
  113    46           2.5443767107          69.2360101878      A1        A1 (1)
  114   229           2.6082432482          70.9739070269      A2        A2 (4)
  115   129           2.6375582121          71.7716077504      B1        B1 (2)
  116    47           2.6533741202          72.2019804896      A1        A1 (1)
  117   190           2.6695088056          72.6410275986      B2        B2 (3)
  118   130           2.7620162715          75.1582837217      B1        B1 (2)
  119    48           2.7729709250          75.4563749967      A1        A1 (1)
  120   191           2.7829910178          75.7290355836      B2        B2 (3)
  121    49           2.7993811811          76.1750346026      A1        A1 (1)
  122   230           2.8341084782          77.1200123970      A2        A2 (4)
  123   192           2.8919096325          78.6928617673      B2        B2 (3)
  124   131           2.9056807683          79.0675934230      B1        B1 (2)
  125    50           2.9245301732          79.5805118067      A1        A1 (1)
  126   132           2.9347179984          79.8577366257      B1        B1 (2)
  127   231           2.9354105960          79.8765831632      A2        A2 (4)
  128   193           2.9620014184          80.6001562280      B2        B2 (3)
  129    51           2.9767207203          81.0006887940      A1        A1 (1)
  130   194           3.0218000410          82.2273594742      B2        B2 (3)
  131   133           3.0849475173          83.9456896633      B1        B1 (2)
  132   134           3.1424985889          85.5117339375      B1        B1 (2)
  133   232           3.1509242940          85.7410090276      A2        A2 (4)
  134    52           3.1557373474          85.8719788690      A1        A1 (1)
  135   195           3.1624260607          86.0539880115      B2        B2 (3)
  136    53           3.1862362749          86.7018968788      A1        A1 (1)
  137   135           3.1908008758          86.8261059858      B1        B1 (2)
  138    54           3.2237273434          87.7220807178      A1        A1 (1)
  139   196           3.2356239730          88.0458044682      B2        B2 (3)
  140   136           3.2588839125          88.6787395982      B1        B1 (2)
  141   233           3.2884537449          89.4833756468      A2        A2 (4)
  142   197           3.3169415641          90.2585686161      B2        B2 (3)
  143    55           3.3379108488          90.8291718614      A1        A1 (1)
  144   137           3.3508931293          91.1824376746      B1        B1 (2)
  145    56           3.3692275444          91.6813424728      A1        A1 (1)
  146   138           3.3817091949          92.0209854498      B1        B1 (2)
  147   234           3.4227726887          93.1383799229      A2        A2 (4)
  148   235           3.4374301515          93.5372297620      A2        A2 (4)
  149   139           3.4395225748          93.5941674951      B1        B1 (2)
  150   198           3.4473044824          93.8059239661      B2        B2 (3)
  151    57           3.4780549384          94.6426864141      A1        A1 (1)
  152   236           3.5219340076          95.8366965905      A2        A2 (4)
  153    58           3.5524902193          96.6681733833      A1        A1 (1)
  154   199           3.5595874645          96.8612992415      B2        B2 (3)
  155    59           3.5798161913          97.4117508830      A1        A1 (1)
  156   140           3.5848608102          97.5490219421      B1        B1 (2)
  157   200           3.6246418368          98.6315187101      B2        B2 (3)
  158   237           3.6475374474          99.2545399480      A2        A2 (4)
  159    60           3.6705666006          99.8811950637      A1        A1 (1)
  160   141           3.7009136698         100.7069807998      B1        B1 (2)
  161    61           3.7278619517         101.4402808287      A1        A1 (1)
  162   238           3.7813222087         102.8950083790      A2        A2 (4)
  163    62           3.8065542102         103.5816060476      A1        A1 (1)
  164   201           3.8108897418         103.6995818587      B2        B2 (3)
  165    63           3.8454289228         104.6394407569      A1        A1 (1)
  166   142           3.8610274584         105.0638984897      B1        B1 (2)
  167   143           3.8826650244         105.6526865939      B1        B1 (2)
  168   144           3.9155861195         106.5485151325      B1        B1 (2)
  169   239           3.9189409285         106.6398041280      A2        A2 (4)
  170    64           3.9445986479         107.3379861673      A1        A1 (1)
  171   202           3.9838537416         108.4061715720      B2        B2 (3)
  172   240           3.9979324936         108.7892738898      A2        A2 (4)
  173    65           4.0212253841         109.4231056654      A1        A1 (1)
  174   145           4.0576214622         110.4134933009      B1        B1 (2)
  175   146           4.1117839582         111.8873297458      B1        B1 (2)
  176   203           4.1359404723         112.5446619103      B2        B2 (3)
  177    66           4.1480901889         112.8752725083      A1        A1 (1)
  178   241           4.1647005874         113.3272644300      A2        A2 (4)
  179   147           4.2032501185         114.3762505000      B1        B1 (2)
  180    67           4.2086498319         114.5231841729      A1        A1 (1)
  181   204           4.2150740092         114.6979949243      B2        B2 (3)
  182   242           4.2697826970         116.1866940031      A2        A2 (4)
  183   205           4.2754548485         116.3410410930      B2        B2 (3)
  184   148           4.3087031909         117.2457744845      B1        B1 (2)
  185    68           4.3951047948         119.5968816546      A1        A1 (1)
  186   206           4.4088299360         119.9703617328      B2        B2 (3)
  187   149           4.4245798913         120.3989398061      B1        B1 (2)
  188   243           4.4379009449         120.7614241037      A2        A2 (4)
  189   150           4.4503499483         121.1001787063      B1        B1 (2)
  190    69           4.4584470838         121.3205129662      A1        A1 (1)
  191   207           4.4744208511         121.7551812729      B2        B2 (3)
  192    70           4.5324900528         123.3353245837      A1        A1 (1)
  193   244           4.5351517466         123.4077529533      A2        A2 (4)
  194   151           4.5745654977         124.4802556457      B1        B1 (2)
  195    71           4.5887230956         124.8655034696      A1        A1 (1)
  196   245           4.6035475018         125.2688960718      A2        A2 (4)
  197   152           4.6518485054         126.5832331982      B1        B1 (2)
  198   208           4.6584789008         126.7636554303      B2        B2 (3)
  199    72           4.6781675382         127.2994104921      A1        A1 (1)
  200   153           4.7035317797         127.9896065920      B1        B1 (2)
  201    73           4.7205242603         128.4519954960      A1        A1 (1)
  202    74           4.8338560223         131.5359095232      A1        A1 (1)
  203   209           4.8585403986         132.2076055500      B2        B2 (3)
  204   210           4.9500511352         134.6977392899      B2        B2 (3)
  205    75           4.9522945744         134.7587863749      A1        A1 (1)
  206   154           4.9768626375         135.4273173578      B1        B1 (2)
  207   246           5.0101080181         136.3319701564      A2        A2 (4)
  208    76           5.0534799828         137.5121813170      A1        A1 (1)
  209   155           5.1381187789         139.8153200468      B1        B1 (2)
  210   211           5.1472688130         140.0643051347      B2        B2 (3)
  211    77           5.1561583660         140.3062021673      A1        A1 (1)
  212   156           5.2237593095         142.1457173592      B1        B1 (2)
  213   247           5.2557432514         143.0160446648      A2        A2 (4)
  214    78           5.3361587414         145.2042613948      A1        A1 (1)
  215   212           5.3402015942         145.3142730136      B2        B2 (3)
  216    79           5.3781770340         146.3476372664      A1        A1 (1)
  217   157           5.4129761612         147.2945696564      B1        B1 (2)
  218    80           5.4316165109         147.8017993594      A1        A1 (1)
  219    81           5.5039812052         149.7709427999      A1        A1 (1)
  220   158           5.5608810536         151.3192663904      B1        B1 (2)
  221   159           5.6142159727         152.7705833248      B1        B1 (2)
  222   248           5.6705097324         154.3024144010      A2        A2 (4)
  223    82           5.7179281583         155.5927353701      A1        A1 (1)
  224   213           5.7896964887         157.5456509226      B2        B2 (3)
  225   160           5.8121833357         158.1575491386      B1        B1 (2)
  226   161           5.9536798941         162.0078662405      B1        B1 (2)
  227   249           5.9835257069         162.8200120936      A2        A2 (4)
  228    83           6.1553469576         167.4955060236      A1        A1 (1)
  229   162           6.1620621835         167.6782366090      B1        B1 (2)
  230   214           6.2127736706         169.0581663290      B2        B2 (3)
  231    84           6.2469765899         169.9888750793      A1        A1 (1)
  232   163           6.4961340392         176.7687939581      B1        B1 (2)
  233    85           6.5027212307         176.9480405508      A1        A1 (1)
  234   164           6.5881578627         179.2728895025      B1        B1 (2)
  235   215           6.6826085059         181.8430221658      B2        B2 (3)
  236    86           6.6963112868         182.2158937908      A1        A1 (1)
  237    87           6.7711521093         184.2524161051      A1        A1 (1)
  238   250           6.8800915675         187.2168094695      A2        A2 (4)
  239   165           6.9354666261         188.7236414214      B1        B1 (2)
  240   166           7.3273254953         199.3866633499      B1        B1 (2)
  241   167           7.6294215824         207.6071157993      B1        B1 (2)
  242    88           7.6331941995         207.7097739285      A1        A1 (1)
  243   168           7.8153323641         212.6660053570      B1        B1 (2)
  244    89           7.9010663751         214.9989464005      A1        A1 (1)
  245    90          10.4018253207         283.0480568613      A1        A1 (1)
  246    91          13.5655043511         369.1361399111      A1        A1 (1)
  247   169          14.2402494760         387.4968882032      B1        B1 (2)
  248    92          14.9815397271         407.6684214358      A1        A1 (1)
  249   170          19.1883703887         522.1421034679      B1        B1 (2)
  250    93          23.8114186768         647.9416429113      A1        A1 (1)


  VSCF finished.

 @CHECKOUT-I, Total execution time (CPU/WALL):       188.69/      26.22 seconds.
--executable xvscf finished with status     0 in       26.25 seconds (walltime).
 --invoking executable--
/home/besselman/CFOUR_18/cfour18/bin/xvdint
 @GETMEM-I,  Allocated  183105 MB of main memory.
 One- and two-electron integral derivatives are calculated
 for RHF gradients and dipole moments.
 Spherical gaussians are used.

                     Kinetic energy integral gradient
                     --------------------------------

                         H #1 z     0.4598113170
                         C #2 z     0.3726059108
                         C #3 x    -0.3849847913
                         C #3 z    -0.1339563556
                         C #4 x    -0.7159570224
                         C #4 z     2.1482026166
                         H #5 x    -0.8626628199
                         H #5 z     0.3373960581
                         H #6 x    -0.3528098464
                         H #6 z    -0.7490959357
                         N #7 z    -2.4349636111


 H #1       0.0000000000            0.0000000000            0.4598113170
 C #2       0.0000000000            0.0000000000            0.3726059108
 C #3 1    -0.1924923956            0.0000000000           -0.0669781778
 C #3 2     0.1924923956            0.0000000000           -0.0669781778
 C #4 1    -0.3579785112            0.0000000000            1.0741013083
 C #4 2     0.3579785112            0.0000000000            1.0741013083
 H #5 1    -0.4313314099            0.0000000000            0.1686980290
 H #5 2     0.4313314099            0.0000000000            0.1686980290
 H #6 1    -0.1764049232            0.0000000000           -0.3745479679
 H #6 2     0.1764049232            0.0000000000           -0.3745479679
 N #7       0.0000000000            0.0000000000           -2.4349636111


                   Nuclear attraction integral gradient
                   ------------------------------------

                         H #1 z    -7.4868130127
                         C #2 z   -22.9613194804
                         C #3 x    33.2780736746
                         C #3 z   -10.4183556169
                         C #4 x    29.4673894545
                         C #4 z   -12.2472503389
                         H #5 x    13.9511396730
                         H #5 z    -5.8688971294
                         H #6 x     5.7354082514
                         H #6 z    13.2669659687
                         N #7 z    45.7156696096


 H #1       0.0000000000            0.0000000000           -7.4868130127
 C #2       0.0000000000            0.0000000000          -22.9613194804
 C #3 1    16.6390368373            0.0000000000           -5.2091778084
 C #3 2   -16.6390368373            0.0000000000           -5.2091778084
 C #4 1    14.7336947272            0.0000000000           -6.1236251695
 C #4 2   -14.7336947272            0.0000000000           -6.1236251695
 H #5 1     6.9755698365            0.0000000000           -2.9344485647
 H #5 2    -6.9755698365            0.0000000000           -2.9344485647
 H #6 1     2.8677041257            0.0000000000            6.6334829843
 H #6 2    -2.8677041257            0.0000000000            6.6334829843
 N #7       0.0000000000            0.0000000000           45.7156696096


                      Reorthonormalization gradient
                      -----------------------------

                         H #1 z     0.2346556549
                         C #2 z     0.1352716421
                         C #3 x     0.3954150696
                         C #3 z    -0.7005858589
                         C #4 x     0.2396656067
                         C #4 z     1.0796594274
                         H #5 x    -0.3811033368
                         H #5 z     0.1482399088
                         H #6 x    -0.0157596891
                         H #6 z    -0.3716067026
                         N #7 z    -0.5256340717


 H #1       0.0000000000            0.0000000000            0.2346556549
 C #2       0.0000000000            0.0000000000            0.1352716421
 C #3 1     0.1977075348            0.0000000000           -0.3502929294
 C #3 2    -0.1977075348            0.0000000000           -0.3502929294
 C #4 1     0.1198328033            0.0000000000            0.5398297137
 C #4 2    -0.1198328033            0.0000000000            0.5398297137
 H #5 1    -0.1905516684            0.0000000000            0.0741199544
 H #5 2     0.1905516684            0.0000000000            0.0741199544
 H #6 1    -0.0078798446            0.0000000000           -0.1858033513
 H #6 2     0.0078798446            0.0000000000           -0.1858033513
 N #7       0.0000000000            0.0000000000           -0.5256340717


                Electronic contributions to dipole moment
                -----------------------------------------

                               au             Debye

                    z      0.83186220      2.11438319

  Conversion factor used: 1 a.u. =   2.54174691 Debye 


 Evaluation of 1e integral derivatives required    5.19 seconds.
 Evaluation of 2el integral derivatives

                      Two-electron integral gradient
                      ------------------------------

                         H #1 z     4.2626000159
                         C #2 z    11.9263691124
                         C #3 x   -14.9214472090
                         C #3 z     2.0426831448
                         C #4 x    -2.1213990649
                         C #4 z     9.1710258939
                         H #5 x    -7.8673695553
                         H #5 z     3.4321012119
                         H #6 x    -0.7164889995
                         H #6 z    -8.4380207455
                         N #7 z   -22.3967586334


 H #1       0.0000000000            0.0000000000            4.2626000159
 C #2       0.0000000000            0.0000000000           11.9263691124
 C #3 1    -7.4607236045            0.0000000000            1.0213415724
 C #3 2     7.4607236045            0.0000000000            1.0213415724
 C #4 1    -1.0606995324            0.0000000000            4.5855129469
 C #4 2     1.0606995324            0.0000000000            4.5855129469
 H #5 1    -3.9336847776            0.0000000000            1.7160506059
 H #5 2     3.9336847776            0.0000000000            1.7160506059
 H #6 1    -0.3582444998            0.0000000000           -4.2190103727
 H #6 2     0.3582444998            0.0000000000           -4.2190103727
 N #7       0.0000000000            0.0000000000          -22.3967586334


 Evaluation of 2e integral derivatives required  172.72 seconds.

                            Molecular gradient
                            ------------------

                         H #1 z    -0.0078374764
                         C #2 z    -0.0410120333
                         C #3 x    -0.0223865677
                         C #3 z     0.0721998389
                         C #4 x    -2.5591284748
                         C #4 z     1.2604944316
                         H #5 x     0.0066749443
                         H #5 z    -0.0290546293
                         H #6 x    -0.1975566211
                         H #6 z     0.0727157801
                         N #7 z    -1.3275059116


 H #1       0.0000000000            0.0000000000           -0.0078374764
 C #2       0.0000000000            0.0000000000           -0.0410120333
 C #3 1    -0.0111932839            0.0000000000            0.0360999194
 C #3 2     0.0111932839            0.0000000000            0.0360999194
 C #4 1    -1.2795642374            0.0000000000            0.6302472158
 C #4 2     1.2795642374            0.0000000000            0.6302472158
 H #5 1     0.0033374722            0.0000000000           -0.0145273147
 H #5 2    -0.0033374722            0.0000000000           -0.0145273147
 H #6 1    -0.0987783106            0.0000000000            0.0363578901
 H #6 2     0.0987783106            0.0000000000            0.0363578901
 N #7       0.0000000000            0.0000000000           -1.3275059116


  Molecular gradient norm 0.315E+01

                           Total dipole moment
                           -------------------

                               au             Debye

                    z     -0.75912714     -1.92950906

  Conversion factor used: 1 a.u. =   2.54174691 Debye 


 @CHECKOUT-I, Total execution time (CPU/WALL):       177.89/     166.99 seconds.
--executable xvdint finished with status     0 in      167.04 seconds (walltime).
 --invoking executable--
/home/besselman/CFOUR_18/cfour18/bin/xjoda
   JODA beginning optimization cycle #  2.
   Retrieving information from last optimization cycle.
                    10                     0
 OriVec is    1.00000000000000      -1.837589179357618E-015
  0.000000000000000E+000                     1
  calling readgh 3                      1                    -1
  gradient from JOBARC 
   0.000000000000000   0.000000000000000  -0.007837476382318
   0.000000000000000   0.000000000000000  -0.041012033319053
  -0.011193283852649   0.000000000000000   0.036099919446352
   0.011193283852649   0.000000000000000   0.036099919446352
  -1.279564237413319   0.000000000000000   0.630247215807182
   1.279564237413319   0.000000000000000   0.630247215807182
   0.003337472160328   0.000000000000000  -0.014527314664950
  -0.003337472160328   0.000000000000000  -0.014527314664950
  -0.098778310563309   0.000000000000000   0.036357890050887
   0.098778310563309   0.000000000000000   0.036357890050887
   0.000000000000000   0.000000000000000  -1.327505911578161
 
                     0
  current gradient vector 
        0.000000000000000        0.000000000000000       -0.007837476382318
        0.000000000000000        0.000000000000000       -0.041012033319053
       -0.011193283852649        0.000000000000000        0.036099919446352
        0.011193283852649        0.000000000000000        0.036099919446352
       -1.279564237413319        0.000000000000000        0.630247215807182
        1.279564237413319        0.000000000000000        0.630247215807182
        0.003337472160328        0.000000000000000       -0.014527314664950
       -0.003337472160328        0.000000000000000       -0.014527314664950
       -0.098778310563309        0.000000000000000        0.036357890050887
        0.098778310563309        0.000000000000000        0.036357890050887
        0.000000000000000        0.000000000000000        0.000000000000000
        0.000000000000000        0.000000000000000       -1.327505911578161
   Internal coordinate energy gradients (atomic units): 
                     R                 dV/dR
 [R1   ]    2.042463439000305    0.007837476382272
 [R2   ]    2.622753801395618   -0.655440620119860
 [A1   ]    2.243467784956502    6.956308002553635
 [R2   ]    2.622753801395618   -0.655440620119860
 [A1   ]    2.243467784956502    6.956308002553635
 [D180 ]    3.141592653589793    0.000000000000000
 [R3   ]    2.633972117767765    0.974185490387989
 [A2   ]    2.004271500655362   -3.304781439550328
 [D180 ]    3.141592653589793    0.000000000000000
 [R3   ]    2.633972117767765    0.974185490387989
 [A2   ]    2.004271500655362   -3.304781439550328
 [D180 ]    3.141592653589793    0.000000000000000
 [R4   ]    2.041124724769740    0.008125175667248
 [A3   ]    2.118228275282853   -0.025506964117241
 [D0   ]    0.000000000000000    0.000000000000001
 [R4   ]    2.041124724769740    0.008125175667248
 [A3   ]    2.118228275282853   -0.025506964117241
 [D0   ]    0.000000000000000    0.000000000000001
 [R5   ]    2.045369478569806   -0.046019111180690
 [A4   ]    2.097219539643487    0.193623065005054
 [D180 ]    3.141592653589793    0.000000000000000
 [R5   ]    2.045369478569806   -0.046019111180690
 [A4   ]    2.097219539643487    0.193623065005054
 [D180 ]    3.141592653589793    0.000000000000000
 [R    ]    1.889726907414138   -0.000000000000003
 [A90  ]    1.570796326794897    0.000000000000026
 [D90  ]    1.570796326794897   -0.000000000000001
 [R6   ]    5.298072261118140   -1.327505911578113
 [A90  ]    1.570796326794897    0.000000000000026
 [D180 ]    3.141592653589793    0.000000000000000
                     1                    -1                     0 ****
   Hessian from cycle  1 read.
   BFGS update using last two gradients and previous step.
   Optimization cycle  2.  Updating structure with Newton-Raphson step.
  @EFOL-I, Current internal coordinate Hessian written to FCMINT.
   There are  10 independent internal coordinates which will be optimized.
   Hessian matrix in totally symmetric symmetry coordinates: 
              R1        R2        A1        R3        A2   
  R1         0.999635 -0.002361  0.014484  0.000916 -0.006879
  R2        -0.002361  1.380329 -4.013026 -0.559528  1.906493
  A1         0.014484 -4.013026 42.306942  5.833600 *********
  R3         0.000916 -0.559528  5.833600  1.805932 -2.771393
  A2        -0.006879  1.906493 ********* -2.771393  9.742097
  R4        -0.000544 -0.003441  0.020780  0.001253 -0.009870
  A3         0.000006  0.014583 -0.151217 -0.020803  0.071839
  R5        -0.000604  0.027676 -0.303880 -0.043625  0.144368
  A4         0.000166 -0.111173  1.158643  0.160024 -0.550441
  R6        -0.002397  0.542502 -5.697519 -0.791570  2.706751
 
              R4        A3        R5        A4        R6   
  R1        -0.000544  0.000006 -0.000604  0.000166 -0.002397
  R2        -0.003441  0.014583  0.027676 -0.111173  0.542502
  A1         0.020780 -0.151217 -0.303880  1.158643 -5.697519
  R3         0.001253 -0.020803 -0.043625  0.160024 -0.791570
  A2        -0.009870  0.071839  0.144368 -0.550441  2.706751
  R4         0.999189  0.000012 -0.000894  0.000225 -0.003462
  A3         0.000012  0.250535  0.001171 -0.004129  0.020554
  R5        -0.000894  0.001171  1.001523 -0.008686  0.040581
  A4         0.000225 -0.004129 -0.008686  0.281773 -0.157237
  R6        -0.003462  0.020554  0.040581 -0.157237  1.771342
   The eigenvectors of the Hessian matrix: 
                   1         2         3         4         5
  R1         0.000324 -0.000000 -0.000000  0.000622  0.212542
  R2         0.000856 -0.000000 -0.000000 -0.435370  0.555775
  A1        -0.024953  0.232892  0.360263 -0.175389 -0.000738
  R3         0.000955 -0.000000 -0.000000  0.626489  0.637154
  A2         0.005541  0.496029  0.754919  0.083323  0.000360
  R4         0.000482 -0.000000 -0.000000  0.000841  0.316696
  A3        -0.242602  0.810735 -0.532768  0.000625  0.000372
  R5         0.000436 -0.000000 -0.000000 -0.034047  0.286136
  A4         0.969788  0.205972 -0.128321 -0.004809 -0.001498
  R6         0.000381 -0.000000 -0.000000 -0.615692  0.240421
 
                   6         7         8         9        10
  R1         0.123263  0.749792  0.613653  0.029570  0.000309
  R2        -0.321046 -0.451384  0.418701  0.109953 -0.085719
  A1        -0.000000 -0.000000  0.000000  0.000000  0.885770
  R3        -0.223357  0.043478 -0.215355 -0.296416  0.124607
  A2         0.000000 -0.000000  0.000000 -0.000000 -0.420807
  R4         0.911834 -0.254242  0.020523 -0.056581  0.000444
  A3         0.000000 -0.000000  0.000000 -0.000000 -0.003185
  R5         0.020163  0.208353 -0.398421  0.845203 -0.006491
  A4        -0.000000  0.000000 -0.000000 -0.000000  0.024402
  R6         0.000000  0.352313 -0.492525 -0.426151 -0.121700
   The eigenvalues of the Hessian matrix: 
       0.24984      0.25000      0.25000      0.97208      0.99181      1.00000
       1.00000      1.00000      1.00000     53.82556
   Gradients along Hessian eigenvectors: 
       0.00292     -0.00000     -0.00000     -0.02994      0.02080      0.00000
       0.00000      0.00000      0.00000     11.10056
   There are  0 negative eigenvalues.
   Summary of Optimization Cycle: 
   The maximum unscaled step is:    0.14846.
   Scale factor set to:  1.00000.
   Forces are in hartree/bohr and hartree/radian.
   Parameter values are in Angstroms and degrees.
--------------------------------------------------------------------------
  Parameter     dV/dR           Step          Rold            Rnew
--------------------------------------------------------------------------
    R1      0.0078374764   -0.0023847122    1.0808251007    1.0784403885
    R2     -0.6554406201   -0.0027683658    1.3879015347    1.3851331689
    A1      6.9563080026   -7.6073176950  128.5412355516  120.9339178566
    R3      0.9741854904   -0.0074005326    1.3938380120    1.3864374795
    A2     -3.3047814396    3.6170278929  114.8362979859  118.4533258788
    R4      0.0081251757   -0.0025122443    1.0801166836    1.0776044393
    A3     -0.0255069641    0.1419349437  121.3655402190  121.5074751627
    R5     -0.0460191112   -0.0021391178    1.0823629106    1.0802237928
    A4      0.1936230650   -0.6677690048  120.1618283339  119.4940593291
    R6     -1.3275059116    0.0005759010    2.8036190885    2.8041949895
--------------------------------------------------------------------------
  Minimum force:  0.007837476 / RMS force:  2.499861972
 Updating structure...
  -1.00000000000000       0.857760750128456       0.552916705050876     
  -1.00000000000000       0.879205522708265       0.857760750128456     
  -1.00000000000000       0.879205522708265       0.857760750128456     
   1.00000000000000       0.852571988695047       0.857760750128456     
   1.00000000000000       0.852571988695047       0.857760750128456     
  -1.00000000000000       0.870406747837120       0.879205522708265     
  -1.00000000000000       0.870406747837120       0.879205522708265     
  6.123233995736767E-017   1.00000000000000       0.552916705050876     
  -1.00000000000000        1.00000000000000       0.733270852197211     
   Rotational constants (in cm-1): 
          0.1000272142             0.1950589753             0.2053124732
   Rotational constants (in MHz): 
       2998.7408611523          5847.7217852600          6155.1139615308


 ----------------------------------------------------------------
         Coordinates used in calculation (QCOMP) 
 ----------------------------------------------------------------
 Z-matrix   Atomic            Coordinates (in bohr)
  Symbol    Number           X              Y              Z
 ----------------------------------------------------------------
     H         1        -0.00000000    -0.00000000    -4.70156208
     C         6        -0.00000000    -0.00000000    -2.66360509
     C         6         2.24520793    -0.00000000    -1.31807004
     C         6        -2.24520793     0.00000000    -1.31807004
     C         6         2.13181234    -0.00000000     1.29946201
     C         6        -2.13181234     0.00000000     1.29946201
     H         1         4.05053388    -0.00000000    -2.26021155
     H         1        -4.05053388     0.00000000    -2.26021155
     H         1         3.86343434    -0.00000000     2.38043459
     H         1        -3.86343434     0.00000000     2.38043459
     X         0         0.00000000     1.88972691    -2.66360509
     N         7         0.00000000     0.00000000     2.63555546
 ----------------------------------------------------------------
 
   Interatomic distance matrix (Angstroms) 
 
                 H             C             C             C             C    
                [ 1]        [ 2]        [ 3]        [ 4]        [ 5]
  H    [ 1]     0.00000
  C    [ 2]     1.07844     0.00000
  C    [ 3]     2.14881     1.38513     0.00000
  C    [ 4]     2.14881     1.38513     2.37623     0.00000
  C    [ 5]     3.37003     2.38133     1.38644     2.69879     0.00000
  C    [ 6]     3.37003     2.38133     2.69879     1.38644     2.25621
  H    [ 7]     2.50268     2.15405     1.07760     3.36866     2.13992
  H    [ 8]     2.50268     2.15405     3.36866     1.07760     3.77510
  H    [ 9]     4.26901     3.36219     2.13630     3.77888     1.08022
  H    [10]     4.26901     3.36219     3.77888     2.13630     3.22371
  X    [11]     1.47073     1.00000     1.70839     1.70839     2.58277
  N    [12]     3.88264     2.80419     2.40599     2.40599     1.33136
 
                 C             H             H             H             H    
                [ 6]        [ 7]        [ 8]        [ 9]        [10]
  C    [ 6]     0.00000
  H    [ 7]     3.77510     0.00000
  H    [ 8]     2.13992     4.28690     0.00000
  H    [ 9]     3.22371     2.45772     4.85479     0.00000
  H    [10]     1.08022     4.85479     2.45772     4.08888     0.00000
  X    [11]     2.58277     2.37486     2.37486     3.50775     3.50775
  N    [12]     1.33136     3.36248     3.36248     2.04889     2.04889
 
                 X             N    
                [11]        [12]
  X    [11]     0.00000
  N    [12]     2.97716     0.00000
   Rotational constants (order x, y, z, in cm-1): 
          0.1950589753             0.1000272142             0.2053124732
   Rotational constants (order x, y, z, in MHz): 
       5847.7217852600          2998.7408611523          6155.1139615308
  ECPDATA file not present.   Using default ECPDATA. 
  There are  250 basis functions.
 @CHECKOUT-I, Total execution time (CPU/WALL):         0.10/       0.12 seconds.
--executable xjoda finished with status     0 in        0.22 seconds (walltime).
 --invoking executable--
/home/besselman/CFOUR_18/cfour18/bin/xvmol
 SERIAL VERSION OF MOLECULE STARTED
********************************************************************************
                    INPUT FROM MOL FILE
********************************************************************************
INTGRL        1    0    1    0    0    0    0    0    0                         
         *** CFOUR Program System (Release V0.1) ***                            
SCF cc-pVTZ Optimization of Pyridine                                            
    7    2 X  Y       0.10E-08              0    0                              
   9999.00      3.00                                                            
          1.00000000    1    3    1    1    1                                   
H #1  -0.000000000000000  -0.000000000000000  -4.701562079605162                
    5    3                                                                      
   33.8700000000000       6.068000000000000E-003  0.000000000000000E+000        
  0.000000000000000E+000                                                        
   5.09500000000000       4.530800000000000E-002  0.000000000000000E+000        
  0.000000000000000E+000                                                        
   1.15900000000000       0.202822000000000       0.000000000000000E+000        
  0.000000000000000E+000                                                        
  0.325800000000000       0.503903000000000        1.00000000000000             
  0.000000000000000E+000                                                        
  0.102700000000000       0.383421000000000       0.000000000000000E+000        
   1.00000000000000                                                             
    2    2                                                                      
   1.40700000000000        1.00000000000000       0.000000000000000E+000        
  0.388000000000000       0.000000000000000E+000   1.00000000000000             
    1    1                                                                      
   1.05700000000000        1.00000000000000                                     
          6.00000000    1    4    1    1    1    1                              
C #2  -0.000000000000000  -0.000000000000000  -2.663605093649025                
   10    4                                                                      
   8236.00000000000       5.310000000000000E-004 -1.130000000000000E-004        
  0.000000000000000E+000  0.000000000000000E+000                                
   1235.00000000000       4.108000000000000E-003 -8.780000000000000E-004        
  0.000000000000000E+000  0.000000000000000E+000                                
   280.800000000000       2.108700000000000E-002 -4.540000000000000E-003        
  0.000000000000000E+000  0.000000000000000E+000                                
   79.2700000000000       8.185300000000000E-002 -1.813300000000000E-002        
  0.000000000000000E+000  0.000000000000000E+000                                
   25.5900000000000       0.234817000000000      -5.576000000000000E-002        
  0.000000000000000E+000  0.000000000000000E+000                                
   8.99700000000000       0.434401000000000      -0.126895000000000             
  0.000000000000000E+000  0.000000000000000E+000                                
   3.31900000000000       0.346129000000000      -0.170352000000000             
  0.000000000000000E+000  0.000000000000000E+000                                
  0.905900000000000       3.937800000000000E-002  0.140382000000000             
   1.00000000000000       0.000000000000000E+000                                
  0.364300000000000      -8.983000000000000E-003  0.598684000000000             
  0.000000000000000E+000  0.000000000000000E+000                                
  0.128500000000000       2.385000000000000E-003  0.395389000000000             
  0.000000000000000E+000   1.00000000000000                                     
    5    3                                                                      
   18.7100000000000       1.403100000000000E-002  0.000000000000000E+000        
  0.000000000000000E+000                                                        
   4.13300000000000       8.686600000000000E-002  0.000000000000000E+000        
  0.000000000000000E+000                                                        
   1.20000000000000       0.290216000000000       0.000000000000000E+000        
  0.000000000000000E+000                                                        
  0.382700000000000       0.501008000000000        1.00000000000000             
  0.000000000000000E+000                                                        
  0.120900000000000       0.343406000000000       0.000000000000000E+000        
   1.00000000000000                                                             
    2    2                                                                      
   1.09700000000000        1.00000000000000       0.000000000000000E+000        
  0.318000000000000       0.000000000000000E+000   1.00000000000000             
    1    1                                                                      
  0.761000000000000        1.00000000000000                                     
          6.00000000    1    4    1    1    1    1                              
C #3   2.245207932894433  -0.000000000000001  -1.318070039648840                
   10    4                                                                      
   8236.00000000000       5.310000000000000E-004 -1.130000000000000E-004        
  0.000000000000000E+000  0.000000000000000E+000                                
   1235.00000000000       4.108000000000000E-003 -8.780000000000000E-004        
  0.000000000000000E+000  0.000000000000000E+000                                
   280.800000000000       2.108700000000000E-002 -4.540000000000000E-003        
  0.000000000000000E+000  0.000000000000000E+000                                
   79.2700000000000       8.185300000000000E-002 -1.813300000000000E-002        
  0.000000000000000E+000  0.000000000000000E+000                                
   25.5900000000000       0.234817000000000      -5.576000000000000E-002        
  0.000000000000000E+000  0.000000000000000E+000                                
   8.99700000000000       0.434401000000000      -0.126895000000000             
  0.000000000000000E+000  0.000000000000000E+000                                
   3.31900000000000       0.346129000000000      -0.170352000000000             
  0.000000000000000E+000  0.000000000000000E+000                                
  0.905900000000000       3.937800000000000E-002  0.140382000000000             
   1.00000000000000       0.000000000000000E+000                                
  0.364300000000000      -8.983000000000000E-003  0.598684000000000             
  0.000000000000000E+000  0.000000000000000E+000                                
  0.128500000000000       2.385000000000000E-003  0.395389000000000             
  0.000000000000000E+000   1.00000000000000                                     
    5    3                                                                      
   18.7100000000000       1.403100000000000E-002  0.000000000000000E+000        
  0.000000000000000E+000                                                        
   4.13300000000000       8.686600000000000E-002  0.000000000000000E+000        
  0.000000000000000E+000                                                        
   1.20000000000000       0.290216000000000       0.000000000000000E+000        
  0.000000000000000E+000                                                        
  0.382700000000000       0.501008000000000        1.00000000000000             
  0.000000000000000E+000                                                        
  0.120900000000000       0.343406000000000       0.000000000000000E+000        
   1.00000000000000                                                             
    2    2                                                                      
   1.09700000000000        1.00000000000000       0.000000000000000E+000        
  0.318000000000000       0.000000000000000E+000   1.00000000000000             
    1    1                                                                      
  0.761000000000000        1.00000000000000                                     
          6.00000000    1    4    1    1    1    1                              
C #4   2.131812339316557  -0.000000000000001   1.299462012221033                
   10    4                                                                      
   8236.00000000000       5.310000000000000E-004 -1.130000000000000E-004        
  0.000000000000000E+000  0.000000000000000E+000                                
   1235.00000000000       4.108000000000000E-003 -8.780000000000000E-004        
  0.000000000000000E+000  0.000000000000000E+000                                
   280.800000000000       2.108700000000000E-002 -4.540000000000000E-003        
  0.000000000000000E+000  0.000000000000000E+000                                
   79.2700000000000       8.185300000000000E-002 -1.813300000000000E-002        
  0.000000000000000E+000  0.000000000000000E+000                                
   25.5900000000000       0.234817000000000      -5.576000000000000E-002        
  0.000000000000000E+000  0.000000000000000E+000                                
   8.99700000000000       0.434401000000000      -0.126895000000000             
  0.000000000000000E+000  0.000000000000000E+000                                
   3.31900000000000       0.346129000000000      -0.170352000000000             
  0.000000000000000E+000  0.000000000000000E+000                                
  0.905900000000000       3.937800000000000E-002  0.140382000000000             
   1.00000000000000       0.000000000000000E+000                                
  0.364300000000000      -8.983000000000000E-003  0.598684000000000             
  0.000000000000000E+000  0.000000000000000E+000                                
  0.128500000000000       2.385000000000000E-003  0.395389000000000             
  0.000000000000000E+000   1.00000000000000                                     
    5    3                                                                      
   18.7100000000000       1.403100000000000E-002  0.000000000000000E+000        
  0.000000000000000E+000                                                        
   4.13300000000000       8.686600000000000E-002  0.000000000000000E+000        
  0.000000000000000E+000                                                        
   1.20000000000000       0.290216000000000       0.000000000000000E+000        
  0.000000000000000E+000                                                        
  0.382700000000000       0.501008000000000        1.00000000000000             
  0.000000000000000E+000                                                        
  0.120900000000000       0.343406000000000       0.000000000000000E+000        
   1.00000000000000                                                             
    2    2                                                                      
   1.09700000000000        1.00000000000000       0.000000000000000E+000        
  0.318000000000000       0.000000000000000E+000   1.00000000000000             
    1    1                                                                      
  0.761000000000000        1.00000000000000                                     
          1.00000000    1    3    1    1    1                                   
H #5   4.050533875109685  -0.000000000000002  -2.260211553536027                
    5    3                                                                      
   33.8700000000000       6.068000000000000E-003  0.000000000000000E+000        
  0.000000000000000E+000                                                        
   5.09500000000000       4.530800000000000E-002  0.000000000000000E+000        
  0.000000000000000E+000                                                        
   1.15900000000000       0.202822000000000       0.000000000000000E+000        
  0.000000000000000E+000                                                        
  0.325800000000000       0.503903000000000        1.00000000000000             
  0.000000000000000E+000                                                        
  0.102700000000000       0.383421000000000       0.000000000000000E+000        
   1.00000000000000                                                             
    2    2                                                                      
   1.40700000000000        1.00000000000000       0.000000000000000E+000        
  0.388000000000000       0.000000000000000E+000   1.00000000000000             
    1    1                                                                      
   1.05700000000000        1.00000000000000                                     
          1.00000000    1    3    1    1    1                                   
H #6   3.863434338337094  -0.000000000000002   2.380434588721169                
    5    3                                                                      
   33.8700000000000       6.068000000000000E-003  0.000000000000000E+000        
  0.000000000000000E+000                                                        
   5.09500000000000       4.530800000000000E-002  0.000000000000000E+000        
  0.000000000000000E+000                                                        
   1.15900000000000       0.202822000000000       0.000000000000000E+000        
  0.000000000000000E+000                                                        
  0.325800000000000       0.503903000000000        1.00000000000000             
  0.000000000000000E+000                                                        
  0.102700000000000       0.383421000000000       0.000000000000000E+000        
   1.00000000000000                                                             
    2    2                                                                      
   1.40700000000000        1.00000000000000       0.000000000000000E+000        
  0.388000000000000       0.000000000000000E+000   1.00000000000000             
    1    1                                                                      
   1.05700000000000        1.00000000000000                                     
          7.00000000    1    4    1    1    1    1                              
N #7   0.000000000000001   0.000000000000000   2.635555462674182                
   10    4                                                                      
   11420.0000000000       5.230000000000000E-004 -1.150000000000000E-004        
  0.000000000000000E+000  0.000000000000000E+000                                
   1712.00000000000       4.045000000000000E-003 -8.950000000000000E-004        
  0.000000000000000E+000  0.000000000000000E+000                                
   389.300000000000       2.077500000000000E-002 -4.624000000000000E-003        
  0.000000000000000E+000  0.000000000000000E+000                                
   110.000000000000       8.072699999999999E-002 -1.852800000000000E-002        
  0.000000000000000E+000  0.000000000000000E+000                                
   35.5700000000000       0.233074000000000      -5.733900000000000E-002        
  0.000000000000000E+000  0.000000000000000E+000                                
   12.5400000000000       0.433501000000000      -0.132076000000000             
  0.000000000000000E+000  0.000000000000000E+000                                
   4.64400000000000       0.347472000000000      -0.172510000000000             
  0.000000000000000E+000  0.000000000000000E+000                                
   1.29300000000000       4.126200000000000E-002  0.151814000000000             
   1.00000000000000       0.000000000000000E+000                                
  0.511800000000000      -8.508000000000000E-003  0.599944000000000             
  0.000000000000000E+000  0.000000000000000E+000                                
  0.178700000000000       2.384000000000000E-003  0.387462000000000             
  0.000000000000000E+000   1.00000000000000                                     
    5    3                                                                      
   26.6300000000000       1.467000000000000E-002  0.000000000000000E+000        
  0.000000000000000E+000                                                        
   5.94800000000000       9.176400000000000E-002  0.000000000000000E+000        
  0.000000000000000E+000                                                        
   1.74200000000000       0.298683000000000       0.000000000000000E+000        
  0.000000000000000E+000                                                        
  0.555000000000000       0.498487000000000        1.00000000000000             
  0.000000000000000E+000                                                        
  0.172500000000000       0.337023000000000       0.000000000000000E+000        
   1.00000000000000                                                             
    2    2                                                                      
   1.65400000000000        1.00000000000000       0.000000000000000E+000        
  0.469000000000000       0.000000000000000E+000   1.00000000000000             
    1    1                                                                      
   1.09300000000000        1.00000000000000                                     
FINISH                                                                          
 
********************************************************************************
 ONE- AND TWO-ELECTRON INTEGRALS OVER SYMMETRY-ADAPTED AOS ARE CALCULATED.

  SPHERICAL HARMONICS ARE USED.
  
  INTEGRALS LESS THAN  0.10E-13 ARE NEGLECTED.

  NUCLEAR REPULSION ENERGY :  207.2490282087 A.U.
  @MOLECU-I, ONE ELECTRON INTEGRALS (CPU/WALL):        0.17/       0.17 SECONDS.
  @TWOEL-I,   14515651 INTEGRALS OF SYMMETRY TYPE  I I I I
  @TWOEL-I,   49615561 INTEGRALS OF SYMMETRY TYPE  I J I J
  @TWOEL-I,   25596133 INTEGRALS OF SYMMETRY TYPE  I I J J
  @TWOEL-I,   33111476 INTEGRALS OF SYMMETRY TYPE  I J K L
  @TWOEL-I, TOTAL NUMBER OF 2-E INTEGRALS  122838821.
  @MOLECU-I, TWO ELECTRON INTEGRALS (CPU/WALL):     1031.83/      34.83 SECONDS.
 @CHECKOUT-I, Total execution time (CPU/WALL):      1032.12/      35.12 seconds.

Running with 32 threads/proc

--executable xvmol finished with status     0 in       45.61 seconds (walltime).
 --invoking executable--
/home/besselman/CFOUR_18/cfour18/bin/xvmol2ja
 @GETMEM-I,  Allocated  183105 MB of main memory.
 @CHECKOUT-I, Total execution time (CPU/WALL):         1.73/       0.09 seconds.
--executable xvmol2ja finished with status     0 in        0.14 seconds (walltime).
 --invoking executable--
/home/besselman/CFOUR_18/cfour18/bin/xvscf
  -------------------------------------------------
  Self-Consistent-Field Program for HF calculations
  -------------------------------------------------
    Integrals from VMOL are used
  There are  250 functions in the AO basis.

  There are 4 irreducible representations.

       Irrep        # of functions
         1                 93
         2                 77
         3                 45
         4                 35


  Parameters for SCF calculation: 
        SCF reference function:  RHF  
  Maximum number of iterations:  150
     Full symmetry point group: C2v 
     Computational point group: C2v 
        Initial density matrix: MOREAD                 
     SCF convergence tolerance: 10**(-10)
  DIIS convergence acceleration:  ON
          Latest start for DIIS:   2
                     DIIS order:  10

     Alpha population by irrep:  11    7    2    1
      Beta population by irrep:  11    7    2    1


 @GETMEM-I,  Allocated      21 MB of main memory.
   Smallest overlap matrix eigenvalues 
     Symmetry    Eigenvalue    
         1      .1836757009D-03              
         2      .7411373410D-03              
         3      .2023565963D-01              
         4      .3777825980D-01              
  --------------------------------------------------------------------
  Iteration         Total Energy            Largest Density Difference
  --------------------------------------------------------------------
       0          -247.389166993436049              0.0000000000D+00
       1          -246.713710377966436              0.6878139638D+00
       2          -246.763869736604363              0.1191738813D+00
       3          -246.776792916726379              0.4364161218D-01
       4          -246.777299227490801              0.1871479872D-01
       5          -246.777368174359367              0.7598149765D-02
       6          -246.777378674951876              0.2743361257D-02
       7          -246.777381031246989              0.1308348975D-02
       8          -246.777381732090021              0.7410283086D-03
       9          -246.777381982895861              0.5542642420D-03
      10          -246.777382004088224              0.1836406312D-03
      11          -246.777382004792003              0.4512826275D-04
      12          -246.777382004823664              0.6377535927D-05
      13          -246.777382004824915              0.3736796348D-05
      14          -246.777382004828553              0.5582324230D-06
      15          -246.777382004831509              0.9797848517D-07
      16          -246.777382004827587              0.2743400668D-07
      17          -246.777382004830713              0.5738891876D-08
      18          -246.777382004828553              0.1889739795D-08
      19          -246.777382004828382              0.3929200576D-09
      20          -246.777382004828439              0.2249498365D-09
      21          -246.777382004826109              0.1567996705D-09
      22          -246.777382004826507              0.1005857064D-09
   final occupation vector 
    11  7  2  1
    11  7  2  1

  SCF has converged.

 Density matrix saved to file den.dat
 total electron number:   42.0000000000004     
     E(SCF)=      -246.777382004831225              0.6351265867D-10

  Eigenvector printing suppressed.


 
  ORBITAL EIGENVALUES (ALPHA)  (1H = 27.2113834 eV)

       MO #        E(hartree)               E(eV)           FULLSYM    COMPSYM
       ----   --------------------   --------------------   -------   ---------
    1     1         -15.5627793605        -423.4847559489      A1        A1 (1)
    2    94         -11.2702759072        -306.6797987335      B1        B1 (2)
    3     2         -11.2702583234        -306.6793202561      A1        A1 (1)
    4     3         -11.2566519060        -306.3090708133      A1        A1 (1)
    5    95         -11.2379289661        -305.7995937183      B1        B1 (2)
    6     4         -11.2378749836        -305.7981247798      A1        A1 (1)
    7     5          -1.2611695356         -34.3181677669      A1        A1 (1)
    8     6          -1.0920511158         -29.7162216055      A1        A1 (1)
    9    96          -1.0338892937         -28.1335579646      B1        B1 (2)
   10     7          -0.8600291492         -23.4025829149      A1        A1 (1)
   11    97          -0.8560788092         -23.2950886977      B1        B1 (2)
   12     8          -0.7231484181         -19.6778688589      A1        A1 (1)
   13    98          -0.6620631477         -18.0156541465      B1        B1 (2)
   14     9          -0.6527252985         -17.7615583515      A1        A1 (1)
   15    99          -0.5967206289         -16.2375938169      B1        B1 (2)
   16    10          -0.5771324323         -15.7045718889      A1        A1 (1)
   17   171          -0.5435716190         -14.7913357308      B2        B2 (3)
   18   100          -0.5179458166         -14.0940221946      B1        B1 (2)
   19    11          -0.4196298687         -11.4187092432      A1        A1 (1)
   20   172          -0.3848847487         -10.4732464605      B2        B2 (3)
   21   216          -0.3474584768          -9.4548258291      A2        A2 (4)
  +++++++++++++++++++++++++++++++++++++++++++++++++++++++++++++++++++++++++++++
   22   173           0.1085933121           2.9549742507      B2        B2 (3)
   23   217           0.1254495750           3.4136564822      A2        A2 (4)
   24    12           0.1438079671           3.9132137277      A1        A1 (1)
   25   101           0.1654250516           4.5014445039      B1        B1 (2)
   26    13           0.1782148095           4.8494715102      A1        A1 (1)
   27   102           0.2016480492           5.4871223783      B1        B1 (2)
   28    14           0.2145672987           5.8386730305      A1        A1 (1)
   29    15           0.3021446150           8.2217729607      A1        A1 (1)
   30   174           0.3207055143           8.7268407092      B2        B2 (3)
   31   103           0.3547894757           9.6543124490      B1        B1 (2)
   32    16           0.3642856820           9.9127173595      A1        A1 (1)
   33   104           0.3758125124          10.2263783605      B1        B1 (2)
   34    17           0.3993769159          10.8675983783      A1        A1 (1)
   35   175           0.4220348442          11.4841519547      B2        B2 (3)
   36   105           0.4389559393          11.9445983599      B1        B1 (2)
   37   218           0.4648780002          12.6499734977      A2        A2 (4)
   38   176           0.4846748233          13.1886724415      B2        B2 (3)
   39   106           0.5003792826          13.6160125035      B1        B1 (2)
   40    18           0.5034958208          13.7008178212      A1        A1 (1)
   41    19           0.5161760396          14.0458641163      A1        A1 (1)
   42   107           0.5628695747          15.3164598008      B1        B1 (2)
   43   219           0.5672942904          15.4368624365      A2        A2 (4)
   44    20           0.5676901581          15.4476345440      A1        A1 (1)
   45   108           0.5906187745          16.0715539155      B1        B1 (2)
   46    21           0.5980621747          16.2740991314      A1        A1 (1)
   47   177           0.6018890420          16.3782334871      B2        B2 (3)
   48    22           0.6220998047          16.9281962999      A1        A1 (1)
   49   178           0.6281532850          17.0929198710      B2        B2 (3)
   50   109           0.6349837676          17.2787867519      B1        B1 (2)
   51    23           0.6375394119          17.3483293694      A1        A1 (1)
   52    24           0.6821688638          18.5627584952      A1        A1 (1)
   53    25           0.6960437921          18.9403144907      A1        A1 (1)
   54   110           0.7125650582          19.3898809949      B1        B1 (2)
   55   111           0.7271404314          19.7864970642      B1        B1 (2)
   56    26           0.7794346272          21.2094944768      A1        A1 (1)
   57   179           0.8116592727          22.0863716606      B2        B2 (3)
   58   112           0.8414331449          22.8965599115      B1        B1 (2)
   59   220           0.8523338343          23.1931827494      A2        A2 (4)
   60    27           0.8535202278          23.2254661587      A1        A1 (1)
   61   221           0.8646624609          23.5286617348      A2        A2 (4)
   62   180           0.8878674229          24.1601008516      B2        B2 (3)
   63   113           0.9382504919          25.5310938594      B1        B1 (2)
   64    28           0.9410558869          25.6074325405      A1        A1 (1)
   65   114           0.9485562660          25.8115282303      B1        B1 (2)
   66   222           0.9804858157          26.6803754482      A2        A2 (4)
   67    29           1.0040693924          27.3221171966      A1        A1 (1)
   68   181           1.0243163737          27.8730655683      B2        B2 (3)
   69    30           1.0506548181          28.5897710750      A1        A1 (1)
   70   115           1.0510549806          28.6006600523      B1        B1 (2)
   71    31           1.1192848479          30.4572891310      A1        A1 (1)
   72   182           1.1354672961          30.8976359331      B2        B2 (3)
   73   116           1.1426131214          31.0920837248      B1        B1 (2)
   74   183           1.2099631812          32.9247720245      B2        B2 (3)
   75    32           1.2192634466          33.1778451103      A1        A1 (1)
   76   223           1.2381644879          33.6921685926      A2        A2 (4)
   77   117           1.2409872824          33.7689807346      B1        B1 (2)
   78    33           1.2651365095          34.4261146138      A1        A1 (1)
   79   224           1.3295346220          36.1784763423      A2        A2 (4)
   80   184           1.3346148074          36.3167152163      B2        B2 (3)
   81   118           1.3362355482          36.3608178136      B1        B1 (2)
   82    34           1.3757936451          37.4372483556      A1        A1 (1)
   83   119           1.4167125658          38.5507087954      B1        B1 (2)
   84    35           1.4416469636          39.2292082546      A1        A1 (1)
   85   185           1.4925853423          40.6153120064      B2        B2 (3)
   86   120           1.4978501794          40.7585755083      B1        B1 (2)
   87   121           1.5080741069          41.0367827181      B1        B1 (2)
   88   122           1.5256019032          41.5137383029      B1        B1 (2)
   89    36           1.5479708416          42.1224280617      A1        A1 (1)
   90    37           1.5613258396          42.4858360347      A1        A1 (1)
   91   123           1.5882031479          43.2172047749      B1        B1 (2)
   92   225           1.5882859773          43.2194586759      A2        A2 (4)
   93    38           1.5894922963          43.2522842855      A1        A1 (1)
   94   226           1.6094729154          43.7959845741      A2        A2 (4)
   95   186           1.6231357652          44.1677696184      B2        B2 (3)
   96    39           1.6739432984          45.5503128823      A1        A1 (1)
   97   124           1.7110300541          46.5594948118      B1        B1 (2)
   98    40           1.7517665648          47.6679916224      A1        A1 (1)
   99    41           1.8133142045          49.3427880431      A1        A1 (1)
  100   125           1.8650655583          50.7510139739      B1        B1 (2)
  101   187           1.8766666022          51.0666944251      B2        B2 (3)
  102    42           1.9341717014          52.6314877272      A1        A1 (1)
  103   227           2.0211195644          54.9974593647      A2        A2 (4)
  104    43           2.1108436689          57.4389763731      A1        A1 (1)
  105   126           2.1391482398          58.2091829028      B1        B1 (2)
  106   127           2.2028918434          59.9437345397      B1        B1 (2)
  107    44           2.2352369981          60.8238909453      A1        A1 (1)
  108   128           2.3003263756          62.5950629526      B1        B1 (2)
  109   188           2.3490046122          63.9196651105      B2        B2 (3)
  110    45           2.3841790532          64.8768103113      A1        A1 (1)
  111   228           2.4134524911          65.6733810525      A2        A2 (4)
  112   189           2.4613693898          66.9772661562      B2        B2 (3)
  113   129           2.5025728271          68.0984686853      B1        B1 (2)
  114    46           2.5037244186          68.1298050835      A1        A1 (1)
  115   229           2.5299478443          68.8433807721      A2        A2 (4)
  116   130           2.5436488028          69.2162028069      B1        B1 (2)
  117    47           2.5985810682          70.7109857426      A1        A1 (1)
  118    48           2.6798439181          72.9222603089      A1        A1 (1)
  119   230           2.6828069570          73.0028886955      A2        A2 (4)
  120   190           2.6987750682          73.4374030915      B2        B2 (3)
  121    49           2.7400502169          74.5605569871      A1        A1 (1)
  122   131           2.7503652144          74.8412423393      B1        B1 (2)
  123   191           2.8099297701          76.4620763020      B2        B2 (3)
  124   132           2.8480733113          77.5000148242      B1        B1 (2)
  125    50           2.8766164941          78.2767143149      A1        A1 (1)
  126   192           2.9337389062          79.8310941727      B2        B2 (3)
  127   133           2.9338500774          79.8341192933      B1        B1 (2)
  128    51           2.9563536402          80.4464723701      A1        A1 (1)
  129   231           2.9642037981          80.6600860249      A2        A2 (4)
  130   193           2.9846280518          81.2158582241      B2        B2 (3)
  131   232           3.0514614164          83.0344865310      A2        A2 (4)
  132   134           3.0688718840          83.5082494422      B1        B1 (2)
  133    52           3.0916962521          84.1293320722      A1        A1 (1)
  134   194           3.0920302086          84.1384194902      B2        B2 (3)
  135    53           3.1290440619          85.1456176438      A1        A1 (1)
  136   135           3.1339284827          85.2785294904      B1        B1 (2)
  137   195           3.1959124764          86.9651997073      B2        B2 (3)
  138   196           3.2089272596          87.3193499637      B2        B2 (3)
  139   136           3.2174307874          87.5507427194      B1        B1 (2)
  140   233           3.2396885998          88.1564085857      A2        A2 (4)
  141   197           3.2464117032          88.3393535293      B2        B2 (3)
  142    54           3.2940683185          89.6361559612      A1        A1 (1)
  143    55           3.3118435752          90.1198452864      A1        A1 (1)
  144    56           3.3289268522          90.5847048866      A1        A1 (1)
  145   137           3.3324775063          90.6813230956      B1        B1 (2)
  146   234           3.3391629424          90.8632430618      A2        A2 (4)
  147   138           3.3741927970          91.8164538644      B1        B1 (2)
  148    57           3.3826597487          92.0468513334      A1        A1 (1)
  149   139           3.4104954326          92.8042987991      B1        B1 (2)
  150   235           3.4175194002          92.9954306764      A2        A2 (4)
  151   198           3.4394835614          93.5931058884      B2        B2 (3)
  152    58           3.4437982050          93.7105133098      A1        A1 (1)
  153   236           3.4507737125          93.9003265168      A2        A2 (4)
  154   237           3.4653497039          94.2969594092      A2        A2 (4)
  155   140           3.4915025310          95.0086140145      B1        B1 (2)
  156    59           3.5059843508          95.4026843642      A1        A1 (1)
  157   199           3.5125528023          95.5814210170      B2        B2 (3)
  158    60           3.5517010349          96.6466985834      A1        A1 (1)
  159   141           3.5658292430          97.0311466704      B1        B1 (2)
  160   200           3.5921252209          97.7466966071      B2        B2 (3)
  161   238           3.6324763233          98.8447059241      A2        A2 (4)
  162    61           3.6678570892          99.8074655111      A1        A1 (1)
  163   142           3.6740945933          99.9771966253      B1        B1 (2)
  164   201           3.6963312027         100.5822855291      B2        B2 (3)
  165   143           3.7083634608         100.9096999190      B1        B1 (2)
  166    62           3.7274874199         101.4300893022      A1        A1 (1)
  167   239           3.7360130327         101.6620830190      A2        A2 (4)
  168   144           3.7503870077         102.0532187644      B1        B1 (2)
  169    63           3.7593233414         102.2963887661      A1        A1 (1)
  170   145           3.8469628287         104.6811804584      B1        B1 (2)
  171   202           3.8510351132         104.7919929516      B2        B2 (3)
  172    64           3.9102645181         106.4037069965      A1        A1 (1)
  173    65           3.9559018794         107.6455627345      A1        A1 (1)
  174   240           3.9578382119         107.6982530186      A2        A2 (4)
  175   146           3.9786870062         108.2655775556      B1        B1 (2)
  176   241           4.0378100933         109.8743985455      A2        A2 (4)
  177   203           4.0619352073         110.5308762729      B2        B2 (3)
  178    66           4.0637260544         110.5796076981      A1        A1 (1)
  179   204           4.1290508629         112.3571861097      B2        B2 (3)
  180    67           4.1467534234         112.8388972699      A1        A1 (1)
  181   147           4.1589210742         113.1699958792      B1        B1 (2)
  182   205           4.1620604457         113.2554225212      B2        B2 (3)
  183   242           4.1803352530         113.7527053096      A2        A2 (4)
  184   148           4.2047976055         114.4183597617      B1        B1 (2)
  185    68           4.2088005155         114.5272844826      A1        A1 (1)
  186   243           4.2188089306         114.7996273017      A2        A2 (4)
  187   206           4.2245326600         114.9553778965      B2        B2 (3)
  188   149           4.2407301853         115.3961349686      B1        B1 (2)
  189    69           4.3307467174         117.8456093365      A1        A1 (1)
  190   150           4.3539126790         118.4759871991      B1        B1 (2)
  191    70           4.3897251966         119.4504953447      A1        A1 (1)
  192   244           4.4377192974         120.7564812225      A2        A2 (4)
  193    71           4.4552002598         121.2321623942      A1        A1 (1)
  194   151           4.4584958968         121.3218412356      B1        B1 (2)
  195   207           4.4878380306         122.1202812873      B2        B2 (3)
  196   152           4.5374663702         123.4707370632      B1        B1 (2)
  197   153           4.5794959226         124.6144193288      B1        B1 (2)
  198    72           4.5805912879         124.6442257329      A1        A1 (1)
  199   208           4.5868694195         124.8150623796      B2        B2 (3)
  200   245           4.6195508399         125.7043690398      A2        A2 (4)
  201    73           4.6700184884         127.0776635718      A1        A1 (1)
  202   154           4.6982789171         127.8466689335      B1        B1 (2)
  203    74           4.7132739537         128.2547046222      A1        A1 (1)
  204    75           4.7516969737         129.3002481513      A1        A1 (1)
  205   155           4.8032138732         130.7020942556      B1        B1 (2)
  206   209           4.8184674803         131.1171660082      B2        B2 (3)
  207   210           4.8877335090         133.0019904695      B2        B2 (3)
  208   246           4.8905745734         133.0792997619      A2        A2 (4)
  209    76           4.9161049980         133.7740179340      A1        A1 (1)
  210   156           4.9805614837         135.5279680805      B1        B1 (2)
  211   211           5.0163529234         136.5019026682      B2        B2 (3)
  212    77           5.0170527657         136.5209463467      A1        A1 (1)
  213    78           5.0949553932         138.6407846094      A1        A1 (1)
  214   247           5.1377604920         139.8055705640      A2        A2 (4)
  215   157           5.1795706845         140.9432837435      B1        B1 (2)
  216   158           5.1912771515         141.2618329065      B1        B1 (2)
  217    79           5.2009661081         141.5254828175      A1        A1 (1)
  218   212           5.2398620492         142.5838951833      B2        B2 (3)
  219   248           5.3273539148         144.9646698834      A2        A2 (4)
  220   213           5.3285803297         144.9980423282      B2        B2 (3)
  221    80           5.3453354690         145.4539728483      A1        A1 (1)
  222   159           5.3600119539         145.8533403049      B1        B1 (2)
  223    81           5.3992067861         146.9198859125      A1        A1 (1)
  224   160           5.4705938588         148.8624269163      B1        B1 (2)
  225   249           5.4789421149         149.0895945138      A2        A2 (4)
  226    82           5.4826629437         149.1908434147      A1        A1 (1)
  227   161           5.5073750750         149.8632946926      B1        B1 (2)
  228    83           5.6224518406         152.9946926820      A1        A1 (1)
  229   214           5.6465963871         153.6516991934      B2        B2 (3)
  230   250           5.7714756636         157.0498370664      A2        A2 (4)
  231   162           5.8018321163         157.8758781397      B1        B1 (2)
  232   215           5.8447742010         159.0443916689      B2        B2 (3)
  233   163           5.8482841882         159.1399032763      B1        B1 (2)
  234    84           5.9300846342         161.3658065768      A1        A1 (1)
  235    85           6.0037386465         163.3700341420      A1        A1 (1)
  236    86           6.0564957307         164.8056273885      A1        A1 (1)
  237   164           6.1591765534         167.5997146234      B1        B1 (2)
  238    87           6.2737629560         170.7177691570      A1        A1 (1)
  239   165           6.3748495098         173.4684741275      B1        B1 (2)
  240   166           6.5157966981         177.3038421073      B1        B1 (2)
  241    88           6.6662397615         181.3976059878      A1        A1 (1)
  242    89           6.7094869274         182.5744211982      A1        A1 (1)
  243   167           6.7703061372         184.2293960347      B1        B1 (2)
  244   168           7.4004183518         201.3756210908      B1        B1 (2)
  245    90           9.6952136982         263.8201770858      A1        A1 (1)
  246   169          12.6861404268         345.2074310199      B1        B1 (2)
  247    91          12.9474883159         352.3190686318      A1        A1 (1)
  248    92          13.5163424774         367.7983773187      A1        A1 (1)
  249   170          13.9953647310         380.8332355184      B1        B1 (2)
  250    93          15.6546571830         425.9848786034      A1        A1 (1)


  VSCF finished.

 @CHECKOUT-I, Total execution time (CPU/WALL):       174.81/      23.59 seconds.
--executable xvscf finished with status     0 in       23.63 seconds (walltime).
 --invoking executable--
/home/besselman/CFOUR_18/cfour18/bin/xvdint
 @GETMEM-I,  Allocated  183105 MB of main memory.
 One- and two-electron integral derivatives are calculated
 for RHF gradients and dipole moments.
 Spherical gaussians are used.

                     Kinetic energy integral gradient
                     --------------------------------

                         H #1 z     0.4679890193
                         C #2 z     0.2010159745
                         C #3 x    -0.3608871320
                         C #3 z     0.1796116507
                         C #4 x    -0.5905467063
                         C #4 z     0.1733964914
                         H #5 x    -0.8224880892
                         H #5 z     0.4276966980
                         H #6 x    -0.7798358772
                         H #6 z    -0.5205382058
                         N #7 z    -0.9291716281


 H #1       0.0000000000            0.0000000000            0.4679890193
 C #2       0.0000000000            0.0000000000            0.2010159745
 C #3 1    -0.1804435660            0.0000000000            0.0898058253
 C #3 2     0.1804435660            0.0000000000            0.0898058253
 C #4 1    -0.2952733531            0.0000000000            0.0866982457
 C #4 2     0.2952733531            0.0000000000            0.0866982457
 H #5 1    -0.4112440446            0.0000000000            0.2138483490
 H #5 2     0.4112440446            0.0000000000            0.2138483490
 H #6 1    -0.3899179386            0.0000000000           -0.2602691029
 H #6 2     0.3899179386            0.0000000000           -0.2602691029
 N #7       0.0000000000            0.0000000000           -0.9291716281


                   Nuclear attraction integral gradient
                   ------------------------------------

                         H #1 z    -7.4782605081
                         C #2 z   -17.4486746851
                         C #3 x    30.1848001969
                         C #3 z   -16.4720388337
                         C #4 x    33.7123986175
                         C #4 z     9.7327244005
                         H #5 x    12.9487214214
                         H #5 z    -6.8440650519
                         H #6 x    12.6215072366
                         H #6 z     8.4238994969
                         N #7 z    30.0864151814


 H #1       0.0000000000            0.0000000000           -7.4782605081
 C #2       0.0000000000            0.0000000000          -17.4486746851
 C #3 1    15.0924000985            0.0000000000           -8.2360194168
 C #3 2   -15.0924000985            0.0000000000           -8.2360194168
 C #4 1    16.8561993088            0.0000000000            4.8663622002
 C #4 2   -16.8561993088            0.0000000000            4.8663622002
 H #5 1     6.4743607107            0.0000000000           -3.4220325260
 H #5 2    -6.4743607107            0.0000000000           -3.4220325260
 H #6 1     6.3107536183            0.0000000000            4.2119497484
 H #6 2    -6.3107536183            0.0000000000            4.2119497484
 N #7       0.0000000000            0.0000000000           30.0864151814


                      Reorthonormalization gradient
                      -----------------------------

                         H #1 z     0.2220302940
                         C #2 z    -0.0709353460
                         C #3 x     0.1212121490
                         C #3 z    -0.1229062050
                         C #4 x    -0.1969296111
                         C #4 z     0.4665866108
                         H #5 x    -0.3638686303
                         H #5 z     0.1881646878
                         H #6 x    -0.3342293586
                         H #6 z    -0.2500206505
                         N #7 z    -0.4329193909


 H #1       0.0000000000            0.0000000000            0.2220302940
 C #2       0.0000000000            0.0000000000           -0.0709353460
 C #3 1     0.0606060745            0.0000000000           -0.0614531025
 C #3 2    -0.0606060745            0.0000000000           -0.0614531025
 C #4 1    -0.0984648055            0.0000000000            0.2332933054
 C #4 2     0.0984648055            0.0000000000            0.2332933054
 H #5 1    -0.1819343152            0.0000000000            0.0940823439
 H #5 2     0.1819343152            0.0000000000            0.0940823439
 H #6 1    -0.1671146793            0.0000000000           -0.1250103252
 H #6 2     0.1671146793            0.0000000000           -0.1250103252
 N #7       0.0000000000            0.0000000000           -0.4329193909


                Electronic contributions to dipole moment
                -----------------------------------------

                               au             Debye

                    z      1.31271450      3.33658803

  Conversion factor used: 1 a.u. =   2.54174691 Debye 


 Evaluation of 1e integral derivatives required    5.20 seconds.
 Evaluation of 2el integral derivatives

                      Two-electron integral gradient
                      ------------------------------

                         H #1 z     4.2513863559
                         C #2 z     8.4228254728
                         C #3 x   -14.4834297520
                         C #3 z     7.5759538531
                         C #4 x   -16.2750654121
                         C #4 z    -2.9442787581
                         H #5 x    -7.2712606912
                         H #5 z     3.8240194034
                         H #6 x    -7.0648491834
                         H #6 z    -4.9650298589
                         N #7 z   -16.1648764683


 H #1       0.0000000000            0.0000000000            4.2513863559
 C #2       0.0000000000            0.0000000000            8.4228254728
 C #3 1    -7.2417148760            0.0000000000            3.7879769265
 C #3 2     7.2417148760            0.0000000000            3.7879769265
 C #4 1    -8.1375327061            0.0000000000           -1.4721393791
 C #4 2     8.1375327061            0.0000000000           -1.4721393791
 H #5 1    -3.6356303456            0.0000000000            1.9120097017
 H #5 2     3.6356303456            0.0000000000            1.9120097017
 H #6 1    -3.5324245917            0.0000000000           -2.4825149294
 H #6 2     3.5324245917            0.0000000000           -2.4825149294
 N #7       0.0000000000            0.0000000000          -16.1648764683


 Evaluation of 2e integral derivatives required  170.74 seconds.

                            Molecular gradient
                            ------------------

                         H #1 z    -0.0038366992
                         C #2 z    -0.0037721736
                         C #3 x     0.0046346129
                         C #3 z    -0.0006362139
                         C #4 x     0.0077641896
                         C #4 z    -0.0152925389
                         H #5 x     0.0072979649
                         H #5 z    -0.0040275320
                         H #6 x     0.0074967192
                         H #6 z     0.0034375353
                         N #7 z     0.0241276221


 H #1       0.0000000000            0.0000000000           -0.0038366992
 C #2       0.0000000000            0.0000000000           -0.0037721736
 C #3 1     0.0023173064            0.0000000000           -0.0003181069
 C #3 2    -0.0023173064            0.0000000000           -0.0003181069
 C #4 1     0.0038820948            0.0000000000           -0.0076462694
 C #4 2    -0.0038820948            0.0000000000           -0.0076462694
 H #5 1     0.0036489824            0.0000000000           -0.0020137660
 H #5 2    -0.0036489824            0.0000000000           -0.0020137660
 H #6 1     0.0037483596            0.0000000000            0.0017187677
 H #6 2    -0.0037483596            0.0000000000            0.0017187677
 N #7       0.0000000000            0.0000000000            0.0241276221


  Molecular gradient norm 0.326E-01

                           Total dipole moment
                           -------------------

                               au             Debye

                    z     -0.90444016     -2.29885799

  Conversion factor used: 1 a.u. =   2.54174691 Debye 


 @CHECKOUT-I, Total execution time (CPU/WALL):       175.93/     165.02 seconds.
--executable xvdint finished with status     0 in      165.06 seconds (walltime).
 --invoking executable--
/home/besselman/CFOUR_18/cfour18/bin/xjoda
   JODA beginning optimization cycle #  3.
   Retrieving information from last optimization cycle.
                    10                     0
 OriVec is    1.00000000000000      -4.498103985761725E-016
  0.000000000000000E+000                     1
  calling readgh 3                      2                    -1
  gradient from JOBARC 
   0.000000000000000   0.000000000000000  -0.003836699201825
   0.000000000000000   0.000000000000000  -0.003772173555016
   0.002317306439562   0.000000000000000  -0.000318106937471
  -0.002317306439562   0.000000000000000  -0.000318106937471
   0.003882094783732   0.000000000000000  -0.007646269429658
  -0.003882094783732   0.000000000000000  -0.007646269429658
   0.003648982433168   0.000000000000000  -0.002013765984115
  -0.003648982433168   0.000000000000000  -0.002013765984115
   0.003748359592157   0.000000000000000   0.001718767661011
  -0.003748359592157   0.000000000000000   0.001718767661011
   0.000000000000000   0.000000000000000   0.024127622137489
 
                     0
  current gradient vector 
        0.000000000000000        0.000000000000000       -0.003836699201825
        0.000000000000000        0.000000000000000       -0.003772173555016
        0.002317306439562        0.000000000000000       -0.000318106937471
       -0.002317306439562        0.000000000000000       -0.000318106937471
        0.003882094783732        0.000000000000000       -0.007646269429658
       -0.003882094783732        0.000000000000000       -0.007646269429658
        0.003648982433168        0.000000000000000       -0.002013765984115
       -0.003648982433168        0.000000000000000       -0.002013765984115
        0.003748359592157        0.000000000000000        0.001718767661011
       -0.003748359592157        0.000000000000000        0.001718767661011
        0.000000000000000        0.000000000000000        0.000000000000000
        0.000000000000000        0.000000000000000        0.024127622137489
   Internal coordinate energy gradients (atomic units): 
                     R                 dV/dR
 [R1   ]    2.037956985956138    0.003836699201840
 [R2   ]    2.617522348228448    0.007417028414888
 [A1   ]    2.110695043934237   -0.057412978726346
 [R2   ]    2.617522348228448    0.007417028414888
 [A1   ]    2.110695043934237   -0.057412978726346
 [D180 ]    3.141592653589793    0.000000000000000
 [R3   ]    2.619987137985412   -0.006252200834408
 [A2   ]    2.067400546522269    0.020376424350724
 [D180 ]    3.141592653589793    0.000000000000000
 [R3   ]    2.619987137985412   -0.006252200834408
 [A2   ]    2.067400546522269    0.020376424350724
 [D180 ]    3.141592653589793    0.000000000000000
 [R4   ]    2.036377270994996    0.004166642057463
 [A3   ]    2.120705507373909   -0.000197646138969
 [D0   ]    0.000000000000000   -0.000000000000000
 [R4   ]    2.036377270994996    0.004166642057463
 [A3   ]    2.120705507373909   -0.000197646138969
 [D0   ]    0.000000000000000   -0.000000000000000
 [R5   ]    2.041327131705553    0.004089830829788
 [A4   ]    2.085564771866677   -0.001075618032997
 [D180 ]    3.141592653589793    0.000000000000000
 [R5   ]    2.041327131705553    0.004089830829788
 [A4   ]    2.085564771866677   -0.001075618032997
 [D180 ]    3.141592653589793    0.000000000000000
 [R    ]    1.889726907414138    0.000000000000001
 [A90  ]    1.570796326794897   -0.000000000000007
 [D90  ]    1.570796326794897    0.000000000000000
 [R6   ]    5.299160556323207    0.024127622137474
 [A90  ]    1.570796326794897   -0.000000000000007
 [D180 ]    3.141592653589793    0.000000000000000
                     2                    -1                     0 ****
   Hessian from cycle  2 read.
   BFGS update using last two gradients and previous step.
   Optimization cycle  3.  Updating structure with Newton-Raphson step.
  @EFOL-I, Current internal coordinate Hessian written to FCMINT.
   There are  10 independent internal coordinates which will be optimized.
   Hessian matrix in totally symmetric symmetry coordinates: 
              R1        R2        A1        R3        A2   
  R1         0.999615 -0.000814 -0.001986 -0.001395  0.000962
  R2        -0.000814  1.385896 -4.059869 -0.565061  1.924785
  A1        -0.001986 -4.059869 42.674644  5.874229 *********
  R3        -0.001395 -0.565061  5.874229  1.810103 -2.784835
  A2         0.000962  1.924785 ********* -2.784835  9.785297
  R4        -0.000574 -0.001065 -0.004515 -0.002295  0.002171
  A3         0.000068  0.014520 -0.150085 -0.020605  0.071150
  R5        -0.000504  0.030116 -0.328855 -0.047045  0.155934
  A4        -0.000294 -0.112177  1.165703  0.160711 -0.552632
  R6        -0.000197  0.554171 -5.803728 -0.804964  2.751496
 
              R4        A3        R5        A4        R6   
  R1        -0.000574  0.000068 -0.000504 -0.000294 -0.000197
  R2        -0.001065  0.014520  0.030116 -0.112177  0.554171
  A1        -0.004515 -0.150085 -0.328855  1.165703 -5.803728
  R3        -0.002295 -0.020605 -0.047045  0.160711 -0.804964
  A2         0.002171  0.071150  0.155934 -0.552632  2.751496
  R4         0.999145  0.000106 -0.000739 -0.000481 -0.000081
  A3         0.000106  0.250521  0.001245 -0.004086  0.020605
  R5        -0.000739  0.001245  1.001849 -0.009358  0.044356
  A4        -0.000481 -0.004086 -0.009358  0.281882 -0.159760
  R6        -0.000081  0.020605  0.044356 -0.159760  1.793385
   The eigenvectors of the Hessian matrix: 
                   1         2         3         4         5
  R1         0.000333  0.000000  0.000000  0.002460  0.214296
  R2         0.000870  0.000000 -0.000000  0.438216  0.543804
  A1        -0.054573  0.021716  0.424939  0.176135 -0.001766
  R3         0.000967  0.000000 -0.000000 -0.618984  0.645049
  A2        -0.057297  0.039006  0.900998 -0.083499  0.000966
  R4         0.000497  0.000000  0.000000  0.003833  0.319493
  A3        -0.244925 -0.969218  0.024866 -0.000609  0.000387
  R5         0.000449  0.000000  0.000000  0.038052  0.287797
  A4         0.966306 -0.242124  0.083726  0.004785 -0.001552
  R6         0.000407  0.000000  0.000001  0.620756  0.239494
 
                   6         7         8         9        10
  R1         0.327553  0.405474  0.807662  0.173360  0.000042
  R2         0.031934  0.013834 -0.013222 -0.709552  0.085978
  A1         0.000000  0.000000 -0.000000  0.000004 -0.885974
  R3         0.145463 -0.389720 -0.053410  0.096957 -0.124401
  A2        -0.000000  0.000000  0.000000 -0.000003  0.420029
  R4         0.118601  0.711069 -0.549249  0.276676  0.000096
  A3         0.000000  0.000000  0.000000 -0.000000  0.003134
  R5        -0.908531  0.097530  0.199618  0.202207  0.006965
  A4        -0.000000  0.000000  0.000000  0.000000 -0.024344
  R6         0.176167 -0.410350 -0.055970  0.582790  0.122909
   The eigenvalues of the Hessian matrix: 
       0.24984      0.25000      0.25000      0.97186      0.99162      1.00000
       1.00000      1.00000      1.00000     54.26902
   Gradients along Hessian eigenvectors: 
       0.00140      0.00000     -0.00867      0.00858      0.01032     -0.00000
      -0.00000     -0.00000      0.00923      0.08908
   There are  0 negative eigenvalues.
   Summary of Optimization Cycle: 
   The maximum unscaled step is:    0.02922.
   Scale factor set to:  1.00000.
   Forces are in hartree/bohr and hartree/radian.
   Parameter values are in Angstroms and degrees.
--------------------------------------------------------------------------
  Parameter     dV/dR           Step          Rold            Rnew
--------------------------------------------------------------------------
    R1      0.0038366992   -0.0020392934    1.0784403885    1.0764010951
    R2      0.0074170284   -0.0011716172    1.3851331689    1.3839615517
    A1     -0.0574129787    0.6062525296  120.9339178566  121.5401703862
    R3     -0.0062522008   -0.0007268480    1.3864374795    1.3857106315
    A2      0.0203764244    1.2809005076  118.4533258788  119.7342263863
    R4      0.0041666421   -0.0022133174    1.0776044393    1.0753911219
    A3     -0.0001976461    0.0902273830  121.5074751627  121.5977025457
    R5      0.0040898308   -0.0019500035    1.0802237928    1.0782737893
    A4     -0.0010756180   -0.1004508303  119.4940593291  119.3936084989
    R6      0.0241276221   -0.0071740758    2.8041949895    2.7970209137
--------------------------------------------------------------------------
  Minimum force:  0.000197646 / RMS force:  0.021065842
 Updating structure...
  -1.00000000000000       0.852273628208941       0.548018713265244     
  -1.00000000000000       0.868335390731204       0.852273628208941     
  -1.00000000000000       0.868335390731204       0.852273628208941     
   1.00000000000000       0.851747944319346       0.852273628208941     
   1.00000000000000       0.851747944319346       0.852273628208941     
  -1.00000000000000       0.871268567357623       0.868335390731204     
  -1.00000000000000       0.871268567357623       0.868335390731204     
  6.123233995736769E-017   1.00000000000000       0.548018713265244     
  -1.00000000000000        1.00000000000000       0.732628833842394     
   Rotational constants (in cm-1): 
          0.1002745714             0.1960148649             0.2052981651
   Rotational constants (in MHz): 
       3006.1564455648          5876.3786382310          6154.6850153395


 ----------------------------------------------------------------
         Coordinates used in calculation (QCOMP) 
 ----------------------------------------------------------------
 Z-matrix   Atomic            Coordinates (in bohr)
  Symbol    Number           X              Y              Z
 ----------------------------------------------------------------
     H         1        -0.00000000    -0.00000000    -4.71007083
     C         6        -0.00000000    -0.00000000    -2.67596755
     C         6         2.22895830     0.00000000    -1.30790964
     C         6        -2.22895830    -0.00000000    -1.30790964
     C         6         2.14643414     0.00000000     1.30940328
     C         6        -2.14643414    -0.00000000     1.30940328
     H         1         4.04187188     0.00000000    -2.22614691
     H         1        -4.04187188    -0.00000000    -2.22614691
     H         1         3.88936866     0.00000000     2.36494334
     H         1        -3.88936866    -0.00000000     2.36494334
     X         0         0.00000000     1.88972691    -2.67596755
     N         7         0.00000000     0.00000000     2.60963597
 ----------------------------------------------------------------
 
   Interatomic distance matrix (Angstroms) 
 
                 H             C             C             C             C    
                [ 1]        [ 2]        [ 3]        [ 4]        [ 5]
  H    [ 1]     0.00000
  C    [ 2]     1.07640     0.00000
  C    [ 3]     2.15232     1.38396     0.00000
  C    [ 4]     2.15232     1.38396     2.35903     0.00000
  C    [ 5]     3.38182     2.39539     1.38571     2.69799     0.00000
  C    [ 6]     3.38182     2.39539     2.69799     1.38571     2.27169
  H    [ 7]     2.51048     2.15207     1.07539     3.35377     2.12284
  H    [ 8]     2.51048     2.15207     3.35377     1.07539     3.77149
  H    [ 9]     4.27237     3.36924     2.13297     3.77626     1.07827
  H    [10]     4.27237     3.36924     3.77626     2.13297     3.24248
  X    [11]     1.46923     1.00000     1.70744     1.70744     2.59574
  N    [12]     3.87342     2.79702     2.38514     2.38514     1.32799
 
                 C             H             H             H             H    
                [ 6]        [ 7]        [ 8]        [ 9]        [10]
  C    [ 6]     0.00000
  H    [ 7]     3.77149     0.00000
  H    [ 8]     2.12284     4.27773     0.00000
  H    [ 9]     3.24248     2.43084     4.84949     0.00000
  H    [10]     1.07827     4.84949     2.43084     4.11633     0.00000
  X    [11]     2.59574     2.37306     2.37306     3.51451     3.51451
  N    [12]     1.32799     3.33514     3.33514     2.06223     2.06223
 
                 X             N    
                [11]        [12]
  X    [11]     0.00000
  N    [12]     2.97041     0.00000
   Rotational constants (order x, y, z, in cm-1): 
          0.1960148649             0.1002745714             0.2052981651
   Rotational constants (order x, y, z, in MHz): 
       5876.3786382310          3006.1564455648          6154.6850153395
  ECPDATA file not present.   Using default ECPDATA. 
  There are  250 basis functions.
 @CHECKOUT-I, Total execution time (CPU/WALL):         0.11/       0.12 seconds.
--executable xjoda finished with status     0 in        0.23 seconds (walltime).
 --invoking executable--
/home/besselman/CFOUR_18/cfour18/bin/xvmol
 SERIAL VERSION OF MOLECULE STARTED
********************************************************************************
                    INPUT FROM MOL FILE
********************************************************************************
INTGRL        1    0    1    0    0    0    0    0    0                         
         *** CFOUR Program System (Release V0.1) ***                            
SCF cc-pVTZ Optimization of Pyridine                                            
    7    2 X  Y       0.10E-08              0    0                              
   9999.00      3.00                                                            
          1.00000000    1    3    1    1    1                                   
H #1  -0.000000000000000  -0.000000000000000  -4.710070831095069                
    5    3                                                                      
   33.8700000000000       6.068000000000000E-003  0.000000000000000E+000        
  0.000000000000000E+000                                                        
   5.09500000000000       4.530800000000000E-002  0.000000000000000E+000        
  0.000000000000000E+000                                                        
   1.15900000000000       0.202822000000000       0.000000000000000E+000        
  0.000000000000000E+000                                                        
  0.325800000000000       0.503903000000000        1.00000000000000             
  0.000000000000000E+000                                                        
  0.102700000000000       0.383421000000000       0.000000000000000E+000        
   1.00000000000000                                                             
    2    2                                                                      
   1.40700000000000        1.00000000000000       0.000000000000000E+000        
  0.388000000000000       0.000000000000000E+000   1.00000000000000             
    1    1                                                                      
   1.05700000000000        1.00000000000000                                     
          6.00000000    1    4    1    1    1    1                              
C #2  -0.000000000000000  -0.000000000000000  -2.675967551096120                
   10    4                                                                      
   8236.00000000000       5.310000000000000E-004 -1.130000000000000E-004        
  0.000000000000000E+000  0.000000000000000E+000                                
   1235.00000000000       4.108000000000000E-003 -8.780000000000000E-004        
  0.000000000000000E+000  0.000000000000000E+000                                
   280.800000000000       2.108700000000000E-002 -4.540000000000000E-003        
  0.000000000000000E+000  0.000000000000000E+000                                
   79.2700000000000       8.185300000000000E-002 -1.813300000000000E-002        
  0.000000000000000E+000  0.000000000000000E+000                                
   25.5900000000000       0.234817000000000      -5.576000000000000E-002        
  0.000000000000000E+000  0.000000000000000E+000                                
   8.99700000000000       0.434401000000000      -0.126895000000000             
  0.000000000000000E+000  0.000000000000000E+000                                
   3.31900000000000       0.346129000000000      -0.170352000000000             
  0.000000000000000E+000  0.000000000000000E+000                                
  0.905900000000000       3.937800000000000E-002  0.140382000000000             
   1.00000000000000       0.000000000000000E+000                                
  0.364300000000000      -8.983000000000000E-003  0.598684000000000             
  0.000000000000000E+000  0.000000000000000E+000                                
  0.128500000000000       2.385000000000000E-003  0.395389000000000             
  0.000000000000000E+000   1.00000000000000                                     
    5    3                                                                      
   18.7100000000000       1.403100000000000E-002  0.000000000000000E+000        
  0.000000000000000E+000                                                        
   4.13300000000000       8.686600000000000E-002  0.000000000000000E+000        
  0.000000000000000E+000                                                        
   1.20000000000000       0.290216000000000       0.000000000000000E+000        
  0.000000000000000E+000                                                        
  0.382700000000000       0.501008000000000        1.00000000000000             
  0.000000000000000E+000                                                        
  0.120900000000000       0.343406000000000       0.000000000000000E+000        
   1.00000000000000                                                             
    2    2                                                                      
   1.09700000000000        1.00000000000000       0.000000000000000E+000        
  0.318000000000000       0.000000000000000E+000   1.00000000000000             
    1    1                                                                      
  0.761000000000000        1.00000000000000                                     
          6.00000000    1    4    1    1    1    1                              
C #3   2.228958304529094   0.000000000000001  -1.307909640398904                
   10    4                                                                      
   8236.00000000000       5.310000000000000E-004 -1.130000000000000E-004        
  0.000000000000000E+000  0.000000000000000E+000                                
   1235.00000000000       4.108000000000000E-003 -8.780000000000000E-004        
  0.000000000000000E+000  0.000000000000000E+000                                
   280.800000000000       2.108700000000000E-002 -4.540000000000000E-003        
  0.000000000000000E+000  0.000000000000000E+000                                
   79.2700000000000       8.185300000000000E-002 -1.813300000000000E-002        
  0.000000000000000E+000  0.000000000000000E+000                                
   25.5900000000000       0.234817000000000      -5.576000000000000E-002        
  0.000000000000000E+000  0.000000000000000E+000                                
   8.99700000000000       0.434401000000000      -0.126895000000000             
  0.000000000000000E+000  0.000000000000000E+000                                
   3.31900000000000       0.346129000000000      -0.170352000000000             
  0.000000000000000E+000  0.000000000000000E+000                                
  0.905900000000000       3.937800000000000E-002  0.140382000000000             
   1.00000000000000       0.000000000000000E+000                                
  0.364300000000000      -8.983000000000000E-003  0.598684000000000             
  0.000000000000000E+000  0.000000000000000E+000                                
  0.128500000000000       2.385000000000000E-003  0.395389000000000             
  0.000000000000000E+000   1.00000000000000                                     
    5    3                                                                      
   18.7100000000000       1.403100000000000E-002  0.000000000000000E+000        
  0.000000000000000E+000                                                        
   4.13300000000000       8.686600000000000E-002  0.000000000000000E+000        
  0.000000000000000E+000                                                        
   1.20000000000000       0.290216000000000       0.000000000000000E+000        
  0.000000000000000E+000                                                        
  0.382700000000000       0.501008000000000        1.00000000000000             
  0.000000000000000E+000                                                        
  0.120900000000000       0.343406000000000       0.000000000000000E+000        
   1.00000000000000                                                             
    2    2                                                                      
   1.09700000000000        1.00000000000000       0.000000000000000E+000        
  0.318000000000000       0.000000000000000E+000   1.00000000000000             
    1    1                                                                      
  0.761000000000000        1.00000000000000                                     
          6.00000000    1    4    1    1    1    1                              
C #4   2.146434137114354   0.000000000000001   1.309403279010791                
   10    4                                                                      
   8236.00000000000       5.310000000000000E-004 -1.130000000000000E-004        
  0.000000000000000E+000  0.000000000000000E+000                                
   1235.00000000000       4.108000000000000E-003 -8.780000000000000E-004        
  0.000000000000000E+000  0.000000000000000E+000                                
   280.800000000000       2.108700000000000E-002 -4.540000000000000E-003        
  0.000000000000000E+000  0.000000000000000E+000                                
   79.2700000000000       8.185300000000000E-002 -1.813300000000000E-002        
  0.000000000000000E+000  0.000000000000000E+000                                
   25.5900000000000       0.234817000000000      -5.576000000000000E-002        
  0.000000000000000E+000  0.000000000000000E+000                                
   8.99700000000000       0.434401000000000      -0.126895000000000             
  0.000000000000000E+000  0.000000000000000E+000                                
   3.31900000000000       0.346129000000000      -0.170352000000000             
  0.000000000000000E+000  0.000000000000000E+000                                
  0.905900000000000       3.937800000000000E-002  0.140382000000000             
   1.00000000000000       0.000000000000000E+000                                
  0.364300000000000      -8.983000000000000E-003  0.598684000000000             
  0.000000000000000E+000  0.000000000000000E+000                                
  0.128500000000000       2.385000000000000E-003  0.395389000000000             
  0.000000000000000E+000   1.00000000000000                                     
    5    3                                                                      
   18.7100000000000       1.403100000000000E-002  0.000000000000000E+000        
  0.000000000000000E+000                                                        
   4.13300000000000       8.686600000000000E-002  0.000000000000000E+000        
  0.000000000000000E+000                                                        
   1.20000000000000       0.290216000000000       0.000000000000000E+000        
  0.000000000000000E+000                                                        
  0.382700000000000       0.501008000000000        1.00000000000000             
  0.000000000000000E+000                                                        
  0.120900000000000       0.343406000000000       0.000000000000000E+000        
   1.00000000000000                                                             
    2    2                                                                      
   1.09700000000000        1.00000000000000       0.000000000000000E+000        
  0.318000000000000       0.000000000000000E+000   1.00000000000000             
    1    1                                                                      
  0.761000000000000        1.00000000000000                                     
          1.00000000    1    3    1    1    1                                   
H #5   4.041871881722066   0.000000000000002  -2.226146913502468                
    5    3                                                                      
   33.8700000000000       6.068000000000000E-003  0.000000000000000E+000        
  0.000000000000000E+000                                                        
   5.09500000000000       4.530800000000000E-002  0.000000000000000E+000        
  0.000000000000000E+000                                                        
   1.15900000000000       0.202822000000000       0.000000000000000E+000        
  0.000000000000000E+000                                                        
  0.325800000000000       0.503903000000000        1.00000000000000             
  0.000000000000000E+000                                                        
  0.102700000000000       0.383421000000000       0.000000000000000E+000        
   1.00000000000000                                                             
    2    2                                                                      
   1.40700000000000        1.00000000000000       0.000000000000000E+000        
  0.388000000000000       0.000000000000000E+000   1.00000000000000             
    1    1                                                                      
   1.05700000000000        1.00000000000000                                     
          1.00000000    1    3    1    1    1                                   
H #6   3.889368659193305   0.000000000000002   2.364943339915892                
    5    3                                                                      
   33.8700000000000       6.068000000000000E-003  0.000000000000000E+000        
  0.000000000000000E+000                                                        
   5.09500000000000       4.530800000000000E-002  0.000000000000000E+000        
  0.000000000000000E+000                                                        
   1.15900000000000       0.202822000000000       0.000000000000000E+000        
  0.000000000000000E+000                                                        
  0.325800000000000       0.503903000000000        1.00000000000000             
  0.000000000000000E+000                                                        
  0.102700000000000       0.383421000000000       0.000000000000000E+000        
   1.00000000000000                                                             
    2    2                                                                      
   1.40700000000000        1.00000000000000       0.000000000000000E+000        
  0.388000000000000       0.000000000000000E+000   1.00000000000000             
    1    1                                                                      
   1.05700000000000        1.00000000000000                                     
          7.00000000    1    4    1    1    1    1                              
N #7   0.000000000000001   0.000000000000000   2.609635966705153                
   10    4                                                                      
   11420.0000000000       5.230000000000000E-004 -1.150000000000000E-004        
  0.000000000000000E+000  0.000000000000000E+000                                
   1712.00000000000       4.045000000000000E-003 -8.950000000000000E-004        
  0.000000000000000E+000  0.000000000000000E+000                                
   389.300000000000       2.077500000000000E-002 -4.624000000000000E-003        
  0.000000000000000E+000  0.000000000000000E+000                                
   110.000000000000       8.072699999999999E-002 -1.852800000000000E-002        
  0.000000000000000E+000  0.000000000000000E+000                                
   35.5700000000000       0.233074000000000      -5.733900000000000E-002        
  0.000000000000000E+000  0.000000000000000E+000                                
   12.5400000000000       0.433501000000000      -0.132076000000000             
  0.000000000000000E+000  0.000000000000000E+000                                
   4.64400000000000       0.347472000000000      -0.172510000000000             
  0.000000000000000E+000  0.000000000000000E+000                                
   1.29300000000000       4.126200000000000E-002  0.151814000000000             
   1.00000000000000       0.000000000000000E+000                                
  0.511800000000000      -8.508000000000000E-003  0.599944000000000             
  0.000000000000000E+000  0.000000000000000E+000                                
  0.178700000000000       2.384000000000000E-003  0.387462000000000             
  0.000000000000000E+000   1.00000000000000                                     
    5    3                                                                      
   26.6300000000000       1.467000000000000E-002  0.000000000000000E+000        
  0.000000000000000E+000                                                        
   5.94800000000000       9.176400000000000E-002  0.000000000000000E+000        
  0.000000000000000E+000                                                        
   1.74200000000000       0.298683000000000       0.000000000000000E+000        
  0.000000000000000E+000                                                        
  0.555000000000000       0.498487000000000        1.00000000000000             
  0.000000000000000E+000                                                        
  0.172500000000000       0.337023000000000       0.000000000000000E+000        
   1.00000000000000                                                             
    2    2                                                                      
   1.65400000000000        1.00000000000000       0.000000000000000E+000        
  0.469000000000000       0.000000000000000E+000   1.00000000000000             
    1    1                                                                      
   1.09300000000000        1.00000000000000                                     
FINISH                                                                          
 
********************************************************************************
 ONE- AND TWO-ELECTRON INTEGRALS OVER SYMMETRY-ADAPTED AOS ARE CALCULATED.

  SPHERICAL HARMONICS ARE USED.
  
  INTEGRALS LESS THAN  0.10E-13 ARE NEGLECTED.

  NUCLEAR REPULSION ENERGY :  207.5082075575 A.U.
  @MOLECU-I, ONE ELECTRON INTEGRALS (CPU/WALL):        0.17/       0.17 SECONDS.
  @TWOEL-I,   14517250 INTEGRALS OF SYMMETRY TYPE  I I I I
  @TWOEL-I,   49626188 INTEGRALS OF SYMMETRY TYPE  I J I J
  @TWOEL-I,   25599941 INTEGRALS OF SYMMETRY TYPE  I I J J
  @TWOEL-I,   33120588 INTEGRALS OF SYMMETRY TYPE  I J K L
  @TWOEL-I, TOTAL NUMBER OF 2-E INTEGRALS  122863967.
  @MOLECU-I, TWO ELECTRON INTEGRALS (CPU/WALL):     1044.13/      34.00 SECONDS.
 @CHECKOUT-I, Total execution time (CPU/WALL):      1044.42/      34.29 seconds.

Running with 32 threads/proc

--executable xvmol finished with status     0 in       45.61 seconds (walltime).
 --invoking executable--
/home/besselman/CFOUR_18/cfour18/bin/xvmol2ja
 @GETMEM-I,  Allocated  183105 MB of main memory.
 @CHECKOUT-I, Total execution time (CPU/WALL):         1.46/       0.09 seconds.
--executable xvmol2ja finished with status     0 in        0.14 seconds (walltime).
 --invoking executable--
/home/besselman/CFOUR_18/cfour18/bin/xvscf
  -------------------------------------------------
  Self-Consistent-Field Program for HF calculations
  -------------------------------------------------
    Integrals from VMOL are used
  There are  250 functions in the AO basis.

  There are 4 irreducible representations.

       Irrep        # of functions
         1                 93
         2                 77
         3                 45
         4                 35


  Parameters for SCF calculation: 
        SCF reference function:  RHF  
  Maximum number of iterations:  150
     Full symmetry point group: C2v 
     Computational point group: C2v 
        Initial density matrix: MOREAD                 
     SCF convergence tolerance: 10**(-10)
  DIIS convergence acceleration:  ON
          Latest start for DIIS:   2
                     DIIS order:  10

     Alpha population by irrep:  11    7    2    1
      Beta population by irrep:  11    7    2    1


 @GETMEM-I,  Allocated      21 MB of main memory.
   Smallest overlap matrix eigenvalues 
     Symmetry    Eigenvalue    
         1      .1860267800D-03              
         2      .7539921680D-03              
         3      .1992053379D-01              
         4      .3784714483D-01              
  --------------------------------------------------------------------
  Iteration         Total Energy            Largest Density Difference
  --------------------------------------------------------------------
       0          -246.790340067938018              0.0000000000D+00
       1          -246.777247499100099              0.1542084056D-01
       2          -246.777278236738425              0.6326614985D-02
       3          -246.777286213886498              0.2495351507D-02
       4          -246.777289455721700              0.2027701203D-02
       5          -246.777290478028021              0.1076371426D-02
       6          -246.777290824199952              0.5982417829D-03
       7          -246.777290858376546              0.2451844700D-03
       8          -246.777290859422862              0.3332042211D-04
       9          -246.777290859455547              0.7067757656D-05
      10          -246.777290859458731              0.1375260582D-05
      11          -246.777290859459981              0.5572041357D-06
      12          -246.777290859459583              0.1122636606D-06
      13          -246.777290859458560              0.4342975413D-07
      14          -246.777290859463221              0.1470274380D-07
      15          -246.777290859459356              0.4773930990D-08
      16          -246.777290859457480              0.1009220565D-08
      17          -246.777290859454638              0.2328229831D-09
      18          -246.777290859454297              0.1116233425D-09
      19          -246.777290859461345              0.1469472894D-09
      20          -246.777290859459015              0.1105521369D-09
   final occupation vector 
    11  7  2  1
    11  7  2  1

  SCF has converged.

 Density matrix saved to file den.dat
 total electron number:   42.0000000000002     
     E(SCF)=      -246.777290859459697              0.6168056343D-10

  Eigenvector printing suppressed.


 
  ORBITAL EIGENVALUES (ALPHA)  (1H = 27.2113834 eV)

       MO #        E(hartree)               E(eV)           FULLSYM    COMPSYM
       ----   --------------------   --------------------   -------   ---------
    1     1         -15.5609736779        -423.4356208271      A1        A1 (1)
    2    94         -11.2692262011        -306.6512347803      B1        B1 (2)
    3     2         -11.2692074883        -306.6507255788      A1        A1 (1)
    4     3         -11.2556072244        -306.2806435820      A1        A1 (1)
    5    95         -11.2369618351        -305.7732767448      B1        B1 (2)
    6     4         -11.2369078180        -305.7718068670      A1        A1 (1)
    7     5          -1.2616113238         -34.3301894333      A1        A1 (1)
    8     6          -1.0912517351         -29.6944693500      A1        A1 (1)
    9    96          -1.0348900399         -28.1607896516      B1        B1 (2)
   10     7          -0.8612802749         -23.4366277763      A1        A1 (1)
   11    97          -0.8558050945         -23.2876405420      B1        B1 (2)
   12     8          -0.7242430471         -19.7076552303      A1        A1 (1)
   13    98          -0.6629942274         -18.0409901141      B1        B1 (2)
   14     9          -0.6521665633         -17.7463543934      A1        A1 (1)
   15    99          -0.5971788679         -16.2500631316      B1        B1 (2)
   16    10          -0.5805308449         -15.7970473963      A1        A1 (1)
   17   171          -0.5438866161         -14.7999072374      B2        B2 (3)
   18   100          -0.5201644890         -14.1543953405      B1        B1 (2)
   19    11          -0.4146692970         -11.2837252240      A1        A1 (1)
   20   172          -0.3845301979         -10.4635986432      B2        B2 (3)
   21   216          -0.3471655358          -9.4468544978      A2        A2 (4)
  +++++++++++++++++++++++++++++++++++++++++++++++++++++++++++++++++++++++++++++
   22   173           0.1092719214           2.9734401483      B2        B2 (3)
   23   217           0.1256790817           3.4199016780      A2        A2 (4)
   24    12           0.1443419540           3.9277442514      A1        A1 (1)
   25   101           0.1652833149           4.4975876521      B1        B1 (2)
   26    13           0.1777704970           4.8373811498      A1        A1 (1)
   27   102           0.2020439142           5.4978944124      B1        B1 (2)
   28    14           0.2148403637           5.8461035068      A1        A1 (1)
   29    15           0.3022876949           8.2256663628      A1        A1 (1)
   30   174           0.3212899714           8.7427445933      B2        B2 (3)
   31   103           0.3539308370           9.6309477031      B1        B1 (2)
   32    16           0.3629826183           9.8772591936      A1        A1 (1)
   33   104           0.3740719915          10.1790163807      B1        B1 (2)
   34    17           0.3984234296          10.8416526977      A1        A1 (1)
   35   175           0.4225009313          11.4968348274      B2        B2 (3)
   36   105           0.4403851758          11.9834898614      B1        B1 (2)
   37   218           0.4651001749          12.6560191785      A2        A2 (4)
   38   176           0.4840295459          13.1711135517      B2        B2 (3)
   39   106           0.5016111553          13.6495334643      B1        B1 (2)
   40    18           0.5067096522          13.7882706178      A1        A1 (1)
   41    19           0.5165033922          14.0547718330      A1        A1 (1)
   42    20           0.5646269946          15.3642816279      A1        A1 (1)
   43   107           0.5648509503          15.3703757721      B1        B1 (2)
   44   219           0.5676168509          15.4456397534      A2        A2 (4)
   45   108           0.5906945065          16.0736146894      B1        B1 (2)
   46    21           0.5972089098          16.2508806148      A1        A1 (1)
   47   177           0.6031211664          16.4117612968      B2        B2 (3)
   48    22           0.6216686191          16.9164631407      A1        A1 (1)
   49   178           0.6298953045          17.1403226340      B2        B2 (3)
   50   109           0.6359015095          17.3037597788      B1        B1 (2)
   51    23           0.6369945467          17.3335028341      A1        A1 (1)
   52    24           0.6891595040          18.7529834862      A1        A1 (1)
   53    25           0.6960114109          18.9394333525      A1        A1 (1)
   54   110           0.7154677457          19.4688671386      B1        B1 (2)
   55   111           0.7264984718          19.7690284546      B1        B1 (2)
   56    26           0.7841208723          21.3370136883      A1        A1 (1)
   57   179           0.8113131945          22.0769543933      B2        B2 (3)
   58   112           0.8449804336          22.9930865439      B1        B1 (2)
   59   220           0.8520899129          23.1865453104      A2        A2 (4)
   60    27           0.8535876651          23.2273012209      A1        A1 (1)
   61   221           0.8654726697          23.5507086364      A2        A2 (4)
   62   180           0.8873907715          24.1471305086      B2        B2 (3)
   63   113           0.9343658041          25.4253861324      B1        B1 (2)
   64    28           0.9459623958          25.7409454332      A1        A1 (1)
   65   114           0.9502274200          25.8570026423      B1        B1 (2)
   66   222           0.9790543830          26.6414241866      A2        A2 (4)
   67    29           1.0120802616          27.5401040297      A1        A1 (1)
   68   181           1.0328961495          28.1065331367      B2        B2 (3)
   69    30           1.0398865138          28.2967506202      A1        A1 (1)
   70   115           1.0505487667          28.5868852713      B1        B1 (2)
   71    31           1.1151120505          30.3437415388      A1        A1 (1)
   72   182           1.1347474300          30.8780473788      B2        B2 (3)
   73   116           1.1449467376          31.1555846490      B1        B1 (2)
   74   183           1.2107367857          32.9458228713      B2        B2 (3)
   75    32           1.2172458185          33.1229426582      A1        A1 (1)
   76   223           1.2374439515          33.6725617993      A2        A2 (4)
   77   117           1.2389034189          33.7122759262      B1        B1 (2)
   78    33           1.2665941558          34.4657791869      A1        A1 (1)
   79   184           1.3281575872          36.1410053221      B2        B2 (3)
   80   224           1.3350228002          36.3278172634      A2        A2 (4)
   81   118           1.3373324872          36.3906670432      B1        B1 (2)
   82    34           1.3758313765          37.4382750798      A1        A1 (1)
   83   119           1.4184933443          38.5991662426      B1        B1 (2)
   84    35           1.4393631233          39.1670618009      A1        A1 (1)
   85   120           1.4987778425          40.7838185042      B1        B1 (2)
   86   185           1.4994569722          40.8022985632      B2        B2 (3)
   87   121           1.5159687793          41.2516076751      B1        B1 (2)
   88   122           1.5296881611          41.6249310339      B1        B1 (2)
   89    36           1.5468135657          42.0909369848      A1        A1 (1)
   90    37           1.5622332503          42.5105279351      A1        A1 (1)
   91   123           1.5840933478          43.1053714278      B1        B1 (2)
   92   225           1.5903870179          43.2766308992      A2        A2 (4)
   93    38           1.5961282451          43.4328576329      A1        A1 (1)
   94   226           1.6071859862          43.7337540647      A2        A2 (4)
   95   186           1.6243999203          44.2021690263      B2        B2 (3)
   96    39           1.6775171977          45.6475636273      A1        A1 (1)
   97   124           1.7130487771          46.6144270569      B1        B1 (2)
   98    40           1.7599174148          47.8897875276      A1        A1 (1)
   99    41           1.8180726886          49.4722729788      A1        A1 (1)
  100   125           1.8592103123          50.5916846302      B1        B1 (2)
  101   187           1.8789814554          51.1296847842      B2        B2 (3)
  102    42           1.9287367055          52.4835939701      A1        A1 (1)
  103   227           2.0183328102          54.9216279261      A2        A2 (4)
  104    43           2.1263984647          57.8622438844      A1        A1 (1)
  105   126           2.1353730362          58.1064543906      B1        B1 (2)
  106   127           2.2102941387          60.1451612355      B1        B1 (2)
  107    44           2.2328052585          60.7577199460      A1        A1 (1)
  108   128           2.3034215620          62.6792872554      B1        B1 (2)
  109   188           2.3490863151          63.9218883603      B2        B2 (3)
  110    45           2.3848523786          64.8951324264      A1        A1 (1)
  111   228           2.4127387181          65.6539583017      A2        A2 (4)
  112   189           2.4644733850          67.0617301581      B2        B2 (3)
  113   129           2.5070509884          68.2203256476      B1        B1 (2)
  114    46           2.5078650638          68.2424777653      A1        A1 (1)
  115   229           2.5315787157          68.8877590404      A2        A2 (4)
  116   130           2.5431599082          69.2028993094      B1        B1 (2)
  117    47           2.6034960917          70.8447303314      A1        A1 (1)
  118    48           2.6822756693          72.9884316217      A1        A1 (1)
  119   230           2.6888732434          73.1679607409      A2        A2 (4)
  120   190           2.7044484160          73.5917827331      B2        B2 (3)
  121    49           2.7386010516          74.5211231954      A1        A1 (1)
  122   131           2.7534589878          74.9254281920      B1        B1 (2)
  123   191           2.8093628192          76.4466487842      B2        B2 (3)
  124   132           2.8476416718          77.4882693175      B1        B1 (2)
  125    50           2.8782871473          78.3221751000      A1        A1 (1)
  126   133           2.9337100220          79.8303081936      B1        B1 (2)
  127   192           2.9359528067          79.8913374675      B2        B2 (3)
  128   231           2.9603959393          80.5564689208      A2        A2 (4)
  129    51           2.9645895730          80.6705834953      A1        A1 (1)
  130   193           2.9855672006          81.2414137623      B2        B2 (3)
  131   232           3.0559561758          83.1567951533      A2        A2 (4)
  132   134           3.0762308161          83.7084961625      B1        B1 (2)
  133   194           3.0941179113          84.1952287682      B2        B2 (3)
  134    52           3.0962431102          84.2530583713      A1        A1 (1)
  135    53           3.1310243315          85.1995035203      A1        A1 (1)
  136   135           3.1315490170          85.2137809365      B1        B1 (2)
  137   195           3.1981446445          87.0259400896      B2        B2 (3)
  138   196           3.2115597410          87.3909834243      B2        B2 (3)
  139   136           3.2145621326          87.4726826520      B1        B1 (2)
  140   233           3.2389687027          88.1368191892      A2        A2 (4)
  141   197           3.2423849736          88.2297806479      B2        B2 (3)
  142    54           3.2977340860          89.7359065659      A1        A1 (1)
  143    55           3.3090379418          90.0435001192      A1        A1 (1)
  144   137           3.3303577336          90.6236411491      B1        B1 (2)
  145    56           3.3362493099          90.7839590900      A1        A1 (1)
  146   234           3.3469129552          91.0741316306      A2        A2 (4)
  147   138           3.3727472356          91.7771181395      B1        B1 (2)
  148    57           3.3904865699          92.2598299664      A1        A1 (1)
  149   139           3.4127943693          92.8668560481      B1        B1 (2)
  150   235           3.4185442943          93.0233194609      A2        A2 (4)
  151   198           3.4373067791          93.5338726294      B2        B2 (3)
  152    58           3.4454189665          93.7546164720      A1        A1 (1)
  153   236           3.4537067169          93.9801376241      A2        A2 (4)
  154   237           3.4636746052          94.2513776561      A2        A2 (4)
  155    59           3.4997054587          95.2318270228      A1        A1 (1)
  156   140           3.5030193317          95.3220020919      B1        B1 (2)
  157   199           3.5179303456          95.7277514094      B2        B2 (3)
  158   141           3.5549650487          96.7355169124      B1        B1 (2)
  159    60           3.5570639808          96.7926317598      A1        A1 (1)
  160   200           3.5972028014          97.8848645957      B2        B2 (3)
  161   238           3.6294967494          98.7636275964      A2        A2 (4)
  162    61           3.6695866909          99.8545303643      A1        A1 (1)
  163   142           3.6835946370         100.2357059584      B1        B1 (2)
  164   201           3.7039032089         100.7883302927      B2        B2 (3)
  165   143           3.7131195178         101.0391188076      B1        B1 (2)
  166    62           3.7256985903         101.3814127747      A1        A1 (1)
  167   239           3.7418830228         101.8218135723      A2        A2 (4)
  168   144           3.7539337001         102.1497291706      B1        B1 (2)
  169    63           3.7608047202         102.3366991339      A1        A1 (1)
  170   202           3.8440687922         104.6024297211      B2        B2 (3)
  171   145           3.8502748089         104.7713040199      B1        B1 (2)
  172    64           3.9094806761         106.3823775727      A1        A1 (1)
  173   240           3.9551567679         107.6252872171      A2        A2 (4)
  174    65           3.9642720115         107.8733256075      A1        A1 (1)
  175   146           3.9735962407         108.1270507831      B1        B1 (2)
  176   241           4.0433149681         110.0241938046      A2        A2 (4)
  177    66           4.0632253074         110.5659816816      A1        A1 (1)
  178   203           4.0713225195         110.7863180227      B2        B2 (3)
  179   204           4.1286569852         112.3464681523      B2        B2 (3)
  180    67           4.1474984376         112.8591701378      A1        A1 (1)
  181   147           4.1605230123         113.2135868322      B1        B1 (2)
  182   205           4.1724910798         113.5392545042      B2        B2 (3)
  183   242           4.1811969460         113.7761531682      A2        A2 (4)
  184   148           4.2052534090         114.4307628066      B1        B1 (2)
  185    68           4.2143855502         114.6792610025      A1        A1 (1)
  186   243           4.2159530460         114.7219147312      A2        A2 (4)
  187   206           4.2213772209         114.8695140349      B2        B2 (3)
  188   149           4.2431942160         115.4631846526      B1        B1 (2)
  189    69           4.3250764436         117.6913133404      A1        A1 (1)
  190   150           4.3573668576         118.5699801753      B1        B1 (2)
  191    70           4.3978327359         119.6711127066      A1        A1 (1)
  192   244           4.4349811214         120.6819716667      A2        A2 (4)
  193    71           4.4671617818         121.5576519554      A1        A1 (1)
  194   151           4.4769474922         121.8239346712      B1        B1 (2)
  195   207           4.4907053092         122.1983039055      B2        B2 (3)
  196   152           4.5394000761         123.5233558760      B1        B1 (2)
  197    72           4.5814095983         124.6664930905      A1        A1 (1)
  198   153           4.5847655064         124.7578119943      B1        B1 (2)
  199   208           4.6040008075         125.2812311460      B2        B2 (3)
  200   245           4.6394170412         126.2449558606      A2        A2 (4)
  201    73           4.6838081338         127.4528989009      A1        A1 (1)
  202   154           4.6960646810         127.7864165069      B1        B1 (2)
  203    74           4.7290434851         128.6838153887      A1        A1 (1)
  204    75           4.7456082250         129.1345648759      A1        A1 (1)
  205   155           4.7958909673         130.5028278546      B1        B1 (2)
  206   209           4.8091030314         130.8623463973      B2        B2 (3)
  207   210           4.8707517593         132.5398935696      B2        B2 (3)
  208   246           4.8849041661         132.9250001347      A2        A2 (4)
  209    76           4.9146059255         133.7332260989      A1        A1 (1)
  210   156           4.9886088353         135.7469476503      B1        B1 (2)
  211    77           5.0169445422         136.5180014355      A1        A1 (1)
  212   211           5.0225268430         136.6699035606      B2        B2 (3)
  213    78           5.1019239172         138.8304077890      A1        A1 (1)
  214   247           5.1415610145         139.9089880394      A2        A2 (4)
  215   157           5.1876595795         141.1633937657      B1        B1 (2)
  216    79           5.1956985840         141.3821462002      A1        A1 (1)
  217   158           5.1980864062         141.4471221442      B1        B1 (2)
  218   212           5.2508277720         142.8822876720      B2        B2 (3)
  219   213           5.3316877487         145.0825995002      B2        B2 (3)
  220   248           5.3462005774         145.4775136441      A2        A2 (4)
  221    80           5.3628954328         145.9318037558      A1        A1 (1)
  222   159           5.3660382579         146.0173243761      B1        B1 (2)
  223    81           5.4012975429         146.9767782987      A1        A1 (1)
  224   249           5.4746738794         148.9734499210      A2        A2 (4)
  225    82           5.4830978419         149.2026775967      A1        A1 (1)
  226   160           5.4835140184         149.2140023353      B1        B1 (2)
  227   161           5.5308137109         150.5010924010      B1        B1 (2)
  228    83           5.6416752428         153.5177880503      A1        A1 (1)
  229   214           5.6692157903         154.2672044468      B2        B2 (3)
  230   250           5.7671691225         156.9326501251      A2        A2 (4)
  231   162           5.7889336078         157.5248918787      B1        B1 (2)
  232   163           5.8230733144         158.4538805233      B1        B1 (2)
  233   215           5.8635888336         159.5563638516      B2        B2 (3)
  234    84           5.9697670543         162.4456201243      A1        A1 (1)
  235    85           6.0123227446         163.6036193280      A1        A1 (1)
  236    86           6.0815376192         165.4870518162      A1        A1 (1)
  237   164           6.1739375251         168.0013810845      B1        B1 (2)
  238    87           6.2637332937         170.4448481701      A1        A1 (1)
  239   165           6.3775603378         173.5422395089      B1        B1 (2)
  240   166           6.5258024216         177.5761116881      B1        B1 (2)
  241    88           6.6499647782         180.9547411768      A1        A1 (1)
  242    89           6.7478939520         183.6195294708      A1        A1 (1)
  243   167           6.7868291451         184.6790099363      B1        B1 (2)
  244   168           7.4289160731         202.1510835127      B1        B1 (2)
  245    90           9.7049677084         264.0855971973      A1        A1 (1)
  246   169          12.7317491524         346.4485075385      B1        B1 (2)
  247    91          13.0046108803         353.8734526308      A1        A1 (1)
  248    92          13.5881130393         369.7513535961      A1        A1 (1)
  249   170          14.0169536664         381.4207003153      B1        B1 (2)
  250    93          15.7469552833         428.4964375965      A1        A1 (1)


  VSCF finished.

 @CHECKOUT-I, Total execution time (CPU/WALL):       160.24/      21.57 seconds.
--executable xvscf finished with status     0 in       21.60 seconds (walltime).
 --invoking executable--
/home/besselman/CFOUR_18/cfour18/bin/xvdint
 @GETMEM-I,  Allocated  183105 MB of main memory.
 One- and two-electron integral derivatives are calculated
 for RHF gradients and dipole moments.
 Spherical gaussians are used.

                     Kinetic energy integral gradient
                     --------------------------------

                         H #1 z     0.4702769119
                         C #2 z     0.2210602534
                         C #3 x    -0.3094665200
                         C #3 z     0.1664277690
                         C #4 x    -0.6413852109
                         C #4 z     0.1295647766
                         H #5 x    -0.8310455364
                         H #5 z     0.4167516453
                         H #6 x    -0.7932747342
                         H #6 z    -0.5086690095
                         N #7 z    -0.8954123467


 H #1       0.0000000000            0.0000000000            0.4702769119
 C #2       0.0000000000            0.0000000000            0.2210602534
 C #3 1    -0.1547332600            0.0000000000            0.0832138845
 C #3 2     0.1547332600            0.0000000000            0.0832138845
 C #4 1    -0.3206926055            0.0000000000            0.0647823883
 C #4 2     0.3206926055            0.0000000000            0.0647823883
 H #5 1    -0.4155227682            0.0000000000            0.2083758227
 H #5 2     0.4155227682            0.0000000000            0.2083758227
 H #6 1    -0.3966373671            0.0000000000           -0.2543345048
 H #6 2     0.3966373671            0.0000000000           -0.2543345048
 N #7       0.0000000000            0.0000000000           -0.8954123467


                   Nuclear attraction integral gradient
                   ------------------------------------

                         H #1 z    -7.5081603717
                         C #2 z   -17.8871163983
                         C #3 x    29.2635964109
                         C #3 z   -16.1863872828
                         C #4 x    34.7330784805
                         C #4 z    10.5141465814
                         H #5 x    13.0199550570
                         H #5 z    -6.6421122881
                         H #6 x    12.8390284978
                         H #6 z     8.2461222654
                         N #7 z    29.4635074940


 H #1       0.0000000000            0.0000000000           -7.5081603717
 C #2       0.0000000000            0.0000000000          -17.8871163983
 C #3 1    14.6317982055            0.0000000000           -8.0931936414
 C #3 2   -14.6317982055            0.0000000000           -8.0931936414
 C #4 1    17.3665392402            0.0000000000            5.2570732907
 C #4 2   -17.3665392402            0.0000000000            5.2570732907
 H #5 1     6.5099775285            0.0000000000           -3.3210561440
 H #5 2    -6.5099775285            0.0000000000           -3.3210561440
 H #6 1     6.4195142489            0.0000000000            4.1230611327
 H #6 2    -6.4195142489            0.0000000000            4.1230611327
 N #7       0.0000000000            0.0000000000           29.4635074940


                      Reorthonormalization gradient
                      -----------------------------

                         H #1 z     0.2253302577
                         C #2 z    -0.0617012578
                         C #3 x     0.1494694080
                         C #3 z    -0.1325631087
                         C #4 x    -0.2137107723
                         C #4 z     0.4489989831
                         H #5 x    -0.3619678176
                         H #5 z     0.1775331119
                         H #6 x    -0.3456205582
                         H #6 z    -0.2451579818
                         N #7 z    -0.4124400044


 H #1       0.0000000000            0.0000000000            0.2253302577
 C #2       0.0000000000            0.0000000000           -0.0617012578
 C #3 1     0.0747347040            0.0000000000           -0.0662815543
 C #3 2    -0.0747347040            0.0000000000           -0.0662815543
 C #4 1    -0.1068553862            0.0000000000            0.2244994915
 C #4 2     0.1068553862            0.0000000000            0.2244994915
 H #5 1    -0.1809839088            0.0000000000            0.0887665560
 H #5 2     0.1809839088            0.0000000000            0.0887665560
 H #6 1    -0.1728102791            0.0000000000           -0.1225789909
 H #6 2     0.1728102791            0.0000000000           -0.1225789909
 N #7       0.0000000000            0.0000000000           -0.4124400044


                Electronic contributions to dipole moment
                -----------------------------------------

                               au             Debye

                    z      1.31538025      3.34336369

  Conversion factor used: 1 a.u. =   2.54174691 Debye 


 Evaluation of 1e integral derivatives required    5.09 seconds.
 Evaluation of 2el integral derivatives

                      Two-electron integral gradient
                      ------------------------------

                         H #1 z     4.2718674344
                         C #2 z     8.7481850998
                         C #3 x   -13.7694585963
                         C #3 z     7.3214611503
                         C #4 x   -17.0291825844
                         C #4 z    -3.4911811093
                         H #5 x    -7.2998591490
                         H #5 z     3.6684951790
                         H #6 x    -7.2318981868
                         H #6 z    -4.8372842652
                         N #7 z   -15.6815434890


 H #1       0.0000000000            0.0000000000            4.2718674344
 C #2       0.0000000000            0.0000000000            8.7481850998
 C #3 1    -6.8847292981            0.0000000000            3.6607305752
 C #3 2     6.8847292981            0.0000000000            3.6607305752
 C #4 1    -8.5145912922            0.0000000000           -1.7455905547
 C #4 2     8.5145912922            0.0000000000           -1.7455905547
 H #5 1    -3.6499295745            0.0000000000            1.8342475895
 H #5 2     3.6499295745            0.0000000000            1.8342475895
 H #6 1    -3.6159490934            0.0000000000           -2.4186421326
 H #6 2     3.6159490934            0.0000000000           -2.4186421326
 N #7       0.0000000000            0.0000000000          -15.6815434890


 Evaluation of 2e integral derivatives required  171.84 seconds.

                            Molecular gradient
                            ------------------

                         H #1 z    -0.0029847269
                         C #2 z    -0.0116302780
                         C #3 x    -0.0117876755
                         C #3 z     0.0043713229
                         C #4 x     0.0272570761
                         C #4 z     0.0028894947
                         H #5 x     0.0046570396
                         H #5 z     0.0015733792
                         H #6 x     0.0087833233
                         H #6 z    -0.0015656540
                         N #7 z     0.0073464620


 H #1       0.0000000000            0.0000000000           -0.0029847269
 C #2       0.0000000000            0.0000000000           -0.0116302780
 C #3 1    -0.0058938378            0.0000000000            0.0021856615
 C #3 2     0.0058938378            0.0000000000            0.0021856615
 C #4 1     0.0136285381            0.0000000000            0.0014447474
 C #4 2    -0.0136285381            0.0000000000            0.0014447474
 H #5 1     0.0023285198            0.0000000000            0.0007866896
 H #5 2    -0.0023285198            0.0000000000            0.0007866896
 H #6 1     0.0043916616            0.0000000000           -0.0007828270
 H #6 2    -0.0043916616            0.0000000000           -0.0007828270
 N #7       0.0000000000            0.0000000000            0.0073464620


  Molecular gradient norm 0.348E-01

                           Total dipole moment
                           -------------------

                               au             Debye

                    z     -0.88752760     -2.25587055

  Conversion factor used: 1 a.u. =   2.54174691 Debye 


 @CHECKOUT-I, Total execution time (CPU/WALL):       176.91/     166.49 seconds.
--executable xvdint finished with status     0 in      166.53 seconds (walltime).
 --invoking executable--
/home/besselman/CFOUR_18/cfour18/bin/xjoda
   JODA beginning optimization cycle #  4.
   Retrieving information from last optimization cycle.
                    10                     0
 OriVec is    1.00000000000000       4.383680211239526E-016
  0.000000000000000E+000                     1
  calling readgh 3                      3                    -1
  gradient from JOBARC 
   0.000000000000000   0.000000000000000  -0.002984726886302
   0.000000000000000   0.000000000000000  -0.011630277976933
  -0.005893837762566   0.000000000000000   0.002185661466582
   0.005893837762566   0.000000000000000   0.002185661466582
   0.013628538070341   0.000000000000000   0.001444747371041
  -0.013628538070341   0.000000000000000   0.001444747371041
   0.002328519814148   0.000000000000000   0.000786689581828
  -0.002328519814148   0.000000000000000   0.000786689581828
   0.004391661649658   0.000000000000000  -0.000782827010625
  -0.004391661649658   0.000000000000000  -0.000782827010625
   0.000000000000000   0.000000000000000   0.007346462045768
 
                     0
  current gradient vector 
        0.000000000000000        0.000000000000000       -0.002984726886302
        0.000000000000000        0.000000000000000       -0.011630277976933
       -0.005893837762566        0.000000000000000        0.002185661466582
        0.005893837762566        0.000000000000000        0.002185661466582
        0.013628538070341        0.000000000000000        0.001444747371041
       -0.013628538070341        0.000000000000000        0.001444747371041
        0.002328519814148        0.000000000000000        0.000786689581828
       -0.002328519814148        0.000000000000000        0.000786689581828
        0.004391661649658        0.000000000000000       -0.000782827010625
       -0.004391661649658        0.000000000000000       -0.000782827010625
        0.000000000000000        0.000000000000000        0.000000000000000
        0.000000000000000        0.000000000000000        0.007346462045768
   Internal coordinate energy gradients (atomic units): 
                     R                 dV/dR
 [R1   ]    2.034103279998949    0.002984726886318
 [R2   ]    2.615308312675667    0.014220588194469
 [A1   ]    2.121276146674123   -0.061329259000859
 [R2   ]    2.615308312675667    0.014220588194469
 [A1   ]    2.121276146674123   -0.061329259000859
 [D180 ]    3.141592653589793    0.000000000000001
 [R3   ]    2.618613594312150    0.000093694897502
 [A2   ]    2.089756477769676    0.053219116990946
 [D180 ]    3.141592653589793    0.000000000000001
 [R3   ]    2.618613594312150    0.000093694897502
 [A2   ]    2.089756477769676    0.053219116990946
 [D180 ]    3.141592653589793    0.000000000000001
 [R4   ]    2.032194707228439    0.001721802284497
 [A3   ]    2.122280272283545    0.003564333908414
 [D0   ]    0.000000000000000    0.000000000000000
 [R4   ]    2.032194707228439    0.001721802284497
 [A3   ]    2.122280272283545    0.003564333908414
 [D0   ]    0.000000000000000    0.000000000000000
 [R5   ]    2.037642159072619    0.003350967880983
 [A4   ]    2.083811574142343   -0.005999991026815
 [D180 ]    3.141592653589793    0.000000000000001
 [R5   ]    2.037642159072619    0.003350967880983
 [A4   ]    2.083811574142343   -0.005999991026815
 [D180 ]    3.141592653589793    0.000000000000001
 [R    ]    1.889726907414138    0.000000000000001
 [A90  ]    1.570796326794897   -0.000000000000007
 [D90  ]    1.570796326794897    0.000000000000000
 [R6   ]    5.285603517801274    0.007346462045753
 [A90  ]    1.570796326794897   -0.000000000000007
 [D180 ]    3.141592653589793    0.000000000000001
                     3                    -1                     0 ****
   Hessian from cycle  3 read.
   BFGS update using last two gradients and previous step.
   Optimization cycle  4.  Updating structure with Newton-Raphson step.
  @EFOL-I, Current internal coordinate Hessian written to FCMINT.
   There are  10 independent internal coordinates which will be optimized.
   Hessian matrix in totally symmetric symmetry coordinates: 
              R1        R2        A1        R3        A2   
  R1         0.979711 -0.061501  0.431600  0.040797 -0.176260
  R2        -0.061501  1.290796 -2.915240 -0.383662  1.782109
  A1         0.431600 -2.915240 33.579274  4.851088 *********
  R3         0.040797 -0.383662  4.851088  1.751617 -2.175877
  A2        -0.176260  1.782109 ********* -2.175877  9.965781
  R4        -0.030016 -0.107003  0.668728  0.050627 -0.331481
  A3        -0.001241  0.050098 -0.199607  0.005382  0.234462
  R5        -0.030635 -0.059951  0.323966  0.017883 -0.104382
  A4         0.011429 -0.131382  1.018703  0.103627 -0.691226
  R6        -0.119373  0.104848 -3.038103 -0.602769  1.310266
 
              R4        A3        R5        A4        R6   
  R1        -0.030016 -0.001241 -0.030635  0.011429 -0.119373
  R2        -0.107003  0.050098 -0.059951 -0.131382  0.104848
  A1         0.668728 -0.199607  0.323966  1.018703 -3.038103
  R3         0.050627  0.005382  0.017883  0.103627 -0.602769
  A2        -0.331481  0.234462 -0.104382 -0.691226  1.310266
  R4         0.958503 -0.008945 -0.045633  0.026740 -0.160906
  A3        -0.008945  0.267845  0.000057 -0.027491 -0.025052
  R5        -0.045633  0.000057  0.956271  0.007287 -0.137779
  A4         0.026740 -0.027491  0.007287  0.308550 -0.037050
  R6        -0.160906 -0.025052 -0.137779 -0.037050  1.161985
   The eigenvectors of the Hessian matrix: 
                   1         2         3         4         5
  R1         0.019837  0.000407  0.261616  0.019595  0.088095
  R2         0.025271  0.000701  0.380166 -0.188863 -0.811473
  A1        -0.079027 -0.015491 -0.075893  0.400353 -0.112436
  R3         0.024148  0.000727  0.386911 -0.341411  0.516568
  A2        -0.212294 -0.003805 -0.171245  0.609183  0.083926
  R4         0.027926  0.000583  0.358576  0.086948  0.204541
  A3         0.581241  0.799662 -0.073907  0.095348  0.003892
  R5         0.026748  0.000549  0.352493  0.029250  0.072067
  A4        -0.777936  0.600236  0.092835 -0.113081 -0.007542
  R6         0.050500  0.000851  0.579084  0.534514 -0.010944
 
                   6         7         8         9        10
  R1         0.528349  0.613898  0.513058  0.060358  0.011125
  R2        -0.122053  0.028477  0.001300  0.372133 -0.080524
  A1        -0.000173  0.000000 -0.000000  0.229770  0.872947
  R3        -0.294531 -0.228261  0.240564  0.503617  0.126333
  A2        -0.000772 -0.000000  0.000000  0.582598 -0.456096
  R4        -0.230998  0.568701 -0.666386  0.008834  0.017810
  A3        -0.000166 -0.000000  0.000000  0.089939 -0.006516
  R5         0.709199 -0.442116 -0.405141  0.079682  0.008111
  A4         0.000283  0.000000 -0.000000 -0.110753  0.028339
  R6        -0.250755 -0.226556  0.265876 -0.430403 -0.078380
   The eigenvalues of the Hessian matrix: 
       0.24590      0.24998      0.59861      0.69298      0.98571      0.99995
       1.00000      1.00000      1.66619     43.78102
   Gradients along Hessian eigenvectors: 
       0.00154      0.00002      0.00781      0.01306      0.00092     -0.00001
      -0.00000      0.00000      0.03028     -0.11238
   There are  0 negative eigenvalues.
   Summary of Optimization Cycle: 
   The maximum unscaled step is:    0.02274.
   Scale factor set to:  1.00000.
   Forces are in hartree/bohr and hartree/radian.
   Parameter values are in Angstroms and degrees.
--------------------------------------------------------------------------
  Parameter     dV/dR           Step          Rold            Rnew
--------------------------------------------------------------------------
    R1      0.0029847269   -0.0026744622    1.0764010951    1.0737266329
    R2      0.0142205882   -0.0029074483    1.3839615517    1.3810541035
    A1     -0.0613292590   -0.3195026569  121.5401703862  121.2206677293
    R3      0.0000936949   -0.0030234105    1.3857106315    1.3826872209
    A2      0.0532191170   -0.8001195255  119.7342263863  118.9341068608
    R4      0.0017218023   -0.0025442451    1.0753911219    1.0728468768
    A3      0.0035643339   -0.2512581024  121.5977025457  121.3464444433
    R5      0.0033509679   -0.0025472852    1.0782737893    1.0757265041
    A4     -0.0059999910    0.3178724597  119.3936084989  119.7114809585
    R6      0.0073464620   -0.0054578875    2.7970209137    2.7915630263
--------------------------------------------------------------------------
  Minimum force:  0.000093695 / RMS force:  0.026308864
 Updating structure...
  -1.00000000000000       0.855177341851274       0.550818166234804     
  -1.00000000000000       0.875176685008382       0.855177341851274     
  -1.00000000000000       0.875176685008382       0.855177341851274     
   1.00000000000000       0.854037422868155       0.855177341851274     
   1.00000000000000       0.854037422868155       0.855177341851274     
  -1.00000000000000       0.868532216730612       0.875176685008382     
  -1.00000000000000       0.868532216730612       0.875176685008382     
  6.123233995736770E-017   1.00000000000000       0.550818166234804     
  -1.00000000000000        1.00000000000000       0.731783874993173     
   Rotational constants (in cm-1): 
          0.1008307731             0.1966089565             0.2069806753
   Rotational constants (in MHz): 
       3022.8309546739          5894.1890603707          6205.1254105295


 ----------------------------------------------------------------
         Coordinates used in calculation (QCOMP) 
 ----------------------------------------------------------------
 Z-matrix   Atomic            Coordinates (in bohr)
  Symbol    Number           X              Y              Z
 ----------------------------------------------------------------
     H         1        -0.00000000    -0.00000000    -4.69119514
     C         6        -0.00000000    -0.00000000    -2.66214586
     C         6         2.23185383    -0.00000000    -1.30938654
     C         6        -2.23185383     0.00000000    -1.30938654
     C         6         2.12760584    -0.00000000     1.30143320
     C         6        -2.12760584     0.00000000     1.30143320
     H         1         4.03126316    -0.00000000    -2.24342252
     H         1        -4.03126316     0.00000000    -2.24342252
     H         1         3.85157899    -0.00000000     2.37860925
     H         1        -3.85157899     0.00000000     2.37860925
     X         0         0.00000000     1.88972691    -2.66214586
     N         7         0.00000000     0.00000000     2.61314375
 ----------------------------------------------------------------
 
   Interatomic distance matrix (Angstroms) 
 
                 H             C             C             C             C    
                [ 1]        [ 2]        [ 3]        [ 4]        [ 5]
  H    [ 1]     0.00000
  C    [ 2]     1.07373     0.00000
  C    [ 3]     2.14417     1.38105     0.00000
  C    [ 4]     2.14417     1.38105     2.36209     0.00000
  C    [ 5]     3.36510     2.38051     1.38269     2.68899     0.00000
  C    [ 6]     3.36510     2.38051     2.68899     1.38269     2.25176
  H    [ 7]     2.49571     2.14473     1.07285     3.35095     2.12923
  H    [ 8]     2.49571     2.14473     3.35095     1.07285     3.76042
  H    [ 9]     4.26035     3.35700     2.13153     3.76458     1.07573
  H    [10]     4.26035     3.35700     3.76458     2.13153     3.21498
  X    [11]     1.46727     1.00000     1.70508     1.70508     2.58202
  N    [12]     3.86529     2.79156     2.38819     2.38819     1.32266
 
                 C             H             H             H             H    
                [ 6]        [ 7]        [ 8]        [ 9]        [10]
  C    [ 6]     0.00000
  H    [ 7]     3.76042     0.00000
  H    [ 8]     2.12923     4.26651     0.00000
  H    [ 9]     3.21498     2.44772     4.83560     0.00000
  H    [10]     1.07573     4.83560     2.44772     4.07634     0.00000
  X    [11]     2.58202     2.36640     2.36640     3.50278     3.50278
  N    [12]     1.32266     3.34000     3.34000     2.04194     2.04194
 
                 X             N    
                [11]        [12]
  X    [11]     0.00000
  N    [12]     2.96527     0.00000
   Rotational constants (order x, y, z, in cm-1): 
          0.1966089565             0.1008307731             0.2069806753
   Rotational constants (order x, y, z, in MHz): 
       5894.1890603707          3022.8309546739          6205.1254105295
  ECPDATA file not present.   Using default ECPDATA. 
  There are  250 basis functions.
 @CHECKOUT-I, Total execution time (CPU/WALL):         0.10/       0.12 seconds.
--executable xjoda finished with status     0 in        0.22 seconds (walltime).
 --invoking executable--
/home/besselman/CFOUR_18/cfour18/bin/xvmol
 SERIAL VERSION OF MOLECULE STARTED
********************************************************************************
                    INPUT FROM MOL FILE
********************************************************************************
INTGRL        1    0    1    0    0    0    0    0    0                         
         *** CFOUR Program System (Release V0.1) ***                            
SCF cc-pVTZ Optimization of Pyridine                                            
    7    2 X  Y       0.10E-08              0    0                              
   9999.00      3.00                                                            
          1.00000000    1    3    1    1    1                                   
H #1  -0.000000000000000  -0.000000000000000  -4.691195137613909                
    5    3                                                                      
   33.8700000000000       6.068000000000000E-003  0.000000000000000E+000        
  0.000000000000000E+000                                                        
   5.09500000000000       4.530800000000000E-002  0.000000000000000E+000        
  0.000000000000000E+000                                                        
   1.15900000000000       0.202822000000000       0.000000000000000E+000        
  0.000000000000000E+000                                                        
  0.325800000000000       0.503903000000000        1.00000000000000             
  0.000000000000000E+000                                                        
  0.102700000000000       0.383421000000000       0.000000000000000E+000        
   1.00000000000000                                                             
    2    2                                                                      
   1.40700000000000        1.00000000000000       0.000000000000000E+000        
  0.388000000000000       0.000000000000000E+000   1.00000000000000             
    1    1                                                                      
   1.05700000000000        1.00000000000000                                     
          6.00000000    1    4    1    1    1    1                              
C #2  -0.000000000000000  -0.000000000000000  -2.662145858685464                
   10    4                                                                      
   8236.00000000000       5.310000000000000E-004 -1.130000000000000E-004        
  0.000000000000000E+000  0.000000000000000E+000                                
   1235.00000000000       4.108000000000000E-003 -8.780000000000000E-004        
  0.000000000000000E+000  0.000000000000000E+000                                
   280.800000000000       2.108700000000000E-002 -4.540000000000000E-003        
  0.000000000000000E+000  0.000000000000000E+000                                
   79.2700000000000       8.185300000000000E-002 -1.813300000000000E-002        
  0.000000000000000E+000  0.000000000000000E+000                                
   25.5900000000000       0.234817000000000      -5.576000000000000E-002        
  0.000000000000000E+000  0.000000000000000E+000                                
   8.99700000000000       0.434401000000000      -0.126895000000000             
  0.000000000000000E+000  0.000000000000000E+000                                
   3.31900000000000       0.346129000000000      -0.170352000000000             
  0.000000000000000E+000  0.000000000000000E+000                                
  0.905900000000000       3.937800000000000E-002  0.140382000000000             
   1.00000000000000       0.000000000000000E+000                                
  0.364300000000000      -8.983000000000000E-003  0.598684000000000             
  0.000000000000000E+000  0.000000000000000E+000                                
  0.128500000000000       2.385000000000000E-003  0.395389000000000             
  0.000000000000000E+000   1.00000000000000                                     
    5    3                                                                      
   18.7100000000000       1.403100000000000E-002  0.000000000000000E+000        
  0.000000000000000E+000                                                        
   4.13300000000000       8.686600000000000E-002  0.000000000000000E+000        
  0.000000000000000E+000                                                        
   1.20000000000000       0.290216000000000       0.000000000000000E+000        
  0.000000000000000E+000                                                        
  0.382700000000000       0.501008000000000        1.00000000000000             
  0.000000000000000E+000                                                        
  0.120900000000000       0.343406000000000       0.000000000000000E+000        
   1.00000000000000                                                             
    2    2                                                                      
   1.09700000000000        1.00000000000000       0.000000000000000E+000        
  0.318000000000000       0.000000000000000E+000   1.00000000000000             
    1    1                                                                      
  0.761000000000000        1.00000000000000                                     
          6.00000000    1    4    1    1    1    1                              
C #3   2.231853826369946  -0.000000000000001  -1.309386538678743                
   10    4                                                                      
   8236.00000000000       5.310000000000000E-004 -1.130000000000000E-004        
  0.000000000000000E+000  0.000000000000000E+000                                
   1235.00000000000       4.108000000000000E-003 -8.780000000000000E-004        
  0.000000000000000E+000  0.000000000000000E+000                                
   280.800000000000       2.108700000000000E-002 -4.540000000000000E-003        
  0.000000000000000E+000  0.000000000000000E+000                                
   79.2700000000000       8.185300000000000E-002 -1.813300000000000E-002        
  0.000000000000000E+000  0.000000000000000E+000                                
   25.5900000000000       0.234817000000000      -5.576000000000000E-002        
  0.000000000000000E+000  0.000000000000000E+000                                
   8.99700000000000       0.434401000000000      -0.126895000000000             
  0.000000000000000E+000  0.000000000000000E+000                                
   3.31900000000000       0.346129000000000      -0.170352000000000             
  0.000000000000000E+000  0.000000000000000E+000                                
  0.905900000000000       3.937800000000000E-002  0.140382000000000             
   1.00000000000000       0.000000000000000E+000                                
  0.364300000000000      -8.983000000000000E-003  0.598684000000000             
  0.000000000000000E+000  0.000000000000000E+000                                
  0.128500000000000       2.385000000000000E-003  0.395389000000000             
  0.000000000000000E+000   1.00000000000000                                     
    5    3                                                                      
   18.7100000000000       1.403100000000000E-002  0.000000000000000E+000        
  0.000000000000000E+000                                                        
   4.13300000000000       8.686600000000000E-002  0.000000000000000E+000        
  0.000000000000000E+000                                                        
   1.20000000000000       0.290216000000000       0.000000000000000E+000        
  0.000000000000000E+000                                                        
  0.382700000000000       0.501008000000000        1.00000000000000             
  0.000000000000000E+000                                                        
  0.120900000000000       0.343406000000000       0.000000000000000E+000        
   1.00000000000000                                                             
    2    2                                                                      
   1.09700000000000        1.00000000000000       0.000000000000000E+000        
  0.318000000000000       0.000000000000000E+000   1.00000000000000             
    1    1                                                                      
  0.761000000000000        1.00000000000000                                     
          6.00000000    1    4    1    1    1    1                              
C #4   2.127605841998730  -0.000000000000001   1.301433196489952                
   10    4                                                                      
   8236.00000000000       5.310000000000000E-004 -1.130000000000000E-004        
  0.000000000000000E+000  0.000000000000000E+000                                
   1235.00000000000       4.108000000000000E-003 -8.780000000000000E-004        
  0.000000000000000E+000  0.000000000000000E+000                                
   280.800000000000       2.108700000000000E-002 -4.540000000000000E-003        
  0.000000000000000E+000  0.000000000000000E+000                                
   79.2700000000000       8.185300000000000E-002 -1.813300000000000E-002        
  0.000000000000000E+000  0.000000000000000E+000                                
   25.5900000000000       0.234817000000000      -5.576000000000000E-002        
  0.000000000000000E+000  0.000000000000000E+000                                
   8.99700000000000       0.434401000000000      -0.126895000000000             
  0.000000000000000E+000  0.000000000000000E+000                                
   3.31900000000000       0.346129000000000      -0.170352000000000             
  0.000000000000000E+000  0.000000000000000E+000                                
  0.905900000000000       3.937800000000000E-002  0.140382000000000             
   1.00000000000000       0.000000000000000E+000                                
  0.364300000000000      -8.983000000000000E-003  0.598684000000000             
  0.000000000000000E+000  0.000000000000000E+000                                
  0.128500000000000       2.385000000000000E-003  0.395389000000000             
  0.000000000000000E+000   1.00000000000000                                     
    5    3                                                                      
   18.7100000000000       1.403100000000000E-002  0.000000000000000E+000        
  0.000000000000000E+000                                                        
   4.13300000000000       8.686600000000000E-002  0.000000000000000E+000        
  0.000000000000000E+000                                                        
   1.20000000000000       0.290216000000000       0.000000000000000E+000        
  0.000000000000000E+000                                                        
  0.382700000000000       0.501008000000000        1.00000000000000             
  0.000000000000000E+000                                                        
  0.120900000000000       0.343406000000000       0.000000000000000E+000        
   1.00000000000000                                                             
    2    2                                                                      
   1.09700000000000        1.00000000000000       0.000000000000000E+000        
  0.318000000000000       0.000000000000000E+000   1.00000000000000             
    1    1                                                                      
  0.761000000000000        1.00000000000000                                     
          1.00000000    1    3    1    1    1                                   
H #5   4.031263161018167  -0.000000000000002  -2.243422515239338                
    5    3                                                                      
   33.8700000000000       6.068000000000000E-003  0.000000000000000E+000        
  0.000000000000000E+000                                                        
   5.09500000000000       4.530800000000000E-002  0.000000000000000E+000        
  0.000000000000000E+000                                                        
   1.15900000000000       0.202822000000000       0.000000000000000E+000        
  0.000000000000000E+000                                                        
  0.325800000000000       0.503903000000000        1.00000000000000             
  0.000000000000000E+000                                                        
  0.102700000000000       0.383421000000000       0.000000000000000E+000        
   1.00000000000000                                                             
    2    2                                                                      
   1.40700000000000        1.00000000000000       0.000000000000000E+000        
  0.388000000000000       0.000000000000000E+000   1.00000000000000             
    1    1                                                                      
   1.05700000000000        1.00000000000000                                     
          1.00000000    1    3    1    1    1                                   
H #6   3.851578985970514  -0.000000000000002   2.378609254138706                
    5    3                                                                      
   33.8700000000000       6.068000000000000E-003  0.000000000000000E+000        
  0.000000000000000E+000                                                        
   5.09500000000000       4.530800000000000E-002  0.000000000000000E+000        
  0.000000000000000E+000                                                        
   1.15900000000000       0.202822000000000       0.000000000000000E+000        
  0.000000000000000E+000                                                        
  0.325800000000000       0.503903000000000        1.00000000000000             
  0.000000000000000E+000                                                        
  0.102700000000000       0.383421000000000       0.000000000000000E+000        
   1.00000000000000                                                             
    2    2                                                                      
   1.40700000000000        1.00000000000000       0.000000000000000E+000        
  0.388000000000000       0.000000000000000E+000   1.00000000000000             
    1    1                                                                      
   1.05700000000000        1.00000000000000                                     
          7.00000000    1    4    1    1    1    1                              
N #7   0.000000000000001   0.000000000000000   2.613143746548956                
   10    4                                                                      
   11420.0000000000       5.230000000000000E-004 -1.150000000000000E-004        
  0.000000000000000E+000  0.000000000000000E+000                                
   1712.00000000000       4.045000000000000E-003 -8.950000000000000E-004        
  0.000000000000000E+000  0.000000000000000E+000                                
   389.300000000000       2.077500000000000E-002 -4.624000000000000E-003        
  0.000000000000000E+000  0.000000000000000E+000                                
   110.000000000000       8.072699999999999E-002 -1.852800000000000E-002        
  0.000000000000000E+000  0.000000000000000E+000                                
   35.5700000000000       0.233074000000000      -5.733900000000000E-002        
  0.000000000000000E+000  0.000000000000000E+000                                
   12.5400000000000       0.433501000000000      -0.132076000000000             
  0.000000000000000E+000  0.000000000000000E+000                                
   4.64400000000000       0.347472000000000      -0.172510000000000             
  0.000000000000000E+000  0.000000000000000E+000                                
   1.29300000000000       4.126200000000000E-002  0.151814000000000             
   1.00000000000000       0.000000000000000E+000                                
  0.511800000000000      -8.508000000000000E-003  0.599944000000000             
  0.000000000000000E+000  0.000000000000000E+000                                
  0.178700000000000       2.384000000000000E-003  0.387462000000000             
  0.000000000000000E+000   1.00000000000000                                     
    5    3                                                                      
   26.6300000000000       1.467000000000000E-002  0.000000000000000E+000        
  0.000000000000000E+000                                                        
   5.94800000000000       9.176400000000000E-002  0.000000000000000E+000        
  0.000000000000000E+000                                                        
   1.74200000000000       0.298683000000000       0.000000000000000E+000        
  0.000000000000000E+000                                                        
  0.555000000000000       0.498487000000000        1.00000000000000             
  0.000000000000000E+000                                                        
  0.172500000000000       0.337023000000000       0.000000000000000E+000        
   1.00000000000000                                                             
    2    2                                                                      
   1.65400000000000        1.00000000000000       0.000000000000000E+000        
  0.469000000000000       0.000000000000000E+000   1.00000000000000             
    1    1                                                                      
   1.09300000000000        1.00000000000000                                     
FINISH                                                                          
 
********************************************************************************
 ONE- AND TWO-ELECTRON INTEGRALS OVER SYMMETRY-ADAPTED AOS ARE CALCULATED.

  SPHERICAL HARMONICS ARE USED.
  
  INTEGRALS LESS THAN  0.10E-13 ARE NEGLECTED.

  NUCLEAR REPULSION ENERGY :  208.0946543369 A.U.
  @MOLECU-I, ONE ELECTRON INTEGRALS (CPU/WALL):        0.17/       0.17 SECONDS.
  @TWOEL-I,   14519527 INTEGRALS OF SYMMETRY TYPE  I I I I
  @TWOEL-I,   49634922 INTEGRALS OF SYMMETRY TYPE  I J I J
  @TWOEL-I,   25604472 INTEGRALS OF SYMMETRY TYPE  I I J J
  @TWOEL-I,   33126460 INTEGRALS OF SYMMETRY TYPE  I J K L
  @TWOEL-I, TOTAL NUMBER OF 2-E INTEGRALS  122885381.
  @MOLECU-I, TWO ELECTRON INTEGRALS (CPU/WALL):     1024.10/      34.30 SECONDS.
 @CHECKOUT-I, Total execution time (CPU/WALL):      1024.38/      34.59 seconds.

Running with 32 threads/proc

--executable xvmol finished with status     0 in       46.17 seconds (walltime).
 --invoking executable--
/home/besselman/CFOUR_18/cfour18/bin/xvmol2ja
 @GETMEM-I,  Allocated  183105 MB of main memory.
 @CHECKOUT-I, Total execution time (CPU/WALL):         1.85/       0.10 seconds.
--executable xvmol2ja finished with status     0 in        0.15 seconds (walltime).
 --invoking executable--
/home/besselman/CFOUR_18/cfour18/bin/xvscf
  -------------------------------------------------
  Self-Consistent-Field Program for HF calculations
  -------------------------------------------------
    Integrals from VMOL are used
  There are  250 functions in the AO basis.

  There are 4 irreducible representations.

       Irrep        # of functions
         1                 93
         2                 77
         3                 45
         4                 35


  Parameters for SCF calculation: 
        SCF reference function:  RHF  
  Maximum number of iterations:  150
     Full symmetry point group: C2v 
     Computational point group: C2v 
        Initial density matrix: MOREAD                 
     SCF convergence tolerance: 10**(-10)
  DIIS convergence acceleration:  ON
          Latest start for DIIS:   2
                     DIIS order:  10

     Alpha population by irrep:  11    7    2    1
      Beta population by irrep:  11    7    2    1


 @GETMEM-I,  Allocated      21 MB of main memory.
   Smallest overlap matrix eigenvalues 
     Symmetry    Eigenvalue    
         1      .1815307850D-03              
         2      .7280186707D-03              
         3      .1979531470D-01              
         4      .3729466784D-01              
  --------------------------------------------------------------------
  Iteration         Total Energy            Largest Density Difference
  --------------------------------------------------------------------
       0          -246.791295107962327              0.0000000000D+00
       1          -246.777987464614483              0.1227832604D-01
       2          -246.778000304114272              0.2138510588D-02
       3          -246.778002923465664              0.1543031722D-02
       4          -246.778003775436872              0.8534037586D-03
       5          -246.778004021066721              0.4188602495D-03
       6          -246.778004128996514              0.4063418236D-03
       7          -246.778004142382514              0.1444824802D-03
       8          -246.778004142610513              0.1818576283D-04
       9          -246.778004142621825              0.3355968317D-05
      10          -246.778004142621882              0.9170135469D-06
      11          -246.778004142623018              0.3547045616D-06
      12          -246.778004142621711              0.8654366767D-07
      13          -246.778004142619949              0.1750099266D-07
      14          -246.778004142620745              0.6127468311D-08
      15          -246.778004142623303              0.2165610684D-08
      16          -246.778004142621484              0.7086728496D-09
      17          -246.778004142620006              0.1192805021D-09
   final occupation vector 
    11  7  2  1
    11  7  2  1

  SCF has converged.

 Density matrix saved to file den.dat
 total electron number:   42.0000000000002     
     E(SCF)=      -246.778004142624496              0.7782947897D-10

  Eigenvector printing suppressed.


 
  ORBITAL EIGENVALUES (ALPHA)  (1H = 27.2113834 eV)

       MO #        E(hartree)               E(eV)           FULLSYM    COMPSYM
       ----   --------------------   --------------------   -------   ---------
    1     1         -15.5598395091        -423.4047585240      A1        A1 (1)
    2    94         -11.2675845952        -306.6065644125      B1        B1 (2)
    3     2         -11.2675663509        -306.6060679601      A1        A1 (1)
    4     3         -11.2542816370        -306.2445725168      A1        A1 (1)
    5    95         -11.2356973232        -305.7388676281      B1        B1 (2)
    6     4         -11.2356414131        -305.7373462378      A1        A1 (1)
    7     5          -1.2658105102         -34.4444551040      A1        A1 (1)
    8     6          -1.0936600202         -29.7600021189      A1        A1 (1)
    9    96          -1.0357343866         -28.1837654936      B1        B1 (2)
   10     7          -0.8610222202         -23.4296057499      A1        A1 (1)
   11    97          -0.8584392169         -23.3593186563      B1        B1 (2)
   12     8          -0.7259077383         -19.7529537800      A1        A1 (1)
   13    98          -0.6644641642         -18.0809891270      B1        B1 (2)
   14     9          -0.6529687533         -17.7681830942      A1        A1 (1)
   15    99          -0.5976961742         -16.2641397537      B1        B1 (2)
   16    10          -0.5798774653         -15.7792680338      A1        A1 (1)
   17   171          -0.5462142354         -14.8632449784      B2        B2 (3)
   18   100          -0.5192007343         -14.1281702432      B1        B1 (2)
   19    11          -0.4170420336         -11.3482906705      A1        A1 (1)
   20   172          -0.3859756020         -10.5029300891      B2        B2 (3)
   21   216          -0.3477315888          -9.4622575832      A2        A2 (4)
  +++++++++++++++++++++++++++++++++++++++++++++++++++++++++++++++++++++++++++++
   22   173           0.1104958144           3.0067439710      B2        B2 (3)
   23   217           0.1265032230           3.4423277031      A2        A2 (4)
   24    12           0.1443142909           3.9269915006      A1        A1 (1)
   25   101           0.1656616716           4.5078832608      B1        B1 (2)
   26    13           0.1783376565           4.8528143451      A1        A1 (1)
   27   102           0.2020622525           5.4983934226      B1        B1 (2)
   28    14           0.2150146044           5.8508448377      A1        A1 (1)
   29    15           0.3028416813           8.2407411001      A1        A1 (1)
   30   174           0.3230303707           8.7901032676      B2        B2 (3)
   31   103           0.3549492563           9.6586602997      B1        B1 (2)
   32    16           0.3627298003           9.8703796659      A1        A1 (1)
   33   104           0.3754791419          10.2173068896      B1        B1 (2)
   34    17           0.4002485800          10.8913175652      A1        A1 (1)
   35   175           0.4217486694          11.4763647426      B2        B2 (3)
   36   105           0.4401607753          11.9773836140      B1        B1 (2)
   37   218           0.4646867448          12.6447691726      A2        A2 (4)
   38   176           0.4841685598          13.1748963097      B2        B2 (3)
   39   106           0.5018007346          13.6546921799      B1        B1 (2)
   40    18           0.5059421396          13.7673855397      A1        A1 (1)
   41    19           0.5162905331          14.0489796421      A1        A1 (1)
   42   107           0.5654272086          15.3860565589      B1        B1 (2)
   43   219           0.5675049556          15.4425949282      A2        A2 (4)
   44    20           0.5693589046          15.4930434462      A1        A1 (1)
   45   108           0.5918149894          16.1041045776      B1        B1 (2)
   46    21           0.6004885702          16.3401247116      A1        A1 (1)
   47   177           0.6028762798          16.4050975929      B2        B2 (3)
   48    22           0.6224522424          16.9377866157      A1        A1 (1)
   49   178           0.6289693659          17.1151265614      B2        B2 (3)
   50   109           0.6357662245          17.3000784870      B1        B1 (2)
   51    23           0.6391378747          17.3918257546      A1        A1 (1)
   52    24           0.6867993554          18.6887605781      A1        A1 (1)
   53    25           0.6967864564          18.9605234131      A1        A1 (1)
   54   110           0.7167674916          19.5042350218      B1        B1 (2)
   55   111           0.7283993303          19.8207534454      B1        B1 (2)
   56    26           0.7826321933          21.2965046736      A1        A1 (1)
   57   179           0.8122139282          22.1014646034      B2        B2 (3)
   58   112           0.8456668365          23.0117645176      B1        B1 (2)
   59   220           0.8537335175          23.2312700648      A2        A2 (4)
   60    27           0.8570321700          23.3210309651      A1        A1 (1)
   61   221           0.8669196676          23.5900834514      A2        A2 (4)
   62   180           0.8891240472          24.1942953392      B2        B2 (3)
   63   113           0.9431548687          25.6645487374      B1        B1 (2)
   64    28           0.9465211343          25.7561494821      A1        A1 (1)
   65   114           0.9497214146          25.8432335349      B1        B1 (2)
   66   222           0.9831917230          26.7540069315      A2        A2 (4)
   67    29           1.0102355220          27.4899061121      A1        A1 (1)
   68   181           1.0296388445          28.0178973599      B2        B2 (3)
   69    30           1.0517992233          28.6209119253      A1        A1 (1)
   70   115           1.0531281534          28.6570739510      B1        B1 (2)
   71    31           1.1159521792          30.3666026042      A1        A1 (1)
   72   182           1.1370873037          30.9417185807      B2        B2 (3)
   73   116           1.1457724564          31.1780536005      B1        B1 (2)
   74   183           1.2133173776          33.0160443472      B2        B2 (3)
   75    32           1.2210712309          33.2270374218      A1        A1 (1)
   76   223           1.2391661296          33.7194246478      A2        A2 (4)
   77   117           1.2436232657          33.8407094873      B1        B1 (2)
   78    33           1.2674672374          34.4895369435      A1        A1 (1)
   79   224           1.3349092234          36.3247266826      A2        A2 (4)
   80   184           1.3361323460          36.3580095390      B2        B2 (3)
   81   118           1.3373570514          36.3913354696      B1        B1 (2)
   82    34           1.3766493586          37.4605335054      A1        A1 (1)
   83   119           1.4192786213          38.6205347152      B1        B1 (2)
   84    35           1.4441066081          39.2961385842      A1        A1 (1)
   85   185           1.4986258587          40.7796828155      B2        B2 (3)
   86   120           1.5007268074          40.8368525348      B1        B1 (2)
   87   121           1.5133364242          41.1799776522      B1        B1 (2)
   88   122           1.5323556298          41.6975165467      B1        B1 (2)
   89    36           1.5516968373          42.2238175595      A1        A1 (1)
   90    37           1.5658803998          42.6097719170      A1        A1 (1)
   91   123           1.5813521754          43.0307803342      B1        B1 (2)
   92    38           1.5917057794          43.3125162233      A1        A1 (1)
   93   225           1.5925453193          43.3353612647      A2        A2 (4)
   94   226           1.6129339638          43.8901644868      A2        A2 (4)
   95   186           1.6261655021          44.2502129490      B2        B2 (3)
   96    39           1.6788803186          45.6846560322      A1        A1 (1)
   97   124           1.7159242674          46.6926731267      B1        B1 (2)
   98    40           1.7592457475          47.8715105291      A1        A1 (1)
   99    41           1.8189352134          49.4957434726      A1        A1 (1)
  100   125           1.8674012905          50.8145724773      B1        B1 (2)
  101   187           1.8802508974          51.1642280580      B2        B2 (3)
  102    42           1.9366273673          52.6983097941      A1        A1 (1)
  103   227           2.0247078488          55.0951015473      A2        A2 (4)
  104    43           2.1217960402          57.7370055469      A1        A1 (1)
  105   126           2.1423274530          58.2956936926      B1        B1 (2)
  106   127           2.2092104678          60.1156730518      B1        B1 (2)
  107    44           2.2295707326          60.6697040218      A1        A1 (1)
  108   128           2.3053264927          62.7311230549      B1        B1 (2)
  109   188           2.3500691259          63.9486320002      B2        B2 (3)
  110    45           2.3927166019          65.1091288226      A1        A1 (1)
  111   228           2.4140519873          65.6896941742      A2        A2 (4)
  112   189           2.4641635476          67.0532990532      B2        B2 (3)
  113    46           2.5098950904          68.2977175977      A1        A1 (1)
  114   129           2.5130527781          68.3836426483      B1        B1 (2)
  115   229           2.5329304260          68.9245409462      A2        A2 (4)
  116   130           2.5498078276          69.3837983927      B1        B1 (2)
  117    47           2.5979345581          70.6933933089      A1        A1 (1)
  118    48           2.6826937020          72.9998068701      A1        A1 (1)
  119   230           2.6881126734          73.1472645777      A2        A2 (4)
  120   190           2.7050523887          73.6082176653      B2        B2 (3)
  121    49           2.7394176665          74.5433444151      A1        A1 (1)
  122   131           2.7525277467          74.9000878341      B1        B1 (2)
  123   191           2.8130346489          76.5465643476      B2        B2 (3)
  124   132           2.8474340971          77.4826209211      B1        B1 (2)
  125    50           2.8782024390          78.3198700700      A1        A1 (1)
  126   192           2.9384238083          79.9585768407      B2        B2 (3)
  127   133           2.9399382947          79.9997881107      B1        B1 (2)
  128    51           2.9637322296          80.6472539935      A1        A1 (1)
  129   231           2.9642356507          80.6609527786      A2        A2 (4)
  130   193           2.9837173858          81.1910777431      B2        B2 (3)
  131   232           3.0545400377          83.1182600771      A2        A2 (4)
  132   134           3.0744482072          83.6599889091      B1        B1 (2)
  133    52           3.0949564760          84.2180472738      A1        A1 (1)
  134   194           3.0957689776          84.2401565682      B2        B2 (3)
  135    53           3.1337384821          85.2733593114      A1        A1 (1)
  136   135           3.1387417735          85.4095057922      B1        B1 (2)
  137   195           3.2015740419          87.1192587370      B2        B2 (3)
  138   196           3.2120093033          87.4032166372      B2        B2 (3)
  139   136           3.2194436478          87.6055154360      B1        B1 (2)
  140   233           3.2397320653          88.1575913408      A2        A2 (4)
  141   197           3.2430921711          88.2490244693      B2        B2 (3)
  142    54           3.3012846298          89.8325217733      A1        A1 (1)
  143    55           3.3122516522          90.1309496255      A1        A1 (1)
  144   137           3.3355836980          90.7658468695      B1        B1 (2)
  145    56           3.3366218510          90.7940964481      A1        A1 (1)
  146   234           3.3480187321          91.1042213505      A2        A2 (4)
  147   138           3.3761615720          91.8700269566      B1        B1 (2)
  148    57           3.3876234626          92.1819208544      A1        A1 (1)
  149   235           3.4185809887          93.0243179673      A2        A2 (4)
  150   139           3.4187354370          93.0285207185      B1        B1 (2)
  151   198           3.4377364370          93.5455642166      B2        B2 (3)
  152    58           3.4510289243          93.9072711832      A1        A1 (1)
  153   236           3.4542367471          93.9945604800      A2        A2 (4)
  154   237           3.4639220198          94.2581101492      A2        A2 (4)
  155   140           3.4979995786          95.1854076667      B1        B1 (2)
  156    59           3.5102895564          95.5198349647      A1        A1 (1)
  157   199           3.5138540308          95.6168292450      B2        B2 (3)
  158    60           3.5569148245          96.7885730110      A1        A1 (1)
  159   141           3.5683192641          97.0989035885      B1        B1 (2)
  160   200           3.5963373059          97.8613132664      B2        B2 (3)
  161   238           3.6352953075          98.9214143841      A2        A2 (4)
  162    61           3.6727849572          99.9415596165      A1        A1 (1)
  163   142           3.6820880593         100.1947098939      B1        B1 (2)
  164   201           3.7019274604         100.7345674440      B2        B2 (3)
  165   143           3.7153851857         101.1007707654      B1        B1 (2)
  166    62           3.7345511488         101.6223031367      A1        A1 (1)
  167   239           3.7406059733         101.7870632880      A2        A2 (4)
  168   144           3.7630876551         102.3988209509      B1        B1 (2)
  169    63           3.7683967818         102.5432896321      A1        A1 (1)
  170   145           3.8551533742         104.9040565307      B1        B1 (2)
  171   202           3.8570118501         104.9546282314      B2        B2 (3)
  172    64           3.9176250146         106.6039962907      A1        A1 (1)
  173   240           3.9645362572         107.8805160982      A2        A2 (4)
  174    65           3.9675645057         107.9629189276      A1        A1 (1)
  175   146           3.9837130548         108.4023432886      B1        B1 (2)
  176   241           4.0517211717         110.2529382317      A2        A2 (4)
  177   203           4.0682577242         110.7029207021      B2        B2 (3)
  178    66           4.0695439844         110.7379216218      A1        A1 (1)
  179   204           4.1330777513         112.4667633113      B2        B2 (3)
  180    67           4.1546585720         113.0540072996      A1        A1 (1)
  181   147           4.1697544671         113.4647874882      B1        B1 (2)
  182   205           4.1751389942         113.6113079192      B2        B2 (3)
  183   242           4.1872380697         113.9405405015      A2        A2 (4)
  184   148           4.2169901999         114.7501371226      B1        B1 (2)
  185    68           4.2173483270         114.7598822568      A1        A1 (1)
  186   243           4.2230687358         114.9155424942      A2        A2 (4)
  187   206           4.2292412204         115.0835043384      B2        B2 (3)
  188   149           4.2507169619         115.6678889747      B1        B1 (2)
  189    69           4.3381868528         118.0480657117      A1        A1 (1)
  190   150           4.3606503306         118.6593280189      B1        B1 (2)
  191    70           4.4071585295         119.9248804501      A1        A1 (1)
  192   244           4.4459454515         120.9803262559      A2        A2 (4)
  193    71           4.4676529547         121.5710174479      A1        A1 (1)
  194   151           4.4712333520         121.6684450111      B1        B1 (2)
  195   207           4.4990770211         122.4261097678      B2        B2 (3)
  196   152           4.5500963799         123.8144171003      B1        B1 (2)
  197   153           4.5910368029         124.9284626471      B1        B1 (2)
  198    72           4.5938443344         125.0048594638      A1        A1 (1)
  199   208           4.6033775266         125.2642708114      B2        B2 (3)
  200   245           4.6348958591         126.1219282413      A2        A2 (4)
  201    73           4.6861316834         127.5161258987      A1        A1 (1)
  202   154           4.7065781519         128.0725025936      B1        B1 (2)
  203    74           4.7300253385         128.7105329779      A1        A1 (1)
  204    75           4.7655202510         129.6763986506      A1        A1 (1)
  205   155           4.8140085685         130.9958328486      B1        B1 (2)
  206   209           4.8296168847         131.4205567247      B2        B2 (3)
  207   210           4.8926289308         133.1352016712      B2        B2 (3)
  208   246           4.8966346722         133.2442034360      A2        A2 (4)
  209    76           4.9306708946         134.1703761330      A1        A1 (1)
  210   156           5.0026311102         136.1285131493      B1        B1 (2)
  211   211           5.0280207178         136.8193994939      B2        B2 (3)
  212    77           5.0285534220         136.8338951133      A1        A1 (1)
  213    78           5.1130407972         139.1329134716      A1        A1 (1)
  214   247           5.1551391007         140.2784665500      A2        A2 (4)
  215   157           5.2012758763         141.5339120404      B1        B1 (2)
  216    79           5.2028261677         141.5760976128      A1        A1 (1)
  217   158           5.2083232302         141.7256802879      B1        B1 (2)
  218   212           5.2548460125         142.9916295554      B2        B2 (3)
  219   213           5.3373974951         145.2379695980      B2        B2 (3)
  220   248           5.3467393088         145.4921732715      A2        A2 (4)
  221    80           5.3646053335         145.9783325201      A1        A1 (1)
  222   159           5.3805434380         146.4120303924      B1        B1 (2)
  223    81           5.4170862335         147.4064104119      A1        A1 (1)
  224    82           5.4899532674         149.3892232080      A1        A1 (1)
  225   160           5.4935635780         149.4874647521      B1        B1 (2)
  226   249           5.4961992473         149.5591849599      A2        A2 (4)
  227   161           5.5326488187         150.5510282219      B1        B1 (2)
  228    83           5.6368389700         153.3861863773      A1        A1 (1)
  229   214           5.6746502189         154.4150827687      B2        B2 (3)
  230   250           5.7848159830         157.4128456108      A2        A2 (4)
  231   162           5.8079928261         158.0435195756      B1        B1 (2)
  232   163           5.8585777491         159.4200053105      B1        B1 (2)
  233   215           5.8763370689         159.9032609683      B2        B2 (3)
  234    84           5.9623169824         162.2428933596      A1        A1 (1)
  235    85           6.0217062262         163.8589568437      A1        A1 (1)
  236    86           6.0804223219         165.4567030360      A1        A1 (1)
  237   164           6.1811955706         168.1988825413      B1        B1 (2)
  238    87           6.2976465175         171.3676739044      A1        A1 (1)
  239   165           6.3942752704         173.9970759471      B1        B1 (2)
  240   166           6.5425078759         178.0306902079      B1        B1 (2)
  241    88           6.6900151138         182.0445662130      A1        A1 (1)
  242    89           6.7472195732         183.6011786893      A1        A1 (1)
  243   167           6.8044677670         185.1589812416      B1        B1 (2)
  244   168           7.4489999292         202.6975930213      B1        B1 (2)
  245    90           9.7450742543         265.1769517942      A1        A1 (1)
  246   169          12.8202661524         348.8571775631      B1        B1 (2)
  247    91          13.0946010488         356.3222096079      A1        A1 (1)
  248    92          13.6742992385         372.0965993045      A1        A1 (1)
  249   170          14.1148021979         384.0832942214      B1        B1 (2)
  250    93          15.8315579889         430.7985942543      A1        A1 (1)


  VSCF finished.

 @CHECKOUT-I, Total execution time (CPU/WALL):       142.15/      18.94 seconds.
--executable xvscf finished with status     0 in       18.97 seconds (walltime).
 --invoking executable--
/home/besselman/CFOUR_18/cfour18/bin/xvdint
 @GETMEM-I,  Allocated  183105 MB of main memory.
 One- and two-electron integral derivatives are calculated
 for RHF gradients and dipole moments.
 Spherical gaussians are used.

                     Kinetic energy integral gradient
                     --------------------------------

                         H #1 z     0.4720179776
                         C #2 z     0.2101964490
                         C #3 x    -0.3367438701
                         C #3 z     0.1665778578
                         C #4 x    -0.6270659451
                         C #4 z     0.1745590594
                         H #5 x    -0.8298661428
                         H #5 z     0.4290424022
                         H #6 x    -0.7853987335
                         H #6 z    -0.5264302494
                         N #7 z    -0.9259634966


 H #1       0.0000000000            0.0000000000            0.4720179776
 C #2       0.0000000000            0.0000000000            0.2101964490
 C #3 1    -0.1683719350            0.0000000000            0.0832889289
 C #3 2     0.1683719350            0.0000000000            0.0832889289
 C #4 1    -0.3135329726            0.0000000000            0.0872795297
 C #4 2     0.3135329726            0.0000000000            0.0872795297
 H #5 1    -0.4149330714            0.0000000000            0.2145212011
 H #5 2     0.4149330714            0.0000000000            0.2145212011
 H #6 1    -0.3926993668            0.0000000000           -0.2632151247
 H #6 2     0.3926993668            0.0000000000           -0.2632151247
 N #7       0.0000000000            0.0000000000           -0.9259634966


                   Nuclear attraction integral gradient
                   ------------------------------------

                         H #1 z    -7.5073785158
                         C #2 z   -17.7335608671
                         C #3 x    29.8562528295
                         C #3 z   -16.2860642675
                         C #4 x    34.4265868069
                         C #4 z     9.8705276095
                         H #5 x    12.9678630565
                         H #5 z    -6.8154978333
                         H #6 x    12.6592071538
                         H #6 z     8.4964481633
                         N #7 z    29.9755257109


 H #1       0.0000000000            0.0000000000           -7.5073785158
 C #2       0.0000000000            0.0000000000          -17.7335608671
 C #3 1    14.9281264148            0.0000000000           -8.1430321337
 C #3 2   -14.9281264148            0.0000000000           -8.1430321337
 C #4 1    17.2132934034            0.0000000000            4.9352638048
 C #4 2   -17.2132934034            0.0000000000            4.9352638048
 H #5 1     6.4839315283            0.0000000000           -3.4077489167
 H #5 2    -6.4839315283            0.0000000000           -3.4077489167
 H #6 1     6.3296035769            0.0000000000            4.2482240817
 H #6 2    -6.3296035769            0.0000000000            4.2482240817
 N #7       0.0000000000            0.0000000000           29.9755257109


                      Reorthonormalization gradient
                      -----------------------------

                         H #1 z     0.2233997690
                         C #2 z    -0.0680537416
                         C #3 x     0.1427906050
                         C #3 z    -0.1366495644
                         C #4 x    -0.2066534474
                         C #4 z     0.4716731413
                         H #5 x    -0.3608697341
                         H #5 z     0.1850054157
                         H #6 x    -0.3346068227
                         H #6 z    -0.2528985909
                         N #7 z    -0.4224764292


 H #1       0.0000000000            0.0000000000            0.2233997690
 C #2       0.0000000000            0.0000000000           -0.0680537416
 C #3 1     0.0713953025            0.0000000000           -0.0683247822
 C #3 2    -0.0713953025            0.0000000000           -0.0683247822
 C #4 1    -0.1033267237            0.0000000000            0.2358365706
 C #4 2     0.1033267237            0.0000000000            0.2358365706
 H #5 1    -0.1804348671            0.0000000000            0.0925027079
 H #5 2     0.1804348671            0.0000000000            0.0925027079
 H #6 1    -0.1673034114            0.0000000000           -0.1264492955
 H #6 2     0.1673034114            0.0000000000           -0.1264492955
 N #7       0.0000000000            0.0000000000           -0.4224764292


                Electronic contributions to dipole moment
                -----------------------------------------

                               au             Debye

                    z      1.30483149      3.31655140

  Conversion factor used: 1 a.u. =   2.54174691 Debye 


 Evaluation of 1e integral derivatives required    5.30 seconds.
 Evaluation of 2el integral derivatives

                      Two-electron integral gradient
                      ------------------------------

                         H #1 z     4.2593385720
                         C #2 z     8.6065300320
                         C #3 x   -14.1475942057
                         C #3 z     7.3833093139
                         C #4 x   -16.6993102274
                         C #4 z    -3.0195004630
                         H #5 x    -7.2496926588
                         H #5 z     3.7868959704
                         H #6 x    -7.0692633393
                         H #6 z    -5.0082017865
                         N #7 z   -16.0083716387


 H #1       0.0000000000            0.0000000000            4.2593385720
 C #2       0.0000000000            0.0000000000            8.6065300320
 C #3 1    -7.0737971028            0.0000000000            3.6916546569
 C #3 2     7.0737971028            0.0000000000            3.6916546569
 C #4 1    -8.3496551137            0.0000000000           -1.5097502315
 C #4 2     8.3496551137            0.0000000000           -1.5097502315
 H #5 1    -3.6248463294            0.0000000000            1.8934479852
 H #5 2     3.6248463294            0.0000000000            1.8934479852
 H #6 1    -3.5346316697            0.0000000000           -2.5041008932
 H #6 2     3.5346316697            0.0000000000           -2.5041008932
 N #7       0.0000000000            0.0000000000          -16.0083716387


 Evaluation of 2e integral derivatives required  171.15 seconds.

                            Molecular gradient
                            ------------------

                         H #1 z    -0.0006142315
                         C #2 z    -0.0065003972
                         C #3 x    -0.0042080044
                         C #3 z     0.0036084773
                         C #4 x     0.0056895438
                         C #4 z    -0.0062563245
                         H #5 x     0.0006187346
                         H #5 z    -0.0000415462
                         H #6 x     0.0020793018
                         H #6 z     0.0000346174
                         N #7 z     0.0097694048


 H #1       0.0000000000            0.0000000000           -0.0006142315
 C #2       0.0000000000            0.0000000000           -0.0065003972
 C #3 1    -0.0021040022            0.0000000000            0.0018042387
 C #3 2     0.0021040022            0.0000000000            0.0018042387
 C #4 1     0.0028447719            0.0000000000           -0.0031281622
 C #4 2    -0.0028447719            0.0000000000           -0.0031281622
 H #5 1     0.0003093673            0.0000000000           -0.0000207731
 H #5 2    -0.0003093673            0.0000000000           -0.0000207731
 H #6 1     0.0010396509            0.0000000000            0.0000173087
 H #6 2    -0.0010396509            0.0000000000            0.0000173087
 N #7       0.0000000000            0.0000000000            0.0097694048


  Molecular gradient norm 0.157E-01

                           Total dipole moment
                           -------------------

                               au             Debye

                    z     -0.89229921     -2.26799875

  Conversion factor used: 1 a.u. =   2.54174691 Debye 


 @CHECKOUT-I, Total execution time (CPU/WALL):       176.43/     165.43 seconds.
--executable xvdint finished with status     0 in      165.47 seconds (walltime).
 --invoking executable--
/home/besselman/CFOUR_18/cfour18/bin/xjoda
   JODA beginning optimization cycle #  5.
   Retrieving information from last optimization cycle.
                    10                     0
 OriVec is    1.00000000000000      -5.608327010386880E-016
  0.000000000000000E+000                     1
  calling readgh 3                      4                    -1
  gradient from JOBARC 
   0.000000000000000   0.000000000000000  -0.000614231511484
   0.000000000000000   0.000000000000000  -0.006500397230262
  -0.002104002177379   0.000000000000000   0.001804238662878
   0.002104002177379   0.000000000000000   0.001804238662878
   0.002844771907462   0.000000000000000  -0.003128162240827
  -0.002844771907462   0.000000000000000  -0.003128162240827
   0.000309367315320   0.000000000000000  -0.000020773103158
  -0.000309367315320   0.000000000000000  -0.000020773103158
   0.001039650883599   0.000000000000000   0.000017308676609
  -0.001039650883599   0.000000000000000   0.000017308676609
   0.000000000000000   0.000000000000000   0.009769404750578
 
                     0
  current gradient vector 
        0.000000000000000        0.000000000000000       -0.000614231511484
        0.000000000000000        0.000000000000000       -0.006500397230262
       -0.002104002177379        0.000000000000000        0.001804238662878
        0.002104002177379        0.000000000000000        0.001804238662878
        0.002844771907462        0.000000000000000       -0.003128162240827
       -0.002844771907462        0.000000000000000       -0.003128162240827
        0.000309367315320        0.000000000000000       -0.000020773103158
       -0.000309367315320        0.000000000000000       -0.000020773103158
        0.001039650883599        0.000000000000000        0.000017308676609
       -0.001039650883599        0.000000000000000        0.000017308676609
        0.000000000000000        0.000000000000000        0.000000000000000
        0.000000000000000        0.000000000000000        0.009769404750578
   Internal coordinate energy gradients (atomic units): 
                     R                 dV/dR
 [R1   ]    2.029049278928445    0.000614231511470
 [R2   ]    2.609814031717053    0.001099106931187
 [A1   ]    2.115699773341748   -0.016445210023187
 [R2   ]    2.609814031717053    0.001099106931187
 [A1   ]    2.115699773341748   -0.016445210023187
 [D180 ]    3.141592653589793   -0.000000000000000
 [R3   ]    2.612900176392469   -0.003263355103292
 [A2   ]    2.075791757639625    0.010907274815371
 [D180 ]    3.141592653589793   -0.000000000000000
 [R3   ]    2.612900176392469   -0.003263355103292
 [A2   ]    2.075791757639625    0.010907274815371
 [D180 ]    3.141592653589793   -0.000000000000000
 [R4   ]    2.027386780840956    0.000284149658145
 [A3   ]    2.117894991123483    0.000251580886774
 [D0   ]    0.000000000000000   -0.000000000000000
 [R4   ]    2.027386780840956    0.000284149658145
 [A3   ]    2.117894991123483    0.000251580886774
 [D0   ]    0.000000000000000   -0.000000000000000
 [R5   ]    2.032828487676142    0.000890864480431
 [A4   ]    2.089359495164930   -0.001090047346471
 [D180 ]    3.141592653589793   -0.000000000000000
 [R5   ]    2.032828487676142    0.000890864480431
 [A4   ]    2.089359495164930   -0.001090047346471
 [D180 ]    3.141592653589793   -0.000000000000000
 [R    ]    1.889726907414138   -0.000000000000001
 [A90  ]    1.570796326794897    0.000000000000006
 [D90  ]    1.570796326794897    0.000000000000000
 [R6   ]    5.275289605234420    0.009769404750592
 [A90  ]    1.570796326794897    0.000000000000006
 [D180 ]    3.141592653589793   -0.000000000000000
                     4                    -1                     0 ****
   Hessian from cycle  4 read.
   BFGS update using last two gradients and previous step.
   Optimization cycle  5.  Updating structure with Newton-Raphson step.
  @EFOL-I, Current internal coordinate Hessian written to FCMINT.
   There are  10 independent internal coordinates which will be optimized.
   Hessian matrix in totally symmetric symmetry coordinates: 
              R1        R2        A1        R3        A2   
  R1         0.978053 -0.066370  0.492982  0.052048 -0.217922
  R2        -0.066370  1.307334 -2.670456 -0.295227  1.660523
  A1         0.492982 -2.670456 31.442300  4.550569 *********
  R3         0.052048 -0.295227  4.550569  1.774797 -1.891861
  A2        -0.217922  1.660523 ********* -1.891861  8.919110
  R4        -0.031126 -0.109080  0.712322  0.060291 -0.359358
  A3        -0.002379  0.054889 -0.140461  0.027713  0.206069
  R5        -0.033963 -0.073118  0.440018  0.034357 -0.188058
  A4         0.015644 -0.121446  0.857566  0.070642 -0.585385
  R6        -0.143598 -0.064826 -2.347625 -0.615420  0.699237
 
              R4        A3        R5        A4        R6   
  R1        -0.031126 -0.002379 -0.033963  0.015644 -0.143598
  R2        -0.109080  0.054889 -0.073118 -0.121446 -0.064826
  A1         0.712322 -0.140461  0.440018  0.857566 -2.347625
  R3         0.060291  0.027713  0.034357  0.070642 -0.615420
  A2        -0.359358  0.206069 -0.188058 -0.585385  0.699237
  R4         0.957804 -0.009395 -0.047992  0.029470 -0.180917
  A3        -0.009395  0.269208 -0.003123 -0.025242 -0.067665
  R5        -0.047992 -0.003123  0.949969  0.016013 -0.175533
  A4         0.029470 -0.025242  0.016013  0.298028  0.032331
  R6        -0.180917 -0.067665 -0.175533  0.032331  1.122947
   The eigenvectors of the Hessian matrix: 
                   1         2         3         4         5
  R1         0.028920  0.000383  0.206250  0.162443  0.077428
  R2         0.030782  0.000269  0.174119  0.390508 -0.807914
  A1        -0.062911 -0.027856  0.219019 -0.347716 -0.118911
  R3         0.027322  0.000177  0.121568  0.488865  0.541700
  A2        -0.184705 -0.035788  0.359227 -0.587253  0.076895
  R4         0.040111  0.000513  0.295373  0.189697  0.152570
  A3         0.490770  0.858324  0.001536 -0.120035  0.002964
  R5         0.039617  0.000552  0.284193  0.214843  0.066266
  A4        -0.840994  0.511097  0.031001  0.140570 -0.006090
  R6         0.089951  0.001779  0.752581  0.006541 -0.008559
 
                   6         7         8         9        10
  R1         0.520920  0.795336  0.132029  0.051942  0.013963
  R2        -0.125553  0.020677 -0.052380  0.371724 -0.079995
  A1        -0.000188  0.000000 -0.001041  0.198459  0.879127
  R3        -0.269516  0.015164 -0.349533  0.490780  0.127040
  A2        -0.000807  0.000000 -0.003005  0.534360 -0.446352
  R4        -0.293065 -0.086096  0.870405  0.023530  0.020623
  A3        -0.000170  0.000000 -0.000348  0.089315 -0.005304
  R5         0.710374 -0.598477  0.021339  0.060832  0.012434
  A4         0.000290 -0.000000  0.000569 -0.100442  0.025739
  R6        -0.222982  0.034590 -0.315563 -0.520588 -0.062471
   The eigenvalues of the Hessian matrix: 
       0.24434      0.25002      0.48363      0.63595      0.98535      0.99995
       1.00000      1.00026      1.98751     40.43254
   Gradients along Hessian eigenvectors: 
       0.00097     -0.00037      0.00807     -0.00237      0.00032     -0.00004
       0.00000     -0.00112     -0.00284     -0.02866
   There are  0 negative eigenvalues.
   Summary of Optimization Cycle: 
   The maximum unscaled step is:    0.01609.
   Scale factor set to:  1.00000.
   Forces are in hartree/bohr and hartree/radian.
   Parameter values are in Angstroms and degrees.
--------------------------------------------------------------------------
  Parameter     dV/dR           Step          Rold            Rnew
--------------------------------------------------------------------------
    R1      0.0006142315   -0.0014395048    1.0737266329    1.0722871281
    R2      0.0010991069   -0.0003371397    1.3810541035    1.3807169637
    A1     -0.0164452100   -0.1537878119  121.2206677293  121.0668799173
    R3     -0.0032633551   -0.0000361795    1.3826872209    1.3826510414
    A2      0.0109072748   -0.2868137180  118.9341068608  118.6472931428
    R4      0.0002841497   -0.0012791145    1.0728468768    1.0715677623
    A3      0.0002515809   -0.0418135961  121.3464444433  121.3046308472
    R5      0.0008908645   -0.0014846250    1.0757265041    1.0742418790
    A4     -0.0010900473    0.1610046307  119.7114809585  119.8724855892
    R6      0.0097694048   -0.0074231398    2.7915630263    2.7841398865
--------------------------------------------------------------------------
  Minimum force:  0.000251581 / RMS force:  0.007065519
 Updating structure...
  -1.00000000000000       0.856565525934768       0.552374662880834     
  -1.00000000000000       0.877587554040302       0.856565525934768     
  -1.00000000000000       0.877587554040302       0.856565525934768     
  0.999999999999999       0.854416837973422       0.856565525934768     
  0.999999999999999       0.854416837973422       0.856565525934768     
  -1.00000000000000       0.867136031286309       0.877587554040302     
  -1.00000000000000       0.867136031286309       0.877587554040302     
  6.123233995736772E-017   1.00000000000000       0.552374662880834     
  -1.00000000000000        1.00000000000000       0.731327682011637     
   Rotational constants (in cm-1): 
          0.1010235345             0.1972266766             0.2071089938
   Rotational constants (in MHz): 
       3028.6097963458          5912.7078456902          6208.9723019157


 ----------------------------------------------------------------
         Coordinates used in calculation (QCOMP) 
 ----------------------------------------------------------------
 Z-matrix   Atomic            Coordinates (in bohr)
  Symbol    Number           X              Y              Z
 ----------------------------------------------------------------
     H         1        -0.00000000    -0.00000000    -4.68181603
     C         6        -0.00000000    -0.00000000    -2.65548702
     C         6         2.23493101    -0.00000000    -1.30905186
     C         6        -2.23493101     0.00000000    -1.30905186
     C         6         2.12462455    -0.00000000     1.30145049
     C         6        -2.12462455     0.00000000     1.30145049
     H         1         4.02899962    -0.00000000    -2.24810443
     H         1        -4.02899962     0.00000000    -2.24810443
     H         1         3.84067555    -0.00000000     2.38596060
     H         1        -3.84067555     0.00000000     2.38596060
     X         0         0.00000000     1.88972691    -2.65548702
     N         7         0.00000000     0.00000000     2.60577489
 ----------------------------------------------------------------
 
   Interatomic distance matrix (Angstroms) 
 
                 H             C             C             C             C    
                [ 1]        [ 2]        [ 3]        [ 4]        [ 5]
  H    [ 1]     0.00000
  C    [ 2]     1.07229     0.00000
  C    [ 3]     2.14107     1.38072     0.00000
  C    [ 4]     2.14107     1.38072     2.36535     0.00000
  C    [ 5]     3.35990     2.37667     1.38265     2.68895     0.00000
  C    [ 6]     3.35990     2.37667     2.68895     1.38265     2.24861
  H    [ 7]     2.49083     2.14293     1.07157     3.35177     2.13160
  H    [ 8]     2.49083     2.14293     3.35177     1.07157     3.75926
  H    [ 9]     4.25665     3.35379     2.13197     3.76297     1.07424
  H    [10]     4.25665     3.35379     3.76297     2.13197     3.20844
  X    [11]     1.46622     1.00000     1.70481     1.70481     2.57848
  N    [12]     3.85643     2.78414     2.38546     2.38546     1.31926
 
                 C             H             H             H             H    
                [ 6]        [ 7]        [ 8]        [ 9]        [10]
  C    [ 6]     0.00000
  H    [ 7]     3.75926     0.00000
  H    [ 8]     2.13160     4.26411     0.00000
  H    [ 9]     3.20844     2.45427     4.83282     0.00000
  H    [10]     1.07424     4.83282     2.45427     4.06480     0.00000
  X    [11]     2.57848     2.36477     2.36477     3.49970     3.49970
  N    [12]     1.31926     3.33814     3.33814     2.03572     2.03572
 
                 X             N    
                [11]        [12]
  X    [11]     0.00000
  N    [12]     2.95828     0.00000
   Rotational constants (order x, y, z, in cm-1): 
          0.1972266766             0.1010235345             0.2071089938
   Rotational constants (order x, y, z, in MHz): 
       5912.7078456902          3028.6097963458          6208.9723019157
  ECPDATA file not present.   Using default ECPDATA. 
  There are  250 basis functions.
 @CHECKOUT-I, Total execution time (CPU/WALL):         0.11/       0.12 seconds.
--executable xjoda finished with status     0 in        0.23 seconds (walltime).
 --invoking executable--
/home/besselman/CFOUR_18/cfour18/bin/xvmol
 SERIAL VERSION OF MOLECULE STARTED
********************************************************************************
                    INPUT FROM MOL FILE
********************************************************************************
INTGRL        1    0    1    0    0    0    0    0    0                         
         *** CFOUR Program System (Release V0.1) ***                            
SCF cc-pVTZ Optimization of Pyridine                                            
    7    2 X  Y       0.10E-08              0    0                              
   9999.00      3.00                                                            
          1.00000000    1    3    1    1    1                                   
H #1  -0.000000000000000  -0.000000000000000  -4.681816026519328                
    5    3                                                                      
   33.8700000000000       6.068000000000000E-003  0.000000000000000E+000        
  0.000000000000000E+000                                                        
   5.09500000000000       4.530800000000000E-002  0.000000000000000E+000        
  0.000000000000000E+000                                                        
   1.15900000000000       0.202822000000000       0.000000000000000E+000        
  0.000000000000000E+000                                                        
  0.325800000000000       0.503903000000000        1.00000000000000             
  0.000000000000000E+000                                                        
  0.102700000000000       0.383421000000000       0.000000000000000E+000        
   1.00000000000000                                                             
    2    2                                                                      
   1.40700000000000        1.00000000000000       0.000000000000000E+000        
  0.388000000000000       0.000000000000000E+000   1.00000000000000             
    1    1                                                                      
   1.05700000000000        1.00000000000000                                     
          6.00000000    1    4    1    1    1    1                              
C #2  -0.000000000000000  -0.000000000000000  -2.655487017464581                
   10    4                                                                      
   8236.00000000000       5.310000000000000E-004 -1.130000000000000E-004        
  0.000000000000000E+000  0.000000000000000E+000                                
   1235.00000000000       4.108000000000000E-003 -8.780000000000000E-004        
  0.000000000000000E+000  0.000000000000000E+000                                
   280.800000000000       2.108700000000000E-002 -4.540000000000000E-003        
  0.000000000000000E+000  0.000000000000000E+000                                
   79.2700000000000       8.185300000000000E-002 -1.813300000000000E-002        
  0.000000000000000E+000  0.000000000000000E+000                                
   25.5900000000000       0.234817000000000      -5.576000000000000E-002        
  0.000000000000000E+000  0.000000000000000E+000                                
   8.99700000000000       0.434401000000000      -0.126895000000000             
  0.000000000000000E+000  0.000000000000000E+000                                
   3.31900000000000       0.346129000000000      -0.170352000000000             
  0.000000000000000E+000  0.000000000000000E+000                                
  0.905900000000000       3.937800000000000E-002  0.140382000000000             
   1.00000000000000       0.000000000000000E+000                                
  0.364300000000000      -8.983000000000000E-003  0.598684000000000             
  0.000000000000000E+000  0.000000000000000E+000                                
  0.128500000000000       2.385000000000000E-003  0.395389000000000             
  0.000000000000000E+000   1.00000000000000                                     
    5    3                                                                      
   18.7100000000000       1.403100000000000E-002  0.000000000000000E+000        
  0.000000000000000E+000                                                        
   4.13300000000000       8.686600000000000E-002  0.000000000000000E+000        
  0.000000000000000E+000                                                        
   1.20000000000000       0.290216000000000       0.000000000000000E+000        
  0.000000000000000E+000                                                        
  0.382700000000000       0.501008000000000        1.00000000000000             
  0.000000000000000E+000                                                        
  0.120900000000000       0.343406000000000       0.000000000000000E+000        
   1.00000000000000                                                             
    2    2                                                                      
   1.09700000000000        1.00000000000000       0.000000000000000E+000        
  0.318000000000000       0.000000000000000E+000   1.00000000000000             
    1    1                                                                      
  0.761000000000000        1.00000000000000                                     
          6.00000000    1    4    1    1    1    1                              
C #3   2.234931009239750  -0.000000000000002  -1.309051859129180                
   10    4                                                                      
   8236.00000000000       5.310000000000000E-004 -1.130000000000000E-004        
  0.000000000000000E+000  0.000000000000000E+000                                
   1235.00000000000       4.108000000000000E-003 -8.780000000000000E-004        
  0.000000000000000E+000  0.000000000000000E+000                                
   280.800000000000       2.108700000000000E-002 -4.540000000000000E-003        
  0.000000000000000E+000  0.000000000000000E+000                                
   79.2700000000000       8.185300000000000E-002 -1.813300000000000E-002        
  0.000000000000000E+000  0.000000000000000E+000                                
   25.5900000000000       0.234817000000000      -5.576000000000000E-002        
  0.000000000000000E+000  0.000000000000000E+000                                
   8.99700000000000       0.434401000000000      -0.126895000000000             
  0.000000000000000E+000  0.000000000000000E+000                                
   3.31900000000000       0.346129000000000      -0.170352000000000             
  0.000000000000000E+000  0.000000000000000E+000                                
  0.905900000000000       3.937800000000000E-002  0.140382000000000             
   1.00000000000000       0.000000000000000E+000                                
  0.364300000000000      -8.983000000000000E-003  0.598684000000000             
  0.000000000000000E+000  0.000000000000000E+000                                
  0.128500000000000       2.385000000000000E-003  0.395389000000000             
  0.000000000000000E+000   1.00000000000000                                     
    5    3                                                                      
   18.7100000000000       1.403100000000000E-002  0.000000000000000E+000        
  0.000000000000000E+000                                                        
   4.13300000000000       8.686600000000000E-002  0.000000000000000E+000        
  0.000000000000000E+000                                                        
   1.20000000000000       0.290216000000000       0.000000000000000E+000        
  0.000000000000000E+000                                                        
  0.382700000000000       0.501008000000000        1.00000000000000             
  0.000000000000000E+000                                                        
  0.120900000000000       0.343406000000000       0.000000000000000E+000        
   1.00000000000000                                                             
    2    2                                                                      
   1.09700000000000        1.00000000000000       0.000000000000000E+000        
  0.318000000000000       0.000000000000000E+000   1.00000000000000             
    1    1                                                                      
  0.761000000000000        1.00000000000000                                     
          6.00000000    1    4    1    1    1    1                              
C #4   2.124624552908618  -0.000000000000002   1.301450494314976                
   10    4                                                                      
   8236.00000000000       5.310000000000000E-004 -1.130000000000000E-004        
  0.000000000000000E+000  0.000000000000000E+000                                
   1235.00000000000       4.108000000000000E-003 -8.780000000000000E-004        
  0.000000000000000E+000  0.000000000000000E+000                                
   280.800000000000       2.108700000000000E-002 -4.540000000000000E-003        
  0.000000000000000E+000  0.000000000000000E+000                                
   79.2700000000000       8.185300000000000E-002 -1.813300000000000E-002        
  0.000000000000000E+000  0.000000000000000E+000                                
   25.5900000000000       0.234817000000000      -5.576000000000000E-002        
  0.000000000000000E+000  0.000000000000000E+000                                
   8.99700000000000       0.434401000000000      -0.126895000000000             
  0.000000000000000E+000  0.000000000000000E+000                                
   3.31900000000000       0.346129000000000      -0.170352000000000             
  0.000000000000000E+000  0.000000000000000E+000                                
  0.905900000000000       3.937800000000000E-002  0.140382000000000             
   1.00000000000000       0.000000000000000E+000                                
  0.364300000000000      -8.983000000000000E-003  0.598684000000000             
  0.000000000000000E+000  0.000000000000000E+000                                
  0.128500000000000       2.385000000000000E-003  0.395389000000000             
  0.000000000000000E+000   1.00000000000000                                     
    5    3                                                                      
   18.7100000000000       1.403100000000000E-002  0.000000000000000E+000        
  0.000000000000000E+000                                                        
   4.13300000000000       8.686600000000000E-002  0.000000000000000E+000        
  0.000000000000000E+000                                                        
   1.20000000000000       0.290216000000000       0.000000000000000E+000        
  0.000000000000000E+000                                                        
  0.382700000000000       0.501008000000000        1.00000000000000             
  0.000000000000000E+000                                                        
  0.120900000000000       0.343406000000000       0.000000000000000E+000        
   1.00000000000000                                                             
    2    2                                                                      
   1.09700000000000        1.00000000000000       0.000000000000000E+000        
  0.318000000000000       0.000000000000000E+000   1.00000000000000             
    1    1                                                                      
  0.761000000000000        1.00000000000000                                     
          1.00000000    1    3    1    1    1                                   
H #5   4.028999616595108  -0.000000000000003  -2.248104430756034                
    5    3                                                                      
   33.8700000000000       6.068000000000000E-003  0.000000000000000E+000        
  0.000000000000000E+000                                                        
   5.09500000000000       4.530800000000000E-002  0.000000000000000E+000        
  0.000000000000000E+000                                                        
   1.15900000000000       0.202822000000000       0.000000000000000E+000        
  0.000000000000000E+000                                                        
  0.325800000000000       0.503903000000000        1.00000000000000             
  0.000000000000000E+000                                                        
  0.102700000000000       0.383421000000000       0.000000000000000E+000        
   1.00000000000000                                                             
    2    2                                                                      
   1.40700000000000        1.00000000000000       0.000000000000000E+000        
  0.388000000000000       0.000000000000000E+000   1.00000000000000             
    1    1                                                                      
   1.05700000000000        1.00000000000000                                     
          1.00000000    1    3    1    1    1                                   
H #6   3.840675548519698  -0.000000000000003   2.385960600369989                
    5    3                                                                      
   33.8700000000000       6.068000000000000E-003  0.000000000000000E+000        
  0.000000000000000E+000                                                        
   5.09500000000000       4.530800000000000E-002  0.000000000000000E+000        
  0.000000000000000E+000                                                        
   1.15900000000000       0.202822000000000       0.000000000000000E+000        
  0.000000000000000E+000                                                        
  0.325800000000000       0.503903000000000        1.00000000000000             
  0.000000000000000E+000                                                        
  0.102700000000000       0.383421000000000       0.000000000000000E+000        
   1.00000000000000                                                             
    2    2                                                                      
   1.40700000000000        1.00000000000000       0.000000000000000E+000        
  0.388000000000000       0.000000000000000E+000   1.00000000000000             
    1    1                                                                      
   1.05700000000000        1.00000000000000                                     
          7.00000000    1    4    1    1    1    1                              
N #7   0.000000000000001   0.000000000000000   2.605774886482958                
   10    4                                                                      
   11420.0000000000       5.230000000000000E-004 -1.150000000000000E-004        
  0.000000000000000E+000  0.000000000000000E+000                                
   1712.00000000000       4.045000000000000E-003 -8.950000000000000E-004        
  0.000000000000000E+000  0.000000000000000E+000                                
   389.300000000000       2.077500000000000E-002 -4.624000000000000E-003        
  0.000000000000000E+000  0.000000000000000E+000                                
   110.000000000000       8.072699999999999E-002 -1.852800000000000E-002        
  0.000000000000000E+000  0.000000000000000E+000                                
   35.5700000000000       0.233074000000000      -5.733900000000000E-002        
  0.000000000000000E+000  0.000000000000000E+000                                
   12.5400000000000       0.433501000000000      -0.132076000000000             
  0.000000000000000E+000  0.000000000000000E+000                                
   4.64400000000000       0.347472000000000      -0.172510000000000             
  0.000000000000000E+000  0.000000000000000E+000                                
   1.29300000000000       4.126200000000000E-002  0.151814000000000             
   1.00000000000000       0.000000000000000E+000                                
  0.511800000000000      -8.508000000000000E-003  0.599944000000000             
  0.000000000000000E+000  0.000000000000000E+000                                
  0.178700000000000       2.384000000000000E-003  0.387462000000000             
  0.000000000000000E+000   1.00000000000000                                     
    5    3                                                                      
   26.6300000000000       1.467000000000000E-002  0.000000000000000E+000        
  0.000000000000000E+000                                                        
   5.94800000000000       9.176400000000000E-002  0.000000000000000E+000        
  0.000000000000000E+000                                                        
   1.74200000000000       0.298683000000000       0.000000000000000E+000        
  0.000000000000000E+000                                                        
  0.555000000000000       0.498487000000000        1.00000000000000             
  0.000000000000000E+000                                                        
  0.172500000000000       0.337023000000000       0.000000000000000E+000        
   1.00000000000000                                                             
    2    2                                                                      
   1.65400000000000        1.00000000000000       0.000000000000000E+000        
  0.469000000000000       0.000000000000000E+000   1.00000000000000             
    1    1                                                                      
   1.09300000000000        1.00000000000000                                     
FINISH                                                                          
 
********************************************************************************
 ONE- AND TWO-ELECTRON INTEGRALS OVER SYMMETRY-ADAPTED AOS ARE CALCULATED.

  SPHERICAL HARMONICS ARE USED.
  
  INTEGRALS LESS THAN  0.10E-13 ARE NEGLECTED.

  NUCLEAR REPULSION ENERGY :  208.3045040295 A.U.
  @MOLECU-I, ONE ELECTRON INTEGRALS (CPU/WALL):        0.17/       0.17 SECONDS.
  @TWOEL-I,   14521460 INTEGRALS OF SYMMETRY TYPE  I I I I
  @TWOEL-I,   49642525 INTEGRALS OF SYMMETRY TYPE  I J I J
  @TWOEL-I,   25608607 INTEGRALS OF SYMMETRY TYPE  I I J J
  @TWOEL-I,   33132037 INTEGRALS OF SYMMETRY TYPE  I J K L
  @TWOEL-I, TOTAL NUMBER OF 2-E INTEGRALS  122904629.
  @MOLECU-I, TWO ELECTRON INTEGRALS (CPU/WALL):     1083.36/      35.66 SECONDS.
 @CHECKOUT-I, Total execution time (CPU/WALL):      1083.64/      35.95 seconds.

Running with 32 threads/proc

--executable xvmol finished with status     0 in       45.41 seconds (walltime).
 --invoking executable--
/home/besselman/CFOUR_18/cfour18/bin/xvmol2ja
 @GETMEM-I,  Allocated  183105 MB of main memory.
 @CHECKOUT-I, Total execution time (CPU/WALL):         1.73/       0.09 seconds.
--executable xvmol2ja finished with status     0 in        0.15 seconds (walltime).
 --invoking executable--
/home/besselman/CFOUR_18/cfour18/bin/xvscf
  -------------------------------------------------
  Self-Consistent-Field Program for HF calculations
  -------------------------------------------------
    Integrals from VMOL are used
  There are  250 functions in the AO basis.

  There are 4 irreducible representations.

       Irrep        # of functions
         1                 93
         2                 77
         3                 45
         4                 35


  Parameters for SCF calculation: 
        SCF reference function:  RHF  
  Maximum number of iterations:  150
     Full symmetry point group: C2v 
     Computational point group: C2v 
        Initial density matrix: MOREAD                 
     SCF convergence tolerance: 10**(-10)
  DIIS convergence acceleration:  ON
          Latest start for DIIS:   2
                     DIIS order:  10

     Alpha population by irrep:  11    7    2    1
      Beta population by irrep:  11    7    2    1


 @GETMEM-I,  Allocated      21 MB of main memory.
   Smallest overlap matrix eigenvalues 
     Symmetry    Eigenvalue    
         1      .1809519355D-03              
         2      .7207900360D-03              
         3      .1977456045D-01              
         4      .3715312576D-01              
  --------------------------------------------------------------------
  Iteration         Total Energy            Largest Density Difference
  --------------------------------------------------------------------
       0          -246.785595486450489              0.0000000000D+00
       1          -246.778122491453502              0.3906853088D-02
       2          -246.778125342063305              0.1940922876D-02
       3          -246.778126765742030              0.1017402075D-02
       4          -246.778126840956503              0.1823476340D-03
       5          -246.778126849374672              0.7076435540D-04
       6          -246.778126850978737              0.3625223180D-04
       7          -246.778126851590429              0.2650503527D-04
       8          -246.778126851688256              0.1196583511D-04
       9          -246.778126851693543              0.3634877407D-05
      10          -246.778126851691610              0.3669708781D-06
      11          -246.778126851695362              0.1587226409D-06
      12          -246.778126851695021              0.2975423952D-07
      13          -246.778126851700307              0.9285057168D-08
      14          -246.778126851695816              0.3275973604D-08
      15          -246.778126851691042              0.1047756465D-08
      16          -246.778126851691496              0.1605755459D-09
      17          -246.778126851689962              0.2266206112D-09
      18          -246.778126851694566              0.1250399992D-09
   final occupation vector 
    11  7  2  1
    11  7  2  1

  SCF has converged.

 Density matrix saved to file den.dat
 total electron number:   42.0000000000002     
     E(SCF)=      -246.778126851693145              0.9274403467D-10

  Eigenvector printing suppressed.


 
  ORBITAL EIGENVALUES (ALPHA)  (1H = 27.2113834 eV)

       MO #        E(hartree)               E(eV)           FULLSYM    COMPSYM
       ----   --------------------   --------------------   -------   ---------
    1     1         -15.5587421502        -423.3748978703      A1        A1 (1)
    2    94         -11.2669384780        -306.5889826702      B1        B1 (2)
    3     2         -11.2669201261        -306.5884832878      A1        A1 (1)
    4     3         -11.2536770509        -306.2281208928      A1        A1 (1)
    5    95         -11.2353566434        -305.7295972590      B1        B1 (2)
    6     4         -11.2352998341        -305.7280513986      A1        A1 (1)
    7     5          -1.2675751231         -34.4924726633      A1        A1 (1)
    8     6          -1.0938560564         -29.7653365360      A1        A1 (1)
    9    96          -1.0361715642         -28.1956617024      B1        B1 (2)
   10     7          -0.8605413095         -23.4165195045      A1        A1 (1)
   11    97          -0.8597681115         -23.3954797175      B1        B1 (2)
   12     8          -0.7265410801         -19.7701878877      A1        A1 (1)
   13    98          -0.6650163680         -18.0960153570      B1        B1 (2)
   14     9          -0.6535892436         -17.7850674925      A1        A1 (1)
   15    99          -0.5983484124         -16.2818880555      B1        B1 (2)
   16    10          -0.5794341217         -15.7672040418      A1        A1 (1)
   17   171          -0.5470464099         -14.8858895963      B2        B2 (3)
   18   100          -0.5197455672         -14.1429958990      B1        B1 (2)
   19    11          -0.4164437405         -11.3320102868      A1        A1 (1)
   20   172          -0.3862965379         -10.5116631984      B2        B2 (3)
   21   216          -0.3477394027          -9.4624702105      A2        A2 (4)
  +++++++++++++++++++++++++++++++++++++++++++++++++++++++++++++++++++++++++++++
   22   173           0.1113615505           3.0303018467      B2        B2 (3)
   23   217           0.1264353911           3.4404819034      A2        A2 (4)
   24    12           0.1444841165           3.9316126900      A1        A1 (1)
   25   101           0.1657957873           4.5115327342      B1        B1 (2)
   26    13           0.1784983981           4.8571883478      A1        A1 (1)
   27   102           0.2020249415           5.4973781387      B1        B1 (2)
   28    14           0.2150232262           5.8510794490      A1        A1 (1)
   29    15           0.3029537405           8.2437903860      A1        A1 (1)
   30   174           0.3235166718           8.8033361937      B2        B2 (3)
   31   103           0.3552677503           9.6673269625      B1        B1 (2)
   32    16           0.3624138221           9.8617814621      A1        A1 (1)
   33   104           0.3753289029          10.2132186786      B1        B1 (2)
   34    17           0.4006917497          10.9033768269      A1        A1 (1)
   35   175           0.4216925656          11.4748380785      B2        B2 (3)
   36   105           0.4400751419          11.9750534105      B1        B1 (2)
   37   218           0.4646794871          12.6445716820      A2        A2 (4)
   38   176           0.4842757303          13.1778125683      B2        B2 (3)
   39   106           0.5025534857          13.6751755797      B1        B1 (2)
   40    18           0.5057972813          13.7634437434      A1        A1 (1)
   41    19           0.5162073380          14.0467157892      A1        A1 (1)
   42   107           0.5656981708          15.3934298138      B1        B1 (2)
   43   219           0.5673815078          15.4392357419      A2        A2 (4)
   44    20           0.5705732935          15.5260886460      A1        A1 (1)
   45   108           0.5924011335          16.1200543715      B1        B1 (2)
   46    21           0.6012200537          16.3600293885      A1        A1 (1)
   47   177           0.6028106080          16.4033105722      B2        B2 (3)
   48    22           0.6228104217          16.9475331716      A1        A1 (1)
   49   178           0.6292002800          17.1214100548      B2        B2 (3)
   50   109           0.6356581136          17.2971366407      B1        B1 (2)
   51    23           0.6398133655          17.4102067923      A1        A1 (1)
   52    24           0.6868057600          18.6889348561      A1        A1 (1)
   53    25           0.6972910963          18.9742553629      A1        A1 (1)
   54   110           0.7177408124          19.5307204271      B1        B1 (2)
   55   111           0.7291620699          19.8415086438      B1        B1 (2)
   56    26           0.7825550872          21.2944065100      A1        A1 (1)
   57   179           0.8126436335          22.1131574789      B2        B2 (3)
   58   112           0.8456856255          23.0122757902      B1        B1 (2)
   59   220           0.8539724067          23.2377705709      A2        A2 (4)
   60    27           0.8579959195          23.3472559199      A1        A1 (1)
   61   221           0.8671193167          23.5955161806      A2        A2 (4)
   62   180           0.8901147095          24.2212526302      B2        B2 (3)
   63   113           0.9455218815          25.7289584312      B1        B1 (2)
   64    28           0.9476586986          25.7871041806      A1        A1 (1)
   65   114           0.9502190916          25.8567760169      B1        B1 (2)
   66   222           0.9842062846          26.7816145551      A2        A2 (4)
   67    29           1.0099642228          27.4825236876      A1        A1 (1)
   68   181           1.0296033494          28.0169314914      B2        B2 (3)
   69   115           1.0542438763          28.6874343144      B1        B1 (2)
   70    30           1.0548492889          28.7039084282      A1        A1 (1)
   71    31           1.1147604164          30.3341730896      A1        A1 (1)
   72   182           1.1381308616          30.9701152355      B2        B2 (3)
   73   116           1.1466745753          31.2026015041      B1        B1 (2)
   74   183           1.2138829492          33.0314343347      B2        B2 (3)
   75    32           1.2218321633          33.2477434465      A1        A1 (1)
   76   223           1.2396660176          33.7330272920      A2        A2 (4)
   77   117           1.2455767175          33.8938656131      B1        B1 (2)
   78    33           1.2674539557          34.4891755302      A1        A1 (1)
   79   224           1.3347047762          36.3191633915      A2        A2 (4)
   80   118           1.3372263017          36.3877775870      B1        B1 (2)
   81   184           1.3384743199          36.4217378893      B2        B2 (3)
   82    34           1.3771449887          37.4740202840      A1        A1 (1)
   83   119           1.4196866509          38.6316377642      B1        B1 (2)
   84    35           1.4456557488          39.3382928446      A1        A1 (1)
   85   185           1.4990926711          40.7923854254      B2        B2 (3)
   86   120           1.5009389396          40.8426249447      B1        B1 (2)
   87   121           1.5129594210          41.1697188726      B1        B1 (2)
   88   122           1.5330521773          41.7164705678      B1        B1 (2)
   89    36           1.5528285666          42.2546134807      A1        A1 (1)
   90    37           1.5671299164          42.6437729918      A1        A1 (1)
   91   123           1.5814347186          43.0330264488      B1        B1 (2)
   92    38           1.5910324263          43.2941933540      A1        A1 (1)
   93   225           1.5933041785          43.3560108747      A2        A2 (4)
   94   226           1.6139738361          43.9184608525      A2        A2 (4)
   95   186           1.6274913559          44.2862912657      B2        B2 (3)
   96    39           1.6792028930          45.6934337291      A1        A1 (1)
   97   124           1.7174277432          46.7335847809      B1        B1 (2)
   98    40           1.7598253078          47.8872811665      A1        A1 (1)
   99    41           1.8194687853          49.5102627006      A1        A1 (1)
  100   125           1.8692959035          50.8661275183      B1        B1 (2)
  101   187           1.8808103791          51.1794523273      B2        B2 (3)
  102    42           1.9388666406          52.7592435192      A1        A1 (1)
  103   227           2.0267751872          55.1513566852      A2        A2 (4)
  104    43           2.1192801800          57.6685455103      A1        A1 (1)
  105   126           2.1438717237          58.3377154353      B1        B1 (2)
  106   127           2.2096181389          60.1267663443      B1        B1 (2)
  107    44           2.2309917171          60.7083709749      A1        A1 (1)
  108   128           2.3070065617          62.7768400576      B1        B1 (2)
  109   188           2.3504991064          63.9603323660      B2        B2 (3)
  110    45           2.3945331675          65.1585600839      A1        A1 (1)
  111   228           2.4145539044          65.7033520327      A2        A2 (4)
  112   189           2.4642711897          67.0562281441      B2        B2 (3)
  113    46           2.5124681161          68.3677331869      A1        A1 (1)
  114   129           2.5143406072          68.4186862619      B1        B1 (2)
  115   229           2.5330038258          68.9265382571      A2        A2 (4)
  116   130           2.5524674675          69.4561708734      B1        B1 (2)
  117    47           2.5979254738          70.6931461129      A1        A1 (1)
  118    48           2.6831098973          73.0111321191      A1        A1 (1)
  119   230           2.6886423737          73.1616784549      A2        A2 (4)
  120   190           2.7056867690          73.6254800319      B2        B2 (3)
  121    49           2.7408379435          74.5819921167      A1        A1 (1)
  122   131           2.7519118096          74.8833273327      B1        B1 (2)
  123   191           2.8143458911          76.5822450620      B2        B2 (3)
  124   132           2.8469623018          77.4697827201      B1        B1 (2)
  125    50           2.8795892614          78.3576074252      A1        A1 (1)
  126   192           2.9389171537          79.9720014490      B2        B2 (3)
  127   133           2.9407863596          80.0228651280      B1        B1 (2)
  128    51           2.9642081250          80.6602037678      A1        A1 (1)
  129   231           2.9649422260          80.6801796707      A2        A2 (4)
  130   193           2.9837648356          81.1923689170      B2        B2 (3)
  131   232           3.0538961598          83.1007392676      A2        A2 (4)
  132   134           3.0738183395          83.6428493386      B1        B1 (2)
  133    52           3.0954914384          84.2326043411      A1        A1 (1)
  134   194           3.0971971170          84.2790182165      B2        B2 (3)
  135    53           3.1346575788          85.2983692040      A1        A1 (1)
  136   135           3.1402547209          85.4506751838      B1        B1 (2)
  137   195           3.2027676771          87.1517392028      B2        B2 (3)
  138   196           3.2137072754          87.4494208073      B2        B2 (3)
  139   136           3.2208113398          87.6427322273      B1        B1 (2)
  140   233           3.2396648514          88.1557623595      A2        A2 (4)
  141   197           3.2433912822          88.2571636969      B2        B2 (3)
  142    54           3.3015671899          89.8402106240      A1        A1 (1)
  143    55           3.3145299416          90.1929450323      A1        A1 (1)
  144    56           3.3360886891          90.7795883766      A1        A1 (1)
  145   137           3.3368902027          90.8013986701      B1        B1 (2)
  146   234           3.3497626188          91.1516749190      A2        A2 (4)
  147   138           3.3772161381          91.8987231585      B1        B1 (2)
  148    57           3.3870768932          92.1670479448      A1        A1 (1)
  149   235           3.4183586573          93.0182680214      A2        A2 (4)
  150   139           3.4211240780          93.0935189452      B1        B1 (2)
  151   198           3.4383219119          93.5614957965      B2        B2 (3)
  152    58           3.4526714585          93.9519668114      A1        A1 (1)
  153   236           3.4547764356          94.0092461494      A2        A2 (4)
  154   237           3.4635858133          94.2489615041      A2        A2 (4)
  155   140           3.4963057840          95.1393171724      B1        B1 (2)
  156   199           3.5128160572          95.5885845452      B2        B2 (3)
  157    59           3.5137473674          95.6139267854      A1        A1 (1)
  158    60           3.5577142598          96.8103267510      A1        A1 (1)
  159   141           3.5708887578          97.1688230674      B1        B1 (2)
  160   200           3.5963460619          97.8615515307      B2        B2 (3)
  161   238           3.6373657324          98.9777535108      A2        A2 (4)
  162    61           3.6751878783         100.0069464242      A1        A1 (1)
  163   142           3.6814352150         100.1769450966      B1        B1 (2)
  164   201           3.7025722208         100.7521122651      B2        B2 (3)
  165   143           3.7155761259         101.1059665137      B1        B1 (2)
  166    62           3.7365265047         101.6760553027      A1        A1 (1)
  167   239           3.7405303096         101.7850043745      A2        A2 (4)
  168   144           3.7680651563         102.5342656443      B1        B1 (2)
  169    63           3.7719505086         102.6399914549      A1        A1 (1)
  170   145           3.8577160848         104.9737914317      B1        B1 (2)
  171   202           3.8612974059         105.0712441342      B2        B2 (3)
  172    64           3.9202329015         106.6749605011      A1        A1 (1)
  173   240           3.9673910108         107.9581978938      A2        A2 (4)
  174    65           3.9686228405         107.9917176816      A1        A1 (1)
  175   146           3.9875470909         108.5066727157      B1        B1 (2)
  176   241           4.0547200420         110.3345416438      A2        A2 (4)
  177   203           4.0687920421         110.7174602325      B2        B2 (3)
  178    66           4.0701561809         110.7545803371      A1        A1 (1)
  179   204           4.1345802703         112.5076489323      B2        B2 (3)
  180    67           4.1572011934         113.1231955434      A1        A1 (1)
  181   147           4.1717962635         113.5203475940      B1        B1 (2)
  182   205           4.1758938152         113.6318476428      B2        B2 (3)
  183   242           4.1887839426         113.9826058432      A2        A2 (4)
  184    68           4.2191376965         114.8085734775      A1        A1 (1)
  185   148           4.2205380645         114.8466794287      B1        B1 (2)
  186   243           4.2253515600         114.9776612998      A2        A2 (4)
  187   206           4.2315277637         115.1457243447      B2        B2 (3)
  188   149           4.2531413583         115.7338601539      B1        B1 (2)
  189    69           4.3420458033         118.1530730949      A1        A1 (1)
  190   150           4.3612687066         118.6761548859      B1        B1 (2)
  191    70           4.4111672329         120.0339628161      A1        A1 (1)
  192   244           4.4499917006         121.0904302914      A2        A2 (4)
  193    71           4.4701495687         121.6389537691      A1        A1 (1)
  194   151           4.4710376321         121.6631192037      B1        B1 (2)
  195   207           4.5013829439         122.4888571176      B2        B2 (3)
  196   152           4.5547082694         123.9399129942      B1        B1 (2)
  197   153           4.5940401736         125.0101885185      B1        B1 (2)
  198    72           4.5974991381         125.1043117273      A1        A1 (1)
  199   208           4.6049437218         125.3068891485      B2        B2 (3)
  200   245           4.6329399404         126.0687049869      A2        A2 (4)
  201    73           4.6867661229         127.5333898769      A1        A1 (1)
  202   154           4.7099319360         128.1637636979      B1        B1 (2)
  203    74           4.7308118937         128.7319362315      A1        A1 (1)
  204    75           4.7707318879         129.8182145001      A1        A1 (1)
  205   155           4.8189864078         131.1312867411      B1        B1 (2)
  206   209           4.8335328823         131.5271164360      B2        B2 (3)
  207   210           4.8967490834         133.2473167230      B2        B2 (3)
  208   246           4.8993176550         133.3172111085      A2        A2 (4)
  209    76           4.9387052045         134.3890008189      A1        A1 (1)
  210   156           5.0063502135         136.2297150947      B1        B1 (2)
  211   211           5.0315970753         136.9167171294      B2        B2 (3)
  212    77           5.0339838784         136.9816653443      A1        A1 (1)
  213    78           5.1170311385         139.2414961793      A1        A1 (1)
  214   247           5.1591429362         140.3874164512      A2        A2 (4)
  215    79           5.2035475332         141.5957269655      A1        A1 (1)
  216   157           5.2065604595         141.6777128595      B1        B1 (2)
  217   158           5.2128154430         141.8479196132      B1        B1 (2)
  218   212           5.2586464041         143.0950434670      B2        B2 (3)
  219   213           5.3401476439         145.3128049516      B2        B2 (3)
  220   248           5.3497397660         145.5738198628      A2        A2 (4)
  221    80           5.3672071938         146.0491327380      A1        A1 (1)
  222   159           5.3856552872         146.5511308813      B1        B1 (2)
  223    81           5.4259662585         147.6480481763      A1        A1 (1)
  224    82           5.4913068989         149.4260573944      A1        A1 (1)
  225   160           5.4976524583         149.5987288414      B1        B1 (2)
  226   249           5.5040226363         149.7720701998      A2        A2 (4)
  227   161           5.5362247418         150.6483340370      B1        B1 (2)
  228    83           5.6382025829         153.4232921707      A1        A1 (1)
  229   214           5.6812516170         154.5947159415      B2        B2 (3)
  230   250           5.7904592821         157.5664075864      A2        A2 (4)
  231   162           5.8105161937         158.1121838981      B1        B1 (2)
  232   163           5.8709004020         159.7553217428      B1        B1 (2)
  233   215           5.8859353592         160.1644437274      B2        B2 (3)
  234    84           5.9637559104         162.2820485811      A1        A1 (1)
  235    85           6.0271172412         164.0061980458      A1        A1 (1)
  236    86           6.0846414859         165.5715123233      A1        A1 (1)
  237   164           6.1884252960         168.3956133729      B1        B1 (2)
  238    87           6.3073807299         171.6325552899      A1        A1 (1)
  239   165           6.3971133935         174.0743052032      B1        B1 (2)
  240   166           6.5494572761         178.2197930025      B1        B1 (2)
  241    88           6.7011629558         182.3479144153      A1        A1 (1)
  242    89           6.7510030219         183.7041315640      A1        A1 (1)
  243   167           6.8128745874         185.3877424543      B1        B1 (2)
  244   168           7.4629177167         203.0763152710      B1        B1 (2)
  245    90           9.7660648629         265.7481352925      A1        A1 (1)
  246   169          12.8538385432         349.7707287605      B1        B1 (2)
  247    91          13.1217820453         357.0618421268      A1        A1 (1)
  248    92          13.7198549402         373.3362329706      A1        A1 (1)
  249   170          14.1360880853         384.6625126656      B1        B1 (2)
  250    93          15.8648642117         431.7049026539      A1        A1 (1)


  VSCF finished.

 @CHECKOUT-I, Total execution time (CPU/WALL):       146.86/      19.92 seconds.
--executable xvscf finished with status     0 in       19.96 seconds (walltime).
 --invoking executable--
/home/besselman/CFOUR_18/cfour18/bin/xvdint
 @GETMEM-I,  Allocated  183105 MB of main memory.
 One- and two-electron integral derivatives are calculated
 for RHF gradients and dipole moments.
 Spherical gaussians are used.

                     Kinetic energy integral gradient
                     --------------------------------

                         H #1 z     0.4731366720
                         C #2 z     0.2043740825
                         C #3 x    -0.3424538815
                         C #3 z     0.1654237895
                         C #4 x    -0.6343806771
                         C #4 z     0.1864443586
                         H #5 x    -0.8303193204
                         H #5 z     0.4333009221
                         H #6 x    -0.7837052388
                         H #6 z    -0.5331595397
                         N #7 z    -0.9295202849


 H #1       0.0000000000            0.0000000000            0.4731366720
 C #2       0.0000000000            0.0000000000            0.2043740825
 C #3 1    -0.1712269408            0.0000000000            0.0827118947
 C #3 2     0.1712269408            0.0000000000            0.0827118947
 C #4 1    -0.3171903386            0.0000000000            0.0932221793
 C #4 2     0.3171903386            0.0000000000            0.0932221793
 H #5 1    -0.4151596602            0.0000000000            0.2166504610
 H #5 2     0.4151596602            0.0000000000            0.2166504610
 H #6 1    -0.3918526194            0.0000000000           -0.2665797698
 H #6 2     0.3918526194            0.0000000000           -0.2665797698
 N #7       0.0000000000            0.0000000000           -0.9295202849


                   Nuclear attraction integral gradient
                   ------------------------------------

                         H #1 z    -7.5097938813
                         C #2 z   -17.6575490158
                         C #3 x    30.0153747119
                         C #3 z   -16.3176509312
                         C #4 x    34.5305978476
                         C #4 z     9.7631308476
                         H #5 x    12.9539574562
                         H #5 z    -6.8698205961
                         H #6 x    12.6051572495
                         H #6 z     8.5900708994
                         N #7 z    30.0016126773


 H #1       0.0000000000            0.0000000000           -7.5097938813
 C #2       0.0000000000            0.0000000000          -17.6575490158
 C #3 1    15.0076873560            0.0000000000           -8.1588254656
 C #3 2   -15.0076873560            0.0000000000           -8.1588254656
 C #4 1    17.2652989238            0.0000000000            4.8815654238
 C #4 2   -17.2652989238            0.0000000000            4.8815654238
 H #5 1     6.4769787281            0.0000000000           -3.4349102980
 H #5 2    -6.4769787281            0.0000000000           -3.4349102980
 H #6 1     6.3025786247            0.0000000000            4.2950354497
 H #6 2    -6.3025786247            0.0000000000            4.2950354497
 N #7       0.0000000000            0.0000000000           30.0016126773


                      Reorthonormalization gradient
                      -----------------------------

                         H #1 z     0.2226068546
                         C #2 z    -0.0701754991
                         C #3 x     0.1415370198
                         C #3 z    -0.1380522749
                         C #4 x    -0.2081822453
                         C #4 z     0.4757778978
                         H #5 x    -0.3606503152
                         H #5 z     0.1874418999
                         H #6 x    -0.3312229237
                         H #6 z    -0.2561371625
                         N #7 z    -0.4214617158


 H #1       0.0000000000            0.0000000000            0.2226068546
 C #2       0.0000000000            0.0000000000           -0.0701754991
 C #3 1     0.0707685099            0.0000000000           -0.0690261374
 C #3 2    -0.0707685099            0.0000000000           -0.0690261374
 C #4 1    -0.1040911226            0.0000000000            0.2378889489
 C #4 2     0.1040911226            0.0000000000            0.2378889489
 H #5 1    -0.1803251576            0.0000000000            0.0937209499
 H #5 2     0.1803251576            0.0000000000            0.0937209499
 H #6 1    -0.1656114618            0.0000000000           -0.1280685812
 H #6 2     0.1656114618            0.0000000000           -0.1280685812
 N #7       0.0000000000            0.0000000000           -0.4214617158


                Electronic contributions to dipole moment
                -----------------------------------------

                               au             Debye

                    z      1.30242967      3.31044658

  Conversion factor used: 1 a.u. =   2.54174691 Debye 


 Evaluation of 1e integral derivatives required    5.01 seconds.
 Evaluation of 2el integral derivatives

                      Two-electron integral gradient
                      ------------------------------

                         H #1 z     4.2561864567
                         C #2 z     8.5481165982
                         C #3 x   -14.2492913380
                         C #3 z     7.4013329542
                         C #4 x   -16.7315364092
                         C #4 z    -2.9476774742
                         H #5 x    -7.2347163230
                         H #5 z     3.8217519668
                         H #6 x    -7.0196253355
                         H #6 z    -5.0698716652
                         N #7 z   -16.0098388366


 H #1       0.0000000000            0.0000000000            4.2561864567
 C #2       0.0000000000            0.0000000000            8.5481165982
 C #3 1    -7.1246456690            0.0000000000            3.7006664771
 C #3 2     7.1246456690            0.0000000000            3.7006664771
 C #4 1    -8.3657682046            0.0000000000           -1.4738387371
 C #4 2     8.3657682046            0.0000000000           -1.4738387371
 H #5 1    -3.6173581615            0.0000000000            1.9108759834
 H #5 2     3.6173581615            0.0000000000            1.9108759834
 H #6 1    -3.5098126677            0.0000000000           -2.5349358326
 H #6 2     3.5098126677            0.0000000000           -2.5349358326
 N #7       0.0000000000            0.0000000000          -16.0098388366
[truncated: 742,962 more chars]
