# Supplementary material for: Precise Semi-Experimental Equilibrium (r e SE) Structure of Pyridine from 32 Isotopologues: Accurate Assessment of the Effect of Nitrogen-Atom Substitution in Aromatic Rings
Source: J Phys Chem A. 2025 Nov 7;129(46):10737–50. doi: 10.1021/acs.jpca.5c07184 (PMC12641475; doi:10.1021/acs.jpca.5c07184)
Supplement: Supplementary file 2 [file jp5c07184_si_002.zip › Supplementary Information/INPUT-results.csv]

Fitting A B & C axes.
RUN#	Isotopologues	Newest Isotopologue	Total Isotopologues	Total Relative Error	Bonds' Relative Error	Angles' Relative Error	Dihedrals' Relative Error	R1 value	R1 error	R2 value	R2 error	A1 value	A1 error	R3 value	R3 error	A2 value	A2 error	R4 value	R4 error	A3 value	A3 error	R5 value	R5 error	A4 value	A4 error	R6 value	R6 error
000	iso001 iso002 iso003 iso004 iso005 iso006 iso007 iso008	initial accepted set	8	.00034802628174689623	.00025207840463284434	.00023995576822475012	0	1.0806559858	0.0001178947	1.3883041154	0.0001317351	120.7742229834	0.0064073414	1.3905638208	0.0001481806	118.5370555567	0.0117936355	1.0800589670	0.0001301735	121.3107174325	0.0172583772	1.0821538392	0.0001304799	120.3219016932	0.0188816250	2.7978902104	0.0001317708
001	iso001 iso002 iso003 iso004 iso005 iso006 iso007 iso008 iso024	024	9	.00031566756114729305	.00022229637288529923	.00022412124344363253	0	1.0806283462	0.0001021443	1.3883305709	0.0001183148	120.7760318135	0.0052333785	1.3905104541	0.0001049971	118.5387945024	0.0109703635	1.0800680513	0.0001246623	121.3076633734	0.0157893790	1.0821652489	0.0001242962	120.3231154087	0.0181868257	2.7979399385	0.0000885777
002	iso001 iso002 iso003 iso004 iso005 iso006 iso007 iso008 iso024 iso023	023	10	.00028357403354995322	.00020668591053593856	.00019415243209839015	0	1.0806254725	0.0000972217	1.3883279953	0.0001168916	120.7761131615	0.0051503839	1.3905168406	0.0001012891	118.5388071980	0.0108493076	1.0800719300	0.0001222140	121.3077951326	0.0156244177	1.0821793191	0.0000995283	120.3183820688	0.0125675844	2.7979428881	0.0000870309
003	iso001 iso002 iso003 iso004 iso005 iso006 iso007 iso008 iso024 iso023 iso025	025	11	.00025385720088837346	.00018461675281818278	.00017424159383382028	0	1.0806176806	0.0000880512	1.3883082400	0.0001021494	120.7771869898	0.0042947227	1.3905180334	0.0000990842	118.5423425584	0.0087806819	1.0801056795	0.0001056741	121.3079225789	0.0148209420	1.0821528811	0.0000869504	120.3212653371	0.0112111935	2.7979419533	0.0000850762
004	iso001 iso002 iso003 iso004 iso005 iso006 iso007 iso008 iso024 iso023 iso025 iso022	022	12	.00022975962542598732	.00017717884925580141	.00014627761569112343	0	1.0805824433	0.0000876767	1.3882828521	0.0001052463	120.7767940784	0.0044523460	1.3905525899	0.0001013058	118.5420280581	0.0091149997	1.0801434918	0.0000835439	121.3313841088	0.0084363184	1.0821766433	0.0000891656	120.3219475480	0.0115978829	2.7979541355	0.0000877230
005	iso001 iso002 iso003 iso004 iso005 iso006 iso007 iso008 iso024 iso023 iso025 iso022 iso026	026	13	.00020563578430005804	.00016122808550720932	.00012763847471816638	0	1.0805737416	0.0000844292	1.3883143193	0.0000881962	120.7765819547	0.0043317717	1.3905600727	0.0000988539	118.5392520269	0.0078548778	1.0801211001	0.0000741808	121.3309049573	0.0081189318	1.0822023341	0.0000775634	120.3178888497	0.0094252784	2.7979517334	0.0000860862
006	iso001 iso002 iso003 iso004 iso005 iso006 iso007 iso008 iso024 iso023 iso025 iso022 iso026 iso020	020	14	.00020207495282058090	.00015819534183189465	.00012573193858415609	0	1.0805687016	0.0000838549	1.3883160197	0.0000881161	120.7765453475	0.0043271279	1.3905613659	0.0000980638	118.5391928973	0.0078493177	1.0801178743	0.0000721279	121.3301239270	0.0078197331	1.0821897110	0.0000733913	120.3181864214	0.0093092362	2.7979498714	0.0000859434
007	iso001 iso002 iso003 iso004 iso005 iso006 iso007 iso008 iso024 iso023 iso025 iso022 iso026 iso020 iso031	031	15	.00019978149092949026	.00015637669752603806	.00012433411675344784	0	1.0805898293	0.0000821310	1.3883176915	0.0000881745	120.7766364930	0.0043310980	1.3905543956	0.0000980172	118.5393246334	0.0078567222	1.0800930057	0.0000693823	121.3311259175	0.0074625489	1.0821891938	0.0000734644	120.3182514235	0.0093175544	2.7979570306	0.0000857707
008	iso001 iso002 iso003 iso004 iso005 iso006 iso007 iso008 iso024 iso023 iso025 iso022 iso026 iso020 iso031 iso018	018	16	.00019590193406630777	.00015263396115406295	.00012280244978558041	0	1.0806279748	0.0000789083	1.3882832739	0.0000860794	120.7743965562	0.0041056151	1.3905918338	0.0000958409	118.5374285149	0.0078475112	1.0800688466	0.0000682569	121.3350032149	0.0070693708	1.0821647812	0.0000724634	120.3180519685	0.0094335997	2.7979228520	0.0000836009
009	iso001 iso002 iso003 iso004 iso005 iso006 iso007 iso008 iso024 iso023 iso025 iso022 iso026 iso020 iso031 iso018 iso015	015	17	.00019149857505072981	.00014823684695604531	.00012123341722062444	0	1.0806189594	0.0000770842	1.3882899184	0.0000848710	120.7746075460	0.0040652512	1.3906079927	0.0000917111	118.5374480075	0.0077965444	1.0800611747	0.0000667159	121.3349040914	0.0070217894	1.0821532407	0.0000696327	120.3170370862	0.0092334393	2.7979119147	0.0000812312
010	iso001 iso002 iso003 iso004 iso005 iso006 iso007 iso008 iso024 iso023 iso025 iso022 iso026 iso020 iso031 iso018 iso015 iso010	010	18	.00018767682897483642	.00014683785092962236	.00011688129734230365	0	1.0806168603	0.0000778347	1.3882750858	0.0000850451	120.7760955691	0.0039627302	1.3905782780	0.0000901071	118.5415201589	0.0073053101	1.0800896971	0.0000641591	121.3337618337	0.0070433824	1.0821347538	0.0000690459	120.3210860197	0.0088557517	2.7979356887	0.0000802232
011	iso001 iso002 iso003 iso004 iso005 iso006 iso007 iso008 iso024 iso023 iso025 iso022 iso026 iso020 iso031 iso018 iso015 iso010 iso009	009	19	.00018378210936644513	.00014296326197075946	.00011548752941274655	0	1.0806188401	0.0000785148	1.3883095231	0.0000819705	120.7760897987	0.0039979578	1.3905522263	0.0000888658	118.5389690661	0.0071270521	1.0800637651	0.0000618503	121.3326857535	0.0070618969	1.0821716692	0.0000641423	120.3183752469	0.0087088732	2.7979597417	0.0000789765
012	iso001 iso002 iso003 iso004 iso005 iso006 iso007 iso008 iso024 iso023 iso025 iso022 iso026 iso020 iso031 iso018 iso015 iso010 iso009 iso021	021	20	.00018070764841444868	.00014112639238813553	.00011286538693058204	0	1.0806400746	0.0000761259	1.3883106238	0.0000818852	120.7762591784	0.0039948208	1.3905529537	0.0000882679	118.5390960813	0.0071381197	1.0800603775	0.0000616741	121.3338342639	0.0069146235	1.0821599360	0.0000630415	120.3157526302	0.0083102754	2.7979654675	0.0000787216
013	iso001 iso002 iso003 iso004 iso005 iso006 iso007 iso008 iso024 iso023 iso025 iso022 iso026 iso020 iso031 iso018 iso015 iso010 iso009 iso021 iso017	017	21	.00017715236398072705	.00014040044175913407	.00010803090306852016	0	1.0806163316	0.0000765892	1.3883268781	0.0000829570	120.7767151684	0.0039558897	1.3905512591	0.0000889563	118.5386794709	0.0066615403	1.0800546332	0.0000597271	121.3338918206	0.0070318838	1.0821677804	0.0000608664	120.3125587443	0.0076858760	2.7979772529	0.0000793613
014	iso001 iso002 iso003 iso004 iso005 iso006 iso007 iso008 iso024 iso023 iso025 iso022 iso026 iso020 iso031 iso018 iso015 iso010 iso009 iso021 iso017 iso016	016	22	.00017185170957482500	.00013587825944381242	.00010521458403809806	0	1.0806107520	0.0000767699	1.3883174486	0.0000778723	120.7769017857	0.0039940331	1.3905469342	0.0000887273	118.5396455353	0.0063109030	1.0800633985	0.0000554562	121.3345400412	0.0070037072	1.0821622023	0.0000569558	120.3128203288	0.0074266140	2.7979843835	0.0000787303
015	iso001 iso002 iso003 iso004 iso005 iso006 iso007 iso008 iso024 iso023 iso025 iso022 iso026 iso020 iso031 iso018 iso015 iso010 iso009 iso021 iso017 iso016 iso011	011	23	.00016613937465468563	.00013122403316386065	.00010189477381524530	0	1.0806213431	0.0000700814	1.3883089614	0.0000733566	120.7764058423	0.0036914800	1.3905563217	0.0000880350	118.5392692679	0.0062562330	1.0800557548	0.0000553027	121.3366928463	0.0064311026	1.0821610433	0.0000575817	120.3136486886	0.0074687917	2.7979761973	0.0000771733
016	iso001 iso002 iso003 iso004 iso005 iso006 iso007 iso008 iso024 iso023 iso025 iso022 iso026 iso020 iso031 iso018 iso015 iso010 iso009 iso021 iso017 iso016 iso011 iso029	029	24	.00016305678035153889	.00012886629292119021	.00009990491563161444	0	1.0806257436	0.0000682389	1.3883097828	0.0000726641	120.7764537163	0.0036557067	1.3905538942	0.0000868803	118.5393008840	0.0061986306	1.0800572166	0.0000542679	121.3362913348	0.0062846929	1.0821589097	0.0000563194	120.3131654375	0.0072663553	2.7979780830	0.0000762512
017	iso001 iso002 iso003 iso004 iso005 iso006 iso007 iso008 iso024 iso023 iso025 iso022 iso026 iso020 iso031 iso018 iso015 iso010 iso009 iso021 iso017 iso016 iso011 iso029 iso030	030	25	.00016118507516280780	.00012716298012680420	.00009904647868808865	0	1.0806360260	0.0000661790	1.3883092067	0.0000722369	120.7763861554	0.0036334440	1.3905559541	0.0000863333	118.5392242032	0.0061615248	1.0800568424	0.0000539451	121.3366161232	0.0062226707	1.0821534375	0.0000555007	120.3130426771	0.0071919376	2.7979758960	0.0000757516
018	iso001 iso002 iso003 iso004 iso005 iso006 iso007 iso008 iso024 iso023 iso025 iso022 iso026 iso020 iso031 iso018 iso015 iso010 iso009 iso021 iso017 iso016 iso011 iso029 iso030 iso028	028	26	.00015966821322899558	.00012591484750703548	.00009818039260982816	0	1.0806413104	0.0000653857	1.3883110113	0.0000716320	120.7764997234	0.0036021707	1.3905533362	0.0000855249	118.5393232643	0.0061110272	1.0800554446	0.0000534492	121.3366069434	0.0061659630	1.0821514156	0.0000549629	120.3129206719	0.0071277662	2.7979783846	0.0000750716
019	iso001 iso002 iso003 iso004 iso005 iso006 iso007 iso008 iso024 iso023 iso025 iso022 iso026 iso020 iso031 iso018 iso015 iso010 iso009 iso021 iso017 iso016 iso011 iso029 iso030 iso028 iso032	032	27	.00015830305815444627	.00012479661432078195	.00009739436983275778	0	1.0806415256	0.0000645616	1.3883110454	0.0000711768	120.7765028921	0.0035790118	1.3905531464	0.0000849213	118.5393254428	0.0060732968	1.0800556348	0.0000530672	121.3365751900	0.0061147516	1.0821513500	0.0000543537	120.3128744876	0.0070595139	2.7979785504	0.0000745501
020	iso001 iso002 iso003 iso004 iso005 iso006 iso007 iso008 iso024 iso023 iso025 iso022 iso026 iso020 iso031 iso018 iso015 iso010 iso009 iso021 iso017 iso016 iso011 iso029 iso030 iso028 iso032 iso014	014	28	.00015709982475174821	.00012388277397519802	.00009660959191115548	0	1.0806427770	0.0000639989	1.3883104278	0.0000707765	120.7764988239	0.0035594293	1.3905527532	0.0000843158	118.5393300421	0.0060402411	1.0800575342	0.0000526501	121.3367131087	0.0060546586	1.0821528853	0.0000539538	120.3127932649	0.0069930770	2.7979790017	0.0000741276
021	iso001 iso002 iso003 iso004 iso005 iso006 iso007 iso008 iso024 iso023 iso025 iso022 iso026 iso020 iso031 iso018 iso015 iso010 iso009 iso021 iso017 iso016 iso011 iso029 iso030 iso028 iso032 iso014 iso019	019	29	.00015751847332960664	.00012414009537019052	.00009696033292831661	0	1.0806449427	0.0000639204	1.3883103983	0.0000710681	120.7765207813	0.0035740345	1.3905495614	0.0000846338	118.5393739124	0.0060654964	1.0800597540	0.0000527217	121.3366838920	0.0060798985	1.0821553062	0.0000540730	120.3132261471	0.0070119035	2.7979804385	0.0000744296
022	iso001 iso002 iso003 iso004 iso005 iso006 iso007 iso008 iso024 iso023 iso025 iso022 iso026 iso020 iso031 iso018 iso015 iso010 iso009 iso021 iso017 iso016 iso011 iso029 iso030 iso028 iso032 iso014 iso019 iso012	012	30	.00015914824903146122	.00012679305748253726	.00009618568367491078	0	1.0806169884	0.0000662431	1.3883285166	0.0000740018	120.7786235759	0.0035696093	1.3904978470	0.0000850032	118.5423177471	0.0058763992	1.0800899742	0.0000518876	121.3324659823	0.0061532474	1.0821565897	0.0000563361	120.3154588653	0.0069626027	2.7980236196	0.0000752038
023	iso001 iso002 iso003 iso004 iso005 iso006 iso007 iso008 iso024 iso023 iso025 iso022 iso026 iso020 iso031 iso018 iso015 iso010 iso009 iso021 iso017 iso016 iso011 iso029 iso030 iso028 iso032 iso014 iso019 iso012 iso027	027	31	.00016064331125325448	.00012793815748739701	.00009714989093735514	0	1.0806122818	0.0000667230	1.3883270216	0.0000747158	120.7785541225	0.0036046951	1.3905015951	0.0000857638	118.5422913683	0.0059361724	1.0800904880	0.0000524051	121.3323999523	0.0062146645	1.0821558229	0.0000569066	120.3156070991	0.0070322355	2.7980206241	0.0000758943
024	iso001 iso002 iso003 iso004 iso005 iso006 iso007 iso008 iso024 iso023 iso025 iso022 iso026 iso020 iso031 iso018 iso015 iso010 iso009 iso021 iso017 iso016 iso011 iso029 iso030 iso028 iso032 iso014 iso019 iso012 iso027 iso013	013	32	.00018400608038760567	.00014539529047352255	.00011277609289086938	0	1.0806149244	0.0000786140	1.3882929597	0.0000843699	120.7780352481	0.0042449398	1.3905499699	0.0000983252	118.5438210767	0.0068310223	1.0801153699	0.0000598115	121.3321176589	0.0072595533	1.0821125186	0.0000604931	120.3162033526	0.0081448889	2.7979727724	0.0000868127
