# Supplementary material for: Precise Semi-Experimental Equilibrium (r e SE) Structure of Pyridine from 32 Isotopologues: Accurate Assessment of the Effect of Nitrogen-Atom Substitution in Aromatic Rings
Source: J Phys Chem A. 2025 Nov 7;129(46):10737–50. doi: 10.1021/acs.jpca.5c07184 (PMC12641475; doi:10.1021/acs.jpca.5c07184)
Supplement: Supplementary file 2 [file jp5c07184_si_002.zip › Supplementary Information/LSF/pyridine-13C2_SI.res]

Pyridine    13C2                                      Sun Aug 03 13:48:39 2025

-------------------------------------------------------------------------------------=========
                                              obs         o-c     error     blends     Notes
                                                                         o-c      wt
    / instead of : below denotes (o-c)>3*err
-------------------------------------------------------------------------------------=========
   1:  4  2  2  0    4  2  3  0              14537.3800  -0.0092  0.080              Sorenson et al., 1974
   2:  2  1  2  0    1  1  1  0              14545.9100   0.0921  0.080               
   3:  3  1  2  0    3  1  3  0              14613.7000  -0.0073  0.080               
   4:  3  2  2  0    3  0  3  0              14667.0900  -0.0423  0.080               
   5:  4  3  2  0    4  1  3  0              14697.6800  -0.0424  0.080               
   6:  2  0  2  0    1  0  1  0              14739.4100   0.0735  0.080               
   7:  3  1  3  0    2  1  2  0              20499.4000   0.0823  0.080               
   8:  4  2  3  0    4  0  4  0              20505.8200  -0.0537  0.080               
   9:  4  1  3  0    4  1  4  0              20503.4000  -0.0317  0.080               
  10:  3  0  3  0    2  0  2  0              20509.5500  -0.0733  0.080               
  11:  3  1  2  0    2  2  1  0              26010.4700  -0.1063  0.080               
  12:  3  2  2  0    2  2  1  0              26063.6200  -0.0333  0.080               
  13:  4  1  4  0    3  1  3  0              26361.9300   0.0198  0.080               
  14:  4  0  4  0    3  0  3  0              26362.2300  -0.0188  0.080               
  15: 25 13 13  0   25 12 14  0              78945.8053   0.0816  0.050   0.0817 0.03 Current Work
  16: 25 12 13  0   25 11 14  0              78945.8053   0.0816  0.050   0.0817 0.03  
  17: 25 12 13  0   25 12 14  0              78945.8053   0.0816  0.050   0.0817 0.47  
  18: 25 13 13  0   25 11 14  0              78945.8053   0.0816  0.050   0.0817 0.47  
  19: 21  9 13  0   21  8 14  0              79033.8628  -0.0199  0.050  -0.0199 0.03  
  20: 21  9 13  0   21  7 14  0              79033.8628  -0.0199  0.050  -0.0199 0.47  
  21: 21  8 13  0   21  8 14  0              79033.8628  -0.0199  0.050  -0.0199 0.47  
  22: 21  8 13  0   21  7 14  0              79033.8628  -0.0199  0.050  -0.0199 0.03  
  23: 20  8 13  0   20  7 14  0              79050.0137   0.0166  0.050   0.0166 0.03  
  24: 20  7 13  0   20  7 14  0              79050.0137   0.0166  0.050   0.0166 0.47  
  25: 20  7 13  0   20  6 14  0              79050.0137   0.0166  0.050   0.0166 0.03  
  26: 20  8 13  0   20  6 14  0              79050.0137   0.0166  0.050   0.0166 0.47  
  27: 19  7 13  0   19  5 14  0              79064.0785  -0.0548  0.050  -0.0549 0.47  
  28: 19  7 13  0   19  6 14  0              79064.0785  -0.0548  0.050  -0.0549 0.03  
  29: 19  6 13  0   19  5 14  0              79064.0785  -0.0548  0.050  -0.0549 0.03  
  30: 19  6 13  0   19  6 14  0              79064.0785  -0.0548  0.050  -0.0549 0.47  
  31: 13  0 13  0   12  1 12  0              79082.2170   0.0510  0.050   0.0510 0.03  
  32: 13  1 13  0   12  0 12  0              79082.2170   0.0510  0.050   0.0510 0.03  
  33: 13  1 13  0   12  1 12  0              79082.2170   0.0510  0.050   0.0510 0.47  
  34: 13  0 13  0   12  0 12  0              79082.2170   0.0510  0.050   0.0510 0.47  
  35: 11  2  9  0   10  2  8  0              79087.7644   0.0400  0.050   0.0401 0.47  
  36: 11  3  9  0   10  3  8  0              79087.7644   0.0400  0.050   0.0401 0.47  
  37: 11  2  9  0   10  3  8  0              79087.7644   0.0400  0.050   0.0401 0.03  
  38: 11  3  9  0   10  2  8  0              79087.7644   0.0400  0.050   0.0401 0.03  
  39: 10  3  7  0    9  4  6  0              79092.4616   0.0175  0.050   0.0174 0.06  
  40: 10  4  7  0    9  4  6  0              79092.4616   0.0175  0.050   0.0174 0.89  
  41: 10  4  7  0    9  3  6  0              79092.4616   0.0150  0.050   0.0174 0.06  
  42: 50 36 14  0   50 36 15  0              82836.2968   0.0622  0.050  -0.0181 0.50  
  43: 50 37 14  0   50 35 15  0              82836.2968  -0.0984  0.050  -0.0181 0.50  
  44: 49 35 14  0   49 35 15  0              83003.4679   0.0019  0.050  -0.0439 0.50  
  45: 49 36 14  0   49 34 15  0              83003.4679  -0.0897  0.050  -0.0439 0.50  
  46: 48 34 14  0   48 34 15  0              83160.0219   0.0252  0.050  -0.0006 0.50  
  47: 48 35 14  0   48 33 15  0              83160.0219  -0.0263  0.050  -0.0006 0.50  
  48: 47 33 14  0   47 33 15  0              83306.4731   0.0496  0.050   0.0354 0.46  
  49: 47 33 14  0   47 32 15  0              83306.4731   0.0483  0.050   0.0354 0.04  
  50: 47 34 14  0   47 33 15  0              83306.4731   0.0223  0.050   0.0354 0.04  
  51: 47 34 14  0   47 32 15  0              83306.4731   0.0210  0.050   0.0354 0.46  
  52: 46 32 14  0   46 32 15  0              83443.3376   0.0333  0.050   0.0255 0.46  
  53: 46 32 14  0   46 31 15  0              83443.3376   0.0326  0.050   0.0255 0.04  
  54: 46 33 14  0   46 32 15  0              83443.3376   0.0183  0.050   0.0255 0.04  
  55: 46 33 14  0   46 31 15  0              83443.3376   0.0176  0.050   0.0255 0.46  
  56: 45 31 14  0   45 31 15  0              83571.2136   0.0508  0.050   0.0466 0.46  
  57: 45 31 14  0   45 30 15  0              83571.2136   0.0505  0.050   0.0466 0.04  
  58: 45 32 14  0   45 31 15  0              83571.2136   0.0427  0.050   0.0466 0.04  
  59: 45 32 14  0   45 30 15  0              83571.2136   0.0424  0.050   0.0466 0.46  
  60: 44 30 14  0   44 30 15  0              83690.5870   0.0953  0.050   0.0931 0.46  
  61: 44 30 14  0   44 29 15  0              83690.5870   0.0951  0.050   0.0931 0.04  
  62: 44 31 14  0   44 30 15  0              83690.5870   0.0910  0.050   0.0931 0.04  
  63: 44 31 14  0   44 29 15  0              83690.5870   0.0908  0.050   0.0931 0.46  
  64: 43 29 14  0   43 29 15  0              83801.6993  -0.0565  0.050  -0.0577 0.46  
  65: 43 29 14  0   43 28 15  0              83801.6993  -0.0566  0.050  -0.0577 0.04  
  66: 43 30 14  0   43 29 15  0              83801.6993  -0.0588  0.050  -0.0577 0.04  
  67: 43 30 14  0   43 28 15  0              83801.6993  -0.0588  0.050  -0.0577 0.46  
  68: 42 28 14  0   42 28 15  0              83905.4927   0.0976  0.050   0.0970 0.46  
  69: 42 28 14  0   42 27 15  0              83905.4927   0.0976  0.050   0.0970 0.04  
  70: 42 29 14  0   42 28 15  0              83905.4927   0.0964  0.050   0.0970 0.04  
  71: 42 29 14  0   42 27 15  0              83905.4927   0.0964  0.050   0.0970 0.46  
  72: 40 26 14  0   40 26 15  0              84091.4633   0.0200  0.050   0.0199 0.46  
  73: 40 26 14  0   40 25 15  0              84091.4633   0.0200  0.050   0.0199 0.04  
  74: 40 27 14  0   40 25 15  0              84091.4633   0.0197  0.050   0.0199 0.46  
  75: 40 27 14  0   40 26 15  0              84091.4633   0.0197  0.050   0.0199 0.04  
  76: 39 25 14  0   39 25 15  0              84174.5763  -0.0469  0.050  -0.0470 0.46  
  77: 39 25 14  0   39 24 15  0              84174.5763  -0.0469  0.050  -0.0470 0.04  
  78: 39 26 14  0   39 24 15  0              84174.5763  -0.0470  0.050  -0.0470 0.46  
  79: 39 26 14  0   39 25 15  0              84174.5763  -0.0470  0.050  -0.0470 0.04  
  80: 38 24 14  0   38 24 15  0              84251.7338   0.0105  0.050   0.0105 0.46  
  81: 38 24 14  0   38 23 15  0              84251.7338   0.0105  0.050   0.0105 0.04  
  82: 38 25 14  0   38 23 15  0              84251.7338   0.0104  0.050   0.0105 0.46  
  83: 38 25 14  0   38 24 15  0              84251.7338   0.0104  0.050   0.0105 0.04  
  84: 36 23 14  0   36 21 15  0              84388.9884  -0.0425  0.050  -0.0425 0.46  
  85: 36 23 14  0   36 22 15  0              84388.9884  -0.0425  0.050  -0.0425 0.04  
  86: 36 22 14  0   36 21 15  0              84388.9884  -0.0424  0.050  -0.0425 0.04  
  87: 36 22 14  0   36 22 15  0              84388.9884  -0.0424  0.050  -0.0425 0.46  
  88: 34 20 14  0   34 20 15  0              84505.8482  -0.0620  0.050  -0.0620 0.46  
  89: 34 21 14  0   34 19 15  0              84505.8482  -0.0620  0.050  -0.0620 0.46  
  90: 34 21 14  0   34 20 15  0              84505.8482  -0.0620  0.050  -0.0620 0.04  
  91: 34 20 14  0   34 19 15  0              84505.8482  -0.0620  0.050  -0.0620 0.04  
  92: 33 19 14  0   33 18 15  0              84557.4030  -0.0199  0.050  -0.0199 0.04  
  93: 33 20 14  0   33 18 15  0              84557.4030  -0.0199  0.050  -0.0199 0.46  
  94: 33 20 14  0   33 19 15  0              84557.4030  -0.0199  0.050  -0.0199 0.04  
  95: 33 19 14  0   33 19 15  0              84557.4030  -0.0199  0.050  -0.0199 0.46  
  96: 31 18 14  0   31 17 15  0              84648.0455   0.0931  0.050   0.0931 0.03  
  97: 31 17 14  0   31 17 15  0              84648.0455   0.0931  0.050   0.0931 0.47  
  98: 31 17 14  0   31 16 15  0              84648.0455   0.0931  0.050   0.0931 0.03  
  99: 31 18 14  0   31 16 15  0              84648.0455   0.0931  0.050   0.0931 0.47  
 100: 30 16 14  0   30 15 15  0              84687.5614   0.0837  0.050   0.0837 0.03  
 101: 30 16 14  0   30 16 15  0              84687.5614   0.0837  0.050   0.0837 0.47  
 102: 30 17 14  0   30 15 15  0              84687.5614   0.0837  0.050   0.0837 0.47  
 103: 30 17 14  0   30 16 15  0              84687.5614   0.0837  0.050   0.0837 0.03  
 104: 21  8 14  0   21  6 15  0              84910.9706   0.0616  0.050   0.0617 0.47  
 105: 21  7 14  0   21  7 15  0              84910.9706   0.0616  0.050   0.0617 0.47  
 106: 21  8 14  0   21  7 15  0              84910.9706   0.0616  0.050   0.0617 0.03  
 107: 21  7 14  0   21  6 15  0              84910.9706   0.0616  0.050   0.0617 0.03  
 108: 20  7 14  0   20  5 15  0              84924.5725   0.0157  0.050   0.0158 0.47  
 109: 20  6 14  0   20  5 15  0              84924.5725   0.0157  0.050   0.0158 0.03  
 110: 20  6 14  0   20  6 15  0              84924.5725   0.0157  0.050   0.0158 0.47  
 111: 20  7 14  0   20  6 15  0              84924.5725   0.0157  0.050   0.0158 0.03  
 112: 14  1 14  0   13  1 13  0              84939.8412   0.0163  0.050   0.0164 0.47  
 113: 14  0 14  0   13  0 13  0              84939.8412   0.0163  0.050   0.0164 0.47  
 114: 14  0 14  0   13  1 13  0              84939.8412   0.0163  0.050   0.0164 0.03  
 115: 14  1 14  0   13  0 13  0              84939.8412   0.0163  0.050   0.0164 0.03  
 116: 13  1 12  0   12  1 11  0              84942.4205   0.0020  0.050   0.0020 0.47  
 117: 13  1 12  0   12  2 11  0              84942.4205   0.0020  0.050   0.0020 0.03  
 118: 13  2 12  0   12  2 11  0              84942.4205   0.0020  0.050   0.0020 0.47  
 119: 13  2 12  0   12  1 11  0              84942.4205   0.0020  0.050   0.0020 0.03  
 120: 12  3 10  0   11  3  9  0              84945.2752   0.0524  0.050   0.0525 0.47  
 121: 12  2 10  0   11  2  9  0              84945.2752   0.0524  0.050   0.0525 0.47  
 122: 12  3 10  0   11  2  9  0              84945.2752   0.0524  0.050   0.0525 0.03  
 123: 12  2 10  0   11  3  9  0              84945.2752   0.0524  0.050   0.0525 0.03  
 124: 18  4 14  0   18  3 15  0              84947.0766  -0.0498  0.050  -0.0498 0.03  
 125: 18  5 14  0   18  3 15  0              84947.0766  -0.0498  0.050  -0.0498 0.47  
 126: 18  4 14  0   18  4 15  0              84947.0766  -0.0498  0.050  -0.0498 0.47  
 127: 18  5 14  0   18  4 15  0              84947.0766  -0.0498  0.050  -0.0498 0.03  
 128: 17  4 14  0   17  2 15  0              84956.2958  -0.0319  0.050  -0.0320 0.50  
 129: 17  3 14  0   17  3 15  0              84956.2958  -0.0319  0.050  -0.0320 0.50  
 130: 10  4  6  0    9  5  5  0              84958.9592   0.1194  0.050  -0.0003 0.03  
 131: 10  5  6  0    9  5  5  0              84958.9592   0.1098  0.050  -0.0003 0.47  
 132: 10  4  6  0    9  4  5  0              84958.9592  -0.1103  0.050  -0.0003 0.47  
 133: 10  5  6  0    9  4  5  0              84958.9592  -0.1199  0.050  -0.0003 0.03  
 134: 52 37 15  0   52 37 16  0              88774.8764  -0.0468  0.050  -0.0609 0.50  
 135: 52 38 15  0   52 36 16  0              88774.8764  -0.0750  0.050  -0.0609 0.50  
 136: 48 33 15  0   48 33 16  0              89335.2451  -0.0277  0.050  -0.0290 0.46  
 137: 48 33 15  0   48 32 16  0              89335.2451  -0.0278  0.050  -0.0290 0.04  
 138: 48 34 15  0   48 33 16  0              89335.2451  -0.0301  0.050  -0.0290 0.04  
 139: 48 34 15  0   48 32 16  0              89335.2451  -0.0302  0.050  -0.0290 0.46  
 140: 47 32 15  0   47 32 16  0              89454.5445   0.0885  0.050   0.0879 0.46  
 141: 47 32 15  0   47 31 16  0              89454.5445   0.0885  0.050   0.0879 0.04  
 142: 47 33 15  0   47 31 16  0              89454.5445   0.0872  0.050   0.0879 0.46  
 143: 47 33 15  0   47 32 16  0              89454.5445   0.0872  0.050   0.0879 0.04  
 144: 46 31 15  0   46 31 16  0              89566.0422  -0.0757  0.050  -0.0761 0.46  
 145: 46 31 15  0   46 30 16  0              89566.0422  -0.0757  0.050  -0.0761 0.04  
 146: 46 32 15  0   46 30 16  0              89566.0422  -0.0764  0.050  -0.0761 0.46  
 147: 46 32 15  0   46 31 16  0              89566.0422  -0.0764  0.050  -0.0761 0.04  
 148: 45 30 15  0   45 29 16  0              89670.6739   0.0321  0.050   0.0320 0.04  
 149: 45 30 15  0   45 30 16  0              89670.6739   0.0321  0.050   0.0320 0.46  
 150: 45 31 15  0   45 29 16  0              89670.6739   0.0317  0.050   0.0320 0.46  
 151: 45 31 15  0   45 30 16  0              89670.6739   0.0318  0.050   0.0320 0.04  
 152: 42 28 15  0   42 27 16  0              89944.8899  -0.0492  0.050  -0.0493 0.04  
 153: 42 28 15  0   42 26 16  0              89944.8899  -0.0492  0.050  -0.0493 0.46  
 154: 42 27 15  0   42 26 16  0              89944.8899  -0.0492  0.050  -0.0493 0.04  
 155: 42 27 15  0   42 27 16  0              89944.8899  -0.0492  0.050  -0.0493 0.46  
 156: 41 26 15  0   41 25 16  0              90024.3701  -0.0135  0.050  -0.0136 0.04  
 157: 41 27 15  0   41 25 16  0              90024.3701  -0.0135  0.050  -0.0136 0.46  
 158: 41 27 15  0   41 26 16  0              90024.3701  -0.0135  0.050  -0.0136 0.04  
 159: 41 26 15  0   41 26 16  0              90024.3701  -0.0135  0.050  -0.0136 0.46  
 160: 40 26 15  0   40 24 16  0              90098.3515   0.0024  0.050   0.0025 0.46  
 161: 40 25 15  0   40 24 16  0              90098.3515   0.0024  0.050   0.0025 0.04  
 162: 40 25 15  0   40 25 16  0              90098.3515   0.0024  0.050   0.0025 0.46  
 163: 40 26 15  0   40 25 16  0              90098.3515   0.0024  0.050   0.0025 0.04  
 164: 38 23 15  0   38 22 16  0              90230.9807  -0.0038  0.050  -0.0039 0.04  
 165: 38 23 15  0   38 23 16  0              90230.9807  -0.0038  0.050  -0.0039 0.46  
 166: 38 24 15  0   38 22 16  0              90230.9807  -0.0038  0.050  -0.0039 0.46  
 167: 38 24 15  0   38 23 16  0              90230.9807  -0.0038  0.050  -0.0039 0.04  
 168: 35 21 15  0   35 19 16  0              90395.7522   0.0750  0.050   0.0751 0.46  
 169: 35 21 15  0   35 20 16  0              90395.7522   0.0750  0.050   0.0751 0.04  
 170: 35 20 15  0   35 19 16  0              90395.7522   0.0750  0.050   0.0751 0.04  
 171: 35 20 15  0   35 20 16  0              90395.7522   0.0750  0.050   0.0751 0.46  
 172: 34 20 15  0   34 19 16  0              90442.4549   0.0308  0.050   0.0309 0.03  
 173: 34 20 15  0   34 18 16  0              90442.4549   0.0308  0.050   0.0309 0.47  
 174: 34 19 15  0   34 19 16  0              90442.4549   0.0308  0.050   0.0309 0.47  
 175: 34 19 15  0   34 18 16  0              90442.4549   0.0308  0.050   0.0309 0.03  
 176: 33 19 15  0   33 18 16  0              90485.5423   0.0645  0.050   0.0646 0.03  
 177: 33 18 15  0   33 18 16  0              90485.5423   0.0645  0.050   0.0646 0.47  
 178: 33 18 15  0   33 17 16  0              90485.5423   0.0645  0.050   0.0646 0.03  
 179: 33 19 15  0   33 17 16  0              90485.5423   0.0645  0.050   0.0646 0.47  
 180: 31 16 15  0   31 16 16  0              90561.3606   0.0015  0.050   0.0015 0.47  
 181: 31 17 15  0   31 15 16  0              90561.3606   0.0015  0.050   0.0015 0.47  
 182: 31 17 15  0   31 16 16  0              90561.3606   0.0015  0.050   0.0015 0.03  
 183: 31 16 15  0   31 15 16  0              90561.3606   0.0015  0.050   0.0015 0.03  
 184: 30 15 15  0   30 14 16  0              90594.6355   0.0428  0.050   0.0429 0.03  
 185: 30 15 15  0   30 15 16  0              90594.6355   0.0428  0.050   0.0429 0.47  
 186: 30 16 15  0   30 14 16  0              90594.6355   0.0428  0.050   0.0429 0.47  
 187: 30 16 15  0   30 15 16  0              90594.6355   0.0428  0.050   0.0429 0.03  
 188: 28 13 15  0   28 12 16  0              90652.6123   0.0117  0.050   0.0118 0.03  
 189: 28 14 15  0   28 12 16  0              90652.6123   0.0117  0.050   0.0118 0.47  
 190: 28 14 15  0   28 13 16  0              90652.6123   0.0117  0.050   0.0118 0.03  
 191: 28 13 15  0   28 13 16  0              90652.6123   0.0117  0.050   0.0118 0.47  
 192: 27 12 15  0   27 11 16  0              90677.7275  -0.0067  0.050  -0.0067 0.03  
 193: 27 12 15  0   27 12 16  0              90677.7275  -0.0067  0.050  -0.0067 0.47  
 194: 27 13 15  0   27 12 16  0              90677.7275  -0.0067  0.050  -0.0067 0.03  
 195: 27 13 15  0   27 11 16  0              90677.7275  -0.0067  0.050  -0.0067 0.47  
 196: 23  9 15  0   23  8 16  0              90756.3191  -0.0075  0.050  -0.0076 0.03  
 197: 23  8 15  0   23  8 16  0              90756.3191  -0.0075  0.050  -0.0076 0.47  
 198: 23  9 15  0   23  7 16  0              90756.3191  -0.0075  0.050  -0.0076 0.47  
 199: 23  8 15  0   23  7 16  0              90756.3191  -0.0075  0.050  -0.0076 0.03  
 200: 15  0 15  0   14  1 14  0              90797.4523   0.0066  0.050   0.0067 0.03  
 201: 15  1 15  0   14  1 14  0              90797.4523   0.0066  0.050   0.0067 0.47  
 202: 15  0 15  0   14  0 14  0              90797.4523   0.0066  0.050   0.0067 0.47  
 203: 15  1 15  0   14  0 14  0              90797.4523   0.0066  0.050   0.0067 0.03  
 204: 14  2 13  0   13  2 12  0              90800.0065  -0.0097  0.050  -0.0098 0.47  
 205: 14  1 13  0   13  1 12  0              90800.0065  -0.0097  0.050  -0.0098 0.47  
 206: 14  1 13  0   13  2 12  0              90800.0065  -0.0097  0.050  -0.0098 0.03  
 207: 14  2 13  0   13  1 12  0              90800.0065  -0.0097  0.050  -0.0098 0.03  
 208: 13  2 11  0   12  2 10  0              90802.7301   0.0095  0.050   0.0095 0.47  
 209: 13  3 11  0   12  2 10  0              90802.7301   0.0095  0.050   0.0095 0.03  
 210: 13  2 11  0   12  3 10  0              90802.7301   0.0095  0.050   0.0095 0.03  
 211: 13  3 11  0   12  3 10  0              90802.7301   0.0095  0.050   0.0095 0.47  
 212: 12  4  9  0   11  3  8  0              90806.2900   0.0364  0.050   0.0364 0.03  
 213: 12  3  9  0   11  3  8  0              90806.2900   0.0364  0.050   0.0364 0.47  
 214: 12  3  9  0   11  4  8  0              90806.2900   0.0364  0.050   0.0364 0.03  
 215: 12  4  9  0   11  4  8  0              90806.2900   0.0364  0.050   0.0364 0.47  
 216: 11  4  7  0   10  5  6  0              90813.3410   0.0625  0.050   0.0575 0.03  
 217: 11  5  7  0   10  5  6  0              90813.3410   0.0621  0.050   0.0575 0.47  
 218: 11  4  7  0   10  4  6  0              90813.3410   0.0528  0.050   0.0575 0.47  
 219: 11  5  7  0   10  4  6  0              90813.3410   0.0525  0.050   0.0575 0.03  
 220: 18  4 15  0   18  2 16  0              90816.0824  -0.0128  0.050  -0.0129 0.50  
 221: 18  3 15  0   18  3 16  0              90816.0824  -0.0128  0.050  -0.0129 0.50  
 222: 10  5  5  0    9  5  4  0              90845.5255   0.0191  0.050               
 223: 57 41 16  0   57 41 17  0              94210.9516  -0.0113  0.050  -0.0249 0.50  
 224: 57 42 16  0   57 40 17  0              94210.9516  -0.0383  0.050  -0.0249 0.50  
 225: 56 40 16  0   56 40 17  0              94380.5768  -0.0317  0.050  -0.0395 0.50  
 226: 56 41 16  0   56 39 17  0              94380.5768  -0.0471  0.050  -0.0395 0.50  
 227: 54 38 16  0   54 38 17  0              94692.0145   0.0754  0.050   0.0731 0.50  
 228: 54 39 16  0   54 37 17  0              94692.0145   0.0706  0.050   0.0731 0.50  
 229: 52 36 16  0   52 36 17  0              94968.9350   0.0023  0.050   0.0016 0.50  
 230: 52 37 16  0   52 35 17  0              94968.9350   0.0008  0.050   0.0016 0.50  
 231: 49 33 16  0   49 33 17  0              95326.9644  -0.0207  0.050  -0.0209 0.46  
 232: 49 33 16  0   49 32 17  0              95326.9644  -0.0207  0.050  -0.0209 0.04  
 233: 49 34 16  0   49 32 17  0              95326.9644  -0.0209  0.050  -0.0209 0.46  
 234: 49 34 16  0   49 33 17  0              95326.9644  -0.0209  0.050  -0.0209 0.04  
 235: 47 31 16  0   47 31 17  0              95531.5541   0.0289  0.050   0.0289 0.46  
 236: 47 31 16  0   47 30 17  0              95531.5541   0.0289  0.050   0.0289 0.04  
 237: 47 32 16  0   47 31 17  0              95531.5541   0.0288  0.050   0.0289 0.04  
 238: 47 32 16  0   47 30 17  0              95531.5541   0.0288  0.050   0.0289 0.46  
 239: 46 31 16  0   46 30 17  0              95624.5815   0.0699  0.050   0.0699 0.04  
 240: 46 30 16  0   46 29 17  0              95624.5815   0.0699  0.050   0.0699 0.04  
 241: 46 31 16  0   46 29 17  0              95624.5815   0.0699  0.050   0.0699 0.46  
 242: 46 30 16  0   46 30 17  0              95624.5815   0.0699  0.050   0.0699 0.46  
 243: 45 30 16  0   45 29 17  0              95711.6884  -0.0161  0.050  -0.0162 0.04  
 244: 45 29 16  0   45 29 17  0              95711.6884  -0.0161  0.050  -0.0162 0.46  
 245: 45 30 16  0   45 28 17  0              95711.6884  -0.0161  0.050  -0.0162 0.46  
 246: 45 29 16  0   45 28 17  0              95711.6884  -0.0161  0.050  -0.0162 0.04  
 247: 44 28 16  0   44 27 17  0              95793.4661   0.0809  0.050   0.0809 0.04  
 248: 44 29 16  0   44 28 17  0              95793.4661   0.0809  0.050   0.0809 0.04  
 249: 44 29 16  0   44 27 17  0              95793.4661   0.0809  0.050   0.0809 0.46  
 250: 44 28 16  0   44 28 17  0              95793.4661   0.0809  0.050   0.0809 0.46  
 251: 43 28 16  0   43 26 17  0              95869.8292   0.0066  0.050   0.0066 0.46  
 252: 43 27 16  0   43 27 17  0              95869.8292   0.0066  0.050   0.0066 0.46  
 253: 43 28 16  0   43 27 17  0              95869.8292   0.0066  0.050   0.0066 0.04  
 254: 43 27 16  0   43 26 17  0              95869.8292   0.0066  0.050   0.0066 0.04  
 255: 41 26 16  0   41 25 17  0              96008.0133   0.0233  0.050   0.0233 0.04  
 256: 41 25 16  0   41 25 17  0              96008.0133   0.0233  0.050   0.0233 0.46  
 257: 41 26 16  0   41 24 17  0              96008.0133   0.0233  0.050   0.0233 0.46  
 258: 41 25 16  0   41 24 17  0              96008.0133   0.0233  0.050   0.0233 0.04  
 259: 37 21 16  0   37 21 17  0              96232.1413   0.0385  0.050   0.0385 0.47  
 260: 37 22 16  0   37 20 17  0              96232.1413   0.0385  0.050   0.0385 0.47  
 261: 37 22 16  0   37 21 17  0              96232.1413   0.0385  0.050   0.0385 0.04  
 262: 37 21 16  0   37 20 17  0              96232.1413   0.0385  0.050   0.0385 0.04  
 263: 34 18 16  0   34 17 17  0              96361.2805   0.0449  0.050   0.0449 0.03  
 264: 34 19 16  0   34 17 17  0              96361.2805   0.0449  0.050   0.0449 0.47  
 265: 34 19 16  0   34 18 17  0              96361.2805   0.0449  0.050   0.0449 0.03  
 266: 34 18 16  0   34 18 17  0              96361.2805   0.0449  0.050   0.0449 0.47  
 267: 32 17 16  0   32 16 17  0              96431.6710   0.0064  0.050   0.0065 0.03  
 268: 32 17 16  0   32 15 17  0              96431.6710   0.0064  0.050   0.0065 0.47  
 269: 32 16 16  0   32 15 17  0              96431.6710   0.0064  0.050   0.0065 0.03  
 270: 32 16 16  0   32 16 17  0              96431.6710   0.0064  0.050   0.0065 0.47  
 271: 31 16 16  0   31 14 17  0              96462.7270   0.0209  0.050   0.0209 0.47  
 272: 31 16 16  0   31 15 17  0              96462.7270   0.0209  0.050   0.0209 0.03  
 273: 31 15 16  0   31 14 17  0              96462.7270   0.0209  0.050   0.0209 0.03  
 274: 31 15 16  0   31 15 17  0              96462.7270   0.0209  0.050   0.0209 0.47  
 275: 27 11 16  0   27 11 17  0              96562.8175   0.0545  0.050   0.0546 0.47  
 276: 27 12 16  0   27 11 17  0              96562.8175   0.0545  0.050   0.0546 0.03  
 277: 27 11 16  0   27 10 17  0              96562.8175   0.0545  0.050   0.0546 0.03  
 278: 27 12 16  0   27 10 17  0              96562.8175   0.0545  0.050   0.0546 0.47  
 279: 25  9 16  0   25  9 17  0              96600.4189   0.0534  0.050   0.0534 0.47  
 280: 25 10 16  0   25  9 17  0              96600.4189   0.0534  0.050   0.0534 0.03  
 281: 25  9 16  0   25  8 17  0              96600.4189   0.0534  0.050   0.0534 0.03  
 282: 25 10 16  0   25  8 17  0              96600.4189   0.0534  0.050   0.0534 0.47  
 283: 24  9 16  0   24  7 17  0              96616.5748   0.0441  0.050   0.0441 0.47  
 284: 24  8 16  0   24  7 17  0              96616.5748   0.0441  0.050   0.0441 0.03  
 285: 24  9 16  0   24  8 17  0              96616.5748   0.0441  0.050   0.0441 0.03  
 286: 24  8 16  0   24  8 17  0              96616.5748   0.0441  0.050   0.0441 0.47  
 287: 23  8 16  0   23  7 17  0              96631.1291   0.0259  0.050   0.0259 0.03  
 288: 23  7 16  0   23  6 17  0              96631.1291   0.0259  0.050   0.0259 0.03  
 289: 23  7 16  0   23  7 17  0              96631.1291   0.0259  0.050   0.0259 0.47  
 290: 23  8 16  0   23  6 17  0              96631.1291   0.0259  0.050   0.0259 0.47  
 291: 10  7  4  0    9  7  3  0              96641.1678   0.0347  0.050               
 292: 22  7 16  0   22  6 17  0              96644.2802   0.0803  0.050   0.0804 0.03  
 293: 22  6 16  0   22  5 17  0              96644.2802   0.0803  0.050   0.0804 0.03  
 294: 22  7 16  0   22  5 17  0              96644.2802   0.0803  0.050   0.0804 0.47  
 295: 22  6 16  0   22  6 17  0              96644.2802   0.0803  0.050   0.0804 0.47  
 296: 16  1 16  0   15  1 15  0              96655.0323   0.0066  0.050   0.0066 0.47  
 297: 16  0 16  0   15  0 15  0              96655.0323   0.0066  0.050   0.0066 0.47  
 298: 16  1 16  0   15  0 15  0              96655.0323   0.0066  0.050   0.0066 0.03  
 299: 16  0 16  0   15  1 15  0              96655.0323   0.0066  0.050   0.0066 0.03  
 300: 21  6 16  0   21  5 17  0              96656.0151   0.0826  0.050   0.0826 0.03  
 301: 21  5 16  0   21  4 17  0              96656.0151   0.0826  0.050   0.0826 0.03  
 302: 21  6 16  0   21  4 17  0              96656.0151   0.0826  0.050   0.0826 0.47  
 303: 21  5 16  0   21  5 17  0              96656.0151   0.0826  0.050   0.0826 0.47  
 304: 15  1 14  0   14  2 13  0              96657.6412   0.0652  0.050   0.0653 0.03  
 305: 15  2 14  0   14  2 13  0              96657.6412   0.0652  0.050   0.0653 0.47  
 306: 15  1 14  0   14  1 13  0              96657.6412   0.0652  0.050   0.0653 0.47  
 307: 15  2 14  0   14  1 13  0              96657.6412   0.0652  0.050   0.0653 0.03  
 308: 14  3 12  0   13  3 11  0              96660.2090   0.0073  0.050   0.0073 0.47  
 309: 14  2 12  0   13  3 11  0              96660.2090   0.0073  0.050   0.0073 0.03  
 310: 14  2 12  0   13  2 11  0              96660.2090   0.0073  0.050   0.0073 0.47  
 311: 14  3 12  0   13  2 11  0              96660.2090   0.0073  0.050   0.0073 0.03  
 312: 20  5 16  0   20  3 17  0              96666.4183   0.0107  0.050   0.0107 0.47  
 313: 20  4 16  0   20  4 17  0              96666.4183   0.0107  0.050   0.0107 0.47  
 314: 20  4 16  0   20  3 17  0              96666.4183   0.0107  0.050   0.0107 0.03  
 315: 20  5 16  0   20  4 17  0              96666.4183   0.0107  0.050   0.0107 0.03  
 316: 12  5  8  0   11  5  7  0              96668.8807  -0.0712  0.050  -0.0714 0.47  
 317: 12  4  8  0   11  5  7  0              96668.8807  -0.0712  0.050  -0.0714 0.03  
 318: 12  5  8  0   11  4  7  0              96668.8807  -0.0715  0.050  -0.0714 0.03  
 319: 12  4  8  0   11  4  7  0              96668.8807  -0.0715  0.050  -0.0714 0.47  
 320: 19  4 16  0   19  3 17  0              96675.8029   0.0759  0.050   0.0760 0.03  
 321: 19  3 16  0   19  2 17  0              96675.8029   0.0759  0.050   0.0760 0.03  
 322: 19  4 16  0   19  2 17  0              96675.8029   0.0759  0.050   0.0760 0.47  
 323: 19  3 16  0   19  3 17  0              96675.8029   0.0759  0.050   0.0760 0.47  
 324: 10  6  4  0    9  6  3  0              96919.5801   0.0496  0.050               
 325: 64 48 17  0   64 46 18  0              99214.9967  -0.0825  0.050  -0.0460 0.50  
 326: 64 47 17  0   64 47 18  0              99214.9967  -0.0094  0.050  -0.0460 0.50  
 327: 61 44 17  0   61 44 18  0              99801.5001  -0.0278  0.050  -0.0351 0.50  
 328: 61 45 17  0   61 43 18  0              99801.5001  -0.0424  0.050  -0.0351 0.50  
 329: 60 43 17  0   60 43 18  0              99977.1397   0.0061  0.050   0.0020 0.50  
 330: 60 44 17  0   60 42 18  0              99977.1397  -0.0021  0.050   0.0020 0.50  
 331: 59 42 17  0   59 42 18  0             100143.4863  -0.0680  0.050  -0.0704 0.50  
 332: 59 43 17  0   59 41 18  0             100143.4863  -0.0727  0.050  -0.0704 0.50  
 333: 57 40 17  0   57 40 18  0             100450.4586  -0.0470  0.050  -0.0478 0.50  
 334: 57 41 17  0   57 39 18  0             100450.4586  -0.0485  0.050  -0.0478 0.50  
 335: 55 38 17  0   55 38 18  0             100725.5073   0.0071  0.050   0.0069 0.50  
 336: 55 39 17  0   55 37 18  0             100725.5073   0.0066  0.050   0.0069 0.50  
 337: 53 36 17  0   53 36 18  0             100971.4215   0.0667  0.050   0.0667 0.50  
 338: 53 37 17  0   53 35 18  0             100971.4215   0.0666  0.050   0.0667 0.50  
 339: 52 35 17  0   52 34 18  0             101084.1138  -0.0496  0.050  -0.0497 0.04  
 340: 52 35 17  0   52 35 18  0             101084.1138  -0.0496  0.050  -0.0497 0.46  
 341: 52 36 17  0   52 35 18  0             101084.1138  -0.0497  0.050  -0.0497 0.04  
 342: 52 36 17  0   52 34 18  0             101084.1138  -0.0497  0.050  -0.0497 0.46  
 343: 51 35 17  0   51 34 18  0             101190.6852   0.0560  0.050   0.0561 0.04  
 344: 51 34 17  0   51 33 18  0             101190.6852   0.0560  0.050   0.0561 0.04  
 345: 51 35 17  0   51 33 18  0             101190.6852   0.0560  0.050   0.0561 0.46  
 346: 51 34 17  0   51 34 18  0             101190.6852   0.0560  0.050   0.0561 0.46  
 347: 50 33 17  0   50 32 18  0             101291.0576   0.0203  0.050   0.0203 0.04  
 348: 50 33 17  0   50 33 18  0             101291.0576   0.0203  0.050   0.0203 0.46  
 349: 50 34 17  0   50 33 18  0             101291.0576   0.0203  0.050   0.0203 0.04  
 350: 50 34 17  0   50 32 18  0             101291.0576   0.0203  0.050   0.0203 0.46  
 351: 49 32 17  0   49 32 18  0             101385.5728  -0.0885  0.050  -0.0886 0.46  
 352: 49 33 17  0   49 32 18  0             101385.5728  -0.0885  0.050  -0.0886 0.04  
 353: 49 32 17  0   49 31 18  0             101385.5728  -0.0885  0.050  -0.0886 0.04  
 354: 49 33 17  0   49 31 18  0             101385.5728  -0.0885  0.050  -0.0886 0.46  
 355: 48 32 17  0   48 31 18  0             101474.8145   0.0506  0.050   0.0506 0.04  
 356: 48 32 17  0   48 30 18  0             101474.8145   0.0506  0.050   0.0506 0.46  
 357: 48 31 17  0   48 31 18  0             101474.8145   0.0506  0.050   0.0506 0.46  
 358: 48 31 17  0   48 30 18  0             101474.8145   0.0506  0.050   0.0506 0.04  
 359: 46 29 17  0   46 29 18  0             101637.4573   0.0569  0.050   0.0570 0.46  
 360: 46 30 17  0   46 28 18  0             101637.4573   0.0569  0.050   0.0570 0.46  
 361: 46 29 17  0   46 28 18  0             101637.4573   0.0569  0.050   0.0570 0.04  
 362: 46 30 17  0   46 29 18  0             101637.4573   0.0569  0.050   0.0570 0.04  
 363: 44 27 17  0   44 26 18  0             101780.8493   0.0051  0.050   0.0052 0.04  
 364: 44 27 17  0   44 27 18  0             101780.8493   0.0051  0.050   0.0052 0.46  
 365: 44 28 17  0   44 26 18  0             101780.8493   0.0051  0.050   0.0052 0.46  
 366: 44 28 17  0   44 27 18  0             101780.8493   0.0051  0.050   0.0052 0.04  
 367: 42 26 17  0   42 25 18  0             101906.8488  -0.0017  0.050  -0.0017 0.04  
 368: 42 25 17  0   42 25 18  0             101906.8488  -0.0017  0.050  -0.0017 0.46  
 369: 42 26 17  0   42 24 18  0             101906.8488  -0.0017  0.050  -0.0017 0.46  
 370: 42 25 17  0   42 24 18  0             101906.8488  -0.0017  0.050  -0.0017 0.04  
 371: 41 25 17  0   41 23 18  0             101963.8426   0.0146  0.050   0.0146 0.46  
 372: 41 25 17  0   41 24 18  0             101963.8426   0.0146  0.050   0.0146 0.04  
 373: 41 24 17  0   41 23 18  0             101963.8426   0.0146  0.050   0.0146 0.04  
 374: 41 24 17  0   41 24 18  0             101963.8426   0.0146  0.050   0.0146 0.46  
 375: 40 23 17  0   40 22 18  0             102017.0508   0.0037  0.050   0.0037 0.04  
 376: 40 24 17  0   40 22 18  0             102017.0508   0.0037  0.050   0.0037 0.46  
 377: 40 24 17  0   40 23 18  0             102017.0508   0.0037  0.050   0.0037 0.04  
 378: 40 23 17  0   40 23 18  0             102017.0508   0.0037  0.050   0.0037 0.46  
 379: 39 22 17  0   39 21 18  0             102066.7061   0.0127  0.050   0.0127 0.04  
 380: 39 22 17  0   39 22 18  0             102066.7061   0.0127  0.050   0.0127 0.47  
 381: 39 23 17  0   39 21 18  0             102066.7061   0.0127  0.050   0.0127 0.47  
 382: 39 23 17  0   39 22 18  0             102066.7061   0.0127  0.050   0.0127 0.04  
 383: 37 20 17  0   37 20 18  0             102155.9204  -0.0565  0.050  -0.0565 0.47  
 384: 37 20 17  0   37 19 18  0             102155.9204  -0.0565  0.050  -0.0565 0.03  
 385: 37 21 17  0   37 19 18  0             102155.9204  -0.0565  0.050  -0.0565 0.47  
 386: 37 21 17  0   37 20 18  0             102155.9204  -0.0565  0.050  -0.0565 0.03  
 387: 36 19 17  0   36 18 18  0             102195.9221  -0.0309  0.050  -0.0310 0.03  
 388: 36 19 17  0   36 19 18  0             102195.9221  -0.0309  0.050  -0.0310 0.47  
 389: 36 20 17  0   36 18 18  0             102195.9221  -0.0309  0.050  -0.0310 0.47  
 390: 36 20 17  0   36 19 18  0             102195.9221  -0.0309  0.050  -0.0310 0.03  
 391: 35 18 17  0   35 18 18  0             102233.0593   0.0241  0.050   0.0242 0.47  
 392: 35 19 17  0   35 18 18  0             102233.0593   0.0241  0.050   0.0242 0.03  
 393: 35 19 17  0   35 17 18  0             102233.0593   0.0241  0.050   0.0242 0.47  
 394: 35 18 17  0   35 17 18  0             102233.0593   0.0241  0.050   0.0242 0.03  
 395: 34 18 17  0   34 16 18  0             102267.4022   0.0242  0.050   0.0242 0.47  
 396: 34 18 17  0   34 17 18  0             102267.4022   0.0242  0.050   0.0242 0.03  
 397: 34 17 17  0   34 16 18  0             102267.4022   0.0242  0.050   0.0242 0.03  
 398: 34 17 17  0   34 17 18  0             102267.4022   0.0242  0.050   0.0242 0.47  
 399: 32 16 17  0   32 14 18  0             102328.4531   0.0140  0.050   0.0140 0.47  
 400: 32 15 17  0   32 15 18  0             102328.4531   0.0140  0.050   0.0140 0.47  
 401: 32 15 17  0   32 14 18  0             102328.4531   0.0140  0.050   0.0140 0.03  
 402: 32 16 17  0   32 15 18  0             102328.4531   0.0140  0.050   0.0140 0.03  
 403: 31 15 17  0   31 13 18  0             102355.4409   0.0002  0.050   0.0003 0.47  
 404: 31 14 17  0   31 13 18  0             102355.4409   0.0002  0.050   0.0003 0.03  
 405: 31 15 17  0   31 14 18  0             102355.4409   0.0002  0.050   0.0003 0.03  
 406: 31 14 17  0   31 14 18  0             102355.4409   0.0002  0.050   0.0003 0.47  
 407: 30 13 17  0   30 12 18  0             102380.2667  -0.0033  0.050  -0.0033 0.03  
 408: 30 13 17  0   30 13 18  0             102380.2667  -0.0033  0.050  -0.0033 0.47  
 409: 30 14 17  0   30 13 18  0             102380.2667  -0.0033  0.050  -0.0033 0.03  
 410: 30 14 17  0   30 12 18  0             102380.2667  -0.0033  0.050  -0.0033 0.47  
 411: 29 13 17  0   29 12 18  0             102403.0600   0.0036  0.050   0.0037 0.03  
 412: 29 12 17  0   29 11 18  0             102403.0600   0.0036  0.050   0.0037 0.03  
 413: 29 12 17  0   29 12 18  0             102403.0600   0.0036  0.050   0.0037 0.47  
 414: 29 13 17  0   29 11 18  0             102403.0600   0.0036  0.050   0.0037 0.47  
 415: 26  9 17  0   26  8 18  0             102460.4389   0.0598  0.050   0.0599 0.03  
 416: 26 10 17  0   26  9 18  0             102460.4389   0.0598  0.050   0.0599 0.03  
 417: 26 10 17  0   26  8 18  0             102460.4389   0.0598  0.050   0.0599 0.47  
 418: 26  9 17  0   26  9 18  0             102460.4389   0.0598  0.050   0.0599 0.47  
 419: 25  9 17  0   25  8 18  0             102476.2008   0.0090  0.050   0.0091 0.03  
 420: 25  9 17  0   25  7 18  0             102476.2008   0.0090  0.050   0.0091 0.47  
 421: 25  8 17  0   25  7 18  0             102476.2008   0.0090  0.050   0.0091 0.03  
 422: 25  8 17  0   25  8 18  0             102476.2008   0.0090  0.050   0.0091 0.47  
 423: 24  7 17  0   24  7 18  0             102490.4686  -0.0691  0.050  -0.0692 0.47  
 424: 24  8 17  0   24  6 18  0             102490.4686  -0.0691  0.050  -0.0692 0.47  
 425: 24  8 17  0   24  7 18  0             102490.4686  -0.0691  0.050  -0.0692 0.03  
 426: 24  7 17  0   24  6 18  0             102490.4686  -0.0691  0.050  -0.0692 0.03  
 427: 17  0 17  0   16  0 16  0             102512.5782   0.0160  0.050   0.0160 0.47  
 428: 17  1 17  0   16  0 16  0             102512.5782   0.0160  0.050   0.0160 0.03  
 429: 17  0 17  0   16  1 16  0             102512.5782   0.0160  0.050   0.0160 0.03  
 430: 17  1 17  0   16  1 16  0             102512.5782   0.0160  0.050   0.0160 0.47  
 431: 16  2 15  0   15  2 14  0             102515.1576   0.0635  0.050   0.0636 0.47  
 432: 16  1 15  0   15  2 14  0             102515.1576   0.0635  0.050   0.0636 0.03  
 433: 16  2 15  0   15  1 14  0             102515.1576   0.0635  0.050   0.0636 0.03  
 434: 16  1 15  0   15  1 14  0             102515.1576   0.0635  0.050   0.0636 0.47  
 435: 15  3 13  0   14  2 12  0             102517.6805   0.0254  0.050   0.0254 0.03  
 436: 15  3 13  0   14  3 12  0             102517.6805   0.0254  0.050   0.0254 0.47  
 437: 15  2 13  0   14  2 12  0             102517.6805   0.0254  0.050   0.0254 0.47  
 438: 15  2 13  0   14  3 12  0             102517.6805   0.0254  0.050   0.0254 0.03  
 439: 14  3 11  0   13  4 10  0             102520.6570   0.0040  0.050   0.0040 0.03  
 440: 14  3 11  0   13  3 10  0             102520.6570   0.0040  0.050   0.0040 0.47  
 441: 14  4 11  0   13  4 10  0             102520.6570   0.0040  0.050   0.0040 0.47  
 442: 14  4 11  0   13  3 10  0             102520.6570   0.0040  0.050   0.0040 0.03  
 443: 13  5  9  0   12  4  8  0             102525.2952   0.0351  0.050   0.0352 0.03  
 444: 13  4  9  0   12  5  8  0             102525.2952   0.0351  0.050   0.0352 0.03  
 445: 13  4  9  0   12  4  8  0             102525.2952   0.0351  0.050   0.0352 0.47  
 446: 13  5  9  0   12  5  8  0             102525.2952   0.0351  0.050   0.0352 0.47  
 447: 12  5  7  0   11  6  6  0             102535.9359  -0.0091  0.050  -0.0262 0.03  
 448: 12  6  7  0   11  6  6  0             102535.9359  -0.0105  0.050  -0.0262 0.47  
 449: 12  5  7  0   11  5  6  0             102535.9359  -0.0418  0.050  -0.0262 0.47  
 450: 12  6  7  0   11  5  6  0             102535.9359  -0.0431  0.050  -0.0262 0.03  
 451: 64 46 18  0   64 46 19  0             105564.4080  -0.0815  0.050  -0.0838 0.50  
 452: 64 47 18  0   64 45 19  0             105564.4080  -0.0860  0.050  -0.0838 0.50  
 453: 62 44 18  0   62 44 19  0             105900.6462   0.0118  0.050   0.0112 0.50  
 454: 62 45 18  0   62 43 19  0             105900.6462   0.0104  0.050   0.0112 0.50  
 455: 60 42 18  0   60 42 19  0             106204.1153  -0.0211  0.050  -0.0214 0.50  
 456: 60 43 18  0   60 41 19  0             106204.1153  -0.0215  0.050  -0.0214 0.50  
 457: 59 41 18  0   59 41 19  0             106344.4416  -0.0710  0.050  -0.0712 0.50  
 458: 59 42 18  0   59 40 19  0             106344.4416  -0.0713  0.050  -0.0712 0.50  
 459: 57 40 18  0   57 38 19  0             106604.1041  -0.0040  0.050  -0.0040 0.50  
 460: 57 39 18  0   57 39 19  0             106604.1041  -0.0039  0.050  -0.0040 0.50  
 461: 56 39 18  0   56 37 19  0             106723.9731   0.0512  0.050   0.0513 0.50  
 462: 56 38 18  0   56 38 19  0             106723.9731   0.0512  0.050   0.0513 0.50  
 463: 52 35 18  0   52 33 19  0             107143.0339   0.0533  0.050   0.0534 0.46  
 464: 52 35 18  0   52 34 19  0             107143.0339   0.0533  0.050   0.0534 0.04  
 465: 52 34 18  0   52 33 19  0             107143.0339   0.0533  0.050   0.0534 0.04  
 466: 52 34 18  0   52 34 19  0             107143.0339   0.0533  0.050   0.0534 0.46  
 467: 50 33 18  0   50 32 19  0             107319.9341   0.0642  0.050   0.0643 0.04  
 468: 50 32 18  0   50 31 19  0             107319.9341   0.0642  0.050   0.0643 0.04  
 469: 50 33 18  0   50 31 19  0             107319.9341   0.0642  0.050   0.0643 0.46  
 470: 50 32 18  0   50 32 19  0             107319.9341   0.0642  0.050   0.0643 0.46  
 471: 49 31 18  0   49 30 19  0             107400.9671   0.0098  0.050   0.0098 0.04  
 472: 49 32 18  0   49 31 19  0             107400.9671   0.0098  0.050   0.0098 0.04  
 473: 49 32 18  0   49 30 19  0             107400.9671   0.0098  0.050   0.0098 0.46  
 474: 49 31 18  0   49 31 19  0             107400.9671   0.0098  0.050   0.0098 0.46  
 475: 48 30 18  0   48 29 19  0             107477.5152   0.0921  0.050   0.0922 0.04  
 476: 48 30 18  0   48 30 19  0             107477.5152   0.0921  0.050   0.0922 0.46  
 477: 48 31 18  0   48 30 19  0             107477.5152   0.0921  0.050   0.0922 0.04  
 478: 48 31 18  0   48 29 19  0             107477.5152   0.0921  0.050   0.0922 0.46  
 479: 47 30 18  0   47 28 19  0             107549.4920   0.0224  0.050   0.0224 0.46  
 480: 47 30 18  0   47 29 19  0             107549.4920   0.0224  0.050   0.0224 0.04  
 481: 47 29 18  0   47 28 19  0             107549.4920   0.0224  0.050   0.0224 0.04  
 482: 47 29 18  0   47 29 19  0             107549.4920   0.0224  0.050   0.0224 0.46  
 483: 46 29 18  0   46 27 19  0             107617.3128   0.0203  0.050   0.0204 0.46  
 484: 46 28 18  0   46 27 19  0             107617.3128   0.0203  0.050   0.0204 0.04  
 485: 46 28 18  0   46 28 19  0             107617.3128   0.0203  0.050   0.0204 0.46  
 486: 46 29 18  0   46 28 19  0             107617.3128   0.0203  0.050   0.0204 0.04  
 487: 45 28 18  0   45 27 19  0             107681.1169   0.0369  0.050   0.0369 0.04  
 488: 45 28 18  0   45 26 19  0             107681.1169   0.0369  0.050   0.0369 0.46  
 489: 45 27 18  0   45 26 19  0             107681.1169   0.0369  0.050   0.0369 0.04  
 490: 45 27 18  0   45 27 19  0             107681.1169   0.0369  0.050   0.0369 0.46  
 491: 44 26 18  0   44 25 19  0             107740.9731  -0.0411  0.050  -0.0412 0.04  
 492: 44 26 18  0   44 26 19  0             107740.9731  -0.0411  0.050  -0.0412 0.46  
 493: 44 27 18  0   44 25 19  0             107740.9731  -0.0411  0.050  -0.0412 0.46  
 494: 44 27 18  0   44 26 19  0             107740.9731  -0.0411  0.050  -0.0412 0.04  
 495: 41 23 18  0   41 22 19  0             107899.4380   0.0135  0.050   0.0135 0.04  
 496: 41 24 18  0   41 22 19  0             107899.4380   0.0135  0.050   0.0135 0.47  
 497: 41 23 18  0   41 23 19  0             107899.4380   0.0135  0.050   0.0135 0.47  
 498: 41 24 18  0   41 23 19  0             107899.4380   0.0135  0.050   0.0135 0.04  
 499: 40 23 18  0   40 22 19  0             107945.5768  -0.0669  0.050  -0.0670 0.03  
 500: 40 23 18  0   40 21 19  0             107945.5768  -0.0669  0.050  -0.0670 0.47  
 501: 40 22 18  0   40 21 19  0             107945.5768  -0.0669  0.050  -0.0670 0.03  
 502: 40 22 18  0   40 22 19  0             107945.5768  -0.0669  0.050  -0.0670 0.47  
 503: 39 22 18  0   39 20 19  0             107988.9038   0.0731  0.050   0.0732 0.47  
 504: 39 22 18  0   39 21 19  0             107988.9038   0.0731  0.050   0.0732 0.03  
 505: 39 21 18  0   39 20 19  0             107988.9038   0.0731  0.050   0.0732 0.03  
 506: 39 21 18  0   39 21 19  0             107988.9038   0.0731  0.050   0.0732 0.47  
 507: 38 20 18  0   38 19 19  0             108029.1130  -0.0202  0.050  -0.0202 0.03  
 508: 38 21 18  0   38 19 19  0             108029.1130  -0.0202  0.050  -0.0202 0.47  
 509: 38 20 18  0   38 20 19  0             108029.1130  -0.0202  0.050  -0.0202 0.47  
 510: 38 21 18  0   38 20 19  0             108029.1130  -0.0202  0.050  -0.0202 0.03  
 511: 36 19 18  0   36 17 19  0             108101.6643   0.0109  0.050   0.0109 0.47  
 512: 36 19 18  0   36 18 19  0             108101.6643   0.0109  0.050   0.0109 0.03  
 513: 36 18 18  0   36 17 19  0             108101.6643   0.0109  0.050   0.0109 0.03  
 514: 36 18 18  0   36 18 19  0             108101.6643   0.0109  0.050   0.0109 0.47  
 515: 35 17 18  0   35 16 19  0             108134.1506   0.0076  0.050   0.0076 0.03  
 516: 35 17 18  0   35 17 19  0             108134.1506   0.0076  0.050   0.0076 0.47  
 517: 35 18 18  0   35 17 19  0             108134.1506   0.0076  0.050   0.0076 0.03  
 518: 35 18 18  0   35 16 19  0             108134.1506   0.0076  0.050   0.0076 0.47  
 519: 34 17 18  0   34 15 19  0             108164.2957   0.0028  0.050   0.0029 0.47  
 520: 34 16 18  0   34 16 19  0             108164.2957   0.0028  0.050   0.0029 0.47  
 521: 34 16 18  0   34 15 19  0             108164.2957   0.0028  0.050   0.0029 0.03  
 522: 34 17 18  0   34 16 19  0             108164.2957   0.0028  0.050   0.0029 0.03  
 523: 33 15 18  0   33 14 19  0             108192.1962  -0.0314  0.050  -0.0315 0.03  
 524: 33 15 18  0   33 15 19  0             108192.1962  -0.0314  0.050  -0.0315 0.47  
 525: 33 16 18  0   33 15 19  0             108192.1962  -0.0314  0.050  -0.0315 0.03  
 526: 33 16 18  0   33 14 19  0             108192.1962  -0.0314  0.050  -0.0315 0.47  
 527: 32 15 18  0   32 13 19  0             108218.0235  -0.0449  0.050  -0.0450 0.47  
 528: 32 14 18  0   32 14 19  0             108218.0235  -0.0449  0.050  -0.0450 0.47  
 529: 32 14 18  0   32 13 19  0             108218.0235  -0.0449  0.050  -0.0450 0.03  
 530: 32 15 18  0   32 14 19  0             108218.0235  -0.0449  0.050  -0.0450 0.03  
 531: 31 14 18  0   31 13 19  0             108241.9342   0.0027  0.050   0.0028 0.03  
 532: 31 13 18  0   31 12 19  0             108241.9342   0.0027  0.050   0.0028 0.03  
 533: 31 14 18  0   31 12 19  0             108241.9342   0.0027  0.050   0.0028 0.47  
 534: 31 13 18  0   31 13 19  0             108241.9342   0.0027  0.050   0.0028 0.47  
 535: 30 12 18  0   30 11 19  0             108263.8900  -0.0390  0.050  -0.0391 0.03  
 536: 30 13 18  0   30 11 19  0             108263.8900  -0.0390  0.050  -0.0391 0.47  
 537: 30 12 18  0   30 12 19  0             108263.8900  -0.0390  0.050  -0.0391 0.47  
 538: 30 13 18  0   30 12 19  0             108263.8900  -0.0390  0.050  -0.0391 0.03  
 539: 11  8  4  0   10  8  3  0             108319.7471   0.2746  0.050   0.0646 0.35  
 540: 27 10 18  0   27  8 19  0             108319.7471  -0.0483  0.050   0.0646 0.30  
 541: 27 10 18  0   27  9 19  0             108319.7471  -0.0483  0.050   0.0646 0.02  
 542: 27  9 18  0   27  8 19  0             108319.7471  -0.0483  0.050   0.0646 0.02  
 543: 27  9 18  0   27  9 19  0             108319.7471  -0.0483  0.050   0.0646 0.30  
 544: 26  9 18  0   26  7 19  0             108335.4585   0.0807  0.050   0.0808 0.47  
 545: 26  8 18  0   26  8 19  0             108335.4585   0.0807  0.050   0.0808 0.47  
 546: 26  8 18  0   26  7 19  0             108335.4585   0.0807  0.050   0.0808 0.03  
 547: 26  9 18  0   26  8 19  0             108335.4585   0.0807  0.050   0.0808 0.03  
 548: 25  8 18  0   25  7 19  0             108349.6283   0.0297  0.050   0.0298 0.03  
 549: 25  7 18  0   25  7 19  0             108349.6283   0.0297  0.050   0.0298 0.47  
 550: 25  7 18  0   25  6 19  0             108349.6283   0.0297  0.050   0.0298 0.03  
 551: 25  8 18  0   25  6 19  0             108349.6283   0.0297  0.050   0.0298 0.47  
 552: 24  7 18  0   24  6 19  0             108362.5936   0.0461  0.050   0.0461 0.03  
 553: 24  6 18  0   24  5 19  0             108362.5936   0.0461  0.050   0.0461 0.03  
 554: 24  7 18  0   24  5 19  0             108362.5936   0.0461  0.050   0.0461 0.47  
 555: 24  6 18  0   24  6 19  0             108362.5936   0.0461  0.050   0.0461 0.47  
 556: 18  0 18  0   17  0 17  0             108370.0820   0.0295  0.050   0.0296 0.47  
 557: 18  1 18  0   17  0 17  0             108370.0820   0.0295  0.050   0.0296 0.03  
 558: 18  1 18  0   17  1 17  0             108370.0820   0.0295  0.050   0.0296 0.47  
 559: 18  0 18  0   17  1 17  0             108370.0820   0.0295  0.050   0.0296 0.03  
 560: 17  1 16  0   16  1 15  0             108372.5573  -0.0100  0.050  -0.0101 0.47  
 561: 17  2 16  0   16  2 15  0             108372.5573  -0.0100  0.050  -0.0101 0.47  
 562: 17  1 16  0   16  2 15  0             108372.5573  -0.0100  0.050  -0.0101 0.03  
 563: 17  2 16  0   16  1 15  0             108372.5573  -0.0100  0.050  -0.0101 0.03  
 564: 16  2 14  0   15  3 13  0             108375.0558  -0.0176  0.050  -0.0177 0.03  
 565: 16  2 14  0   15  2 13  0             108375.0558  -0.0176  0.050  -0.0177 0.47  
 566: 16  3 14  0   15  2 13  0             108375.0558  -0.0176  0.050  -0.0177 0.03  
 567: 16  3 14  0   15  3 13  0             108375.0558  -0.0176  0.050  -0.0177 0.47  
 568: 15  4 12  0   14  3 11  0             108377.9307   0.0300  0.050   0.0300 0.03  
 569: 15  3 12  0   14  3 11  0             108377.9307   0.0300  0.050   0.0300 0.47  
 570: 15  4 12  0   14  4 11  0             108377.9307   0.0300  0.050   0.0300 0.47  
 571: 15  3 12  0   14  4 11  0             108377.9307   0.0300  0.050   0.0300 0.03  
 572: 14  5 10  0   13  4  9  0             108381.9303   0.0332  0.050   0.0332 0.03  
 573: 14  4 10  0   13  5  9  0             108381.9303   0.0332  0.050   0.0332 0.03  
 574: 14  5 10  0   13  5  9  0             108381.9303   0.0332  0.050   0.0332 0.47  
 575: 14  4 10  0   13  4  9  0             108381.9303   0.0332  0.050   0.0332 0.47  
 576: 13  5  8  0   12  6  7  0             108389.8884   0.0331  0.050   0.0324 0.03  
 577: 13  6  8  0   12  6  7  0             108389.8884   0.0330  0.050   0.0324 0.47  
 578: 13  5  8  0   12  5  7  0             108389.8884   0.0317  0.050   0.0324 0.47  
 579: 13  6  8  0   12  5  7  0             108389.8884   0.0316  0.050   0.0324 0.03  
 580: 21  3 18  0   21  3 19  0             108394.5973  -0.0061  0.050  -0.0062 0.47  
 581: 21  3 18  0   21  2 19  0             108394.5973  -0.0061  0.050  -0.0062 0.03  
 582: 21  4 18  0   21  2 19  0             108394.5973  -0.0061  0.050  -0.0062 0.47  
 583: 21  4 18  0   21  3 19  0             108394.5973  -0.0061  0.050  -0.0062 0.03  
 584: 12  6  6  0   11  7  5  0             108413.7588   0.0987  0.050   0.0066 0.06  
 585: 12  7  6  0   11  7  5  0             108413.7588   0.0011  0.050   0.0066 0.94  
 586: 12  6  6  0   11  6  5  0             108415.4251  -0.0575  0.050  -0.0629 0.94  
 587: 12  7  6  0   11  6  5  0             108415.4251  -0.1550  0.050  -0.0629 0.06  
 588: 65 46 19  0   65 46 20  0             111651.8670  -0.0687  0.050  -0.0690 0.50  
 589: 65 47 19  0   65 45 20  0             111651.8670  -0.0692  0.050  -0.0690 0.50  
 590: 64 45 19  0   64 45 20  0             111805.9622  -0.0505  0.050  -0.0507 0.50  
 591: 64 46 19  0   64 44 20  0             111805.9622  -0.0508  0.050  -0.0507 0.50  
 592: 62 44 19  0   62 42 20  0             112092.5720   0.0735  0.050   0.0736 0.50  
 593: 62 43 19  0   62 43 20  0             112092.5720   0.0736  0.050   0.0736 0.50  
 594: 60 42 19  0   60 40 20  0             112352.0271   0.0228  0.050   0.0228 0.50  
 595: 60 41 19  0   60 41 20  0             112352.0271   0.0228  0.050   0.0228 0.50  
 596: 59 41 19  0   59 39 20  0             112472.2726  -0.0388  0.050  -0.0388 0.50  
 597: 59 40 19  0   59 40 20  0             112472.2726  -0.0388  0.050  -0.0388 0.50  
 598: 56 37 19  0   56 37 20  0             112798.4275   0.0114  0.050   0.0115 0.50  
 599: 56 38 19  0   56 36 20  0             112798.4275   0.0114  0.050   0.0115 0.50  
 600: 54 35 19  0   54 34 20  0             112989.0941   0.0053  0.050   0.0054 0.04  
 601: 54 36 19  0   54 34 20  0             112989.0941   0.0053  0.050   0.0054 0.46  
 602: 54 35 19  0   54 35 20  0             112989.0941   0.0053  0.050   0.0054 0.46  
 603: 54 36 19  0   54 35 20  0             112989.0941   0.0053  0.050   0.0054 0.04  
 604: 53 35 19  0   53 34 20  0             113077.0327  -0.0139  0.050  -0.0140 0.04  
 605: 53 34 19  0   53 33 20  0             113077.0327  -0.0139  0.050  -0.0140 0.04  
 606: 53 34 19  0   53 34 20  0             113077.0327  -0.0139  0.050  -0.0140 0.46  
 607: 53 35 19  0   53 33 20  0             113077.0327  -0.0139  0.050  -0.0140 0.46  
 608: 52 33 19  0   52 32 20  0             113160.3276  -0.0247  0.050  -0.0248 0.04  
 609: 52 33 19  0   52 33 20  0             113160.3276  -0.0247  0.050  -0.0248 0.46  
 610: 52 34 19  0   52 33 20  0             113160.3276  -0.0247  0.050  -0.0248 0.04  
 611: 52 34 19  0   52 32 20  0             113160.3276  -0.0247  0.050  -0.0248 0.46  
 612: 51 33 19  0   51 31 20  0             113239.1643  -0.0326  0.050  -0.0326 0.46  
 613: 51 32 19  0   51 31 20  0             113239.1643  -0.0326  0.050  -0.0326 0.04  
 614: 51 32 19  0   51 32 20  0             113239.1643  -0.0326  0.050  -0.0326 0.46  
 615: 51 33 19  0   51 32 20  0             113239.1643  -0.0326  0.050  -0.0326 0.04  
 616: 49 30 19  0   49 29 20  0             113384.2011  -0.0343  0.050  -0.0344 0.04  
 617: 49 30 19  0   49 30 20  0             113384.2011  -0.0343  0.050  -0.0344 0.46  
 618: 49 31 19  0   49 29 20  0             113384.2011  -0.0343  0.050  -0.0344 0.46  
 619: 49 31 19  0   49 30 20  0             113384.2011  -0.0343  0.050  -0.0344 0.04  
 620: 48 30 19  0   48 29 20  0             113450.6880  -0.0918  0.050  -0.0919 0.04  
 621: 48 30 19  0   48 28 20  0             113450.6880  -0.0918  0.050  -0.0919 0.46  
 622: 48 29 19  0   48 29 20  0             113450.6880  -0.0918  0.050  -0.0919 0.46  
 623: 48 29 19  0   48 28 20  0             113450.6880  -0.0918  0.050  -0.0919 0.04  
 624: 47 28 19  0   47 27 20  0             113513.5559  -0.0091  0.050  -0.0091 0.04  
 625: 47 28 19  0   47 28 20  0             113513.5559  -0.0091  0.050  -0.0091 0.46  
 626: 47 29 19  0   47 27 20  0             113513.5559  -0.0091  0.050  -0.0091 0.46  
 627: 47 29 19  0   47 28 20  0             113513.5559  -0.0091  0.050  -0.0091 0.04  
 628: 46 28 19  0   46 27 20  0             113572.8138   0.0616  0.050   0.0617 0.04  
 629: 46 28 19  0   46 26 20  0             113572.8138   0.0616  0.050   0.0617 0.46  
 630: 46 27 19  0   46 27 20  0             113572.8138   0.0616  0.050   0.0617 0.46  
 631: 46 27 19  0   46 26 20  0             113572.8138   0.0616  0.050   0.0617 0.04  
 632: 45 26 19  0   45 26 20  0             113628.5641   0.0670  0.050   0.0671 0.46  
 633: 45 26 19  0   45 25 20  0             113628.5641   0.0670  0.050   0.0671 0.04  
 634: 45 27 19  0   45 25 20  0             113628.5641   0.0670  0.050   0.0671 0.46  
 635: 45 27 19  0   45 26 20  0             113628.5641   0.0670  0.050   0.0671 0.04  
 636: 44 25 19  0   44 24 20  0             113680.9938   0.0434  0.050   0.0434 0.04  
 637: 44 25 19  0   44 25 20  0             113680.9938   0.0434  0.050   0.0434 0.46  
 638: 44 26 19  0   44 24 20  0             113680.9938   0.0434  0.050   0.0434 0.46  
 639: 44 26 19  0   44 25 20  0             113680.9938   0.0434  0.050   0.0434 0.04  
 640: 43 25 19  0   43 23 20  0             113730.2740   0.0156  0.050   0.0156 0.46  
 641: 43 24 19  0   43 24 20  0             113730.2740   0.0156  0.050   0.0156 0.46  
 642: 43 25 19  0   43 24 20  0             113730.2740   0.0156  0.050   0.0156 0.04  
 643: 43 24 19  0   43 23 20  0             113730.2740   0.0156  0.050   0.0156 0.04  
 644: 42 24 19  0   42 22 20  0             113776.5412  -0.0210  0.050  -0.0211 0.47  
 645: 42 24 19  0   42 23 20  0             113776.5412  -0.0210  0.050  -0.0211 0.03  
 646: 42 23 19  0   42 23 20  0             113776.5412  -0.0210  0.050  -0.0211 0.47  
 647: 42 23 19  0   42 22 20  0             113776.5412  -0.0210  0.050  -0.0211 0.03  
 648: 41 23 19  0   41 22 20  0             113819.9775  -0.0214  0.050  -0.0215 0.03  
 649: 41 23 19  0   41 21 20  0             113819.9775  -0.0214  0.050  -0.0215 0.47  
 650: 41 22 19  0   41 22 20  0             113819.9775  -0.0214  0.050  -0.0215 0.47  
 651: 41 22 19  0   41 21 20  0             113819.9775  -0.0214  0.050  -0.0215 0.03  
 652: 39 21 19  0   39 20 20  0             113898.7965  -0.0003  0.050  -0.0003 0.03  
 653: 39 20 19  0   39 19 20  0             113898.7965  -0.0003  0.050  -0.0003 0.03  
 654: 39 20 19  0   39 20 20  0             113898.7965  -0.0003  0.050  -0.0003 0.47  
 655: 39 21 19  0   39 19 20  0             113898.7965  -0.0003  0.050  -0.0003 0.47  
 656: 38 20 19  0   38 18 20  0             113934.4620   0.0514  0.050   0.0515 0.47  
 657: 38 19 19  0   38 18 20  0             113934.4620   0.0514  0.050   0.0515 0.03  
 658: 38 20 19  0   38 19 20  0             113934.4620   0.0514  0.050   0.0515 0.03  
 659: 38 19 19  0   38 19 20  0             113934.4620   0.0514  0.050   0.0515 0.47  
 660: 37 19 19  0   37 17 20  0             113967.6230  -0.0395  0.050  -0.0396 0.47  
 661: 37 18 19  0   37 17 20  0             113967.6230  -0.0395  0.050  -0.0396 0.03  
 662: 37 19 19  0   37 18 20  0             113967.6230  -0.0395  0.050  -0.0396 0.03  
 663: 37 18 19  0   37 18 20  0             113967.6230  -0.0395  0.050  -0.0396 0.47  
 664: 36 18 19  0   36 17 20  0             113998.7321   0.0625  0.050   0.0626 0.03  
 665: 36 18 19  0   36 16 20  0             113998.7321   0.0625  0.050   0.0626 0.47  
 666: 36 17 19  0   36 17 20  0             113998.7321   0.0625  0.050   0.0626 0.47  
 667: 36 17 19  0   36 16 20  0             113998.7321   0.0625  0.050   0.0626 0.03  
 668: 35 17 19  0   35 15 20  0             114027.5587   0.0146  0.050   0.0147 0.47  
 669: 35 16 19  0   35 16 20  0             114027.5587   0.0146  0.050   0.0147 0.47  
 670: 35 17 19  0   35 16 20  0             114027.5587   0.0146  0.050   0.0147 0.03  
 671: 35 16 19  0   35 15 20  0             114027.5587   0.0146  0.050   0.0147 0.03  
 672: 33 14 19  0   33 14 20  0             114079.3248  -0.0040  0.050  -0.0040 0.47  
 673: 33 14 19  0   33 13 20  0             114079.3248  -0.0040  0.050  -0.0040 0.03  
 674: 33 15 19  0   33 13 20  0             114079.3248  -0.0040  0.050  -0.0040 0.47  
 675: 33 15 19  0   33 14 20  0             114079.3248  -0.0040  0.050  -0.0040 0.03  
 676: 32 13 19  0   32 12 20  0             114102.3928  -0.0539  0.050  -0.0540 0.03  
 677: 32 14 19  0   32 13 20  0             114102.3928  -0.0539  0.050  -0.0540 0.03  
 678: 32 13 19  0   32 13 20  0             114102.3928  -0.0539  0.050  -0.0540 0.47  
 679: 32 14 19  0   32 12 20  0             114102.3928  -0.0539  0.050  -0.0540 0.47  
 680: 31 12 19  0   31 12 20  0             114123.8921   0.0443  0.050   0.0443 0.47  
 681: 31 13 19  0   31 12 20  0             114123.8921   0.0443  0.050   0.0443 0.03  
 682: 31 12 19  0   31 11 20  0             114123.8921   0.0443  0.050   0.0443 0.03  
 683: 31 13 19  0   31 11 20  0             114123.8921   0.0443  0.050   0.0443 0.47  
 684: 29 10 19  0   29  9 20  0             114161.8847   0.0076  0.050   0.0077 0.03  
 685: 29 11 19  0   29  9 20  0             114161.8847   0.0076  0.050   0.0077 0.47  
 686: 29 10 19  0   29 10 20  0             114161.8847   0.0076  0.050   0.0077 0.47  
 687: 29 11 19  0   29 10 20  0             114161.8847   0.0076  0.050   0.0077 0.03  
 688: 26  8 19  0   26  7 20  0             114208.3241   0.0035  0.050   0.0035 0.03  
 689: 26  7 19  0   26  6 20  0             114208.3241   0.0035  0.050   0.0035 0.03  
 690: 26  8 19  0   26  6 20  0             114208.3241   0.0035  0.050   0.0035 0.47  
 691: 26  7 19  0   26  7 20  0             114208.3241   0.0035  0.050   0.0035 0.47  
 692: 19  0 19  0   18  0 18  0             114227.4971   0.0032  0.050   0.0032 0.47  
 693: 19  1 19  0   18  0 18  0             114227.4971   0.0032  0.050   0.0032 0.03  
 694: 19  1 19  0   18  1 18  0             114227.4971   0.0032  0.050   0.0032 0.47  
 695: 19  0 19  0   18  1 18  0             114227.4971   0.0032  0.050   0.0032 0.03  
 696: 18  2 17  0   17  1 16  0             114229.9688  -0.0241  0.050  -0.0241 0.03  
 697: 18  2 17  0   17  2 16  0             114229.9688  -0.0241  0.050  -0.0241 0.47  
 698: 18  1 17  0   17  1 16  0             114229.9688  -0.0241  0.050  -0.0241 0.47  
 699: 18  1 17  0   17  2 16  0             114229.9688  -0.0241  0.050  -0.0241 0.03  
 700: 17  2 15  0   16  2 14  0             114232.3591  -0.0917  0.050  -0.0918 0.47  
 701: 17  3 15  0   16  3 14  0             114232.3591  -0.0917  0.050  -0.0918 0.47  
 702: 17  3 15  0   16  2 14  0             114232.3591  -0.0917  0.050  -0.0918 0.03  
 703: 17  2 15  0   16  3 14  0             114232.3591  -0.0917  0.050  -0.0918 0.03  
 704: 16  4 13  0   15  4 12  0             114235.1239  -0.0186  0.050  -0.0187 0.47  
 705: 16  3 13  0   15  4 12  0             114235.1239  -0.0186  0.050  -0.0187 0.03  
 706: 16  4 13  0   15  3 12  0             114235.1239  -0.0186  0.050  -0.0187 0.03  
 707: 16  3 13  0   15  3 12  0             114235.1239  -0.0186  0.050  -0.0187 0.47  
 708: 15  4 11  0   14  5 10  0             114238.7006  -0.0079  0.050  -0.0080 0.03  
 709: 15  5 11  0   14  4 10  0             114238.7006  -0.0079  0.050  -0.0080 0.03  
 710: 15  4 11  0   14  4 10  0             114238.7006  -0.0079  0.050  -0.0080 0.47  
 711: 15  5 11  0   14  5 10  0             114238.7006  -0.0079  0.050  -0.0080 0.47  
 712: 23  4 19  0   23  4 20  0             114243.9508  -0.0522  0.050  -0.0522 0.47  
 713: 23  5 19  0   23  4 20  0             114243.9508  -0.0522  0.050  -0.0522 0.03  
 714: 23  4 19  0   23  3 20  0             114243.9508  -0.0522  0.050  -0.0522 0.03  
 715: 23  5 19  0   23  3 20  0             114243.9508  -0.0522  0.050  -0.0522 0.47  
 716: 14  6  9  0   13  6  8  0             114245.0645   0.0509  0.050   0.0509 0.47  
 717: 14  5  9  0   13  6  8  0             114245.0645   0.0509  0.050   0.0509 0.03  
 718: 14  5  9  0   13  5  8  0             114245.0645   0.0508  0.050   0.0509 0.47  
 719: 14  6  9  0   13  5  8  0             114245.0645   0.0508  0.050   0.0509 0.03  
 720: 13  6  7  0   12  7  6  0             114261.1659   0.0588  0.050   0.0078 0.03  
 721: 13  7  7  0   12  7  6  0             114261.1659   0.0543  0.050   0.0078 0.47  
 722: 13  6  7  0   12  6  6  0             114261.1659  -0.0387  0.050   0.0078 0.47  
 723: 13  7  7  0   12  6  6  0             114261.1659  -0.0432  0.050   0.0078 0.03  
 724: 21  3 19  0   21  1 20  0             114262.7987   0.0004  0.050   0.0005 0.50  
 725: 21  2 19  0   21  2 20  0             114262.7987   0.0004  0.050   0.0005 0.50  
 726: 12  8  5  0   11  8  4  0             114302.5677   0.0000  0.050               
 727: 11  8  3  0   10  8  2  0             116002.9044  -0.0377  0.050               
 728: 67 48 20  0   67 46 21  0             117550.3406   0.0001  0.050   0.0002 0.50  
 729: 67 47 20  0   67 47 21  0             117550.3406   0.0002  0.050   0.0002 0.50  
 730: 60 40 20  0   60 40 21  0             118441.3229  -0.0291  0.050  -0.0291 0.50  
 731: 60 41 20  0   60 39 21  0             118441.3229  -0.0291  0.050  -0.0291 0.50  
 732: 58 39 20  0   58 37 21  0             118645.4132   0.0443  0.050   0.0443 0.50  
 733: 58 38 20  0   58 38 21  0             118645.4132   0.0443  0.050   0.0443 0.50  
 734: 57 38 20  0   57 36 21  0             118740.0779   0.0802  0.050   0.0803 0.50  
 735: 57 37 20  0   57 37 21  0             118740.0779   0.0802  0.050   0.0803 0.50  
 736: 56 36 20  0   56 36 21  0             118830.0546   0.0962  0.050   0.0962 0.46  
 737: 56 36 20  0   56 35 21  0             118830.0546   0.0962  0.050   0.0962 0.04  
 738: 56 37 20  0   56 35 21  0             118830.0546   0.0962  0.050   0.0962 0.46  
 739: 56 37 20  0   56 36 21  0             118830.0546   0.0962  0.050   0.0962 0.04  
 740: 55 36 20  0   55 34 21  0             118915.3440  -0.0881  0.050  -0.0881 0.46  
 741: 55 35 20  0   55 34 21  0             118915.3440  -0.0881  0.050  -0.0881 0.04  
 742: 55 35 20  0   55 35 21  0             118915.3440  -0.0881  0.050  -0.0881 0.46  
 743: 55 36 20  0   55 35 21  0             118915.3440  -0.0881  0.050  -0.0881 0.04  
 744: 53 33 20  0   53 32 21  0             119073.6234   0.0120  0.050   0.0120 0.04  
 745: 53 34 20  0   53 33 21  0             119073.6234   0.0120  0.050   0.0120 0.04  
 746: 53 33 20  0   53 33 21  0             119073.6234   0.0120  0.050   0.0120 0.46  
 747: 53 34 20  0   53 32 21  0             119073.6234   0.0120  0.050   0.0120 0.46  
 748: 52 33 20  0   52 31 21  0             119146.5683  -0.0808  0.050  -0.0809 0.46  
 749: 52 32 20  0   52 31 21  0             119146.5683  -0.0808  0.050  -0.0809 0.04  
 750: 52 32 20  0   52 32 21  0             119146.5683  -0.0808  0.050  -0.0809 0.46  
 751: 52 33 20  0   52 32 21  0             119146.5683  -0.0808  0.050  -0.0809 0.04  
 752: 51 31 20  0   51 31 21  0             119215.8418  -0.0233  0.050  -0.0233 0.46  
 753: 51 32 20  0   51 30 21  0             119215.8418  -0.0233  0.050  -0.0233 0.46  
 754: 51 32 20  0   51 31 21  0             119215.8418  -0.0233  0.050  -0.0233 0.04  
 755: 51 31 20  0   51 30 21  0             119215.8418  -0.0233  0.050  -0.0233 0.04  
 756: 50 30 20  0   50 30 21  0             119281.4151   0.0028  0.050   0.0028 0.46  
 757: 50 31 20  0   50 29 21  0             119281.4151   0.0028  0.050   0.0028 0.46  
 758: 50 31 20  0   50 30 21  0             119281.4151   0.0028  0.050   0.0028 0.04  
 759: 50 30 20  0   50 29 21  0             119281.4151   0.0028  0.050   0.0028 0.04  
 760: 49 29 20  0   49 28 21  0             119343.4514   0.0125  0.050   0.0126 0.04  
 761: 49 30 20  0   49 28 21  0             119343.4514   0.0125  0.050   0.0126 0.46  
 762: 49 29 20  0   49 29 21  0             119343.4514   0.0125  0.050   0.0126 0.46  
 763: 49 30 20  0   49 29 21  0             119343.4514   0.0125  0.050   0.0126 0.04  
 764: 48 29 20  0   48 27 21  0             119402.0672  -0.0215  0.050  -0.0215 0.46  
 765: 48 28 20  0   48 28 21  0             119402.0672  -0.0215  0.050  -0.0215 0.46  
 766: 48 28 20  0   48 27 21  0             119402.0672  -0.0215  0.050  -0.0215 0.04  
 767: 48 29 20  0   48 28 21  0             119402.0672  -0.0215  0.050  -0.0215 0.04  
 768: 47 27 20  0   47 26 21  0             119457.4985  -0.0023  0.050  -0.0024 0.04  
 769: 47 28 20  0   47 27 21  0             119457.4985  -0.0023  0.050  -0.0024 0.04  
 770: 47 28 20  0   47 26 21  0             119457.4985  -0.0023  0.050  -0.0024 0.46  
 771: 47 27 20  0   47 27 21  0             119457.4985  -0.0023  0.050  -0.0024 0.46  
 772: 46 26 20  0   46 26 21  0             119509.7972  -0.0131  0.050  -0.0131 0.46  
 773: 46 27 20  0   46 25 21  0             119509.7972  -0.0131  0.050  -0.0131 0.46  
 774: 46 26 20  0   46 25 21  0             119509.7972  -0.0131  0.050  -0.0131 0.04  
 775: 46 27 20  0   46 26 21  0             119509.7972  -0.0131  0.050  -0.0131 0.04  
 776: 45 25 20  0   45 25 21  0             119559.1921   0.0440  0.050   0.0440 0.47  
 777: 45 26 20  0   45 25 21  0             119559.1921   0.0440  0.050   0.0440 0.04  
 778: 45 26 20  0   45 24 21  0             119559.1921   0.0440  0.050   0.0440 0.47  
 779: 45 25 20  0   45 24 21  0             119559.1921   0.0440  0.050   0.0440 0.04  
 780: 43 23 20  0   43 22 21  0             119649.4684   0.0565  0.050   0.0566 0.03  
 781: 43 24 20  0   43 23 21  0             119649.4684   0.0565  0.050   0.0566 0.03  
 782: 43 23 20  0   43 23 21  0             119649.4684   0.0565  0.050   0.0566 0.47  
 783: 43 24 20  0   43 22 21  0             119649.4684   0.0565  0.050   0.0566 0.47  
 784: 42 23 20  0   42 21 21  0             119690.6366   0.0562  0.050   0.0562 0.47  
 785: 42 23 20  0   42 22 21  0             119690.6366   0.0562  0.050   0.0562 0.03  
 786: 42 22 20  0   42 22 21  0             119690.6366   0.0562  0.050   0.0562 0.47  
 787: 42 22 20  0   42 21 21  0             119690.6366   0.0562  0.050   0.0562 0.03  
 788: 41 21 20  0   41 20 21  0             119729.2458  -0.0162  0.050  -0.0163 0.03  
 789: 41 22 20  0   41 21 21  0             119729.2458  -0.0162  0.050  -0.0163 0.03  
 790: 41 21 20  0   41 21 21  0             119729.2458  -0.0162  0.050  -0.0163 0.47  
 791: 41 22 20  0   41 20 21  0             119729.2458  -0.0162  0.050  -0.0163 0.47  
 792: 38 19 20  0   38 17 21  0             119831.4655  -0.0272  0.050  -0.0272 0.47  
 793: 38 18 20  0   38 18 21  0             119831.4655  -0.0272  0.050  -0.0272 0.47  
 794: 38 19 20  0   38 18 21  0             119831.4655  -0.0272  0.050  -0.0272 0.03  
 795: 38 18 20  0   38 17 21  0             119831.4655  -0.0272  0.050  -0.0272 0.03  
 796: 37 18 20  0   37 16 21  0             119861.2909  -0.0257  0.050  -0.0257 0.47  
 797: 37 18 20  0   37 17 21  0             119861.2909  -0.0257  0.050  -0.0257 0.03  
 798: 37 17 20  0   37 17 21  0             119861.2909  -0.0257  0.050  -0.0257 0.47  
 799: 37 17 20  0   37 16 21  0             119861.2909  -0.0257  0.050  -0.0257 0.03  
 800: 36 16 20  0   36 16 21  0             119889.1962   0.0140  0.050   0.0140 0.47  
 801: 36 16 20  0   36 15 21  0             119889.1962   0.0140  0.050   0.0140 0.03  
 802: 36 17 20  0   36 16 21  0             119889.1962   0.0140  0.050   0.0140 0.03  
 803: 36 17 20  0   36 15 21  0             119889.1962   0.0140  0.050   0.0140 0.47  
 804: 34 15 20  0   34 13 21  0             119939.4445   0.0252  0.050   0.0252 0.47  
 805: 34 15 20  0   34 14 21  0             119939.4445   0.0252  0.050   0.0252 0.03  
 806: 34 14 20  0   34 14 21  0             119939.4445   0.0252  0.050   0.0252 0.47  
 807: 34 14 20  0   34 13 21  0             119939.4445   0.0252  0.050   0.0252 0.03  
 808: 33 14 20  0   33 12 21  0             119961.9791   0.0050  0.050   0.0050 0.47  
 809: 33 13 20  0   33 13 21  0             119961.9791   0.0050  0.050   0.0050 0.47  
 810: 33 14 20  0   33 13 21  0             119961.9791   0.0050  0.050   0.0050 0.03  
 811: 33 13 20  0   33 12 21  0             119961.9791   0.0050  0.050   0.0050 0.03  
 812: 12  9  4  0   11  9  3  0             119968.8376  -0.0126  0.050               
 813: 32 12 20  0   32 11 21  0             119982.9423   0.0052  0.050   0.0052 0.03  
 814: 32 13 20  0   32 12 21  0             119982.9423   0.0052  0.050   0.0052 0.03  
 815: 32 12 20  0   32 12 21  0             119982.9423   0.0052  0.050   0.0052 0.47  
 816: 32 13 20  0   32 11 21  0             119982.9423   0.0052  0.050   0.0052 0.47  
 817: 31 11 20  0   31 11 21  0             120002.3923  -0.0003  0.050  -0.0003 0.47  
 818: 31 12 20  0   31 10 21  0             120002.3923  -0.0003  0.050  -0.0003 0.47  
 819: 31 11 20  0   31 10 21  0             120002.3923  -0.0003  0.050  -0.0003 0.03  
 820: 31 12 20  0   31 11 21  0             120002.3923  -0.0003  0.050  -0.0003 0.03  
 821: 30 11 20  0   30  9 21  0             120020.3956  -0.0266  0.050  -0.0266 0.47  
 822: 30 10 20  0   30 10 21  0             120020.3956  -0.0266  0.050  -0.0266 0.47  
 823: 30 10 20  0   30  9 21  0             120020.3956  -0.0266  0.050  -0.0266 0.03  
 824: 30 11 20  0   30 10 21  0             120020.3956  -0.0266  0.050  -0.0266 0.03  
 825: 29 10 20  0   29  9 21  0             120037.1804   0.0755  0.050   0.0756 0.03  
 826: 29 10 20  0   29  8 21  0             120037.1804   0.0755  0.050   0.0756 0.47  
 827: 29  9 20  0   29  8 21  0             120037.1804   0.0755  0.050   0.0756 0.03  
 828: 29  9 20  0   29  9 21  0             120037.1804   0.0755  0.050   0.0756 0.47  
 829: 27  8 20  0   27  6 21  0             120066.7703   0.0401  0.050   0.0402 0.47  
 830: 27  7 20  0   27  7 21  0             120066.7703   0.0401  0.050   0.0402 0.47  
 831: 27  7 20  0   27  6 21  0             120066.7703   0.0401  0.050   0.0402 0.03  
 832: 27  8 20  0   27  7 21  0             120066.7703   0.0401  0.050   0.0402 0.03  
 833: 26  7 20  0   26  6 21  0             120079.7946  -0.0222  0.050  -0.0222 0.03  
 834: 26  6 20  0   26  6 21  0             120079.7946  -0.0222  0.050  -0.0222 0.47  
 835: 26  7 20  0   26  5 21  0             120079.7946  -0.0222  0.050  -0.0222 0.47  
 836: 26  6 20  0   26  5 21  0             120079.7946  -0.0222  0.050  -0.0222 0.03  
 837: 20  1 20  0   19  0 19  0             120084.9122   0.0283  0.050   0.0284 0.03  
 838: 20  0 20  0   19  0 19  0             120084.9122   0.0283  0.050   0.0284 0.47  
 839: 20  0 20  0   19  1 19  0             120084.9122   0.0283  0.050   0.0284 0.03  
 840: 20  1 20  0   19  1 19  0             120084.9122   0.0283  0.050   0.0284 0.47  
 841: 19  1 18  0   18  2 17  0             120087.4007   0.0328  0.050   0.0329 0.03  
 842: 19  2 18  0   18  2 17  0             120087.4007   0.0328  0.050   0.0329 0.47  
 843: 19  2 18  0   18  1 17  0             120087.4007   0.0328  0.050   0.0329 0.03  
 844: 19  1 18  0   18  1 17  0             120087.4007   0.0328  0.050   0.0329 0.47  
 845: 18  3 16  0   17  3 15  0             120089.7912   0.0085  0.050   0.0086 0.47  
 846: 18  3 16  0   17  2 15  0             120089.7912   0.0085  0.050   0.0086 0.03  
 847: 18  2 16  0   17  2 15  0             120089.7912   0.0085  0.050   0.0086 0.47  
 848: 18  2 16  0   17  3 15  0             120089.7912   0.0085  0.050   0.0086 0.03  
 849: 17  4 14  0   16  3 13  0             120092.3143  -0.0485  0.050  -0.0485 0.03  
 850: 17  3 14  0   16  4 13  0             120092.3143  -0.0485  0.050  -0.0485 0.03  
 851: 17  4 14  0   16  4 13  0             120092.3143  -0.0485  0.050  -0.0485 0.47  
 852: 17  3 14  0   16  3 13  0             120092.3143  -0.0485  0.050  -0.0485 0.47  
 853: 15  5 10  0   14  6  9  0             120100.8109  -0.0265  0.050  -0.0265 0.03  
 854: 15  5 10  0   14  5  9  0             120100.8109  -0.0265  0.050  -0.0265 0.47  
 855: 15  6 10  0   14  5  9  0             120100.8109  -0.0265  0.050  -0.0265 0.03  
 856: 15  6 10  0   14  6  9  0             120100.8109  -0.0265  0.050  -0.0265 0.47  
 857: 24  5 20  0   24  3 21  0             120102.8681  -0.0105  0.050  -0.0106 0.47  
 858: 24  4 20  0   24  4 21  0             120102.8681  -0.0105  0.050  -0.0106 0.47  
 859: 24  5 20  0   24  4 21  0             120102.8681  -0.0105  0.050  -0.0106 0.03  
 860: 24  4 20  0   24  3 21  0             120102.8681  -0.0105  0.050  -0.0106 0.03  
 861: 14  6  8  0   13  7  7  0             120112.3730   0.0055  0.050   0.0032 0.03  
 862: 14  7  8  0   13  7  7  0             120112.3730   0.0053  0.050   0.0032 0.47  
 863: 14  6  8  0   13  6  7  0             120112.3730   0.0010  0.050   0.0032 0.47  
 864: 14  7  8  0   13  6  7  0             120112.3730   0.0008  0.050   0.0032 0.03  
 865: 13  7  6  0   12  8  5  0             120148.0110   0.3244  0.050   0.0751 0.05  
 866: 13  8  6  0   12  8  5  0             120148.0110   0.0607  0.050   0.0751 0.95  
 867: 12  8  4  0   11  8  3  0             120787.9774  -0.0381  0.050               
 868: 62 41 21  0   62 41 22  0             124288.9714   0.0328  0.050   0.0329 0.50  
 869: 62 42 21  0   62 40 22  0             124288.9714   0.0328  0.050   0.0329 0.50  
 870: 60 39 21  0   60 39 22  0             124486.4769  -0.0134  0.050  -0.0135 0.50  
 871: 60 40 21  0   60 38 22  0             124486.4769  -0.0134  0.050  -0.0135 0.50  
 872: 59 39 21  0   59 37 22  0             124578.4351   0.0055  0.050   0.0055 0.50  
 873: 59 38 21  0   59 38 22  0             124578.4351   0.0055  0.050   0.0055 0.50  
 874: 58 37 21  0   58 37 22  0             124666.0439   0.0101  0.050   0.0101 0.50  
 875: 58 38 21  0   58 36 22  0             124666.0439   0.0101  0.050   0.0101 0.50  
 876: 57 36 21  0   57 35 22  0             124749.4776   0.0143  0.050   0.0144 0.04  
 877: 57 37 21  0   57 36 22  0             124749.4776   0.0143  0.050   0.0144 0.04  
 878: 57 37 21  0   57 35 22  0             124749.4776   0.0143  0.050   0.0144 0.46  
 879: 57 36 21  0   57 36 22  0             124749.4776   0.0143  0.050   0.0144 0.46  
 880: 56 36 21  0   56 34 22  0             124828.9101   0.0369  0.050   0.0369 0.46  
 881: 56 35 21  0   56 34 22  0             124828.9101   0.0369  0.050   0.0369 0.04  
 882: 56 36 21  0   56 35 22  0             124828.9101   0.0369  0.050   0.0369 0.04  
 883: 56 35 21  0   56 35 22  0             124828.9101   0.0369  0.050   0.0369 0.46  
 884: 55 35 21  0   55 33 22  0             124904.5012   0.0873  0.050   0.0873 0.46  
 885: 55 34 21  0   55 33 22  0             124904.5012   0.0873  0.050   0.0873 0.04  
 886: 55 35 21  0   55 34 22  0             124904.5012   0.0873  0.050   0.0873 0.04  
 887: 55 34 21  0   55 34 22  0             124904.5012   0.0873  0.050   0.0873 0.46  
 888: 54 34 21  0   54 33 22  0             124976.2844   0.0533  0.050   0.0534 0.04  
 889: 54 33 21  0   54 32 22  0             124976.2844   0.0533  0.050   0.0534 0.04  
 890: 54 33 21  0   54 33 22  0             124976.2844   0.0533  0.050   0.0534 0.46  
 891: 54 34 21  0   54 32 22  0             124976.2844   0.0533  0.050   0.0534 0.46  
 892: 53 32 21  0   53 32 22  0             125044.5276   0.0616  0.050   0.0617 0.46  
 893: 53 33 21  0   53 31 22  0             125044.5276   0.0616  0.050   0.0617 0.46  
 894: 53 32 21  0   53 31 22  0             125044.5276   0.0616  0.050   0.0617 0.04  
 895: 53 33 21  0   53 32 22  0             125044.5276   0.0616  0.050   0.0617 0.04  
 896: 52 31 21  0   52 31 22  0             125109.2718   0.0162  0.050   0.0163 0.46  
 897: 52 32 21  0   52 31 22  0             125109.2718   0.0162  0.050   0.0163 0.04  
 898: 52 31 21  0   52 30 22  0             125109.2718   0.0162  0.050   0.0163 0.04  
 899: 52 32 21  0   52 30 22  0             125109.2718   0.0162  0.050   0.0163 0.46  
 900: 51 30 21  0   51 30 22  0             125170.7633   0.0305  0.050   0.0306 0.46  
 901: 51 30 21  0   51 29 22  0             125170.7633   0.0305  0.050   0.0306 0.04  
 902: 51 31 21  0   51 29 22  0             125170.7633   0.0305  0.050   0.0306 0.46  
 903: 51 31 21  0   51 30 22  0             125170.7633   0.0305  0.050   0.0306 0.04  
 904: 50 29 21  0   50 28 22  0             125228.9640  -0.0623  0.050  -0.0623 0.04  
 905: 50 29 21  0   50 29 22  0             125228.9640  -0.0623  0.050  -0.0623 0.46  
 906: 50 30 21  0   50 29 22  0             125228.9640  -0.0623  0.050  -0.0623 0.04  
 907: 50 30 21  0   50 28 22  0             125228.9640  -0.0623  0.050  -0.0623 0.46  
 908: 48 27 21  0   48 26 22  0             125336.5994   0.0394  0.050   0.0394 0.03  
 909: 48 28 21  0   48 27 22  0             125336.5994   0.0394  0.050   0.0394 0.03  
 910: 48 27 21  0   48 27 22  0             125336.5994   0.0394  0.050   0.0394 0.47  
 911: 48 28 21  0   48 26 22  0             125336.5994   0.0394  0.050   0.0394 0.47  
 912: 47 27 21  0   47 25 22  0             125386.0217  -0.0177  0.050  -0.0178 0.47  
 913: 47 26 21  0   47 25 22  0             125386.0217  -0.0177  0.050  -0.0178 0.03  
 914: 47 27 21  0   47 26 22  0             125386.0217  -0.0177  0.050  -0.0178 0.03  
 915: 47 26 21  0   47 26 22  0             125386.0217  -0.0177  0.050  -0.0178 0.47  
 916: 46 25 21  0   46 24 22  0             125432.8363   0.0216  0.050   0.0216 0.03  
 917: 46 25 21  0   46 25 22  0             125432.8363   0.0216  0.050   0.0216 0.47  
 918: 46 26 21  0   46 25 22  0             125432.8363   0.0216  0.050   0.0216 0.03  
 919: 46 26 21  0   46 24 22  0             125432.8363   0.0216  0.050   0.0216 0.47  
 920: 44 23 21  0   44 23 22  0             125518.7050   0.0113  0.050   0.0114 0.47  
 921: 44 23 21  0   44 22 22  0             125518.7050   0.0113  0.050   0.0114 0.03  
 922: 44 24 21  0   44 23 22  0             125518.7050   0.0113  0.050   0.0114 0.03  
 923: 44 24 21  0   44 22 22  0             125518.7050   0.0113  0.050   0.0114 0.47  
 924: 43 23 21  0   43 21 22  0             125558.0416   0.0311  0.050   0.0312 0.47  
 925: 43 22 21  0   43 22 22  0             125558.0416   0.0311  0.050   0.0312 0.47  
 926: 43 23 21  0   43 22 22  0             125558.0416   0.0311  0.050   0.0312 0.03  
 927: 43 22 21  0   43 21 22  0             125558.0416   0.0311  0.050   0.0312 0.03  
 928: 42 21 21  0   42 21 22  0             125595.0203  -0.0288  0.050  -0.0289 0.47  
 929: 42 21 21  0   42 20 22  0             125595.0203  -0.0288  0.050  -0.0289 0.03  
 930: 42 22 21  0   42 20 22  0             125595.0203  -0.0288  0.050  -0.0289 0.47  
 931: 42 22 21  0   42 21 22  0             125595.0203  -0.0288  0.050  -0.0289 0.03  
 932: 41 20 21  0   41 19 22  0             125629.9037  -0.0048  0.050  -0.0048 0.03  
 933: 41 20 21  0   41 20 22  0             125629.9037  -0.0048  0.050  -0.0048 0.47  
 934: 41 21 21  0   41 19 22  0             125629.9037  -0.0048  0.050  -0.0048 0.47  
 935: 41 21 21  0   41 20 22  0             125629.9037  -0.0048  0.050  -0.0048 0.03  
 936: 40 19 21  0   40 19 22  0             125662.7129   0.0279  0.050   0.0280 0.47  
 937: 40 20 21  0   40 19 22  0             125662.7129   0.0279  0.050   0.0280 0.03  
 938: 40 19 21  0   40 18 22  0             125662.7129   0.0279  0.050   0.0280 0.03  
 939: 40 20 21  0   40 18 22  0             125662.7129   0.0279  0.050   0.0280 0.47  
 940: 39 19 21  0   39 17 22  0             125693.4902   0.0187  0.050   0.0187 0.47  
 941: 39 19 21  0   39 18 22  0             125693.4902   0.0187  0.050   0.0187 0.03  
 942: 39 18 21  0   39 17 22  0             125693.4902   0.0187  0.050   0.0187 0.03  
 943: 39 18 21  0   39 18 22  0             125693.4902   0.0187  0.050   0.0187 0.47  
 944: 38 18 21  0   38 16 22  0             125722.3795   0.0206  0.050   0.0207 0.47  
 945: 38 17 21  0   38 17 22  0             125722.3795   0.0206  0.050   0.0207 0.47  
 946: 38 18 21  0   38 17 22  0             125722.3795   0.0206  0.050   0.0207 0.03  
 947: 38 17 21  0   38 16 22  0             125722.3795   0.0206  0.050   0.0207 0.03  
 948: 35 14 21  0   35 14 22  0             125798.5492   0.0576  0.050   0.0577 0.47  
 949: 35 15 21  0   35 14 22  0             125798.5492   0.0576  0.050   0.0577 0.03  
 950: 35 14 21  0   35 13 22  0             125798.5492   0.0576  0.050   0.0577 0.03  
 951: 35 15 21  0   35 13 22  0             125798.5492   0.0576  0.050   0.0577 0.47  
 952: 34 14 21  0   34 13 22  0             125820.6277  -0.0073  0.050  -0.0073 0.03  
 953: 34 13 21  0   34 12 22  0             125820.6277  -0.0073  0.050  -0.0073 0.03  
 954: 34 13 21  0   34 13 22  0             125820.6277  -0.0073  0.050  -0.0073 0.47  
 955: 34 14 21  0   34 12 22  0             125820.6277  -0.0073  0.050  -0.0073 0.47  
 956: 29  9 21  0   29  8 22  0             125910.5438   0.0069  0.050   0.0069 0.03  
 957: 29  8 21  0   29  8 22  0             125910.5438   0.0069  0.050   0.0069 0.47  
 958: 29  8 21  0   29  7 22  0             125910.5438   0.0069  0.050   0.0069 0.03  
 959: 29  9 21  0   29  7 22  0             125910.5438   0.0069  0.050   0.0069 0.47  
 960: 28  8 21  0   28  7 22  0             125924.9061   0.0589  0.050   0.0589 0.03  
 961: 28  7 21  0   28  7 22  0             125924.9061   0.0589  0.050   0.0589 0.47  
 962: 28  7 21  0   28  6 22  0             125924.9061   0.0589  0.050   0.0589 0.03  
 963: 28  8 21  0   28  6 22  0             125924.9061   0.0589  0.050   0.0589 0.47  
 964: 21  0 21  0   20  0 20  0             125942.2225   0.0028  0.050   0.0028 0.47  
 965: 21  0 21  0   20  1 20  0             125942.2225   0.0028  0.050   0.0028 0.03  
 966: 21  1 21  0   20  0 20  0             125942.2225   0.0028  0.050   0.0028 0.03  
 967: 21  1 21  0   20  1 20  0             125942.2225   0.0028  0.050   0.0028 0.47  
 968: 20  1 19  0   19  1 18  0             125944.7011   0.0118  0.050   0.0119 0.47  
 969: 20  1 19  0   19  2 18  0             125944.7011   0.0118  0.050   0.0119 0.03  
 970: 20  2 19  0   19  1 18  0             125944.7011   0.0118  0.050   0.0119 0.03  
 971: 20  2 19  0   19  2 18  0             125944.7011   0.0118  0.050   0.0119 0.47  
 972: 19  2 17  0   18  3 16  0             125947.0469  -0.0177  0.050  -0.0177 0.03  
 973: 19  2 17  0   18  2 16  0             125947.0469  -0.0177  0.050  -0.0177 0.47  
 974: 19  3 17  0   18  2 16  0             125947.0469  -0.0177  0.050  -0.0177 0.03  
 975: 19  3 17  0   18  3 16  0             125947.0469  -0.0177  0.050  -0.0177 0.47  
 976: 18  3 15  0   17  3 14  0             125949.5382  -0.0119  0.050  -0.0119 0.47  
 977: 18  3 15  0   17  4 14  0             125949.5382  -0.0119  0.050  -0.0119 0.03  
 978: 18  4 15  0   17  4 14  0             125949.5382  -0.0119  0.050  -0.0119 0.47  
 979: 18  4 15  0   17  3 14  0             125949.5382  -0.0119  0.050  -0.0119 0.03  
 980: 17  4 13  0   16  5 12  0             125952.5662   0.0158  0.050   0.0159 0.03  
 981: 17  5 13  0   16  5 12  0             125952.5662   0.0158  0.050   0.0159 0.47  
 982: 17  5 13  0   16  4 12  0             125952.5662   0.0158  0.050   0.0159 0.03  
 983: 17  4 13  0   16  4 12  0             125952.5662   0.0158  0.050   0.0159 0.47  
 984: 16  6 11  0   15  5 10  0             125957.0532   0.0209  0.050   0.0209 0.03  
 985: 16  6 11  0   15  6 10  0             125957.0532   0.0209  0.050   0.0209 0.47  
 986: 16  5 11  0   15  6 10  0             125957.0532   0.0209  0.050   0.0209 0.03  
 987: 16  5 11  0   15  5 10  0             125957.0532   0.0209  0.050   0.0209 0.47  
 988: 25  4 21  0   25  3 22  0             125961.6412   0.0417  0.050   0.0417 0.03  
 989: 25  5 21  0   25  3 22  0             125961.6412   0.0417  0.050   0.0417 0.47  
 990: 25  4 21  0   25  4 22  0             125961.6412   0.0417  0.050   0.0417 0.47  
 991: 25  5 21  0   25  4 22  0             125961.6412   0.0417  0.050   0.0417 0.03  
 992: 15  6  9  0   14  7  8  0             125965.7946  -0.0278  0.050  -0.0279 0.03  
 993: 15  7  9  0   14  7  8  0             125965.7946  -0.0278  0.050  -0.0279 0.47  
 994: 15  6  9  0   14  6  8  0             125965.7946  -0.0280  0.050  -0.0279 0.47  
 995: 15  7  9  0   14  6  8  0             125965.7946  -0.0280  0.050  -0.0279 0.03  
 996: 23  2 21  0   23  2 22  0             125981.4472  -0.0876  0.050  -0.0877 0.47  
 997: 23  3 21  0   23  2 22  0             125981.4472  -0.0876  0.050  -0.0877 0.03  
 998: 23  3 21  0   23  1 22  0             125981.4472  -0.0876  0.050  -0.0877 0.47  
 999: 23  2 21  0   23  1 22  0             125981.4472  -0.0876  0.050  -0.0877 0.03  
1000: 13  9  5  0   12  9  4  0             126040.3690  -0.0032  0.050               
1001: 13  8  5  0   12  8  4  0             126146.0890   0.0547  0.050               
1002: 12  9  3  0   11  9  2  0             128046.6625   0.0173  0.050               
1003: 63 42 22  0   63 40 23  0             130228.3344  -0.0423  0.050  -0.0424 0.50  
1004: 63 41 22  0   63 41 23  0             130228.3344  -0.0423  0.050  -0.0424 0.50  
1005: 62 41 22  0   62 39 23  0             130322.2643  -0.0148  0.050  -0.0149 0.50  
1006: 62 40 22  0   62 40 23  0             130322.2643  -0.0148  0.050  -0.0149 0.50  
1007: 61 40 22  0   61 38 23  0             130412.0549   0.0681  0.050   0.0682 0.50  
1008: 61 39 22  0   61 39 23  0             130412.0549   0.0681  0.050   0.0682 0.50  
1009: 59 38 22  0   59 36 23  0             130579.4851   0.0809  0.050   0.0810 0.50  
1010: 59 37 22  0   59 37 23  0             130579.4851   0.0809  0.050   0.0810 0.50  
1011: 58 37 22  0   58 35 23  0             130657.4467   0.0510  0.050   0.0511 0.50  
1012: 58 36 22  0   58 36 23  0             130657.4467   0.0510  0.050   0.0511 0.50  
1013: 57 36 22  0   57 34 23  0             130731.7885   0.0317  0.050   0.0318 0.50  
1014: 57 35 22  0   57 35 23  0             130731.7885   0.0317  0.050   0.0318 0.50  
1015: 56 35 22  0   56 33 23  0             130802.6747   0.0565  0.050   0.0566 0.50  
1016: 56 34 22  0   56 34 23  0             130802.6747   0.0565  0.050   0.0566 0.50  
1017: 55 34 22  0   55 32 23  0             130870.1236   0.0168  0.050   0.0168 0.50  
1018: 55 33 22  0   55 33 23  0             130870.1236   0.0168  0.050   0.0168 0.50  
1019: 54 33 22  0   54 31 23  0             130934.3574   0.0115  0.050   0.0115 0.50  
1020: 54 32 22  0   54 32 23  0             130934.3574   0.0115  0.050   0.0115 0.50  
1021: 53 32 22  0   53 30 23  0             130995.4535  -0.0015  0.050  -0.0016 0.50  
1022: 53 31 22  0   53 31 23  0             130995.4535  -0.0015  0.050  -0.0016 0.50  
1023: 52 31 22  0   52 29 23  0             131053.5554   0.0044  0.050   0.0045 0.50  
1024: 52 30 22  0   52 30 23  0             131053.5554   0.0044  0.050   0.0045 0.50  
1025: 51 30 22  0   51 28 23  0             131108.7139  -0.0326  0.050  -0.0326 0.50  
1026: 51 29 22  0   51 29 23  0             131108.7139  -0.0326  0.050  -0.0326 0.50  
1027: 48 27 22  0   48 25 23  0             131258.0001  -0.0153  0.050  -0.0154 0.50  
1028: 48 26 22  0   48 26 23  0             131258.0001  -0.0153  0.050  -0.0154 0.50  
1029: 47 26 22  0   47 24 23  0             131302.6415  -0.0377  0.050  -0.0377 0.50  
1030: 47 25 22  0   47 25 23  0             131302.6415  -0.0377  0.050  -0.0377 0.50  
1031: 45 24 22  0   45 22 23  0             131384.9719   0.0100  0.050   0.0100 0.50  
1032: 45 23 22  0   45 23 23  0             131384.9719   0.0100  0.050   0.0100 0.50  
1033: 44 23 22  0   44 21 23  0             131422.8203   0.0510  0.050   0.0511 0.50  
1034: 44 22 22  0   44 22 23  0             131422.8203   0.0510  0.050   0.0511 0.50  
1035: 43 22 22  0   43 20 23  0             131458.4562  -0.0192  0.050  -0.0192 0.50  
1036: 43 21 22  0   43 21 23  0             131458.4562  -0.0192  0.050  -0.0192 0.50  
1037: 41 20 22  0   41 18 23  0             131523.9518   0.0186  0.050   0.0187 0.50  
1038: 41 19 22  0   41 19 23  0             131523.9518   0.0186  0.050   0.0187 0.50  
1039: 40 18 22  0   40 18 23  0             131553.8990   0.0458  0.050   0.0458 0.50  
1040: 40 19 22  0   40 17 23  0             131553.8990   0.0458  0.050   0.0458 0.50  
1041: 39 17 22  0   39 17 23  0             131581.9360  -0.0729  0.050  -0.0730 0.50  
1042: 39 18 22  0   39 16 23  0             131581.9360  -0.0729  0.050  -0.0730 0.50  
1043: 38 16 22  0   38 16 23  0             131608.4464  -0.0325  0.050  -0.0326 0.50  
1044: 38 17 22  0   38 15 23  0             131608.4464  -0.0325  0.050  -0.0326 0.50  
1045: 33 12 22  0   33 10 23  0             131718.1727   0.0442  0.050   0.0442 0.50  
1046: 33 11 22  0   33 11 23  0             131718.1727   0.0442  0.050   0.0442 0.50  
1047: 32 10 22  0   32 10 23  0             131735.9431  -0.0622  0.050  -0.0623 0.50  
1048: 32 11 22  0   32  9 23  0             131735.9431  -0.0622  0.050  -0.0623 0.50  
1049: 30  8 22  0   30  8 23  0             131768.2132  -0.0112  0.050  -0.0113 0.50  
1050: 30  9 22  0   30  7 23  0             131768.2132  -0.0112  0.050  -0.0113 0.50  
1051: 28  6 22  0   28  6 23  0             131796.1013  -0.0275  0.050  -0.0276 0.50  
1052: 28  7 22  0   28  5 23  0             131796.1013  -0.0275  0.050  -0.0276 0.50  
1053: 22  0 22  0   21  0 21  0             131799.4871  -0.0115  0.050  -0.0116 0.50  
1054: 22  1 22  0   21  1 21  0             131799.4871  -0.0115  0.050  -0.0116 0.50  
1055: 21  1 20  0   20  1 19  0             131801.9348  -0.0196  0.050  -0.0196 0.50  
1056: 21  2 20  0   20  2 19  0             131801.9348  -0.0196  0.050  -0.0196 0.50  
1057: 20  2 18  0   19  2 17  0             131804.2572  -0.0360  0.050  -0.0360 0.50  
1058: 20  3 18  0   19  3 17  0             131804.2572  -0.0360  0.050  -0.0360 0.50  
1059: 19  3 16  0   18  3 15  0             131806.7012   0.0048  0.050   0.0049 0.50  
1060: 19  4 16  0   18  4 15  0             131806.7012   0.0048  0.050   0.0049 0.50  
1061: 18  4 14  0   17  4 13  0             131809.4491  -0.0493  0.050  -0.0494 0.50  
1062: 18  5 14  0   17  5 13  0             131809.4491  -0.0493  0.050  -0.0494 0.50  
1063: 17  5 12  0   16  5 11  0             131813.3734  -0.0646  0.050  -0.0646 0.50  
1064: 17  6 12  0   16  6 11  0             131813.3734  -0.0646  0.050  -0.0646 0.50  
1065: 16  6 10  0   15  6  9  0             131820.4318  -0.0349  0.050  -0.0350 0.50  
1066: 16  7 10  0   15  7  9  0             131820.4318  -0.0349  0.050  -0.0350 0.50  
1067: 15  7  8  0   14  7  7  0             131836.9953  -0.0086  0.050  -0.0022 0.50  
1068: 15  8  8  0   14  8  7  0             131836.9953   0.0042  0.050  -0.0022 0.50  
1069: 14  9  6  0   13  9  5  0             131887.8459   0.0114  0.050               
1070: 14  8  6  0   13  8  5  0             131896.9221  -0.0709  0.050               
1071: 56 33 23  0   56 33 24  0             136756.7326   0.0359  0.050   0.0360 0.50  
1072: 56 34 23  0   56 32 24  0             136756.7326   0.0359  0.050   0.0360 0.50  
1073: 55 32 23  0   55 32 24  0             136817.5838  -0.0137  0.050  -0.0137 0.50  
1074: 55 33 23  0   55 31 24  0             136817.5838  -0.0137  0.050  -0.0137 0.50  
1075: 54 31 23  0   54 31 24  0             136875.6243  -0.0113  0.050  -0.0113 0.50  
1076: 54 32 23  0   54 30 24  0             136875.6243  -0.0113  0.050  -0.0113 0.50  
1077: 53 30 23  0   53 30 24  0             136930.9123  -0.0011  0.050  -0.0012 0.50  
1078: 53 31 23  0   53 29 24  0             136930.9123  -0.0011  0.050  -0.0012 0.50  
1079: 52 29 23  0   52 29 24  0             136983.5215  -0.0097  0.050  -0.0097 0.50  
1080: 52 30 23  0   52 28 24  0             136983.5215  -0.0097  0.050  -0.0097 0.50  
1081: 51 28 23  0   51 28 24  0             137033.5667  -0.0194  0.050  -0.0195 0.50  
1082: 51 29 23  0   51 27 24  0             137033.5667  -0.0194  0.050  -0.0195 0.50  
1083: 49 26 23  0   49 26 24  0             137126.3500  -0.0342  0.050  -0.0342 0.50  
1084: 49 27 23  0   49 25 24  0             137126.3500  -0.0342  0.050  -0.0342 0.50  
1085: 48 25 23  0   48 25 24  0             137169.2553  -0.0539  0.050  -0.0540 0.50  
1086: 48 26 23  0   48 24 24  0             137169.2553  -0.0539  0.050  -0.0540 0.50  
1087: 47 24 23  0   47 24 24  0             137210.0149  -0.0208  0.050  -0.0209 0.50  
1088: 47 25 23  0   47 23 24  0             137210.0149  -0.0208  0.050  -0.0209 0.50  
1089: 46 23 23  0   46 23 24  0             137248.6747   0.0258  0.050   0.0259 0.50  
1090: 46 24 23  0   46 22 24  0             137248.6747   0.0258  0.050   0.0259 0.50  
1091: 45 22 23  0   45 22 24  0             137285.2176  -0.0137  0.050  -0.0137 0.50  
1092: 45 23 23  0   45 21 24  0             137285.2176  -0.0137  0.050  -0.0137 0.50  
1093: 44 21 23  0   44 21 24  0             137319.8356  -0.0283  0.050  -0.0283 0.50  
1094: 44 22 23  0   44 20 24  0             137319.8356  -0.0283  0.050  -0.0283 0.50  
1095: 43 20 23  0   43 20 24  0             137352.6224  -0.0027  0.050  -0.0028 0.50  
1096: 43 21 23  0   43 19 24  0             137352.6224  -0.0027  0.050  -0.0028 0.50  
1097: 42 19 23  0   42 19 24  0             137383.5731  -0.0182  0.050  -0.0183 0.50  
1098: 42 20 23  0   42 18 24  0             137383.5731  -0.0182  0.050  -0.0183 0.50  
1099: 41 18 23  0   41 18 24  0             137412.8602   0.0233  0.050   0.0233 0.50  
1100: 41 19 23  0   41 17 24  0             137412.8602   0.0233  0.050   0.0233 0.50  
1101: 40 17 23  0   40 17 24  0             137440.4539   0.0198  0.050   0.0198 0.50  
1102: 40 18 23  0   40 16 24  0             137440.4539   0.0198  0.050   0.0198 0.50  
1103: 39 16 23  0   39 16 24  0             137466.4352  -0.0179  0.050  -0.0179 0.50  
1104: 39 17 23  0   39 15 24  0             137466.4352  -0.0179  0.050  -0.0179 0.50  
1105: 36 13 23  0   36 13 24  0             137535.7296   0.0138  0.050   0.0139 0.50  
1106: 36 14 23  0   36 12 24  0             137535.7296   0.0138  0.050   0.0139 0.50  
1107: 33 10 23  0   33 10 24  0             137593.1073  -0.0141  0.050  -0.0142 0.50  
1108: 33 11 23  0   33  9 24  0             137593.1073  -0.0141  0.050  -0.0142 0.50  
1109: 31  8 23  0   31  8 24  0             137625.6341   0.0372  0.050   0.0372 0.50  
1110: 31  9 23  0   31  7 24  0             137625.6341   0.0372  0.050   0.0372 0.50  
1111: 30  7 23  0   30  7 24  0             137640.2470  -0.0151  0.050  -0.0151 0.50  
1112: 30  8 23  0   30  6 24  0             137640.2470  -0.0151  0.050  -0.0151 0.50  
1113: 23  0 23  0   22  0 22  0             137656.7122  -0.0059  0.050  -0.0060 0.50  
1114: 23  1 23  0   22  1 22  0             137656.7122  -0.0059  0.050  -0.0060 0.50  
1115: 22  1 21  0   21  1 20  0             137659.1608   0.0002  0.050   0.0003 0.50  
1116: 22  2 21  0   21  2 20  0             137659.1608   0.0002  0.050   0.0003 0.50  
1117: 21  2 19  0   20  2 18  0             137661.4528  -0.0121  0.050  -0.0121 0.50  
1118: 21  3 19  0   20  3 18  0             137661.4528  -0.0121  0.050  -0.0121 0.50  
1119: 20  3 17  0   19  3 16  0             137663.7965   0.0018  0.050   0.0018 0.50  
1120: 20  4 17  0   19  4 16  0             137663.7965   0.0018  0.050   0.0018 0.50  
1121: 19  4 15  0   18  4 14  0             137666.4584   0.0253  0.050   0.0253 0.50  
1122: 19  5 15  0   18  5 14  0             137666.4584   0.0253  0.050   0.0253 0.50  
1123: 18  5 13  0   17  5 12  0             137669.9674   0.0062  0.050   0.0062 0.50  
1124: 18  6 13  0   17  6 12  0             137669.9674   0.0062  0.050   0.0062 0.50  
1125: 17  6 11  0   16  6 10  0             137675.7521  -0.0358  0.050  -0.0359 0.50  
1126: 17  7 11  0   16  7 10  0             137675.7521  -0.0358  0.050  -0.0359 0.50  
1127: 27  4 23  0   27  4 24  0             137678.5215  -0.0624  0.050  -0.0625 0.50  
1128: 27  5 23  0   27  3 24  0             137678.5215  -0.0624  0.050  -0.0625 0.50  
1129: 16  7  9  0   15  7  8  0             137688.0562   0.0215  0.050   0.0219 0.50  
1130: 16  8  9  0   15  8  8  0             137688.0562   0.0221  0.050   0.0219 0.50  
1131: 26  3 23  0   26  3 24  0             137689.5696  -0.0581  0.050  -0.0582 0.50  
1132: 26  4 23  0   26  2 24  0             137689.5696  -0.0581  0.050  -0.0582 0.50  
1133: 14  9  5  0   13  9  4  0             137970.6138  -0.0027  0.050               
1134: 58 34 24  0   58 34 25  0             142576.3128   0.0086  0.050   0.0086 0.50  
1135: 58 35 24  0   58 33 25  0             142576.3128   0.0086  0.050   0.0086 0.50  
1136: 57 33 24  0   57 33 25  0             142637.1223  -0.0160  0.050  -0.0160 0.50  
1137: 57 34 24  0   57 32 25  0             142637.1223  -0.0160  0.050  -0.0160 0.50  
1138: 56 32 24  0   56 32 25  0             142695.2221  -0.0215  0.050  -0.0215 0.50  
1139: 56 33 24  0   56 31 25  0             142695.2221  -0.0215  0.050  -0.0215 0.50  
1140: 55 31 24  0   55 31 25  0             142750.6972  -0.0165  0.050  -0.0165 0.50  
1141: 55 32 24  0   55 30 25  0             142750.6972  -0.0165  0.050  -0.0165 0.50  
1142: 51 27 24  0   51 27 25  0             142948.0378   0.0026  0.050   0.0027 0.50  
1143: 51 28 24  0   51 26 25  0             142948.0378   0.0026  0.050   0.0027 0.50  
1144: 50 26 24  0   50 26 25  0             142991.6338  -0.0201  0.050  -0.0201 0.50  
1145: 50 27 24  0   50 25 25  0             142991.6338  -0.0201  0.050  -0.0201 0.50  
1146: 49 25 24  0   49 25 25  0             143033.0686  -0.0832  0.050  -0.0833 0.50  
1147: 49 26 24  0   49 24 25  0             143033.0686  -0.0832  0.050  -0.0833 0.50  
1148: 48 24 24  0   48 24 25  0             143072.5855  -0.0217  0.050  -0.0217 0.50  
1149: 48 25 24  0   48 23 25  0             143072.5855  -0.0217  0.050  -0.0217 0.50  
1150: 14 11  4  0   13 11  3  0             143137.2833   0.0359  0.050               
1151: 46 22 24  0   46 22 25  0             143145.6330  -0.0601  0.050  -0.0602 0.50  
1152: 46 23 24  0   46 21 25  0             143145.6330  -0.0601  0.050  -0.0602 0.50  
1153: 45 21 24  0   45 21 25  0             143179.4766   0.0061  0.050   0.0061 0.50  
1154: 45 22 24  0   45 20 25  0             143179.4766   0.0061  0.050   0.0061 0.50  
1155: 44 20 24  0   44 20 25  0             143211.4971  -0.0016  0.050  -0.0017 0.50  
1156: 44 21 24  0   44 19 25  0             143211.4971  -0.0016  0.050  -0.0017 0.50  
1157: 43 19 24  0   43 19 25  0             143241.7864  -0.0602  0.050  -0.0602 0.50  
1158: 43 20 24  0   43 18 25  0             143241.7864  -0.0602  0.050  -0.0602 0.50  
1159: 42 18 24  0   42 18 25  0             143270.5077  -0.0733  0.050  -0.0733 0.50  
1160: 42 19 24  0   42 17 25  0             143270.5077  -0.0733  0.050  -0.0733 0.50  
1161: 41 17 24  0   41 17 25  0             143297.6674  -0.0995  0.050  -0.0996 0.50  
1162: 41 18 24  0   41 16 25  0             143297.6674  -0.0995  0.050  -0.0996 0.50  
1163: 40 16 24  0   40 16 25  0             143323.4587  -0.0092  0.050  -0.0092 0.50  
1164: 40 17 24  0   40 15 25  0             143323.4587  -0.0092  0.050  -0.0092 0.50  
1165: 38 14 24  0   38 14 25  0             143370.6847   0.0246  0.050   0.0246 0.50  
1166: 38 15 24  0   38 13 25  0             143370.6847   0.0246  0.050   0.0246 0.50  
1167: 37 13 24  0   37 13 25  0             143392.2551  -0.0143  0.050  -0.0144 0.50  
1168: 37 14 24  0   37 12 25  0             143392.2551  -0.0143  0.050  -0.0144 0.50  
1169: 34 10 24  0   34 10 25  0             143449.8630   0.0369  0.050   0.0369 0.50  
1170: 34 11 24  0   34  9 25  0             143449.8630   0.0369  0.050   0.0369 0.50  
1171: 33  9 24  0   33  9 25  0             143466.7177  -0.0482  0.050  -0.0483 0.50  
1172: 33 10 24  0   33  8 25  0             143466.7177  -0.0482  0.050  -0.0483 0.50  
1173: 32  8 24  0   32  8 25  0             143482.6608  -0.0072  0.050  -0.0073 0.50  
1174: 32  9 24  0   32  7 25  0             143482.6608  -0.0072  0.050  -0.0073 0.50  
1175: 24  0 24  0   23  0 23  0             143513.8796   0.0040  0.050   0.0040 0.50  
1176: 24  1 24  0   23  1 23  0             143513.8796   0.0040  0.050   0.0040 0.50  
1177: 23  1 22  0   22  1 21  0             143516.3317   0.0268  0.050   0.0268 0.50  
1178: 23  2 22  0   22  2 21  0             143516.3317   0.0268  0.050   0.0268 0.50  
1179: 22  2 20  0   21  2 19  0             143518.5849   0.0082  0.050   0.0083 0.50  
1180: 22  3 20  0   21  3 19  0             143518.5849   0.0082  0.050   0.0083 0.50  
1181: 20  4 16  0   19  4 15  0             143523.3576   0.0185  0.050   0.0185 0.50  
1182: 20  5 16  0   19  5 15  0             143523.3576   0.0185  0.050   0.0185 0.50  
1183: 19  5 14  0   18  5 13  0             143526.5223  -0.0216  0.050  -0.0216 0.50  
1184: 19  6 14  0   18  6 13  0             143526.5223  -0.0216  0.050  -0.0216 0.50  
1185: 18  6 12  0   17  6 11  0             143531.5038  -0.0052  0.050  -0.0052 0.50  
1186: 18  7 12  0   17  7 11  0             143531.5038  -0.0052  0.050  -0.0052 0.50  
1187: 17  7 10  0   16  7  9  0             143540.9962  -0.0384  0.050  -0.0384 0.50  
1188: 17  8 10  0   16  8  9  0             143540.9962  -0.0383  0.050  -0.0384 0.50  
1189: 26  2 24  0   26  2 25  0             143558.9268   0.0206  0.050   0.0207 0.50  
1190: 26  3 24  0   26  1 25  0             143558.9268   0.0206  0.050   0.0207 0.50  
1191: 16  8  8  0   15  8  7  0             143564.3249   0.0013  0.050   0.0188 0.50  
1192: 16  9  8  0   15  9  7  0             143564.3249   0.0363  0.050   0.0188 0.50  
1193: 15 10  6  0   14 10  5  0             143634.0292  -0.0534  0.050               
1194: 60 35 25  0   60 35 26  0             148393.1885   0.0372  0.050   0.0372 0.50  
1195: 60 36 25  0   60 34 26  0             148393.1885   0.0372  0.050   0.0372 0.50  
1196: 58 33 25  0   58 33 26  0             148512.3649   0.0340  0.050   0.0341 0.50  
1197: 58 34 25  0   58 32 26  0             148512.3649   0.0340  0.050   0.0341 0.50  
1198: 57 32 25  0   57 32 26  0             148568.0811  -0.0118  0.050  -0.0119 0.50  
1199: 57 33 25  0   57 31 26  0             148568.0811  -0.0118  0.050  -0.0119 0.50  
1200: 55 30 25  0   55 30 26  0             148672.3613  -0.0196  0.050  -0.0196 0.50  
1201: 55 31 25  0   55 29 26  0             148672.3613  -0.0196  0.050  -0.0196 0.50  
1202: 54 29 25  0   54 29 26  0             148721.0641  -0.0039  0.050  -0.0039 0.50  
1203: 54 30 25  0   54 28 26  0             148721.0641  -0.0039  0.050  -0.0039 0.50  
1204: 53 28 25  0   53 28 26  0             148767.5762   0.0213  0.050   0.0213 0.50  
1205: 53 29 25  0   53 27 26  0             148767.5762   0.0213  0.050   0.0213 0.50  
1206: 52 27 25  0   52 27 26  0             148811.9344   0.0170  0.050   0.0170 0.50  
1207: 52 28 25  0   52 26 26  0             148811.9344   0.0170  0.050   0.0170 0.50  
1208: 51 26 25  0   51 26 26  0             148854.1638  -0.0656  0.050  -0.0657 0.50  
1209: 51 27 25  0   51 25 26  0             148854.1638  -0.0656  0.050  -0.0657 0.50  
1210: 49 24 25  0   49 24 26  0             148932.9674  -0.0221  0.050  -0.0221 0.50  
1211: 49 25 25  0   49 23 26  0             148932.9674  -0.0221  0.050  -0.0221 0.50  
1212: 47 22 25  0   47 22 26  0             149004.3199  -0.0715  0.050  -0.0716 0.50  
1213: 47 23 25  0   47 21 26  0             149004.3199  -0.0715  0.050  -0.0716 0.50  
1214: 46 21 25  0   46 21 26  0             149037.4792  -0.0203  0.050  -0.0204 0.50  
1215: 46 22 25  0   46 20 26  0             149037.4792  -0.0203  0.050  -0.0204 0.50  
1216: 45 20 25  0   45 20 26  0             149068.9703   0.0056  0.050   0.0057 0.50  
1217: 45 21 25  0   45 19 26  0             149068.9703   0.0056  0.050   0.0057 0.50  
1218: 44 19 25  0   44 19 26  0             149098.8412  -0.0075  0.050  -0.0075 0.50  
1219: 44 20 25  0   44 18 26  0             149098.8412  -0.0075  0.050  -0.0075 0.50  
1220: 43 18 25  0   43 18 26  0             149127.2341   0.0219  0.050   0.0219 0.50  
1221: 43 19 25  0   43 17 26  0             149127.2341   0.0219  0.050   0.0219 0.50  
1222: 42 17 25  0   42 17 26  0             149154.1171   0.0029  0.050   0.0029 0.50  
1223: 42 18 25  0   42 16 26  0             149154.1171   0.0029  0.050   0.0029 0.50  
1224: 40 15 25  0   40 15 26  0             149203.7477  -0.0140  0.050  -0.0140 0.50  
1225: 40 16 25  0   40 14 26  0             149203.7477  -0.0140  0.050  -0.0140 0.50  
1226: 39 14 25  0   39 14 26  0             149226.6272   0.0095  0.050   0.0096 0.50  
1227: 39 15 25  0   39 13 26  0             149226.6272   0.0095  0.050   0.0096 0.50  
1228: 38 13 25  0   38 13 26  0             149248.2626   0.0298  0.050   0.0299 0.50  
1229: 38 14 25  0   38 12 26  0             149248.2626   0.0298  0.050   0.0299 0.50  
1230: 36 11 25  0   36 11 26  0             149288.0179   0.0728  0.050   0.0728 0.50  
1231: 36 12 25  0   36 10 26  0             149288.0179   0.0728  0.050   0.0728 0.50  
1232: 35 10 25  0   35 10 26  0             149306.1872   0.0461  0.050   0.0461 0.50  
1233: 35 11 25  0   35  9 26  0             149306.1872   0.0461  0.050   0.0461 0.50  
1234: 34  9 25  0   34  9 26  0             149323.3065   0.0128  0.050   0.0129 0.50  
1235: 34 10 25  0   34  8 26  0             149323.3065   0.0128  0.050   0.0129 0.50  
1236: 32  7 25  0   32  7 26  0             149354.6535   0.0025  0.050   0.0025 0.50  
1237: 32  8 25  0   32  6 26  0             149354.6535   0.0025  0.050   0.0025 0.50  
1238: 31  6 25  0   31  6 26  0             149368.9847   0.0415  0.050   0.0415 0.50  
1239: 31  7 25  0   31  5 26  0             149368.9847   0.0415  0.050   0.0415 0.50  
1240: 25  0 25  0   24  0 24  0             149370.9656  -0.0026  0.050  -0.0026 0.50  
1241: 25  1 25  0   24  1 24  0             149370.9656  -0.0026  0.050  -0.0026 0.50  
1242: 23  2 21  0   22  2 20  0             149375.6207  -0.0046  0.050  -0.0046 0.50  
1243: 23  3 21  0   22  3 20  0             149375.6207  -0.0046  0.050  -0.0046 0.50  
1244: 22  3 19  0   21  3 18  0             149377.8264  -0.0009  0.050  -0.0010 0.50  
1245: 22  4 19  0   21  4 18  0             149377.8264  -0.0009  0.050  -0.0010 0.50  
1246: 21  4 17  0   20  4 16  0             149380.1975  -0.0079  0.050  -0.0080 0.50  
1247: 21  5 17  0   20  5 16  0             149380.1975  -0.0079  0.050  -0.0080 0.50  
1248: 20  5 15  0   19  5 14  0             149383.1361  -0.0119  0.050  -0.0119 0.50  
1249: 20  6 15  0   19  6 14  0             149383.1361  -0.0119  0.050  -0.0119 0.50  
1250: 19  6 13  0   18  6 12  0             149387.4494  -0.0202  0.050  -0.0202 0.50  
1251: 19  7 13  0   18  7 12  0             149387.4494  -0.0202  0.050  -0.0202 0.50  
1252: 18  7 11  0   17  7 10  0             149395.1353  -0.0245  0.050  -0.0245 0.50  
1253: 18  8 11  0   17  8 10  0             149395.1353  -0.0245  0.050  -0.0245 0.50  
1254: 17  8  9  0   16  8  8  0             149412.0615   0.0232  0.050   0.0241 0.50  
1255: 17  9  9  0   16  9  8  0             149412.0615   0.0249  0.050   0.0241 0.50  
1256: 16 10  7  0   15 10  6  0             149459.3667  -0.0631  0.050               
1257: 16  9  7  0   15  9  6  0             149460.8748   0.0187  0.050               
1258: 14 11  3  0   13 11  2  0             151786.7882   0.0129  0.050               
1259: 59 33 26  0   59 33 27  0             154383.0746   0.0820  0.050   0.0821 0.50  
1260: 59 34 26  0   59 32 27  0             154383.0746   0.0820  0.050   0.0821 0.50  
1261: 58 32 26  0   58 32 27  0             154436.8225   0.0297  0.050   0.0297 0.50  
1262: 58 33 26  0   58 31 27  0             154436.8225   0.0297  0.050   0.0297 0.50  
1263: 56 30 26  0   56 30 27  0             154537.6301  -0.0266  0.050  -0.0267 0.50  
1264: 56 31 26  0   56 29 27  0             154537.6301  -0.0266  0.050  -0.0267 0.50  
1265: 55 29 26  0   55 29 27  0             154584.8413  -0.0244  0.050  -0.0244 0.50  
1266: 55 30 26  0   55 28 27  0             154584.8413  -0.0244  0.050  -0.0244 0.50  
1267: 54 28 26  0   54 28 27  0             154630.0999   0.0799  0.050   0.0799 0.50  
1268: 54 29 26  0   54 27 27  0             154630.0999   0.0799  0.050   0.0799 0.50  
1269: 15 12  4  0   14 12  3  0             154633.5348  -0.0182  0.050               
1270: 50 24 26  0   50 24 27  0             154791.3932  -0.0413  0.050  -0.0414 0.50  
1271: 50 25 26  0   50 23 27  0             154791.3932  -0.0413  0.050  -0.0414 0.50  
1272: 48 22 26  0   48 22 27  0             154861.4531  -0.0644  0.050  -0.0644 0.50  
1273: 48 23 26  0   48 21 27  0             154861.4531  -0.0644  0.050  -0.0644 0.50  
1274: 47 21 26  0   47 21 27  0             154894.1232   0.0066  0.050   0.0067 0.50  
1275: 47 22 26  0   47 20 27  0             154894.1232   0.0066  0.050   0.0067 0.50  
1276: 45 19 26  0   45 19 27  0             154954.7328   0.0139  0.050   0.0140 0.50  
1277: 45 20 26  0   45 18 27  0             154954.7328   0.0139  0.050   0.0140 0.50  
1278: 43 17 26  0   43 17 27  0             155009.4772  -0.0849  0.050  -0.0849 0.50  
1279: 43 18 26  0   43 16 27  0             155009.4772  -0.0849  0.050  -0.0849 0.50  
1280: 42 16 26  0   42 16 27  0             155034.9342  -0.0230  0.050  -0.0231 0.50  
1281: 42 17 26  0   42 15 27  0             155034.9342  -0.0230  0.050  -0.0231 0.50  
1282: 41 15 26  0   41 15 27  0             155059.0960   0.0261  0.050   0.0262 0.50  
1283: 41 16 26  0   41 14 27  0             155059.0960   0.0261  0.050   0.0262 0.50  
1284: 37 11 26  0   37 11 27  0             155143.6595  -0.0067  0.050  -0.0067 0.50  
1285: 37 12 26  0   37 10 27  0             155143.6595  -0.0067  0.050  -0.0067 0.50  
1286: 36 10 26  0   36 10 27  0             155162.0047  -0.0790  0.050  -0.0791 0.50  
1287: 36 11 26  0   36  9 27  0             155162.0047  -0.0790  0.050  -0.0791 0.50  
1288: 35  9 26  0   35  9 27  0             155179.4489  -0.0481  0.050  -0.0481 0.50  
1289: 35 10 26  0   35  8 27  0             155179.4489  -0.0481  0.050  -0.0481 0.50  
1290: 33  7 26  0   33  7 27  0             155211.5016   0.0241  0.050   0.0242 0.50  
1291: 33  8 26  0   33  6 27  0             155211.5016   0.0241  0.050   0.0242 0.50  
1292: 32  6 26  0   32  6 27  0             155226.1461   0.0213  0.050   0.0213 0.50  
1293: 32  7 26  0   32  5 27  0             155226.1461   0.0213  0.050   0.0213 0.50  
1294: 26  0 26  0   25  0 25  0             155227.9834  -0.0099  0.050  -0.0100 0.50  
1295: 26  1 26  0   25  1 25  0             155227.9834  -0.0099  0.050  -0.0100 0.50  
1296: 25  1 24  0   24  1 23  0             155230.3941  -0.0034  0.050  -0.0034 0.50  
1297: 25  2 24  0   24  2 23  0             155230.3941  -0.0034  0.050  -0.0034 0.50  
1298: 24  2 22  0   23  2 21  0             155232.5725  -0.0356  0.050  -0.0356 0.50  
1299: 24  3 22  0   23  3 21  0             155232.5725  -0.0356  0.050  -0.0356 0.50  
1300: 23  3 20  0   22  3 19  0             155234.7339  -0.0191  0.050  -0.0192 0.50  
1301: 23  4 20  0   22  4 19  0             155234.7339  -0.0191  0.050  -0.0192 0.50  
1302: 22  4 18  0   21  4 17  0             155237.0116  -0.0120  0.050  -0.0120 0.50  
1303: 22  5 18  0   21  5 17  0             155237.0116  -0.0120  0.050  -0.0120 0.50  
1304: 21  5 16  0   20  5 15  0             155239.7483   0.0006  0.050   0.0006 0.50  
1305: 21  6 16  0   20  6 15  0             155239.7483   0.0006  0.050   0.0006 0.50  
1306: 20  6 14  0   19  6 13  0             155243.5464  -0.0249  0.050  -0.0249 0.50  
1307: 20  7 14  0   19  7 13  0             155243.5464  -0.0249  0.050  -0.0249 0.50  
1308: 19  7 12  0   18  7 11  0             155249.9529  -0.0085  0.050  -0.0086 0.50  
1309: 19  8 12  0   18  8 11  0             155249.9529  -0.0085  0.050  -0.0086 0.50  
1310: 30  4 26  0   30  4 27  0             155252.9305   0.0049  0.050   0.0049 0.50  
1311: 30  5 26  0   30  3 27  0             155252.9305   0.0049  0.050   0.0049 0.50  
1312: 18  8 10  0   17  8  9  0             155262.8332   0.0146  0.050   0.0146 0.50  
1313: 18  9 10  0   17  9  9  0             155262.8332   0.0146  0.050   0.0146 0.50  
1314: 17  9  8  0   16  9  7  0             155294.9188  -0.0542  0.050  -0.0099 0.50  
1315: 17 10  8  0   16 10  7  0             155294.9188   0.0344  0.050  -0.0099 0.50  
1316: 16 11  6  0   15 11  5  0             155386.9512  -0.0303  0.050               
1317: 16 10  6  0   15 10  5  0             155424.0696  -0.0795  0.050               
1318: 60 33 27  0   60 33 28  0             160249.6554  -0.0478  0.050  -0.0479 0.50  
1319: 60 34 27  0   60 32 28  0             160249.6554  -0.0478  0.050  -0.0479 0.50  
1320: 59 32 27  0   59 32 28  0             160301.9001   0.0343  0.050   0.0343 0.50  
1321: 59 33 27  0   59 31 28  0             160301.9001   0.0343  0.050   0.0343 0.50  
1322: 58 31 27  0   58 31 28  0             160351.9449   0.0391  0.050   0.0391 0.50  
1323: 58 32 27  0   58 30 28  0             160351.9449   0.0391  0.050   0.0391 0.50  
1324: 57 30 27  0   57 30 28  0             160399.8711  -0.0184  0.050  -0.0184 0.50  
1325: 57 31 27  0   57 29 28  0             160399.8711  -0.0184  0.050  -0.0184 0.50  
1326: 56 29 27  0   56 29 28  0             160445.8579  -0.0242  0.050  -0.0243 0.50  
1327: 56 30 27  0   56 28 28  0             160445.8579  -0.0242  0.050  -0.0243 0.50  
1328: 55 28 27  0   55 28 28  0             160489.9043  -0.0426  0.050  -0.0426 0.50  
1329: 55 29 27  0   55 27 28  0             160489.9043  -0.0426  0.050  -0.0426 0.50  
1330: 54 27 27  0   54 27 28  0             160532.0925  -0.0534  0.050  -0.0534 0.50  
1331: 54 28 27  0   54 26 28  0             160532.0925  -0.0534  0.050  -0.0534 0.50  
1332: 53 26 27  0   53 26 28  0             160572.5149  -0.0248  0.050  -0.0248 0.50  
1333: 53 27 27  0   53 25 28  0             160572.5149  -0.0248  0.050  -0.0248 0.50  
1334: 51 24 27  0   51 24 28  0             160648.1519   0.0045  0.050   0.0046 0.50  
1335: 51 25 27  0   51 23 28  0             160648.1519   0.0045  0.050   0.0046 0.50  
1336: 50 23 27  0   50 23 28  0             160683.4468  -0.0285  0.050  -0.0286 0.50  
1337: 50 24 27  0   50 22 28  0             160683.4468  -0.0285  0.050  -0.0286 0.50  
1338: 49 22 27  0   49 22 28  0             160717.1986  -0.0283  0.050  -0.0284 0.50  
1339: 49 23 27  0   49 21 28  0             160717.1986  -0.0283  0.050  -0.0284 0.50  
1340: 48 21 27  0   48 21 28  0             160749.4768   0.0207  0.050   0.0207 0.50  
1341: 48 22 27  0   48 20 28  0             160749.4768   0.0207  0.050   0.0207 0.50  
1342: 47 20 27  0   47 20 28  0             160780.2598   0.0445  0.050   0.0445 0.50  
1343: 47 21 27  0   47 19 28  0             160780.2598   0.0445  0.050   0.0445 0.50  
1344: 46 19 27  0   46 19 28  0             160809.5808   0.0248  0.050   0.0249 0.50  
1345: 46 20 27  0   46 18 28  0             160809.5808   0.0248  0.050   0.0249 0.50  
1346: 45 18 27  0   45 18 28  0             160837.4880  -0.0402  0.050  -0.0403 0.50  
1347: 45 19 27  0   45 17 28  0             160837.4880  -0.0402  0.050  -0.0403 0.50  
1348: 44 17 27  0   44 17 28  0             160864.1844   0.0033  0.050   0.0033 0.50  
1349: 44 18 27  0   44 16 28  0             160864.1844   0.0033  0.050   0.0033 0.50  
1350: 42 15 27  0   42 15 28  0             160913.7044  -0.0137  0.050  -0.0137 0.50  
1351: 42 16 27  0   42 14 28  0             160913.7044  -0.0137  0.050  -0.0137 0.50  
1352: 41 14 27  0   41 14 28  0             160936.6715  -0.0227  0.050  -0.0228 0.50  
1353: 41 15 27  0   41 13 28  0             160936.6715  -0.0227  0.050  -0.0228 0.50  
1354: 38 11 27  0   38 11 28  0             160998.9907   0.0101  0.050   0.0101 0.50  
1355: 38 12 27  0   38 10 28  0             160998.9907   0.0101  0.050   0.0101 0.50  
1356: 37 10 27  0   37 10 28  0             161017.6782   0.0099  0.050   0.0099 0.50  
1357: 37 11 27  0   37  9 28  0             161017.6782   0.0099  0.050   0.0099 0.50  
1358: 36  9 27  0   36  9 28  0             161035.3690  -0.0170  0.050  -0.0170 0.50  
1359: 36 10 27  0   36  8 28  0             161035.3690  -0.0170  0.050  -0.0170 0.50  
1360: 35  8 27  0   35  8 28  0             161052.1517  -0.0204  0.050  -0.0205 0.50  
1361: 35  9 27  0   35  7 28  0             161052.1517  -0.0204  0.050  -0.0205 0.50  
1362: 34  7 27  0   34  7 28  0             161068.0687   0.0043  0.050   0.0043 0.50  
1363: 34  8 27  0   34  6 28  0             161068.0687   0.0043  0.050   0.0043 0.50  
1364: 33  6 27  0   33  6 28  0             161083.1735   0.0744  0.050   0.0745 0.50  
1365: 33  7 27  0   33  5 28  0             161083.1735   0.0744  0.050   0.0745 0.50  
1366: 27  0 27  0   26  0 26  0             161084.9548   0.0062  0.050   0.0062 0.50  
1367: 27  1 27  0   26  1 26  0             161084.9548   0.0062  0.050   0.0062 0.50  
1368: 26  1 25  0   25  1 24  0             161087.3337  -0.0067  0.050  -0.0068 0.50  
1369: 26  2 25  0   25  2 24  0             161087.3337  -0.0067  0.050  -0.0068 0.50  
1370: 25  2 23  0   24  2 22  0             161089.5241   0.0022  0.050   0.0022 0.50  
1371: 25  3 23  0   24  3 22  0             161089.5241   0.0022  0.050   0.0022 0.50  
1372: 24  3 21  0   23  3 20  0             161091.5937  -0.0193  0.050  -0.0194 0.50  
1373: 24  4 21  0   23  4 20  0             161091.5937  -0.0193  0.050  -0.0194 0.50  
1374: 23  4 19  0   22  4 18  0             161093.7634  -0.0232  0.050  -0.0232 0.50  
1375: 23  5 19  0   22  5 18  0             161093.7634  -0.0232  0.050  -0.0232 0.50  
1376: 22  5 17  0   21  5 16  0             161096.2439  -0.0803  0.050  -0.0803 0.50  
1377: 22  6 17  0   21  6 16  0             161096.2439  -0.0803  0.050  -0.0803 0.50  
1378: 21  6 15  0   20  6 14  0             161099.7280  -0.0225  0.050  -0.0226 0.50  
1379: 21  7 15  0   20  7 14  0             161099.7280  -0.0225  0.050  -0.0226 0.50  
1380: 20  7 13  0   19  7 12  0             161105.1613  -0.0201  0.050  -0.0202 0.50  
1381: 20  8 13  0   19  8 12  0             161105.1613  -0.0201  0.050  -0.0202 0.50  
1382: 30  3 27  0   30  3 28  0             161123.3591  -0.0455  0.050  -0.0455 0.50  
1383: 30  4 27  0   30  2 28  0             161123.3591  -0.0455  0.050  -0.0455 0.50  
1384: 18  9  9  0   17  9  8  0             161138.2549  -0.0100  0.050  -0.0076 0.50  
1385: 18 10  9  0   17 10  8  0             161138.2549  -0.0052  0.050  -0.0076 0.50  
1386: 17 11  7  0   16 11  6  0             161202.7528   0.0227  0.050               
1387: 17 10  7  0   16 10  6  0             161205.8955   0.0724  0.050               
1388: 16 12  5  0   15 12  4  0             161227.6596  -0.0280  0.050               
1389: 16 11  5  0   15 11  4  0             161780.0773  -0.0057  0.050               
1390: 63 35 28  0   63 35 29  0             166005.1045   0.0033  0.050   0.0033 0.50  
1391: 63 36 28  0   63 34 29  0             166005.1045   0.0033  0.050   0.0033 0.50  
1392: 62 34 28  0   62 34 29  0             166060.1269   0.0491  0.050   0.0492 0.50  
1393: 62 35 28  0   62 33 29  0             166060.1269   0.0491  0.050   0.0492 0.50  
1394: 61 33 28  0   61 33 29  0             166112.9813   0.0454  0.050   0.0455 0.50  
1395: 61 34 28  0   61 32 29  0             166112.9813   0.0454  0.050   0.0455 0.50  
1396: 59 31 28  0   59 31 29  0             166212.5479   0.0000  0.050   0.0001 0.50  
1397: 59 32 28  0   59 30 29  0             166212.5479   0.0000  0.050   0.0001 0.50  
1398: 58 30 28  0   58 30 29  0             166259.4514   0.0276  0.050   0.0277 0.50  
1399: 58 31 28  0   58 29 29  0             166259.4514   0.0276  0.050   0.0277 0.50  
1400: 57 29 28  0   57 29 29  0             166304.3810  -0.0444  0.050  -0.0444 0.50  
1401: 57 30 28  0   57 28 29  0             166304.3810  -0.0444  0.050  -0.0444 0.50  
1402: 56 28 28  0   56 28 29  0             166347.5765  -0.0341  0.050  -0.0341 0.50  
1403: 56 29 28  0   56 27 29  0             166347.5765  -0.0341  0.050  -0.0341 0.50  
1404: 55 27 28  0   55 27 29  0             166389.0594   0.0237  0.050   0.0238 0.50  
1405: 55 28 28  0   55 26 29  0             166389.0594   0.0237  0.050   0.0238 0.50  
1406: 54 26 28  0   54 26 29  0             166428.7431  -0.0126  0.050  -0.0126 0.50  
1407: 54 27 28  0   54 25 29  0             166428.7431  -0.0126  0.050  -0.0126 0.50  
1408: 53 25 28  0   53 25 29  0             166466.7929  -0.0319  0.050  -0.0319 0.50  
1409: 53 26 28  0   53 24 29  0             166466.7929  -0.0319  0.050  -0.0319 0.50  
1410: 52 24 28  0   52 24 29  0             166503.2812  -0.0144  0.050  -0.0145 0.50  
1411: 52 25 28  0   52 23 29  0             166503.2812  -0.0144  0.050  -0.0145 0.50  
1412: 51 23 28  0   51 23 29  0             166538.2021  -0.0177  0.050  -0.0178 0.50  
1413: 51 24 28  0   51 22 29  0             166538.2021  -0.0177  0.050  -0.0178 0.50  
1414: 50 22 28  0   50 22 29  0             166571.6935   0.0456  0.050   0.0456 0.50  
1415: 50 23 28  0   50 21 29  0             166571.6935   0.0456  0.050   0.0456 0.50  
1416: 49 21 28  0   49 21 29  0             166603.6369   0.0080  0.050   0.0080 0.50  
1417: 49 22 28  0   49 20 29  0             166603.6369   0.0080  0.050   0.0080 0.50  
1418: 48 20 28  0   48 20 29  0             166634.1826  -0.0284  0.050  -0.0285 0.50  
1419: 48 21 28  0   48 19 29  0             166634.1826  -0.0284  0.050  -0.0285 0.50  
1420: 47 19 28  0   47 19 29  0             166663.4695   0.0281  0.050   0.0282 0.50  
1421: 47 20 28  0   47 18 29  0             166663.4695   0.0281  0.050   0.0282 0.50  
1422: 46 18 28  0   46 18 29  0             166691.3377  -0.0280  0.050  -0.0280 0.50  
1423: 46 19 28  0   46 17 29  0             166691.3377  -0.0280  0.050  -0.0280 0.50  
1424: 45 17 28  0   45 17 29  0             166718.0362   0.0070  0.050   0.0071 0.50  
1425: 45 18 28  0   45 16 29  0             166718.0362   0.0070  0.050   0.0071 0.50  
1426: 43 15 28  0   43 15 29  0             166767.7502   0.0037  0.050   0.0038 0.50  
1427: 43 16 28  0   43 14 29  0             166767.7502   0.0037  0.050   0.0038 0.50  
1428: 42 14 28  0   42 14 29  0             166790.9118   0.0269  0.050   0.0270 0.50  
1429: 42 15 28  0   42 13 29  0             166790.9118   0.0269  0.050   0.0270 0.50  
1430: 40 12 28  0   40 12 29  0             166833.9073  -0.0170  0.050  -0.0170 0.50  
1431: 40 13 28  0   40 11 29  0             166833.9073  -0.0170  0.050  -0.0170 0.50  
1432: 39 11 28  0   39 11 29  0             166853.8898  -0.0137  0.050  -0.0137 0.50  
1433: 39 12 28  0   39 10 29  0             166853.8898  -0.0137  0.050  -0.0137 0.50  
1434: 37  9 28  0   37  9 29  0             166890.9544  -0.0142  0.050  -0.0143 0.50  
1435: 37 10 28  0   37  8 29  0             166890.9544  -0.0142  0.050  -0.0143 0.50  
1436: 36  8 28  0   36  8 29  0             166908.0991  -0.0276  0.050  -0.0276 0.50  
1437: 36  9 28  0   36  7 29  0             166908.0991  -0.0276  0.050  -0.0276 0.50  
1438: 35  7 28  0   35  7 29  0             166924.4113  -0.0036  0.050  -0.0036 0.50  
1439: 35  8 28  0   35  6 29  0             166924.4113  -0.0036  0.050  -0.0036 0.50  
1440: 28  0 28  0   27  0 27  0             166941.8510   0.0199  0.050   0.0200 0.50  
1441: 28  1 28  0   27  1 27  0             166941.8510   0.0199  0.050   0.0200 0.50  
1442: 27  1 26  0   26  1 25  0             166944.2159   0.0050  0.050   0.0050 0.50  
1443: 27  2 26  0   26  2 25  0             166944.2159   0.0050  0.050   0.0050 0.50  
1444: 26  2 24  0   25  2 23  0             166946.3678   0.0038  0.050   0.0038 0.50  
1445: 26  3 24  0   25  3 23  0             166946.3678   0.0038  0.050   0.0038 0.50  
1446: 25  3 22  0   24  3 21  0             166948.4065   0.0024  0.050   0.0025 0.50  
1447: 25  4 22  0   24  4 21  0             166948.4065   0.0024  0.050   0.0025 0.50  
1448: 24  4 20  0   23  4 19  0             166950.4860  -0.0027  0.050  -0.0027 0.50  
1449: 24  5 20  0   23  5 19  0             166950.4860  -0.0027  0.050  -0.0027 0.50  
1450: 23  5 18  0   22  5 17  0             166952.8568  -0.0070  0.050  -0.0071 0.50  
1451: 23  6 18  0   22  6 17  0             166952.8568  -0.0070  0.050  -0.0071 0.50  
1452: 33  5 28  0   33  5 29  0             166954.5161   0.0008  0.050   0.0009 0.50  
1453: 33  6 28  0   33  4 29  0             166954.5161   0.0008  0.050   0.0009 0.50  
1454: 22  6 16  0   21  6 15  0             166955.9352  -0.0292  0.050  -0.0293 0.50  
1455: 22  7 16  0   21  7 15  0             166955.9352  -0.0292  0.050  -0.0293 0.50  
1456: 21  7 14  0   20  7 13  0             166960.6462  -0.0161  0.050  -0.0162 0.50  
1457: 21  8 14  0   20  8 13  0             166960.6462  -0.0161  0.050  -0.0162 0.50  
1458: 20  8 12  0   19  8 11  0             166968.9611   0.0117  0.050   0.0117 0.50  
1459: 20  9 12  0   19  9 11  0             166968.9611   0.0117  0.050   0.0117 0.50  
1460: 19  9 10  0   18  9  9  0             166986.1132  -0.0122  0.050  -0.0122 0.50  
1461: 19 10 10  0   18 10  9  0             166986.1132  -0.0120  0.050  -0.0122 0.50  
1462: 18 10  8  0   17 10  7  0             167029.5625  -0.1136  0.050  -0.0084 0.50  
1463: 18 11  8  0   17 11  7  0             167029.5625   0.0969  0.050  -0.0084 0.50  
1464: 17 12  6  0   16 12  5  0             167146.2013  -0.0086  0.050               
1465: 17 11  6  0   16 11  5  0             167215.3854  -0.0222  0.050               
1466: 55 26 29  0   55 26 30  0             172283.2565  -0.0069  0.050  -0.0069 0.50  
1467: 55 27 29  0   55 25 30  0             172283.2565  -0.0069  0.050  -0.0069 0.50  
1468: 54 25 29  0   54 25 30  0             172320.9089   0.0083  0.050   0.0083 0.50  
1469: 54 26 29  0   54 24 30  0             172320.9089   0.0083  0.050   0.0083 0.50  
1470: 53 24 29  0   53 24 30  0             172356.9670  -0.0517  0.050  -0.0517 0.50  
1471: 53 25 29  0   53 23 30  0             172356.9670  -0.0517  0.050  -0.0517 0.50  
1472: 52 23 29  0   52 23 30  0             172391.7270   0.0618  0.050   0.0619 0.50  
1473: 52 24 29  0   52 22 30  0             172391.7270   0.0618  0.050   0.0619 0.50  
1474: 51 22 29  0   51 22 30  0             172424.8251  -0.0609  0.050  -0.0609 0.50  
1475: 51 23 29  0   51 21 30  0             172424.8251  -0.0609  0.050  -0.0609 0.50  
1476: 50 21 29  0   50 21 30  0             172456.6576  -0.0689  0.050  -0.0690 0.50  
1477: 50 22 29  0   50 20 30  0             172456.6576  -0.0689  0.050  -0.0690 0.50  
1478: 49 20 29  0   49 20 30  0             172487.3156   0.0846  0.050   0.0846 0.50  
1479: 49 21 29  0   49 19 30  0             172487.3156   0.0846  0.050   0.0846 0.50  
1480: 48 19 29  0   48 19 30  0             172516.4544   0.0119  0.050   0.0120 0.50  
1481: 48 20 29  0   48 18 30  0             172516.4544   0.0119  0.050   0.0120 0.50  
1482: 47 18 29  0   47 18 30  0             172544.3831  -0.0199  0.050  -0.0199 0.50  
1483: 47 19 29  0   47 17 30  0             172544.3831  -0.0199  0.050  -0.0199 0.50  
1484: 46 17 29  0   46 17 30  0             172571.2141   0.0600  0.050   0.0600 0.50  
1485: 46 18 29  0   46 16 30  0             172571.2141   0.0600  0.050   0.0600 0.50  
1486: 45 16 29  0   45 16 30  0             172596.7300  -0.0057  0.050  -0.0058 0.50  
1487: 45 17 29  0   45 15 30  0             172596.7300  -0.0057  0.050  -0.0058 0.50  
1488: 44 15 29  0   44 15 30  0             172621.1677  -0.0197  0.050  -0.0197 0.50  
1489: 44 16 29  0   44 14 30  0             172621.1677  -0.0197  0.050  -0.0197 0.50  
1490: 40 11 29  0   40 11 30  0             172708.4962   0.0487  0.050   0.0487 0.50  
1491: 40 12 29  0   40 10 30  0             172708.4962   0.0487  0.050   0.0487 0.50  
1492: 38  9 29  0   38  9 30  0             172746.1754  -0.0758  0.050  -0.0758 0.50  
1493: 38 10 29  0   38  8 30  0             172746.1754  -0.0758  0.050  -0.0758 0.50  
1494: 37  8 29  0   37  8 30  0             172763.8091  -0.0064  0.050  -0.0065 0.50  
1495: 37  9 29  0   37  7 30  0             172763.8091  -0.0064  0.050  -0.0065 0.50  
1496: 36  7 29  0   36  7 30  0             172780.4648  -0.0663  0.050  -0.0664 0.50  
1497: 36  8 29  0   36  6 30  0             172780.4648  -0.0663  0.050  -0.0664 0.50  
1498: 35  6 29  0   35  6 30  0             172796.3396  -0.0896  0.050  -0.0896 0.50  
1499: 35  7 29  0   35  5 30  0             172796.3396  -0.0896  0.050  -0.0896 0.50  
1500: 29  0 29  0   28  0 28  0             172798.6129  -0.0252  0.050  -0.0252 0.50  
1501: 29  1 29  0   28  1 28  0             172798.6129  -0.0252  0.050  -0.0252 0.50  
1502: 28  1 27  0   27  1 26  0             172800.9692  -0.0369  0.050  -0.0370 0.50  
1503: 28  2 27  0   27  2 26  0             172800.9692  -0.0369  0.050  -0.0370 0.50  
1504: 26  3 23  0   25  3 22  0             172805.1088  -0.0138  0.050  -0.0139 0.50  
1505: 26  4 23  0   25  4 22  0             172805.1088  -0.0138  0.050  -0.0139 0.50  
1506: 25  4 21  0   24  4 20  0             172807.1086  -0.0163  0.050  -0.0163 0.50  
1507: 25  5 21  0   24  5 20  0             172807.1086  -0.0163  0.050  -0.0163 0.50  
1508: 24  5 19  0   23  5 18  0             172809.3596   0.0036  0.050   0.0036 0.50  
1509: 24  6 19  0   23  6 18  0             172809.3596   0.0036  0.050   0.0036 0.50  
1510: 23  6 17  0   22  6 16  0             172812.1858   0.0027  0.050   0.0027 0.50  
1511: 23  7 17  0   22  7 16  0             172812.1858   0.0027  0.050   0.0027 0.50  
1512: 22  7 15  0   21  7 14  0             172816.3389   0.0351  0.050   0.0352 0.50  
1513: 22  8 15  0   21  8 14  0             172816.3389   0.0351  0.050   0.0352 0.50  
1514: 21  8 13  0   20  8 12  0             172823.2222   0.0079  0.050   0.0079 0.50  
1515: 21  9 13  0   20  9 12  0             172823.2222   0.0079  0.050   0.0079 0.50  
1516: 33  4 29  0   33  4 30  0             172825.8732  -0.0195  0.050  -0.0195 0.50  
1517: 33  5 29  0   33  3 30  0             172825.8732  -0.0195  0.050  -0.0195 0.50  
1518: 20  9 11  0   19  9 10  0             172836.6241   0.0325  0.050   0.0326 0.50  
1519: 20 10 11  0   19 10 10  0             172836.6241   0.0326  0.050   0.0326 0.50  
1520: 19 10  9  0   18 10  8  0             172867.2304   0.0389  0.050   0.0451 0.50  
1521: 19 11  9  0   18 11  8  0             172867.2304   0.0512  0.050   0.0451 0.50  
1522: 17 13  5  0   16 13  4  0             172926.8904  -0.0011  0.050               
1523: 18 12  7  0   17 12  6  0             172952.8079   0.0011  0.050               
1524: 18 11  7  0   17 11  6  0             172959.0884  -0.0801  0.050               
1525: 16 13  3  0   15 13  2  0             174813.5167  -0.0357  0.050               
1526: 70 40 30  0   70 40 31  0             177434.7464   0.0090  0.050   0.0090 0.50  
1527: 70 41 30  0   70 39 31  0             177434.7464   0.0090  0.050   0.0090 0.50  
1528: 67 37 30  0   67 37 31  0             177616.5349   0.0214  0.050   0.0215 0.50  
1529: 67 38 30  0   67 36 31  0             177616.5349   0.0214  0.050   0.0215 0.50  
1530: 66 36 30  0   66 36 31  0             177672.9363   0.0039  0.050   0.0040 0.50  
1531: 66 37 30  0   66 35 31  0             177672.9363   0.0039  0.050   0.0040 0.50  
1532: 64 34 30  0   64 34 31  0             177779.8103  -0.0376  0.050  -0.0376 0.50  
1533: 64 35 30  0   64 33 31  0             177779.8103  -0.0376  0.050  -0.0376 0.50  
1534: 63 33 30  0   63 33 31  0             177830.4713   0.0184  0.050   0.0184 0.50  
1535: 63 34 30  0   63 32 31  0             177830.4713   0.0184  0.050   0.0184 0.50  
1536: 62 32 30  0   62 32 31  0             177879.2400   0.0136  0.050   0.0137 0.50  
1537: 62 33 30  0   62 31 31  0             177879.2400   0.0136  0.050   0.0137 0.50  
1538: 60 30 30  0   60 30 31  0             177971.5614   0.0780  0.050   0.0780 0.50  
1539: 60 31 30  0   60 29 31  0             177971.5614   0.0780  0.050   0.0780 0.50  
1540: 59 29 30  0   59 29 31  0             178015.0600  -0.0065  0.050  -0.0065 0.50  
1541: 59 30 30  0   59 28 31  0             178015.0600  -0.0065  0.050  -0.0065 0.50  
1542: 58 28 30  0   58 28 31  0             178057.0151  -0.0025  0.050  -0.0026 0.50  
1543: 58 29 30  0   58 27 31  0             178057.0151  -0.0025  0.050  -0.0026 0.50  
1544: 57 27 30  0   57 27 31  0             178097.3226  -0.0612  0.050  -0.0613 0.50  
1545: 57 28 30  0   57 26 31  0             178097.3226  -0.0612  0.050  -0.0613 0.50  
1546: 56 26 30  0   56 26 31  0             178136.1498  -0.0619  0.050  -0.0619 0.50  
1547: 56 27 30  0   56 25 31  0             178136.1498  -0.0619  0.050  -0.0619 0.50  
1548: 54 24 30  0   54 24 31  0             178209.4094  -0.0225  0.050  -0.0225 0.50  
1549: 54 25 30  0   54 23 31  0             178209.4094  -0.0225  0.050  -0.0225 0.50  
1550: 53 23 30  0   53 23 31  0             178243.9256   0.0133  0.050   0.0133 0.50  
1551: 53 24 30  0   53 22 31  0             178243.9256   0.0133  0.050   0.0133 0.50  
1552: 52 22 30  0   52 22 31  0             178277.0368   0.0072  0.050   0.0072 0.50  
1553: 52 23 30  0   52 21 31  0             178277.0368   0.0072  0.050   0.0072 0.50  
1554: 51 21 30  0   51 21 31  0             178308.8191  -0.0064  0.050  -0.0064 0.50  
1555: 51 22 30  0   51 20 31  0             178308.8191  -0.0064  0.050  -0.0064 0.50  
1556: 49 19 30  0   49 19 31  0             178368.5836  -0.0316  0.050  -0.0317 0.50  
1557: 49 20 30  0   49 18 31  0             178368.5836  -0.0316  0.050  -0.0317 0.50  
1558: 48 18 30  0   48 18 31  0             178396.6663  -0.0212  0.050  -0.0213 0.50  
1559: 48 19 30  0   48 17 31  0             178396.6663  -0.0212  0.050  -0.0213 0.50  
1560: 47 17 30  0   47 17 31  0             178423.5463  -0.0496  0.050  -0.0496 0.50  
1561: 47 18 30  0   47 16 31  0             178423.5463  -0.0496  0.050  -0.0496 0.50  
1562: 46 16 30  0   46 16 31  0             178449.3251  -0.0523  0.050  -0.0524 0.50  
1563: 46 17 30  0   46 15 31  0             178449.3251  -0.0523  0.050  -0.0524 0.50  
1564: 45 15 30  0   45 15 31  0             178474.0312  -0.0371  0.050  -0.0372 0.50  
1565: 45 16 30  0   45 14 31  0             178474.0312  -0.0371  0.050  -0.0372 0.50  
1566: 44 14 30  0   44 14 31  0             178497.7264   0.0222  0.050   0.0222 0.50  
1567: 44 15 30  0   44 13 31  0             178497.7264   0.0222  0.050   0.0222 0.50  
1568: 41 11 30  0   41 11 31  0             178562.6798   0.0570  0.050   0.0570 0.50  
1569: 41 12 30  0   41 10 31  0             178562.6798   0.0570  0.050   0.0570 0.50  
1570: 40 10 30  0   40 10 31  0             178582.3665  -0.0094  0.050  -0.0094 0.50  
1571: 40 11 30  0   40  9 31  0             178582.3665  -0.0094  0.050  -0.0094 0.50  
1572: 39  9 30  0   39  9 31  0             178601.2635   0.0248  0.050   0.0248 0.50  
1573: 39 10 30  0   39  8 31  0             178601.2635   0.0248  0.050   0.0248 0.50  
1574: 38  8 30  0   38  8 31  0             178619.2019  -0.0398  0.050  -0.0398 0.50  
1575: 38  9 30  0   38  7 31  0             178619.2019  -0.0398  0.050  -0.0398 0.50  
1576: 30  0 30  0   29  0 29  0             178655.3777   0.0104  0.050   0.0104 0.50  
1577: 30  1 30  0   29  1 29  0             178655.3777   0.0104  0.050   0.0104 0.50  
1578: 29  1 28  0   28  1 27  0             178657.7222  -0.0013  0.050  -0.0013 0.50  
1579: 29  2 28  0   28  2 27  0             178657.7222  -0.0013  0.050  -0.0013 0.50  
1580: 28  2 26  0   27  2 25  0             178659.8207  -0.0011  0.050  -0.0012 0.50  
1581: 28  3 26  0   27  3 25  0             178659.8207  -0.0011  0.050  -0.0012 0.50  
1582: 27  3 24  0   26  3 23  0             178661.7649  -0.0009  0.050  -0.0009 0.50  
1583: 27  4 24  0   26  4 23  0             178661.7649  -0.0009  0.050  -0.0009 0.50  
1584: 26  4 22  0   25  4 21  0             178663.6993   0.0085  0.050   0.0086 0.50  
1585: 26  5 22  0   25  5 21  0             178663.6993   0.0085  0.050   0.0086 0.50  
1586: 25  5 20  0   24  5 19  0             178665.7926   0.0007  0.050   0.0007 0.50  
1587: 25  6 20  0   24  6 19  0             178665.7926   0.0007  0.050   0.0007 0.50  
1588: 24  6 18  0   23  6 17  0             178668.4093   0.0249  0.050   0.0249 0.50  
1589: 24  7 18  0   23  7 17  0             178668.4093   0.0249  0.050   0.0249 0.50  
1590: 23  7 16  0   22  7 15  0             178672.0535   0.0154  0.050   0.0154 0.50  
1591: 23  8 16  0   22  8 15  0             178672.0535   0.0154  0.050   0.0154 0.50  
1592: 22  8 14  0   21  8 13  0             178677.9000  -0.0078  0.050  -0.0079 0.50  
1593: 22  9 14  0   21  9 13  0             178677.9000  -0.0078  0.050  -0.0079 0.50  
1594: 34  4 30  0   34  4 31  0             178683.2532   0.0156  0.050   0.0157 0.50  
1595: 34  5 30  0   34  3 31  0             178683.2532   0.0156  0.050   0.0157 0.50  
1596: 21  9 12  0   20  9 11  0             178688.5941  -0.0482  0.050  -0.0482 0.50  
1597: 21 10 12  0   20 10 11  0             178688.5941  -0.0482  0.050  -0.0482 0.50  
1598: 33  3 30  0   33  3 31  0             178697.3919   0.0208  0.050   0.0208 0.50  
1599: 33  4 30  0   33  2 31  0             178697.3919   0.0208  0.050   0.0208 0.50  
1600: 20 10 10  0   19 10  9  0             178711.2806  -0.0116  0.050  -0.0113 0.50  
1601: 20 11 10  0   19 11  9  0             178711.2806  -0.0109  0.050  -0.0113 0.50  
1602: 19 11  8  0   18 11  7  0             178769.0828  -0.1699  0.050   0.0666 0.50  
1603: 19 12  8  0   18 12  7  0             178769.0828   0.3031  0.050   0.0666 0.50  
1604: 18 13  6  0   17 13  5  0             178910.6272   0.0466  0.050               
1605: 18 12  6  0   17 12  5  0             179033.8581   0.0978  0.050               
1606: 73 42 31  0   73 42 32  0             183168.7039   0.0274  0.050   0.0275 0.50  
1607: 73 43 31  0   73 41 32  0             183168.7039   0.0274  0.050   0.0275 0.50  
1608: 70 40 31  0   70 38 32  0             183358.8063  -0.0082  0.050               
1609: 69 38 31  0   69 38 32  0             183418.0988   0.0633  0.050   0.0633 0.50  
1610: 69 39 31  0   69 37 32  0             183418.0988   0.0633  0.050   0.0633 0.50  
1611: 68 37 31  0   68 37 32  0             183475.2410  -0.0258  0.050  -0.0259 0.50  
1612: 68 38 31  0   68 36 32  0             183475.2410  -0.0258  0.050  -0.0259 0.50  
1613: 66 35 31  0   66 35 32  0             183583.9585  -0.0108  0.050  -0.0109 0.50  
1614: 66 36 31  0   66 34 32  0             183583.9585  -0.0108  0.050  -0.0109 0.50  
1615: 65 34 31  0   65 34 32  0             183635.6115   0.0698  0.050   0.0698 0.50  
1616: 65 35 31  0   65 33 32  0             183635.6115   0.0698  0.050   0.0698 0.50  
1617: 62 31 31  0   62 31 32  0             183779.7964   0.0663  0.050   0.0663 0.50  
1618: 62 32 31  0   62 30 32  0             183779.7964   0.0663  0.050   0.0663 0.50  
1619: 60 29 31  0   60 29 32  0             183867.6382   0.0866  0.050   0.0867 0.50  
1620: 60 30 31  0   60 28 32  0             183867.6382   0.0866  0.050   0.0867 0.50  
1621: 58 27 31  0   58 27 32  0             183949.2050   0.0543  0.050   0.0543 0.50  
1622: 58 28 31  0   58 26 32  0             183949.2050   0.0543  0.050   0.0543 0.50  
1623: 56 25 31  0   56 25 32  0             184024.8527  -0.0192  0.050  -0.0193 0.50  
1624: 56 26 31  0   56 24 32  0             184024.8527  -0.0192  0.050  -0.0193 0.50  
1625: 55 24 31  0   55 24 32  0             184060.6182  -0.0140  0.050  -0.0140 0.50  
1626: 55 25 31  0   55 23 32  0             184060.6182  -0.0140  0.050  -0.0140 0.50  
1627: 54 23 31  0   54 23 32  0             184095.0200  -0.0260  0.050  -0.0260 0.50  
1628: 54 24 31  0   54 22 32  0             184095.0200  -0.0260  0.050  -0.0260 0.50  
1629: 53 22 31  0   53 22 32  0             184128.1489  -0.0034  0.050  -0.0034 0.50  
1630: 53 23 31  0   53 21 32  0             184128.1489  -0.0034  0.050  -0.0034 0.50  
1631: 51 20 31  0   51 20 32  0             184190.6467   0.0511  0.050   0.0511 0.50  
1632: 51 21 31  0   51 19 32  0             184190.6467   0.0511  0.050   0.0511 0.50  
1633: 50 19 31  0   50 19 32  0             184220.0040  -0.0026  0.050  -0.0027 0.50  
1634: 50 20 31  0   50 18 32  0             184220.0040  -0.0026  0.050  -0.0027 0.50  
1635: 49 18 31  0   49 18 32  0             184248.2429  -0.0163  0.050  -0.0163 0.50  
1636: 49 19 31  0   49 17 32  0             184248.2429  -0.0163  0.050  -0.0163 0.50  
1637: 48 17 31  0   48 17 32  0             184275.4144   0.0263  0.050   0.0264 0.50  
1638: 48 18 31  0   48 16 32  0             184275.4144   0.0263  0.050   0.0264 0.50  
1639: 47 16 31  0   47 16 32  0             184301.3847  -0.0430  0.050  -0.0430 0.50  
1640: 47 17 31  0   47 15 32  0             184301.3847  -0.0430  0.050  -0.0430 0.50  
1641: 46 15 31  0   46 15 32  0             184326.4399   0.0281  0.050   0.0281 0.50  
1642: 46 16 31  0   46 14 32  0             184326.4399   0.0281  0.050   0.0281 0.50  
1643: 45 14 31  0   45 14 32  0             184350.3363  -0.0368  0.050  -0.0368 0.50  
1644: 45 15 31  0   45 13 32  0             184350.3363  -0.0368  0.050  -0.0368 0.50  
1645: 43 12 31  0   43 12 32  0             184395.3802   0.0251  0.050   0.0251 0.50  
1646: 43 13 31  0   43 11 32  0             184395.3802   0.0251  0.050   0.0251 0.50  
1647: 42 11 31  0   42 11 32  0             184416.4158  -0.0218  0.050  -0.0218 0.50  
1648: 42 12 31  0   42 10 32  0             184416.4158  -0.0218  0.050  -0.0218 0.50  
1649: 41 10 31  0   41 10 32  0             184436.6249   0.0036  0.050   0.0037 0.50  
1650: 41 11 31  0   41  9 32  0             184436.6249   0.0036  0.050   0.0037 0.50  
1651: 40  9 31  0   40  9 32  0             184455.9754   0.0403  0.050   0.0404 0.50  
1652: 40 10 31  0   40  8 32  0             184455.9754   0.0403  0.050   0.0404 0.50  
1653: 39  8 31  0   39  8 32  0             184474.3515  -0.0558  0.050  -0.0559 0.50  
1654: 39  9 31  0   39  7 32  0             184474.3515  -0.0558  0.050  -0.0559 0.50  
1655: 38  7 31  0   38  7 32  0             184492.0957   0.0297  0.050   0.0298 0.50  
1656: 38  8 31  0   38  6 32  0             184492.0957   0.0297  0.050   0.0298 0.50  
1657: 37  6 31  0   37  6 32  0             184508.9768   0.0392  0.050   0.0392 0.50  
1658: 37  7 31  0   37  5 32  0             184508.9768   0.0392  0.050   0.0392 0.50  
1659: 31  0 31  0   30  0 30  0             184512.0293   0.0135  0.050   0.0135 0.50  
1660: 31  1 31  0   30  1 30  0             184512.0293   0.0135  0.050   0.0135 0.50  
1661: 30  1 29  0   29  1 28  0             184514.3688   0.0083  0.050   0.0083 0.50  
1662: 30  2 29  0   29  2 28  0             184514.3688   0.0083  0.050   0.0083 0.50  
1663: 29  2 27  0   28  2 26  0             184516.4315  -0.0005  0.050  -0.0006 0.50  
1664: 29  3 27  0   28  3 26  0             184516.4315  -0.0005  0.050  -0.0006 0.50  
1665: 28  3 25  0   27  3 24  0             184518.3134  -0.0170  0.050  -0.0170 0.50  
1666: 28  4 25  0   27  4 24  0             184518.3134  -0.0170  0.050  -0.0170 0.50  
1667: 27  4 23  0   26  4 22  0             184520.1564  -0.0258  0.050  -0.0258 0.50  
1668: 27  5 23  0   26  5 22  0             184520.1564  -0.0258  0.050  -0.0258 0.50  
1669: 26  5 21  0   25  5 20  0             184522.1397  -0.0249  0.050  -0.0249 0.50  
1670: 26  6 21  0   25  6 20  0             184522.1397  -0.0249  0.050  -0.0249 0.50  
1671: 25  6 19  0   24  6 18  0             184524.4873  -0.0649  0.050  -0.0649 0.50  
1672: 25  7 19  0   24  7 18  0             184524.4873  -0.0649  0.050  -0.0649 0.50  
1673: 24  7 17  0   23  7 16  0             184527.7868  -0.0321  0.050  -0.0322 0.50  
1674: 24  8 17  0   23  8 16  0             184527.7868  -0.0321  0.050  -0.0322 0.50  
1675: 23  8 15  0   22  8 14  0             184532.8573  -0.0205  0.050  -0.0206 0.50  
1676: 23  9 15  0   22  9 14  0             184532.8573  -0.0205  0.050  -0.0206 0.50  
1677: 35  4 31  0   35  4 32  0             184540.3759  -0.0482  0.050  -0.0483 0.50  
1678: 35  5 31  0   35  3 32  0             184540.3759  -0.0482  0.050  -0.0483 0.50  
1679: 22  9 13  0   21  9 12  0             184541.6888  -0.0091  0.050  -0.0091 0.50  
1680: 22 10 13  0   21 10 12  0             184541.6888  -0.0091  0.050  -0.0091 0.50  
1681: 21 10 11  0   20 10 10  0             184559.0755  -0.0480  0.050  -0.0481 0.50  
1682: 21 11 11  0   20 11 10  0             184559.0755  -0.0480  0.050  -0.0481 0.50  
1683: 18 14  5  0   17 14  4  0             184596.3052  -0.0143  0.050               
1684: 20 11  9  0   19 11  8  0             184599.3056  -0.0385  0.050  -0.0235 0.50  
1685: 20 12  9  0   19 12  8  0             184599.3056  -0.0085  0.050  -0.0235 0.50  
1686: 19 13  7  0   18 13  6  0             184710.4935   0.0069  0.050               
1687: 19 12  7  0   18 12  6  0             184722.9779   0.0049  0.050               
1688: 18 13  5  0   17 13  4  0             185905.6068   0.0256  0.050               
1689: 68 36 32  0   68 36 33  0             189385.3284  -0.0364  0.050  -0.0364 0.50  
1690: 68 37 32  0   68 35 33  0             189385.3284  -0.0364  0.050  -0.0364 0.50  
1691: 67 35 32  0   67 35 33  0             189437.9390  -0.0102  0.050  -0.0102 0.50  
1692: 67 36 32  0   67 34 33  0             189437.9390  -0.0102  0.050  -0.0102 0.50  
1693: 66 34 32  0   66 34 33  0             189488.7894   0.0012  0.050   0.0012 0.50  
1694: 66 35 32  0   66 33 33  0             189488.7894   0.0012  0.050   0.0012 0.50  
1695: 65 33 32  0   65 33 33  0             189537.9294   0.0024  0.050   0.0025 0.50  
1696: 65 34 32  0   65 32 33  0             189537.9294   0.0024  0.050   0.0025 0.50  
1697: 14 10  4  0   13  8  5  0             189539.3811  -0.0068  0.050               
1698: 63 31 32  0   63 31 33  0             189631.2738  -0.0063  0.050  -0.0063 0.50  
1699: 63 32 32  0   63 30 33  0             189631.2738  -0.0063  0.050  -0.0063 0.50  
1700: 62 30 32  0   62 30 33  0             189675.5947   0.0139  0.050   0.0139 0.50  
1701: 62 31 32  0   62 29 33  0             189675.5947   0.0139  0.050   0.0139 0.50  
1702: 60 28 32  0   60 28 33  0             189759.6444   0.0056  0.050   0.0056 0.50  
1703: 60 29 32  0   60 27 33  0             189759.6444   0.0056  0.050   0.0056 0.50  
1704: 59 27 32  0   59 27 33  0             189799.4925   0.0151  0.050   0.0151 0.50  
1705: 59 28 32  0   59 26 33  0             189799.4925   0.0151  0.050   0.0151 0.50  
1706: 58 26 32  0   58 26 33  0             189837.8596  -0.0488  0.050  -0.0488 0.50  
1707: 58 27 32  0   58 25 33  0             189837.8596  -0.0488  0.050  -0.0488 0.50  
1708: 57 25 32  0   57 25 33  0             189874.9543  -0.0161  0.050  -0.0161 0.50  
1709: 57 26 32  0   57 24 33  0             189874.9543  -0.0161  0.050  -0.0161 0.50  
1710: 14 11  4  0   13  9  5  0             189905.1958   0.0020  0.050               
1711: 56 24 32  0   56 24 33  0             189910.7501   0.0488  0.050   0.0488 0.50  
1712: 56 25 32  0   56 23 33  0             189910.7501   0.0488  0.050   0.0488 0.50  
1713: 55 23 32  0   55 23 33  0             189945.1581   0.0202  0.050   0.0202 0.50  
1714: 55 24 32  0   55 22 33  0             189945.1581   0.0202  0.050   0.0202 0.50  
1715: 54 22 32  0   54 22 33  0             189978.2298  -0.0867  0.050  -0.0868 0.50  
1716: 54 23 32  0   54 21 33  0             189978.2298  -0.0867  0.050  -0.0868 0.50  
1717: 53 21 32  0   53 21 33  0             190010.2704  -0.0024  0.050  -0.0025 0.50  
1718: 53 22 32  0   53 20 33  0             190010.2704  -0.0024  0.050  -0.0025 0.50  
1719: 51 19 32  0   51 19 33  0             190070.6521  -0.0044  0.050  -0.0044 0.50  
1720: 51 20 32  0   51 18 33  0             190070.6521  -0.0044  0.050  -0.0044 0.50  
1721: 50 18 32  0   50 18 33  0             190099.2058   0.0544  0.050   0.0545 0.50  
1722: 50 19 32  0   50 17 33  0             190099.2058   0.0544  0.050   0.0545 0.50  
1723: 49 17 32  0   49 17 33  0             190126.5526  -0.0059  0.050  -0.0059 0.50  
1724: 49 18 32  0   49 16 33  0             190126.5526  -0.0059  0.050  -0.0059 0.50  
1725: 46 14 32  0   46 14 33  0             190202.4785  -0.0911  0.050  -0.0912 0.50  
1726: 46 15 32  0   46 13 33  0             190202.4785  -0.0911  0.050  -0.0912 0.50  
1727: 44 12 32  0   44 12 33  0             190248.3541  -0.0177  0.050  -0.0178 0.50  
1728: 44 13 32  0   44 11 33  0             190248.3541  -0.0177  0.050  -0.0178 0.50  
1729: 42 10 32  0   42 10 33  0             190290.4766  -0.0703  0.050  -0.0703 0.50  
1730: 42 11 32  0   42  9 33  0             190290.4766  -0.0703  0.050  -0.0703 0.50  
1731: 41  9 32  0   41  9 33  0             190310.2959  -0.0473  0.050  -0.0473 0.50  
1732: 41 10 32  0   41  8 33  0             190310.2959  -0.0473  0.050  -0.0473 0.50  
1733: 40  8 32  0   40  8 33  0             190329.3126  -0.0016  0.050  -0.0016 0.50  
1734: 40  9 32  0   40  7 33  0             190329.3126  -0.0016  0.050  -0.0016 0.50  
1735: 39  7 32  0   39  7 33  0             190347.4890   0.0032  0.050   0.0033 0.50  
1736: 39  8 32  0   39  6 33  0             190347.4890   0.0032  0.050   0.0033 0.50  
1737: 38  6 32  0   38  6 33  0             190364.8363  -0.0464  0.050  -0.0465 0.50  
1738: 38  7 32  0   38  5 33  0             190364.8363  -0.0464  0.050  -0.0465 0.50  
1739: 32  0 32  0   31  0 31  0             190368.5464  -0.0344  0.050  -0.0345 0.50  
1740: 32  1 32  0   31  1 31  0             190368.5464  -0.0344  0.050  -0.0345 0.50  
1741: 31  1 30  0   30  1 29  0             190370.8720  -0.0422  0.050  -0.0423 0.50  
1742: 31  2 30  0   30  2 29  0             190370.8720  -0.0422  0.050  -0.0423 0.50  
1743: 30  2 28  0   29  2 27  0             190372.9295  -0.0301  0.050  -0.0301 0.50  
1744: 30  3 28  0   29  3 27  0             190372.9295  -0.0301  0.050  -0.0301 0.50  
1745: 29  3 26  0   28  3 25  0             190374.7928  -0.0207  0.050  -0.0207 0.50  
1746: 29  4 26  0   28  4 25  0             190374.7928  -0.0207  0.050  -0.0207 0.50  
1747: 28  4 24  0   27  4 23  0             190376.5664  -0.0292  0.050  -0.0293 0.50  
1748: 28  5 24  0   27  5 23  0             190376.5664  -0.0292  0.050  -0.0293 0.50  
1749: 27  5 22  0   26  5 21  0             190378.4573  -0.0110  0.050  -0.0111 0.50  
1750: 27  6 22  0   26  6 21  0             190378.4573  -0.0110  0.050  -0.0111 0.50  
1751: 26  6 20  0   25  6 19  0             190380.6605  -0.0132  0.050  -0.0132 0.50  
1752: 26  7 20  0   25  7 19  0             190380.6605  -0.0132  0.050  -0.0132 0.50  
1753: 25  7 18  0   24  7 17  0             190383.5838  -0.0292  0.050  -0.0292 0.50  
1754: 25  8 18  0   24  8 17  0             190383.5838  -0.0292  0.050  -0.0292 0.50  
1755: 24  8 16  0   23  8 15  0             190388.0333   0.0103  0.050   0.0103 0.50  
1756: 24  9 16  0   23  9 15  0             190388.0333   0.0103  0.050   0.0103 0.50  
1757: 23  9 14  0   22  9 13  0             190395.4184   0.0104  0.050   0.0105 0.50  
1758: 23 10 14  0   22 10 13  0             190395.4184   0.0104  0.050   0.0105 0.50  
1759: 22 10 12  0   21 10 11  0             190409.1936  -0.0321  0.050  -0.0321 0.50  
1760: 22 11 12  0   21 11 11  0             190409.1936  -0.0321  0.050  -0.0321 0.50  
1761: 35  3 32  0   35  3 33  0             190412.5768  -0.0921  0.050  -0.0921 0.50  
1762: 35  4 32  0   35  2 33  0             190412.5768  -0.0921  0.050  -0.0921 0.50  
1763: 21 11 10  0   20 11  9  0             190438.6847  -0.0028  0.050  -0.0021 0.50  
1764: 21 12 10  0   20 12  9  0             190438.6847  -0.0012  0.050  -0.0021 0.50  
1765: 19 14  6  0   18 14  5  0             190677.7770   0.0091  0.050               
1766: 19 13  6  0   18 13  5  0             190888.2914   0.0089  0.050               
1767: 18 14  4  0   17 14  3  0             193917.1821   0.0116  0.050               
1768: 73 40 33  0   73 40 34  0             195012.3105  -0.0437  0.050  -0.0437 0.50  
1769: 73 41 33  0   73 39 34  0             195012.3105  -0.0437  0.050  -0.0437 0.50  
1770: 72 39 33  0   72 39 34  0             195071.3803   0.0004  0.050   0.0005 0.50  
1771: 72 40 33  0   72 38 34  0             195071.3803   0.0004  0.050   0.0005 0.50  
1772: 70 37 33  0   70 37 34  0             195183.9680   0.0116  0.050   0.0117 0.50  
1773: 70 38 33  0   70 36 34  0             195183.9680   0.0116  0.050   0.0117 0.50  
1774: 69 36 33  0   69 36 34  0             195237.6576   0.0611  0.050   0.0612 0.50  
1775: 69 37 33  0   69 35 34  0             195237.6576   0.0611  0.050   0.0612 0.50  
1776: 67 34 33  0   67 34 34  0             195339.8642   0.0670  0.050   0.0670 0.50  
1777: 67 35 33  0   67 33 34  0             195339.8642   0.0670  0.050   0.0670 0.50  
1778: 65 32 33  0   65 32 34  0             195435.5188   0.0142  0.050   0.0142 0.50  
1779: 65 33 33  0   65 31 34  0             195435.5188   0.0142  0.050   0.0142 0.50  
1780: 64 31 33  0   64 31 34  0             195481.0552   0.0299  0.050   0.0300 0.50  
1781: 64 32 33  0   64 30 34  0             195481.0552   0.0299  0.050   0.0300 0.50  
1782: 63 30 33  0   63 30 34  0             195525.0615   0.0182  0.050   0.0182 0.50  
1783: 63 31 33  0   63 29 34  0             195525.0615   0.0182  0.050   0.0182 0.50  
1784: 62 29 33  0   62 29 34  0             195567.6140   0.0167  0.050   0.0167 0.50  
1785: 62 30 33  0   62 28 34  0             195567.6140   0.0167  0.050   0.0167 0.50  
1786: 61 28 33  0   61 28 34  0             195608.7477   0.0225  0.050   0.0225 0.50  
1787: 61 29 33  0   61 27 34  0             195608.7477   0.0225  0.050   0.0225 0.50  
1788: 60 27 33  0   60 27 34  0             195648.4580  -0.0061  0.050  -0.0061 0.50  
1789: 60 28 33  0   60 26 34  0             195648.4580  -0.0061  0.050  -0.0061 0.50  
1790: 59 26 33  0   59 26 34  0             195686.8861   0.0355  0.050   0.0356 0.50  
1791: 59 27 33  0   59 25 34  0             195686.8861   0.0355  0.050   0.0356 0.50  
1792: 58 25 33  0   58 25 34  0             195723.9417   0.0216  0.050   0.0216 0.50  
1793: 58 26 33  0   58 24 34  0             195723.9417   0.0216  0.050   0.0216 0.50  
1794: 57 24 33  0   57 24 34  0             195759.6712  -0.0368  0.050  -0.0368 0.50  
1795: 57 25 33  0   57 23 34  0             195759.6712  -0.0368  0.050  -0.0368 0.50  
1796: 56 23 33  0   56 23 34  0             195794.2538   0.0054  0.050   0.0054 0.50  
1797: 56 24 33  0   56 22 34  0             195794.2538   0.0054  0.050   0.0054 0.50  
1798: 54 21 33  0   54 21 34  0             195859.7240   0.0033  0.050   0.0033 0.50  
1799: 54 22 33  0   54 20 34  0             195859.7240   0.0033  0.050   0.0033 0.50  
1800: 53 20 33  0   53 20 34  0             195890.7153  -0.0024  0.050  -0.0025 0.50  
1801: 53 21 33  0   53 19 34  0             195890.7153  -0.0024  0.050  -0.0025 0.50  
1802: 14  9  5  0   13  7  6  0             195893.9420  -0.0411  0.050               
1803: 51 18 33  0   51 18 34  0             195949.3928   0.0005  0.050   0.0005 0.50  
1804: 51 19 33  0   51 17 34  0             195949.3928   0.0005  0.050   0.0005 0.50  
1805: 50 17 33  0   50 17 34  0             195977.0898  -0.0410  0.050  -0.0411 0.50  
1806: 50 18 33  0   50 16 34  0             195977.0898  -0.0410  0.050  -0.0411 0.50  
1807: 49 16 33  0   49 16 34  0             196003.8354  -0.0082  0.050  -0.0082 0.50  
1808: 49 17 33  0   49 15 34  0             196003.8354  -0.0082  0.050  -0.0082 0.50  
1809: 47 14 33  0   47 14 34  0             196054.2654  -0.0411  0.050  -0.0411 0.50  
1810: 47 15 33  0   47 13 34  0             196054.2654  -0.0411  0.050  -0.0411 0.50  
1811: 45 12 33  0   45 12 34  0             196101.0057  -0.0002  0.050  -0.0002 0.50  
1812: 45 13 33  0   45 11 34  0             196101.0057  -0.0002  0.050  -0.0002 0.50  
1813: 44 11 33  0   44 11 34  0             196122.9846  -0.0271  0.050  -0.0272 0.50  
1814: 44 12 33  0   44 10 34  0             196122.9846  -0.0271  0.050  -0.0272 0.50  
1815: 43 10 33  0   43 10 34  0             196144.0592  -0.0973  0.050  -0.0973 0.50  
1816: 43 11 33  0   43  9 34  0             196144.0592  -0.0973  0.050  -0.0973 0.50  
1817: 42  9 33  0   42  9 34  0             196164.4821   0.0166  0.050   0.0167 0.50  
1818: 42 10 33  0   42  8 34  0             196164.4821   0.0166  0.050   0.0167 0.50  
1819: 41  8 33  0   41  8 34  0             196183.9185  -0.0446  0.050  -0.0446 0.50  
1820: 41  9 33  0   41  7 34  0             196183.9185  -0.0446  0.050  -0.0446 0.50  
1821: 40  7 33  0   40  7 34  0             196202.6451  -0.0287  0.050  -0.0288 0.50  
1822: 40  8 33  0   40  6 34  0             196202.6451  -0.0287  0.050  -0.0288 0.50  
1823: 33  0 33  0   32  0 32  0             196225.0866   0.0263  0.050   0.0264 0.50  
1824: 33  1 33  0   32  1 32  0             196225.0866   0.0263  0.050   0.0264 0.50  
1825: 32  1 31  0   31  1 30  0             196227.4026   0.0203  0.050   0.0204 0.50  
1826: 32  2 31  0   31  2 30  0             196227.4026   0.0203  0.050   0.0204 0.50  
1827: 31  2 29  0   30  2 28  0             196229.4318   0.0300  0.050   0.0301 0.50  
1828: 31  3 29  0   30  3 28  0             196229.4318   0.0300  0.050   0.0301 0.50  
1829: 30  3 27  0   29  3 26  0             196231.2322   0.0199  0.050   0.0199 0.50  
1830: 30  4 27  0   29  4 26  0             196231.2322   0.0199  0.050   0.0199 0.50  
1831: 29  4 25  0   28  4 24  0             196232.9430   0.0154  0.050   0.0155 0.50  
1832: 29  5 25  0   28  5 24  0             196232.9430   0.0154  0.050   0.0155 0.50  
1833: 28  5 23  0   27  5 22  0             196234.7134   0.0158  0.050   0.0158 0.50  
1834: 28  6 23  0   27  6 22  0             196234.7134   0.0158  0.050   0.0158 0.50  
1835: 27  6 21  0   26  6 20  0             196236.7590   0.0202  0.050   0.0202 0.50  
1836: 27  7 21  0   26  7 20  0             196236.7590   0.0202  0.050   0.0202 0.50  
1837: 26  7 19  0   25  7 18  0             196239.3964   0.0007  0.050   0.0007 0.50  
1838: 26  8 19  0   25  8 18  0             196239.3964   0.0007  0.050   0.0007 0.50  
1839: 25  8 17  0   24  8 16  0             196243.2646  -0.0094  0.050  -0.0094 0.50  
1840: 25  9 17  0   24  9 16  0             196243.2646  -0.0094  0.050  -0.0094 0.50  
1841: 24  9 15  0   23  9 14  0             196249.5448  -0.0058  0.050  -0.0059 0.50  
1842: 24 10 15  0   23 10 14  0             196249.5448  -0.0058  0.050  -0.0059 0.50  
1843: 23 10 13  0   22 10 12  0             196260.7419  -0.0319  0.050  -0.0320 0.50  
1844: 23 11 13  0   22 11 12  0             196260.7419  -0.0319  0.050  -0.0320 0.50  
1845: 36  3 33  0   36  3 34  0             196270.0754  -0.0321  0.050  -0.0321 0.50  
1846: 36  4 33  0   36  2 34  0             196270.0754  -0.0321  0.050  -0.0321 0.50  
1847: 22 11 11  0   21 11 10  0             196283.2163  -0.0018  0.050  -0.0018 0.50  
1848: 22 12 11  0   21 12 10  0             196283.2163  -0.0017  0.050  -0.0018 0.50  
1849: 35  2 33  0   35  2 34  0             196285.1974  -0.0263  0.050  -0.0263 0.50  
1850: 35  3 33  0   35  1 34  0             196285.1974  -0.0263  0.050  -0.0263 0.50  
1851: 21 12  9  0   20 12  8  0             196335.2728  -0.0303  0.050   0.0043 0.50  
1852: 21 13  9  0   20 13  8  0             196335.2728   0.0389  0.050   0.0043 0.50  
1853: 20 14  7  0   19 14  6  0             196476.4143  -0.0018  0.050               
1854: 20 13  7  0   19 13  6  0             196499.9297   0.0125  0.050               
1855: 76 42 34  0   76 42 35  0             200743.0752  -0.0870  0.050  -0.0870 0.50  
1856: 76 43 34  0   76 41 35  0             200743.0752  -0.0870  0.050  -0.0870 0.50  
1857: 74 40 34  0   74 40 35  0             200864.9656  -0.0425  0.050  -0.0425 0.50  
1858: 74 41 34  0   74 39 35  0             200864.9656  -0.0425  0.050  -0.0425 0.50  
1859: 71 37 34  0   71 37 35  0             201034.4348   0.0306  0.050   0.0307 0.50  
1860: 71 38 34  0   71 36 35  0             201034.4348   0.0306  0.050   0.0307 0.50  
1861: 67 33 34  0   67 33 35  0             201237.0821   0.0482  0.050   0.0482 0.50  
1862: 67 34 34  0   67 32 35  0             201237.0821   0.0482  0.050   0.0482 0.50  
1863: 66 32 34  0   66 32 35  0             201283.8122   0.0070  0.050   0.0070 0.50  
1864: 66 33 34  0   66 31 35  0             201283.8122   0.0070  0.050   0.0070 0.50  
1865: 65 31 34  0   65 31 35  0             201329.0705  -0.0269  0.050  -0.0270 0.50  
1866: 65 32 34  0   65 30 35  0             201329.0705  -0.0269  0.050  -0.0270 0.50  
1867: 64 30 34  0   64 30 35  0             201372.9170  -0.0302  0.050  -0.0302 0.50  
1868: 64 31 34  0   64 29 35  0             201372.9170  -0.0302  0.050  -0.0302 0.50  
1869: 63 29 34  0   63 29 35  0             201415.3783  -0.0119  0.050  -0.0119 0.50  
1870: 63 30 34  0   63 28 35  0             201415.3783  -0.0119  0.050  -0.0119 0.50  
1871: 62 28 34  0   62 28 35  0             201456.3893  -0.0722  0.050  -0.0723 0.50  
1872: 62 29 34  0   62 27 35  0             201456.3893  -0.0722  0.050  -0.0723 0.50  
1873: 61 27 34  0   61 27 35  0             201496.1807  -0.0152  0.050  -0.0152 0.50  
1874: 61 28 34  0   61 26 35  0             201496.1807  -0.0152  0.050  -0.0152 0.50  
1875: 15 12  4  0   14 10  5  0             201526.8998   0.0133  0.050               
1876: 60 26 34  0   60 26 35  0             201534.6503   0.0233  0.050   0.0233 0.50  
1877: 60 27 34  0   60 25 35  0             201534.6503   0.0233  0.050   0.0233 0.50  
1878: 59 25 34  0   59 25 35  0             201571.7971   0.0092  0.050   0.0092 0.50  
1879: 59 26 34  0   59 24 35  0             201571.7971   0.0092  0.050   0.0092 0.50  
1880: 56 22 34  0   56 22 35  0             201675.9461  -0.0261  0.050  -0.0261 0.50  
1881: 56 23 34  0   56 21 35  0             201675.9461  -0.0261  0.050  -0.0261 0.50  
1882: 55 21 34  0   55 21 35  0             201708.3571  -0.0148  0.050  -0.0148 0.50  
1883: 55 22 34  0   55 20 35  0             201708.3571  -0.0148  0.050  -0.0148 0.50  
1884: 54 20 34  0   54 20 35  0             201739.6488  -0.0090  0.050  -0.0091 0.50  
1885: 54 21 34  0   54 19 35  0             201739.6488  -0.0090  0.050  -0.0091 0.50  
1886: 52 18 34  0   52 18 35  0             201798.9862  -0.0197  0.050  -0.0198 0.50  
1887: 52 19 34  0   52 17 35  0             201798.9862  -0.0197  0.050  -0.0198 0.50  
1888: 51 17 34  0   51 17 35  0             201827.0928  -0.0324  0.050               
1889: 48 14 34  0   48 14 35  0             201905.5868  -0.0075  0.050  -0.0075 0.50  
1890: 48 15 34  0   48 13 35  0             201905.5868  -0.0075  0.050  -0.0075 0.50  
1891: 46 12 34  0   46 12 35  0             201953.2931   0.0296  0.050   0.0297 0.50  
1892: 46 13 34  0   46 11 35  0             201953.2931   0.0296  0.050   0.0297 0.50  
1893: 45 11 34  0   45 11 35  0             201975.8429   0.0619  0.050   0.0620 0.50  
1894: 45 12 34  0   45 10 35  0             201975.8429   0.0619  0.050   0.0620 0.50  
1895: 44 10 34  0   44 10 35  0             201997.4181  -0.0348  0.050  -0.0348 0.50  
1896: 44 11 34  0   44  9 35  0             201997.4181  -0.0348  0.050  -0.0348 0.50  
1897: 43  9 34  0   43  9 35  0             202018.2777  -0.0254  0.050  -0.0255 0.50  
1898: 43 10 34  0   43  8 35  0             202018.2777  -0.0254  0.050  -0.0255 0.50  
1899: 42  8 34  0   42  8 35  0             202038.4017   0.0469  0.050   0.0470 0.50  
1900: 42  9 34  0   42  7 35  0             202038.4017   0.0469  0.050   0.0470 0.50  
1901: 41  7 34  0   41  7 35  0             202057.6347   0.0045  0.050   0.0045 0.50  
1902: 41  8 34  0   41  6 35  0             202057.6347   0.0045  0.050   0.0045 0.50  
1903: 34  0 34  0   33  0 33  0             202081.4929   0.0420  0.050   0.0420 0.50  
1904: 34  1 34  0   33  1 33  0             202081.4929   0.0420  0.050   0.0420 0.50  
1905: 33  1 32  0   32  1 31  0             202083.7870   0.0252  0.050   0.0253 0.50  
1906: 33  2 32  0   32  2 31  0             202083.7870   0.0252  0.050   0.0253 0.50  
1907: 32  2 30  0   31  2 29  0             202085.7713   0.0156  0.050   0.0156 0.50  
1908: 32  3 30  0   31  3 29  0             202085.7713   0.0156  0.050   0.0156 0.50  
1909: 31  3 28  0   30  3 27  0             202087.5069  -0.0169  0.050  -0.0169 0.50  
1910: 31  4 28  0   30  4 27  0             202087.5069  -0.0169  0.050  -0.0169 0.50  
1911: 30  4 26  0   29  4 25  0             202089.1691  -0.0055  0.050  -0.0055 0.50  
1912: 30  5 26  0   29  5 25  0             202089.1691  -0.0055  0.050  -0.0055 0.50  
1913: 29  5 24  0   28  5 23  0             202090.8421  -0.0057  0.050  -0.0058 0.50  
1914: 29  6 24  0   28  6 23  0             202090.8421  -0.0057  0.050  -0.0058 0.50  
1915: 28  6 22  0   27  6 21  0             202092.7279  -0.0112  0.050  -0.0112 0.50  
1916: 28  7 22  0   27  7 21  0             202092.7279  -0.0112  0.050  -0.0112 0.50  
1917: 27  7 20  0   26  7 19  0             202095.1283  -0.0199  0.050  -0.0200 0.50  
1918: 27  8 20  0   26  8 19  0             202095.1283  -0.0199  0.050  -0.0200 0.50  
1919: 25  9 16  0   24  9 15  0             202103.9194  -0.0603  0.050  -0.0604 0.50  
1920: 25 10 16  0   24 10 15  0             202103.9194  -0.0603  0.050  -0.0604 0.50  
1921: 38  4 34  0   38  4 35  0             202110.9634  -0.0538  0.050  -0.0538 0.50  
1922: 38  5 34  0   38  3 35  0             202110.9634  -0.0538  0.050  -0.0538 0.50  
1923: 24 10 14  0   23 10 13  0             202113.2554  -0.0167  0.050  -0.0168 0.50  
1924: 24 11 14  0   23 11 13  0             202113.2554  -0.0167  0.050  -0.0168 0.50  
1925: 23 11 12  0   22 11 11  0             202130.8922  -0.0092  0.050  -0.0092 0.50  
1926: 23 12 12  0   22 12 11  0             202130.8922  -0.0092  0.050  -0.0092 0.50  
1927: 22 12 10  0   21 12  9  0             202168.7254   0.0114  0.050   0.0135 0.50  
1928: 22 13 10  0   21 13  9  0             202168.7254   0.0155  0.050   0.0135 0.50  
1929: 21 14  8  0   20 14  7  0             202264.8588  -0.0035  0.050               
1930: 21 13  8  0   20 13  7  0             202266.9337   0.0024  0.050               
1931: 20 15  6  0   19 15  5  0             202444.0533   0.0000  0.050               
1932: 19 15  4  0   18 15  3  0             205980.1717   0.0039  0.050               
1933: 78 44 35  0   78 42 36  0             206531.7587   0.0354  0.050   0.0355 0.50  
1934: 78 43 35  0   78 43 36  0             206531.7587   0.0354  0.050   0.0355 0.50  
1935: 77 42 35  0   77 42 36  0             206594.5255  -0.0268  0.050  -0.0269 0.50  
1936: 77 43 35  0   77 41 36  0             206594.5255  -0.0268  0.050  -0.0269 0.50  
1937: 75 40 35  0   75 40 36  0             206714.8668   0.0092  0.050   0.0092 0.50  
1938: 75 41 35  0   75 39 36  0             206714.8668   0.0092  0.050   0.0092 0.50  
1939: 73 38 35  0   73 38 36  0             206828.2361  -0.0569  0.050  -0.0570 0.50  
1940: 73 39 35  0   73 37 36  0             206828.2361  -0.0569  0.050  -0.0570 0.50  
1941: 72 37 35  0   72 37 36  0             206882.5316  -0.0007  0.050  -0.0007 0.50  
1942: 72 38 35  0   72 36 36  0             206882.5316  -0.0007  0.050  -0.0007 0.50  
1943: 70 35 35  0   70 35 36  0             206986.2562   0.0132  0.050   0.0133 0.50  
1944: 70 36 35  0   70 34 36  0             206986.2562   0.0132  0.050   0.0133 0.50  
1945: 69 34 35  0   69 34 36  0             207035.7825  -0.0054  0.050  -0.0054 0.50  
1946: 69 35 35  0   69 33 36  0             207035.7825  -0.0054  0.050  -0.0054 0.50  
1947: 67 32 35  0   67 32 36  0             207130.4606   0.0242  0.050   0.0243 0.50  
1948: 67 33 35  0   67 31 36  0             207130.4606   0.0242  0.050   0.0243 0.50  
1949: 66 31 35  0   66 31 36  0             207175.5388  -0.0707  0.050  -0.0707 0.50  
1950: 66 32 35  0   66 30 36  0             207175.5388  -0.0707  0.050  -0.0707 0.50  
1951: 65 30 35  0   65 30 36  0             207219.3876  -0.0064  0.050  -0.0064 0.50  
1952: 65 31 35  0   65 29 36  0             207219.3876  -0.0064  0.050  -0.0064 0.50  
1953: 62 27 35  0   62 27 36  0             207342.7795   0.0340  0.050   0.0340 0.50  
1954: 62 28 35  0   62 26 36  0             207342.7795   0.0340  0.050   0.0340 0.50  
1955: 61 26 35  0   61 26 36  0             207381.2833  -0.0190  0.050  -0.0190 0.50  
1956: 61 27 35  0   61 25 36  0             207381.2833  -0.0190  0.050  -0.0190 0.50  
1957: 60 25 35  0   60 25 36  0             207418.5999  -0.0309  0.050  -0.0309 0.50  
1958: 60 26 35  0   60 24 36  0             207418.5999  -0.0309  0.050  -0.0309 0.50  
1959: 59 24 35  0   59 24 36  0             207454.7406  -0.0206  0.050  -0.0207 0.50  
1960: 59 25 35  0   59 23 36  0             207454.7406  -0.0206  0.050  -0.0207 0.50  
1961: 15 10  5  0   14  8  6  0             207485.8461  -0.0875  0.050               
1962: 58 23 35  0   58 23 36  0             207489.6933  -0.0303  0.050  -0.0304 0.50  
1963: 58 24 35  0   58 22 36  0             207489.6933  -0.0303  0.050  -0.0304 0.50  
1964: 57 22 35  0   57 22 36  0             207523.5403  -0.0065  0.050  -0.0066 0.50  
1965: 57 23 35  0   57 21 36  0             207523.5403  -0.0065  0.050  -0.0066 0.50  
1966: 15 11  5  0   14  9  6  0             207525.7287  -0.0335  0.050               
1967: 56 21 35  0   56 21 36  0             207556.2351  -0.0245  0.050  -0.0245 0.50  
1968: 56 22 35  0   56 20 36  0             207556.2351  -0.0245  0.050  -0.0245 0.50  
1969: 55 20 35  0   55 20 36  0             207587.9088   0.0188  0.050   0.0188 0.50  
1970: 55 21 35  0   55 19 36  0             207587.9088   0.0188  0.050   0.0188 0.50  
1971: 53 18 35  0   53 18 36  0             207647.9850  -0.0276  0.050  -0.0277 0.50  
1972: 53 19 35  0   53 17 36  0             207647.9850  -0.0276  0.050  -0.0277 0.50  
1973: 52 17 35  0   52 17 36  0             207676.5287  -0.0298  0.050  -0.0298 0.50  
1974: 52 18 35  0   52 16 36  0             207676.5287  -0.0298  0.050  -0.0298 0.50  
1975: 51 16 35  0   51 16 36  0             207704.0772  -0.0512  0.050  -0.0512 0.50  
1976: 51 17 35  0   51 15 36  0             207704.0772  -0.0512  0.050  -0.0512 0.50  
1977: 49 14 35  0   49 14 36  0             207756.4395  -0.0023  0.050  -0.0023 0.50  
1978: 49 15 35  0   49 13 36  0             207756.4395  -0.0023  0.050  -0.0023 0.50  
1979: 47 12 35  0   47 12 36  0             207805.1398  -0.0094  0.050  -0.0094 0.50  
1980: 47 13 35  0   47 11 36  0             207805.1398  -0.0094  0.050  -0.0094 0.50  
1981: 46 11 35  0   46 11 36  0             207828.1345  -0.0751  0.050  -0.0752 0.50  
1982: 46 12 35  0   46 10 36  0             207828.1345  -0.0751  0.050  -0.0752 0.50  
1983: 45 10 35  0   45 10 36  0             207850.4186  -0.0197  0.050  -0.0198 0.50  
1984: 45 11 35  0   45  9 36  0             207850.4186  -0.0197  0.050  -0.0198 0.50  
1985: 44  9 35  0   44  9 36  0             207871.8211  -0.0364  0.050  -0.0365 0.50  
1986: 44 10 35  0   44  8 36  0             207871.8211  -0.0364  0.050  -0.0365 0.50  
1987: 42  7 35  0   42  7 36  0             207912.3340  -0.0198  0.050  -0.0199 0.50  
1988: 42  8 35  0   42  6 36  0             207912.3340  -0.0198  0.050  -0.0199 0.50  
1989: 41  6 35  0   41  6 36  0             207931.4343  -0.0383  0.050  -0.0384 0.50  
1990: 41  7 35  0   41  5 36  0             207931.4343  -0.0383  0.050  -0.0384 0.50  
1991: 35  0 35  0   34  0 34  0             207937.7525   0.0020  0.050   0.0021 0.50  
1992: 35  1 35  0   34  1 34  0             207937.7525   0.0020  0.050   0.0021 0.50  
1993: 34  1 33  0   33  1 32  0             207940.0456  -0.0045  0.050  -0.0046 0.50  
1994: 34  2 33  0   33  2 32  0             207940.0456  -0.0045  0.050  -0.0046 0.50  
1995: 33  2 31  0   32  2 30  0             207942.0187  -0.0001  0.050  -0.0002 0.50  
1996: 33  3 31  0   32  3 30  0             207942.0187  -0.0001  0.050  -0.0002 0.50  
1997: 32  3 29  0   31  3 28  0             207943.7129  -0.0323  0.050  -0.0323 0.50  
1998: 32  4 29  0   31  4 28  0             207943.7129  -0.0323  0.050  -0.0323 0.50  
1999: 31  4 27  0   30  4 26  0             207945.3226  -0.0109  0.050  -0.0109 0.50  
2000: 31  5 27  0   30  5 26  0             207945.3226  -0.0109  0.050  -0.0109 0.50  
2001: 30  5 25  0   29  5 24  0             207946.8984  -0.0165  0.050  -0.0165 0.50  
2002: 30  6 25  0   29  6 24  0             207946.8984  -0.0165  0.050  -0.0165 0.50  
2003: 29  6 23  0   28  6 22  0             207948.6610  -0.0066  0.050  -0.0067 0.50  
2004: 29  7 23  0   28  7 22  0             207948.6610  -0.0066  0.050  -0.0067 0.50  
2005: 40  5 35  0   40  5 36  0             207949.8124  -0.0533  0.050  -0.0534 0.50  
2006: 40  6 35  0   40  4 36  0             207949.8124  -0.0533  0.050  -0.0534 0.50  
2007: 28  7 21  0   27  7 20  0             207950.8689   0.0127  0.050   0.0128 0.50  
2008: 28  8 21  0   27  8 20  0             207950.8689   0.0127  0.050   0.0128 0.50  
2009: 27  8 19  0   26  8 18  0             207953.8927  -0.0175  0.050  -0.0176 0.50  
2010: 27  9 19  0   26  9 18  0             207953.8927  -0.0175  0.050  -0.0176 0.50  
2011: 26  9 17  0   25  9 16  0             207958.5925  -0.0027  0.050  -0.0028 0.50  
2012: 26 10 17  0   25 10 16  0             207958.5925  -0.0027  0.050  -0.0028 0.50  
2013: 25 10 15  0   24 10 14  0             207966.3852  -0.0225  0.050  -0.0226 0.50  
2014: 25 11 15  0   24 11 14  0             207966.3852  -0.0225  0.050  -0.0226 0.50  
2015: 39  4 35  0   39  4 36  0             207967.6048   0.0521  0.050   0.0521 0.50  
2016: 39  5 35  0   39  3 36  0             207967.6048   0.0521  0.050   0.0521 0.50  
2017: 24 11 13  0   23 11 12  0             207980.5745  -0.0219  0.050  -0.0220 0.50  
2018: 24 12 13  0   23 12 12  0             207980.5745  -0.0219  0.050  -0.0220 0.50  
2019: 37  2 35  0   37  2 36  0             208000.9093   0.0247  0.050   0.0247 0.50  
2020: 37  3 35  0   37  1 36  0             208000.9093   0.0247  0.050   0.0247 0.50  
2021: 23 13 11  0   22 13 10  0             208009.1553  -0.0120  0.050               
2022: 21 15  7  0   20 15  6  0             208250.9253  -0.0009  0.050               
2023: 21 14  7  0   20 14  6  0             208293.5100   0.0003  0.050               
2024: 64 28 36  0   64 28 37  0             213148.2204   0.0210  0.050   0.0210 0.50  
2025: 64 29 36  0   64 27 37  0             213148.2204   0.0210  0.050   0.0210 0.50  
2026: 63 27 36  0   63 27 37  0             213188.0963  -0.0791  0.050  -0.0791 0.50  
2027: 63 28 36  0   63 26 37  0             213188.0963  -0.0791  0.050  -0.0791 0.50  
2028: 61 25 36  0   61 25 37  0             213264.4429  -0.0548  0.050  -0.0549 0.50  
2029: 61 26 36  0   61 24 37  0             213264.4429  -0.0548  0.050  -0.0549 0.50  
2030: 59 23 36  0   59 23 37  0             213336.1523  -0.0177  0.050  -0.0178 0.50  
2031: 59 24 36  0   59 22 37  0             213336.1523  -0.0177  0.050  -0.0178 0.50  
2032: 58 22 36  0   58 22 37  0             213370.2831  -0.0483  0.050  -0.0484 0.50  
2033: 58 23 36  0   58 21 37  0             213370.2831  -0.0483  0.050  -0.0484 0.50  
2034: 57 21 36  0   57 21 37  0             213403.3657  -0.0465  0.050  -0.0466 0.50  
2035: 57 22 36  0   57 20 37  0             213403.3657  -0.0465  0.050  -0.0466 0.50  
2036: 56 20 36  0   56 20 37  0             213435.4047  -0.0337  0.050  -0.0338 0.50  
2037: 56 21 36  0   56 19 37  0             213435.4047  -0.0337  0.050  -0.0338 0.50  
2038: 54 18 36  0   54 18 37  0             213496.4536   0.0236  0.050   0.0237 0.50  
2039: 54 19 36  0   54 17 37  0             213496.4536   0.0236  0.050   0.0237 0.50  
2040: 53 17 36  0   53 17 37  0             213525.4224  -0.0225  0.050  -0.0226 0.50  
2041: 53 18 36  0   53 16 37  0             213525.4224  -0.0225  0.050  -0.0226 0.50  
2042: 52 16 36  0   52 16 37  0             213553.5193   0.0138  0.050   0.0139 0.50  
2043: 52 17 36  0   52 15 37  0             213553.5193   0.0138  0.050   0.0139 0.50  
2044: 51 15 36  0   51 15 37  0             213580.6040  -0.0308  0.050  -0.0309 0.50  
2045: 51 16 36  0   51 14 37  0             213580.6040  -0.0308  0.050  -0.0309 0.50  
2046: 50 14 36  0   50 14 37  0             213606.8757   0.0190  0.050   0.0191 0.50  
2047: 50 15 36  0   50 13 37  0             213606.8757   0.0190  0.050   0.0191 0.50  
2048: 48 12 36  0   48 12 37  0             213656.6293  -0.0381  0.050  -0.0382 0.50  
2049: 48 13 36  0   48 11 37  0             213656.6293  -0.0381  0.050  -0.0382 0.50  
2050: 45  9 36  0   45  9 37  0             213725.1144  -0.0148  0.050  -0.0149 0.50  
2051: 45 10 36  0   45  8 37  0             213725.1144  -0.0148  0.050  -0.0149 0.50  
2052: 44  8 36  0   44  8 37  0             213746.3581  -0.0078  0.050  -0.0079 0.50  
2053: 44  9 36  0   44  7 37  0             213746.3581  -0.0078  0.050  -0.0079 0.50  
2054: 43  7 36  0   43  7 37  0             213766.8464   0.0023  0.050   0.0023 0.50  
2055: 43  8 36  0   43  6 37  0             213766.8464   0.0023  0.050   0.0023 0.50  
2056: 42  6 36  0   42  6 37  0             213786.5871   0.0037  0.050   0.0038 0.50  
2057: 42  7 36  0   42  5 37  0             213786.5871   0.0037  0.050   0.0038 0.50  
2058: 36  0 36  0   35  0 35  0             213793.9282  -0.0278  0.050  -0.0278 0.50  
2059: 36  1 36  0   35  1 35  0             213793.9282  -0.0278  0.050  -0.0278 0.50  
2060: 35  1 34  0   34  1 33  0             213796.2240  -0.0208  0.050  -0.0208 0.50  
2061: 35  2 34  0   34  2 33  0             213796.2240  -0.0208  0.050  -0.0208 0.50  
2062: 34  2 32  0   33  2 31  0             213798.1618  -0.0266  0.050  -0.0267 0.50  
2063: 34  3 32  0   33  3 31  0             213798.1618  -0.0266  0.050  -0.0267 0.50  
2064: 33  3 30  0   32  3 29  0             213799.8521  -0.0217  0.050  -0.0217 0.50  
2065: 33  4 30  0   32  4 29  0             213799.8521  -0.0217  0.050  -0.0217 0.50  
2066: 32  4 28  0   31  4 27  0             213801.3750  -0.0263  0.050  -0.0263 0.50  
2067: 32  5 28  0   31  5 27  0             213801.3750  -0.0263  0.050  -0.0263 0.50  
2068: 31  5 26  0   30  5 25  0             213802.8811  -0.0138  0.050  -0.0138 0.50  
2069: 31  6 26  0   30  6 25  0             213802.8811  -0.0138  0.050  -0.0138 0.50  
2070: 30  6 24  0   29  6 23  0             213804.5072  -0.0111  0.050  -0.0112 0.50  
2071: 30  7 24  0   29  7 23  0             213804.5072  -0.0111  0.050  -0.0112 0.50  
2072: 41  5 36  0   41  5 37  0             213805.5523  -0.0502  0.050  -0.0502 0.50  
2073: 41  6 36  0   41  4 37  0             213805.5523  -0.0502  0.050  -0.0502 0.50  
2074: 29  7 22  0   28  7 21  0             213806.5098   0.0020  0.050   0.0021 0.50  
2075: 29  8 22  0   28  8 21  0             213806.5098   0.0020  0.050   0.0021 0.50  
2076: 28  8 20  0   27  8 19  0             213809.2416   0.0088  0.050   0.0089 0.50  
2077: 28  9 20  0   27  9 19  0             213809.2416   0.0088  0.050   0.0089 0.50  
2078: 27  9 18  0   26  9 17  0             213813.3455   0.0187  0.050   0.0188 0.50  
2079: 27 10 18  0   26 10 17  0             213813.3455   0.0187  0.050   0.0188 0.50  
2080: 26 10 16  0   25 10 15  0             213819.9830   0.0077  0.050   0.0078 0.50  
2081: 26 11 16  0   25 11 15  0             213819.9830   0.0077  0.050   0.0078 0.50  
2082: 40  4 36  0   40  4 37  0             213823.9239   0.0035  0.050   0.0036 0.50  
2083: 40  5 36  0   40  3 37  0             213823.9239   0.0035  0.050   0.0036 0.50  
2084: 25 11 14  0   24 11 13  0             213831.5876  -0.0322  0.050  -0.0323 0.50  
2085: 25 12 14  0   24 12 13  0             213831.5876  -0.0322  0.050  -0.0323 0.50  
2086: 24 12 12  0   23 12 11  0             213853.8856  -0.0026  0.050  -0.0026 0.50  
2087: 24 13 12  0   23 13 11  0             213853.8856  -0.0026  0.050  -0.0026 0.50  
2088: 37  1 36  0   37  1 37  0             213874.8632   0.0197  0.050   0.0198 0.50  
2089: 37  2 36  0   37  0 37  0             213874.8632   0.0197  0.050   0.0198 0.50  
2090: 23 13 10  0   22 13  9  0             213901.7659  -0.0437  0.050  -0.0388 0.50  
2091: 23 14 10  0   22 14  9  0             213901.7659  -0.0339  0.050  -0.0388 0.50  
2092: 22 15  8  0   21 15  7  0             214023.3275  -0.0207  0.050               
2093: 22 14  8  0   21 14  7  0             214027.3820  -0.0339  0.050               
2094: 21 16  6  0   20 16  5  0             214204.1504   0.0196  0.050               
2095: 21 15  6  0   20 15  5  0             214754.3674   0.0067  0.050               
2096: 37  0 37  0   36  0 36  0             219650.0478  -0.0173  0.050  -0.0173 0.50  
2097: 37  1 37  0   36  1 36  0             219650.0478  -0.0173  0.050  -0.0173 0.50  
2098: 36  1 35  0   35  1 34  0             219652.3584   0.0152  0.050   0.0153 0.50  
2099: 36  2 35  0   35  2 34  0             219652.3584   0.0152  0.050   0.0153 0.50  
2100: 35  2 33  0   34  2 32  0             219654.2597  -0.0022  0.050  -0.0023 0.50  
2101: 35  3 33  0   34  3 32  0             219654.2597  -0.0022  0.050  -0.0023 0.50  
2102: 34  3 31  0   33  3 30  0             219655.8797  -0.0271  0.050  -0.0272 0.50  
2103: 34  4 31  0   33  4 30  0             219655.8797  -0.0271  0.050  -0.0272 0.50  
2104: 33  4 29  0   32  4 28  0             219657.3963   0.0212  0.050   0.0213 0.50  
2105: 33  5 29  0   32  5 28  0             219657.3963   0.0212  0.050   0.0213 0.50  
2106: 32  5 27  0   31  5 26  0             219658.7840   0.0000  0.050  -0.0001 0.50  
2107: 32  6 27  0   31  6 26  0             219658.7840   0.0000  0.050  -0.0001 0.50  
2108: 30  7 23  0   29  7 22  0             219662.1146   0.0212  0.050   0.0213 0.50  
2109: 30  8 23  0   29  8 22  0             219662.1146   0.0212  0.050   0.0213 0.50  
2110: 29  8 21  0   28  8 20  0             219664.5130  -0.0153  0.050  -0.0154 0.50  
2111: 29  9 21  0   28  9 20  0             219664.5130  -0.0153  0.050  -0.0154 0.50  
2112: 28  9 19  0   27  9 18  0             219668.1577   0.0343  0.050   0.0343 0.50  
2113: 28 10 19  0   27 10 18  0             219668.1577   0.0343  0.050   0.0343 0.50  
2114: 27 10 17  0   26 10 16  0             219673.8388   0.0040  0.050   0.0040 0.50  
2115: 27 11 17  0   26 11 16  0             219673.8388   0.0040  0.050   0.0040 0.50  
2116: 26 11 15  0   25 11 14  0             219683.5277  -0.0146  0.050  -0.0146 0.50  
2117: 26 12 15  0   25 12 14  0             219683.5277  -0.0146  0.050  -0.0146 0.50  
2118: 25 12 13  0   24 12 12  0             219701.3364   0.0039  0.050   0.0039 0.50  
2119: 25 13 13  0   24 13 12  0             219701.3364   0.0039  0.050   0.0039 0.50  
2120: 24 13 11  0   23 13 10  0             219737.2967   0.0080  0.050   0.0083 0.50  
2121: 24 14 11  0   23 14 10  0             219737.2967   0.0086  0.050   0.0083 0.50  
2122: 23 14  9  0   22 14  8  0             219821.2725  -0.0053  0.050               
2123: 22 16  7  0   21 16  6  0             220033.8584   0.0013  0.050               
2124: 22 15  7  0   21 15  6  0             220108.3329  -0.0471  0.050               
2125: 33  5 28  0   32  5 27  0             225514.5518  -0.0271  0.050  -0.0271 0.50  
2126: 33  6 28  0   32  6 27  0             225514.5518  -0.0271  0.050  -0.0271 0.50  
2127: 27 11 16  0   26 11 15  0             225536.0267  -0.0556  0.050  -0.0557 0.50  
2128: 27 12 16  0   26 12 15  0             225536.0267  -0.0556  0.050  -0.0557 0.50  
2129: 40  0 40  0   39  0 39  0             237217.7535  -0.0336  0.050  -0.0337 0.50  
2130: 40  1 40  0   39  1 39  0             237217.7535  -0.0336  0.050  -0.0337 0.50  
2131: 39  1 38  0   38  1 37  0             237220.1062   0.0732  0.050   0.0733 0.50  
2132: 39  2 38  0   38  2 37  0             237220.1062   0.0732  0.050   0.0733 0.50  
2133: 38  2 36  0   37  2 35  0             237221.8084  -0.0701  0.050  -0.0702 0.50  
2134: 38  3 36  0   37  3 35  0             237221.8084  -0.0701  0.050  -0.0702 0.50  
2135: 37  3 34  0   36  3 33  0             237223.4021  -0.0029  0.050  -0.0030 0.50  
2136: 37  4 34  0   36  4 33  0             237223.4021  -0.0029  0.050  -0.0030 0.50  
2137: 36  4 32  0   35  4 31  0             237224.7335   0.0315  0.050   0.0316 0.50  
2138: 36  5 32  0   35  5 31  0             237224.7335   0.0315  0.050   0.0316 0.50  
2139: 35  5 30  0   34  5 29  0             237225.8042  -0.0687  0.050  -0.0687 0.50  
2140: 35  6 30  0   34  6 29  0             237225.8042  -0.0687  0.050  -0.0687 0.50  
2141: 32  8 24  0   31  8 23  0             237230.0698  -0.0370  0.050  -0.0370 0.50  
2142: 32  9 24  0   31  9 23  0             237230.0698  -0.0370  0.050  -0.0370 0.50  
2143: 30 10 20  0   29 10 19  0             237236.2699  -0.0446  0.050  -0.0447 0.50  
2144: 30 11 20  0   29 11 19  0             237236.2699  -0.0446  0.050  -0.0447 0.50  
2145: 42  0 42  0   41  0 41  0             248929.1116   0.0406  0.050   0.0406 0.50  
2146: 42  1 42  0   41  1 41  0             248929.1116   0.0406  0.050   0.0406 0.50  
2147: 41  1 40  0   40  1 39  0             248931.3482   0.0524  0.050   0.0525 0.50  
2148: 41  2 40  0   40  2 39  0             248931.3482   0.0524  0.050   0.0525 0.50  
2149: 40  2 38  0   39  2 37  0             248933.1289   0.0355  0.050   0.0355 0.50  
2150: 40  3 38  0   39  3 37  0             248933.1289   0.0355  0.050   0.0355 0.50  
2151: 39  3 36  0   38  3 35  0             248934.5718   0.0291  0.050   0.0291 0.50  
2152: 39  4 36  0   38  4 35  0             248934.5718   0.0291  0.050   0.0291 0.50  
2153: 38  4 34  0   37  4 33  0             248935.7669   0.0371  0.050   0.0372 0.50  
2154: 38  5 34  0   37  5 33  0             248935.7669   0.0371  0.050   0.0372 0.50  
2155: 37  5 32  0   36  5 31  0             248936.7549   0.0033  0.050   0.0034 0.50  
2156: 37  6 32  0   36  6 31  0             248936.7549   0.0033  0.050   0.0034 0.50  
2157: 36  6 30  0   35  6 29  0             248937.7008  -0.0218  0.050  -0.0218 0.50  
2158: 36  7 30  0   35  7 29  0             248937.7008  -0.0218  0.050  -0.0218 0.50  
2159: 35  7 28  0   34  7 27  0             248938.7848  -0.0010  0.050  -0.0010 0.50  
2160: 35  8 28  0   34  8 27  0             248938.7848  -0.0010  0.050  -0.0010 0.50  
2161: 34  8 26  0   33  8 25  0             248940.1053  -0.0250  0.050  -0.0251 0.50  
2162: 34  9 26  0   33  9 25  0             248940.1053  -0.0250  0.050  -0.0251 0.50  
2163: 33  9 24  0   32  9 23  0             248942.0049  -0.0203  0.050  -0.0203 0.50  
2164: 33 10 24  0   32 10 23  0             248942.0049  -0.0203  0.050  -0.0203 0.50  
2165: 32 10 22  0   31 10 21  0             248944.8585  -0.0208  0.050  -0.0209 0.50  
2166: 32 11 22  0   31 11 21  0             248944.8585  -0.0208  0.050  -0.0209 0.50  
2167: 31 11 20  0   30 11 19  0             248949.2938  -0.0674  0.050  -0.0674 0.50  
2168: 31 12 20  0   30 12 19  0             248949.2938  -0.0674  0.050  -0.0674 0.50  
2169: 30 12 18  0   29 12 17  0             248956.7138   0.0692  0.050   0.0693 0.50  
2170: 30 13 18  0   29 13 17  0             248956.7138   0.0692  0.050   0.0693 0.50  
2171: 28 14 14  0   27 14 13  0             248990.8994  -0.0076  0.050  -0.0076 0.50  
2172: 28 15 14  0   27 15 13  0             248990.8994  -0.0076  0.050  -0.0076 0.50  
2173: 24 19  6  0   23 19  5  0             249369.3371  -0.0022  0.050               
2174: 25 17  8  0   24 17  7  0             249375.7221   0.0204  0.050               
2175: 43  0 43  0   42  0 42  0             254784.4828  -0.0628  0.050  -0.0629 0.50  
2176: 43  1 43  0   42  1 42  0             254784.4828  -0.0628  0.050  -0.0629 0.50  
2177: 42  1 41  0   41  1 40  0             254786.6802  -0.0797  0.050  -0.0798 0.50  
2178: 42  2 41  0   41  2 40  0             254786.6802  -0.0797  0.050  -0.0798 0.50  
2179: 41  2 39  0   40  2 38  0             254788.4757  -0.0580  0.050  -0.0581 0.50  
2180: 41  3 39  0   40  3 38  0             254788.4757  -0.0580  0.050  -0.0581 0.50  
2181: 40  3 37  0   39  3 36  0             254789.8977  -0.0473  0.050  -0.0474 0.50  
2182: 40  4 37  0   39  4 36  0             254789.8977  -0.0473  0.050  -0.0474 0.50  
2183: 39  4 35  0   38  4 34  0             254791.0407  -0.0375  0.050  -0.0375 0.50  
2184: 39  5 35  0   38  5 34  0             254791.0407  -0.0375  0.050  -0.0375 0.50  
2185: 38  5 33  0   37  5 32  0             254791.9724  -0.0550  0.050  -0.0551 0.50  
2186: 38  6 33  0   37  6 32  0             254791.9724  -0.0550  0.050  -0.0551 0.50  
2187: 37  6 31  0   36  6 30  0             254792.8206  -0.0823  0.050  -0.0823 0.50  
2188: 37  7 31  0   36  7 30  0             254792.8206  -0.0823  0.050  -0.0823 0.50  
2189: 36  7 29  0   35  7 28  0             254793.8073  -0.0315  0.050  -0.0315 0.50  
2190: 36  8 29  0   35  8 28  0             254793.8073  -0.0315  0.050  -0.0315 0.50  
2191: 34  9 25  0   33  9 24  0             254796.7212   0.0630  0.050   0.0630 0.50  
2192: 34 10 25  0   33 10 24  0             254796.7212   0.0630  0.050   0.0630 0.50  
2193: 33 10 23  0   32 10 22  0             254799.1670   0.0256  0.050   0.0256 0.50  
2194: 33 11 23  0   32 11 22  0             254799.1670   0.0256  0.050   0.0256 0.50  
2195: 31 12 19  0   30 12 18  0             254809.2977   0.0178  0.050   0.0178 0.50  
2196: 31 13 19  0   30 13 18  0             254809.2977   0.0178  0.050   0.0178 0.50  
2197: 30 13 17  0   29 13 16  0             254819.6700   0.0089  0.050   0.0089 0.50  
2198: 30 14 17  0   29 14 16  0             254819.6700   0.0089  0.050   0.0089 0.50  
2199: 29 14 15  0   28 14 14  0             254837.7047   0.0450  0.050   0.0450 0.50  
2200: 29 15 15  0   28 15 14  0             254837.7047   0.0450  0.050   0.0450 0.50  
2201: 28 15 13  0   27 15 12  0             254870.9190   0.0278  0.050   0.0279 0.50  
2202: 28 16 13  0   27 16 12  0             254870.9190   0.0278  0.050   0.0279 0.50  
2203: 27 16 11  0   26 16 10  0             254938.1739  -0.0725  0.050  -0.0690 0.50  
2204: 27 17 11  0   26 17 10  0             254938.1739  -0.0655  0.050  -0.0690 0.50  
2205: 26 17  9  0   25 17  8  0             255097.4864  -0.0080  0.050               
2206: 25 19  7  0   24 19  6  0             255419.7023   0.0387  0.050               
2207: 25 18  7  0   24 18  6  0             255751.4084   0.0658  0.050               
2208: 44  0 44  0   43  0 43  0             260639.9105   0.0050  0.050   0.0051 0.50  
2209: 44  1 44  0   43  1 43  0             260639.9105   0.0050  0.050   0.0051 0.50  
2210: 43  1 42  0   42  1 41  0             260642.0792  -0.0301  0.050  -0.0302 0.50  
2211: 43  2 42  0   42  2 41  0             260642.0792  -0.0301  0.050  -0.0302 0.50  
2212: 42  2 40  0   41  2 39  0             260643.8320  -0.0274  0.050  -0.0274 0.50  
2213: 42  3 40  0   41  3 39  0             260643.8320  -0.0274  0.050  -0.0274 0.50  
2214: 41  3 38  0   40  3 37  0             260645.2056  -0.0272  0.050  -0.0273 0.50  
2215: 41  4 38  0   40  4 37  0             260645.2056  -0.0272  0.050  -0.0273 0.50  
2216: 40  4 36  0   39  4 35  0             260646.2831  -0.0295  0.050  -0.0295 0.50  
2217: 40  5 36  0   39  5 35  0             260646.2831  -0.0295  0.050  -0.0295 0.50  
2218: 39  5 34  0   38  5 33  0             260647.1440  -0.0467  0.050  -0.0467 0.50  
2219: 39  6 34  0   38  6 33  0             260647.1440  -0.0467  0.050  -0.0467 0.50  
2220: 38  6 32  0   37  6 31  0             260647.9342  -0.0385  0.050  -0.0385 0.50  
2221: 38  7 32  0   37  7 31  0             260647.9342  -0.0385  0.050  -0.0385 0.50  
2222: 37  7 30  0   36  7 29  0             260648.7268  -0.0595  0.050  -0.0595 0.50  
2223: 37  8 30  0   36  8 29  0             260648.7268  -0.0595  0.050  -0.0595 0.50  
2224: 36  8 28  0   35  8 27  0             260649.7240  -0.0693  0.050  -0.0693 0.50  
2225: 36  9 28  0   35  9 27  0             260649.7240  -0.0693  0.050  -0.0693 0.50  
2226: 35  9 26  0   34  9 25  0             260651.1429  -0.0705  0.050  -0.0705 0.50  
2227: 35 10 26  0   34 10 25  0             260651.1429  -0.0705  0.050  -0.0705 0.50  
2228: 34 10 24  0   33 10 23  0             260653.3788   0.0159  0.050   0.0160 0.50  
2229: 34 11 24  0   33 11 23  0             260653.3788   0.0159  0.050   0.0160 0.50  
2230: 33 11 22  0   32 11 21  0             260656.7890   0.0596  0.050   0.0597 0.50  
2231: 33 12 22  0   32 12 21  0             260656.7890   0.0596  0.050   0.0597 0.50  
2232: 32 12 20  0   31 12 19  0             260662.0847  -0.0317  0.050  -0.0317 0.50  
2233: 32 13 20  0   31 13 19  0             260662.0847  -0.0317  0.050  -0.0317 0.50  
2234: 31 13 18  0   30 13 17  0             260670.8524  -0.0890  0.050  -0.0890 0.50  
2235: 31 14 18  0   30 14 17  0             260670.8524  -0.0890  0.050  -0.0890 0.50  
2236: 30 14 16  0   29 14 15  0             260685.9570   0.0574  0.050   0.0575 0.50  
2237: 30 15 16  0   29 15 15  0             260685.9570   0.0574  0.050   0.0575 0.50  
2238: 29 15 14  0   28 15 13  0             260712.5847   0.0010  0.050   0.0011 0.50  
2239: 29 16 14  0   28 16 13  0             260712.5847   0.0010  0.050   0.0011 0.50  
2240: 28 16 12  0   27 16 11  0             260763.9124  -0.0395  0.050  -0.0393 0.50  
2241: 28 17 12  0   27 17 11  0             260763.9124  -0.0391  0.050  -0.0393 0.50  
2242: 27 17 10  0   26 17  9  0             260874.9188  -0.1874  0.050  -0.0843 0.50  
2243: 27 18 10  0   26 18  9  0             260874.9188   0.0188  0.050  -0.0843 0.50  
2244: 25 20  6  0   24 20  5  0             261019.6862   0.0218  0.050               
2245: 26 19  8  0   25 19  7  0             261145.4597  -0.0529  0.050               
2246: 26 18  8  0   25 18  7  0             261189.1371   0.0253  0.050               
2247: 45  0 45  0   44  0 44  0             266495.0871  -0.0604  0.050  -0.0605 0.50  
2248: 45  1 45  0   44  1 44  0             266495.0871  -0.0604  0.050  -0.0605 0.50  
2249: 37  8 29  0   36  8 28  0             266504.4816   0.0065  0.050   0.0066 0.50  
2250: 37  9 29  0   36  9 28  0             266504.4816   0.0065  0.050   0.0066 0.50  
2251: 36  9 27  0   35  9 26  0             266505.7446   0.0622  0.050   0.0623 0.50  
2252: 36 10 27  0   35 10 26  0             266505.7446   0.0622  0.050   0.0623 0.50  
2253: 35 10 25  0   34 10 24  0             266507.5498   0.0214  0.050   0.0215 0.50  
2254: 35 11 25  0   34 11 24  0             266507.5498   0.0214  0.050   0.0215 0.50  
2255: 34 11 23  0   33 11 22  0             266510.5146   0.0779  0.050   0.0779 0.50  
2256: 34 12 23  0   33 12 22  0             266510.5146   0.0779  0.050   0.0779 0.50  
2257: 33 12 21  0   32 12 20  0             266515.0448  -0.0404  0.050  -0.0404 0.50  
2258: 33 13 21  0   32 13 20  0             266515.0448  -0.0404  0.050  -0.0404 0.50  
2259: 32 13 19  0   31 13 18  0             266522.6801   0.0483  0.050   0.0483 0.50  
2260: 32 14 19  0   31 14 18  0             266522.6801   0.0483  0.050   0.0483 0.50  
2261: 31 14 17  0   30 14 16  0             266535.1640  -0.0342  0.050  -0.0343 0.50  
2262: 31 15 17  0   30 15 16  0             266535.1640  -0.0342  0.050  -0.0343 0.50  
2263: 30 15 15  0   29 15 14  0             266557.0760   0.0818  0.050   0.0818 0.50  
2264: 30 16 15  0   29 16 14  0             266557.0760   0.0818  0.050   0.0818 0.50  
2265: 29 16 13  0   28 16 12  0             266597.2805   0.0597  0.050   0.0598 0.50  
2266: 29 17 13  0   28 17 12  0             266597.2805   0.0597  0.050   0.0598 0.50  
2267: 28 17 11  0   27 17 10  0             266678.7186  -0.0452  0.050  -0.0377 0.50  
2268: 28 18 11  0   27 18 10  0             266678.7186  -0.0302  0.050  -0.0377 0.50  
2269: 27 19  9  0   26 19  8  0             266868.3404   0.0028  0.050               
2270: 27 18  9  0   26 18  8  0             266872.8764  -0.0425  0.050               
2271: 26 20  7  0   25 20  6  0             267217.0931  -0.0660  0.050               
2272: 26 19  7  0   25 19  6  0             267732.5708   0.0384  0.050               
2273: 46  0 46  0   45  0 45  0             272350.2165  -0.0528  0.050  -0.0528 0.50  
2274: 46  1 46  0   45  1 45  0             272350.2165  -0.0528  0.050  -0.0528 0.50  
2275: 45  1 44  0   44  1 43  0             272352.3632  -0.0896  0.050  -0.0896 0.50  
2276: 45  2 44  0   44  2 43  0             272352.3632  -0.0896  0.050  -0.0896 0.50  
2277: 44  2 42  0   43  2 41  0             272354.0654  -0.0905  0.050  -0.0905 0.50  
2278: 44  3 42  0   43  3 41  0             272354.0654  -0.0905  0.050  -0.0905 0.50  
2279: 43  3 40  0   42  3 39  0             272355.3951  -0.0592  0.050  -0.0592 0.50  
2280: 43  4 40  0   42  4 39  0             272355.3951  -0.0592  0.050  -0.0592 0.50  
2281: 42  4 38  0   41  4 37  0             272356.3424  -0.0864  0.050  -0.0864 0.50  
2282: 42  5 38  0   41  5 37  0             272356.3424  -0.0864  0.050  -0.0864 0.50  
2283: 41  5 36  0   40  5 35  0             272357.1051  -0.0621  0.050  -0.0621 0.50  
2284: 41  6 36  0   40  6 35  0             272357.1051  -0.0621  0.050  -0.0621 0.50  
2285: 40  6 34  0   39  6 33  0             272357.7102  -0.0583  0.050  -0.0583 0.50  
2286: 40  7 34  0   39  7 33  0             272357.7102  -0.0583  0.050  -0.0583 0.50  
2287: 39  7 32  0   38  7 31  0             272358.3428  -0.0060  0.050  -0.0060 0.50  
2288: 39  8 32  0   38  8 31  0             272358.3428  -0.0060  0.050  -0.0060 0.50  
2289: 38  8 30  0   37  8 29  0             272358.9964  -0.0538  0.050  -0.0539 0.50  
2290: 38  9 30  0   37  9 29  0             272358.9964  -0.0538  0.050  -0.0539 0.50  
2291: 36 10 26  0   35 10 25  0             272361.5652  -0.0598  0.050  -0.0599 0.50  
2292: 36 11 26  0   35 11 25  0             272361.5652  -0.0598  0.050  -0.0599 0.50  
2293: 35 11 24  0   34 11 23  0             272364.1016  -0.0226  0.050  -0.0226 0.50  
2294: 35 12 24  0   34 12 23  0             272364.1016  -0.0226  0.050  -0.0226 0.50  
2295: 34 12 22  0   33 12 21  0             272368.1299  -0.0036  0.050  -0.0037 0.50  
2296: 34 13 22  0   33 13 21  0             272368.1299  -0.0036  0.050  -0.0037 0.50  
2297: 33 13 20  0   32 13 19  0             272374.6273   0.0147  0.050   0.0148 0.50  
2298: 33 14 20  0   32 14 19  0             272374.6273   0.0147  0.050   0.0148 0.50  
2299: 32 14 18  0   31 14 17  0             272385.2318  -0.0278  0.050  -0.0278 0.50  
2300: 32 15 18  0   31 15 17  0             272385.2318  -0.0278  0.050  -0.0278 0.50  
2301: 31 15 16  0   30 15 15  0             272403.3383   0.0265  0.050   0.0266 0.50  
2302: 31 16 16  0   30 16 15  0             272403.3383   0.0265  0.050   0.0266 0.50  
2303: 30 16 14  0   29 16 13  0             272435.5237   0.0294  0.050   0.0294 0.50  
2304: 30 17 14  0   29 17 13  0             272435.5237   0.0294  0.050   0.0294 0.50  
2305: 29 17 12  0   28 17 11  0             272497.4715   0.0527  0.050   0.0532 0.50  
2306: 29 18 12  0   28 18 11  0             272497.4715   0.0537  0.050   0.0532 0.50  
2307: 26 21  6  0   25 21  5  0             272615.4932   0.0491  0.050               
2308: 28 18 10  0   27 18  9  0             272631.3905  -0.2629  0.050  -0.0597 0.50  
2309: 28 19 10  0   27 19  9  0             272631.3905   0.1435  0.050  -0.0597 0.50  
2310: 27 20  8  0   26 20  7  0             272950.4556  -0.0316  0.050               
2311: 27 19  8  0   26 19  7  0             273023.9782   0.0381  0.050               
2312: 47  0 47  0   46  0 46  0             278205.3334   0.0650  0.050   0.0651 0.50  
2313: 47  1 47  0   46  1 46  0             278205.3334   0.0650  0.050   0.0651 0.50  
2314: 46  1 45  0   45  1 44  0             278207.4579   0.0163  0.050   0.0163 0.50  
2315: 46  2 45  0   45  2 44  0             278207.4579   0.0163  0.050   0.0163 0.50  
2316: 45  2 43  0   44  2 42  0             278209.1700   0.0486  0.050   0.0486 0.50  
2317: 45  3 43  0   44  3 42  0             278209.1700   0.0486  0.050   0.0486 0.50  
2318: 44  3 41  0   43  3 40  0             278210.4023   0.0197  0.050   0.0198 0.50  
2319: 44  4 41  0   43  4 40  0             278210.4023   0.0197  0.050   0.0198 0.50  
2320: 43  4 39  0   42  4 38  0             278211.2986  -0.0064  0.050  -0.0065 0.50  
2321: 43  5 39  0   42  5 38  0             278211.2986  -0.0064  0.050  -0.0065 0.50  
2322: 39  8 31  0   38  8 30  0             278213.4963  -0.0181  0.050  -0.0182 0.50  
2323: 39  9 31  0   38  9 30  0             278213.4963  -0.0181  0.050  -0.0182 0.50  
2324: 38  9 29  0   37  9 28  0             278214.3828   0.0499  0.050   0.0500 0.50  
2325: 38 10 29  0   37 10 28  0             278214.3828   0.0499  0.050   0.0500 0.50  
2326: 37 10 27  0   36 10 26  0             278215.6635   0.0212  0.050   0.0213 0.50  
2327: 37 11 27  0   36 11 26  0             278215.6635   0.0212  0.050   0.0213 0.50  
2328: 36 11 25  0   35 11 24  0             278217.7446  -0.0273  0.050  -0.0274 0.50  
2329: 36 12 25  0   35 12 24  0             278217.7446  -0.0273  0.050  -0.0274 0.50  
2330: 35 12 23  0   34 12 22  0             278221.2389   0.0177  0.050   0.0177 0.50  
2331: 35 13 23  0   34 13 22  0             278221.2389   0.0177  0.050   0.0177 0.50  
2332: 34 13 21  0   33 13 20  0             278226.7986   0.0040  0.050   0.0040 0.50  
2333: 34 14 21  0   33 14 20  0             278226.7986   0.0040  0.050   0.0040 0.50  
2334: 33 14 19  0   32 14 18  0             278235.8423  -0.0305  0.050  -0.0306 0.50  
2335: 33 15 19  0   32 15 18  0             278235.8423  -0.0305  0.050  -0.0306 0.50  
2336: 32 15 17  0   31 15 16  0             278251.0175   0.0249  0.050   0.0249 0.50  
2337: 32 16 17  0   31 16 16  0             278251.0175   0.0249  0.050   0.0249 0.50  
2338: 31 16 15  0   30 16 14  0             278277.1692  -0.0239  0.050  -0.0239 0.50  
2339: 31 17 15  0   30 17 14  0             278277.1692  -0.0239  0.050  -0.0239 0.50  
2340: 30 17 13  0   29 17 12  0             278325.4963  -0.0094  0.050  -0.0094 0.50  
2341: 30 18 13  0   29 18 12  0             278325.4963  -0.0093  0.050  -0.0094 0.50  
2342: 29 18 11  0   28 18 10  0             278423.5396   0.0774  0.050   0.0932 0.50  
2343: 29 19 11  0   28 19 10  0             278423.5396   0.1089  0.050   0.0932 0.50  
2344: 28 20  9  0   27 20  8  0             278650.7058   0.0347  0.050               
2345: 27 20  7  0   26 20  6  0             279786.5919   0.0884  0.050               
2346: 26 21  5  0   25 21  4  0             284044.1781  -0.0131  0.050               
2347: 48  0 48  0   47  0 47  0             284060.1280  -0.0136  0.050  -0.0137 0.50  
2348: 48  1 48  0   47  1 47  0             284060.1280  -0.0136  0.050  -0.0137 0.50  
2349: 47  1 46  0   46  1 45  0             284062.2655  -0.0394  0.050  -0.0395 0.50  
2350: 47  2 46  0   46  2 45  0             284062.2655  -0.0394  0.050  -0.0395 0.50  
2351: 46  2 44  0   45  2 43  0             284063.8980  -0.0633  0.050  -0.0634 0.50  
2352: 46  3 44  0   45  3 43  0             284063.8980  -0.0633  0.050  -0.0634 0.50  
2353: 45  3 42  0   44  3 41  0             284065.1465  -0.0391  0.050  -0.0392 0.50  
2354: 45  4 42  0   44  4 41  0             284065.1465  -0.0391  0.050  -0.0392 0.50  
2355: 44  4 40  0   43  4 39  0             284065.9860  -0.0704  0.050  -0.0704 0.50  
2356: 44  5 40  0   43  5 39  0             284065.9860  -0.0704  0.050  -0.0704 0.50  
2357: 41  7 34  0   40  7 33  0             284067.3682  -0.0764  0.050  -0.0764 0.50  
2358: 41  8 34  0   40  8 33  0             284067.3682  -0.0764  0.050  -0.0764 0.50  
2359: 39  9 30  0   38  9 29  0             284068.4738  -0.0281  0.050  -0.0282 0.50  
2360: 39 10 30  0   38 10 29  0             284068.4738  -0.0281  0.050  -0.0282 0.50  
2361: 38 10 28  0   37 10 27  0             284069.5861   0.0155  0.050   0.0156 0.50  
2362: 38 11 28  0   37 11 27  0             284069.5861   0.0155  0.050   0.0156 0.50  
2363: 36 12 24  0   35 12 23  0             284074.3459   0.0302  0.050   0.0303 0.50  
2364: 36 13 24  0   35 13 23  0             284074.3459   0.0302  0.050   0.0303 0.50  
2365: 35 13 22  0   34 13 21  0             284079.1123   0.0021  0.050   0.0021 0.50  
2366: 35 14 22  0   34 14 21  0             284079.1123   0.0021  0.050   0.0021 0.50  
2367: 34 14 20  0   33 14 19  0             284086.8627  -0.0222  0.050  -0.0222 0.50  
2368: 34 15 20  0   33 15 19  0             284086.8627  -0.0222  0.050  -0.0222 0.50  
2369: 33 15 18  0   32 15 17  0             284099.6602  -0.0013  0.050  -0.0013 0.50  
2370: 33 16 18  0   32 16 17  0             284099.6602  -0.0013  0.050  -0.0013 0.50  
2371: 32 16 16  0   31 16 15  0             284121.2934  -0.0047  0.050  -0.0047 0.50  
2372: 32 17 16  0   31 17 15  0             284121.2934  -0.0047  0.050  -0.0047 0.50  
2373: 27 22  6  0   26 22  5  0             284145.0099  -0.0828  0.050               
2374: 31 17 14  0   30 17 13  0             284159.8518   0.0295  0.050   0.0296 0.50  
2375: 31 18 14  0   30 18 13  0             284159.8518   0.0295  0.050   0.0296 0.50  
2376: 30 18 12  0   29 18 11  0             284233.9256   0.0164  0.050   0.0175 0.50  
2377: 30 19 12  0   29 19 11  0             284233.9256   0.0186  0.050   0.0175 0.50  
2378: 29 20 10  0   28 20  9  0             284394.0898  -0.0435  0.050               
2379: 29 19 10  0   28 19  9  0             284394.9116  -0.0005  0.050               
2380: 28 21  8  0   27 21  7  0             284764.9197   0.0466  0.050               
2381: 28 20  8  0   27 20  7  0             284885.5500   0.0069  0.050               
2382: 49  0 49  0   48  0 48  0             289914.8850  -0.0019  0.050  -0.0020 0.50  
2383: 49  1 49  0   48  1 48  0             289914.8850  -0.0019  0.050  -0.0020 0.50  
2384: 48  1 47  0   47  1 46  0             289916.9815  -0.0586  0.050  -0.0587 0.50  
2385: 48  2 47  0   47  2 46  0             289916.9815  -0.0586  0.050  -0.0587 0.50  
2386: 47  2 45  0   46  2 44  0             289918.6126  -0.0607  0.050  -0.0608 0.50  
2387: 47  3 45  0   46  3 44  0             289918.6126  -0.0607  0.050  -0.0608 0.50  
2388: 46  3 43  0   45  3 42  0             289919.8265  -0.0343  0.050  -0.0343 0.50  
2389: 46  4 43  0   45  4 42  0             289919.8265  -0.0343  0.050  -0.0343 0.50  
2390: 39 10 29  0   38 10 28  0             289923.3842  -0.0179  0.050  -0.0179 0.50  
2391: 39 11 29  0   38 11 28  0             289923.3842  -0.0179  0.050  -0.0179 0.50  
2392: 38 11 27  0   37 11 26  0             289924.9119   0.0269  0.050   0.0269 0.50  
2393: 38 12 27  0   37 12 26  0             289924.9119   0.0269  0.050   0.0269 0.50  
2394: 37 12 25  0   36 12 24  0             289927.4147   0.0233  0.050   0.0233 0.50  
2395: 37 13 25  0   36 13 24  0             289927.4147   0.0233  0.050   0.0233 0.50  
2396: 36 13 23  0   35 13 22  0             289931.5350   0.0276  0.050   0.0277 0.50  
2397: 36 14 23  0   35 14 22  0             289931.5350   0.0276  0.050   0.0277 0.50  
2398: 35 14 21  0   34 14 20  0             289938.1620  -0.0204  0.050  -0.0205 0.50  
2399: 35 15 21  0   34 15 20  0             289938.1620  -0.0204  0.050  -0.0205 0.50  
2400: 34 15 19  0   33 15 18  0             289949.0867   0.0342  0.050   0.0342 0.50  
2401: 34 16 19  0   33 16 18  0             289949.0867   0.0342  0.050   0.0342 0.50  
2402: 33 16 17  0   32 16 16  0             289967.1408   0.0125  0.050   0.0126 0.50  
2403: 33 17 17  0   32 17 16  0             289967.1408   0.0125  0.050   0.0126 0.50  
2404: 32 17 15  0   31 17 14  0             289998.3828  -0.0166  0.050  -0.0166 0.50  
2405: 32 18 15  0   31 18 14  0             289998.3828  -0.0166  0.050  -0.0166 0.50  
2406: 31 18 13  0   30 18 12  0             290055.9917  -0.0088  0.050  -0.0088 0.50  
2407: 31 19 13  0   30 19 12  0             290055.9917  -0.0087  0.050  -0.0088 0.50  
2408: 30 19 11  0   29 19 10  0             290172.8743   0.0284  0.050   0.0604 0.50  
2409: 30 20 11  0   29 20 10  0             290172.8743   0.0922  0.050   0.0604 0.50  
2410: 29 21  9  0   28 21  8  0             290442.7346  -0.0635  0.050               
2411: 29 20  9  0   28 20  8  0             290457.3050  -0.0111  0.050               
2412: 28 22  7  0   27 22  6  0             290782.2335  -0.0218  0.050               
2413: 28 21  7  0   27 21  6  0             291929.1909   0.0728  0.050               
2414: 28 23  6  0   27 23  5  0             295597.6217  -0.0644  0.050               
2415: 50  0 50  0   49  0 49  0             295769.4465  -0.0547  0.050  -0.0548 0.50  
2416: 50  1 50  0   49  1 49  0             295769.4465  -0.0547  0.050  -0.0548 0.50  
2417: 49  1 48  0   48  1 47  0             295771.5510  -0.0936  0.050  -0.0936 0.50  
2418: 49  2 48  0   48  2 47  0             295771.5510  -0.0936  0.050  -0.0936 0.50  
2419: 41  9 32  0   40  9 31  0             295776.0632  -0.4386  0.050  -0.0899 0.12  
2420: 41 10 32  0   40 10 31  0             295776.0632  -0.4386  0.050  -0.0899 0.12  
2421: 42  8 34  0   41  8 33  0             295776.0632  -0.1376  0.050  -0.0899 0.12  
2422: 42  9 34  0   41  9 33  0             295776.0632  -0.1376  0.050  -0.0899 0.12  
2423: 43  7 36  0   42  7 35  0             295776.0632   0.0159  0.050  -0.0899 0.13  
2424: 43  8 36  0   42  8 35  0             295776.0632   0.0159  0.050  -0.0899 0.13  
2425: 44  6 38  0   43  6 37  0             295776.0632   0.1632  0.050  -0.0899 0.13  
2426: 44  7 38  0   43  7 37  0             295776.0632   0.1632  0.050  -0.0899 0.13  
2427: 39 11 28  0   38 11 27  0             295778.3995   0.0744  0.050   0.0745 0.50  
2428: 39 12 28  0   38 12 27  0             295778.3995   0.0744  0.050   0.0745 0.50  
2429: 38 12 26  0   37 12 25  0             295780.4697   0.0421  0.050   0.0421 0.50  
2430: 38 13 26  0   37 13 25  0             295780.4697   0.0421  0.050   0.0421 0.50  
2431: 37 13 24  0   36 13 23  0             295783.9789   0.0337  0.050   0.0338 0.50  
2432: 37 14 24  0   36 14 23  0             295783.9789   0.0337  0.050   0.0338 0.50  
2433: 36 14 22  0   35 14 21  0             295789.7198   0.0403  0.050   0.0403 0.50  
2434: 36 15 22  0   35 15 21  0             295789.7198   0.0403  0.050   0.0403 0.50  
2435: 35 15 20  0   34 15 19  0             295799.0057   0.0331  0.050   0.0331 0.50  
2436: 35 16 20  0   34 16 19  0             295799.0057   0.0331  0.050   0.0331 0.50  
2437: 34 16 18  0   33 16 17  0             295814.2561   0.0420  0.050   0.0421 0.50  
2438: 34 17 18  0   33 17 17  0             295814.2561   0.0420  0.050   0.0421 0.50  
2439: 33 17 16  0   32 17 15  0             295840.0543   0.0826  0.050   0.0827 0.50  
2440: 33 18 16  0   32 18 15  0             295840.0543   0.0826  0.050   0.0827 0.50  
2441: 32 18 14  0   31 18 13  0             295885.7693   0.0067  0.050   0.0067 0.50  
2442: 32 19 14  0   31 19 13  0             295885.7693   0.0067  0.050   0.0067 0.50  
2443: 31 19 12  0   30 19 11  0             295973.7861   0.0000  0.050   0.0023 0.50  
2444: 31 20 12  0   30 20 11  0             295973.7861   0.0046  0.050   0.0023 0.50  
2445: 28 25  4  0   27 25  3  0             296215.8957   0.0062  0.050               
2446: 29 22  8  0   28 22  7  0             296587.4062   0.0550  0.050               
2447: 29 21  8  0   28 21  7  0             296780.9227   0.0461  0.050               
2448: 28 25  3  0   27 25  2  0             297737.9157   0.0332  0.050               
2449: 28 22  6  0   27 22  5  0             301021.5734   0.0460  0.050               
2450: 67 16 51  0   67 16 52  0             301237.5405   0.0117  0.050   0.0118 0.50  
2451: 67 17 51  0   67 15 52  0             301237.5405   0.0117  0.050   0.0118 0.50  
2452: 21 12  9  0   20 10 10  0             301358.4027   0.0298  0.050   0.0277 0.50  
2453: 21 13  9  0   20 11 10  0             301358.4027   0.0255  0.050   0.0277 0.50  
2454: 61 10 51  0   61 10 52  0             301456.0549  -0.0356  0.050  -0.0357 0.50  
2455: 61 11 51  0   61  9 52  0             301456.0549  -0.0356  0.050  -0.0357 0.50  
2456: 51  0 51  0   50  0 50  0             301624.0429   0.0605  0.050   0.0605 0.50  
2457: 51  1 51  0   50  1 50  0             301624.0429   0.0605  0.050   0.0605 0.50  
2458: 50  1 49  0   49  1 48  0             301626.1605   0.0448  0.050   0.0449 0.50  
2459: 50  2 49  0   49  2 48  0             301626.1605   0.0448  0.050   0.0449 0.50  
2460: 49  2 47  0   48  2 46  0             301627.7432   0.0403  0.050   0.0404 0.50  
2461: 49  3 47  0   48  3 46  0             301627.7432   0.0403  0.050   0.0404 0.50  
2462: 42  9 33  0   41  9 32  0             301630.1696  -0.1533  0.050   0.0340 0.09  
2463: 42 10 33  0   41 10 32  0             301630.1696  -0.1533  0.050   0.0340 0.09  
2464: 43  8 35  0   42  8 34  0             301630.1696  -0.0119  0.050   0.0340 0.10  
2465: 43  9 35  0   42  9 34  0             301630.1696  -0.0119  0.050   0.0340 0.10  
2466: 44  7 37  0   43  7 36  0             301630.1696   0.0139  0.050   0.0340 0.10  
2467: 44  8 37  0   43  8 36  0             301630.1696   0.0139  0.050   0.0340 0.10  
2468: 45  6 39  0   44  6 38  0             301630.1696   0.0581  0.050   0.0340 0.10  
2469: 45  7 39  0   44  7 38  0             301630.1696   0.0581  0.050   0.0340 0.10  
2470: 46  5 41  0   45  5 40  0             301630.1696   0.2326  0.050   0.0340 0.11  
2471: 46  6 41  0   45  6 40  0             301630.1696   0.2326  0.050   0.0340 0.11  
2472: 40 11 29  0   39 11 28  0             301631.7655   0.0917  0.050   0.0918 0.50  
2473: 40 12 29  0   39 12 28  0             301631.7655   0.0917  0.050   0.0918 0.50  
2474: 39 12 27  0   38 12 26  0             301633.4283   0.0213  0.050   0.0214 0.50  
2475: 39 13 27  0   38 13 26  0             301633.4283   0.0213  0.050   0.0214 0.50  
2476: 38 13 25  0   37 13 24  0             301636.4110   0.0201  0.050   0.0202 0.50  
2477: 38 14 25  0   37 14 24  0             301636.4110   0.0201  0.050   0.0202 0.50  
2478: 37 14 23  0   36 14 22  0             301641.3262   0.0162  0.050   0.0162 0.50  
2479: 37 15 23  0   36 15 22  0             301641.3262   0.0162  0.050   0.0162 0.50  
2480: 36 15 21  0   35 15 20  0             301649.3068   0.0277  0.050   0.0278 0.50  
2481: 36 16 21  0   35 16 20  0             301649.3068   0.0277  0.050   0.0278 0.50  
2482: 35 16 19  0   34 16 18  0             301662.2616   0.0377  0.050   0.0378 0.50  
2483: 35 17 19  0   34 17 18  0             301662.2616   0.0377  0.050   0.0378 0.50  
2484: 34 17 17  0   33 17 16  0             301683.7108   0.0159  0.050   0.0159 0.50  
2485: 34 18 17  0   33 18 16  0             301683.7108   0.0159  0.050   0.0159 0.50  
2486: 33 18 15  0   32 18 14  0             301720.7959   0.0301  0.050   0.0302 0.50  
2487: 33 19 15  0   32 19 14  0             301720.7959   0.0301  0.050   0.0302 0.50  
2488: 32 19 13  0   31 19 12  0             301789.0473   0.0707  0.050   0.0709 0.50  
2489: 32 20 13  0   31 20 12  0             301789.0473   0.0710  0.050   0.0709 0.50  
2490: 31 20 11  0   30 20 10  0             301927.4251  -0.0387  0.050   0.0242 0.50  
2491: 31 21 11  0   30 21 10  0             301927.4251   0.0871  0.050   0.0242 0.50  
2492: 30 22  9  0   29 22  8  0             302245.4378   0.0503  0.050               
2493: 30 21  9  0   29 21  8  0             302270.3453   0.0437  0.050               
2494: 29 23  7  0   28 23  6  0             302533.3357   0.0233  0.050               
2495: 23 18  6  0   22 16  7  0             306126.4199   0.0387  0.050               
2496: 29 24  6  0   28 24  5  0             306963.5103  -0.0452  0.050               
2497: 70 18 52  0   70 18 53  0             306998.3874   0.0157  0.050   0.0158 0.50  
2498: 70 19 52  0   70 17 53  0             306998.3874   0.0157  0.050   0.0158 0.50  
2499: 69 17 52  0   69 17 53  0             307039.3452   0.0128  0.050   0.0129 0.50  
2500: 69 18 52  0   69 16 53  0             307039.3452   0.0128  0.050   0.0129 0.50  
2501: 66 14 52  0   66 14 53  0             307157.3877   0.0286  0.050   0.0287 0.50  
2502: 66 15 52  0   66 13 53  0             307157.3877   0.0286  0.050   0.0287 0.50  
2503: 62 10 52  0   62 10 53  0             307303.8112   0.0459  0.050   0.0460 0.50  
2504: 62 11 52  0   62  9 53  0             307303.8112   0.0459  0.050   0.0460 0.50  
2505: 61  9 52  0   61  9 53  0             307338.4905   0.0181  0.050   0.0181 0.50  
2506: 61 10 52  0   61  8 53  0             307338.4905   0.0181  0.050   0.0181 0.50  
2507: 60  8 52  0   60  8 53  0             307372.4684   0.0284  0.050   0.0284 0.50  
2508: 60  9 52  0   60  7 53  0             307372.4684   0.0284  0.050   0.0284 0.50  
2509: 59  7 52  0   59  7 53  0             307405.7298   0.0528  0.050   0.0529 0.50  
2510: 59  8 52  0   59  6 53  0             307405.7298   0.0528  0.050   0.0529 0.50  
2511: 52  0 52  0   51  0 51  0             307478.3678   0.0406  0.050   0.0406 0.50  
2512: 52  1 52  0   51  1 51  0             307478.3678   0.0406  0.050   0.0406 0.50  
2513: 51  1 50  0   50  1 49  0             307480.4881   0.0374  0.050   0.0374 0.50  
2514: 51  2 50  0   50  2 49  0             307480.4881   0.0374  0.050   0.0374 0.50  
2515: 50  2 48  0   49  2 47  0             307482.0401   0.0251  0.050   0.0251 0.50  
2516: 50  3 48  0   49  3 47  0             307482.0401   0.0251  0.050   0.0251 0.50  
2517: 42 10 32  0   41 10 31  0             307484.1170  -0.1316  0.050  -0.0022 0.08  
2518: 42 11 32  0   41 11 31  0             307484.1170  -0.1316  0.050  -0.0022 0.08  
2519: 43  9 34  0   42  9 33  0             307484.1170   0.0976  0.050  -0.0022 0.08  
2520: 43 10 34  0   42 10 33  0             307484.1170   0.0976  0.050  -0.0022 0.08  
2521: 44  8 36  0   43  8 35  0             307484.1170   0.0844  0.050  -0.0022 0.08  
2522: 44  9 36  0   43  9 35  0             307484.1170   0.0844  0.050  -0.0022 0.08  
2523: 45  7 38  0   44  7 37  0             307484.1170  -0.0144  0.050  -0.0022 0.08  
2524: 45  8 38  0   44  8 37  0             307484.1170  -0.0144  0.050  -0.0022 0.08  
2525: 46  6 40  0   45  6 39  0             307484.1170  -0.0718  0.050  -0.0022 0.09  
2526: 46  7 40  0   45  7 39  0             307484.1170  -0.0718  0.050  -0.0022 0.09  
2527: 47  5 42  0   46  5 41  0             307484.1170   0.0203  0.050  -0.0022 0.09  
2528: 47  6 42  0   46  6 41  0             307484.1170   0.0203  0.050  -0.0022 0.09  
2529: 40 12 28  0   39 12 27  0             307486.3483   0.0332  0.050   0.0333 0.50  
2530: 40 13 28  0   39 13 27  0             307486.3483   0.0332  0.050   0.0333 0.50  
2531: 39 13 26  0   38 13 25  0             307488.8259   0.0075  0.050   0.0076 0.50  
2532: 39 14 26  0   38 14 25  0             307488.8259   0.0075  0.050   0.0076 0.50  
2533: 38 14 24  0   37 14 23  0             307493.0227   0.0003  0.050   0.0003 0.50  
2534: 38 15 24  0   37 15 23  0             307493.0227   0.0003  0.050   0.0003 0.50  
2535: 37 15 22  0   36 15 21  0             307499.8635  -0.0007  0.050  -0.0007 0.50  
2536: 37 16 22  0   36 16 21  0             307499.8635  -0.0007  0.050  -0.0007 0.50  
2537: 36 16 20  0   35 16 19  0             307510.9670   0.0497  0.050   0.0498 0.50  
2538: 36 17 20  0   35 17 19  0             307510.9670   0.0497  0.050   0.0498 0.50  
2539: 35 17 18  0   34 17 17  0             307528.9885  -0.0002  0.050  -0.0002 0.50  
2540: 35 18 18  0   34 18 17  0             307528.9885  -0.0002  0.050  -0.0002 0.50  
2541: 34 18 16  0   33 18 15  0             307559.4497  -0.0030  0.050  -0.0030 0.50  
2542: 34 19 16  0   33 19 15  0             307559.4497  -0.0030  0.050  -0.0030 0.50  
2543: 33 19 14  0   32 19 13  0             307613.5247   0.0012  0.050   0.0013 0.50  
2544: 33 20 14  0   32 20 13  0             307613.5247   0.0012  0.050   0.0013 0.50  
2545: 32 20 12  0   31 20 11  0             307717.4460   0.0068  0.050   0.0117 0.50  
2546: 32 21 12  0   31 21 11  0             307717.4460   0.0164  0.050   0.0117 0.50  
2547: 29 26  3  0   28 26  2  0             307744.1207   0.0658  0.050               
2548: 31 22 10  0   30 22  9  0             307942.5289   0.0423  0.050               
2549: 31 21 10  0   30 21  9  0             307945.1202  -0.0137  0.050               
2550: 29 25  5  0   28 25  4  0             308199.5093   0.0055  0.050               
2551: 30 23  8  0   29 23  7  0             308415.6718   0.0533  0.050               
2552: 30 22  8  0   29 22  7  0             308718.8350  -0.0207  0.050               
2553: 24 20  5  0   23 18  6  0             311702.6773   0.0579  0.050               
2554: 67 14 53  0   67 14 54  0             313000.8414   0.0352  0.050   0.0352 0.50  
2555: 67 15 53  0   67 13 54  0             313000.8414   0.0352  0.050   0.0352 0.50  
2556: 66 13 53  0   66 13 54  0             313039.6236   0.0841  0.050   0.0841 0.50  
2557: 66 14 53  0   66 12 54  0             313039.6236   0.0841  0.050   0.0841 0.50  
2558: 59  6 53  0   59  6 54  0             313289.4526   0.0298  0.050   0.0298 0.50  
2559: 59  7 53  0   59  5 54  0             313289.4526   0.0298  0.050   0.0298 0.50  
2560: 58  5 53  0   58  5 54  0             313322.2720   0.0837  0.050   0.0837 0.50  
2561: 58  6 53  0   58  4 54  0             313322.2720   0.0837  0.050   0.0837 0.50  
2562: 53  0 53  0   52  0 52  0             313332.5519   0.0185  0.050   0.0185 0.50  
2563: 53  1 53  0   52  1 52  0             313332.5519   0.0185  0.050   0.0185 0.50  
2564: 52  1 51  0   51  1 50  0             313334.6384  -0.0086  0.050  -0.0087 0.50  
2565: 52  2 51  0   51  2 50  0             313334.6384  -0.0086  0.050  -0.0087 0.50  
2566: 51  2 49  0   50  2 48  0             313336.1521  -0.0363  0.050  -0.0363 0.50  
2567: 51  3 49  0   50  3 48  0             313336.1521  -0.0363  0.050  -0.0363 0.50  
2568: 42 11 31  0   41 11 30  0             313337.9250  -0.1384  0.050   0.0321 0.06  
2569: 42 12 31  0   41 12 30  0             313337.9250  -0.1384  0.050   0.0321 0.06  
2570: 43 10 33  0   42 10 32  0             313337.9250   0.2959  0.050   0.0321 0.06  
2571: 43 11 33  0   42 11 32  0             313337.9250   0.2959  0.050   0.0321 0.06  
2572: 44  9 35  0   43  9 34  0             313337.9250   0.3379  0.050   0.0321 0.06  
2573: 44 10 35  0   43 10 34  0             313337.9250   0.3379  0.050   0.0321 0.06  
2574: 45  8 37  0   44  8 36  0             313337.9250   0.1746  0.050   0.0321 0.06  
2575: 45  9 37  0   44  9 36  0             313337.9250   0.1746  0.050   0.0321 0.06  
2576: 46  7 39  0   45  7 38  0             313337.9250  -0.0466  0.050   0.0321 0.06  
2577: 46  8 39  0   45  8 38  0             313337.9250  -0.0466  0.050   0.0321 0.06  
2578: 47  6 41  0   46  6 40  0             313337.9250  -0.2040  0.050   0.0321 0.07  
2579: 47  7 41  0   46  7 40  0             313337.9250  -0.2040  0.050   0.0321 0.07  
2580: 48  5 43  0   47  5 42  0             313337.9250  -0.1934  0.050   0.0321 0.07  
2581: 48  6 43  0   47  6 42  0             313337.9250  -0.1934  0.050   0.0321 0.07  
2582: 49  4 45  0   48  4 44  0             313337.9250   0.0780  0.050   0.0321 0.07  
2583: 49  5 45  0   48  5 44  0             313337.9250   0.0780  0.050   0.0321 0.07  
2584: 40 13 27  0   39 13 26  0             313341.2100   0.0041  0.050   0.0042 0.50  
2585: 40 14 27  0   39 14 26  0             313341.2100   0.0041  0.050   0.0042 0.50  
2586: 39 14 25  0   38 14 24  0             313344.7692  -0.0066  0.050  -0.0067 0.50  
2587: 39 15 25  0   38 15 24  0             313344.7692  -0.0066  0.050  -0.0067 0.50  
2588: 38 15 23  0   37 15 22  0             313350.6592   0.0135  0.050   0.0136 0.50  
2589: 38 16 23  0   37 16 22  0             313350.6592   0.0135  0.050   0.0136 0.50  
2590: 37 16 21  0   36 16 20  0             313360.1459   0.0288  0.050   0.0289 0.50  
2591: 37 17 21  0   36 17 20  0             313360.1459   0.0288  0.050   0.0289 0.50  
2592: 36 17 19  0   35 17 18  0             313375.4699   0.0261  0.050   0.0261 0.50  
2593: 36 18 19  0   35 18 18  0             313375.4699   0.0261  0.050   0.0261 0.50  
2594: 35 18 17  0   34 18 16  0             313400.7935   0.0052  0.050   0.0052 0.50  
2595: 35 19 17  0   34 19 16  0             313400.7935   0.0052  0.050   0.0052 0.50  
2596: 34 19 15  0   33 19 14  0             313444.4641   0.0102  0.050   0.0102 0.50  
2597: 34 20 15  0   33 20 14  0             313444.4641   0.0102  0.050   0.0102 0.50  
2598: 33 20 13  0   32 20 12  0             313524.7505   0.0273  0.050   0.0277 0.50  
2599: 33 21 13  0   32 21 12  0             313524.7505   0.0279  0.050   0.0277 0.50  
2600: 29 23  6  0   28 23  5  0             313538.1815   0.0953  0.050               
2601: 32 21 11  0   31 21 10  0             313687.8001  -0.1153  0.050   0.0056 0.50  
2602: 32 22 11  0   31 22 10  0             313687.8001   0.1266  0.050   0.0056 0.50  
2603: 31 23  9  0   30 23  8  0             314058.9766   0.0619  0.050               
2604: 31 22  9  0   30 22  8  0             314100.6796  -0.0322  0.050               
2605: 30 24  7  0   29 24  6  0             314250.0648   0.0563  0.050               
2606: 30 23  7  0   29 23  6  0             316535.3184   0.0213  0.050               
2607: 30 25  6  0   29 25  5  0             318234.8189   0.0119  0.050               
2608: 29 24  5  0   28 24  4  0             318421.8119   0.0333  0.050               
2609: 30 26  5  0   29 26  4  0             318880.9757   0.0529  0.050               
2610: 67 13 54  0   67 13 55  0             318883.5805   0.0057  0.050   0.0058 0.50  
2611: 67 14 54  0   67 12 55  0             318883.5805   0.0057  0.050   0.0058 0.50  
2612: 54  0 54  0   53  0 53  0             319186.6670   0.0688  0.050   0.0689 0.50  
2613: 54  1 54  0   53  1 53  0             319186.6670   0.0688  0.050   0.0689 0.50  
2614: 42 12 30  0   41 12 29  0             319191.8881   0.0181  0.050   0.0345 0.08  
2615: 42 13 30  0   41 13 29  0             319191.8881   0.0181  0.050   0.0345 0.08  
2616: 47  7 40  0   46  7 39  0             319191.8881   0.2149  0.050   0.0345 0.10  
2617: 47  8 40  0   46  8 39  0             319191.8881   0.2149  0.050   0.0345 0.10  
2618: 48  6 42  0   47  6 41  0             319191.8881  -0.0413  0.050   0.0345 0.10  
2619: 48  7 42  0   47  7 41  0             319191.8881  -0.0413  0.050   0.0345 0.10  
2620: 49  5 44  0   48  5 43  0             319191.8881  -0.1115  0.050   0.0345 0.11  
2621: 49  6 44  0   48  6 43  0             319191.8881  -0.1115  0.050   0.0345 0.11  
2622: 50  4 46  0   49  4 45  0             319191.8881   0.0951  0.050   0.0345 0.11  
2623: 50  5 46  0   49  5 45  0             319191.8881   0.0951  0.050   0.0345 0.11  
2624: 41 13 28  0   40 13 27  0             319193.6321   0.0965  0.050   0.0965 0.50  
2625: 41 14 28  0   40 14 27  0             319193.6321   0.0965  0.050   0.0965 0.50  
2626: 40 14 26  0   39 14 25  0             319196.5709   0.0333  0.050   0.0334 0.50  
2627: 40 15 26  0   39 15 25  0             319196.5709   0.0333  0.050   0.0334 0.50  
2628: 39 15 24  0   38 15 23  0             319201.5057  -0.0533  0.050  -0.0533 0.50  
2629: 39 16 24  0   38 16 23  0             319201.5057  -0.0533  0.050  -0.0533 0.50  
2630: 38 16 22  0   37 16 21  0             319209.7188   0.0291  0.050   0.0291 0.50  
2631: 38 17 22  0   37 17 21  0             319209.7188   0.0291  0.050   0.0291 0.50  
2632: 37 17 20  0   36 17 19  0             319222.7935   0.0293  0.050   0.0294 0.50  
2633: 37 18 20  0   36 18 19  0             319222.7935   0.0293  0.050   0.0294 0.50  
2634: 36 18 18  0   35 18 17  0             319244.0952   0.0332  0.050   0.0332 0.50  
2635: 36 19 18  0   35 19 17  0             319244.0952   0.0332  0.050   0.0332 0.50  
2636: 35 19 16  0   34 19 15  0             319279.9014   0.0322  0.050   0.0323 0.50  
2637: 35 20 16  0   34 20 15  0             319279.9014   0.0322  0.050   0.0323 0.50  
2638: 34 20 14  0   33 20 13  0             319343.3389   0.0128  0.050   0.0129 0.50  
2639: 34 21 14  0   33 21 13  0             319343.3389   0.0129  0.050   0.0129 0.50  
2640: 33 21 12  0   32 21 11  0             319465.2771  -0.0101  0.050  -0.0004 0.50  
2641: 33 22 12  0   32 22 11  0             319465.2771   0.0093  0.050  -0.0004 0.50  
2642: 32 23 10  0   31 23  9  0             319729.5153   0.0011  0.050               
2643: 31 24  8  0   30 24  7  0             320246.1920   0.0224  0.050               
2644: 31 23  8  0   30 23  7  0             320710.6810   0.0363  0.050               
2645: 72 17 55  0   72 17 56  0             324559.4333  -0.0329  0.050  -0.0330 0.50  
2646: 72 18 55  0   72 16 56  0             324559.4333  -0.0329  0.050  -0.0330 0.50  
2647: 71 16 55  0   71 16 56  0             324602.6220   0.0200  0.050   0.0200 0.50  
2648: 71 17 55  0   71 15 56  0             324602.6220   0.0200  0.050   0.0200 0.50  
2649: 63  8 55  0   63  8 56  0             324919.4985   0.0377  0.050   0.0377 0.50  
2650: 63  9 55  0   63  7 56  0             324919.4985   0.0377  0.050   0.0377 0.50  
2651: 55  0 55  0   54  0 54  0             325040.4519  -0.0670  0.050  -0.0670 0.50  
2652: 55  1 55  0   54  1 54  0             325040.4519  -0.0670  0.050  -0.0670 0.50  
2653: 43 12 31  0   42 12 30  0             325044.1687  -0.3285  0.050   0.0196 0.10  
2654: 44 11 33  0   43 11 32  0             325044.1687   0.1723  0.050   0.0196 0.10  
2655: 44 12 33  0   43 12 32  0             325044.1687   0.1723  0.050   0.0196 0.10  
2656: 45 10 35  0   44 10 34  0             325044.1687   0.1612  0.050   0.0196 0.11  
2657: 45 11 35  0   44 11 34  0             325044.1687   0.1612  0.050   0.0196 0.11  
2658: 46  9 37  0   45  9 36  0             325044.1687  -0.1522  0.050   0.0196 0.11  
2659: 46 10 37  0   45 10 36  0             325044.1687  -0.1522  0.050   0.0196 0.11  
2660: 53  2 51  0   52  2 50  0             325044.1687   0.0595  0.050   0.0196 0.14  
2661: 53  3 51  0   52  3 50  0             325044.1687   0.0595  0.050   0.0196 0.14  
2662: 42 13 29  0   41 13 28  0             325045.6833  -0.1090  0.050   0.0117 0.10  
2663: 42 14 29  0   41 14 28  0             325045.6833  -0.1090  0.050   0.0117 0.10  
2664: 49  6 43  0   48  6 42  0             325045.6833   0.0958  0.050   0.0117 0.13  
2665: 49  7 43  0   48  7 42  0             325045.6833   0.0958  0.050   0.0117 0.13  
2666: 50  5 45  0   49  5 44  0             325045.6833  -0.0544  0.050   0.0117 0.13  
2667: 50  6 45  0   49  6 44  0             325045.6833  -0.0544  0.050   0.0117 0.13  
2668: 51  4 47  0   50  4 46  0             325045.6833   0.0877  0.050   0.0117 0.14  
2669: 51  5 47  0   50  5 46  0             325045.6833   0.0877  0.050   0.0117 0.14  
2670: 41 14 27  0   40 14 26  0             325048.2072  -0.0734  0.050  -0.0734 0.50  
2671: 41 15 27  0   40 15 26  0             325048.2072  -0.0734  0.050  -0.0734 0.50  
2672: 40 15 25  0   39 15 24  0             325052.5025  -0.0510  0.050  -0.0511 0.50  
2673: 40 16 25  0   39 16 24  0             325052.5025  -0.0510  0.050  -0.0511 0.50  
2674: 39 16 23  0   38 16 22  0             325059.5605   0.0273  0.050   0.0273 0.50  
2675: 39 17 23  0   38 17 22  0             325059.5605   0.0273  0.050   0.0273 0.50  
2676: 38 17 21  0   37 17 20  0             325070.7452   0.0132  0.050   0.0133 0.50  
2677: 38 18 21  0   37 18 20  0             325070.7452   0.0132  0.050   0.0133 0.50  
2678: 37 18 19  0   36 18 18  0             325088.7652  -0.0082  0.050  -0.0082 0.50  
2679: 37 19 19  0   36 19 18  0             325088.7652  -0.0082  0.050  -0.0082 0.50  
2680: 36 19 17  0   35 19 16  0             325118.5427   0.0325  0.050   0.0325 0.50  
2681: 36 20 17  0   35 20 16  0             325118.5427   0.0325  0.050   0.0325 0.50  
2682: 35 20 15  0   34 20 14  0             325169.6922   0.0560  0.050   0.0561 0.50  
2683: 35 21 15  0   34 21 14  0             325169.6922   0.0560  0.050   0.0561 0.50  
2684: 34 21 13  0   33 21 12  0             325263.5151  -0.0347  0.050  -0.0341 0.50  
2685: 34 22 13  0   33 22 12  0             325263.5151  -0.0333  0.050  -0.0341 0.50  
2686: 33 22 11  0   32 22 10  0             325454.6118  -0.2471  0.050  -0.0199 0.50  
2687: 33 23 11  0   32 23 10  0             325454.6118   0.2072  0.050  -0.0199 0.50  
2688: 32 24  9  0   31 24  8  0             325883.6027   0.0528  0.050               
2689: 32 23  9  0   31 23  8  0             325952.1911   0.0178  0.050               
2690: 30 24  6  0   29 24  5  0             325960.2230   0.0594  0.050               
2691: 56  0 56  0   55  0 55  0             330894.3672   0.0741  0.050   0.0741 0.50  
2692: 56  1 56  0   55  1 55  0             330894.3672   0.0741  0.050   0.0741 0.50  
2693: 44 12 32  0   43 12 31  0             330896.8391  -0.1741  0.050  -0.0897 0.16  
2694: 44 13 32  0   43 13 31  0             330896.8391  -0.1741  0.050  -0.0897 0.16  
2695: 45 11 34  0   44 11 33  0             330896.8391   0.0624  0.050  -0.0897 0.17  
2696: 45 12 34  0   44 12 33  0             330896.8391   0.0624  0.050  -0.0897 0.17  
2697: 46 10 36  0   45 10 35  0             330896.8391  -0.1578  0.050  -0.0897 0.17  
2698: 46 11 36  0   45 11 35  0             330896.8391  -0.1578  0.050  -0.0897 0.17  
2699: 43 13 30  0   42 13 29  0             330897.9301  -0.0332  0.050   0.0323 0.21  
2700: 43 14 30  0   42 14 29  0             330897.9301  -0.0332  0.050   0.0323 0.21  
2701: 54  2 52  0   53  2 51  0             330897.9301   0.0790  0.050   0.0323 0.29  
2702: 54  3 52  0   53  3 51  0             330897.9301   0.0790  0.050   0.0323 0.29  
2703: 50  6 44  0   49  6 43  0             330899.2182   0.1182  0.050  -0.0106 0.16  
2704: 50  7 44  0   49  7 43  0             330899.2182   0.1182  0.050  -0.0106 0.16  
2705: 51  5 46  0   50  5 45  0             330899.2182  -0.1116  0.050  -0.0106 0.17  
2706: 51  6 46  0   50  6 45  0             330899.2182  -0.1116  0.050  -0.0106 0.17  
2707: 52  4 48  0   51  4 47  0             330899.2182  -0.0335  0.050  -0.0106 0.17  
2708: 52  5 48  0   51  5 47  0             330899.2182  -0.0335  0.050  -0.0106 0.17  
2709: 41 15 26  0   40 15 25  0             330903.5819  -0.0067  0.050  -0.0068 0.50  
2710: 41 16 26  0   40 16 25  0             330903.5819  -0.0067  0.050  -0.0068 0.50  
2711: 40 16 24  0   39 16 23  0             330909.5023  -0.0661  0.050  -0.0661 0.50  
2712: 40 17 24  0   39 17 23  0             330909.5023  -0.0661  0.050  -0.0661 0.50  
2713: 39 17 22  0   38 17 21  0             330919.2223   0.0390  0.050   0.0390 0.50  
2714: 39 18 22  0   38 18 21  0             330919.2223   0.0390  0.050   0.0390 0.50  
2715: 38 18 20  0   37 18 19  0             330934.5875   0.0255  0.050   0.0255 0.50  
2716: 38 19 20  0   37 19 19  0             330934.5875   0.0255  0.050   0.0255 0.50  
2717: 37 19 18  0   36 19 17  0             330959.5554   0.0404  0.050   0.0404 0.50  
2718: 37 20 18  0   36 20 17  0             330959.5554   0.0404  0.050   0.0404 0.50  
2719: 36 20 16  0   35 20 15  0             331001.3824   0.0258  0.050   0.0258 0.50  
2720: 36 21 16  0   35 21 15  0             331001.3824   0.0258  0.050   0.0258 0.50  
2721: 35 21 14  0   34 21 13  0             331075.4404   0.0350  0.050   0.0351 0.50  
2722: 35 22 14  0   34 22 13  0             331075.4404   0.0351  0.050   0.0351 0.50  
2723: 34 22 12  0   33 22 11  0             331217.8013   0.0200  0.050   0.0393 0.50  
2724: 34 23 12  0   33 23 11  0             331217.8013   0.0586  0.050   0.0393 0.50  
2725: 33 24 10  0   32 24  9  0             331526.1728   0.0031  0.050               
2726: 33 23 10  0   32 23  9  0             331534.3800   0.0064  0.050               
2727: 32 25  8  0   31 25  7  0             332074.1324   0.0234  0.050               
2728: 73 16 57  0   73 16 58  0             336282.3279  -0.0824  0.050  -0.0824 0.50  
2729: 73 17 57  0   73 15 58  0             336282.3279  -0.0824  0.050  -0.0824 0.50  
2730: 72 15 57  0   72 15 58  0             336326.8148  -0.0310  0.050  -0.0310 0.50  
2731: 72 16 57  0   72 14 58  0             336326.8148  -0.0310  0.050  -0.0310 0.50  
2732: 69 12 57  0   69 12 58  0             336455.3620  -0.0414  0.050  -0.0415 0.50  
2733: 69 13 57  0   69 11 58  0             336455.3620  -0.0414  0.050  -0.0415 0.50  
2734: 57  0 57  0   56  0 56  0             336747.9693   0.0512  0.050   0.0512 0.50  
2735: 57  1 57  0   56  1 56  0             336747.9693   0.0512  0.050   0.0512 0.50  
2736: 44 13 31  0   43 13 30  0             336749.9446  -0.0929  0.050  -0.0161 0.14  
2737: 44 14 31  0   43 14 30  0             336749.9446  -0.0929  0.050  -0.0161 0.14  
2738: 47 10 37  0   46 10 36  0             336749.9446   0.0968  0.050  -0.0161 0.15  
2739: 47 11 37  0   46 11 36  0             336749.9446   0.0968  0.050  -0.0161 0.15  
2740: 56  1 55  0   55  1 54  0             336749.9446  -0.0484  0.050  -0.0161 0.20  
2741: 56  2 55  0   55  2 54  0             336749.9446  -0.0484  0.050  -0.0161 0.20  
2742: 51  6 45  0   50  6 44  0             336752.6635   0.1991  0.050   0.0806 0.12  
2743: 51  7 45  0   50  7 44  0             336752.6635   0.1991  0.050   0.0806 0.12  
2744: 52  5 47  0   51  5 46  0             336752.6635  -0.1099  0.050   0.0806 0.12  
2745: 52  6 47  0   51  6 46  0             336752.6635  -0.1099  0.050   0.0806 0.12  
2746: 53  4 49  0   52  4 48  0             336752.6635  -0.0956  0.050   0.0806 0.13  
2747: 53  5 49  0   52  5 48  0             336752.6635  -0.0956  0.050   0.0806 0.13  
2748: 54  3 51  0   53  3 50  0             336752.6635   0.3222  0.050   0.0806 0.13  
2749: 54  4 51  0   53  4 50  0             336752.6635   0.3222  0.050   0.0806 0.13  
2750: 42 15 27  0   41 15 26  0             336754.6666   0.0353  0.050   0.0354 0.50  
2751: 42 16 27  0   41 16 26  0             336754.6666   0.0353  0.050   0.0354 0.50  
2752: 41 16 25  0   40 16 24  0             336759.7666   0.0338  0.050   0.0338 0.50  
2753: 41 17 25  0   40 17 24  0             336759.7666   0.0338  0.050   0.0338 0.50  
2754: 40 17 23  0   39 17 22  0             336768.0517   0.0582  0.050   0.0582 0.50  
2755: 40 18 23  0   39 18 22  0             336768.0517   0.0582  0.050   0.0582 0.50  
2756: 39 18 21  0   38 18 20  0             336781.1869   0.0246  0.050   0.0247 0.50  
2757: 39 19 21  0   38 19 20  0             336781.1869   0.0246  0.050   0.0247 0.50  
2758: 38 19 19  0   37 19 18  0             336802.3153   0.0374  0.050   0.0375 0.50  
2759: 38 20 19  0   37 20 18  0             336802.3153   0.0374  0.050   0.0375 0.50  
2760: 37 20 17  0   36 20 16  0             336836.9760   0.0076  0.050   0.0076 0.50  
2761: 37 21 17  0   36 21 16  0             336836.9760   0.0076  0.050   0.0076 0.50  
2762: 36 21 15  0   35 21 14  0             336896.4912  -0.0036  0.050  -0.0037 0.50  
2763: 36 22 15  0   35 22 14  0             336896.4912  -0.0036  0.050  -0.0037 0.50  
2764: 35 22 13  0   34 22 12  0             337005.7625  -0.0242  0.050  -0.0228 0.50  
2765: 35 23 13  0   34 23 12  0             337005.7625  -0.0213  0.050  -0.0228 0.50  
2766: 34 24 11  0   33 24 10  0             337228.1998   0.0099  0.050               
2767: 34 23 11  0   33 23 10  0             337228.9834  -0.0407  0.050               
2768: 32 26  7  0   31 26  6  0             337534.5848  -0.0230  0.050               
2769: 33 25  9  0   32 25  8  0             337719.0981   0.0842  0.050               
2770: 33 24  9  0   32 24  8  0             337829.3975   0.0260  0.050               
2771: 31 25  6  0   30 25  5  0             338222.9321   0.0591  0.050               
2772: 32 27  6  0   31 27  5  0             340473.0785  -0.0040  0.050               
2773: 27 22  5  0   26 20  6  0             340474.0577  -0.0195  0.050               
2774: 32 25  7  0   31 25  6  0             341587.6962   0.0862  0.050               
2775: 63  5 58  0   63  5 59  0             342579.6580  -0.0079  0.050  -0.0080 0.50  
2776: 63  6 58  0   63  4 59  0             342579.6580  -0.0079  0.050  -0.0080 0.50  
2777: 45 13 32  0   44 13 31  0             342601.6882  -0.3170  0.050  -0.0313 0.11  
2778: 45 14 32  0   44 14 31  0             342601.6882  -0.3170  0.050  -0.0313 0.11  
2779: 46 12 34  0   45 12 33  0             342601.6882   0.0050  0.050  -0.0313 0.11  
2780: 46 13 34  0   45 13 33  0             342601.6882   0.0050  0.050  -0.0313 0.11  
2781: 47 11 36  0   46 11 35  0             342601.6882  -0.2507  0.050  -0.0313 0.12  
2782: 47 12 36  0   46 12 35  0             342601.6882  -0.2507  0.050  -0.0313 0.12  
2783: 58  0 58  0   57  0 57  0             342601.6882   0.2971  0.050  -0.0313 0.16  
2784: 58  1 58  0   57  1 57  0             342601.6882   0.2971  0.050  -0.0313 0.16  
2785: 44 14 30  0   43 14 29  0             342603.4147   0.2205  0.050   0.0597 0.14  
2786: 44 15 30  0   43 15 29  0             342603.4147   0.2205  0.050   0.0597 0.14  
2787: 49  9 40  0   48  9 39  0             342603.4147   0.0483  0.050   0.0597 0.16  
2788: 49 10 40  0   48 10 39  0             342603.4147   0.0483  0.050   0.0597 0.16  
2789: 57  1 56  0   56  1 55  0             342603.4147  -0.0418  0.050   0.0597 0.20  
2790: 57  2 56  0   56  2 55  0             342603.4147  -0.0418  0.050   0.0597 0.20  
2791: 43 15 28  0   42 15 27  0             342605.9102   0.2559  0.050   0.0470 0.08  
2792: 43 16 28  0   42 16 27  0             342605.9102   0.2559  0.050   0.0470 0.08  
2793: 52  6 46  0   51  6 45  0             342605.9102   0.2321  0.050   0.0470 0.10  
2794: 52  7 46  0   51  7 45  0             342605.9102   0.2321  0.050   0.0470 0.10  
2795: 53  5 48  0   52  5 47  0             342605.9102  -0.1555  0.050   0.0470 0.10  
2796: 53  6 48  0   52  6 47  0             342605.9102  -0.1555  0.050   0.0470 0.10  
2797: 54  4 50  0   53  4 49  0             342605.9102  -0.2047  0.050   0.0470 0.11  
2798: 54  5 50  0   53  5 49  0             342605.9102  -0.2047  0.050   0.0470 0.11  
2799: 55  3 52  0   54  3 51  0             342605.9102   0.1637  0.050   0.0470 0.11  
2800: 55  4 52  0   54  4 51  0             342605.9102   0.1637  0.050   0.0470 0.11  
2801: 42 16 26  0   41 16 25  0             342609.9871   0.0106  0.050   0.0107 0.50  
2802: 42 17 26  0   41 17 25  0             342609.9871   0.0106  0.050   0.0107 0.50  
2803: 41 17 24  0   40 17 23  0             342617.0492  -0.0163  0.050  -0.0164 0.50  
2804: 41 18 24  0   40 18 23  0             342617.0492  -0.0163  0.050  -0.0164 0.50  
2805: 40 18 22  0   39 18 21  0             342628.3898   0.0146  0.050   0.0147 0.50  
2806: 40 19 22  0   39 19 21  0             342628.3898   0.0146  0.050   0.0147 0.50  
2807: 39 19 20  0   38 19 19  0             342646.3889   0.0263  0.050   0.0263 0.50  
2808: 39 20 20  0   38 20 19  0             342646.3889   0.0263  0.050   0.0263 0.50  
2809: 38 20 18  0   37 20 17  0             342675.4349   0.0006  0.050   0.0007 0.50  
2810: 38 21 18  0   37 21 17  0             342675.4349   0.0006  0.050   0.0007 0.50  
2811: 37 21 16  0   36 21 15  0             342724.0073  -0.0513  0.050  -0.0514 0.50  
2812: 37 22 16  0   36 22 15  0             342724.0073  -0.0513  0.050  -0.0514 0.50  
2813: 36 22 14  0   35 22 13  0             342810.0505   0.0387  0.050   0.0389 0.50  
2814: 36 23 14  0   35 23 13  0             342810.0505   0.0389  0.050   0.0389 0.50  
2815: 35 23 12  0   34 23 11  0             342975.3787  -0.0291  0.050   0.0080 0.50  
2816: 35 24 12  0   34 24 11  0             342975.3787   0.0452  0.050   0.0080 0.50  
2817: 34 25 10  0   33 25  9  0             343333.1712  -0.0494  0.050               
2818: 34 24 10  0   33 24  9  0             343347.2409   0.0275  0.050               
2819: 33 25  8  0   32 25  7  0             344911.4206  -0.0568  0.050               
2820: 26 19  7  0   25 17  8  0             346888.4470  -0.0210  0.050               
2821: 25 16  9  0   24 14 10  0             347856.1362   0.0561  0.050   0.0023 0.50  
2822: 25 17  9  0   24 15 10  0             347856.1362  -0.0514  0.050   0.0023 0.50  
2823: 65  6 59  0   65  6 60  0             348391.4886  -0.0125  0.050  -0.0126 0.50  
2824: 65  7 59  0   65  5 60  0             348391.4886  -0.0125  0.050  -0.0126 0.50  
2825: 46 13 33  0   45 13 32  0             348453.9043   0.0464  0.050   0.0632 0.25  
2826: 46 14 33  0   45 14 32  0             348453.9043   0.0464  0.050   0.0632 0.25  
2827: 47 12 35  0   46 12 34  0             348453.9043   0.0795  0.050   0.0632 0.25  
2828: 47 13 35  0   46 13 34  0             348453.9043   0.0795  0.050   0.0632 0.25  
2829: 45 14 31  0   44 14 30  0             348454.7408   0.0666  0.050  -0.0856 0.14  
2830: 45 15 31  0   44 15 30  0             348454.7408   0.0666  0.050  -0.0856 0.14  
2831: 49 10 39  0   48 10 38  0             348454.7408  -0.3779  0.050  -0.0856 0.15  
2832: 49 11 39  0   48 11 38  0             348454.7408  -0.3779  0.050  -0.0856 0.15  
2833: 59  0 59  0   58  0 58  0             348454.7408   0.0313  0.050  -0.0856 0.21  
2834: 59  1 59  0   58  1 58  0             348454.7408   0.0313  0.050  -0.0856 0.21  
2835: 44 15 29  0   43 15 28  0             348456.8170   0.1818  0.050  -0.0177 0.14  
2836: 44 16 29  0   43 16 28  0             348456.8170   0.1818  0.050  -0.0177 0.14  
2837: 51  8 43  0   50  8 42  0             348456.8170  -0.2683  0.050  -0.0177 0.16  
2838: 51  9 43  0   50  9 42  0             348456.8170  -0.2683  0.050  -0.0177 0.16  
2839: 58  1 57  0   57  1 56  0             348456.8170   0.0514  0.050  -0.0177 0.20  
2840: 58  2 57  0   57  2 56  0             348456.8170   0.0514  0.050  -0.0177 0.20  
2841: 54  5 49  0   53  5 48  0             348459.1641  -0.0399  0.050  -0.0065 0.16  
2842: 54  6 49  0   53  6 48  0             348459.1641  -0.0399  0.050  -0.0065 0.16  
2843: 55  4 51  0   54  4 50  0             348459.1641  -0.1525  0.050  -0.0065 0.17  
2844: 55  5 51  0   54  5 50  0             348459.1641  -0.1525  0.050  -0.0065 0.17  
2845: 56  3 53  0   55  3 52  0             348459.1641   0.1667  0.050  -0.0065 0.17  
2846: 56  4 53  0   55  4 52  0             348459.1641   0.1667  0.050  -0.0065 0.17  
2847: 42 17 25  0   41 17 24  0             348466.2867  -0.0369  0.050  -0.0369 0.50  
2848: 42 18 25  0   41 18 24  0             348466.2867  -0.0369  0.050  -0.0369 0.50  
2849: 41 18 23  0   40 18 22  0             348476.0362  -0.0132  0.050  -0.0132 0.50  
2850: 41 19 23  0   40 19 22  0             348476.0362  -0.0132  0.050  -0.0132 0.50  
2851: 40 19 21  0   39 19 20  0             348491.3986  -0.0504  0.050  -0.0504 0.50  
2852: 40 20 21  0   39 20 20  0             348491.3986  -0.0504  0.050  -0.0504 0.50  
2853: 39 20 19  0   38 20 18  0             348516.0621   0.0359  0.050   0.0359 0.50  
2854: 39 21 19  0   38 21 18  0             348516.0621   0.0359  0.050   0.0359 0.50  
2855: 38 21 17  0   37 21 16  0             348556.3007   0.0233  0.050   0.0234 0.50  
2856: 38 22 17  0   37 22 16  0             348556.3007   0.0233  0.050   0.0234 0.50  
2857: 37 22 15  0   36 22 14  0             348625.2055  -0.0183  0.050  -0.0184 0.50  
2858: 37 23 15  0   36 23 14  0             348625.2055  -0.0183  0.050  -0.0184 0.50  
2859: 27 25  3  0   26 23  4  0             348708.4252  -0.0150  0.050               
2860: 36 23 13  0   35 23 12  0             348751.7840  -0.0026  0.050   0.0003 0.50  
2861: 36 24 13  0   35 24 12  0             348751.7840   0.0032  0.050   0.0003 0.50  
2862: 35 25 11  0   34 25 10  0             349009.7038  -0.0246  0.050               
2863: 35 24 11  0   34 24 10  0             349011.2317   0.0033  0.050               
2864: 33 27  7  0   32 27  6  0             349079.0302  -0.0124  0.050               
2865: 34 26  9  0   33 26  8  0             349564.4007  -0.0046  0.050               
2866: 32 26  6  0   31 26  5  0             350268.4702   0.0466  0.050               
2867: 45 15 30  0   44 15 29  0             354307.6885   0.1334  0.050   0.0103 0.14  
2868: 45 16 30  0   44 16 29  0             354307.6885   0.1334  0.050   0.0103 0.14  
2869: 50 10 40  0   49 10 39  0             354307.6885   0.1569  0.050   0.0103 0.16  
2870: 50 11 40  0   49 11 39  0             354307.6885   0.1569  0.050   0.0103 0.16  
2871: 60  0 60  0   59  0 59  0             354307.6885  -0.1822  0.050   0.0103 0.21  
2872: 60  1 60  0   59  1 59  0             354307.6885  -0.1822  0.050   0.0103 0.21  
2873: 51  9 42  0   50  9 41  0             354308.6864   0.0316  0.050   0.0316 0.50  
2874: 51 10 42  0   50 10 41  0             354308.6864   0.0316  0.050   0.0316 0.50  
2875: 52  8 44  0   51  8 43  0             354309.8744   0.0899  0.050   0.0169 0.23  
2876: 52  9 44  0   51  9 43  0             354309.8744   0.0899  0.050   0.0169 0.23  
2877: 59  1 58  0   58  1 57  0             354309.8744  -0.0430  0.050   0.0169 0.27  
2878: 59  2 58  0   58  2 57  0             354309.8744  -0.0430  0.050   0.0169 0.27  
2879: 55  5 50  0   54  5 49  0             354312.2430   0.0571  0.050   0.0310 0.16  
2880: 55  6 50  0   54  6 49  0             354312.2430   0.0571  0.050   0.0310 0.16  
2881: 56  4 52  0   55  4 51  0             354312.2430  -0.1184  0.050   0.0310 0.17  
2882: 56  5 52  0   55  5 51  0             354312.2430  -0.1184  0.050   0.0310 0.17  
2883: 57  3 54  0   56  3 53  0             354312.2430   0.1517  0.050   0.0310 0.17  
2884: 57  4 54  0   56  4 53  0             354312.2430   0.1517  0.050   0.0310 0.17  
2885: 43 17 26  0   42 17 25  0             354315.6988  -0.0083  0.050  -0.0083 0.50  
2886: 43 18 26  0   42 18 25  0             354315.6988  -0.0083  0.050  -0.0083 0.50  
2887: 42 18 24  0   41 18 23  0             354324.0371  -0.0306  0.050  -0.0307 0.50  
2888: 42 19 24  0   41 19 23  0             354324.0371  -0.0306  0.050  -0.0307 0.50  
2889: 41 19 22  0   40 19 21  0             354337.2842  -0.0133  0.050  -0.0134 0.50  
2890: 41 20 22  0   40 20 21  0             354337.2842  -0.0133  0.050  -0.0134 0.50  
2891: 40 20 20  0   39 20 19  0             354358.2416   0.0200  0.050   0.0200 0.50  
2892: 40 21 20  0   39 21 19  0             354358.2416   0.0200  0.050   0.0200 0.50  
2893: 39 21 18  0   38 21 17  0             354391.8501  -0.0609  0.050  -0.0609 0.50  
2894: 39 22 18  0   38 22 17  0             354391.8501  -0.0609  0.050  -0.0609 0.50  
2895: 38 22 16  0   37 22 15  0             354448.1247  -0.0031  0.050  -0.0032 0.50  
2896: 38 23 16  0   37 23 15  0             354448.1247  -0.0031  0.050  -0.0032 0.50  
2897: 37 23 14  0   36 23 13  0             354547.3912  -0.0196  0.050  -0.0194 0.50  
2898: 37 24 14  0   36 24 13  0             354547.3912  -0.0192  0.050  -0.0194 0.50  
2899: 36 24 12  0   35 24 11  0             354738.6149  -0.0798  0.050  -0.0096 0.50  
2900: 36 25 12  0   35 25 11  0             354738.6149   0.0605  0.050  -0.0096 0.50  
2901: 35 26 10  0   34 26  9  0             355151.3397  -0.0182  0.050               
2902: 35 25 10  0   34 25  9  0             355174.7249  -0.0334  0.050               
2903: 34 27  8  0   33 27  7  0             355694.9744   0.0208  0.050               
2904: 34 26  8  0   33 26  7  0             357151.9494  -0.0543  0.050               
2905: 27 21  7  0   26 19  8  0             358442.4672   0.0069  0.050               
2906: 68  7 61  0   68  7 62  0             360048.1585  -0.0563  0.050  -0.0563 0.50  
2907: 68  8 61  0   68  6 62  0             360048.1585  -0.0563  0.050  -0.0563 0.50  
2908: 24 11 13  0   23  9 14  0             360079.9268  -0.0374  0.050  -0.0375 0.50  
2909: 24 12 13  0   23 10 14  0             360079.9268  -0.0374  0.050  -0.0375 0.50  
2910: 46 15 31  0   45 15 30  0             360158.5438   0.1459  0.050   0.0296 0.24  
2911: 46 16 31  0   45 16 30  0             360158.5438   0.1459  0.050   0.0296 0.24  
2912: 50 11 39  0   49 11 38  0             360158.5438  -0.0761  0.050   0.0296 0.26  
2913: 50 12 39  0   49 12 38  0             360158.5438  -0.0761  0.050   0.0296 0.26  
2914: 51 10 41  0   50 10 40  0             360159.7262  -0.0653  0.050  -0.0654 0.50  
2915: 51 11 41  0   50 11 40  0             360159.7262  -0.0653  0.050  -0.0654 0.50  
2916: 45 16 29  0   44 16 28  0             360160.9327   0.1169  0.050   0.0135 0.14  
2917: 45 17 29  0   44 17 28  0             360160.9327   0.1169  0.050   0.0135 0.14  
2918: 52  9 43  0   51  9 42  0             360160.9327  -0.1343  0.050   0.0135 0.16  
2919: 52 10 43  0   51 10 42  0             360160.9327  -0.1343  0.050   0.0135 0.16  
2920: 61  0 61  0   60  0 60  0             360160.9327   0.0604  0.050   0.0135 0.21  
2921: 61  1 61  0   60  1 60  0             360160.9327   0.0604  0.050   0.0135 0.21  
2922: 55  6 49  0   54  6 48  0             360164.3027  -0.0844  0.050  -0.0228 0.24  
2923: 55  7 49  0   54  7 48  0             360164.3027  -0.0844  0.050  -0.0228 0.24  
2924: 59  2 57  0   58  2 56  0             360164.3027   0.0322  0.050  -0.0228 0.26  
2925: 59  3 57  0   58  3 56  0             360164.3027   0.0322  0.050  -0.0228 0.26  
2926: 44 17 27  0   43 17 26  0             360165.1258  -0.0412  0.050   0.0179 0.10  
2927: 44 18 27  0   43 18 26  0             360165.1258  -0.0412  0.050   0.0179 0.10  
2928: 56  5 51  0   55  5 50  0             360165.1258   0.1175  0.050   0.0179 0.13  
2929: 56  6 51  0   55  6 50  0             360165.1258   0.1175  0.050   0.0179 0.13  
2930: 57  4 53  0   56  4 52  0             360165.1258  -0.1209  0.050   0.0179 0.13  
2931: 57  5 53  0   56  5 52  0             360165.1258  -0.1209  0.050   0.0179 0.13  
2932: 58  3 55  0   57  3 54  0             360165.1258   0.1002  0.050   0.0179 0.14  
2933: 58  4 55  0   57  4 54  0             360165.1258   0.1002  0.050   0.0179 0.14  
2934: 43 18 25  0   42 18 24  0             360172.3039  -0.0344  0.050  -0.0344 0.50  
2935: 43 19 25  0   42 19 24  0             360172.3039  -0.0344  0.050  -0.0344 0.50  
2936: 42 19 23  0   41 19 22  0             360183.6895  -0.0364  0.050  -0.0365 0.50  
2937: 42 20 23  0   41 20 22  0             360183.6895  -0.0364  0.050  -0.0365 0.50  
2938: 41 20 21  0   40 20 20  0             360201.6115  -0.0253  0.050  -0.0253 0.50  
2939: 41 21 21  0   40 21 20  0             360201.6115  -0.0253  0.050  -0.0253 0.50  
2940: 40 21 19  0   39 21 18  0             360230.0798  -0.0122  0.050               
2941: 39 22 17  0   38 22 16  0             360276.5485  -0.0093  0.050  -0.0093 0.50  
2942: 39 23 17  0   38 23 16  0             360276.5485  -0.0093  0.050  -0.0093 0.50  
2943: 38 23 15  0   37 23 14  0             360356.0091  -0.0191  0.050  -0.0191 0.50  
2944: 38 24 15  0   37 24 14  0             360356.0091  -0.0190  0.050  -0.0191 0.50  
2945: 37 24 13  0   36 24 12  0             360501.8751  -0.0522  0.050  -0.0464 0.50  
2946: 37 25 13  0   36 25 12  0             360501.8751  -0.0405  0.050  -0.0464 0.50  
2947: 34 28  7  0   33 28  6  0             360543.3658   0.0207  0.050               
2948: 36 26 11  0   35 26 10  0             360799.7310  -0.0249  0.050               
2949: 36 25 11  0   35 25 10  0             360802.3869  -0.0120  0.050               
2950: 35 27  9  0   34 27  8  0             361418.0339   0.0295  0.050               
2951: 35 26  9  0   34 26  8  0             361686.8899  -0.0131  0.050               
2952: 33 27  6  0   32 27  5  0             362050.3106   0.0755  0.050               
2953: 74 12 62  0   74 12 63  0             365669.3530   0.0130  0.050   0.0130 0.50  
2954: 74 13 62  0   74 11 63  0             365669.3530   0.0130  0.050   0.0130 0.50  
2955: 72 10 62  0   72 10 63  0             365762.3166   0.0022  0.050   0.0022 0.50  
2956: 72 11 62  0   72  9 63  0             365762.3166   0.0022  0.050   0.0022 0.50  
2957: 69  7 62  0   69  7 63  0             365895.9219  -0.0609  0.050  -0.0610 0.50  
2958: 69  8 62  0   69  6 63  0             365895.9219  -0.0609  0.050  -0.0610 0.50  
2959: 48 14 34  0   47 14 33  0             366008.5538   0.0776  0.050  -0.0118 0.25  
2960: 48 15 34  0   47 15 33  0             366008.5538   0.0776  0.050  -0.0118 0.25  
2961: 49 13 36  0   48 13 35  0             366008.5538  -0.0993  0.050  -0.0118 0.25  
2962: 49 14 36  0   48 14 35  0             366008.5538  -0.0993  0.050  -0.0118 0.25  
2963: 47 15 32  0   46 15 31  0             366009.2817   0.1320  0.050  -0.0035 0.24  
2964: 47 16 32  0   46 16 31  0             366009.2817   0.1320  0.050  -0.0035 0.24  
2965: 50 12 38  0   49 12 37  0             366009.2817  -0.1304  0.050  -0.0035 0.26  
2966: 50 13 38  0   49 13 37  0             366009.2817  -0.1304  0.050  -0.0035 0.26  
2967: 46 16 30  0   45 16 29  0             366010.7174  -0.3220  0.050  -0.0620 0.24  
2968: 46 17 30  0   45 17 29  0             366010.7174  -0.3220  0.050  -0.0620 0.24  
2969: 51 11 40  0   50 11 39  0             366010.7174   0.1700  0.050  -0.0620 0.26  
2970: 51 12 40  0   50 12 39  0             366010.7174   0.1700  0.050  -0.0620 0.26  
2971: 52 10 42  0   51 10 41  0             366011.9277   0.0324  0.050   0.0324 0.50  
2972: 52 11 42  0   51 11 41  0             366011.9277   0.0324  0.050   0.0324 0.50  
2973: 53  9 44  0   52  9 43  0             366013.5791   0.2583  0.050   0.0395 0.22  
2974: 53 10 44  0   52 10 43  0             366013.5791   0.2583  0.050   0.0395 0.22  
2975: 62  0 62  0   61  0 61  0             366013.5791  -0.1323  0.050   0.0395 0.28  
2976: 62  1 62  0   61  1 61  0             366013.5791  -0.1323  0.050   0.0395 0.28  
2977: 45 17 28  0   44 17 27  0             366014.6805   0.0167  0.050  -0.0076 0.22  
2978: 45 18 28  0   44 18 27  0             366014.6805   0.0167  0.050  -0.0076 0.22  
2979: 54  8 46  0   53  8 45  0             366014.6805  -0.0273  0.050  -0.0076 0.28  
2980: 54  9 46  0   53  9 45  0             366014.6805  -0.0273  0.050  -0.0076 0.28  
2981: 55  7 48  0   54  7 47  0             366015.8439  -0.1112  0.050   0.0054 0.23  
2982: 55  8 48  0   54  8 47  0             366015.8439  -0.1112  0.050   0.0054 0.23  
2983: 61  1 60  0   60  1 59  0             366015.8439   0.1045  0.050   0.0054 0.27  
2984: 61  2 60  0   60  2 59  0             366015.8439   0.1045  0.050   0.0054 0.27  
2985: 56  6 50  0   55  6 49  0             366017.0224   0.0518  0.050  -0.0048 0.24  
2986: 56  7 50  0   55  7 49  0             366017.0224   0.0518  0.050  -0.0048 0.24  
2987: 60  2 58  0   59  2 57  0             366017.0224  -0.0555  0.050  -0.0048 0.26  
2988: 60  3 58  0   59  3 57  0             366017.0224  -0.0555  0.050  -0.0048 0.26  
2989: 57  5 52  0   56  5 51  0             366017.8566   0.1878  0.050   0.0435 0.16  
2990: 57  6 52  0   56  6 51  0             366017.8566   0.1878  0.050   0.0435 0.16  
2991: 58  4 54  0   57  4 53  0             366017.8566  -0.1132  0.050   0.0435 0.17  
2992: 58  5 54  0   57  5 53  0             366017.8566  -0.1132  0.050   0.0435 0.17  
2993: 59  3 56  0   58  3 55  0             366017.8566   0.0591  0.050   0.0435 0.17  
2994: 59  4 56  0   58  4 55  0             366017.8566   0.0591  0.050   0.0435 0.17  
2995: 44 18 26  0   43 18 25  0             366020.7266  -0.0615  0.050  -0.0616 0.50  
2996: 44 19 26  0   43 19 25  0             366020.7266  -0.0615  0.050  -0.0616 0.50  
2997: 42 20 22  0   41 20 21  0             366046.0168   0.0311  0.050   0.0312 0.50  
2998: 42 21 22  0   41 21 21  0             366046.0168   0.0311  0.050   0.0312 0.50  
2999: 41 21 20  0   40 21 19  0             366070.1932  -0.0045  0.050  -0.0046 0.50  
3000: 41 22 20  0   40 22 19  0             366070.1932  -0.0045  0.050  -0.0046 0.50  
3001: 39 23 16  0   38 23 15  0             366173.6823  -0.0426  0.050  -0.0426 0.50  
3002: 39 24 16  0   38 24 15  0             366173.6823  -0.0426  0.050  -0.0426 0.50  
3003: 38 24 14  0   37 24 13  0             366287.8390  -0.0466  0.050  -0.0462 0.50  
3004: 38 25 14  0   37 25 13  0             366287.8390  -0.0457  0.050  -0.0462 0.50  
3005: 37 25 12  0   36 25 11  0             366508.0630  -0.1529  0.050  -0.0232 0.50  
3006: 37 26 12  0   36 26 11  0             366508.0630   0.1065  0.050  -0.0232 0.50  
3007: 34 27  7  0   33 27  6  0             366908.8215   0.0032  0.050               
3008: 36 27 10  0   35 27  9  0             366981.1167  -0.0118  0.050               
3009: 36 26 10  0   35 26  9  0             367019.5144  -0.0148  0.050               
3010: 35 28  8  0   34 28  7  0             367470.5189   0.0462  0.050               
3011: 48 15 33  0   47 15 32  0             371859.7378  -0.0607  0.050  -0.0222 0.16  
3012: 48 16 33  0   47 16 32  0             371859.7378  -0.0607  0.050  -0.0222 0.16  
3013: 49 14 35  0   48 14 34  0             371859.7378   0.2370  0.050  -0.0222 0.17  
3014: 49 15 35  0   48 15 34  0             371859.7378   0.2370  0.050  -0.0222 0.17  
3015: 50 13 37  0   49 13 36  0             371859.7378  -0.2387  0.050  -0.0222 0.17  
3016: 50 14 37  0   49 14 36  0             371859.7378  -0.2387  0.050  -0.0222 0.17  
3017: 47 16 31  0   46 16 30  0             371861.0928  -0.1071  0.050   0.0076 0.24  
3018: 47 17 31  0   46 17 30  0             371861.0928  -0.1071  0.050   0.0076 0.24  
3019: 51 12 39  0   50 12 38  0             371861.0928   0.1130  0.050   0.0076 0.26  
3020: 51 13 39  0   50 13 38  0             371861.0928   0.1130  0.050   0.0076 0.26  
3021: 52 11 41  0   51 11 40  0             371862.3421   0.0231  0.050   0.0231 0.50  
3022: 52 12 41  0   51 12 40  0             371862.3421   0.0231  0.050   0.0231 0.50  
3023: 46 17 29  0   45 17 28  0             371863.9862  -0.1783  0.050  -0.0034 0.23  
3024: 46 18 29  0   45 18 28  0             371863.9862  -0.1783  0.050  -0.0034 0.23  
3025: 53 10 43  0   52 10 42  0             371863.9862   0.1466  0.050  -0.0034 0.27  
3026: 53 11 43  0   52 11 42  0             371863.9862   0.1466  0.050  -0.0034 0.27  
3027: 54  9 45  0   53  9 44  0             371865.4065  -0.0060  0.050  -0.0061 0.50  
3028: 54 10 45  0   53 10 44  0             371865.4065  -0.0060  0.050  -0.0061 0.50  
3029: 55  8 47  0   54  8 46  0             371866.5772  -0.3493  0.050  -0.0499 0.22  
3030: 55  9 47  0   54  9 46  0             371866.5772  -0.3493  0.050  -0.0499 0.22  
3031: 63  0 63  0   62  0 62  0             371866.5772   0.1918  0.050  -0.0499 0.28  
3032: 63  1 63  0   62  1 62  0             371866.5772   0.1918  0.050  -0.0499 0.28  
3033: 56  7 49  0   55  7 48  0             371868.3481   0.0658  0.050   0.0207 0.31  
3034: 56  8 49  0   55  8 48  0             371868.3481   0.0658  0.050   0.0207 0.31  
3035: 62  1 61  0   61  1 60  0             371868.3481  -0.0559  0.050   0.0207 0.37  
3036: 59  4 55  0   58  4 54  0             371870.4202  -0.1080  0.050  -0.0454 0.25  
3037: 59  5 55  0   58  5 54  0             371870.4202  -0.1080  0.050  -0.0454 0.25  
3038: 60  3 57  0   59  3 56  0             371870.4202   0.0156  0.050  -0.0454 0.25  
3039: 60  4 57  0   59  4 56  0             371870.4202   0.0156  0.050  -0.0454 0.25  
3040: 44 19 25  0   43 19 24  0             371877.7871  -0.0031  0.050  -0.0032 0.50  
3041: 44 20 25  0   43 20 24  0             371877.7871  -0.0031  0.050  -0.0032 0.50  
3042: 43 20 23  0   42 20 22  0             371891.0576   0.0070  0.050   0.0070 0.50  
3043: 43 21 23  0   42 21 22  0             371891.0576   0.0070  0.050   0.0070 0.50  
3044: 42 21 21  0   41 21 20  0             371911.7701  -0.0025  0.050  -0.0026 0.50  
3045: 42 22 21  0   41 22 20  0             371911.7701  -0.0025  0.050  -0.0026 0.50  
3046: 35 29  7  0   34 29  6  0             371917.8004   0.0048  0.050               
3047: 41 22 19  0   40 22 18  0             371944.5493  -0.0037  0.050  -0.0038 0.50  
3048: 41 23 19  0   40 23 18  0             371944.5493  -0.0037  0.050  -0.0038 0.50  
3049: 40 23 17  0   39 23 16  0             371997.9323  -0.0055  0.050  -0.0056 0.50  
3050: 40 24 17  0   39 24 16  0             371997.9323  -0.0055  0.050  -0.0056 0.50  
3051: 39 24 15  0   38 24 14  0             372089.1022  -0.0232  0.050  -0.0232 0.50  
3052: 39 25 15  0   38 25 14  0             372089.1022  -0.0231  0.050  -0.0232 0.50  
3053: 38 25 13  0   37 25 12  0             372256.5768  -0.0368  0.050  -0.0255 0.50  
3054: 38 26 13  0   37 26 12  0             372256.5768  -0.0141  0.050  -0.0255 0.50  
3055: 37 27 11  0   36 27 10  0             372598.9745  -0.0610  0.050               
3056: 37 26 11  0   36 26 10  0             372603.6169   0.0122  0.050               
3057: 36 28  9  0   35 28  8  0             373277.0779   0.0136  0.050               
3058: 36 27  9  0   35 27  8  0             373684.8410   0.0296  0.050               
3059: 28 20  8  0   27 18  9  0             376323.3289   0.0006  0.050               
3060: 28 21  8  0   27 19  9  0             376339.0614   0.0656  0.050               
3061: 27 17 10  0   26 15 11  0             377124.7774   0.0256  0.050   0.0176 0.50  
3062: 27 18 10  0   26 16 11  0             377124.7774   0.0096  0.050   0.0176 0.50  
3063: 75 11 64  0   75 11 65  0             377401.5576   0.0768  0.050   0.0768 0.50  
3064: 75 12 64  0   75 10 65  0             377401.5576   0.0768  0.050   0.0768 0.50  
3065: 26 14 12  0   25 12 13  0             377475.6662  -0.0051  0.050  -0.0052 0.50  
3066: 26 15 12  0   25 13 13  0             377475.6662  -0.0051  0.050  -0.0052 0.50  
3067: 49 15 34  0   48 15 33  0             377710.3242  -0.0097  0.050  -0.0388 0.25  
3068: 49 16 34  0   48 16 33  0             377710.3242  -0.0097  0.050  -0.0388 0.25  
3069: 50 14 36  0   49 14 35  0             377710.3242  -0.0670  0.050  -0.0388 0.25  
3070: 50 15 36  0   49 15 35  0             377710.3242  -0.0670  0.050  -0.0388 0.25  
3071: 48 16 32  0   47 16 31  0             377711.2097  -0.0711  0.050  -0.0055 0.24  
3072: 48 17 32  0   47 17 31  0             377711.2097  -0.0711  0.050  -0.0055 0.24  
3073: 51 13 38  0   50 13 37  0             377711.2097   0.0563  0.050  -0.0055 0.26  
3074: 51 14 38  0   50 14 37  0             377711.2097   0.0563  0.050  -0.0055 0.26  
3075: 52 12 40  0   51 12 39  0             377712.4216   0.0287  0.050   0.0288 0.50  
3076: 52 13 40  0   51 13 39  0             377712.4216   0.0287  0.050   0.0288 0.50  
3077: 47 17 30  0   46 17 29  0             377713.7886   0.1467  0.050  -0.0069 0.23  
3078: 47 18 30  0   46 18 29  0             377713.7886   0.1467  0.050  -0.0069 0.23  
3079: 53 11 42  0   52 11 41  0             377713.7886  -0.1423  0.050  -0.0069 0.27  
3080: 53 12 42  0   52 12 41  0             377713.7886  -0.1423  0.050  -0.0069 0.27  
3081: 54 10 44  0   53 10 43  0             377715.6357   0.0145  0.050   0.0145 0.50  
3082: 54 11 44  0   53 11 43  0             377715.6357   0.0145  0.050   0.0145 0.50  
3083: 55  9 46  0   54  9 45  0             377717.2847  -0.0553  0.050  -0.0553 0.50  
3084: 55 10 46  0   54 10 45  0             377717.2847  -0.0553  0.050  -0.0553 0.50  
3085: 60  4 56  0   59  4 55  0             377722.8753  -0.0438  0.050  -0.0059 0.25  
3086: 60  5 56  0   59  5 55  0             377722.8753  -0.0438  0.050  -0.0059 0.25  
3087: 61  3 58  0   60  3 57  0             377722.8753   0.0311  0.050  -0.0059 0.25  
3088: 61  4 58  0   60  4 57  0             377722.8753   0.0311  0.050  -0.0059 0.25  
3089: 45 19 26  0   44 19 25  0             377725.2436   0.0148  0.050   0.0148 0.50  
3090: 45 20 26  0   44 20 25  0             377725.2436   0.0148  0.050   0.0148 0.50  
3091: 44 20 24  0   43 20 23  0             377736.6717   0.0078  0.050   0.0078 0.50  
3092: 44 21 24  0   43 21 23  0             377736.6717   0.0078  0.050   0.0078 0.50  
3093: 43 21 22  0   42 21 21  0             377754.4351  -0.0416  0.050  -0.0417 0.50  
3094: 43 22 22  0   42 22 21  0             377754.4351  -0.0416  0.050  -0.0417 0.50  
3095: 42 22 20  0   41 22 19  0             377782.3554   0.0014  0.050   0.0014 0.50  
3096: 42 23 20  0   41 23 19  0             377782.3554   0.0014  0.050   0.0014 0.50  
3097: 41 23 18  0   40 23 17  0             377826.9331   0.0026  0.050   0.0026 0.50  
3098: 41 24 18  0   40 24 17  0             377826.9331   0.0026  0.050   0.0026 0.50  
3099: 40 24 16  0   39 24 15  0             377901.0195  -0.0005  0.050  -0.0006 0.50  
3100: 40 25 16  0   39 25 15  0             377901.0195  -0.0005  0.050  -0.0006 0.50  
3101: 39 25 14  0   38 25 13  0             378031.7518   0.0146  0.050   0.0156 0.50  
3102: 39 26 14  0   38 26 13  0             378031.7518   0.0164  0.050   0.0156 0.50  
3103: 38 26 12  0   37 26 11  0             378284.2968  -0.3036  0.050  -0.0683 0.50  
3104: 38 27 12  0   37 27 11  0             378284.2968   0.1669  0.050  -0.0683 0.50  
3105: 37 28 10  0   36 28  9  0             378822.7965  -0.0469  0.050               
3106: 37 27 10  0   36 27  9  0             378884.7421   0.0177  0.050               
3107: 36 29  8  0   35 29  7  0             379208.9244   0.0038  0.050               
3108: 27 16 11  0   26 14 12  0             383146.1804   0.0318  0.050               
3109: 26 13 13  0   25 11 14  0             383412.9786  -0.0136  0.050  -0.0136 0.50  
3110: 26 14 13  0   25 12 14  0             383412.9786  -0.0136  0.050  -0.0136 0.50  
3111: 49 16 33  0   48 16 32  0             383561.0922  -0.1754  0.050   0.0411 0.16  
3112: 49 17 33  0   48 17 32  0             383561.0922  -0.1754  0.050   0.0411 0.16  
3113: 50 15 35  0   49 15 34  0             383561.0922   0.3455  0.050   0.0411 0.17  
3114: 50 16 35  0   49 16 34  0             383561.0922   0.3455  0.050   0.0411 0.17  
3115: 51 14 37  0   50 14 36  0             383561.0922  -0.0492  0.050   0.0411 0.17  
3116: 51 15 37  0   50 15 36  0             383561.0922  -0.0492  0.050   0.0411 0.17  
3117: 52 13 39  0   51 13 38  0             383562.2149   0.0364  0.050   0.0364 0.50  
3118: 52 14 39  0   51 14 38  0             383562.2149   0.0364  0.050   0.0364 0.50  
3119: 53 12 41  0   52 12 40  0             383563.6333  -0.0141  0.050  -0.0141 0.50  
3120: 53 13 41  0   52 13 40  0             383563.6333  -0.0141  0.050  -0.0141 0.50  
3121: 54 11 43  0   53 11 42  0             383565.3697  -0.0102  0.050  -0.0103 0.50  
3122: 54 12 43  0   53 12 42  0             383565.3697  -0.0102  0.050  -0.0103 0.50  
3123: 55 10 45  0   54 10 44  0             383567.1824  -0.0547  0.050  -0.0547 0.50  
3124: 55 11 45  0   54 11 44  0             383567.1824  -0.0547  0.050  -0.0547 0.50  
3125: 56  9 47  0   55  9 46  0             383569.1210   0.0210  0.050   0.0211 0.50  
3126: 56 10 47  0   55 10 46  0             383569.1210   0.0210  0.050   0.0211 0.50  
3127: 57  8 49  0   56  8 48  0             383571.1170   0.2532  0.050   0.0528 0.22  
3128: 57  9 49  0   56  9 48  0             383571.1170   0.2532  0.050   0.0528 0.22  
3129: 65  0 65  0   64  0 64  0             383571.1170  -0.1106  0.050   0.0528 0.28  
3130: 65  1 65  0   64  1 64  0             383571.1170  -0.1106  0.050   0.0528 0.28  
3131: 61  4 57  0   60  4 56  0             383575.0593  -0.0808  0.050  -0.0674 0.25  
3132: 61  5 57  0   60  5 56  0             383575.0593  -0.0808  0.050  -0.0674 0.25  
3133: 62  3 59  0   61  3 58  0             383575.0593  -0.0543  0.050  -0.0674 0.25  
3134: 62  4 59  0   61  4 58  0             383575.0593  -0.0543  0.050  -0.0674 0.25  
3135: 45 20 25  0   44 20 24  0             383582.7186   0.0239  0.050   0.0239 0.50  
3136: 45 21 25  0   44 21 24  0             383582.7186   0.0239  0.050   0.0239 0.50  
3137: 44 21 23  0   43 21 22  0             383598.0344  -0.0180  0.050  -0.0180 0.50  
3138: 44 22 23  0   43 22 22  0             383598.0344  -0.0180  0.050  -0.0180 0.50  
3139: 43 22 21  0   42 22 20  0             383621.9850   0.0780  0.050   0.0780 0.50  
3140: 43 23 21  0   42 23 20  0             383621.9850   0.0780  0.050   0.0780 0.50  
3141: 42 23 19  0   41 23 18  0             383659.4946   0.0028  0.050   0.0028 0.50  
3142: 42 24 19  0   41 24 18  0             383659.4946   0.0028  0.050   0.0028 0.50  
3143: 41 24 17  0   40 24 16  0             383720.5623   0.0098  0.050   0.0098 0.50  
3144: 41 25 17  0   40 25 16  0             383720.5623   0.0098  0.050   0.0098 0.50  
3145: 40 25 15  0   39 25 14  0             383824.7658   0.0199  0.050   0.0200 0.50  
3146: 40 26 15  0   39 26 14  0             383824.7658   0.0200  0.050   0.0200 0.50  
3147: 39 26 13  0   38 26 12  0             384016.2498  -0.0303  0.050  -0.0088 0.50  
3148: 39 27 13  0   38 27 12  0             384016.2498   0.0126  0.050  -0.0088 0.50  
3149: 38 28 11  0   37 28 10  0             384408.3801   0.0379  0.050               
3150: 38 27 11  0   37 27 10  0             384416.0946  -0.0038  0.050               
3151: 37 29  9  0   36 29  8  0             385137.5994  -0.0122  0.050               
3152: 37 28  9  0   36 28  8  0             385744.1843   0.0146  0.050               
3153: 50 16 34  0   49 16 33  0             389411.0859  -0.0623  0.050  -0.0018 0.25  
3154: 50 17 34  0   49 17 33  0             389411.0859  -0.0623  0.050  -0.0018 0.25  
3155: 51 15 36  0   50 15 35  0             389411.0859   0.0575  0.050  -0.0018 0.25  
3156: 51 16 36  0   50 16 35  0             389411.0859   0.0575  0.050  -0.0018 0.25  
3157: 54 12 42  0   53 12 41  0             389414.7116  -0.0280  0.050  -0.0280 0.50  
3158: 54 13 42  0   53 13 41  0             389414.7116  -0.0280  0.050  -0.0280 0.50  
3159: 48 18 30  0   47 18 29  0             389415.3259  -0.0315  0.050  -0.0315 0.50  
3160: 48 19 30  0   47 19 29  0             389415.3259  -0.0315  0.050  -0.0315 0.50  
3161: 55 11 44  0   54 11 43  0             389416.6339  -0.0288  0.050  -0.0289 0.50  
3162: 55 12 44  0   54 12 43  0             389416.6339  -0.0288  0.050  -0.0289 0.50  
3163: 56 10 46  0   55 10 45  0             389418.6418  -0.0425  0.050  -0.0426 0.50  
3164: 56 11 46  0   55 11 45  0             389418.6418  -0.0425  0.050  -0.0426 0.50  
3165: 47 19 28  0   46 19 27  0             389420.6269   0.0623  0.050  -0.0059 0.23  
3166: 47 20 28  0   46 20 27  0             389420.6269   0.0623  0.050  -0.0059 0.23  
3167: 57  9 48  0   56  9 47  0             389420.6269  -0.0626  0.050  -0.0059 0.27  
3168: 57 10 48  0   56 10 47  0             389420.6269  -0.0626  0.050  -0.0059 0.27  
3169: 58  8 50  0   57  8 49  0             389422.5376  -0.0391  0.050  -0.0391 0.50  
3170: 58  9 50  0   57  9 49  0             389422.5376  -0.0391  0.050  -0.0391 0.50  
3171: 59  7 52  0   58  7 51  0             389424.2978   0.0442  0.050   0.0443 0.50  
3172: 59  8 52  0   58  8 51  0             389424.2978   0.0442  0.050   0.0443 0.50  
3173: 62  4 58  0   61  4 57  0             389427.1318  -0.0564  0.050  -0.0676 0.25  
3174: 62  5 58  0   61  5 57  0             389427.1318  -0.0564  0.050  -0.0676 0.25  
3175: 63  3 60  0   62  3 59  0             389427.1318  -0.0784  0.050  -0.0676 0.25  
3176: 63  4 60  0   62  4 59  0             389427.1318  -0.0784  0.050  -0.0676 0.25  
3177: 46 20 26  0   45 20 25  0             389429.0809   0.0415  0.050   0.0416 0.50  
3178: 46 21 26  0   45 21 25  0             389429.0809   0.0415  0.050   0.0416 0.50  
3179: 45 21 24  0   44 21 23  0             389442.3776   0.0764  0.050   0.0764 0.50  
3180: 45 22 24  0   44 22 23  0             389442.3776   0.0764  0.050   0.0764 0.50  
3181: 44 22 22  0   43 22 21  0             389462.8195   0.0083  0.050   0.0084 0.50  
3182: 44 23 22  0   43 23 21  0             389462.8195   0.0083  0.050   0.0084 0.50  
3183: 43 23 20  0   42 23 19  0             389494.7555  -0.0009  0.050  -0.0009 0.50  
3184: 43 24 20  0   42 24 19  0             389494.7555  -0.0009  0.050  -0.0009 0.50  
3185: 42 24 18  0   41 24 17  0             389545.7101   0.0265  0.050   0.0265 0.50  
3186: 42 25 18  0   41 25 17  0             389545.7101   0.0265  0.050   0.0265 0.50  
3187: 41 25 16  0   40 25 15  0             389630.1947   0.0012  0.050   0.0012 0.50  
3188: 41 26 16  0   40 26 15  0             389630.1947   0.0012  0.050   0.0012 0.50  
3189: 40 26 14  0   39 26 13  0             389779.2669  -0.0189  0.050  -0.0171 0.50  
3190: 40 27 14  0   39 27 13  0             389779.2669  -0.0153  0.050  -0.0171 0.50  
3191: 38 28 10  0   37 28  9  0             390774.4316  -0.0054  0.050               
3192: 37 30  8  0   36 30  7  0             390898.8164   0.0574  0.050               
3193: 51 16 35  0   50 16 34  0             395260.9912   0.0795  0.050  -0.0515 0.25  
3194: 51 17 35  0   50 17 34  0             395260.9912   0.0795  0.050  -0.0515 0.25  
3195: 52 15 37  0   51 15 36  0             395260.9912  -0.1801  0.050  -0.0515 0.25  
3196: 52 16 37  0   51 16 36  0             395260.9912  -0.1801  0.050  -0.0515 0.25  
3197: 49 18 31  0   48 18 30  0             395263.8863  -0.1233  0.050   0.0089 0.24  
3198: 49 19 31  0   48 19 30  0             395263.8863  -0.1233  0.050   0.0089 0.24  
3199: 54 13 41  0   53 13 40  0             395263.8863   0.1305  0.050   0.0089 0.26  
3200: 54 14 41  0   53 14 40  0             395263.8863   0.1305  0.050   0.0089 0.26  
3201: 55 12 43  0   54 12 42  0             395265.6867   0.0209  0.050   0.0210 0.50  
3202: 55 13 43  0   54 13 42  0             395265.6867   0.0209  0.050   0.0210 0.50  
3203: 48 19 29  0   47 19 28  0             395268.3718   0.0133  0.050   0.0133 0.50  
3204: 48 20 29  0   47 20 28  0             395268.3718   0.0133  0.050   0.0133 0.50  
3205: 59  8 51  0   58  8 50  0             395274.1489   0.0332  0.050   0.0332 0.50  
3206: 59  9 51  0   58  9 50  0             395274.1489   0.0332  0.050   0.0332 0.50  
3207: 47 20 27  0   46 20 26  0             395275.6762   0.0612  0.050  -0.0965 0.22  
3208: 47 21 27  0   46 21 26  0             395275.6762   0.0612  0.050  -0.0965 0.22  
3209: 60  7 53  0   59  7 52  0             395275.6762  -0.2220  0.050  -0.0965 0.28  
3210: 60  8 53  0   59  8 52  0             395275.6762  -0.2220  0.050  -0.0965 0.28  
3211: 61  6 55  0   60  6 54  0             395277.4238   0.0545  0.050   0.0594 0.23  
3212: 61  7 55  0   60  7 54  0             395277.4238   0.0545  0.050   0.0594 0.23  
3213: 66  1 65  0   65  1 64  0             395277.4238   0.0637  0.050   0.0594 0.27  
3214: 66  2 65  0   65  2 64  0             395277.4238   0.0637  0.050   0.0594 0.27  
3215: 63  4 59  0   62  4 58  0             395279.0144  -0.0467  0.050  -0.0467 0.50  
3216: 63  5 59  0   62  5 58  0             395279.0144  -0.0467  0.050  -0.0467 0.50  
3217: 46 21 25  0   45 21 24  0             395287.0049  -0.0635  0.050  -0.0635 0.50  
3218: 46 22 25  0   45 22 24  0             395287.0049  -0.0635  0.050  -0.0635 0.50  
3219: 45 22 23  0   44 22 22  0             395304.7576  -0.0057  0.050  -0.0058 0.50  
3220: 45 23 23  0   44 23 22  0             395304.7576  -0.0057  0.050  -0.0058 0.50  
3221: 44 23 21  0   43 23 20  0             395332.1859   0.0929  0.050   0.0929 0.50  
3222: 44 24 21  0   43 24 20  0             395332.1859   0.0929  0.050   0.0929 0.50  
3223: 43 24 19  0   42 24 18  0             395375.0354   0.0402  0.050   0.0402 0.50  
3224: 43 25 19  0   42 25 18  0             395375.0354   0.0402  0.050   0.0402 0.50  
3225: 42 25 17  0   41 25 16  0             395444.5482   0.0041  0.050   0.0042 0.50  
3226: 42 26 17  0   41 26 16  0             395444.5482   0.0041  0.050   0.0042 0.50  
3227: 41 27 15  0   40 27 14  0             395563.0580  -0.0756  0.050               
3228: 40 27 13  0   39 27 12  0             395781.3414  -0.0538  0.050  -0.0139 0.50  
3229: 40 28 13  0   39 28 12  0             395781.3414   0.0260  0.050  -0.0139 0.50  
3230: 50 18 32  0   49 18 31  0             401112.5740  -0.0387  0.050   0.0240 0.24  
3231: 50 19 32  0   49 19 31  0             401112.5740  -0.0387  0.050   0.0240 0.24  
3232: 54 14 40  0   53 14 39  0             401112.5740   0.0830  0.050   0.0240 0.26  
3233: 54 15 40  0   53 15 39  0             401112.5740   0.0830  0.050   0.0240 0.26  
3234: 55 13 42  0   54 13 41  0             401114.3257   0.0261  0.050   0.0262 0.50  
3235: 55 14 42  0   54 14 41  0             401114.3257   0.0261  0.050   0.0262 0.50  
3236: 49 19 30  0   48 19 29  0             401116.2827   0.1002  0.050  -0.0262 0.24  
3237: 49 20 30  0   48 20 29  0             401116.2827   0.1002  0.050  -0.0262 0.24  
3238: 56 12 44  0   55 12 43  0             401116.2827  -0.1396  0.050  -0.0262 0.26  
3239: 56 13 44  0   55 13 43  0             401116.2827  -0.1396  0.050  -0.0262 0.26  
3240: 57 11 46  0   56 11 45  0             401118.7284   0.0116  0.050   0.0116 0.50  
3241: 57 12 46  0   56 12 45  0             401118.7284   0.0116  0.050   0.0116 0.50  
3242: 58 10 48  0   57 10 47  0             401121.0424  -0.0181  0.050  -0.0182 0.50  
3243: 58 11 48  0   57 11 47  0             401121.0424  -0.0181  0.050  -0.0182 0.50  
3244: 48 20 28  0   47 20 27  0             401122.3163  -0.0379  0.050  -0.0379 0.50  
3245: 48 21 28  0   47 21 27  0             401122.3163  -0.0379  0.050  -0.0379 0.50  
3246: 59  9 50  0   58  9 49  0             401123.4098   0.0633  0.050   0.0634 0.50  
3247: 59 10 50  0   58 10 49  0             401123.4098   0.0633  0.050   0.0634 0.50  
3248: 60  8 52  0   59  8 51  0             401125.5125   0.0347  0.050   0.0347 0.50  
3249: 60  9 52  0   59  9 51  0             401125.5125   0.0347  0.050   0.0347 0.50  
3250: 61  7 54  0   60  7 53  0             401127.3213  -0.0443  0.050   0.0524 0.23  
3251: 61  8 54  0   60  8 53  0             401127.3213  -0.0443  0.050   0.0524 0.23  
3252: 68  0 68  0   67  0 67  0             401127.3213   0.1340  0.050   0.0524 0.27  
3253: 68  1 68  0   67  1 67  0             401127.3213   0.1340  0.050   0.0524 0.27  
3254: 62  6 56  0   61  6 55  0             401129.0878   0.1610  0.050   0.0373 0.23  
3255: 62  7 56  0   61  7 55  0             401129.0878   0.1610  0.050   0.0373 0.23  
3256: 67  1 66  0   66  1 65  0             401129.0878  -0.0724  0.050   0.0373 0.27  
3257: 67  2 66  0   66  2 65  0             401129.0878  -0.0724  0.050   0.0373 0.27  
3258: 47 21 26  0   46 21 25  0             401132.2640   0.0320  0.050   0.0320 0.50  
3259: 47 22 26  0   46 22 25  0             401132.2640   0.0320  0.050   0.0320 0.50  
3260: 46 23 24  0   45 23 23  0             401147.5454   0.0151  0.050               
3261: 45 23 22  0   44 23 21  0             401171.0494   0.0178  0.050               
3262: 44 24 20  0   43 24 19  0             401207.4359  -0.0395  0.050  -0.0396 0.50  
3263: 44 25 20  0   43 25 19  0             401207.4359  -0.0395  0.050  -0.0396 0.50  
3264: 43 25 18  0   42 25 17  0             401265.5097   0.0940  0.050   0.0941 0.50  
3265: 43 26 18  0   42 26 17  0             401265.5097   0.0940  0.050   0.0941 0.50  
3266: 42 26 16  0   41 26 15  0             401361.4546   0.0193  0.050   0.0194 0.50  
3267: 42 27 16  0   41 27 15  0             401361.4546   0.0194  0.050   0.0194 0.50  
3268: 41 27 14  0   40 27 13  0             401530.8758   0.0021  0.050   0.0056 0.50  
3269: 41 28 14  0   40 28 13  0             401530.8758   0.0090  0.050   0.0056 0.50  
3270: 40 28 12  0   39 28 11  0             401860.7242  -0.0911  0.050               
3271: 39 30 10  0   38 30  9  0             402541.3353  -0.0984  0.050               
3272: 52 17 35  0   51 17 34  0             406959.9331  -0.0484  0.050  -0.0827 0.25  
3273: 52 18 35  0   51 18 34  0             406959.9331  -0.0484  0.050  -0.0827 0.25  
3274: 53 16 37  0   52 16 36  0             406959.9331  -0.1164  0.050  -0.0827 0.25  
3275: 53 17 37  0   52 17 36  0             406959.9331  -0.1164  0.050  -0.0827 0.25  
3276: 51 18 33  0   50 18 32  0             406961.0534  -0.0935  0.050  -0.0262 0.24  
3277: 51 19 33  0   50 19 32  0             406961.0534  -0.0935  0.050  -0.0262 0.24  
3278: 54 15 39  0   53 15 38  0             406961.0534   0.0382  0.050  -0.0262 0.26  
3279: 54 16 39  0   53 16 38  0             406961.0534   0.0382  0.050  -0.0262 0.26  
3280: 57 12 45  0   56 12 44  0             406967.0093   0.0032  0.050   0.0032 0.50  
3281: 57 13 45  0   56 13 44  0             406967.0093   0.0032  0.050   0.0032 0.50  
3282: 49 20 29  0   48 20 28  0             406969.3513   0.1488  0.050   0.0003 0.23  
3283: 49 21 29  0   48 21 28  0             406969.3513   0.1488  0.050   0.0003 0.23  
3284: 58 11 47  0   57 11 46  0             406969.3513  -0.1303  0.050   0.0003 0.27  
3285: 58 12 47  0   57 12 46  0             406969.3513  -0.1303  0.050   0.0003 0.27  
3286: 60  9 51  0   59  9 50  0             406974.3714  -0.0366  0.050  -0.0367 0.50  
3287: 60 10 51  0   59 10 50  0             406974.3714  -0.0366  0.050  -0.0367 0.50  
3288: 61  8 53  0   60  8 52  0             406976.6770   0.0166  0.050   0.0166 0.50  
3289: 61  9 53  0   60  9 52  0             406976.6770   0.0166  0.050   0.0166 0.50  
3290: 48 21 27  0   47 21 26  0             406977.6797  -0.0141  0.050  -0.0141 0.50  
3291: 48 22 27  0   47 22 26  0             406977.6797  -0.0141  0.050  -0.0141 0.50  
3292: 62  7 55  0   61  7 54  0             406978.8058   0.1528  0.050   0.0648 0.23  
3293: 62  8 55  0   61  8 54  0             406978.8058   0.1528  0.050   0.0648 0.23  
3294: 69  0 69  0   68  0 68  0             406978.8058  -0.0097  0.050   0.0648 0.27  
3295: 69  1 69  0   68  1 68  0             406978.8058  -0.0097  0.050   0.0648 0.27  
3296: 63  6 57  0   62  6 56  0             406980.4830   0.1791  0.050  -0.0729 0.24  
3297: 63  7 57  0   62  7 56  0             406980.4830   0.1791  0.050  -0.0729 0.24  
3298: 68  1 67  0   67  1 66  0             406980.4830  -0.2965  0.050  -0.0729 0.26  
3299: 68  2 67  0   67  2 66  0             406980.4830  -0.2965  0.050  -0.0729 0.26  
3300: 65  4 61  0   64  4 60  0             406982.3186   0.0485  0.050  -0.0358 0.25  
3301: 65  5 61  0   64  5 60  0             406982.3186   0.0485  0.050  -0.0358 0.25  
3302: 66  3 63  0   65  3 62  0             406982.3186  -0.1182  0.050  -0.0358 0.25  
3303: 66  4 63  0   65  4 62  0             406982.3186  -0.1182  0.050  -0.0358 0.25  
3304: 46 23 23  0   45 23 22  0             407011.1978  -0.0194  0.050  -0.0195 0.50  
3305: 46 24 23  0   45 24 22  0             407011.1978  -0.0194  0.050  -0.0195 0.50  
3306: 45 24 21  0   44 24 20  0             407042.4081   0.0207  0.050   0.0208 0.50  
3307: 45 25 21  0   44 25 20  0             407042.4081   0.0207  0.050   0.0208 0.50  
3308: 44 25 19  0   43 25 18  0             407091.1865   0.0316  0.050   0.0317 0.50  
3309: 44 26 19  0   43 26 18  0             407091.1865   0.0316  0.050   0.0317 0.50  
3310: 43 26 17  0   42 26 16  0             407170.0648   0.0016  0.050   0.0016 0.50  
3311: 43 27 17  0   42 27 16  0             407170.0648   0.0016  0.050   0.0016 0.50  
3312: 42 27 15  0   41 27 14  0             407304.5606   0.0120  0.050   0.0123 0.50  
3313: 42 28 15  0   41 28 14  0             407304.5606   0.0125  0.050   0.0123 0.50  
3314: 41 28 13  0   40 28 12  0             407552.4267  -0.0384  0.050               
3315: 40 30 11  0   39 30 10  0             408060.0777   0.0436  0.050               
3316: 40 29 11  0   39 29 10  0             408081.2482  -0.0113  0.050               
3317: 39 31  9  0   38 31  8  0             408840.1272  -0.0719  0.050               
3318: 32 27  6  0   31 25  7  0             409992.6060   0.0551  0.050               
3319: 30 20 10  0   29 18 11  0             411891.3727   0.0999  0.050   0.0330 0.50  
3320: 30 21 10  0   29 19 11  0             411891.3727  -0.0340  0.050   0.0330 0.50  
3321: 29 17 12  0   28 15 13  0             412396.8538  -0.0192  0.050  -0.0193 0.50  
3322: 29 18 12  0   28 16 13  0             412396.8538  -0.0193  0.050  -0.0193 0.50  
3323: 52 18 34  0   51 18 33  0             412809.4301  -0.1650  0.050  -0.0701 0.25  
3324: 52 19 34  0   51 19 33  0             412809.4301  -0.1650  0.050  -0.0701 0.25  
3325: 54 16 38  0   53 16 37  0             412809.4301   0.0226  0.050  -0.0701 0.25  
3326: 54 17 38  0   53 17 37  0             412809.4301   0.0226  0.050  -0.0701 0.25  
3327: 55 15 40  0   54 15 39  0             412810.7558   0.0519  0.050   0.0520 0.50  
3328: 55 16 40  0   54 16 39  0             412810.7558   0.0519  0.050   0.0520 0.50  
3329: 51 19 32  0   50 19 31  0             412811.8041   0.0074  0.050   0.0074 0.50  
3330: 51 20 32  0   50 20 31  0             412811.8041   0.0074  0.050   0.0074 0.50  
3331: 56 14 42  0   55 14 41  0             412812.5843  -0.0050  0.050  -0.0051 0.50  
3332: 56 15 42  0   55 15 41  0             412812.5843  -0.0050  0.050  -0.0051 0.50  
3333: 57 13 44  0   56 13 43  0             412814.8602  -0.0169  0.050  -0.0170 0.50  
3334: 57 14 44  0   56 14 43  0             412814.8602  -0.0169  0.050  -0.0170 0.50  
3335: 50 20 30  0   49 20 29  0             412816.1224   0.0082  0.050   0.0083 0.50  
3336: 50 21 30  0   49 21 29  0             412816.1224   0.0082  0.050   0.0083 0.50  
3337: 58 12 46  0   57 12 45  0             412817.4482   0.0348  0.050   0.0348 0.50  
3338: 58 13 46  0   57 13 45  0             412817.4482   0.0348  0.050   0.0348 0.50  
3339: 59 11 48  0   58 11 47  0             412820.1091   0.0415  0.050   0.0415 0.50  
3340: 59 12 48  0   58 12 47  0             412820.1091   0.0415  0.050   0.0415 0.50  
3341: 60 10 50  0   59 10 49  0             412822.7612   0.0348  0.050   0.0349 0.50  
3342: 60 11 50  0   59 11 49  0             412822.7612   0.0348  0.050   0.0349 0.50  
3343: 49 21 28  0   48 21 27  0             412823.2899  -0.0853  0.050  -0.0853 0.50  
3344: 49 22 28  0   48 22 27  0             412823.2899  -0.0853  0.050  -0.0853 0.50  
3345: 61  9 52  0   60  9 51  0             412825.2860  -0.0022  0.050  -0.0022 0.50  
3346: 61 10 52  0   60 10 51  0             412825.2860  -0.0022  0.050  -0.0022 0.50  
3347: 62  8 54  0   61  8 53  0             412827.6352  -0.0254  0.050  -0.0255 0.50  
3348: 62  9 54  0   61  9 53  0             412827.6352  -0.0254  0.050  -0.0255 0.50  
3349: 63  7 56  0   62  7 55  0             412830.0321   0.2744  0.050   0.0025 0.23  
3350: 63  8 56  0   62  8 55  0             412830.0321   0.2744  0.050   0.0025 0.23  
3351: 70  0 70  0   69  0 69  0             412830.0321  -0.2283  0.050   0.0025 0.27  
3352: 70  1 70  0   69  1 69  0             412830.0321  -0.2283  0.050   0.0025 0.27  
3353: 64  6 58  0   63  6 57  0             412831.5011   0.0031  0.050   0.0031 0.50  
3354: 64  7 58  0   63  7 57  0             412831.5011   0.0031  0.050   0.0031 0.50  
3355: 66  4 62  0   65  4 61  0             412833.6489   0.0478  0.050  -0.0607 0.25  
3356: 66  5 62  0   65  5 61  0             412833.6489   0.0478  0.050  -0.0607 0.25  
3357: 67  3 64  0   66  3 63  0             412833.6489  -0.1670  0.050  -0.0607 0.25  
3358: 67  4 64  0   66  4 63  0             412833.6489  -0.1670  0.050  -0.0607 0.25  
3359: 47 23 24  0   46 23 23  0             412852.3570  -0.0205  0.050  -0.0205 0.50  
3360: 47 24 24  0   46 24 23  0             412852.3570  -0.0205  0.050  -0.0205 0.50  
3361: 46 24 22  0   45 24 21  0             412879.1279  -0.0555  0.050  -0.0556 0.50  
3362: 46 25 22  0   45 25 21  0             412879.1279  -0.0555  0.050  -0.0556 0.50  
3363: 45 25 20  0   44 25 19  0             412920.5742  -0.0108  0.050  -0.0108 0.50  
3364: 45 26 20  0   44 26 19  0             412920.5742  -0.0108  0.050  -0.0108 0.50  
3365: 44 26 18  0   43 26 17  0             412986.2511   0.0043  0.050   0.0043 0.50  
3366: 44 27 18  0   43 27 17  0             412986.2511   0.0043  0.050   0.0043 0.50  
3367: 43 27 16  0   42 27 15  0             413094.9113  -0.0352  0.050  -0.0352 0.50  
3368: 43 28 16  0   42 28 15  0             413094.9113  -0.0351  0.050  -0.0352 0.50  
3369: 41 30 12  0   40 30 11  0             413659.7639  -0.0121  0.050               
3370: 41 29 12  0   40 29 11  0             413662.2821  -0.0102  0.050               
3371: 39 32  8  0   38 32  7  0             414085.0808   0.0929  0.050               
3372: 40 31 10  0   39 31  9  0             414416.5692   0.0205  0.050               
3373: 28 13 15  0   27 11 16  0             418582.7584   0.0430  0.050   0.0430 0.50  
3374: 28 14 15  0   27 12 16  0             418582.7584   0.0430  0.050   0.0430 0.50  
3375: 53 18 35  0   52 18 34  0             418657.8775  -0.0652  0.050   0.0268 0.25  
3376: 53 19 35  0   52 19 34  0             418657.8775  -0.0652  0.050   0.0268 0.25  
3377: 54 17 37  0   53 17 36  0             418657.8775   0.1179  0.050   0.0268 0.25  
3378: 54 18 37  0   53 18 36  0             418657.8775   0.1179  0.050   0.0268 0.25  
3379: 56 15 41  0   55 15 40  0             418660.2514   0.0216  0.050   0.0217 0.50  
3380: 56 16 41  0   55 16 40  0             418660.2514   0.0216  0.050   0.0217 0.50  
3381: 57 14 43  0   56 14 42  0             418662.3570  -0.0275  0.050  -0.0275 0.50  
3382: 57 15 43  0   56 15 42  0             418662.3570  -0.0275  0.050  -0.0275 0.50  
3383: 51 20 31  0   50 20 30  0             418663.0540   0.0025  0.050   0.0026 0.50  
3384: 51 21 31  0   50 21 30  0             418663.0540   0.0025  0.050   0.0026 0.50  
3385: 58 13 45  0   57 13 44  0             418664.9270   0.0233  0.050   0.0233 0.50  
3386: 58 14 45  0   57 14 44  0             418664.9270   0.0233  0.050   0.0233 0.50  
3387: 59 12 47  0   58 12 46  0             418667.6526   0.0115  0.050   0.0115 0.50  
3388: 59 13 47  0   58 13 46  0             418667.6526   0.0115  0.050   0.0115 0.50  
3389: 50 21 29  0   49 21 28  0             418669.2084  -0.0033  0.050  -0.0034 0.50  
3390: 50 22 29  0   49 22 28  0             418669.2084  -0.0033  0.050  -0.0034 0.50  
3391: 60 11 49  0   59 11 48  0             418670.4988   0.0271  0.050   0.0271 0.50  
3392: 60 12 49  0   59 12 48  0             418670.4988   0.0271  0.050   0.0271 0.50  
3393: 61 10 51  0   60 10 50  0             418673.3231   0.0375  0.050   0.0375 0.50  
3394: 61 11 51  0   60 11 50  0             418673.3231   0.0375  0.050   0.0375 0.50  
3395: 62  9 53  0   61  9 52  0             418675.9707  -0.0132  0.050  -0.0132 0.50  
3396: 62 10 53  0   61 10 52  0             418675.9707  -0.0132  0.050  -0.0132 0.50  
3397: 63  8 55  0   62  8 54  0             418678.4972   0.0213  0.050   0.0213 0.50  
3398: 63  9 55  0   62  9 54  0             418678.4972   0.0213  0.050   0.0213 0.50  
3399: 64  7 57  0   63  7 56  0             418680.6352  -0.0417  0.050  -0.0417 0.50  
3400: 64  8 57  0   63  8 56  0             418680.6352  -0.0417  0.050  -0.0417 0.50  
3401: 71  0 71  0   70  0 70  0             418681.5893   0.0701  0.050   0.0701 0.50  
3402: 71  1 71  0   70  1 70  0             418681.5893   0.0701  0.050   0.0701 0.50  
3403: 65  6 59  0   64  6 58  0             418682.5072   0.0007  0.050   0.0007 0.50  
3404: 65  7 59  0   64  7 58  0             418682.5072   0.0007  0.050   0.0007 0.50  
3405: 67  4 63  0   66  4 62  0             418684.8482   0.1021  0.050  -0.0307 0.25  
3406: 67  5 63  0   66  5 62  0             418684.8482   0.1021  0.050  -0.0307 0.25  
3407: 68  3 65  0   67  3 64  0             418684.8482  -0.1608  0.050  -0.0307 0.25  
3408: 68  4 65  0   67  4 64  0             418684.8482  -0.1608  0.050  -0.0307 0.25  
3409: 48 23 25  0   47 23 24  0             418694.3423   0.0420  0.050   0.0421 0.50  
3410: 48 24 25  0   47 24 24  0             418694.3423   0.0420  0.050   0.0421 0.50  
3411: 47 24 23  0   46 24 22  0             418717.4565   0.0059  0.050   0.0060 0.50  
3412: 47 25 23  0   46 25 22  0             418717.4565   0.0059  0.050   0.0060 0.50  
3413: 46 25 21  0   45 25 20  0             418752.8689   0.0189  0.050               
3414: 45 26 19  0   44 26 18  0             418808.0620  -0.0056  0.050  -0.0057 0.50  
3415: 45 27 19  0   44 27 18  0             418808.0620  -0.0056  0.050  -0.0057 0.50  
3416: 44 27 17  0   43 27 16  0             418897.2747   0.0063  0.050   0.0064 0.50  
3417: 44 28 17  0   43 28 16  0             418897.2747   0.0063  0.050   0.0064 0.50  
3418: 43 28 15  0   42 28 14  0             419049.2603  -0.0047  0.050  -0.0042 0.50  
3419: 43 29 15  0   42 29 14  0             419049.2603  -0.0036  0.050  -0.0042 0.50  
3420: 42 29 13  0   41 29 12  0             419329.9431  -0.0967  0.050   0.0342 0.50  
3421: 42 30 13  0   41 30 12  0             419329.9431   0.1651  0.050   0.0342 0.50  
3422: 41 31 11  0   40 31 10  0             419903.7737   0.0356  0.050               
3423: 41 30 11  0   40 30 10  0             419937.9774  -0.0192  0.050               
3424: 40 32  9  0   39 32  8  0             420666.9790  -0.0160  0.050               
3425: 54 18 36  0   53 18 35  0             424506.2667   0.0899  0.050  -0.0440 0.25  
3426: 54 19 36  0   53 19 35  0             424506.2667   0.0899  0.050  -0.0440 0.25  
3427: 55 17 38  0   54 17 37  0             424506.2667  -0.1765  0.050  -0.0440 0.25  
3428: 55 18 38  0   54 18 37  0             424506.2667  -0.1765  0.050  -0.0440 0.25  
3429: 56 16 40  0   55 16 39  0             424507.6001  -0.0662  0.050  -0.0662 0.50  
3430: 56 17 40  0   55 17 39  0             424507.6001  -0.0662  0.050  -0.0662 0.50  
3431: 52 20 32  0   51 20 31  0             424509.7629  -0.2196  0.050  -0.0173 0.24  
3432: 52 21 32  0   51 21 31  0             424509.7629  -0.2196  0.050  -0.0173 0.24  
3433: 57 15 42  0   56 15 41  0             424509.7629   0.1749  0.050  -0.0173 0.26  
3434: 57 16 42  0   56 16 41  0             424509.7629   0.1749  0.050  -0.0173 0.26  
3435: 58 14 44  0   57 14 43  0             424512.0831   0.0784  0.050   0.0784 0.50  
3436: 58 15 44  0   57 15 43  0             424512.0831   0.0784  0.050   0.0784 0.50  
3437: 51 21 30  0   50 21 29  0             424514.9266  -0.2237  0.050  -0.0146 0.24  
3438: 51 22 30  0   50 22 29  0             424514.9266  -0.2237  0.050  -0.0146 0.24  
3439: 59 13 46  0   58 13 45  0             424514.9266   0.1761  0.050  -0.0146 0.26  
3440: 59 14 46  0   58 14 45  0             424514.9266   0.1761  0.050  -0.0146 0.26  
3441: 60 12 48  0   59 12 47  0             424517.7341   0.0481  0.050   0.0481 0.50  
3442: 60 13 48  0   59 13 47  0             424517.7341   0.0481  0.050   0.0481 0.50  
3443: 61 11 50  0   60 11 49  0             424520.7409   0.0500  0.050   0.0500 0.50  
3444: 61 12 50  0   60 12 49  0             424520.7409   0.0500  0.050   0.0500 0.50  
3445: 50 22 28  0   49 22 27  0             424523.6622   0.0294  0.050   0.0156 0.23  
3446: 50 23 28  0   49 23 27  0             424523.6622   0.0294  0.050   0.0156 0.23  
3447: 62 10 52  0   61 10 51  0             424523.6622   0.0035  0.050   0.0156 0.27  
3448: 62 11 52  0   61 11 51  0             424523.6622   0.0035  0.050   0.0156 0.27  
3449: 63  9 54  0   62  9 53  0             424526.5019   0.0093  0.050   0.0094 0.50  
3450: 63 10 54  0   62 10 53  0             424526.5019   0.0093  0.050   0.0094 0.50  
3451: 64  8 56  0   63  8 55  0             424529.1103   0.0066  0.050   0.0067 0.50  
3452: 64  9 56  0   63  9 55  0             424529.1103   0.0066  0.050   0.0067 0.50  
3453: 66  6 60  0   65  6 59  0             424533.3433   0.0166  0.050   0.0166 0.50  
3454: 66  7 60  0   65  7 59  0             424533.3433   0.0166  0.050   0.0166 0.50  
3455: 67  5 62  0   66  5 61  0             424534.6672  -0.1156  0.050   0.0186 0.24  
3456: 67  6 62  0   66  6 61  0             424534.6672  -0.1156  0.050   0.0186 0.24  
3457: 71  1 70  0   70  1 69  0             424534.6672   0.1407  0.050   0.0186 0.26  
3458: 71  2 70  0   70  2 69  0             424534.6672   0.1407  0.050   0.0186 0.26  
3459: 48 24 24  0   47 24 23  0             424556.8502  -0.0214  0.050  -0.0214 0.50  
3460: 48 25 24  0   47 25 23  0             424556.8502  -0.0214  0.050  -0.0214 0.50  
3461: 47 25 22  0   46 25 21  0             424587.3160   0.0008  0.050   0.0009 0.50  
3462: 47 26 22  0   46 26 21  0             424587.3160   0.0008  0.050   0.0009 0.50  
3463: 46 26 20  0   45 26 19  0             424634.1973   0.0338  0.050   0.0339 0.50  
3464: 46 27 20  0   45 27 19  0             424634.1973   0.0338  0.050   0.0339 0.50  
3465: 45 27 18  0   44 27 17  0             424708.2901  -0.0135  0.050  -0.0135 0.50  
3466: 45 28 18  0   44 28 17  0             424708.2901  -0.0135  0.050  -0.0135 0.50  
3467: 44 28 16  0   43 28 15  0             424830.9092  -0.0305  0.050  -0.0306 0.50  
3468: 44 29 16  0   43 29 15  0             424830.9092  -0.0305  0.050  -0.0306 0.50  
3469: 43 29 14  0   42 29 13  0             425047.6082  -0.0440  0.050  -0.0318 0.50  
3470: 43 30 14  0   42 30 13  0             425047.6082  -0.0196  0.050  -0.0318 0.50  
3471: 42 31 12  0   41 31 11  0             425469.7294   0.0134  0.050               
3472: 54 19 35  0   53 19 34  0             430354.8607   0.0781  0.050  -0.0209 0.25  
3473: 54 20 35  0   53 20 34  0             430354.8607   0.0781  0.050  -0.0209 0.25  
3474: 56 17 39  0   55 17 38  0             430354.8607  -0.1183  0.050  -0.0209 0.25  
3475: 56 18 39  0   55 18 38  0             430354.8607  -0.1183  0.050  -0.0209 0.25  
3476: 58 15 43  0   57 15 42  0             430358.8521   0.0783  0.050   0.0783 0.50  
3477: 58 16 43  0   57 16 42  0             430358.8521   0.0783  0.050   0.0783 0.50  
3478: 52 21 31  0   51 21 30  0             430361.3172   0.1705  0.050   0.0158 0.24  
3479: 52 22 31  0   51 22 30  0             430361.3172   0.1705  0.050   0.0158 0.24  
3480: 59 14 45  0   58 14 44  0             430361.3172  -0.1287  0.050   0.0158 0.26  
3481: 59 15 45  0   58 15 44  0             430361.3172  -0.1287  0.050   0.0158 0.26  
3482: 60 13 47  0   59 13 46  0             430364.3539  -0.0602  0.050  -0.0603 0.50  
3483: 60 14 47  0   59 14 46  0             430364.3539  -0.0602  0.050  -0.0603 0.50  
3484: 61 12 49  0   60 12 48  0             430367.5328  -0.0121  0.050  -0.0122 0.50  
3485: 61 13 49  0   60 13 48  0             430367.5328  -0.0121  0.050  -0.0122 0.50  
3486: 51 22 29  0   50 22 28  0             430368.4580   0.0695  0.050   0.0695 0.50  
3487: 51 23 29  0   50 23 28  0             430368.4580   0.0695  0.050   0.0695 0.50  
3488: 62 11 51  0   61 11 50  0             430370.7676   0.0452  0.050   0.0453 0.50  
3489: 62 12 51  0   61 12 50  0             430370.7676   0.0452  0.050   0.0453 0.50  
3490: 63 10 53  0   62 10 52  0             430373.8306  -0.0120  0.050  -0.0120 0.50  
3491: 63 11 53  0   62 11 52  0             430373.8306  -0.0120  0.050  -0.0120 0.50  
3492: 50 23 27  0   49 23 26  0             430379.6768  -0.1213  0.050   0.0180 0.23  
3493: 50 24 27  0   49 24 26  0             430379.6768  -0.1213  0.050   0.0180 0.23  
3494: 65  8 57  0   64  8 56  0             430379.6768   0.1360  0.050   0.0180 0.27  
3495: 65  9 57  0   64  9 56  0             430379.6768   0.1360  0.050   0.0180 0.27  
3496: 66  7 59  0   65  7 58  0             430381.9332  -0.0153  0.050  -0.0153 0.50  
3497: 66  8 59  0   65  8 58  0             430381.9332  -0.0153  0.050  -0.0153 0.50  
3498: 68  5 63  0   67  5 62  0             430385.4679  -0.0189  0.050   0.0284 0.24  
3499: 68  6 63  0   67  6 62  0             430385.4679  -0.0189  0.050   0.0284 0.24  
3500: 72  1 71  0   71  1 70  0             430385.4679   0.0715  0.050   0.0284 0.26  
3501: 72  2 71  0   71  2 70  0             430385.4679   0.0715  0.050   0.0284 0.26  
3502: 49 24 25  0   48 24 24  0             430397.1938  -0.0066  0.050  -0.0066 0.50  
3503: 49 25 25  0   48 25 24  0             430397.1938  -0.0066  0.050  -0.0066 0.50  
3504: 48 25 23  0   47 25 22  0             430423.4439  -0.0577  0.050  -0.0578 0.50  
3505: 48 26 23  0   47 26 22  0             430423.4439  -0.0577  0.050  -0.0578 0.50  
3506: 45 28 17  0   44 28 16  0             430626.2363  -0.0906  0.050  -0.0906 0.50  
3507: 45 29 17  0   44 29 16  0             430626.2363  -0.0905  0.050  -0.0906 0.50  
3508: 44 29 15  0   43 29 14  0             430797.5254  -0.0498  0.050  -0.0488 0.50  
3509: 44 30 15  0   43 30 14  0             430797.5254  -0.0478  0.050  -0.0488 0.50  
3510: 42 32 11  0   41 32 10  0             431759.8967  -0.0827  0.050               
3511: 42 31 11  0   41 31 10  0             431814.3746  -0.0360  0.050               
3512: 55 19 36  0   54 19 35  0             436202.2093  -0.0471  0.050  -0.0471 0.50  
3513: 55 20 36  0   54 20 35  0             436202.2093  -0.0471  0.050  -0.0471 0.50  
3514: 60 14 46  0   59 14 45  0             436210.7320   0.0273  0.050   0.0274 0.50  
3515: 60 15 46  0   59 15 45  0             436210.7320   0.0273  0.050   0.0274 0.50  
3516: 62 12 50  0   61 12 49  0             436217.2512   0.0363  0.050   0.0363 0.50  
3517: 62 13 50  0   61 13 49  0             436217.2512   0.0363  0.050   0.0363 0.50  
3518: 63 11 52  0   62 11 51  0             436220.6246   0.0615  0.050   0.0616 0.50  
3519: 63 12 52  0   62 12 51  0             436220.6246   0.0615  0.050   0.0616 0.50  
3520: 65  9 56  0   64  9 55  0             436226.9605   0.0230  0.050   0.0231 0.50  
3521: 65 10 56  0   64 10 55  0             436226.9605   0.0230  0.050   0.0231 0.50  
3522: 69  5 64  0   68  5 63  0             436236.0098   0.0126  0.050  -0.0265 0.24  
3523: 69  6 64  0   68  6 63  0             436236.0098   0.0126  0.050  -0.0265 0.24  
3524: 73  1 72  0   72  1 71  0             436236.0098  -0.0624  0.050  -0.0265 0.26  
3525: 73  2 72  0   72  2 71  0             436236.0098  -0.0624  0.050  -0.0265 0.26  
3526: 49 25 24  0   48 25 23  0             436261.0107  -0.0323  0.050  -0.0323 0.50  
3527: 49 26 24  0   48 26 23  0             436261.0107  -0.0323  0.050  -0.0323 0.50  
3528: 48 26 22  0   47 26 21  0             436295.4459  -0.0317  0.050  -0.0318 0.50  
3529: 48 27 22  0   47 27 21  0             436295.4459  -0.0317  0.050  -0.0318 0.50  
3530: 47 27 20  0   46 27 19  0             436348.3420   0.0490  0.050   0.0491 0.50  
3531: 47 28 20  0   46 28 19  0             436348.3420   0.0490  0.050   0.0491 0.50  
3532: 46 28 18  0   45 28 17  0             436431.7532   0.0336  0.050   0.0336 0.50  
3533: 46 29 18  0   45 29 17  0             436431.7532   0.0336  0.050   0.0336 0.50  
3534: 45 29 16  0   44 29 15  0             436569.6536   0.0136  0.050   0.0137 0.50  
3535: 45 30 16  0   44 30 15  0             436569.6536   0.0137  0.050   0.0137 0.50  
3536: 44 30 14  0   43 30 13  0             436813.6627   0.0102  0.050               
3537: 58 17 41  0   57 17 40  0             442051.6516   0.0732  0.050   0.0733 0.50  
3538: 58 18 41  0   57 18 40  0             442051.6516   0.0732  0.050   0.0733 0.50  
3539: 54 21 33  0   53 21 32  0             442053.2433   0.0728  0.050   0.0728 0.50  
3540: 54 22 33  0   53 22 32  0             442053.2433   0.0728  0.050   0.0728 0.50  
3541: 53 22 31  0   52 22 30  0             442058.3483   0.0616  0.050   0.0617 0.50  
3542: 53 23 31  0   52 23 30  0             442058.3483   0.0616  0.050   0.0617 0.50  
3543: 61 14 47  0   60 14 46  0             442059.8070   0.0299  0.050   0.0299 0.50  
3544: 61 15 47  0   60 15 46  0             442059.8070   0.0299  0.050   0.0299 0.50  
3545: 62 13 49  0   61 13 48  0             442063.2174   0.0385  0.050   0.0385 0.50  
3546: 62 14 49  0   61 14 48  0             442063.2174   0.0385  0.050   0.0385 0.50  
3547: 52 23 29  0   51 23 28  0             442066.7607   0.0252  0.050   0.0475 0.24  
3548: 52 24 29  0   51 24 28  0             442066.7607   0.0252  0.050   0.0475 0.24  
3549: 63 12 51  0   62 12 50  0             442066.7607   0.0678  0.050   0.0475 0.26  
3550: 63 13 51  0   62 13 50  0             442066.7607   0.0678  0.050   0.0475 0.26  
3551: 65 10 55  0   64 10 54  0             442073.6026  -0.0296  0.050  -0.0296 0.50  
3552: 65 11 55  0   64 11 54  0             442073.6026  -0.0296  0.050  -0.0296 0.50  
3553: 66  9 57  0   65  9 56  0             442076.9135   0.0452  0.050   0.0452 0.50  
3554: 66 10 57  0   65 10 56  0             442076.9135   0.0452  0.050   0.0452 0.50  
3555: 51 24 27  0   50 24 26  0             442079.8645   0.0187  0.050   0.0254 0.23  
3556: 51 25 27  0   50 25 26  0             442079.8645   0.0187  0.050   0.0254 0.23  
3557: 67  8 59  0   66  8 58  0             442079.8645   0.0311  0.050   0.0254 0.27  
3558: 67  9 59  0   66  9 58  0             442079.8645   0.0311  0.050   0.0254 0.27  
3559: 68  7 61  0   67  7 60  0             442082.5043   0.0576  0.050   0.0576 0.50  
3560: 68  8 61  0   67  8 60  0             442082.5043   0.0576  0.050   0.0576 0.50  
3561: 69  6 63  0   68  6 62  0             442084.6730   0.0421  0.050   0.0370 0.23  
3562: 69  7 63  0   68  7 62  0             442084.6730   0.0421  0.050   0.0370 0.23  
3563: 75  0 75  0   74  0 74  0             442084.6730   0.0325  0.050   0.0370 0.27  
3564: 75  1 75  0   74  1 74  0             442084.6730   0.0325  0.050   0.0370 0.27  
3565: 70  5 65  0   69  5 64  0             442086.4224   0.1112  0.050  -0.0143 0.24  
3566: 70  6 65  0   69  6 64  0             442086.4224   0.1112  0.050  -0.0143 0.24  
3567: 74  1 73  0   73  1 72  0             442086.4224  -0.1291  0.050  -0.0143 0.26  
3568: 74  2 73  0   73  2 72  0             442086.4224  -0.1291  0.050  -0.0143 0.26  
3569: 50 25 25  0   49 25 24  0             442099.7460   0.0912  0.050   0.0912 0.50  
3570: 50 26 25  0   49 26 24  0             442099.7460   0.0912  0.050   0.0912 0.50  
3571: 49 26 23  0   48 26 22  0             442129.4119   0.0001  0.050   0.0002 0.50  
3572: 49 27 23  0   48 27 22  0             442129.4119   0.0001  0.050   0.0002 0.50  
3573: 48 27 21  0   47 27 20  0             442174.5261  -0.0107  0.050  -0.0107 0.50  
3574: 48 28 21  0   47 28 20  0             442174.5261  -0.0107  0.050  -0.0107 0.50  
3575: 47 28 19  0   46 28 18  0             442244.5873   0.0217  0.050   0.0217 0.50  
3576: 47 29 19  0   46 29 18  0             442244.5873   0.0217  0.050   0.0217 0.50  
3577: 45 30 15  0   44 30 14  0             442549.7768  -0.0131  0.050  -0.0112 0.50  
3578: 45 31 15  0   44 31 14  0             442549.7768  -0.0092  0.050  -0.0112 0.50  
3579: 44 32 13  0   43 32 12  0             442906.3090  -0.0522  0.050               
3580: 58 18 40  0   57 18 39  0             447897.7164  -0.0487  0.050  -0.0487 0.50  
3581: 58 19 40  0   57 19 39  0             447897.7164  -0.0487  0.050  -0.0487 0.50  
3582: 54 22 32  0   53 22 31  0             447903.3308  -0.0038  0.050  -0.0039 0.50  
3583: 54 23 32  0   53 23 31  0             447903.3308  -0.0038  0.050  -0.0039 0.50  
3584: 53 23 30  0   52 23 29  0             447910.5940   0.0603  0.050   0.0603 0.50  
3585: 53 24 30  0   52 24 29  0             447910.5940   0.0603  0.050   0.0603 0.50  
3586: 63 13 50  0   62 13 49  0             447912.2825   0.0090  0.050   0.0091 0.50  
3587: 63 14 50  0   62 14 49  0             447912.2825   0.0090  0.050   0.0091 0.50  
3588: 64 12 52  0   63 12 51  0             447915.9436  -0.0321  0.050  -0.0322 0.50  
3589: 64 13 52  0   63 13 51  0             447915.9436  -0.0321  0.050  -0.0322 0.50  
3590: 65 11 54  0   64 11 53  0             447919.6290  -0.0318  0.050  -0.0319 0.50  
3591: 65 12 54  0   64 12 53  0             447919.6290  -0.0318  0.050  -0.0319 0.50  
3592: 52 24 28  0   51 24 27  0             447921.9087   0.0248  0.050   0.0249 0.50  
3593: 52 25 28  0   51 25 27  0             447921.9087   0.0248  0.050   0.0249 0.50  
3594: 66 10 56  0   65 10 55  0             447923.1766  -0.0557  0.050  -0.0558 0.50  
3595: 66 11 56  0   65 11 55  0             447923.1766  -0.0557  0.050  -0.0558 0.50  
3596: 67  9 58  0   66  9 57  0             447926.5933  -0.0078  0.050  -0.0079 0.50  
3597: 67 10 58  0   66 10 57  0             447926.5933  -0.0078  0.050  -0.0079 0.50  
3598: 69  7 62  0   68  7 61  0             447932.3615  -0.0375  0.050  -0.0375 0.50  
3599: 69  8 62  0   68  8 61  0             447932.3615  -0.0375  0.050  -0.0375 0.50  
3600: 51 25 26  0   50 25 25  0             447939.1947   0.0815  0.050   0.0815 0.50  
3601: 51 26 26  0   50 26 25  0             447939.1947   0.0815  0.050   0.0815 0.50  
3602: 47 29 18  0   46 29 17  0             448156.6078  -0.0271  0.050  -0.0271 0.50  
3603: 47 30 18  0   46 30 17  0             448156.6078  -0.0271  0.050  -0.0271 0.50  
3604: 46 30 16  0   45 30 15  0             448311.3332   0.0481  0.050   0.0483 0.50  
3605: 46 31 16  0   45 31 15  0             448311.3332   0.0485  0.050   0.0483 0.50  
3606: 63 14 49  0   62 14 48  0             453757.3199  -0.0290  0.050  -0.0290 0.50  
3607: 63 15 49  0   62 15 48  0             453757.3199  -0.0290  0.050  -0.0290 0.50  
3608: 64 13 51  0   63 13 50  0             453761.0859  -0.0860  0.050  -0.0860 0.50  
3609: 64 14 51  0   63 14 50  0             453761.0859  -0.0860  0.050  -0.0860 0.50  
3610: 53 24 29  0   52 24 28  0             453764.2729   0.0162  0.050   0.0162 0.50  
3611: 53 25 29  0   52 25 28  0             453764.2729   0.0162  0.050   0.0162 0.50  
3612: 65 12 53  0   64 12 52  0             453765.0248  -0.0358  0.050  -0.0358 0.50  
3613: 65 13 53  0   64 13 52  0             453765.0248  -0.0358  0.050  -0.0358 0.50  
3614: 66 11 55  0   65 11 54  0             453768.8899  -0.0223  0.050  -0.0223 0.50  
3615: 66 12 55  0   65 12 54  0             453768.8899  -0.0223  0.050  -0.0223 0.50  
3616: 67 10 57  0   66 10 56  0             453772.6037  -0.0286  0.050  -0.0286 0.50  
3617: 67 11 57  0   66 11 56  0             453772.6037  -0.0286  0.050  -0.0286 0.50  
3618: 68  9 59  0   67  9 58  0             453776.1397   0.0065  0.050   0.0065 0.50  
3619: 68 10 59  0   67 10 58  0             453776.1397   0.0065  0.050   0.0065 0.50  
3620: 70  7 63  0   69  7 62  0             453782.1255  -0.0244  0.050  -0.0244 0.50  
3621: 70  8 63  0   69  8 62  0             453782.1255  -0.0244  0.050  -0.0244 0.50  
3622: 74  3 71  0   73  3 70  0             453787.9914  -0.1234  0.050  -0.0250 0.25  
3623: 74  4 71  0   73  4 70  0             453787.9914  -0.1234  0.050  -0.0250 0.25  
3624: 75  2 73  0   74  2 72  0             453787.9914   0.0716  0.050  -0.0250 0.25  
3625: 75  3 73  0   74  3 72  0             453787.9914   0.0716  0.050  -0.0250 0.25  
3626: 51 26 25  0   50 26 24  0             453801.7127   0.0239  0.050   0.0239 0.50  
3627: 51 27 25  0   50 27 24  0             453801.7127   0.0239  0.050   0.0239 0.50  
3628: 50 27 23  0   49 27 22  0             453835.1966  -0.0277  0.050  -0.0277 0.50  
3629: 50 28 23  0   49 28 22  0             453835.1966  -0.0277  0.050  -0.0277 0.50  
3630: 48 29 19  0   47 29 18  0             453964.3708   0.0000  0.050   0.0000 0.50  
3631: 48 30 19  0   47 30 18  0             453964.3708   0.0000  0.050   0.0000 0.50  
3632: 47 30 17  0   46 30 16  0             454090.6621  -0.0575  0.050  -0.0575 0.50  
3633: 47 31 17  0   46 31 16  0             454090.6621  -0.0574  0.050  -0.0575 0.50  
3634: 46 31 15  0   45 31 14  0             454306.2339  -0.0060  0.050  -0.0024 0.50  
3635: 46 32 15  0   45 32 14  0             454306.2339   0.0013  0.050  -0.0024 0.50  
3636: 45 33 13  0   44 33 12  0             454706.6971  -0.0363  0.050               
3637: 57 21 36  0   56 21 35  0             459590.9401   0.0624  0.050   0.0691 0.25  
3638: 57 22 36  0   56 22 35  0             459590.9401   0.0624  0.050   0.0691 0.25  
3639: 59 19 40  0   58 19 39  0             459590.9401   0.0756  0.050   0.0691 0.25  
3640: 59 20 40  0   58 20 39  0             459590.9401   0.0756  0.050   0.0691 0.25  
3641: 61 17 44  0   60 17 43  0             459595.1405  -0.0624  0.050  -0.0624 0.50  
3642: 61 18 44  0   60 18 43  0             459595.1405  -0.0624  0.050  -0.0624 0.50  
3643: 55 23 32  0   54 23 31  0             459598.4468  -0.0432  0.050   0.0165 0.25  
3644: 55 24 32  0   54 24 31  0             459598.4468  -0.0432  0.050   0.0165 0.25  
3645: 62 16 46  0   61 16 45  0             459598.4468   0.0745  0.050   0.0165 0.25  
3646: 62 17 46  0   61 17 45  0             459598.4468   0.0745  0.050   0.0165 0.25  
3647: 63 15 48  0   62 15 47  0             459601.8878  -0.0789  0.050  -0.0790 0.50  
3648: 63 16 48  0   62 16 47  0             459601.8878  -0.0789  0.050  -0.0790 0.50  
3649: 54 24 30  0   53 24 29  0             459606.8176  -0.0640  0.050  -0.0641 0.50  
3650: 54 25 30  0   53 25 29  0             459606.8176  -0.0640  0.050  -0.0641 0.50  
3651: 57 22 35  0   56 22 34  0             465438.3726  -0.0797  0.050  -0.0797 0.50  
3652: 57 23 35  0   56 23 34  0             465438.3726  -0.0797  0.050  -0.0797 0.50  
3653: 55 24 31  0   54 24 30  0             465449.9147   0.2243  0.050   0.0516 0.25  
3654: 55 25 31  0   54 25 30  0             465449.9147   0.2243  0.050   0.0516 0.25  
3655: 64 15 49  0   63 15 48  0             465449.9147  -0.1160  0.050   0.0516 0.25  
3656: 64 16 49  0   63 16 48  0             465449.9147  -0.1160  0.050   0.0516 0.25  
3657: 65 14 51  0   64 14 50  0             465454.0997  -0.0345  0.050  -0.0345 0.50  
3658: 65 15 51  0   64 15 50  0             465454.0997  -0.0345  0.050  -0.0345 0.50  
3659: 54 25 29  0   53 25 28  0             465461.0001   0.0427  0.050   0.0427 0.50  
3660: 54 26 29  0   53 26 28  0             465461.0001   0.0427  0.050   0.0427 0.50  
3661: 53 26 27  0   52 26 26  0             465478.0844   0.0873  0.050   0.0775 0.24  
3662: 53 27 27  0   52 27 26  0             465478.0844   0.0873  0.050   0.0775 0.24  
3663: 71  8 63  0   70  8 62  0             465478.0844   0.0686  0.050   0.0775 0.26  
3664: 71  9 63  0   70  9 62  0             465478.0844   0.0686  0.050   0.0775 0.26  
3665: 51 28 23  0   50 28 22  0             465540.9734  -0.0119  0.050  -0.0119 0.50  
3666: 51 29 23  0   50 29 22  0             465540.9734  -0.0119  0.050  -0.0119 0.50  
3667: 54 26 28  0   53 26 27  0             471317.2090   0.0355  0.050   0.0356 0.50  
3668: 54 27 28  0   53 27 27  0             471317.2090   0.0355  0.050   0.0356 0.50  
3669: 72  8 64  0   71  8 63  0             471327.0520   0.0067  0.050   0.0068 0.50  
3670: 72  9 64  0   71  9 63  0             471327.0520   0.0067  0.050   0.0068 0.50  
3671: 74  6 68  0   73  6 67  0             471332.7244  -0.0674  0.050  -0.0674 0.50  
3672: 74  7 68  0   73  7 67  0             471332.7244  -0.0674  0.050  -0.0674 0.50  
3673: 51 29 22  0   50 29 21  0             471420.7882   0.0827  0.050   0.0828 0.50  
3674: 51 30 22  0   50 30 21  0             471420.7882   0.0827  0.050   0.0828 0.50  
--------------------------------------------------------------------------------

PARAMETERS IN FIT (values truncated and Nlines statistics):

        1000000            A  /MHz         5963.11812(22)                      1
        2000000            B  /MHz         5758.94528(16)                      2
        3000000            C  /MHz         2928.960765(93)                     3
          20000           DJ  /kHz            0.50218(12)                      4
         110000          DJK  /kHz            0.89443(82)                      5
         200000           DK  /kHz           -0.07204(85)                      6
        4010000           d1  /kHz           -0.309012(29)                     7
        5000000           d2  /kHz           -0.113048(33)                     8
          30000           HJ  /Hz            -0.0000471(55)                    9
         120000          HJK  /Hz             0.001742(45)                    10
         210000          HKJ  /Hz            -0.00228(12)                     11
         300000           HK  /Hz             0.000959(92)                    12
        4020000           h1  /Hz           [ 0.0001172]                      13
        5010000           h2  /Hz           [ 0.0001822]                      14
        6000000           h3  /Hz           [ 0.0000364]                      15
              0         E_gs  /MHz          [ 0.]                             16

 MICROWAVE AVG =       -0.000268 MHz, IR AVG =        0.00000                 
 MICROWAVE RMS =        0.038811 MHz, IR RMS =        0.00000                 
 END OF ITERATION  1 OLD, NEW RMS ERROR=        0.77158         0.77158       

  distinct frequency lines in fit:  1589
       distinct parameters of fit:    12

MICROWAVE       lines fitted       lines    lines      RMS      RMS ERROR    J range  Ka range    freq. range
            total   dv=0 dv.ne.0   UNFITTD  e>900
v"= 0       1589   1589      0        0      0       0.038806     0.77147     1  78    0  48    14537   471421
--------------------------------------------------------------------------------------------
total:      1589   1589      0        0      0       0.038806     0.77147

NOTE: the RMS values above are for Nlines statistics, but the 'total' values may differ slightly from
      those in the .FIT file since the o-c values for this evaluation are as rounded in the .FIT.


 PARAMETERS IN FIT WITH STANDARD ERRORS ON THOSE THAT ARE FITTED:
 (values rounded and degrees of freedom, Ndegf=Nlines-Nconst, statistics)

        1000000            A  /MHz       5963.11813(17)                        1
        2000000            B  /MHz       5758.94529(12)                        2
        3000000            C  /MHz       2928.960765(72)                       3
          20000           DJ  /kHz          0.502188(91)                       4
         110000          DJK  /kHz          0.89443(64)                        5
         200000           DK  /kHz         -0.07204(66)                        6
        4010000           d1  /kHz         -0.309013(23)                       7
        5000000           d2  /kHz         -0.113048(26)                       8
          30000           HJ  /Hz          -0.0000471(43)                      9
         120000          HJK  /Hz           0.001742(35)                      10
         210000          HKJ  /Hz          -0.002280(90)                      11
         300000           HK  /Hz           0.000959(71)                      12
        4020000           h1  /Hz           [ 0.0001172]                      13
        5010000           h2  /Hz           [ 0.0001822]                      14
        6000000           h3  /Hz           [ 0.0000364]                      15
              0         E_gs  /MHz          [ 0.]                             16

 CORRELATION COEFFICIENTS, C.ij:

           A        B        C        -DJ      -DJK     -DK      d1       d2      

A           1.0000
B          -0.1251   1.0000
C           0.1117   0.3964   1.0000
-DJ         0.2642  -0.5381  -0.3658   1.0000
-DJK       -0.2850   0.2540   0.0922  -0.9102   1.0000
-DK         0.0503  -0.1656  -0.0435   0.8177  -0.9572   1.0000
d1          0.3580  -0.6833  -0.0033   0.7878  -0.6565   0.5199   1.0000
d2         -0.1141   0.1934   0.1004  -0.8590   0.9577  -0.9592  -0.5729   1.0000
HJ         -0.0649   0.1215   0.6589  -0.2542   0.1070  -0.0643   0.1685  -0.0047
HJK         0.0971   0.2850   0.1053  -0.0854  -0.1039   0.1630  -0.2881   0.0169
HKJ         0.3243  -0.1924  -0.0905   0.1205   0.0140  -0.1783   0.2692   0.0723
HK         -0.2582   0.1977  -0.0065  -0.0688  -0.0249   0.1408  -0.2573  -0.1623

           HJ       HJK      HKJ      HK      

HJ          1.0000
HJK        -0.4689   1.0000
HKJ         0.1656  -0.7156   1.0000
HK         -0.0805   0.4587  -0.8843   1.0000

 Mean value of |C.ij|, i.ne.j =   0.3013
 Mean value of  C.ij,  i.ne.j =  -0.0470


 No correlations with absolute value greater than 0.9950


 Worst fitted lines (obs-calc/error):

  1161:   -2.0       3271:   -2.0       1605:    2.0       1815:   -1.9
    68:    1.9       2624:    1.9       3207:   -1.9        736:    1.9
  2600:    1.9       3264:    1.9       2417:   -1.9       2342:    1.9
    96:    1.9         60:    1.9       3221:    1.9       3371:    1.9
   475:    1.8       1761:   -1.8        620:   -1.8        700:   -1.8
  2472:    1.8       3569:    1.8       1725:   -1.8       3270:   -1.8
  3506:   -1.8       2277:   -1.8       2419:   -1.8       2693:   -1.8
  2275:   -1.8       1498:   -1.8       2234:   -1.8        351:   -1.8
  2345:    1.8        740:   -1.8        140:    1.8        996:   -1.8
  1961:   -1.7        884:    1.7       1855:   -1.7       1715:   -1.7
  1619:    1.7       2281:   -1.7       2774:    1.7       3608:   -1.7
  2829:   -1.7       3343:   -1.7       1278:   -1.7       1478:    1.7
  2242:   -1.7       2769:    1.7

  1161: 41 17 24  0   41 17 25  0             143297.6674  -0.0995  0.050  -0.0996 0.50
  3271: 39 30 10  0   38 30  9  0             402541.3353  -0.0984  0.050
  1605: 18 12  6  0   17 12  5  0             179033.8581   0.0978  0.050
  1815: 43 10 33  0   43 10 34  0             196144.0592  -0.0973  0.050  -0.0973 0.50
    68: 42 28 14  0   42 28 15  0              83905.4927   0.0976  0.050   0.0970 0.46
  2624: 41 13 28  0   40 13 27  0             319193.6321   0.0965  0.050   0.0965 0.50
  3207: 47 20 27  0   46 20 26  0             395275.6762   0.0612  0.050  -0.0965 0.22
   736: 56 36 20  0   56 36 21  0             118830.0546   0.0962  0.050   0.0962 0.46
  2600: 29 23  6  0   28 23  5  0             313538.1815   0.0953  0.050
  3264: 43 25 18  0   42 25 17  0             401265.5097   0.0940  0.050   0.0941 0.50
                                           _____________________________________
__________________________________________/ SPFIT output reformatted with PIFORM
