# Supplementary material for: Precise Semi-Experimental Equilibrium (r e SE) Structure of Pyridine from 32 Isotopologues: Accurate Assessment of the Effect of Nitrogen-Atom Substitution in Aromatic Rings
Source: J Phys Chem A. 2025 Nov 7;129(46):10737–50. doi: 10.1021/acs.jpca.5c07184 (PMC12641475; doi:10.1021/acs.jpca.5c07184)
Supplement: Supplementary file 2 [file jp5c07184_si_002.zip › Supplementary Information/LSF/pyridine-13C3_AI.res]

Pyridine    13C3                                      Sun Aug 03 15:07:29 2025

-------------------------------------------------------------------------------------=========
                                              obs         o-c     error     blends     Notes
                                                                         o-c      wt
    / instead of : below denotes (o-c)>3*err
-------------------------------------------------------------------------------------=========
   1:  4  2  2  0    4  2  3  0              14529.6000   0.0002  0.080              Sorenson et al., 1974
   2:  2  1  2  0    1  1  1  0              14535.9600   0.0499  0.080               
   3:  4  3  2  0    4  1  3  0              14684.3700  -0.0751  0.080               
   4:  2  0  2  0    1  0  1  0              14726.1900   0.0173  0.080               
   5:  2  2  0  0    1  0  1  0              26465.4500   0.0258  0.080               
   6:  2  1  1  0    1  1  0  0              20194.5900  -0.1048  0.080               
   7:  3  1  3  0    2  1  2  0              20483.2400   0.0833  0.080               
   8:  3  1  2  0    2  1  1  0              26598.2800  -0.0296  0.080               
   9:  4  2  3  0    4  0  4  0              20489.7300  -0.0069  0.080               
  10:  4  1  3  0    4  1  4  0              20487.4300   0.0110  0.080               
  11:  3  0  3  0    2  0  2  0              20493.1500   0.0360  0.080               
  12:  3  2  2  0    2  2  1  0              26047.8700  -0.0481  0.080               
  13:  4  1  4  0    3  1  3  0              26340.9000  -0.0304  0.080               
  14:  4  0  4  0    3  0  3  0              26341.2100  -0.0420  0.080               
  15: 21  8 13  0   21  7 14  0              78973.2207   0.0213  0.050   0.0213 0.04 Current Work
  16: 21  9 13  0   21  8 14  0              78973.2207   0.0213  0.050   0.0213 0.04  
  17: 21  8 13  0   21  8 14  0              78973.2207   0.0213  0.050   0.0213 0.46  
  18: 21  9 13  0   21  7 14  0              78973.2207   0.0213  0.050   0.0213 0.46  
  19: 13  0 13  0   12  1 12  0              79019.3128   0.0944  0.050   0.0945 0.04  
  20: 13  1 13  0   12  0 12  0              79019.3128   0.0944  0.050   0.0945 0.04  
  21: 13  0 13  0   12  0 12  0              79019.3128   0.0944  0.050   0.0945 0.46  
  22: 13  1 13  0   12  1 12  0              79019.3128   0.0944  0.050   0.0945 0.46  
  23: 12  1 11  0   11  1 10  0              79021.9228   0.0886  0.050   0.0887 0.46  
  24: 12  2 11  0   11  2 10  0              79021.9228   0.0886  0.050   0.0887 0.46  
  25: 12  2 11  0   11  1 10  0              79021.9228   0.0886  0.050   0.0887 0.04  
  26: 12  1 11  0   11  2 10  0              79021.9228   0.0886  0.050   0.0887 0.04  
  27: 11  3  9  0   10  2  8  0              79024.8499   0.0959  0.050   0.0959 0.04  
  28: 11  2  9  0   10  2  8  0              79024.8499   0.0959  0.050   0.0959 0.46  
  29: 11  3  9  0   10  3  8  0              79024.8499   0.0959  0.050   0.0959 0.46  
  30: 11  2  9  0   10  3  8  0              79024.8499   0.0959  0.050   0.0959 0.04  
  31: 10  3  7  0    9  3  6  0              79029.4573   0.0610  0.050   0.0621 0.47  
  32: 10  4  7  0    9  3  6  0              79029.4573   0.0610  0.050   0.0621 0.03  
  33: 10  3  7  0    9  4  6  0              79029.4573   0.0632  0.050   0.0621 0.03  
  34: 10  4  7  0    9  4  6  0              79029.4573   0.0631  0.050   0.0621 0.47  
  35: 50 37 14  0   50 35 15  0              82840.1635  -0.1451  0.050  -0.0818 0.50  
  36: 50 36 14  0   50 36 15  0              82840.1635  -0.0184  0.050  -0.0818 0.50  
  37: 46 33 14  0   46 31 15  0              83425.5516  -0.1020  0.050  -0.0959 0.46  
  38: 46 33 14  0   46 32 15  0              83425.5516  -0.1015  0.050  -0.0959 0.04  
  39: 46 32 14  0   46 31 15  0              83425.5516  -0.0903  0.050  -0.0959 0.04  
  40: 46 32 14  0   46 32 15  0              83425.5516  -0.0897  0.050  -0.0959 0.46  
  41: 44 31 14  0   44 29 15  0              83664.2198  -0.0392  0.050  -0.0375 0.46  
  42: 44 31 14  0   44 30 15  0              83664.2198  -0.0391  0.050  -0.0375 0.04  
  43: 44 30 14  0   44 29 15  0              83664.2198  -0.0358  0.050  -0.0375 0.04  
  44: 44 30 14  0   44 30 15  0              83664.2198  -0.0357  0.050  -0.0375 0.46  
  45: 43 30 14  0   43 29 15  0              83771.6739  -0.0328  0.050  -0.0320 0.04  
  46: 43 30 14  0   43 28 15  0              83771.6739  -0.0329  0.050  -0.0320 0.46  
  47: 43 29 14  0   43 28 15  0              83771.6739  -0.0311  0.050  -0.0320 0.04  
  48: 43 29 14  0   43 29 15  0              83771.6739  -0.0310  0.050  -0.0320 0.46  
  49: 41 28 14  0   41 26 15  0              83964.9696  -0.0189  0.050  -0.0187 0.46  
  50: 41 28 14  0   41 27 15  0              83964.9696  -0.0189  0.050  -0.0187 0.04  
  51: 41 27 14  0   41 26 15  0              83964.9696  -0.0185  0.050  -0.0187 0.04  
  52: 41 27 14  0   41 27 15  0              83964.9696  -0.0185  0.050  -0.0187 0.46  
  53: 40 27 14  0   40 26 15  0              84051.5457  -0.0520  0.050  -0.0520 0.04  
  54: 40 27 14  0   40 25 15  0              84051.5457  -0.0520  0.050  -0.0520 0.46  
  55: 40 26 14  0   40 25 15  0              84051.5457  -0.0518  0.050  -0.0520 0.04  
  56: 40 26 14  0   40 26 15  0              84051.5457  -0.0518  0.050  -0.0520 0.46  
  57: 39 26 14  0   39 25 15  0              84131.9564  -0.0480  0.050  -0.0480 0.04  
  58: 39 26 14  0   39 24 15  0              84131.9564  -0.0480  0.050  -0.0480 0.46  
  59: 39 25 14  0   39 25 15  0              84131.9564  -0.0479  0.050  -0.0480 0.46  
  60: 39 25 14  0   39 24 15  0              84131.9564  -0.0479  0.050  -0.0480 0.04  
  61: 35 22 14  0   35 20 15  0              84398.2396   0.0143  0.050   0.0143 0.46  
  62: 35 21 14  0   35 20 15  0              84398.2396   0.0143  0.050   0.0143 0.04  
  63: 35 22 14  0   35 21 15  0              84398.2396   0.0143  0.050   0.0143 0.04  
  64: 35 21 14  0   35 21 15  0              84398.2396   0.0143  0.050   0.0143 0.46  
  65: 32 19 14  0   32 18 15  0              84548.0591  -0.0194  0.050  -0.0194 0.04  
  66: 32 18 14  0   32 18 15  0              84548.0591  -0.0194  0.050  -0.0194 0.46  
  67: 32 19 14  0   32 17 15  0              84548.0591  -0.0194  0.050  -0.0194 0.46  
  68: 32 18 14  0   32 17 15  0              84548.0591  -0.0194  0.050  -0.0194 0.04  
  69: 31 18 14  0   31 16 15  0              84589.9998   0.0171  0.050   0.0171 0.46  
  70: 31 18 14  0   31 17 15  0              84589.9998   0.0171  0.050   0.0171 0.04  
  71: 31 17 14  0   31 16 15  0              84589.9998   0.0171  0.050   0.0171 0.04  
  72: 31 17 14  0   31 17 15  0              84589.9998   0.0171  0.050   0.0171 0.46  
  73: 29 16 14  0   29 15 15  0              84663.1265  -0.0474  0.050  -0.0474 0.04  
  74: 29 16 14  0   29 14 15  0              84663.1265  -0.0474  0.050  -0.0474 0.46  
  75: 29 15 14  0   29 14 15  0              84663.1265  -0.0474  0.050  -0.0474 0.04  
  76: 29 15 14  0   29 15 15  0              84663.1265  -0.0474  0.050  -0.0474 0.46  
  77: 28 15 14  0   28 13 15  0              84694.9545   0.0443  0.050   0.0443 0.46  
  78: 28 15 14  0   28 14 15  0              84694.9545   0.0443  0.050   0.0443 0.04  
  79: 28 14 14  0   28 14 15  0              84694.9545   0.0443  0.050   0.0443 0.46  
  80: 28 14 14  0   28 13 15  0              84694.9545   0.0443  0.050   0.0443 0.04  
  81: 25 12 14  0   25 10 15  0              84773.1900   0.0077  0.050   0.0077 0.46  
  82: 25 11 14  0   25 10 15  0              84773.1900   0.0077  0.050   0.0077 0.04  
  83: 25 11 14  0   25 11 15  0              84773.1900   0.0077  0.050   0.0077 0.46  
  84: 25 12 14  0   25 11 15  0              84773.1900   0.0077  0.050   0.0077 0.04  
  85: 24 11 14  0   24 10 15  0              84794.3579   0.0868  0.050   0.0868 0.04  
  86: 24 11 14  0   24  9 15  0              84794.3579   0.0868  0.050   0.0868 0.46  
  87: 24 10 14  0   24 10 15  0              84794.3579   0.0868  0.050   0.0868 0.46  
  88: 24 10 14  0   24  9 15  0              84794.3579   0.0868  0.050   0.0868 0.04  
  89: 14  0 14  0   13  0 13  0              84872.2510   0.0362  0.050   0.0363 0.46  
  90: 14  1 14  0   13  0 13  0              84872.2510   0.0362  0.050   0.0363 0.04  
  91: 14  0 14  0   13  1 13  0              84872.2510   0.0362  0.050   0.0363 0.04  
  92: 14  1 14  0   13  1 13  0              84872.2510   0.0362  0.050   0.0363 0.46  
  93: 13  2 12  0   12  2 11  0              84874.8042   0.0001  0.050   0.0002 0.46  
  94: 13  1 12  0   12  2 11  0              84874.8042   0.0001  0.050   0.0002 0.04  
  95: 13  2 12  0   12  1 11  0              84874.8042   0.0001  0.050   0.0002 0.04  
  96: 13  1 12  0   12  1 11  0              84874.8042   0.0001  0.050   0.0002 0.46  
  97: 12  2 10  0   11  2  9  0              84877.6206   0.0266  0.050   0.0267 0.46  
  98: 12  3 10  0   11  2  9  0              84877.6206   0.0266  0.050   0.0267 0.04  
  99: 12  2 10  0   11  3  9  0              84877.6206   0.0266  0.050   0.0267 0.04  
 100: 12  3 10  0   11  3  9  0              84877.6206   0.0266  0.050   0.0267 0.46  
 101: 11  4  8  0   10  3  7  0              84881.5277  -0.0012  0.050  -0.0012 0.03  
 102: 11  3  8  0   10  3  7  0              84881.5277  -0.0012  0.050  -0.0012 0.47  
 103: 11  3  8  0   10  4  7  0              84881.5277  -0.0011  0.050  -0.0012 0.03  
 104: 11  4  8  0   10  4  7  0              84881.5277  -0.0011  0.050  -0.0012 0.47  
 105: 56 42 15  0   56 40 16  0              88078.9216  -0.0473  0.050   0.0519 0.50  
 106: 56 41 15  0   56 41 16  0              88078.9216   0.1511  0.050   0.0519 0.50  
 107: 55 41 15  0   55 39 16  0              88267.6906  -0.0154  0.050   0.0427 0.50  
 108: 55 40 15  0   55 40 16  0              88267.6906   0.1008  0.050   0.0427 0.50  
 109: 52 38 15  0   52 36 16  0              88770.2690   0.0024  0.050   0.0134 0.50  
 110: 52 37 15  0   52 37 16  0              88770.2690   0.0243  0.050   0.0134 0.50  
 111: 51 37 15  0   51 35 16  0              88918.2967  -0.0567  0.050  -0.0506 0.45  
 112: 51 37 15  0   51 36 16  0              88918.2967  -0.0561  0.050  -0.0506 0.05  
 113: 51 36 15  0   51 35 16  0              88918.2967  -0.0450  0.050  -0.0506 0.05  
 114: 51 36 15  0   51 36 16  0              88918.2967  -0.0445  0.050  -0.0506 0.45  
 115: 50 36 15  0   50 34 16  0              89057.5376  -0.0032  0.050   0.0001 0.46  
 116: 50 36 15  0   50 35 16  0              89057.5376  -0.0029  0.050   0.0001 0.04  
 117: 50 35 15  0   50 34 16  0              89057.5376   0.0031  0.050   0.0001 0.04  
 118: 50 35 15  0   50 35 16  0              89057.5376   0.0034  0.050   0.0001 0.46  
 119: 49 35 15  0   49 33 16  0              89188.2804   0.0014  0.050   0.0033 0.46  
 120: 49 35 15  0   49 34 16  0              89188.2804   0.0016  0.050   0.0033 0.04  
 121: 49 34 15  0   49 33 16  0              89188.2804   0.0049  0.050   0.0033 0.04  
 122: 49 34 15  0   49 34 16  0              89188.2804   0.0051  0.050   0.0033 0.46  
 123: 46 32 15  0   46 30 16  0              89534.0054   0.0544  0.050   0.0547 0.46  
 124: 46 31 15  0   46 30 16  0              89534.0054   0.0549  0.050   0.0547 0.04  
 125: 46 31 15  0   46 31 16  0              89534.0054   0.0549  0.050   0.0547 0.46  
 126: 46 32 15  0   46 31 16  0              89534.0054   0.0544  0.050   0.0547 0.04  
 127: 42 27 15  0   42 26 16  0              89900.1001   0.0070  0.050   0.0070 0.04  
 128: 42 27 15  0   42 27 16  0              89900.1001   0.0070  0.050   0.0070 0.46  
 129: 42 28 15  0   42 26 16  0              89900.1001   0.0070  0.050   0.0070 0.46  
 130: 42 28 15  0   42 27 16  0              89900.1001   0.0070  0.050   0.0070 0.04  
 131: 41 27 15  0   41 26 16  0              89976.9205  -0.0043  0.050  -0.0044 0.04  
 132: 41 27 15  0   41 25 16  0              89976.9205  -0.0043  0.050  -0.0044 0.46  
 133: 41 26 15  0   41 25 16  0              89976.9205  -0.0043  0.050  -0.0044 0.04  
 134: 41 26 15  0   41 26 16  0              89976.9205  -0.0043  0.050  -0.0044 0.46  
 135: 40 25 15  0   40 25 16  0              90048.5026   0.0285  0.050   0.0286 0.46  
 136: 40 26 15  0   40 24 16  0              90048.5026   0.0285  0.050   0.0286 0.46  
 137: 40 25 15  0   40 24 16  0              90048.5026   0.0285  0.050   0.0286 0.04  
 138: 40 26 15  0   40 25 16  0              90048.5026   0.0285  0.050   0.0286 0.04  
 139: 39 25 15  0   39 24 16  0              90115.0278   0.0105  0.050   0.0105 0.04  
 140: 39 25 15  0   39 23 16  0              90115.0278   0.0105  0.050   0.0105 0.46  
 141: 39 24 15  0   39 24 16  0              90115.0278   0.0105  0.050   0.0105 0.46  
 142: 39 24 15  0   39 23 16  0              90115.0278   0.0105  0.050   0.0105 0.04  
 143: 38 24 15  0   38 23 16  0              90176.8728   0.0527  0.050   0.0527 0.04  
 144: 38 23 15  0   38 23 16  0              90176.8728   0.0527  0.050   0.0527 0.46  
 145: 38 23 15  0   38 22 16  0              90176.8728   0.0527  0.050   0.0527 0.04  
 146: 38 24 15  0   38 22 16  0              90176.8728   0.0527  0.050   0.0527 0.46  
 147: 34 20 15  0   34 18 16  0              90381.6333   0.0728  0.050   0.0729 0.46  
 148: 34 19 15  0   34 18 16  0              90381.6333   0.0728  0.050   0.0729 0.04  
 149: 34 19 15  0   34 19 16  0              90381.6333   0.0728  0.050   0.0729 0.46  
 150: 34 20 15  0   34 19 16  0              90381.6333   0.0728  0.050   0.0729 0.04  
 151: 32 18 15  0   32 16 16  0              90461.6543   0.0211  0.050   0.0212 0.46  
 152: 32 18 15  0   32 17 16  0              90461.6543   0.0211  0.050   0.0212 0.04  
 153: 32 17 15  0   32 17 16  0              90461.6543   0.0211  0.050   0.0212 0.46  
 154: 32 17 15  0   32 16 16  0              90461.6543   0.0211  0.050   0.0212 0.04  
 155: 31 17 15  0   31 15 16  0              90496.7869  -0.0425  0.050  -0.0426 0.46  
 156: 31 16 15  0   31 16 16  0              90496.7869  -0.0425  0.050  -0.0426 0.46  
 157: 31 16 15  0   31 15 16  0              90496.7869  -0.0425  0.050  -0.0426 0.04  
 158: 31 17 15  0   31 16 16  0              90496.7869  -0.0425  0.050  -0.0426 0.04  
 159: 29 14 15  0   29 13 16  0              90558.5315   0.0313  0.050   0.0314 0.04  
 160: 29 15 15  0   29 14 16  0              90558.5315   0.0313  0.050   0.0314 0.04  
 161: 29 15 15  0   29 13 16  0              90558.5315   0.0313  0.050   0.0314 0.46  
 162: 29 14 15  0   29 14 16  0              90558.5315   0.0313  0.050   0.0314 0.46  
 163: 27 13 15  0   27 12 16  0              90609.7440   0.0121  0.050   0.0122 0.04  
 164: 27 12 15  0   27 11 16  0              90609.7440   0.0121  0.050   0.0122 0.04  
 165: 27 12 15  0   27 12 16  0              90609.7440   0.0121  0.050   0.0122 0.46  
 166: 27 13 15  0   27 11 16  0              90609.7440   0.0121  0.050   0.0122 0.46  
 167: 26 12 15  0   26 11 16  0              90631.9023   0.0493  0.050   0.0494 0.04  
 168: 26 12 15  0   26 10 16  0              90631.9023   0.0493  0.050   0.0494 0.46  
 169: 26 11 15  0   26 11 16  0              90631.9023   0.0493  0.050   0.0494 0.46  
 170: 26 11 15  0   26 10 16  0              90631.9023   0.0493  0.050   0.0494 0.04  
 171: 25 10 15  0   25  9 16  0              90651.8477  -0.0068  0.050  -0.0068 0.04  
 172: 25 10 15  0   25 10 16  0              90651.8477  -0.0068  0.050  -0.0068 0.46  
 173: 25 11 15  0   25 10 16  0              90651.8477  -0.0068  0.050  -0.0068 0.04  
 174: 25 11 15  0   25  9 16  0              90651.8477  -0.0068  0.050  -0.0068 0.46  
 175: 24 10 15  0   24  9 16  0              90669.8591  -0.0271  0.050  -0.0271 0.04  
 176: 24  9 15  0   24  9 16  0              90669.8591  -0.0271  0.050  -0.0271 0.46  
 177: 24  9 15  0   24  8 16  0              90669.8591  -0.0271  0.050  -0.0271 0.04  
 178: 24 10 15  0   24  8 16  0              90669.8591  -0.0271  0.050  -0.0271 0.46  
 179: 21  7 15  0   21  5 16  0              90713.4753  -0.0871  0.050  -0.0872 0.46  
 180: 21  6 15  0   21  5 16  0              90713.4753  -0.0871  0.050  -0.0872 0.04  
 181: 21  6 15  0   21  6 16  0              90713.4753  -0.0871  0.050  -0.0872 0.46  
 182: 21  7 15  0   21  6 16  0              90713.4753  -0.0871  0.050  -0.0872 0.04  
 183: 15  1 15  0   14  1 14  0              90725.1704  -0.0025  0.050  -0.0025 0.46  
 184: 15  0 15  0   14  0 14  0              90725.1704  -0.0025  0.050  -0.0025 0.46  
 185: 15  0 15  0   14  1 14  0              90725.1704  -0.0025  0.050  -0.0025 0.04  
 186: 15  1 15  0   14  0 14  0              90725.1704  -0.0025  0.050  -0.0025 0.04  
 187: 14  1 13  0   13  2 12  0              90727.7723   0.0327  0.050   0.0327 0.04  
 188: 14  2 13  0   13  2 12  0              90727.7723   0.0327  0.050   0.0327 0.46  
 189: 14  2 13  0   13  1 12  0              90727.7723   0.0327  0.050   0.0327 0.04  
 190: 14  1 13  0   13  1 12  0              90727.7723   0.0327  0.050   0.0327 0.46  
 191: 13  3 11  0   12  2 10  0              90730.4613   0.0292  0.050   0.0292 0.04  
 192: 13  2 11  0   12  3 10  0              90730.4613   0.0292  0.050   0.0292 0.04  
 193: 13  2 11  0   12  2 10  0              90730.4613   0.0292  0.050   0.0292 0.46  
 194: 13  3 11  0   12  3 10  0              90730.4613   0.0292  0.050   0.0292 0.46  
 195: 12  3  9  0   11  3  8  0              90734.0197   0.0959  0.050   0.0960 0.46  
 196: 12  4  9  0   11  3  8  0              90734.0197   0.0959  0.050   0.0960 0.04  
 197: 12  4  9  0   11  4  8  0              90734.0197   0.0959  0.050   0.0960 0.46  
 198: 12  3  9  0   11  4  8  0              90734.0197   0.0959  0.050   0.0960 0.04  
 199: 19  4 15  0   19  3 16  0              90735.3214   0.0309  0.050   0.0309 0.04  
 200: 19  5 15  0   19  3 16  0              90735.3214   0.0309  0.050   0.0309 0.46  
 201: 19  4 15  0   19  4 16  0              90735.3214   0.0309  0.050   0.0309 0.46  
 202: 19  5 15  0   19  4 16  0              90735.3214   0.0309  0.050   0.0309 0.04  
 203: 58 43 16  0   58 41 17  0              94042.3237  -0.0670  0.050  -0.0492 0.50  
 204: 58 42 16  0   58 42 17  0              94042.3237  -0.0313  0.050  -0.0492 0.50  
 205: 57 42 16  0   57 40 17  0              94215.4136  -0.1034  0.050  -0.0931 0.50  
 206: 57 41 16  0   57 41 17  0              94215.4136  -0.0828  0.050  -0.0931 0.50  
 207: 56 41 16  0   56 39 17  0              94379.0907  -0.0105  0.050  -0.0047 0.50  
 208: 56 40 16  0   56 40 17  0              94379.0907   0.0011  0.050  -0.0047 0.50  
 209: 55 40 16  0   55 38 17  0              94533.6324   0.0297  0.050   0.0330 0.50  
 210: 55 39 16  0   55 39 17  0              94533.6324   0.0362  0.050   0.0330 0.50  
 211: 53 38 16  0   53 36 17  0              94817.0452  -0.0281  0.050  -0.0271 0.46  
 212: 53 38 16  0   53 37 17  0              94817.0452  -0.0280  0.050  -0.0271 0.04  
 213: 53 37 16  0   53 36 17  0              94817.0452  -0.0262  0.050  -0.0271 0.04  
 214: 53 37 16  0   53 37 17  0              94817.0452  -0.0261  0.050  -0.0271 0.46  
 215: 50 35 16  0   50 33 17  0              95184.2899  -0.0288  0.050  -0.0287 0.46  
 216: 50 35 16  0   50 34 17  0              95184.2899  -0.0288  0.050  -0.0287 0.04  
 217: 50 34 16  0   50 34 17  0              95184.2899  -0.0285  0.050  -0.0287 0.46  
 218: 50 34 16  0   50 33 17  0              95184.2899  -0.0285  0.050  -0.0287 0.04  
 219: 49 34 16  0   49 33 17  0              95292.6911  -0.0198  0.050  -0.0197 0.04  
 220: 49 34 16  0   49 32 17  0              95292.6911  -0.0198  0.050  -0.0197 0.46  
 221: 49 33 16  0   49 33 17  0              95292.6911  -0.0196  0.050  -0.0197 0.46  
 222: 49 33 16  0   49 32 17  0              95292.6911  -0.0196  0.050  -0.0197 0.04  
 223: 48 33 16  0   48 31 17  0              95394.6170  -0.0229  0.050  -0.0229 0.46  
 224: 48 33 16  0   48 32 17  0              95394.6170  -0.0229  0.050  -0.0229 0.04  
 225: 48 32 16  0   48 31 17  0              95394.6170  -0.0228  0.050  -0.0229 0.04  
 226: 48 32 16  0   48 32 17  0              95394.6170  -0.0228  0.050  -0.0229 0.46  
 227: 47 32 16  0   47 30 17  0              95490.4019  -0.0108  0.050  -0.0108 0.46  
 228: 47 32 16  0   47 31 17  0              95490.4019  -0.0108  0.050  -0.0108 0.04  
 229: 47 31 16  0   47 31 17  0              95490.4019  -0.0107  0.050  -0.0108 0.46  
 230: 47 31 16  0   47 30 17  0              95490.4019  -0.0107  0.050  -0.0108 0.04  
 231: 44 28 16  0   44 27 17  0              95743.6895   0.0255  0.050   0.0256 0.04  
 232: 44 29 16  0   44 27 17  0              95743.6895   0.0255  0.050   0.0256 0.46  
 233: 44 29 16  0   44 28 17  0              95743.6895   0.0255  0.050   0.0256 0.04  
 234: 44 28 16  0   44 28 17  0              95743.6895   0.0255  0.050   0.0256 0.46  
 235: 43 27 16  0   43 26 17  0              95817.5522  -0.0705  0.050  -0.0706 0.04  
 236: 43 28 16  0   43 27 17  0              95817.5522  -0.0705  0.050  -0.0706 0.04  
 237: 43 28 16  0   43 26 17  0              95817.5522  -0.0705  0.050  -0.0706 0.46  
 238: 43 27 16  0   43 27 17  0              95817.5522  -0.0705  0.050  -0.0706 0.46  
 239: 42 27 16  0   42 26 17  0              95886.7821   0.0081  0.050   0.0082 0.04  
 240: 42 26 16  0   42 25 17  0              95886.7821   0.0081  0.050   0.0082 0.04  
 241: 42 26 16  0   42 26 17  0              95886.7821   0.0081  0.050   0.0082 0.46  
 242: 42 27 16  0   42 25 17  0              95886.7821   0.0081  0.050   0.0082 0.46  
 243: 41 25 16  0   41 24 17  0              95951.3842   0.0290  0.050   0.0291 0.04  
 244: 41 26 16  0   41 24 17  0              95951.3842   0.0290  0.050   0.0291 0.46  
 245: 41 25 16  0   41 25 17  0              95951.3842   0.0290  0.050   0.0291 0.46  
 246: 41 26 16  0   41 25 17  0              95951.3842   0.0290  0.050   0.0291 0.04  
 247: 40 25 16  0   40 23 17  0              96011.5598  -0.0351  0.050  -0.0351 0.46  
 248: 40 24 16  0   40 23 17  0              96011.5598  -0.0351  0.050  -0.0351 0.04  
 249: 40 25 16  0   40 24 17  0              96011.5598  -0.0351  0.050  -0.0351 0.04  
 250: 40 24 16  0   40 24 17  0              96011.5598  -0.0351  0.050  -0.0351 0.46  
 251: 39 24 16  0   39 22 17  0              96067.7253   0.0123  0.050   0.0124 0.46  
 252: 39 23 16  0   39 22 17  0              96067.7253   0.0123  0.050   0.0124 0.04  
 253: 39 24 16  0   39 23 17  0              96067.7253   0.0123  0.050   0.0124 0.04  
 254: 39 23 16  0   39 23 17  0              96067.7253   0.0123  0.050   0.0124 0.46  
 255: 38 23 16  0   38 22 17  0              96119.9611   0.0406  0.050   0.0406 0.04  
 256: 38 23 16  0   38 21 17  0              96119.9611   0.0406  0.050   0.0406 0.46  
 257: 38 22 16  0   38 22 17  0              96119.9611   0.0406  0.050   0.0406 0.46  
 258: 38 22 16  0   38 21 17  0              96119.9611   0.0406  0.050   0.0406 0.04  
 259: 36 21 16  0   36 20 17  0              96213.4009  -0.0097  0.050  -0.0097 0.04  
 260: 36 20 16  0   36 20 17  0              96213.4009  -0.0097  0.050  -0.0097 0.46  
 261: 36 20 16  0   36 19 17  0              96213.4009  -0.0097  0.050  -0.0097 0.04  
 262: 36 21 16  0   36 19 17  0              96213.4009  -0.0097  0.050  -0.0097 0.46  
 263: 35 19 16  0   35 19 17  0              96255.1498   0.0721  0.050   0.0722 0.46  
 264: 35 20 16  0   35 19 17  0              96255.1498   0.0721  0.050   0.0722 0.04  
 265: 35 20 16  0   35 18 17  0              96255.1498   0.0721  0.050   0.0722 0.46  
 266: 35 19 16  0   35 18 17  0              96255.1498   0.0721  0.050   0.0722 0.04  
 267: 34 19 16  0   34 18 17  0              96293.6236   0.0199  0.050   0.0200 0.04  
 268: 34 18 16  0   34 18 17  0              96293.6236   0.0199  0.050   0.0200 0.46  
 269: 34 18 16  0   34 17 17  0              96293.6236   0.0199  0.050   0.0200 0.04  
 270: 34 19 16  0   34 17 17  0              96293.6236   0.0199  0.050   0.0200 0.46  
 271: 32 16 16  0   32 16 17  0              96361.9105  -0.0153  0.050  -0.0153 0.46  
 272: 32 16 16  0   32 15 17  0              96361.9105  -0.0153  0.050  -0.0153 0.04  
 273: 32 17 16  0   32 15 17  0              96361.9105  -0.0153  0.050  -0.0153 0.46  
 274: 32 17 16  0   32 16 17  0              96361.9105  -0.0153  0.050  -0.0153 0.04  
 275: 31 16 16  0   31 15 17  0              96392.0439  -0.0087  0.050  -0.0087 0.04  
 276: 31 15 16  0   31 14 17  0              96392.0439  -0.0087  0.050  -0.0087 0.04  
 277: 31 16 16  0   31 14 17  0              96392.0439  -0.0087  0.050  -0.0087 0.46  
 278: 31 15 16  0   31 15 17  0              96392.0439  -0.0087  0.050  -0.0087 0.46  
 279: 29 14 16  0   29 13 17  0              96444.9492  -0.0695  0.050  -0.0695 0.04  
 280: 29 14 16  0   29 12 17  0              96444.9492  -0.0695  0.050  -0.0695 0.46  
 281: 29 13 16  0   29 13 17  0              96444.9492  -0.0695  0.050  -0.0695 0.46  
 282: 29 13 16  0   29 12 17  0              96444.9492  -0.0695  0.050  -0.0695 0.04  
 283: 28 12 16  0   28 12 17  0              96468.1785   0.0255  0.050   0.0256 0.46  
 284: 28 12 16  0   28 11 17  0              96468.1785   0.0255  0.050   0.0256 0.04  
 285: 28 13 16  0   28 12 17  0              96468.1785   0.0255  0.050   0.0256 0.04  
 286: 28 13 16  0   28 11 17  0              96468.1785   0.0255  0.050   0.0256 0.46  
 287: 27 12 16  0   27 11 17  0              96489.2473   0.0056  0.050   0.0056 0.04  
 288: 27 12 16  0   27 10 17  0              96489.2473   0.0056  0.050   0.0056 0.46  
 289: 27 11 16  0   27 10 17  0              96489.2473   0.0056  0.050   0.0056 0.04  
 290: 27 11 16  0   27 11 17  0              96489.2473   0.0056  0.050   0.0056 0.46  
 291: 26 10 16  0   26  9 17  0              96508.4755   0.0568  0.050   0.0568 0.04  
 292: 26 10 16  0   26 10 17  0              96508.4755   0.0568  0.050   0.0568 0.46  
 293: 26 11 16  0   26  9 17  0              96508.4755   0.0568  0.050   0.0568 0.46  
 294: 26 11 16  0   26 10 17  0              96508.4755   0.0568  0.050   0.0568 0.04  
 295: 25  9 16  0   25  9 17  0              96525.7992  -0.0129  0.050  -0.0129 0.46  
 296: 25  9 16  0   25  8 17  0              96525.7992  -0.0129  0.050  -0.0129 0.04  
 297: 25 10 16  0   25  8 17  0              96525.7992  -0.0129  0.050  -0.0129 0.46  
 298: 25 10 16  0   25  9 17  0              96525.7992  -0.0129  0.050  -0.0129 0.04  
 299: 23  7 16  0   23  7 17  0              96555.7993   0.0641  0.050   0.0642 0.46  
 300: 23  8 16  0   23  6 17  0              96555.7993   0.0641  0.050   0.0642 0.46  
 301: 23  7 16  0   23  6 17  0              96555.7993   0.0641  0.050   0.0642 0.04  
 302: 23  8 16  0   23  7 17  0              96555.7993   0.0641  0.050   0.0642 0.04  
 303: 22  6 16  0   22  6 17  0              96568.5219   0.0264  0.050   0.0264 0.46  
 304: 22  7 16  0   22  5 17  0              96568.5219   0.0264  0.050   0.0264 0.46  
 305: 22  6 16  0   22  5 17  0              96568.5219   0.0264  0.050   0.0264 0.04  
 306: 22  7 16  0   22  6 17  0              96568.5219   0.0264  0.050   0.0264 0.04  
 307: 16  1 16  0   15  0 15  0              96578.0971   0.0067  0.050   0.0068 0.04  
 308: 16  1 16  0   15  1 15  0              96578.0971   0.0067  0.050   0.0068 0.46  
 309: 16  0 16  0   15  1 15  0              96578.0971   0.0067  0.050   0.0068 0.04  
 310: 16  0 16  0   15  0 15  0              96578.0971   0.0067  0.050   0.0068 0.46  
 311: 13  3 10  0   12  4  9  0              96586.4507   0.0077  0.050   0.0078 0.04  
 312: 13  3 10  0   12  3  9  0              96586.4507   0.0077  0.050   0.0078 0.46  
 313: 13  4 10  0   12  4  9  0              96586.4507   0.0077  0.050   0.0078 0.46  
 314: 13  4 10  0   12  3  9  0              96586.4507   0.0077  0.050   0.0078 0.04  
 315: 20  4 16  0   20  3 17  0              96590.1958   0.0424  0.050   0.0424 0.04  
 316: 20  5 16  0   20  4 17  0              96590.1958   0.0424  0.050   0.0424 0.04  
 317: 20  4 16  0   20  4 17  0              96590.1958   0.0424  0.050   0.0424 0.46  
 318: 20  5 16  0   20  3 17  0              96590.1958   0.0424  0.050   0.0424 0.46  
 319: 12  5  8  0   11  4  7  0              96591.8841   0.0236  0.050   0.0238 0.03  
 320: 12  4  8  0   11  4  7  0              96591.8841   0.0236  0.050   0.0238 0.47  
 321: 12  5  8  0   11  5  7  0              96591.8841   0.0239  0.050   0.0238 0.47  
 322: 12  4  8  0   11  5  7  0              96591.8841   0.0240  0.050   0.0238 0.03  
 323: 10  6  4  0    9  6  3  0              96832.1092  -0.0077  0.050               
 324: 60 44 17  0   60 42 18  0              99978.8770  -0.0483  0.050  -0.0452 0.50  
 325: 60 43 17  0   60 43 18  0              99978.8770  -0.0421  0.050  -0.0452 0.50  
 326: 59 43 17  0   59 41 18  0             100139.5538   0.0910  0.050   0.0928 0.50  
 327: 59 42 17  0   59 42 18  0             100139.5538   0.0945  0.050   0.0928 0.50  
 328: 58 42 17  0   58 40 18  0             100291.6420   0.0484  0.050   0.0495 0.50  
 329: 58 41 17  0   58 41 18  0             100291.6420   0.0504  0.050   0.0495 0.50  
 330: 57 41 17  0   57 39 18  0             100435.7658   0.0698  0.050   0.0704 0.50  
 331: 57 40 17  0   57 40 18  0             100435.7658   0.0709  0.050   0.0704 0.50  
 332: 56 40 17  0   56 38 18  0             100572.1298   0.0001  0.050   0.0004 0.50  
 333: 56 39 17  0   56 39 18  0             100572.1298   0.0007  0.050   0.0004 0.50  
 334: 55 39 17  0   55 37 18  0             100701.2205  -0.0164  0.050  -0.0163 0.50  
 335: 55 38 17  0   55 38 18  0             100701.2205  -0.0161  0.050  -0.0163 0.50  
 336: 54 38 17  0   54 36 18  0             100823.3407  -0.0036  0.050  -0.0035 0.46  
 337: 54 38 17  0   54 37 18  0             100823.3407  -0.0036  0.050  -0.0035 0.04  
 338: 54 37 17  0   54 36 18  0             100823.3407  -0.0034  0.050  -0.0035 0.04  
 339: 54 37 17  0   54 37 18  0             100823.3407  -0.0034  0.050  -0.0035 0.46  
 340: 53 37 17  0   53 35 18  0             100938.7358  -0.0274  0.050  -0.0274 0.46  
 341: 53 37 17  0   53 36 18  0             100938.7358  -0.0274  0.050  -0.0274 0.04  
 342: 53 36 17  0   53 36 18  0             100938.7358  -0.0273  0.050  -0.0274 0.46  
 343: 53 36 17  0   53 35 18  0             100938.7358  -0.0273  0.050  -0.0274 0.04  
 344: 52 35 17  0   52 34 18  0             101047.8457   0.0543  0.050   0.0543 0.04  
 345: 52 36 17  0   52 34 18  0             101047.8457   0.0542  0.050   0.0543 0.46  
 346: 52 36 17  0   52 35 18  0             101047.8457   0.0542  0.050   0.0543 0.04  
 347: 52 35 17  0   52 35 18  0             101047.8457   0.0543  0.050   0.0543 0.46  
 348: 51 35 17  0   51 34 18  0             101150.6768  -0.0369  0.050  -0.0369 0.04  
 349: 51 34 17  0   51 33 18  0             101150.6768  -0.0369  0.050  -0.0369 0.04  
 350: 51 34 17  0   51 34 18  0             101150.6768  -0.0369  0.050  -0.0369 0.46  
 351: 51 35 17  0   51 33 18  0             101150.6768  -0.0369  0.050  -0.0369 0.46  
 352: 50 34 17  0   50 32 18  0             101247.7881  -0.0148  0.050  -0.0149 0.46  
 353: 50 33 17  0   50 32 18  0             101247.7881  -0.0148  0.050  -0.0149 0.04  
 354: 50 33 17  0   50 33 18  0             101247.7881  -0.0148  0.050  -0.0149 0.46  
 355: 50 34 17  0   50 33 18  0             101247.7881  -0.0148  0.050  -0.0149 0.04  
 356: 49 33 17  0   49 31 18  0             101339.2771  -0.0433  0.050  -0.0433 0.46  
 357: 49 32 17  0   49 32 18  0             101339.2771  -0.0433  0.050  -0.0433 0.46  
 358: 49 33 17  0   49 32 18  0             101339.2771  -0.0433  0.050  -0.0433 0.04  
 359: 49 32 17  0   49 31 18  0             101339.2771  -0.0433  0.050  -0.0433 0.04  
 360: 48 31 17  0   48 30 18  0             101425.5464   0.0292  0.050   0.0292 0.04  
 361: 48 31 17  0   48 31 18  0             101425.5464   0.0292  0.050   0.0292 0.46  
 362: 48 32 17  0   48 31 18  0             101425.5464   0.0292  0.050   0.0292 0.04  
 363: 48 32 17  0   48 30 18  0             101425.5464   0.0292  0.050   0.0292 0.46  
 364: 47 31 17  0   47 30 18  0             101506.6295  -0.0046  0.050  -0.0046 0.04  
 365: 47 30 17  0   47 30 18  0             101506.6295  -0.0046  0.050  -0.0046 0.46  
 366: 47 31 17  0   47 29 18  0             101506.6295  -0.0046  0.050  -0.0046 0.46  
 367: 47 30 17  0   47 29 18  0             101506.6295  -0.0046  0.050  -0.0046 0.04  
 368: 45 28 17  0   45 28 18  0             101654.5559   0.0096  0.050   0.0097 0.46  
 369: 45 29 17  0   45 27 18  0             101654.5559   0.0096  0.050   0.0097 0.46  
 370: 45 29 17  0   45 28 18  0             101654.5559   0.0096  0.050   0.0097 0.04  
 371: 45 28 17  0   45 27 18  0             101654.5559   0.0096  0.050   0.0097 0.04  
 372: 44 28 17  0   44 27 18  0             101721.8714   0.0929  0.050   0.0929 0.04  
 373: 44 27 17  0   44 27 18  0             101721.8714   0.0929  0.050   0.0929 0.46  
 374: 44 28 17  0   44 26 18  0             101721.8714   0.0929  0.050   0.0929 0.46  
 375: 44 27 17  0   44 26 18  0             101721.8714   0.0929  0.050   0.0929 0.04  
 376: 43 27 17  0   43 26 18  0             101784.7760  -0.0300  0.050  -0.0300 0.04  
 377: 43 27 17  0   43 25 18  0             101784.7760  -0.0300  0.050  -0.0300 0.46  
 378: 43 26 17  0   43 25 18  0             101784.7760  -0.0300  0.050  -0.0300 0.04  
 379: 43 26 17  0   43 26 18  0             101784.7760  -0.0300  0.050  -0.0300 0.46  
 380: 42 26 17  0   42 24 18  0             101843.8656   0.0377  0.050   0.0378 0.46  
 381: 42 25 17  0   42 24 18  0             101843.8656   0.0377  0.050   0.0378 0.04  
 382: 42 26 17  0   42 25 18  0             101843.8656   0.0377  0.050   0.0378 0.04  
 383: 42 25 17  0   42 25 18  0             101843.8656   0.0377  0.050   0.0378 0.46  
 384: 41 24 17  0   41 24 18  0             101899.0136  -0.0220  0.050  -0.0221 0.46  
 385: 41 25 17  0   41 23 18  0             101899.0136  -0.0220  0.050  -0.0221 0.46  
 386: 41 25 17  0   41 24 18  0             101899.0136  -0.0220  0.050  -0.0221 0.04  
 387: 41 24 17  0   41 23 18  0             101899.0136  -0.0220  0.050  -0.0221 0.04  
 388: 40 24 17  0   40 22 18  0             101950.5882  -0.0260  0.050  -0.0261 0.46  
 389: 40 23 17  0   40 23 18  0             101950.5882  -0.0260  0.050  -0.0261 0.46  
 390: 40 24 17  0   40 23 18  0             101950.5882  -0.0260  0.050  -0.0261 0.04  
 391: 40 23 17  0   40 22 18  0             101950.5882  -0.0260  0.050  -0.0261 0.04  
 392: 39 23 17  0   39 22 18  0             101998.8007   0.0585  0.050   0.0585 0.04  
 393: 39 23 17  0   39 21 18  0             101998.8007   0.0585  0.050   0.0585 0.46  
 394: 39 22 17  0   39 22 18  0             101998.8007   0.0585  0.050   0.0585 0.46  
 395: 39 22 17  0   39 21 18  0             101998.8007   0.0585  0.050   0.0585 0.04  
 396: 38 22 17  0   38 20 18  0             102043.5818  -0.0095  0.050  -0.0096 0.46  
 397: 38 21 17  0   38 21 18  0             102043.5818  -0.0095  0.050  -0.0096 0.46  
 398: 38 22 17  0   38 21 18  0             102043.5818  -0.0095  0.050  -0.0096 0.04  
 399: 38 21 17  0   38 20 18  0             102043.5818  -0.0095  0.050  -0.0096 0.04  
 400: 36 19 17  0   36 19 18  0             102124.1424   0.0301  0.050   0.0302 0.46  
 401: 36 20 17  0   36 19 18  0             102124.1424   0.0301  0.050   0.0302 0.04  
 402: 36 20 17  0   36 18 18  0             102124.1424   0.0301  0.050   0.0302 0.46  
 403: 36 19 17  0   36 18 18  0             102124.1424   0.0301  0.050   0.0302 0.04  
 404: 35 19 17  0   35 18 18  0             102160.0551  -0.0437  0.050  -0.0437 0.04  
 405: 35 18 17  0   35 18 18  0             102160.0551  -0.0437  0.050  -0.0437 0.46  
 406: 35 18 17  0   35 17 18  0             102160.0551  -0.0437  0.050  -0.0437 0.04  
 407: 35 19 17  0   35 17 18  0             102160.0551  -0.0437  0.050  -0.0437 0.46  
 408: 34 18 17  0   34 17 18  0             102193.3984  -0.0387  0.050  -0.0388 0.04  
 409: 34 18 17  0   34 16 18  0             102193.3984  -0.0387  0.050  -0.0388 0.46  
 410: 34 17 17  0   34 17 18  0             102193.3984  -0.0387  0.050  -0.0388 0.46  
 411: 34 17 17  0   34 16 18  0             102193.3984  -0.0387  0.050  -0.0388 0.04  
 412: 33 16 17  0   33 16 18  0             102224.3243   0.0530  0.050   0.0531 0.46  
 413: 33 17 17  0   33 16 18  0             102224.3243   0.0530  0.050   0.0531 0.04  
 414: 33 16 17  0   33 15 18  0             102224.3243   0.0530  0.050   0.0531 0.04  
 415: 33 17 17  0   33 15 18  0             102224.3243   0.0530  0.050   0.0531 0.46  
 416: 32 16 17  0   32 15 18  0             102252.7653   0.0252  0.050   0.0253 0.04  
 417: 32 15 17  0   32 14 18  0             102252.7653   0.0252  0.050   0.0253 0.04  
 418: 32 16 17  0   32 14 18  0             102252.7653   0.0252  0.050   0.0253 0.46  
 419: 32 15 17  0   32 15 18  0             102252.7653   0.0252  0.050   0.0253 0.46  
 420: 31 14 17  0   31 13 18  0             102278.9651  -0.0126  0.050  -0.0127 0.04  
 421: 31 15 17  0   31 14 18  0             102278.9651  -0.0126  0.050  -0.0127 0.04  
 422: 31 15 17  0   31 13 18  0             102278.9651  -0.0126  0.050  -0.0127 0.46  
 423: 31 14 17  0   31 14 18  0             102278.9651  -0.0126  0.050  -0.0127 0.46  
 424: 30 13 17  0   30 13 18  0             102303.1704   0.0567  0.050   0.0567 0.46  
 425: 30 14 17  0   30 13 18  0             102303.1704   0.0567  0.050   0.0567 0.04  
 426: 30 14 17  0   30 12 18  0             102303.1704   0.0567  0.050   0.0567 0.46  
 427: 30 13 17  0   30 12 18  0             102303.1704   0.0567  0.050   0.0567 0.04  
 428: 29 13 17  0   29 12 18  0             102325.2875   0.0152  0.050   0.0152 0.04  
 429: 29 12 17  0   29 12 18  0             102325.2875   0.0152  0.050   0.0152 0.46  
 430: 29 12 17  0   29 11 18  0             102325.2875   0.0152  0.050   0.0152 0.04  
 431: 29 13 17  0   29 11 18  0             102325.2875   0.0152  0.050   0.0152 0.46  
 432: 27 11 17  0   27 10 18  0             102364.0964  -0.0370  0.050  -0.0370 0.04  
 433: 27 11 17  0   27  9 18  0             102364.0964  -0.0370  0.050  -0.0370 0.46  
 434: 27 10 17  0   27  9 18  0             102364.0964  -0.0370  0.050  -0.0370 0.04  
 435: 27 10 17  0   27 10 18  0             102364.0964  -0.0370  0.050  -0.0370 0.46  
 436: 26  9 17  0   26  8 18  0             102381.0421  -0.0205  0.050  -0.0205 0.04  
 437: 26  9 17  0   26  9 18  0             102381.0421  -0.0205  0.050  -0.0205 0.46  
 438: 26 10 17  0   26  9 18  0             102381.0421  -0.0205  0.050  -0.0205 0.04  
 439: 26 10 17  0   26  8 18  0             102381.0421  -0.0205  0.050  -0.0205 0.46  
 440: 25  9 17  0   25  7 18  0             102396.4684   0.0004  0.050   0.0004 0.46  
 441: 25  8 17  0   25  8 18  0             102396.4684   0.0004  0.050   0.0004 0.46  
 442: 25  8 17  0   25  7 18  0             102396.4684   0.0004  0.050   0.0004 0.04  
 443: 25  9 17  0   25  8 18  0             102396.4684   0.0004  0.050   0.0004 0.04  
 444: 24  7 17  0   24  6 18  0             102410.4865   0.0343  0.050   0.0344 0.04  
 445: 24  8 17  0   24  6 18  0             102410.4865   0.0343  0.050   0.0344 0.46  
 446: 24  8 17  0   24  7 18  0             102410.4865   0.0343  0.050   0.0344 0.04  
 447: 24  7 17  0   24  7 18  0             102410.4865   0.0343  0.050   0.0344 0.46  
 448: 17  0 17  0   16  0 16  0             102431.0086   0.0443  0.050   0.0444 0.46  
 449: 17  0 17  0   16  1 16  0             102431.0086   0.0443  0.050   0.0444 0.04  
 450: 17  1 17  0   16  1 16  0             102431.0086   0.0443  0.050   0.0444 0.46  
 451: 17  1 17  0   16  0 16  0             102431.0086   0.0443  0.050   0.0444 0.04  
 452: 16  1 15  0   15  1 14  0             102433.4834  -0.0090  0.050  -0.0091 0.46  
 453: 16  2 15  0   15  2 14  0             102433.4834  -0.0090  0.050  -0.0091 0.46  
 454: 16  2 15  0   15  1 14  0             102433.4834  -0.0090  0.050  -0.0091 0.04  
 455: 16  1 15  0   15  2 14  0             102433.4834  -0.0090  0.050  -0.0091 0.04  
 456: 15  2 13  0   14  2 12  0             102436.0610   0.0160  0.050   0.0161 0.46  
 457: 15  3 13  0   14  3 12  0             102436.0610   0.0160  0.050   0.0161 0.46  
 458: 15  2 13  0   14  3 12  0             102436.0610   0.0160  0.050   0.0161 0.04  
 459: 15  3 13  0   14  2 12  0             102436.0610   0.0160  0.050   0.0161 0.04  
 460: 14  4 11  0   13  4 10  0             102439.0655   0.0482  0.050   0.0483 0.46  
 461: 14  3 11  0   13  4 10  0             102439.0655   0.0482  0.050   0.0483 0.04  
 462: 14  4 11  0   13  3 10  0             102439.0655   0.0482  0.050   0.0483 0.04  
 463: 14  3 11  0   13  3 10  0             102439.0655   0.0482  0.050   0.0483 0.46  
 464: 13  5  9  0   12  5  8  0             102443.6427   0.0990  0.050   0.0990 0.47  
 465: 13  5  9  0   12  4  8  0             102443.6427   0.0990  0.050   0.0990 0.03  
 466: 13  4  9  0   12  4  8  0             102443.6427   0.0990  0.050   0.0990 0.47  
 467: 13  4  9  0   12  5  8  0             102443.6427   0.0990  0.050   0.0990 0.03  
 468: 11  7  5  0   10  7  4  0             102484.1102   0.0498  0.050               
 469: 62 45 18  0   62 43 19  0             105894.0463   0.0047  0.050   0.0053 0.50  
 470: 62 44 18  0   62 44 19  0             105894.0463   0.0058  0.050   0.0053 0.50  
 471: 61 44 18  0   61 42 19  0             106044.2976   0.0076  0.050   0.0080 0.50  
 472: 61 43 18  0   61 43 19  0             106044.2976   0.0082  0.050   0.0080 0.50  
 473: 59 42 18  0   59 40 19  0             106322.6101  -0.0081  0.050  -0.0081 0.50  
 474: 59 41 18  0   59 41 19  0             106322.6101  -0.0080  0.050  -0.0081 0.50  
 475: 57 39 18  0   57 39 19  0             106573.3637  -0.0669  0.050  -0.0670 0.50  
 476: 57 40 18  0   57 38 19  0             106573.3637  -0.0670  0.050  -0.0670 0.50  
 477: 56 39 18  0   56 37 19  0             106689.3317   0.0974  0.050   0.0975 0.50  
 478: 56 38 18  0   56 38 19  0             106689.3317   0.0974  0.050   0.0975 0.50  
 479: 54 37 18  0   54 36 19  0             106902.9160  -0.0470  0.050  -0.0471 0.04  
 480: 54 36 18  0   54 35 19  0             106902.9160  -0.0470  0.050  -0.0471 0.04  
 481: 54 36 18  0   54 36 19  0             106902.9160  -0.0470  0.050  -0.0471 0.46  
 482: 54 37 18  0   54 35 19  0             106902.9160  -0.0470  0.050  -0.0471 0.46  
 483: 53 35 18  0   53 35 19  0             107001.3663  -0.0205  0.050  -0.0206 0.46  
 484: 53 36 18  0   53 34 19  0             107001.3663  -0.0205  0.050  -0.0206 0.46  
 485: 53 36 18  0   53 35 19  0             107001.3663  -0.0205  0.050  -0.0206 0.04  
 486: 53 35 18  0   53 34 19  0             107001.3663  -0.0205  0.050  -0.0206 0.04  
 487: 52 34 18  0   52 34 19  0             107094.5686   0.0689  0.050   0.0689 0.46  
 488: 52 35 18  0   52 34 19  0             107094.5686   0.0689  0.050   0.0689 0.04  
 489: 52 34 18  0   52 33 19  0             107094.5686   0.0689  0.050   0.0689 0.04  
 490: 52 35 18  0   52 33 19  0             107094.5686   0.0689  0.050   0.0689 0.46  
 491: 49 31 18  0   49 31 19  0             107344.1518  -0.0345  0.050  -0.0346 0.46  
 492: 49 31 18  0   49 30 19  0             107344.1518  -0.0345  0.050  -0.0346 0.04  
 493: 49 32 18  0   49 30 19  0             107344.1518  -0.0345  0.050  -0.0346 0.46  
 494: 49 32 18  0   49 31 19  0             107344.1518  -0.0345  0.050  -0.0346 0.04  
 495: 47 30 18  0   47 28 19  0             107488.0126   0.0044  0.050   0.0044 0.46  
 496: 47 29 18  0   47 29 19  0             107488.0126   0.0044  0.050   0.0044 0.46  
 497: 47 29 18  0   47 28 19  0             107488.0126   0.0044  0.050   0.0044 0.04  
 498: 47 30 18  0   47 29 19  0             107488.0126   0.0044  0.050   0.0044 0.04  
 499: 46 29 18  0   46 28 19  0             107553.7451   0.0334  0.050   0.0335 0.04  
 500: 46 28 18  0   46 28 19  0             107553.7451   0.0334  0.050   0.0335 0.46  
 501: 46 28 18  0   46 27 19  0             107553.7451   0.0334  0.050   0.0335 0.04  
 502: 46 29 18  0   46 27 19  0             107553.7451   0.0334  0.050   0.0335 0.46  
 503: 45 27 18  0   45 27 19  0             107615.4817  -0.0384  0.050  -0.0384 0.46  
 504: 45 27 18  0   45 26 19  0             107615.4817  -0.0384  0.050  -0.0384 0.04  
 505: 45 28 18  0   45 27 19  0             107615.4817  -0.0384  0.050  -0.0384 0.04  
 506: 45 28 18  0   45 26 19  0             107615.4817  -0.0384  0.050  -0.0384 0.46  
 507: 44 26 18  0   44 25 19  0             107673.6458   0.0371  0.050   0.0371 0.04  
 508: 44 27 18  0   44 25 19  0             107673.6458   0.0371  0.050   0.0371 0.46  
 509: 44 27 18  0   44 26 19  0             107673.6458   0.0371  0.050   0.0371 0.04  
 510: 44 26 18  0   44 26 19  0             107673.6458   0.0371  0.050   0.0371 0.46  
 511: 43 26 18  0   43 25 19  0             107728.1161  -0.0297  0.050  -0.0298 0.04  
 512: 43 25 18  0   43 24 19  0             107728.1161  -0.0297  0.050  -0.0298 0.04  
 513: 43 26 18  0   43 24 19  0             107728.1161  -0.0297  0.050  -0.0298 0.46  
 514: 43 25 18  0   43 25 19  0             107728.1161  -0.0297  0.050  -0.0298 0.46  
 515: 42 25 18  0   42 24 19  0             107779.2873  -0.0076  0.050  -0.0077 0.04  
 516: 42 24 18  0   42 23 19  0             107779.2873  -0.0076  0.050  -0.0077 0.04  
 517: 42 24 18  0   42 24 19  0             107779.2873  -0.0076  0.050  -0.0077 0.46  
 518: 42 25 18  0   42 23 19  0             107779.2873  -0.0076  0.050  -0.0077 0.46  
 519: 41 24 18  0   41 22 19  0             107827.1838  -0.0297  0.050  -0.0297 0.46  
 520: 41 23 18  0   41 22 19  0             107827.1838  -0.0297  0.050  -0.0297 0.04  
 521: 41 24 18  0   41 23 19  0             107827.1838  -0.0297  0.050  -0.0297 0.04  
 522: 41 23 18  0   41 23 19  0             107827.1838  -0.0297  0.050  -0.0297 0.46  
 523: 40 23 18  0   40 21 19  0             107872.0431  -0.0109  0.050  -0.0110 0.46  
 524: 40 23 18  0   40 22 19  0             107872.0431  -0.0109  0.050  -0.0110 0.04  
 525: 40 22 18  0   40 21 19  0             107872.0431  -0.0109  0.050  -0.0110 0.04  
 526: 40 22 18  0   40 22 19  0             107872.0431  -0.0109  0.050  -0.0110 0.46  
 527: 39 22 18  0   39 20 19  0             107913.9374  -0.0265  0.050  -0.0266 0.46  
 528: 39 21 18  0   39 21 19  0             107913.9374  -0.0265  0.050  -0.0266 0.46  
 529: 39 22 18  0   39 21 19  0             107913.9374  -0.0265  0.050  -0.0266 0.04  
 530: 39 21 18  0   39 20 19  0             107913.9374  -0.0265  0.050  -0.0266 0.04  
 531: 38 20 18  0   38 20 19  0             107953.1556   0.0699  0.050   0.0699 0.46  
 532: 38 20 18  0   38 19 19  0             107953.1556   0.0699  0.050   0.0699 0.04  
 533: 38 21 18  0   38 19 19  0             107953.1556   0.0699  0.050   0.0699 0.46  
 534: 38 21 18  0   38 20 19  0             107953.1556   0.0699  0.050   0.0699 0.04  
 535: 35 17 18  0   35 16 19  0             108055.0633  -0.0145  0.050  -0.0146 0.04  
 536: 35 18 18  0   35 16 19  0             108055.0633  -0.0145  0.050  -0.0146 0.46  
 537: 35 18 18  0   35 17 19  0             108055.0633  -0.0145  0.050  -0.0146 0.04  
 538: 35 17 18  0   35 17 19  0             108055.0633  -0.0145  0.050  -0.0146 0.46  
 539: 34 16 18  0   34 16 19  0             108084.3083  -0.0722  0.050  -0.0723 0.46  
 540: 34 17 18  0   34 15 19  0             108084.3083  -0.0722  0.050  -0.0723 0.46  
 541: 34 17 18  0   34 16 19  0             108084.3083  -0.0722  0.050  -0.0723 0.04  
 542: 34 16 18  0   34 15 19  0             108084.3083  -0.0722  0.050  -0.0723 0.04  
 543: 33 15 18  0   33 14 19  0             108111.5796   0.0395  0.050   0.0395 0.04  
 544: 33 16 18  0   33 15 19  0             108111.5796   0.0395  0.050   0.0395 0.04  
 545: 33 15 18  0   33 15 19  0             108111.5796   0.0395  0.050   0.0395 0.46  
 546: 33 16 18  0   33 14 19  0             108111.5796   0.0395  0.050   0.0395 0.46  
 547: 32 14 18  0   32 13 19  0             108136.6913   0.0185  0.050   0.0185 0.04  
 548: 32 15 18  0   32 13 19  0             108136.6913   0.0185  0.050   0.0185 0.46  
 549: 32 15 18  0   32 14 19  0             108136.6913   0.0185  0.050   0.0185 0.04  
 550: 32 14 18  0   32 14 19  0             108136.6913   0.0185  0.050   0.0185 0.46  
 551: 31 13 18  0   31 13 19  0             108159.8767  -0.0141  0.050  -0.0142 0.46  
 552: 31 14 18  0   31 13 19  0             108159.8767  -0.0141  0.050  -0.0142 0.04  
 553: 31 14 18  0   31 12 19  0             108159.8767  -0.0141  0.050  -0.0142 0.46  
 554: 31 13 18  0   31 12 19  0             108159.8767  -0.0141  0.050  -0.0142 0.04  
 555: 30 12 18  0   30 12 19  0             108181.3465   0.0436  0.050   0.0437 0.46  
 556: 30 12 18  0   30 11 19  0             108181.3465   0.0436  0.050   0.0437 0.04  
 557: 30 13 18  0   30 12 19  0             108181.3465   0.0436  0.050   0.0437 0.04  
 558: 30 13 18  0   30 11 19  0             108181.3465   0.0436  0.050   0.0437 0.46  
 559: 29 12 18  0   29 10 19  0             108200.9831  -0.0302  0.050  -0.0302 0.46  
 560: 29 11 18  0   29 10 19  0             108200.9831  -0.0302  0.050  -0.0302 0.04  
 561: 29 12 18  0   29 11 19  0             108200.9831  -0.0302  0.050  -0.0302 0.04  
 562: 29 11 18  0   29 11 19  0             108200.9831  -0.0302  0.050  -0.0302 0.46  
 563: 27  9 18  0   27  8 19  0             108235.6693  -0.0602  0.050  -0.0603 0.04  
 564: 27 10 18  0   27  9 19  0             108235.6693  -0.0602  0.050  -0.0603 0.04  
 565: 27  9 18  0   27  9 19  0             108235.6693  -0.0602  0.050  -0.0603 0.46  
 566: 27 10 18  0   27  8 19  0             108235.6693  -0.0602  0.050  -0.0603 0.46  
 567: 26  8 18  0   26  8 19  0             108250.9478   0.0217  0.050   0.0217 0.46  
 568: 26  8 18  0   26  7 19  0             108250.9478   0.0217  0.050   0.0217 0.04  
 569: 26  9 18  0   26  7 19  0             108250.9478   0.0217  0.050   0.0217 0.46  
 570: 26  9 18  0   26  8 19  0             108250.9478   0.0217  0.050   0.0217 0.04  
 571: 24  7 18  0   24  6 19  0             108277.5166   0.0712  0.050   0.0713 0.04  
 572: 24  6 18  0   24  5 19  0             108277.5166   0.0712  0.050   0.0713 0.04  
 573: 24  7 18  0   24  5 19  0             108277.5166   0.0712  0.050   0.0713 0.46  
 574: 24  6 18  0   24  6 19  0             108277.5166   0.0712  0.050   0.0713 0.46  
 575: 18  0 18  0   17  0 17  0             108283.8841   0.0920  0.050   0.0920 0.46  
 576: 18  1 18  0   17  1 17  0             108283.8841   0.0920  0.050   0.0920 0.46  
 577: 18  1 18  0   17  0 17  0             108283.8841   0.0920  0.050   0.0920 0.04  
 578: 18  0 18  0   17  1 17  0             108283.8841   0.0920  0.050   0.0920 0.04  
 579: 17  1 16  0   16  1 15  0             108286.3040   0.0006  0.050   0.0006 0.46  
 580: 17  1 16  0   16  2 15  0             108286.3040   0.0006  0.050   0.0006 0.04  
 581: 17  2 16  0   16  1 15  0             108286.3040   0.0006  0.050   0.0006 0.04  
 582: 17  2 16  0   16  2 15  0             108286.3040   0.0006  0.050   0.0006 0.46  
 583: 16  3 14  0   15  3 13  0             108288.8437   0.0418  0.050   0.0419 0.46  
 584: 16  2 14  0   15  3 13  0             108288.8437   0.0418  0.050   0.0419 0.04  
 585: 16  2 14  0   15  2 13  0             108288.8437   0.0418  0.050   0.0419 0.46  
 586: 16  3 14  0   15  2 13  0             108288.8437   0.0418  0.050   0.0419 0.04  
 587: 15  4 12  0   14  4 11  0             108291.6200   0.0118  0.050   0.0119 0.46  
 588: 15  4 12  0   14  3 11  0             108291.6200   0.0118  0.050   0.0119 0.04  
 589: 15  3 12  0   14  3 11  0             108291.6200   0.0118  0.050   0.0119 0.46  
 590: 15  3 12  0   14  4 11  0             108291.6200   0.0118  0.050   0.0119 0.04  
 591: 14  4 10  0   13  5  9  0             108295.5789   0.0357  0.050   0.0357 0.03  
 592: 14  5 10  0   13  4  9  0             108295.5789   0.0357  0.050   0.0357 0.03  
 593: 14  5 10  0   13  5  9  0             108295.5789   0.0357  0.050   0.0357 0.47  
 594: 14  4 10  0   13  4  9  0             108295.5789   0.0357  0.050   0.0357 0.47  
 595: 21  3 18  0   21  2 19  0             108308.7491  -0.0346  0.050  -0.0347 0.04  
 596: 21  3 18  0   21  3 19  0             108308.7491  -0.0346  0.050  -0.0347 0.46  
 597: 21  4 18  0   21  2 19  0             108308.7491  -0.0346  0.050  -0.0347 0.46  
 598: 21  4 18  0   21  3 19  0             108308.7491  -0.0346  0.050  -0.0347 0.04  
 599: 12  7  6  0   11  7  5  0             108326.5328   0.0356  0.050               
 600: 10  8  2  0    9  8  1  0             108702.1945  -0.0417  0.050               
 601: 64 46 19  0   64 44 20  0             111791.6141  -0.0688  0.050  -0.0687 0.50  
 602: 64 45 19  0   64 45 20  0             111791.6141  -0.0686  0.050  -0.0687 0.50  
 603: 63 45 19  0   63 43 20  0             111933.3693  -0.0575  0.050  -0.0575 0.50  
 604: 63 44 19  0   63 44 20  0             111933.3693  -0.0574  0.050  -0.0575 0.50  
 605: 61 43 19  0   61 41 20  0             112196.9606   0.0274  0.050   0.0275 0.50  
 606: 61 42 19  0   61 42 20  0             112196.9606   0.0275  0.050   0.0275 0.50  
 607: 60 41 19  0   60 41 20  0             112319.2375   0.0145  0.050   0.0146 0.50  
 608: 60 42 19  0   60 40 20  0             112319.2375   0.0145  0.050   0.0146 0.50  
 609: 57 38 19  0   57 37 20  0             112651.1613  -0.0238  0.050  -0.0239 0.04  
 610: 57 39 19  0   57 38 20  0             112651.1613  -0.0238  0.050  -0.0239 0.04  
 611: 57 39 19  0   57 37 20  0             112651.1613  -0.0238  0.050  -0.0239 0.46  
 612: 57 38 19  0   57 38 20  0             112651.1613  -0.0238  0.050  -0.0239 0.46  
 613: 56 38 19  0   56 36 20  0             112751.0317   0.0653  0.050   0.0653 0.46  
 614: 56 37 19  0   56 36 20  0             112751.0317   0.0653  0.050   0.0653 0.04  
 615: 56 37 19  0   56 37 20  0             112751.0317   0.0653  0.050   0.0653 0.46  
 616: 56 38 19  0   56 37 20  0             112751.0317   0.0653  0.050   0.0653 0.04  
 617: 54 35 19  0   54 35 20  0             112935.5513   0.0483  0.050   0.0484 0.46  
 618: 54 36 19  0   54 34 20  0             112935.5513   0.0483  0.050   0.0484 0.46  
 619: 54 36 19  0   54 35 20  0             112935.5513   0.0483  0.050   0.0484 0.04  
 620: 54 35 19  0   54 34 20  0             112935.5513   0.0483  0.050   0.0484 0.04  
 621: 53 34 19  0   53 33 20  0             113020.5880  -0.0713  0.050  -0.0713 0.04  
 622: 53 35 19  0   53 34 20  0             113020.5880  -0.0713  0.050  -0.0713 0.04  
 623: 53 34 19  0   53 34 20  0             113020.5880  -0.0713  0.050  -0.0713 0.46  
 624: 53 35 19  0   53 33 20  0             113020.5880  -0.0713  0.050  -0.0713 0.46  
 625: 52 34 19  0   52 33 20  0             113101.3154  -0.0142  0.050  -0.0142 0.04  
 626: 52 34 19  0   52 32 20  0             113101.3154  -0.0142  0.050  -0.0142 0.46  
 627: 52 33 19  0   52 33 20  0             113101.3154  -0.0142  0.050  -0.0142 0.46  
 628: 52 33 19  0   52 32 20  0             113101.3154  -0.0142  0.050  -0.0142 0.04  
 629: 49 31 19  0   49 29 20  0             113318.2112  -0.0154  0.050  -0.0154 0.46  
 630: 49 30 19  0   49 30 20  0             113318.2112  -0.0154  0.050  -0.0154 0.46  
 631: 49 30 19  0   49 29 20  0             113318.2112  -0.0154  0.050  -0.0154 0.04  
 632: 49 31 19  0   49 30 20  0             113318.2112  -0.0154  0.050  -0.0154 0.04  
 633: 48 30 19  0   48 29 20  0             113382.7103  -0.0143  0.050  -0.0143 0.04  
 634: 48 30 19  0   48 28 20  0             113382.7103  -0.0143  0.050  -0.0143 0.46  
 635: 48 29 19  0   48 28 20  0             113382.7103  -0.0143  0.050  -0.0143 0.04  
 636: 48 29 19  0   48 29 20  0             113382.7103  -0.0143  0.050  -0.0143 0.46  
 637: 47 28 19  0   47 27 20  0             113443.5899  -0.0033  0.050  -0.0033 0.04  
 638: 47 29 19  0   47 28 20  0             113443.5899  -0.0033  0.050  -0.0033 0.04  
 639: 47 29 19  0   47 27 20  0             113443.5899  -0.0033  0.050  -0.0033 0.46  
 640: 47 28 19  0   47 28 20  0             113443.5899  -0.0033  0.050  -0.0033 0.46  
 641: 46 28 19  0   46 27 20  0             113501.0245   0.0372  0.050   0.0372 0.04  
 642: 46 28 19  0   46 26 20  0             113501.0245   0.0372  0.050   0.0372 0.46  
 643: 46 27 19  0   46 27 20  0             113501.0245   0.0372  0.050   0.0372 0.46  
 644: 46 27 19  0   46 26 20  0             113501.0245   0.0372  0.050   0.0372 0.04  
 645: 45 27 19  0   45 25 20  0             113555.0269  -0.0296  0.050  -0.0297 0.46  
 646: 45 27 19  0   45 26 20  0             113555.0269  -0.0296  0.050  -0.0297 0.04  
 647: 45 26 19  0   45 25 20  0             113555.0269  -0.0296  0.050  -0.0297 0.04  
 648: 45 26 19  0   45 26 20  0             113555.0269  -0.0296  0.050  -0.0297 0.46  
 649: 44 25 19  0   44 25 20  0             113605.9971   0.0510  0.050   0.0511 0.46  
 650: 44 26 19  0   44 24 20  0             113605.9971   0.0510  0.050   0.0511 0.46  
 651: 44 26 19  0   44 25 20  0             113605.9971   0.0510  0.050   0.0511 0.04  
 652: 44 25 19  0   44 24 20  0             113605.9971   0.0510  0.050   0.0511 0.04  
 653: 43 25 19  0   43 23 20  0             113653.8377   0.0415  0.050   0.0415 0.46  
 654: 43 24 19  0   43 24 20  0             113653.8377   0.0415  0.050   0.0415 0.46  
 655: 43 25 19  0   43 24 20  0             113653.8377   0.0415  0.050   0.0415 0.04  
 656: 43 24 19  0   43 23 20  0             113653.8377   0.0415  0.050   0.0415 0.04  
 657: 42 24 19  0   42 22 20  0             113698.7581   0.0152  0.050   0.0152 0.46  
 658: 42 24 19  0   42 23 20  0             113698.7581   0.0152  0.050   0.0152 0.04  
 659: 42 23 19  0   42 22 20  0             113698.7581   0.0152  0.050   0.0152 0.04  
 660: 42 23 19  0   42 23 20  0             113698.7581   0.0152  0.050   0.0152 0.46  
 661: 41 22 19  0   41 21 20  0             113740.9155  -0.0024  0.050  -0.0024 0.04  
 662: 41 22 19  0   41 22 20  0             113740.9155  -0.0024  0.050  -0.0024 0.46  
 663: 41 23 19  0   41 22 20  0             113740.9155  -0.0024  0.050  -0.0024 0.04  
 664: 41 23 19  0   41 21 20  0             113740.9155  -0.0024  0.050  -0.0024 0.46  
 665: 39 21 19  0   39 19 20  0             113817.4492  -0.0100  0.050  -0.0100 0.46  
 666: 39 21 19  0   39 20 20  0             113817.4492  -0.0100  0.050  -0.0100 0.04  
 667: 39 20 19  0   39 20 20  0             113817.4492  -0.0100  0.050  -0.0100 0.46  
 668: 39 20 19  0   39 19 20  0             113817.4492  -0.0100  0.050  -0.0100 0.04  
 669: 38 19 19  0   38 18 20  0             113852.0970   0.0280  0.050   0.0280 0.04  
 670: 38 20 19  0   38 18 20  0             113852.0970   0.0280  0.050   0.0280 0.46  
 671: 38 20 19  0   38 19 20  0             113852.0970   0.0280  0.050   0.0280 0.04  
 672: 38 19 19  0   38 19 20  0             113852.0970   0.0280  0.050   0.0280 0.46  
 673: 37 19 19  0   37 17 20  0             113884.4015   0.0077  0.050   0.0077 0.46  
 674: 37 18 19  0   37 18 20  0             113884.4015   0.0077  0.050   0.0077 0.46  
 675: 37 19 19  0   37 18 20  0             113884.4015   0.0077  0.050   0.0077 0.04  
 676: 37 18 19  0   37 17 20  0             113884.4015   0.0077  0.050   0.0077 0.04  
 677: 36 17 19  0   36 16 20  0             113914.5548   0.0086  0.050   0.0086 0.04  
 678: 36 17 19  0   36 17 20  0             113914.5548   0.0086  0.050   0.0086 0.46  
 679: 36 18 19  0   36 17 20  0             113914.5548   0.0086  0.050   0.0086 0.04  
 680: 36 18 19  0   36 16 20  0             113914.5548   0.0086  0.050   0.0086 0.46  
 681: 34 15 19  0   34 14 20  0             113968.8191   0.0546  0.050   0.0547 0.04  
 682: 34 15 19  0   34 15 20  0             113968.8191   0.0546  0.050   0.0547 0.46  
 683: 34 16 19  0   34 14 20  0             113968.8191   0.0546  0.050   0.0547 0.46  
 684: 34 16 19  0   34 15 20  0             113968.8191   0.0546  0.050   0.0547 0.04  
 685: 33 15 19  0   33 14 20  0             113993.0469   0.0094  0.050   0.0094 0.04  
 686: 33 15 19  0   33 13 20  0             113993.0469   0.0094  0.050   0.0094 0.46  
 687: 33 14 19  0   33 14 20  0             113993.0469   0.0094  0.050   0.0094 0.46  
 688: 33 14 19  0   33 13 20  0             113993.0469   0.0094  0.050   0.0094 0.04  
 689: 32 14 19  0   32 13 20  0             114015.4724  -0.0796  0.050  -0.0796 0.04  
 690: 32 13 19  0   32 12 20  0             114015.4724  -0.0796  0.050  -0.0796 0.04  
 691: 32 13 19  0   32 13 20  0             114015.4724  -0.0796  0.050  -0.0796 0.46  
 692: 32 14 19  0   32 12 20  0             114015.4724  -0.0796  0.050  -0.0796 0.46  
 693: 31 13 19  0   31 11 20  0             114036.3632  -0.0402  0.050  -0.0402 0.46  
 694: 31 12 19  0   31 12 20  0             114036.3632  -0.0402  0.050  -0.0402 0.46  
 695: 31 12 19  0   31 11 20  0             114036.3632  -0.0402  0.050  -0.0402 0.04  
 696: 31 13 19  0   31 12 20  0             114036.3632  -0.0402  0.050  -0.0402 0.04  
 697: 30 12 19  0   30 11 20  0             114055.6803  -0.0032  0.050  -0.0032 0.04  
 698: 30 11 19  0   30 10 20  0             114055.6803  -0.0032  0.050  -0.0032 0.04  
 699: 30 11 19  0   30 11 20  0             114055.6803  -0.0032  0.050  -0.0032 0.46  
 700: 30 12 19  0   30 10 20  0             114055.6803  -0.0032  0.050  -0.0032 0.46  
 701: 29 11 19  0   29  9 20  0             114073.4755  -0.0055  0.050  -0.0056 0.46  
 702: 29 10 19  0   29  9 20  0             114073.4755  -0.0055  0.050  -0.0056 0.04  
 703: 29 10 19  0   29 10 20  0             114073.4755  -0.0055  0.050  -0.0056 0.46  
 704: 29 11 19  0   29 10 20  0             114073.4755  -0.0055  0.050  -0.0056 0.04  
 705: 28 10 19  0   28  8 20  0             114089.8526  -0.0291  0.050  -0.0292 0.46  
 706: 28 10 19  0   28  9 20  0             114089.8526  -0.0291  0.050  -0.0292 0.04  
 707: 28  9 19  0   28  9 20  0             114089.8526  -0.0291  0.050  -0.0292 0.46  
 708: 28  9 19  0   28  8 20  0             114089.8526  -0.0291  0.050  -0.0292 0.04  
 709: 25  6 19  0   25  6 20  0             114131.5336   0.0206  0.050   0.0207 0.46  
 710: 25  6 19  0   25  5 20  0             114131.5336   0.0206  0.050   0.0207 0.04  
 711: 25  7 19  0   25  6 20  0             114131.5336   0.0206  0.050   0.0207 0.04  
 712: 25  7 19  0   25  5 20  0             114131.5336   0.0206  0.050   0.0207 0.46  
 713: 19  1 19  0   18  1 18  0             114136.5802   0.0091  0.050   0.0092 0.46  
 714: 19  0 19  0   18  1 18  0             114136.5802   0.0091  0.050   0.0092 0.04  
 715: 19  1 19  0   18  0 18  0             114136.5802   0.0091  0.050   0.0092 0.04  
 716: 19  0 19  0   18  0 18  0             114136.5802   0.0091  0.050   0.0092 0.46  
 717: 17  2 15  0   16  3 14  0             114141.5042  -0.0133  0.050  -0.0133 0.04  
 718: 17  3 15  0   16  2 14  0             114141.5042  -0.0133  0.050  -0.0133 0.04  
 719: 17  3 15  0   16  3 14  0             114141.5042  -0.0133  0.050  -0.0133 0.46  
 720: 17  2 15  0   16  2 14  0             114141.5042  -0.0133  0.050  -0.0133 0.46  
 721: 24  6 19  0   24  5 20  0             114143.1408   0.0193  0.050   0.0194 0.04  
 722: 24  5 19  0   24  5 20  0             114143.1408   0.0193  0.050   0.0194 0.46  
 723: 24  5 19  0   24  4 20  0             114143.1408   0.0193  0.050   0.0194 0.04  
 724: 24  6 19  0   24  4 20  0             114143.1408   0.0193  0.050   0.0194 0.46  
 725: 16  4 13  0   15  3 12  0             114144.1910  -0.0006  0.050  -0.0007 0.04  
 726: 16  3 13  0   15  4 12  0             114144.1910  -0.0006  0.050  -0.0007 0.04  
 727: 16  4 13  0   15  4 12  0             114144.1910  -0.0006  0.050  -0.0007 0.46  
 728: 16  3 13  0   15  3 12  0             114144.1910  -0.0006  0.050  -0.0007 0.46  
 729: 15  5 11  0   14  4 10  0             114147.7088  -0.0006  0.050  -0.0007 0.04  
 730: 15  4 11  0   14  4 10  0             114147.7088  -0.0006  0.050  -0.0007 0.47  
 731: 15  5 11  0   14  5 10  0             114147.7088  -0.0006  0.050  -0.0007 0.47  
 732: 15  4 11  0   14  5 10  0             114147.7088  -0.0006  0.050  -0.0007 0.04  
 733: 13  7  7  0   12  6  6  0             114169.5476  -0.0364  0.050   0.0095 0.03  
 734: 13  6  7  0   12  6  6  0             114169.5476  -0.0324  0.050   0.0095 0.47  
 735: 13  7  7  0   12  7  6  0             114169.5476   0.0515  0.050   0.0095 0.47  
 736: 13  6  7  0   12  7  6  0             114169.5476   0.0555  0.050   0.0095 0.03  
 737: 21  2 19  0   21  1 20  0             114172.0566  -0.0727  0.050  -0.0727 0.04  
 738: 21  2 19  0   21  2 20  0             114172.0566  -0.0727  0.050  -0.0727 0.46  
 739: 21  3 19  0   21  2 20  0             114172.0566  -0.0727  0.050  -0.0727 0.04  
 740: 21  3 19  0   21  1 20  0             114172.0566  -0.0727  0.050  -0.0727 0.46  
 741: 11  8  3  0   10  8  2  0             115882.5035  -0.0181  0.050               
 742: 63 43 20  0   63 43 21  0             118060.5958   0.0602  0.050   0.0602 0.50  
 743: 63 44 20  0   63 42 21  0             118060.5958   0.0602  0.050   0.0602 0.50  
 744: 61 41 20  0   61 41 21  0             118288.9236  -0.0307  0.050  -0.0307 0.50  
 745: 61 42 20  0   61 40 21  0             118288.9236  -0.0307  0.050  -0.0307 0.50  
 746: 59 39 20  0   59 39 21  0             118496.4106   0.0695  0.050   0.0696 0.50  
 747: 59 40 20  0   59 38 21  0             118496.4106   0.0695  0.050   0.0696 0.50  
 748: 58 39 20  0   58 38 21  0             118592.6286  -0.0126  0.050  -0.0126 0.04  
 749: 58 38 20  0   58 38 21  0             118592.6286  -0.0126  0.050  -0.0126 0.46  
 750: 58 38 20  0   58 37 21  0             118592.6286  -0.0126  0.050  -0.0126 0.04  
 751: 58 39 20  0   58 37 21  0             118592.6286  -0.0126  0.050  -0.0126 0.46  
 752: 56 37 20  0   56 35 21  0             118771.3684  -0.0148  0.050  -0.0149 0.46  
 753: 56 36 20  0   56 35 21  0             118771.3684  -0.0148  0.050  -0.0149 0.04  
 754: 56 37 20  0   56 36 21  0             118771.3684  -0.0148  0.050  -0.0149 0.04  
 755: 56 36 20  0   56 36 21  0             118771.3684  -0.0148  0.050  -0.0149 0.46  
 756: 55 36 20  0   55 34 21  0             118854.2396   0.0622  0.050   0.0622 0.46  
 757: 55 36 20  0   55 35 21  0             118854.2396   0.0622  0.050   0.0622 0.04  
 758: 55 35 20  0   55 34 21  0             118854.2396   0.0622  0.050   0.0622 0.04  
 759: 55 35 20  0   55 35 21  0             118854.2396   0.0622  0.050   0.0622 0.46  
 760: 54 34 20  0   54 34 21  0             118932.8456   0.0337  0.050   0.0337 0.46  
 761: 54 35 20  0   54 34 21  0             118932.8456   0.0337  0.050   0.0337 0.04  
 762: 54 34 20  0   54 33 21  0             118932.8456   0.0337  0.050   0.0337 0.04  
 763: 54 35 20  0   54 33 21  0             118932.8456   0.0337  0.050   0.0337 0.46  
 764: 52 32 20  0   52 32 21  0             119078.2214  -0.0234  0.050  -0.0235 0.46  
 765: 52 32 20  0   52 31 21  0             119078.2214  -0.0234  0.050  -0.0235 0.04  
 766: 52 33 20  0   52 31 21  0             119078.2214  -0.0234  0.050  -0.0235 0.46  
 767: 52 33 20  0   52 32 21  0             119078.2214  -0.0234  0.050  -0.0235 0.04  
 768: 51 32 20  0   51 31 21  0             119145.2901  -0.0616  0.050  -0.0617 0.04  
 769: 51 31 20  0   51 30 21  0             119145.2901  -0.0616  0.050  -0.0617 0.04  
 770: 51 32 20  0   51 30 21  0             119145.2901  -0.0616  0.050  -0.0617 0.46  
 771: 51 31 20  0   51 31 21  0             119145.2901  -0.0616  0.050  -0.0617 0.46  
 772: 50 30 20  0   50 29 21  0             119208.9282   0.0117  0.050   0.0118 0.04  
 773: 50 31 20  0   50 29 21  0             119208.9282   0.0117  0.050   0.0118 0.46  
 774: 50 31 20  0   50 30 21  0             119208.9282   0.0117  0.050   0.0118 0.04  
 775: 50 30 20  0   50 30 21  0             119208.9282   0.0117  0.050   0.0118 0.46  
 776: 49 29 20  0   49 29 21  0             119269.0682  -0.0132  0.050  -0.0132 0.46  
 777: 49 30 20  0   49 29 21  0             119269.0682  -0.0132  0.050  -0.0132 0.04  
 778: 49 30 20  0   49 28 21  0             119269.0682  -0.0132  0.050  -0.0132 0.46  
 779: 49 29 20  0   49 28 21  0             119269.0682  -0.0132  0.050  -0.0132 0.04  
 780: 46 27 20  0   46 25 21  0             119430.5631   0.0261  0.050   0.0262 0.46  
 781: 46 26 20  0   46 25 21  0             119430.5631   0.0261  0.050   0.0262 0.04  
 782: 46 27 20  0   46 26 21  0             119430.5631   0.0261  0.050   0.0262 0.04  
 783: 46 26 20  0   46 26 21  0             119430.5631   0.0261  0.050   0.0262 0.46  
 784: 45 25 20  0   45 25 21  0             119478.4877   0.0459  0.050   0.0459 0.46  
 785: 45 26 20  0   45 25 21  0             119478.4877   0.0459  0.050   0.0459 0.04  
 786: 45 26 20  0   45 24 21  0             119478.4877   0.0459  0.050   0.0459 0.46  
 787: 45 25 20  0   45 24 21  0             119478.4877   0.0459  0.050   0.0459 0.04  
 788: 44 24 20  0   44 23 21  0             119523.5627  -0.0336  0.050  -0.0336 0.04  
 789: 44 25 20  0   44 23 21  0             119523.5627  -0.0336  0.050  -0.0336 0.46  
 790: 44 24 20  0   44 24 21  0             119523.5627  -0.0336  0.050  -0.0336 0.46  
 791: 44 25 20  0   44 24 21  0             119523.5627  -0.0336  0.050  -0.0336 0.04  
 792: 41 21 20  0   41 21 21  0             119643.6856  -0.0401  0.050  -0.0402 0.46  
 793: 41 21 20  0   41 20 21  0             119643.6856  -0.0401  0.050  -0.0402 0.04  
 794: 41 22 20  0   41 21 21  0             119643.6856  -0.0401  0.050  -0.0402 0.04  
 795: 41 22 20  0   41 20 21  0             119643.6856  -0.0401  0.050  -0.0402 0.46  
 796: 40 21 20  0   40 19 21  0             119679.0266  -0.0024  0.050  -0.0024 0.46  
 797: 40 20 20  0   40 19 21  0             119679.0266  -0.0024  0.050  -0.0024 0.04  
 798: 40 21 20  0   40 20 21  0             119679.0266  -0.0024  0.050  -0.0024 0.04  
 799: 40 20 20  0   40 20 21  0             119679.0266  -0.0024  0.050  -0.0024 0.46  
 800: 39 19 20  0   39 18 21  0             119712.1543   0.0144  0.050   0.0144 0.04  
 801: 39 19 20  0   39 19 21  0             119712.1543   0.0144  0.050   0.0144 0.46  
 802: 39 20 20  0   39 18 21  0             119712.1543   0.0144  0.050   0.0144 0.46  
 803: 39 20 20  0   39 19 21  0             119712.1543   0.0144  0.050   0.0144 0.04  
 804: 37 18 20  0   37 16 21  0             119772.1843  -0.0040  0.050  -0.0040 0.46  
 805: 37 17 20  0   37 16 21  0             119772.1843  -0.0040  0.050  -0.0040 0.04  
 806: 37 18 20  0   37 17 21  0             119772.1843  -0.0040  0.050  -0.0040 0.04  
 807: 37 17 20  0   37 17 21  0             119772.1843  -0.0040  0.050  -0.0040 0.46  
 808: 35 15 20  0   35 14 21  0             119824.6853   0.0369  0.050   0.0369 0.04  
 809: 35 15 20  0   35 15 21  0             119824.6853   0.0369  0.050   0.0369 0.46  
 810: 35 16 20  0   35 15 21  0             119824.6853   0.0369  0.050   0.0369 0.04  
 811: 35 16 20  0   35 14 21  0             119824.6853   0.0369  0.050   0.0369 0.46  
 812: 33 13 20  0   33 13 21  0             119870.3035   0.0537  0.050   0.0538 0.46  
 813: 33 13 20  0   33 12 21  0             119870.3035   0.0537  0.050   0.0538 0.04  
 814: 33 14 20  0   33 13 21  0             119870.3035   0.0537  0.050   0.0538 0.04  
 815: 33 14 20  0   33 12 21  0             119870.3035   0.0537  0.050   0.0538 0.46  
 816: 32 12 20  0   32 12 21  0             119890.6797  -0.0145  0.050  -0.0145 0.46  
 817: 32 12 20  0   32 11 21  0             119890.6797  -0.0145  0.050  -0.0145 0.04  
 818: 32 13 20  0   32 11 21  0             119890.6797  -0.0145  0.050  -0.0145 0.46  
 819: 32 13 20  0   32 12 21  0             119890.6797  -0.0145  0.050  -0.0145 0.04  
 820: 31 11 20  0   31 10 21  0             119909.7097   0.0325  0.050   0.0325 0.04  
 821: 31 11 20  0   31 11 21  0             119909.7097   0.0325  0.050   0.0325 0.46  
 822: 31 12 20  0   31 11 21  0             119909.7097   0.0325  0.050   0.0325 0.04  
 823: 31 12 20  0   31 10 21  0             119909.7097   0.0325  0.050   0.0325 0.46  
 824: 30 11 20  0   30  9 21  0             119927.2432  -0.0342  0.050  -0.0342 0.46  
 825: 30 10 20  0   30 10 21  0             119927.2432  -0.0342  0.050  -0.0342 0.46  
 826: 30 10 20  0   30  9 21  0             119927.2432  -0.0342  0.050  -0.0342 0.04  
 827: 30 11 20  0   30 10 21  0             119927.2432  -0.0342  0.050  -0.0342 0.04  
 828: 28  8 20  0   28  7 21  0             119958.6013  -0.0300  0.050  -0.0300 0.04  
 829: 28  9 20  0   28  8 21  0             119958.6013  -0.0300  0.050  -0.0300 0.04  
 830: 28  8 20  0   28  8 21  0             119958.6013  -0.0300  0.050  -0.0300 0.46  
 831: 28  9 20  0   28  7 21  0             119958.6013  -0.0300  0.050  -0.0300 0.46  
 832: 27  7 20  0   27  7 21  0             119972.5464   0.0173  0.050   0.0174 0.46  
 833: 27  7 20  0   27  6 21  0             119972.5464   0.0173  0.050   0.0174 0.04  
 834: 27  8 20  0   27  6 21  0             119972.5464   0.0173  0.050   0.0174 0.46  
 835: 27  8 20  0   27  7 21  0             119972.5464   0.0173  0.050   0.0174 0.04  
 836: 20  0 20  0   19  0 19  0             119989.3115   0.0130  0.050   0.0130 0.46  
 837: 20  1 20  0   19  1 19  0             119989.3115   0.0130  0.050   0.0130 0.46  
 838: 20  1 20  0   19  0 19  0             119989.3115   0.0130  0.050   0.0130 0.04  
 839: 20  0 20  0   19  1 19  0             119989.3115   0.0130  0.050   0.0130 0.04  
 840: 19  1 18  0   18  1 17  0             119991.8038   0.0248  0.050   0.0249 0.46  
 841: 19  2 18  0   18  1 17  0             119991.8038   0.0248  0.050   0.0249 0.04  
 842: 19  2 18  0   18  2 17  0             119991.8038   0.0248  0.050   0.0249 0.46  
 843: 19  1 18  0   18  2 17  0             119991.8038   0.0248  0.050   0.0249 0.04  
 844: 18  3 16  0   17  3 15  0             119994.1804  -0.0070  0.050  -0.0070 0.46  
 845: 18  3 16  0   17  2 15  0             119994.1804  -0.0070  0.050  -0.0070 0.04  
 846: 18  2 16  0   17  2 15  0             119994.1804  -0.0070  0.050  -0.0070 0.46  
 847: 18  2 16  0   17  3 15  0             119994.1804  -0.0070  0.050  -0.0070 0.04  
 848: 17  3 14  0   16  3 13  0             119996.8134   0.0608  0.050   0.0609 0.46  
 849: 17  4 14  0   16  3 13  0             119996.8134   0.0608  0.050   0.0609 0.04  
 850: 17  3 14  0   16  4 13  0             119996.8134   0.0608  0.050   0.0609 0.04  
 851: 17  4 14  0   16  4 13  0             119996.8134   0.0608  0.050   0.0609 0.46  
 852: 16  5 12  0   15  4 11  0             119999.9286  -0.0319  0.050  -0.0319 0.04  
 853: 16  4 12  0   15  4 11  0             119999.9286  -0.0319  0.050  -0.0319 0.46  
 854: 16  4 12  0   15  5 11  0             119999.9286  -0.0319  0.050  -0.0319 0.04  
 855: 16  5 12  0   15  5 11  0             119999.9286  -0.0319  0.050  -0.0319 0.46  
 856: 15  6 10  0   14  5  9  0             120005.0930   0.0109  0.050   0.0109 0.03  
 857: 15  6 10  0   14  6  9  0             120005.0930   0.0109  0.050   0.0109 0.47  
 858: 15  5 10  0   14  6  9  0             120005.0930   0.0109  0.050   0.0109 0.03  
 859: 15  5 10  0   14  5  9  0             120005.0930   0.0109  0.050   0.0109 0.47  
 860: 24  5 20  0   24  3 21  0             120007.8787  -0.0377  0.050  -0.0377 0.46  
 861: 24  5 20  0   24  4 21  0             120007.8787  -0.0377  0.050  -0.0377 0.04  
 862: 24  4 20  0   24  3 21  0             120007.8787  -0.0377  0.050  -0.0377 0.04  
 863: 24  4 20  0   24  4 21  0             120007.8787  -0.0377  0.050  -0.0377 0.46  
 864: 14  7  8  0   13  6  7  0             120016.2972   0.0019  0.050   0.0041 0.03  
 865: 14  6  8  0   13  6  7  0             120016.2972   0.0021  0.050   0.0041 0.47  
 866: 14  7  8  0   13  7  7  0             120016.2972   0.0059  0.050   0.0041 0.47  
 867: 14  6  8  0   13  7  7  0             120016.2972   0.0061  0.050   0.0041 0.03  
 868: 23  4 20  0   23  3 21  0             120017.8504   0.0298  0.050   0.0298 0.04  
 869: 23  4 20  0   23  2 21  0             120017.8504   0.0298  0.050   0.0298 0.46  
 870: 23  3 20  0   23  2 21  0             120017.8504   0.0298  0.050   0.0298 0.04  
 871: 23  3 20  0   23  3 21  0             120017.8504   0.0298  0.050   0.0298 0.46  
 872: 60 40 21  0   60 38 22  0             124428.6339   0.0161  0.050   0.0162 0.50  
 873: 60 39 21  0   60 39 22  0             124428.6339   0.0161  0.050   0.0162 0.50  
 874: 59 38 21  0   59 37 22  0             124517.6854   0.0037  0.050   0.0038 0.04  
 875: 59 38 21  0   59 38 22  0             124517.6854   0.0037  0.050   0.0038 0.46  
 876: 59 39 21  0   59 37 22  0             124517.6854   0.0037  0.050   0.0038 0.46  
 877: 59 39 21  0   59 38 22  0             124517.6854   0.0037  0.050   0.0038 0.04  
 878: 58 38 21  0   58 36 22  0             124602.5220  -0.0429  0.050  -0.0430 0.46  
 879: 58 38 21  0   58 37 22  0             124602.5220  -0.0429  0.050  -0.0430 0.04  
 880: 58 37 21  0   58 36 22  0             124602.5220  -0.0429  0.050  -0.0430 0.04  
 881: 58 37 21  0   58 37 22  0             124602.5220  -0.0429  0.050  -0.0430 0.46  
 882: 57 36 21  0   57 35 22  0             124683.4618   0.0404  0.050   0.0404 0.04  
 883: 57 37 21  0   57 36 22  0             124683.4618   0.0404  0.050   0.0404 0.04  
 884: 57 36 21  0   57 36 22  0             124683.4618   0.0404  0.050   0.0404 0.46  
 885: 57 37 21  0   57 35 22  0             124683.4618   0.0404  0.050   0.0404 0.46  
 886: 56 35 21  0   56 35 22  0             124760.4343   0.0348  0.050   0.0348 0.46  
 887: 56 36 21  0   56 34 22  0             124760.4343   0.0348  0.050   0.0348 0.46  
 888: 56 36 21  0   56 35 22  0             124760.4343   0.0348  0.050   0.0348 0.04  
 889: 56 35 21  0   56 34 22  0             124760.4343   0.0348  0.050   0.0348 0.04  
 890: 55 35 21  0   55 34 22  0             124833.7024   0.0589  0.050   0.0589 0.04  
 891: 55 35 21  0   55 33 22  0             124833.7024   0.0589  0.050   0.0589 0.46  
 892: 55 34 21  0   55 34 22  0             124833.7024   0.0589  0.050   0.0589 0.46  
 893: 55 34 21  0   55 33 22  0             124833.7024   0.0589  0.050   0.0589 0.04  
 894: 54 34 21  0   54 32 22  0             124903.3492   0.0560  0.050   0.0560 0.46  
 895: 54 33 21  0   54 32 22  0             124903.3492   0.0560  0.050   0.0560 0.04  
 896: 54 33 21  0   54 33 22  0             124903.3492   0.0560  0.050   0.0560 0.46  
 897: 54 34 21  0   54 33 22  0             124903.3492   0.0560  0.050   0.0560 0.04  
 898: 53 32 21  0   53 31 22  0             124969.5306   0.0464  0.050   0.0465 0.04  
 899: 53 33 21  0   53 32 22  0             124969.5306   0.0464  0.050   0.0465 0.04  
 900: 53 33 21  0   53 31 22  0             124969.5306   0.0464  0.050   0.0465 0.46  
 901: 53 32 21  0   53 32 22  0             124969.5306   0.0464  0.050   0.0465 0.46  
 902: 52 31 21  0   52 31 22  0             125032.4080   0.0602  0.050   0.0602 0.46  
 903: 52 32 21  0   52 31 22  0             125032.4080   0.0602  0.050   0.0602 0.04  
 904: 52 31 21  0   52 30 22  0             125032.4080   0.0602  0.050   0.0602 0.04  
 905: 52 32 21  0   52 30 22  0             125032.4080   0.0602  0.050   0.0602 0.46  
 906: 51 31 21  0   51 30 22  0             125091.9315  -0.0802  0.050  -0.0802 0.04  
 907: 51 30 21  0   51 30 22  0             125091.9315  -0.0802  0.050  -0.0802 0.46  
 908: 51 31 21  0   51 29 22  0             125091.9315  -0.0802  0.050  -0.0802 0.46  
 909: 51 30 21  0   51 29 22  0             125091.9315  -0.0802  0.050  -0.0802 0.04  
 910: 50 30 21  0   50 28 22  0             125148.5850  -0.0148  0.050  -0.0148 0.46  
 911: 50 30 21  0   50 29 22  0             125148.5850  -0.0148  0.050  -0.0148 0.04  
 912: 50 29 21  0   50 29 22  0             125148.5850  -0.0148  0.050  -0.0148 0.46  
 913: 50 29 21  0   50 28 22  0             125148.5850  -0.0148  0.050  -0.0148 0.04  
 914: 49 28 21  0   49 28 22  0             125202.2790   0.0464  0.050   0.0464 0.46  
 915: 49 29 21  0   49 27 22  0             125202.2790   0.0464  0.050   0.0464 0.46  
 916: 49 28 21  0   49 27 22  0             125202.2790   0.0464  0.050   0.0464 0.04  
 917: 49 29 21  0   49 28 22  0             125202.2790   0.0464  0.050   0.0464 0.04  
 918: 48 28 21  0   48 26 22  0             125252.9449  -0.0817  0.050  -0.0817 0.46  
 919: 48 27 21  0   48 27 22  0             125252.9449  -0.0817  0.050  -0.0817 0.46  
 920: 48 28 21  0   48 27 22  0             125252.9449  -0.0817  0.050  -0.0817 0.04  
 921: 48 27 21  0   48 26 22  0             125252.9449  -0.0817  0.050  -0.0817 0.04  
 922: 47 26 21  0   47 25 22  0             125301.1088   0.0133  0.050   0.0134 0.04  
 923: 47 27 21  0   47 26 22  0             125301.1088   0.0133  0.050   0.0134 0.04  
 924: 47 26 21  0   47 26 22  0             125301.1088   0.0133  0.050   0.0134 0.46  
 925: 47 27 21  0   47 25 22  0             125301.1088   0.0133  0.050   0.0134 0.46  
 926: 46 25 21  0   46 24 22  0             125346.5223  -0.0270  0.050  -0.0270 0.04  
 927: 46 26 21  0   46 25 22  0             125346.5223  -0.0270  0.050  -0.0270 0.04  
 928: 46 25 21  0   46 25 22  0             125346.5223  -0.0270  0.050  -0.0270 0.46  
 929: 46 26 21  0   46 24 22  0             125346.5223  -0.0270  0.050  -0.0270 0.46  
 930: 45 24 21  0   45 23 22  0             125389.5024   0.0071  0.050   0.0071 0.04  
 931: 45 24 21  0   45 24 22  0             125389.5024   0.0071  0.050   0.0071 0.46  
 932: 45 25 21  0   45 24 22  0             125389.5024   0.0071  0.050   0.0071 0.04  
 933: 45 25 21  0   45 23 22  0             125389.5024   0.0071  0.050   0.0071 0.46  
 934: 44 23 21  0   44 23 22  0             125430.0444   0.0071  0.050   0.0071 0.46  
 935: 44 23 21  0   44 22 22  0             125430.0444   0.0071  0.050   0.0071 0.04  
 936: 44 24 21  0   44 22 22  0             125430.0444   0.0071  0.050   0.0071 0.46  
 937: 44 24 21  0   44 23 22  0             125430.0444   0.0071  0.050   0.0071 0.04  
 938: 43 22 21  0   43 22 22  0             125468.3422   0.0656  0.050   0.0657 0.46  
 939: 43 23 21  0   43 22 22  0             125468.3422   0.0656  0.050   0.0657 0.04  
 940: 43 22 21  0   43 21 22  0             125468.3422   0.0656  0.050   0.0657 0.04  
 941: 43 23 21  0   43 21 22  0             125468.3422   0.0656  0.050   0.0657 0.46  
 942: 42 21 21  0   42 20 22  0             125504.3094  -0.0017  0.050  -0.0018 0.04  
 943: 42 21 21  0   42 21 22  0             125504.3094  -0.0017  0.050  -0.0018 0.46  
 944: 42 22 21  0   42 20 22  0             125504.3094  -0.0017  0.050  -0.0018 0.46  
 945: 42 22 21  0   42 21 22  0             125504.3094  -0.0017  0.050  -0.0018 0.04  
 946: 41 21 21  0   41 19 22  0             125538.2586   0.0222  0.050   0.0222 0.46  
 947: 41 20 21  0   41 20 22  0             125538.2586   0.0222  0.050   0.0222 0.46  
 948: 41 20 21  0   41 19 22  0             125538.2586   0.0222  0.050   0.0222 0.04  
 949: 41 21 21  0   41 20 22  0             125538.2586   0.0222  0.050   0.0222 0.04  
 950: 40 20 21  0   40 18 22  0             125570.1686   0.0236  0.050   0.0236 0.46  
 951: 40 19 21  0   40 19 22  0             125570.1686   0.0236  0.050   0.0236 0.46  
 952: 40 20 21  0   40 19 22  0             125570.1686   0.0236  0.050   0.0236 0.04  
 953: 40 19 21  0   40 18 22  0             125570.1686   0.0236  0.050   0.0236 0.04  
 954: 39 19 21  0   39 18 22  0             125600.1544   0.0275  0.050   0.0276 0.04  
 955: 39 18 21  0   39 18 22  0             125600.1544   0.0275  0.050   0.0276 0.46  
 956: 39 18 21  0   39 17 22  0             125600.1544   0.0275  0.050   0.0276 0.04  
 957: 39 19 21  0   39 17 22  0             125600.1544   0.0275  0.050   0.0276 0.46  
 958: 37 17 21  0   37 16 22  0             125654.6519  -0.0048  0.050  -0.0049 0.04  
 959: 37 16 21  0   37 15 22  0             125654.6519  -0.0048  0.050  -0.0049 0.04  
 960: 37 16 21  0   37 16 22  0             125654.6519  -0.0048  0.050  -0.0049 0.46  
 961: 37 17 21  0   37 15 22  0             125654.6519  -0.0048  0.050  -0.0049 0.46  
 962: 36 16 21  0   36 15 22  0             125679.4060   0.0341  0.050   0.0341 0.04  
 963: 36 15 21  0   36 14 22  0             125679.4060   0.0341  0.050   0.0341 0.04  
 964: 36 16 21  0   36 14 22  0             125679.4060   0.0341  0.050   0.0341 0.46  
 965: 36 15 21  0   36 15 22  0             125679.4060   0.0341  0.050   0.0341 0.46  
 966: 35 14 21  0   35 13 22  0             125702.5128   0.0184  0.050   0.0185 0.04  
 967: 35 14 21  0   35 14 22  0             125702.5128   0.0184  0.050   0.0185 0.46  
 968: 35 15 21  0   35 13 22  0             125702.5128   0.0184  0.050   0.0185 0.46  
 969: 35 15 21  0   35 14 22  0             125702.5128   0.0184  0.050   0.0185 0.04  
 970: 34 14 21  0   34 13 22  0             125724.1118   0.0105  0.050   0.0106 0.04  
 971: 34 14 21  0   34 12 22  0             125724.1118   0.0105  0.050   0.0106 0.46  
 972: 34 13 21  0   34 12 22  0             125724.1118   0.0105  0.050   0.0106 0.04  
 973: 34 13 21  0   34 13 22  0             125724.1118   0.0105  0.050   0.0106 0.46  
 974: 32 12 21  0   32 11 22  0             125763.1134   0.0473  0.050   0.0473 0.04  
 975: 32 11 21  0   32 10 22  0             125763.1134   0.0473  0.050   0.0473 0.04  
 976: 32 11 21  0   32 11 22  0             125763.1134   0.0473  0.050   0.0473 0.46  
 977: 32 12 21  0   32 10 22  0             125763.1134   0.0473  0.050   0.0473 0.46  
 978: 28  8 21  0   28  6 22  0             125825.9672   0.0172  0.050   0.0173 0.46  
 979: 28  7 21  0   28  7 22  0             125825.9672   0.0172  0.050   0.0173 0.46  
 980: 28  7 21  0   28  6 22  0             125825.9672   0.0172  0.050   0.0173 0.04  
 981: 28  8 21  0   28  7 22  0             125825.9672   0.0172  0.050   0.0173 0.04  
 982: 21  1 21  0   20  0 20  0             125841.9648  -0.0070  0.050  -0.0070 0.04  
 983: 21  0 21  0   20  1 20  0             125841.9648  -0.0070  0.050  -0.0070 0.04  
 984: 21  0 21  0   20  0 20  0             125841.9648  -0.0070  0.050  -0.0070 0.46  
 985: 21  1 21  0   20  1 20  0             125841.9648  -0.0070  0.050  -0.0070 0.46  
 986: 19  2 17  0   18  2 16  0             125846.8130   0.0056  0.050   0.0056 0.46  
 987: 19  3 17  0   18  2 16  0             125846.8130   0.0056  0.050   0.0056 0.04  
 988: 19  2 17  0   18  3 16  0             125846.8130   0.0056  0.050   0.0056 0.04  
 989: 19  3 17  0   18  3 16  0             125846.8130   0.0056  0.050   0.0056 0.46  
 990: 18  3 15  0   17  3 14  0             125849.2975   0.0177  0.050   0.0178 0.46  
 991: 18  3 15  0   17  4 14  0             125849.2975   0.0177  0.050   0.0178 0.04  
 992: 18  4 15  0   17  3 14  0             125849.2975   0.0177  0.050   0.0178 0.04  
 993: 18  4 15  0   17  4 14  0             125849.2975   0.0177  0.050   0.0178 0.46  
 994: 17  5 13  0   16  4 12  0             125852.2668   0.0191  0.050   0.0191 0.04  
 995: 17  5 13  0   16  5 12  0             125852.2668   0.0191  0.050   0.0191 0.46  
 996: 17  4 13  0   16  5 12  0             125852.2668   0.0191  0.050   0.0191 0.04  
 997: 17  4 13  0   16  4 12  0             125852.2668   0.0191  0.050   0.0191 0.46  
 998: 16  6 11  0   15  6 10  0             125856.6567   0.0095  0.050   0.0096 0.47  
 999: 16  6 11  0   15  5 10  0             125856.6567   0.0095  0.050   0.0096 0.03  
1000: 16  5 11  0   15  6 10  0             125856.6567   0.0095  0.050   0.0096 0.03  
1001: 16  5 11  0   15  5 10  0             125856.6567   0.0095  0.050   0.0096 0.47  
1002: 25  4 21  0   25  3 22  0             125862.0523   0.0889  0.050   0.0890 0.04  
1003: 25  5 21  0   25  4 22  0             125862.0523   0.0889  0.050   0.0890 0.04  
1004: 25  5 21  0   25  3 22  0             125862.0523   0.0889  0.050   0.0890 0.46  
1005: 25  4 21  0   25  4 22  0             125862.0523   0.0889  0.050   0.0890 0.46  
1006: 15  6  9  0   14  6  8  0             125865.2100   0.0011  0.050   0.0013 0.47  
1007: 15  7  9  0   14  6  8  0             125865.2100   0.0011  0.050   0.0013 0.03  
1008: 15  7  9  0   14  7  8  0             125865.2100   0.0013  0.050   0.0013 0.47  
1009: 15  6  9  0   14  7  8  0             125865.2100   0.0013  0.050   0.0013 0.03  
1010: 24  3 21  0   24  3 22  0             125872.1268  -0.0287  0.050  -0.0288 0.46  
1011: 24  4 21  0   24  2 22  0             125872.1268  -0.0287  0.050  -0.0288 0.46  
1012: 24  3 21  0   24  2 22  0             125872.1268  -0.0287  0.050  -0.0288 0.04  
1013: 24  4 21  0   24  3 22  0             125872.1268  -0.0287  0.050  -0.0288 0.04  
1014: 23  3 21  0   23  1 22  0             125881.5040  -0.0269  0.050  -0.0269 0.46  
1015: 23  3 21  0   23  2 22  0             125881.5040  -0.0269  0.050  -0.0269 0.04  
1016: 23  2 21  0   23  1 22  0             125881.5040  -0.0269  0.050  -0.0269 0.04  
1017: 23  2 21  0   23  2 22  0             125881.5040  -0.0269  0.050  -0.0269 0.46  
1018: 14  8  7  0   13  7  6  0             125888.3080  -0.1011  0.050   0.0238 0.03  
1019: 14  7  7  0   13  7  6  0             125888.3080  -0.0891  0.050   0.0238 0.47  
1020: 14  8  7  0   13  8  6  0             125888.3080   0.1367  0.050   0.0238 0.47  
1021: 14  7  7  0   13  8  6  0             125888.3080   0.1487  0.050   0.0238 0.03  
1022: 13  8  5  0   12  8  4  0             126037.6426  -0.0056  0.050               
1023: 12  9  3  0   11  9  2  0             127922.0454   0.0159  0.050               
1024: 60 38 22  0   60 37 23  0             130429.3657   0.0007  0.050   0.0007 0.04  
1025: 60 38 22  0   60 38 23  0             130429.3657   0.0007  0.050   0.0007 0.46  
1026: 60 39 22  0   60 38 23  0             130429.3657   0.0007  0.050   0.0007 0.04  
1027: 60 39 22  0   60 37 23  0             130429.3657   0.0007  0.050   0.0007 0.46  
1028: 59 38 22  0   59 36 23  0             130508.7038   0.0613  0.050   0.0614 0.46  
1029: 59 37 22  0   59 37 23  0             130508.7038   0.0613  0.050   0.0614 0.46  
1030: 59 37 22  0   59 36 23  0             130508.7038   0.0613  0.050   0.0614 0.04  
1031: 59 38 22  0   59 37 23  0             130508.7038   0.0613  0.050   0.0614 0.04  
1032: 58 37 22  0   58 35 23  0             130584.2484  -0.0376  0.050  -0.0377 0.46  
1033: 58 36 22  0   58 35 23  0             130584.2484  -0.0376  0.050  -0.0377 0.04  
1034: 58 36 22  0   58 36 23  0             130584.2484  -0.0376  0.050  -0.0377 0.46  
1035: 58 37 22  0   58 36 23  0             130584.2484  -0.0376  0.050  -0.0377 0.04  
1036: 53 32 22  0   53 31 23  0             130912.3453  -0.0442  0.050  -0.0442 0.04  
1037: 53 32 22  0   53 30 23  0             130912.3453  -0.0442  0.050  -0.0442 0.46  
1038: 53 31 22  0   53 30 23  0             130912.3453  -0.0442  0.050  -0.0442 0.04  
1039: 53 31 22  0   53 31 23  0             130912.3453  -0.0442  0.050  -0.0442 0.46  
1040: 51 30 22  0   51 28 23  0             131022.4206  -0.0195  0.050  -0.0196 0.46  
1041: 51 29 22  0   51 29 23  0             131022.4206  -0.0195  0.050  -0.0196 0.46  
1042: 51 29 22  0   51 28 23  0             131022.4206  -0.0195  0.050  -0.0196 0.04  
1043: 51 30 22  0   51 29 23  0             131022.4206  -0.0195  0.050  -0.0196 0.04  
1044: 46 24 22  0   46 24 23  0             131252.1492   0.0421  0.050   0.0422 0.50  
1045: 46 25 22  0   46 23 23  0             131252.1492   0.0421  0.050   0.0422 0.50  
1046: 44 23 22  0   44 22 23  0             131327.7852  -0.0495  0.050  -0.0495 0.04  
1047: 44 22 22  0   44 21 23  0             131327.7852  -0.0495  0.050  -0.0495 0.04  
1048: 44 23 22  0   44 21 23  0             131327.7852  -0.0495  0.050  -0.0495 0.46  
1049: 44 22 22  0   44 22 23  0             131327.7852  -0.0495  0.050  -0.0495 0.46  
1050: 43 21 22  0   43 21 23  0             131362.6043   0.0008  0.050   0.0008 0.46  
1051: 43 22 22  0   43 21 23  0             131362.6043   0.0008  0.050   0.0008 0.04  
1052: 43 21 22  0   43 20 23  0             131362.6043   0.0008  0.050   0.0008 0.04  
1053: 43 22 22  0   43 20 23  0             131362.6043   0.0008  0.050   0.0008 0.46  
1054: 41 19 22  0   41 19 23  0             131426.3890   0.0146  0.050   0.0146 0.46  
1055: 41 20 22  0   41 18 23  0             131426.3890   0.0146  0.050   0.0146 0.46  
1056: 41 19 22  0   41 18 23  0             131426.3890   0.0146  0.050   0.0146 0.04  
1057: 41 20 22  0   41 19 23  0             131426.3890   0.0146  0.050   0.0146 0.04  
1058: 40 19 22  0   40 18 23  0             131455.5595   0.0205  0.050   0.0206 0.04  
1059: 40 19 22  0   40 17 23  0             131455.5595   0.0205  0.050   0.0206 0.46  
1060: 40 18 22  0   40 17 23  0             131455.5595   0.0205  0.050   0.0206 0.04  
1061: 40 18 22  0   40 18 23  0             131455.5595   0.0205  0.050   0.0206 0.46  
1062: 39 17 22  0   39 17 23  0             131482.9689  -0.0250  0.050  -0.0250 0.50  
1063: 39 18 22  0   39 16 23  0             131482.9689  -0.0250  0.050  -0.0250 0.50  
1064: 38 16 22  0   38 16 23  0             131508.8126  -0.0023  0.050  -0.0024 0.50  
1065: 38 17 22  0   38 15 23  0             131508.8126  -0.0023  0.050  -0.0024 0.50  
1066: 37 15 22  0   37 15 23  0             131533.1683   0.0928  0.050   0.0929 0.46  
1067: 37 16 22  0   37 15 23  0             131533.1683   0.0928  0.050   0.0929 0.04  
1068: 37 15 22  0   37 14 23  0             131533.1683   0.0928  0.050   0.0929 0.04  
1069: 37 16 22  0   37 14 23  0             131533.1683   0.0928  0.050   0.0929 0.46  
1070: 36 14 22  0   36 13 23  0             131555.8052  -0.0414  0.050  -0.0414 0.04  
1071: 36 15 22  0   36 14 23  0             131555.8052  -0.0414  0.050  -0.0414 0.04  
1072: 36 15 22  0   36 13 23  0             131555.8052  -0.0414  0.050  -0.0414 0.46  
1073: 36 14 22  0   36 14 23  0             131555.8052  -0.0414  0.050  -0.0414 0.46  
1074: 35 13 22  0   35 13 23  0             131577.2059   0.0082  0.050   0.0082 0.50  
1075: 35 14 22  0   35 12 23  0             131577.2059   0.0082  0.050   0.0082 0.50  
1076: 31  9 22  0   31  9 23  0             131649.6194  -0.0928  0.050  -0.0928 0.50  
1077: 31 10 22  0   31  8 23  0             131649.6194  -0.0928  0.050  -0.0928 0.50  
1078: 22  0 22  0   21  0 21  0             131694.5321  -0.0563  0.050  -0.0563 0.50  
1079: 22  1 22  0   21  1 21  0             131694.5321  -0.0563  0.050  -0.0563 0.50  
1080: 21  1 20  0   20  1 19  0             131697.0159  -0.0246  0.050  -0.0247 0.50  
1081: 21  2 20  0   20  2 19  0             131697.0159  -0.0246  0.050  -0.0247 0.50  
1082: 20  2 18  0   19  2 17  0             131699.3164  -0.0573  0.050  -0.0574 0.50  
1083: 20  3 18  0   19  3 17  0             131699.3164  -0.0573  0.050  -0.0574 0.50  
1084: 19  3 16  0   18  3 15  0             131701.7356  -0.0296  0.050  -0.0296 0.50  
1085: 19  4 16  0   18  4 15  0             131701.7356  -0.0296  0.050  -0.0296 0.50  
1086: 18  4 14  0   17  4 13  0             131704.5083  -0.0320  0.050  -0.0321 0.50  
1087: 18  5 14  0   17  5 13  0             131704.5083  -0.0320  0.050  -0.0321 0.50  
1088: 17  6 12  0   16  6 11  0             131708.4581   0.0442  0.050   0.0443 0.47  
1089: 17  6 12  0   16  5 11  0             131708.4581   0.0442  0.050   0.0443 0.03  
1090: 17  5 12  0   16  6 11  0             131708.4581   0.0442  0.050   0.0443 0.03  
1091: 17  5 12  0   16  5 11  0             131708.4581   0.0442  0.050   0.0443 0.47  
1092: 16  6 10  0   15  6  9  0             131715.2465  -0.0259  0.050  -0.0260 0.50  
1093: 16  7 10  0   15  7  9  0             131715.2465  -0.0259  0.050  -0.0260 0.50  
1094: 59 36 23  0   59 36 24  0             136475.8921  -0.0007  0.050  -0.0007 0.50  
1095: 59 37 23  0   59 35 24  0             136475.8921  -0.0007  0.050  -0.0007 0.50  
1096: 57 34 23  0   57 34 24  0             136608.9940  -0.0020  0.050  -0.0020 0.50  
1097: 57 35 23  0   57 33 24  0             136608.9940  -0.0020  0.050  -0.0020 0.50  
1098: 56 33 23  0   56 33 24  0             136671.0426   0.0082  0.050   0.0082 0.50  
1099: 56 34 23  0   56 32 24  0             136671.0426   0.0082  0.050   0.0082 0.50  
1100: 54 31 23  0   54 31 24  0             136786.5836  -0.0224  0.050  -0.0224 0.50  
1101: 54 32 23  0   54 30 24  0             136786.5836  -0.0224  0.050  -0.0224 0.50  
1102: 53 30 23  0   53 30 24  0             136840.3002  -0.0392  0.050  -0.0393 0.50  
1103: 53 31 23  0   53 29 24  0             136840.3002  -0.0392  0.050  -0.0393 0.50  
1104: 52 29 23  0   52 29 24  0             136891.5203   0.0198  0.050   0.0199 0.50  
1105: 52 30 23  0   52 28 24  0             136891.5203   0.0198  0.050   0.0199 0.50  
1106: 51 28 23  0   51 28 24  0             136940.1305  -0.0519  0.050  -0.0520 0.50  
1107: 51 29 23  0   51 27 24  0             136940.1305  -0.0519  0.050  -0.0520 0.50  
1108: 50 27 23  0   50 27 24  0             136986.4705  -0.0064  0.050  -0.0064 0.50  
1109: 50 28 23  0   50 26 24  0             136986.4705  -0.0064  0.050  -0.0064 0.50  
1110: 49 26 23  0   49 26 24  0             137030.4809   0.0084  0.050   0.0084 0.50  
1111: 49 27 23  0   49 25 24  0             137030.4809   0.0084  0.050   0.0084 0.50  
1112: 48 25 23  0   48 25 24  0             137072.3068   0.0512  0.050   0.0512 0.50  
1113: 48 26 23  0   48 24 24  0             137072.3068   0.0512  0.050   0.0512 0.50  
1114: 47 24 23  0   47 24 24  0             137111.9172   0.0068  0.050   0.0069 0.50  
1115: 47 25 23  0   47 23 24  0             137111.9172   0.0068  0.050   0.0069 0.50  
1116: 46 23 23  0   46 23 24  0             137149.5176  -0.0012  0.050  -0.0013 0.50  
1117: 46 24 23  0   46 22 24  0             137149.5176  -0.0012  0.050  -0.0013 0.50  
1118: 45 22 23  0   45 22 24  0             137185.1689   0.0078  0.050   0.0079 0.50  
1119: 45 23 23  0   45 21 24  0             137185.1689   0.0078  0.050   0.0079 0.50  
1120: 44 21 23  0   44 21 24  0             137218.8988  -0.0156  0.050  -0.0156 0.50  
1121: 44 22 23  0   44 20 24  0             137218.8988  -0.0156  0.050  -0.0156 0.50  
1122: 43 20 23  0   43 20 24  0             137250.8470  -0.0076  0.050  -0.0077 0.50  
1123: 43 21 23  0   43 19 24  0             137250.8470  -0.0076  0.050  -0.0077 0.50  
1124: 42 19 23  0   42 19 24  0             137281.0537  -0.0019  0.050  -0.0019 0.50  
1125: 42 20 23  0   42 18 24  0             137281.0537  -0.0019  0.050  -0.0019 0.50  
1126: 40 17 23  0   40 17 24  0             137336.5502   0.0264  0.050   0.0265 0.50  
1127: 40 18 23  0   40 16 24  0             137336.5502   0.0264  0.050   0.0265 0.50  
1128: 38 15 23  0   38 15 24  0             137385.8641  -0.0048  0.050  -0.0049 0.50  
1129: 38 16 23  0   38 14 24  0             137385.8641  -0.0048  0.050  -0.0049 0.50  
1130: 37 14 23  0   37 14 24  0             137408.4012  -0.0077  0.050  -0.0078 0.50  
1131: 37 15 23  0   37 13 24  0             137408.4012  -0.0077  0.050  -0.0078 0.50  
1132: 36 13 23  0   36 13 24  0             137429.5992  -0.0117  0.050  -0.0118 0.50  
1133: 36 14 23  0   36 12 24  0             137429.5992  -0.0117  0.050  -0.0118 0.50  
1134: 35 12 23  0   35 12 24  0             137449.5369   0.0016  0.050   0.0016 0.50  
1135: 35 13 23  0   35 11 24  0             137449.5369   0.0016  0.050   0.0016 0.50  
1136: 34 11 23  0   34 11 24  0             137468.2379  -0.0025  0.050  -0.0026 0.50  
1137: 34 12 23  0   34 10 24  0             137468.2379  -0.0025  0.050  -0.0026 0.50  
1138: 33 10 23  0   33 10 24  0             137485.7867   0.0032  0.050   0.0032 0.50  
1139: 33 11 23  0   33  9 24  0             137485.7867   0.0032  0.050   0.0032 0.50  
1140: 32  9 23  0   32  9 24  0             137502.2502   0.0307  0.050   0.0308 0.50  
1141: 32 10 23  0   32  8 24  0             137502.2502   0.0307  0.050   0.0308 0.50  
1142: 31  8 23  0   31  8 24  0             137517.6696   0.0679  0.050   0.0679 0.50  
1143: 31  9 23  0   31  7 24  0             137517.6696   0.0679  0.050   0.0679 0.50  
1144: 30  7 23  0   30  7 24  0             137532.0390   0.0570  0.050   0.0570 0.50  
1145: 30  8 23  0   30  6 24  0             137532.0390   0.0570  0.050   0.0570 0.50  
1146: 29  6 23  0   29  6 24  0             137545.3128  -0.0973  0.050  -0.0974 0.50  
1147: 29  7 23  0   29  5 24  0             137545.3128  -0.0973  0.050  -0.0974 0.50  
1148: 23  0 23  0   22  0 22  0             137547.1182  -0.0273  0.050  -0.0273 0.50  
1149: 23  1 23  0   22  1 22  0             137547.1182  -0.0273  0.050  -0.0273 0.50  
1150: 22  1 21  0   21  1 20  0             137549.5606  -0.0236  0.050  -0.0236 0.50  
1151: 22  2 21  0   21  2 20  0             137549.5606  -0.0236  0.050  -0.0236 0.50  
1152: 21  2 19  0   20  2 18  0             137551.8691  -0.0142  0.050  -0.0142 0.50  
1153: 21  3 19  0   20  3 18  0             137551.8691  -0.0142  0.050  -0.0142 0.50  
1154: 20  3 17  0   19  3 16  0             137554.2058   0.0032  0.050   0.0032 0.50  
1155: 20  4 17  0   19  4 16  0             137554.2058   0.0032  0.050   0.0032 0.50  
1156: 19  4 15  0   18  4 14  0             137556.7951  -0.0226  0.050  -0.0226 0.50  
1157: 19  5 15  0   18  5 14  0             137556.7951  -0.0226  0.050  -0.0226 0.50  
1158: 18  5 13  0   17  5 12  0             137560.2910  -0.0010  0.050  -0.0010 0.50  
1159: 18  6 13  0   17  6 12  0             137560.2910  -0.0010  0.050  -0.0010 0.50  
1160: 17  6 11  0   16  6 10  0             137566.0317   0.0441  0.050   0.0441 0.50  
1161: 17  7 11  0   16  7 10  0             137566.0317   0.0441  0.050   0.0441 0.50  
1162: 27  4 23  0   27  4 24  0             137569.6121   0.0098  0.050   0.0099 0.50  
1163: 27  5 23  0   27  3 24  0             137569.6121   0.0098  0.050   0.0099 0.50  
1164: 16  7  9  0   15  7  8  0             137577.8823  -0.0024  0.050  -0.0022 0.50  
1165: 16  8  9  0   15  8  8  0             137577.8823  -0.0019  0.050  -0.0022 0.50  
1166: 15  9  7  0   14  9  6  0             137610.8093   0.0464  0.050               
1167: 15  8  7  0   14  8  6  0             137611.3807   0.0589  0.050               
1168: 62 38 24  0   62 38 25  0             142221.4563  -0.0149  0.050  -0.0149 0.50  
1169: 62 39 24  0   62 37 25  0             142221.4563  -0.0149  0.050  -0.0149 0.50  
1170: 61 37 24  0   61 37 25  0             142292.0981  -0.0143  0.050  -0.0143 0.50  
1171: 61 38 24  0   61 36 25  0             142292.0981  -0.0143  0.050  -0.0143 0.50  
1172: 60 36 24  0   60 36 25  0             142359.7346   0.0043  0.050   0.0043 0.50  
1173: 60 37 24  0   60 35 25  0             142359.7346   0.0043  0.050   0.0043 0.50  
1174: 59 35 24  0   59 35 25  0             142424.3605  -0.0642  0.050  -0.0643 0.50  
1175: 59 36 24  0   59 34 25  0             142424.3605  -0.0642  0.050  -0.0643 0.50  
1176: 57 33 24  0   57 33 25  0             142545.4056  -0.0252  0.050  -0.0252 0.50  
1177: 57 34 24  0   57 32 25  0             142545.4056  -0.0252  0.050  -0.0252 0.50  
1178: 56 32 24  0   56 32 25  0             142601.9591   0.0292  0.050   0.0293 0.50  
1179: 56 33 24  0   56 31 25  0             142601.9591   0.0292  0.050   0.0293 0.50  
1180: 55 31 24  0   55 31 25  0             142655.8617  -0.0186  0.050  -0.0187 0.50  
1181: 55 32 24  0   55 30 25  0             142655.8617  -0.0186  0.050  -0.0187 0.50  
1182: 54 30 24  0   54 30 25  0             142707.3669  -0.0032  0.050  -0.0033 0.50  
1183: 54 31 24  0   54 29 25  0             142707.3669  -0.0032  0.050  -0.0033 0.50  
1184: 53 29 24  0   53 29 25  0             142756.4771  -0.0079  0.050  -0.0080 0.50  
1185: 53 30 24  0   53 28 25  0             142756.4771  -0.0079  0.050  -0.0080 0.50  
1186: 51 27 24  0   51 27 25  0             142847.9329   0.0113  0.050   0.0114 0.50  
1187: 51 28 24  0   51 26 25  0             142847.9329   0.0113  0.050   0.0114 0.50  
1188: 50 26 24  0   50 26 25  0             142890.3623  -0.0414  0.050  -0.0415 0.50  
1189: 50 27 24  0   50 25 25  0             142890.3623  -0.0414  0.050  -0.0415 0.50  
1190: 49 25 24  0   49 25 25  0             142930.8115  -0.0210  0.050  -0.0210 0.50  
1191: 49 26 24  0   49 24 25  0             142930.8115  -0.0210  0.050  -0.0210 0.50  
1192: 48 24 24  0   48 24 25  0             142969.3082   0.0252  0.050   0.0253 0.50  
1193: 48 25 24  0   48 23 25  0             142969.3082   0.0252  0.050   0.0253 0.50  
1194: 47 23 24  0   47 23 25  0             143005.8345   0.0058  0.050   0.0058 0.50  
1195: 47 24 24  0   47 22 25  0             143005.8345   0.0058  0.050   0.0058 0.50  
1196: 46 22 24  0   46 22 25  0             143040.5479   0.0066  0.050   0.0066 0.50  
1197: 46 23 24  0   46 21 25  0             143040.5479   0.0066  0.050   0.0066 0.50  
1198: 45 21 24  0   45 21 25  0             143073.5411   0.0506  0.050   0.0507 0.50  
1199: 45 22 24  0   45 20 25  0             143073.5411   0.0506  0.050   0.0507 0.50  
1200: 44 20 24  0   44 20 25  0             143104.7476   0.0034  0.050   0.0034 0.50  
1201: 44 21 24  0   44 19 25  0             143104.7476   0.0034  0.050   0.0034 0.50  
1202: 42 18 24  0   42 18 25  0             143162.4529   0.0241  0.050   0.0241 0.50  
1203: 42 19 24  0   42 17 25  0             143162.4529   0.0241  0.050   0.0241 0.50  
1204: 41 17 24  0   41 17 25  0             143188.9267  -0.0601  0.050  -0.0601 0.50  
1205: 41 18 24  0   41 16 25  0             143188.9267  -0.0601  0.050  -0.0601 0.50  
1206: 40 16 24  0   40 16 25  0             143214.0751  -0.0290  0.050  -0.0291 0.50  
1207: 40 17 24  0   40 15 25  0             143214.0751  -0.0290  0.050  -0.0291 0.50  
1208: 39 15 24  0   39 15 25  0             143237.8251  -0.0151  0.050  -0.0151 0.50  
1209: 39 16 24  0   39 14 25  0             143237.8251  -0.0151  0.050  -0.0151 0.50  
1210: 38 14 24  0   38 14 25  0             143260.2077  -0.0451  0.050  -0.0451 0.50  
1211: 38 15 24  0   38 13 25  0             143260.2077  -0.0451  0.050  -0.0451 0.50  
1212: 37 13 24  0   37 13 25  0             143281.4201   0.0218  0.050   0.0219 0.50  
1213: 37 14 24  0   37 12 25  0             143281.4201   0.0218  0.050   0.0219 0.50  
1214: 35 11 24  0   35 11 25  0             143320.1011  -0.0036  0.050  -0.0037 0.50  
1215: 35 12 24  0   35 10 25  0             143320.1011  -0.0036  0.050  -0.0037 0.50  
1216: 34 10 24  0   34 10 25  0             143337.7735   0.0030  0.050   0.0030 0.50  
1217: 34 11 24  0   34  9 25  0             143337.7735   0.0030  0.050   0.0030 0.50  
1218: 33  9 24  0   33  9 25  0             143354.3829   0.0045  0.050   0.0046 0.50  
1219: 33 10 24  0   33  8 25  0             143354.3829   0.0045  0.050   0.0046 0.50  
1220: 32  8 24  0   32  8 25  0             143369.9689  -0.0080  0.050  -0.0081 0.50  
1221: 32  9 24  0   32  7 25  0             143369.9689  -0.0080  0.050  -0.0081 0.50  
1222: 31  7 24  0   31  7 25  0             143384.6464   0.0332  0.050   0.0333 0.50  
1223: 31  8 24  0   31  6 25  0             143384.6464   0.0332  0.050   0.0333 0.50  
1224: 30  6 24  0   30  6 25  0             143398.3042  -0.0284  0.050  -0.0284 0.50  
1225: 30  7 24  0   30  5 25  0             143398.3042  -0.0284  0.050  -0.0284 0.50  
1226: 24  0 24  0   23  0 23  0             143399.6236  -0.0169  0.050  -0.0170 0.50  
1227: 24  1 24  0   23  1 23  0             143399.6236  -0.0169  0.050  -0.0170 0.50  
1228: 23  1 22  0   22  1 21  0             143402.0578  -0.0083  0.050  -0.0083 0.50  
1229: 23  2 22  0   22  2 21  0             143402.0578  -0.0083  0.050  -0.0083 0.50  
1230: 22  2 20  0   21  2 19  0             143404.3132  -0.0196  0.050  -0.0196 0.50  
1231: 22  3 20  0   21  3 19  0             143404.3132  -0.0196  0.050  -0.0196 0.50  
1232: 21  3 18  0   20  3 17  0             143406.5589  -0.0276  0.050  -0.0276 0.50  
1233: 21  4 18  0   20  4 17  0             143406.5589  -0.0276  0.050  -0.0276 0.50  
1234: 20  4 16  0   19  4 15  0             143409.0465  -0.0189  0.050  -0.0190 0.50  
1235: 20  5 16  0   19  5 15  0             143409.0465  -0.0189  0.050  -0.0190 0.50  
1236: 29  5 24  0   29  5 25  0             143411.1414  -0.0378  0.050  -0.0378 0.50  
1237: 29  6 24  0   29  4 25  0             143411.1414  -0.0378  0.050  -0.0378 0.50  
1238: 19  5 14  0   18  5 13  0             143412.2307   0.0053  0.050   0.0054 0.50  
1239: 19  6 14  0   18  6 13  0             143412.2307   0.0053  0.050   0.0054 0.50  
1240: 18  6 12  0   17  6 11  0             143417.0766  -0.0099  0.050  -0.0099 0.50  
1241: 18  7 12  0   17  7 11  0             143417.0766  -0.0099  0.050  -0.0099 0.50  
1242: 28  4 24  0   28  4 25  0             143423.2729   0.0773  0.050   0.0774 0.50  
1243: 28  5 24  0   28  3 25  0             143423.2729   0.0773  0.050   0.0774 0.50  
1244: 17  7 10  0   16  7  9  0             143426.3314  -0.0227  0.050  -0.0227 0.50  
1245: 17  8 10  0   16  8  9  0             143426.3314  -0.0227  0.050  -0.0227 0.50  
1246: 27  3 24  0   27  3 25  0             143434.4010  -0.0217  0.050  -0.0217 0.50  
1247: 27  4 24  0   27  2 25  0             143434.4010  -0.0217  0.050  -0.0217 0.50  
1248: 16  8  8  0   15  8  7  0             143448.8290  -0.0805  0.050  -0.0650 0.50  
1249: 16  9  8  0   15  9  7  0             143448.8290  -0.0494  0.050  -0.0650 0.50  
1250: 62 37 25  0   62 37 26  0             148172.4161  -0.0225  0.050  -0.0226 0.50  
1251: 62 38 25  0   62 36 26  0             148172.4161  -0.0225  0.050  -0.0226 0.50  
1252: 61 36 25  0   61 36 26  0             148236.9569  -0.0136  0.050  -0.0136 0.50  
1253: 61 37 25  0   61 35 26  0             148236.9569  -0.0136  0.050  -0.0136 0.50  
1254: 58 33 25  0   58 33 26  0             148414.6993  -0.0433  0.050  -0.0433 0.50  
1255: 58 34 25  0   58 32 26  0             148414.6993  -0.0433  0.050  -0.0433 0.50  
1256: 56 31 25  0   56 31 26  0             148520.8938  -0.0185  0.050  -0.0185 0.50  
1257: 56 32 25  0   56 30 26  0             148520.8938  -0.0185  0.050  -0.0185 0.50  
1258: 55 30 25  0   55 30 26  0             148570.5494   0.0140  0.050   0.0140 0.50  
1259: 55 31 25  0   55 29 26  0             148570.5494   0.0140  0.050   0.0140 0.50  
1260: 53 28 25  0   53 28 26  0             148663.2340  -0.0074  0.050  -0.0075 0.50  
1261: 53 29 25  0   53 27 26  0             148663.2340  -0.0074  0.050  -0.0075 0.50  
1262: 52 27 25  0   52 27 26  0             148706.4713  -0.0010  0.050  -0.0011 0.50  
1263: 52 28 25  0   52 26 26  0             148706.4713  -0.0010  0.050  -0.0011 0.50  
1264: 51 26 25  0   51 26 26  0             148747.7070  -0.0102  0.050  -0.0103 0.50  
1265: 51 27 25  0   51 25 26  0             148747.7070  -0.0102  0.050  -0.0103 0.50  
1266: 50 25 25  0   50 25 26  0             148787.0303  -0.0156  0.050  -0.0156 0.50  
1267: 50 26 25  0   50 24 26  0             148787.0303  -0.0156  0.050  -0.0156 0.50  
1268: 49 24 25  0   49 24 26  0             148824.5051  -0.0210  0.050  -0.0210 0.50  
1269: 49 25 25  0   49 23 26  0             148824.5051  -0.0210  0.050  -0.0210 0.50  
1270: 48 23 25  0   48 23 26  0             148860.2202  -0.0036  0.050  -0.0037 0.50  
1271: 48 24 25  0   48 22 26  0             148860.2202  -0.0036  0.050  -0.0037 0.50  
1272: 47 22 25  0   47 22 26  0             148894.2792   0.0753  0.050   0.0754 0.50  
1273: 47 23 25  0   47 21 26  0             148894.2792   0.0753  0.050   0.0754 0.50  
1274: 46 21 25  0   46 21 26  0             148926.5404   0.0114  0.050   0.0114 0.50  
1275: 46 22 25  0   46 20 26  0             148926.5404   0.0114  0.050   0.0114 0.50  
1276: 45 20 25  0   45 20 26  0             148957.2098  -0.0508  0.050  -0.0508 0.50  
1277: 45 21 25  0   45 19 26  0             148957.2098  -0.0508  0.050  -0.0508 0.50  
1278: 44 19 25  0   44 19 26  0             148986.4886   0.0299  0.050   0.0300 0.50  
1279: 44 20 25  0   44 18 26  0             148986.4886   0.0299  0.050   0.0300 0.50  
1280: 43 18 25  0   43 18 26  0             149014.2440   0.0625  0.050   0.0625 0.50  
1281: 43 19 25  0   43 17 26  0             149014.2440   0.0625  0.050   0.0625 0.50  
1282: 42 17 25  0   42 17 26  0             149040.4861   0.0002  0.050   0.0002 0.50  
1283: 42 18 25  0   42 16 26  0             149040.4861   0.0002  0.050   0.0002 0.50  
1284: 41 16 25  0   41 16 26  0             149065.4373   0.0100  0.050   0.0101 0.50  
1285: 41 17 25  0   41 15 26  0             149065.4373   0.0100  0.050   0.0101 0.50  
1286: 40 15 25  0   40 15 26  0             149089.0830   0.0234  0.050   0.0235 0.50  
1287: 40 16 25  0   40 14 26  0             149089.0830   0.0234  0.050   0.0235 0.50  
1288: 39 14 25  0   39 14 26  0             149111.4124  -0.0227  0.050  -0.0227 0.50  
1289: 39 15 25  0   39 13 26  0             149111.4124  -0.0227  0.050  -0.0227 0.50  
1290: 38 13 25  0   38 13 26  0             149132.6022  -0.0031  0.050  -0.0031 0.50  
1291: 38 14 25  0   38 12 26  0             149132.6022  -0.0031  0.050  -0.0031 0.50  
1292: 37 12 25  0   37 12 26  0             149152.6048  -0.0148  0.050  -0.0149 0.50  
1293: 37 13 25  0   37 11 26  0             149152.6048  -0.0148  0.050  -0.0149 0.50  
1294: 36 11 25  0   36 11 26  0             149171.5579   0.0314  0.050   0.0314 0.50  
1295: 36 12 25  0   36 10 26  0             149171.5579   0.0314  0.050   0.0314 0.50  
1296: 34  9 25  0   34  9 26  0             149206.2248   0.0206  0.050   0.0207 0.50  
1297: 34 10 25  0   34  8 26  0             149206.2248   0.0206  0.050   0.0207 0.50  
1298: 33  8 25  0   33  8 26  0             149222.0473  -0.0174  0.050  -0.0175 0.50  
1299: 33  9 25  0   33  7 26  0             149222.0473  -0.0174  0.050  -0.0175 0.50  
1300: 32  7 25  0   32  7 26  0             149236.9632  -0.0343  0.050  -0.0343 0.50  
1301: 32  8 25  0   32  6 26  0             149236.9632  -0.0343  0.050  -0.0343 0.50  
1302: 25  0 25  0   24  0 24  0             149252.0702  -0.0006  0.050  -0.0007 0.50  
1303: 25  1 25  0   24  1 24  0             149252.0702  -0.0006  0.050  -0.0007 0.50  
1304: 24  1 23  0   23  1 22  0             149254.4827  -0.0009  0.050  -0.0009 0.50  
1305: 24  2 23  0   23  2 22  0             149254.4827  -0.0009  0.050  -0.0009 0.50  
1306: 23  2 21  0   22  2 20  0             149256.7014  -0.0177  0.050  -0.0178 0.50  
1307: 23  3 21  0   22  3 20  0             149256.7014  -0.0177  0.050  -0.0178 0.50  
1308: 22  3 19  0   21  3 18  0             149258.9058  -0.0066  0.050  -0.0066 0.50  
1309: 22  4 19  0   21  4 18  0             149258.9058  -0.0066  0.050  -0.0066 0.50  
1310: 21  4 17  0   20  4 16  0             149261.2341  -0.0386  0.050  -0.0386 0.50  
1311: 21  5 17  0   20  5 16  0             149261.2341  -0.0386  0.050  -0.0386 0.50  
1312: 20  5 15  0   19  5 14  0             149264.2400   0.0627  0.050   0.0628 0.50  
1313: 20  6 15  0   19  6 14  0             149264.2400   0.0627  0.050   0.0628 0.50  
1314: 19  6 13  0   18  6 12  0             149268.4696   0.0550  0.050   0.0551 0.50  
1315: 19  7 13  0   18  7 12  0             149268.4696   0.0550  0.050   0.0551 0.50  
1316: 18  7 11  0   17  7 10  0             149275.9020  -0.0053  0.050  -0.0054 0.50  
1317: 18  8 11  0   17  8 10  0             149275.9020  -0.0053  0.050  -0.0054 0.50  
1318: 17  8  9  0   16  8  8  0             149292.2918   0.0171  0.050   0.0179 0.50  
1319: 17  9  9  0   16  9  8  0             149292.2918   0.0186  0.050   0.0179 0.50  
1320: 27  2 25  0   27  2 26  0             149299.1297  -0.0240  0.050  -0.0240 0.50  
1321: 27  3 25  0   27  1 26  0             149299.1297  -0.0240  0.050  -0.0240 0.50  
1322: 16 10  7  0   15 10  6  0             149338.1063  -0.0207  0.050               
1323: 16  9  7  0   15  9  6  0             149339.4277   0.0120  0.050               
1324: 15 11  5  0   14 11  4  0             149389.4075  -0.0604  0.050               
1325: 15 10  5  0   14 10  4  0             149703.9039  -0.0456  0.050               
1326: 14 11  3  0   13 11  2  0             151673.5216  -0.0099  0.050               
1327: 61 35 26  0   61 35 27  0             154167.9691  -0.0111  0.050  -0.0111 0.50  
1328: 61 36 26  0   61 34 27  0             154167.9691  -0.0111  0.050  -0.0111 0.50  
1329: 60 34 26  0   60 34 27  0             154224.9648  -0.0281  0.050  -0.0282 0.50  
1330: 60 35 26  0   60 33 27  0             154224.9648  -0.0281  0.050  -0.0282 0.50  
1331: 58 32 26  0   58 32 27  0             154332.0798   0.0189  0.050   0.0190 0.50  
1332: 58 33 26  0   58 31 27  0             154332.0798   0.0189  0.050   0.0190 0.50  
1333: 57 31 26  0   57 31 27  0             154382.1857  -0.0766  0.050  -0.0767 0.50  
1334: 57 32 26  0   57 30 27  0             154382.1857  -0.0766  0.050  -0.0767 0.50  
1335: 56 30 26  0   56 30 27  0             154430.3063  -0.0309  0.050  -0.0310 0.50  
1336: 56 31 26  0   56 29 27  0             154430.3063  -0.0309  0.050  -0.0310 0.50  
1337: 54 28 26  0   54 28 27  0             154520.3008  -0.0807  0.050               
1338: 15 12  4  0   14 12  3  0             154542.6122  -0.0385  0.050               
1339: 53 27 26  0   53 27 27  0             154562.5521   0.0677  0.050   0.0677 0.50  
1340: 53 28 26  0   53 26 27  0             154562.5521   0.0677  0.050   0.0677 0.50  
1341: 50 24 26  0   50 24 27  0             154677.8311  -0.0515  0.050  -0.0515 0.50  
1342: 50 25 26  0   50 23 27  0             154677.8311  -0.0515  0.050  -0.0515 0.50  
1343: 49 23 26  0   49 23 27  0             154712.9082  -0.0084  0.050  -0.0084 0.50  
1344: 49 24 26  0   49 22 27  0             154712.9082  -0.0084  0.050  -0.0084 0.50  
1345: 48 22 26  0   48 22 27  0             154746.3309  -0.0023  0.050  -0.0023 0.50  
1346: 48 23 26  0   48 21 27  0             154746.3309  -0.0023  0.050  -0.0023 0.50  
1347: 47 21 26  0   47 21 27  0             154778.2333   0.0440  0.050   0.0440 0.50  
1348: 47 22 26  0   47 20 27  0             154778.2333   0.0440  0.050   0.0440 0.50  
1349: 46 20 26  0   46 20 27  0             154808.5308  -0.0100  0.050  -0.0100 0.50  
1350: 46 21 26  0   46 19 27  0             154808.5308  -0.0100  0.050  -0.0100 0.50  
1351: 45 19 26  0   45 19 27  0             154837.4471   0.0051  0.050   0.0051 0.50  
1352: 45 20 26  0   45 18 27  0             154837.4471   0.0051  0.050   0.0051 0.50  
1353: 44 18 26  0   44 18 27  0             154864.9318  -0.0140  0.050  -0.0141 0.50  
1354: 44 19 26  0   44 17 27  0             154864.9318  -0.0140  0.050  -0.0141 0.50  
1355: 43 17 26  0   43 17 27  0             154891.1419   0.0378  0.050   0.0378 0.50  
1356: 43 18 26  0   43 16 27  0             154891.1419   0.0378  0.050   0.0378 0.50  
1357: 41 15 26  0   41 15 27  0             154939.5857   0.0017  0.050   0.0017 0.50  
1358: 41 16 26  0   41 14 27  0             154939.5857   0.0017  0.050   0.0017 0.50  
1359: 40 14 26  0   40 14 27  0             154961.9267  -0.0757  0.050  -0.0758 0.50  
1360: 40 15 26  0   40 13 27  0             154961.9267  -0.0757  0.050  -0.0758 0.50  
1361: 38 12 26  0   38 12 27  0             155003.4309   0.0008  0.050   0.0009 0.50  
1362: 38 13 26  0   38 11 27  0             155003.4309   0.0008  0.050   0.0009 0.50  
1363: 37 11 26  0   37 11 27  0             155022.4793  -0.0490  0.050  -0.0490 0.50  
1364: 37 12 26  0   37 10 27  0             155022.4793  -0.0490  0.050  -0.0490 0.50  
1365: 36 10 26  0   36 10 27  0             155040.5496  -0.0578  0.050  -0.0578 0.50  
1366: 36 11 26  0   36  9 27  0             155040.5496  -0.0578  0.050  -0.0578 0.50  
1367: 35  9 26  0   35  9 27  0             155057.7029  -0.0060  0.050  -0.0060 0.50  
1368: 35 10 26  0   35  8 27  0             155057.7029  -0.0060  0.050  -0.0060 0.50  
1369: 34  8 26  0   34  8 27  0             155073.7980  -0.0754  0.050  -0.0755 0.50  
1370: 34  9 26  0   34  7 27  0             155073.7980  -0.0754  0.050  -0.0755 0.50  
1371: 33  7 26  0   33  7 27  0             155089.0843  -0.0557  0.050  -0.0558 0.50  
1372: 33  8 26  0   33  6 27  0             155089.0843  -0.0557  0.050  -0.0558 0.50  
1373: 32  6 26  0   32  6 27  0             155103.4979  -0.0493  0.050  -0.0494 0.50  
1374: 32  7 26  0   32  5 27  0             155103.4979  -0.0493  0.050  -0.0494 0.50  
1375: 26  0 26  0   25  0 25  0             155104.4372   0.0034  0.050   0.0035 0.50  
1376: 26  1 26  0   25  1 25  0             155104.4372   0.0034  0.050   0.0035 0.50  
1377: 25  1 24  0   24  1 23  0             155106.8364   0.0025  0.050   0.0025 0.50  
1378: 25  2 24  0   24  2 23  0             155106.8364   0.0025  0.050   0.0025 0.50  
1379: 24  2 22  0   23  2 21  0             155109.0491   0.0094  0.050   0.0095 0.50  
1380: 24  3 22  0   23  3 21  0             155109.0491   0.0094  0.050   0.0095 0.50  
1381: 23  3 20  0   22  3 19  0             155111.1756  -0.0008  0.050  -0.0008 0.50  
1382: 23  4 20  0   22  4 19  0             155111.1756  -0.0008  0.050  -0.0008 0.50  
1383: 22  4 18  0   21  4 17  0             155113.4270  -0.0041  0.050  -0.0041 0.50  
1384: 22  5 18  0   21  5 17  0             155113.4270  -0.0041  0.050  -0.0041 0.50  
1385: 21  5 16  0   20  5 15  0             155116.0980  -0.0244  0.050  -0.0245 0.50  
1386: 21  6 16  0   20  6 15  0             155116.0980  -0.0244  0.050  -0.0245 0.50  
1387: 20  6 14  0   19  6 13  0             155119.8394  -0.0369  0.050  -0.0370 0.50  
1388: 20  7 14  0   19  7 13  0             155119.8394  -0.0369  0.050  -0.0370 0.50  
1389: 19  7 12  0   18  7 11  0             155126.0848  -0.0263  0.050  -0.0264 0.50  
1390: 19  8 12  0   18  8 11  0             155126.0848  -0.0263  0.050  -0.0264 0.50  
1391: 18  8 10  0   17  8  9  0             155138.5743  -0.0196  0.050  -0.0196 0.50  
1392: 18  9 10  0   17  9  9  0             155138.5743  -0.0195  0.050  -0.0196 0.50  
1393: 17  9  8  0   16  9  7  0             155169.6335  -0.0678  0.050  -0.0285 0.50  
1394: 17 10  8  0   16 10  7  0             155169.6335   0.0109  0.050  -0.0285 0.50  
1395: 64 37 27  0   64 37 28  0             159915.5338   0.0587  0.050   0.0588 0.50  
1396: 64 38 27  0   64 36 28  0             159915.5338   0.0587  0.050   0.0588 0.50  
1397: 63 36 27  0   63 36 28  0             159975.2362   0.0228  0.050   0.0229 0.50  
1398: 63 37 27  0   63 35 28  0             159975.2362   0.0228  0.050   0.0229 0.50  
1399: 62 35 27  0   62 35 28  0             160032.5406  -0.0843  0.050  -0.0844 0.50  
1400: 62 36 27  0   62 34 28  0             160032.5406  -0.0843  0.050  -0.0844 0.50  
1401: 60 33 27  0   60 33 28  0             160140.7903   0.0429  0.050   0.0430 0.50  
1402: 60 34 27  0   60 32 28  0             160140.7903   0.0429  0.050   0.0430 0.50  
1403: 59 32 27  0   59 32 28  0             160191.5904  -0.0029  0.050  -0.0030 0.50  
1404: 59 33 27  0   59 31 28  0             160191.5904  -0.0029  0.050  -0.0030 0.50  
1405: 58 31 27  0   58 31 28  0             160240.3148  -0.0689  0.050  -0.0689 0.50  
1406: 58 32 27  0   58 30 28  0             160240.3148  -0.0689  0.050  -0.0689 0.50  
1407: 57 30 27  0   57 30 28  0             160287.2121   0.0297  0.050   0.0298 0.50  
1408: 57 31 27  0   57 29 28  0             160287.2121   0.0297  0.050   0.0298 0.50  
1409: 56 29 27  0   56 29 28  0             160332.0336  -0.0181  0.050  -0.0181 0.50  
1410: 56 30 27  0   56 28 28  0             160332.0336  -0.0181  0.050  -0.0181 0.50  
1411: 55 28 27  0   55 28 28  0             160375.0836   0.0307  0.050   0.0307 0.50  
1412: 55 29 27  0   55 27 28  0             160375.0836   0.0307  0.050   0.0307 0.50  
1413: 54 27 27  0   54 27 28  0             160416.2300  -0.0156  0.050  -0.0157 0.50  
1414: 54 28 27  0   54 26 28  0             160416.2300  -0.0156  0.050  -0.0157 0.50  
1415: 53 26 27  0   53 26 28  0             160455.6600  -0.0283  0.050  -0.0284 0.50  
1416: 53 27 27  0   53 25 28  0             160455.6600  -0.0283  0.050  -0.0284 0.50  
1417: 52 25 27  0   52 25 28  0             160493.3935  -0.0444  0.050  -0.0445 0.50  
1418: 52 26 27  0   52 24 28  0             160493.3935  -0.0444  0.050  -0.0445 0.50  
1419: 51 24 27  0   51 24 28  0             160529.5764   0.0260  0.050   0.0261 0.50  
1420: 51 25 27  0   51 23 28  0             160529.5764   0.0260  0.050   0.0261 0.50  
1421: 49 22 27  0   49 22 28  0             160597.0619  -0.0175  0.050  -0.0176 0.50  
1422: 49 23 27  0   49 21 28  0             160597.0619  -0.0175  0.050  -0.0176 0.50  
1423: 48 21 27  0   48 21 28  0             160628.6007  -0.0008  0.050  -0.0008 0.50  
1424: 48 22 27  0   48 20 28  0             160628.6007  -0.0008  0.050  -0.0008 0.50  
1425: 47 20 27  0   47 20 28  0             160658.6665  -0.0301  0.050  -0.0301 0.50  
1426: 47 21 27  0   47 19 28  0             160658.6665  -0.0301  0.050  -0.0301 0.50  
1427: 46 19 27  0   46 19 28  0             160687.4054  -0.0088  0.050  -0.0088 0.50  
1428: 46 20 27  0   46 18 28  0             160687.4054  -0.0088  0.050  -0.0088 0.50  
1429: 45 18 27  0   45 18 28  0             160714.7987  -0.0040  0.050  -0.0040 0.50  
1430: 45 19 27  0   45 17 28  0             160714.7987  -0.0040  0.050  -0.0040 0.50  
1431: 44 17 27  0   44 17 28  0             160740.9285   0.0191  0.050   0.0191 0.50  
1432: 44 18 27  0   44 16 28  0             160740.9285   0.0191  0.050   0.0191 0.50  
1433: 43 16 27  0   43 16 28  0             160765.7636  -0.0165  0.050  -0.0165 0.50  
1434: 43 17 27  0   43 15 28  0             160765.7636  -0.0165  0.050  -0.0165 0.50  
1435: 42 15 27  0   42 15 28  0             160789.4645   0.0046  0.050   0.0046 0.50  
1436: 42 16 27  0   42 14 28  0             160789.4645   0.0046  0.050   0.0046 0.50  
1437: 41 14 27  0   41 14 28  0             160811.9893  -0.0032  0.050  -0.0032 0.50  
1438: 41 15 27  0   41 13 28  0             160811.9893  -0.0032  0.050  -0.0032 0.50  
1439: 40 13 27  0   40 13 28  0             160833.4196  -0.0010  0.050  -0.0010 0.50  
1440: 40 14 27  0   40 12 28  0             160833.4196  -0.0010  0.050  -0.0010 0.50  
1441: 39 12 27  0   39 12 28  0             160853.7648  -0.0209  0.050  -0.0209 0.50  
1442: 39 13 27  0   39 11 28  0             160853.7648  -0.0209  0.050  -0.0209 0.50  
1443: 38 11 27  0   38 11 28  0             160873.0951  -0.0332  0.050  -0.0332 0.50  
1444: 38 12 27  0   38 10 28  0             160873.0951  -0.0332  0.050  -0.0332 0.50  
1445: 36  9 27  0   36  9 28  0             160908.8920  -0.0103  0.050  -0.0104 0.50  
1446: 36 10 27  0   36  8 28  0             160908.8920  -0.0103  0.050  -0.0104 0.50  
1447: 34  7 27  0   34  7 28  0             160941.0456   0.0008  0.050   0.0008 0.50  
1448: 34  8 27  0   34  6 28  0             160941.0456   0.0008  0.050   0.0008 0.50  
1449: 27  0 27  0   26  0 26  0             160956.7078  -0.0188  0.050  -0.0189 0.50  
1450: 27  1 27  0   26  1 26  0             160956.7078  -0.0188  0.050  -0.0189 0.50  
1451: 26  1 25  0   25  1 24  0             160959.0919  -0.0225  0.050  -0.0226 0.50  
1452: 26  2 25  0   25  2 24  0             160959.0919  -0.0225  0.050  -0.0226 0.50  
1453: 25  2 23  0   24  2 22  0             160961.2946   0.0036  0.050   0.0036 0.50  
1454: 25  3 23  0   24  3 22  0             160961.2946   0.0036  0.050   0.0036 0.50  
1455: 24  3 21  0   23  3 20  0             160963.3680  -0.0065  0.050  -0.0066 0.50  
1456: 24  4 21  0   23  4 20  0             160963.3680  -0.0065  0.050  -0.0066 0.50  
1457: 23  5 19  0   22  5 18  0             160965.5459   0.0120  0.050               
1458: 22  5 17  0   21  5 16  0             160968.0334  -0.0095  0.050  -0.0096 0.50  
1459: 22  6 17  0   21  6 16  0             160968.0334  -0.0095  0.050  -0.0096 0.50  
1460: 32  5 27  0   32  5 28  0             160969.8257  -0.0152  0.050  -0.0152 0.50  
1461: 32  6 27  0   32  4 28  0             160969.8257  -0.0152  0.050  -0.0152 0.50  
1462: 21  6 15  0   20  6 14  0             160971.3880  -0.0227  0.050  -0.0227 0.50  
1463: 21  7 15  0   20  7 14  0             160971.3880  -0.0227  0.050  -0.0227 0.50  
1464: 20  7 13  0   19  7 12  0             160976.7710   0.0545  0.050   0.0546 0.50  
1465: 20  8 13  0   19  8 12  0             160976.7710   0.0545  0.050   0.0546 0.50  
1466: 31  4 27  0   31  4 28  0             160982.9985  -0.0702  0.050  -0.0702 0.50  
1467: 31  5 27  0   31  3 28  0             160982.9985  -0.0702  0.050  -0.0702 0.50  
1468: 19  8 11  0   18  8 10  0             160986.5859  -0.0171  0.050  -0.0172 0.50  
1469: 19  9 11  0   18  9 10  0             160986.5859  -0.0171  0.050  -0.0172 0.50  
1470: 30  3 27  0   30  3 28  0             160995.6120   0.0527  0.050   0.0527 0.50  
1471: 30  4 27  0   30  2 28  0             160995.6120   0.0527  0.050   0.0527 0.50  
1472: 29  2 27  0   29  2 28  0             161007.2956  -0.0479  0.050  -0.0480 0.50  
1473: 29  3 27  0   29  1 28  0             161007.2956  -0.0479  0.050  -0.0480 0.50  
1474: 18  9  9  0   17  9  8  0             161008.7931   0.0000  0.050   0.0021 0.50  
1475: 18 10  9  0   17 10  8  0             161008.7931   0.0041  0.050   0.0021 0.50  
1476: 17 11  7  0   16 11  6  0             161071.1732   0.0164  0.050               
1477: 17 10  7  0   16 10  6  0             161073.9662   0.0140  0.050               
1478: 16 12  5  0   15 12  4  0             161101.5464  -0.0163  0.050               
1479: 15 12  3  0   14 12  2  0             163306.2357  -0.0071  0.050               
1480: 64 36 28  0   64 36 29  0             165837.5866   0.0075  0.050   0.0076 0.50  
1481: 64 37 28  0   64 35 29  0             165837.5866   0.0075  0.050   0.0076 0.50  
1482: 62 34 28  0   62 34 29  0             165946.9189   0.0168  0.050   0.0169 0.50  
1483: 62 35 28  0   62 33 29  0             165946.9189   0.0168  0.050   0.0169 0.50  
1484: 16 13  4  0   15 13  3  0             165969.1360  -0.0411  0.050               
1485: 61 33 28  0   61 33 29  0             165998.4839   0.0290  0.050   0.0290 0.50  
1486: 61 34 28  0   61 32 29  0             165998.4839   0.0290  0.050   0.0290 0.50  
1487: 60 32 28  0   60 32 29  0             166047.9991  -0.0174  0.050  -0.0174 0.50  
1488: 60 33 28  0   60 31 29  0             166047.9991  -0.0174  0.050  -0.0174 0.50  
1489: 59 31 28  0   59 31 29  0             166095.7061   0.0595  0.050   0.0596 0.50  
1490: 59 32 28  0   59 30 29  0             166095.7061   0.0595  0.050   0.0596 0.50  
1491: 57 29 28  0   57 29 29  0             166185.3429   0.0003  0.050   0.0004 0.50  
1492: 57 30 28  0   57 28 29  0             166185.3429   0.0003  0.050   0.0004 0.50  
1493: 56 28 28  0   56 28 29  0             166227.4868  -0.0340  0.050  -0.0340 0.50  
1494: 56 29 28  0   56 27 29  0             166227.4868  -0.0340  0.050  -0.0340 0.50  
1495: 55 27 28  0   55 27 29  0             166267.9646  -0.0276  0.050  -0.0277 0.50  
1496: 55 28 28  0   55 26 29  0             166267.9646  -0.0276  0.050  -0.0277 0.50  
1497: 54 26 28  0   54 26 29  0             166306.7940  -0.0159  0.050  -0.0160 0.50  
1498: 54 27 28  0   54 25 29  0             166306.7940  -0.0159  0.050  -0.0160 0.50  
1499: 53 25 28  0   53 25 29  0             166344.0226  -0.0033  0.050  -0.0033 0.50  
1500: 53 26 28  0   53 24 29  0             166344.0226  -0.0033  0.050  -0.0033 0.50  
1501: 52 24 28  0   52 24 29  0             166379.6641  -0.0269  0.050  -0.0269 0.50  
1502: 52 25 28  0   52 23 29  0             166379.6641  -0.0269  0.050  -0.0269 0.50  
1503: 51 23 28  0   51 23 29  0             166413.8500  -0.0048  0.050  -0.0049 0.50  
1504: 51 24 28  0   51 22 29  0             166413.8500  -0.0048  0.050  -0.0049 0.50  
1505: 50 22 28  0   50 22 29  0             166446.5663   0.0001  0.050   0.0001 0.50  
1506: 50 23 28  0   50 21 29  0             166446.5663   0.0001  0.050   0.0001 0.50  
1507: 49 21 28  0   49 21 29  0             166477.8496  -0.0227  0.050  -0.0227 0.50  
1508: 49 22 28  0   49 20 29  0             166477.8496  -0.0227  0.050  -0.0227 0.50  
1509: 48 20 28  0   48 20 29  0             166507.8176  -0.0020  0.050  -0.0021 0.50  
1510: 48 21 28  0   48 19 29  0             166507.8176  -0.0020  0.050  -0.0021 0.50  
1511: 47 19 28  0   47 19 29  0             166536.4184  -0.0352  0.050  -0.0352 0.50  
1512: 47 20 28  0   47 18 29  0             166536.4184  -0.0352  0.050  -0.0352 0.50  
1513: 46 18 28  0   46 18 29  0             166563.7920  -0.0265  0.050  -0.0265 0.50  
1514: 46 19 28  0   46 17 29  0             166563.7920  -0.0265  0.050  -0.0265 0.50  
1515: 44 16 28  0   44 16 29  0             166614.9055  -0.0073  0.050  -0.0073 0.50  
1516: 44 17 28  0   44 15 29  0             166614.9055  -0.0073  0.050  -0.0073 0.50  
1517: 43 15 28  0   43 15 29  0             166638.7347   0.0089  0.050   0.0090 0.50  
1518: 43 16 28  0   43 14 29  0             166638.7347   0.0089  0.050   0.0090 0.50  
1519: 42 14 28  0   42 14 29  0             166661.4622   0.0259  0.050   0.0259 0.50  
1520: 42 15 28  0   42 13 29  0             166661.4622   0.0259  0.050   0.0259 0.50  
1521: 41 14 28  0   41 12 29  0             166683.0938   0.0101  0.050               
1522: 40 12 28  0   40 12 29  0             166703.7005  -0.0058  0.050  -0.0058 0.50  
1523: 40 13 28  0   40 11 29  0             166703.7005  -0.0058  0.050  -0.0058 0.50  
1524: 39 11 28  0   39 11 29  0             166723.3300  -0.0111  0.050  -0.0111 0.50  
1525: 39 12 28  0   39 10 29  0             166723.3300  -0.0111  0.050  -0.0111 0.50  
1526: 37  9 28  0   37  9 29  0             166759.7914  -0.0004  0.050  -0.0005 0.50  
1527: 37 10 28  0   37  8 29  0             166759.7914  -0.0004  0.050  -0.0005 0.50  
1528: 36  8 28  0   36  8 29  0             166776.6588  -0.0185  0.050  -0.0186 0.50  
1529: 36  9 28  0   36  7 29  0             166776.6588  -0.0185  0.050  -0.0186 0.50  
1530: 34  6 28  0   34  6 29  0             166807.9226  -0.0128  0.050  -0.0128 0.50  
1531: 34  7 28  0   34  5 29  0             166807.9226  -0.0128  0.050  -0.0128 0.50  
1532: 28  0 28  0   27  0 27  0             166808.9353  -0.0116  0.050  -0.0116 0.50  
1533: 28  1 28  0   27  1 27  0             166808.9353  -0.0116  0.050  -0.0116 0.50  
1534: 27  1 26  0   26  1 25  0             166811.3130  -0.0094  0.050  -0.0095 0.50  
1535: 27  2 26  0   26  2 25  0             166811.3130  -0.0094  0.050  -0.0095 0.50  
1536: 26  2 24  0   25  2 23  0             166813.4465  -0.0242  0.050  -0.0243 0.50  
1537: 26  3 24  0   25  3 23  0             166813.4465  -0.0242  0.050  -0.0243 0.50  
1538: 25  3 22  0   24  3 21  0             166815.4947  -0.0088  0.050  -0.0088 0.50  
1539: 25  4 22  0   24  4 21  0             166815.4947  -0.0088  0.050  -0.0088 0.50  
1540: 24  4 20  0   23  4 19  0             166817.5581  -0.0171  0.050  -0.0172 0.50  
1541: 24  5 20  0   23  5 19  0             166817.5581  -0.0171  0.050  -0.0172 0.50  
1542: 23  5 18  0   22  5 17  0             166819.9254   0.0000  0.050   0.0000 0.50  
1543: 23  6 18  0   22  6 17  0             166819.9254   0.0000  0.050   0.0000 0.50  
1544: 22  6 16  0   21  6 15  0             166822.9996   0.0236  0.050   0.0236 0.50  
1545: 22  7 16  0   21  7 15  0             166822.9996   0.0236  0.050   0.0236 0.50  
1546: 21  7 14  0   20  7 13  0             166827.5644  -0.0067  0.050  -0.0067 0.50  
1547: 21  8 14  0   20  8 13  0             166827.5644  -0.0067  0.050  -0.0067 0.50  
1548: 20  8 12  0   19  8 11  0             166835.6316  -0.0039  0.050  -0.0039 0.50  
1549: 20  9 12  0   19  9 11  0             166835.6316  -0.0039  0.050  -0.0039 0.50  
1550: 19  9 10  0   18  9  9  0             166852.2698  -0.0166  0.050  -0.0165 0.50  
1551: 19 10 10  0   18 10  9  0             166852.2698  -0.0164  0.050  -0.0165 0.50  
1552: 18 10  8  0   17 10  7  0             166894.2837  -0.0990  0.050  -0.0056 0.50  
1553: 18 11  8  0   17 11  7  0             166894.2837   0.0879  0.050  -0.0056 0.50  
1554: 17 12  6  0   16 12  5  0             167008.2684   0.0532  0.050               
1555: 17 11  6  0   16 11  5  0             167071.9218  -0.0298  0.050               
1556: 16 12  4  0   15 12  3  0             169282.2410  -0.0713  0.050               
1557: 69 40 29  0   69 40 30  0             171457.8731   0.0148  0.050   0.0149 0.50  
1558: 69 41 29  0   69 39 30  0             171457.8731   0.0148  0.050   0.0149 0.50  
1559: 68 39 29  0   68 39 30  0             171520.6513  -0.0581  0.050  -0.0582 0.50  
1560: 68 40 29  0   68 38 30  0             171520.6513  -0.0581  0.050  -0.0582 0.50  
1561: 55 26 29  0   55 26 30  0             172156.2925   0.0278  0.050   0.0279 0.50  
1562: 55 27 29  0   55 25 30  0             172156.2925   0.0278  0.050   0.0279 0.50  
1563: 54 25 29  0   54 25 30  0             172193.0834  -0.0057  0.050  -0.0057 0.50  
1564: 54 26 29  0   54 24 30  0             172193.0834  -0.0057  0.050  -0.0057 0.50  
1565: 53 24 29  0   53 24 30  0             172228.4631   0.0242  0.050   0.0242 0.50  
1566: 53 25 29  0   53 23 30  0             172228.4631   0.0242  0.050   0.0242 0.50  
1567: 52 23 29  0   52 23 30  0             172262.3661   0.0066  0.050   0.0067 0.50  
1568: 52 24 29  0   52 22 30  0             172262.3661   0.0066  0.050   0.0067 0.50  
1569: 51 22 29  0   51 22 30  0             172294.9084   0.0131  0.050   0.0132 0.50  
1570: 51 23 29  0   51 21 30  0             172294.9084   0.0131  0.050   0.0132 0.50  
1571: 50 21 29  0   50 21 30  0             172326.0883  -0.0017  0.050  -0.0017 0.50  
1572: 50 22 29  0   50 20 30  0             172326.0883  -0.0017  0.050  -0.0017 0.50  
1573: 49 20 29  0   49 20 30  0             172355.9436  -0.0425  0.050  -0.0425 0.50  
1574: 49 21 29  0   49 19 30  0             172355.9436  -0.0425  0.050  -0.0425 0.50  
1575: 48 19 29  0   48 19 30  0             172384.6749   0.0496  0.050   0.0496 0.50  
1576: 48 20 29  0   48 18 30  0             172384.6749   0.0496  0.050   0.0496 0.50  
1577: 46 17 29  0   46 17 30  0             172438.2911  -0.0036  0.050  -0.0037 0.50  
1578: 46 18 29  0   46 16 30  0             172438.2911  -0.0036  0.050  -0.0037 0.50  
1579: 45 16 29  0   45 16 30  0             172463.4247   0.0210  0.050   0.0210 0.50  
1580: 45 17 29  0   45 15 30  0             172463.4247   0.0210  0.050   0.0210 0.50  
1581: 44 15 29  0   44 15 30  0             172487.3157  -0.0970  0.050  -0.0970 0.50  
1582: 44 16 29  0   44 14 30  0             172487.3157  -0.0970  0.050  -0.0970 0.50  
1583: 43 14 29  0   43 14 30  0             172510.3379  -0.0213  0.050  -0.0213 0.50  
1584: 43 15 29  0   43 13 30  0             172510.3379  -0.0213  0.050  -0.0213 0.50  
1585: 42 13 29  0   42 13 30  0             172532.2718  -0.0072  0.050  -0.0072 0.50  
1586: 42 14 29  0   42 12 30  0             172532.2718  -0.0072  0.050  -0.0072 0.50  
1587: 41 12 29  0   41 12 30  0             172553.2098   0.0023  0.050   0.0023 0.50  
1588: 41 13 29  0   41 11 30  0             172553.2098   0.0023  0.050   0.0023 0.50  
1589: 39 10 29  0   39 10 30  0             172592.2026  -0.0241  0.050  -0.0241 0.50  
1590: 39 11 29  0   39  9 30  0             172592.2026  -0.0241  0.050  -0.0241 0.50  
1591: 38  9 29  0   38  9 30  0             172610.4228   0.0391  0.050   0.0392 0.50  
1592: 38 10 29  0   38  8 30  0             172610.4228   0.0391  0.050   0.0392 0.50  
1593: 37  8 29  0   37  8 30  0             172627.6679  -0.0134  0.050  -0.0135 0.50  
1594: 37  9 29  0   37  7 30  0             172627.6679  -0.0134  0.050  -0.0135 0.50  
1595: 29  0 29  0   28  0 28  0             172661.0951   0.0033  0.050   0.0034 0.50  
1596: 29  1 29  0   28  1 28  0             172661.0951   0.0033  0.050   0.0034 0.50  
1597: 28  1 27  0   27  1 26  0             172663.4675   0.0121  0.050   0.0121 0.50  
1598: 28  2 27  0   27  2 26  0             172663.4675   0.0121  0.050   0.0121 0.50  
1599: 27  2 25  0   26  2 24  0             172665.5621  -0.0139  0.050  -0.0139 0.50  
1600: 27  3 25  0   26  3 24  0             172665.5621  -0.0139  0.050  -0.0139 0.50  
1601: 26  3 23  0   25  3 22  0             172667.5392  -0.0209  0.050  -0.0210 0.50  
1602: 26  4 23  0   25  4 22  0             172667.5392  -0.0209  0.050  -0.0210 0.50  
1603: 25  4 21  0   24  4 20  0             172669.5415  -0.0089  0.050  -0.0090 0.50  
1604: 25  5 21  0   24  5 20  0             172669.5415  -0.0089  0.050  -0.0090 0.50  
1605: 24  5 19  0   23  5 18  0             172671.7494  -0.0098  0.050  -0.0098 0.50  
1606: 24  6 19  0   23  6 18  0             172671.7494  -0.0098  0.050  -0.0098 0.50  
1607: 23  6 17  0   22  6 16  0             172674.5534   0.0101  0.050   0.0101 0.50  
1608: 23  7 17  0   22  7 16  0             172674.5534   0.0101  0.050   0.0101 0.50  
1609: 22  7 15  0   21  7 14  0             172678.5549  -0.0231  0.050  -0.0231 0.50  
1610: 22  8 15  0   21  8 14  0             172678.5549  -0.0231  0.050  -0.0231 0.50  
1611: 21  8 13  0   20  8 12  0             172685.2998  -0.0104  0.050  -0.0104 0.50  
1612: 21  9 13  0   20  9 12  0             172685.2998  -0.0104  0.050  -0.0104 0.50  
1613: 20  9 11  0   19  9 10  0             172698.2361  -0.0546  0.050  -0.0546 0.50  
1614: 20 10 11  0   19 10 10  0             172698.2361  -0.0546  0.050  -0.0546 0.50  
1615: 32  3 29  0   32  3 30  0             172702.3403   0.0064  0.050   0.0064 0.50  
1616: 32  4 29  0   32  2 30  0             172702.3403   0.0064  0.050   0.0064 0.50  
1617: 19 10  9  0   18 10  8  0             172727.8872  -0.0114  0.050  -0.0061 0.50  
1618: 19 11  9  0   18 11  8  0             172727.8872  -0.0006  0.050  -0.0061 0.50  
1619: 17 14  4  0   16 14  3  0             177315.8877   0.0186  0.050               
1620: 67 37 30  0   67 37 31  0             177496.2601   0.0032  0.050   0.0033 0.50  
1621: 67 38 30  0   67 36 31  0             177496.2601   0.0032  0.050   0.0033 0.50  
1622: 66 36 30  0   66 36 31  0             177551.2892  -0.0394  0.050  -0.0395 0.50  
1623: 66 37 30  0   66 35 31  0             177551.2892  -0.0394  0.050  -0.0395 0.50  
1624: 65 35 30  0   65 35 31  0             177604.4785   0.0088  0.050   0.0089 0.50  
1625: 65 36 30  0   65 34 31  0             177604.4785   0.0088  0.050   0.0089 0.50  
1626: 64 34 30  0   64 34 31  0             177655.7694   0.0369  0.050   0.0369 0.50  
1627: 64 35 30  0   64 33 31  0             177655.7694   0.0369  0.050   0.0369 0.50  
1628: 63 33 30  0   63 33 31  0             177705.2102   0.0414  0.050   0.0414 0.50  
1629: 63 34 30  0   63 32 31  0             177705.2102   0.0414  0.050   0.0414 0.50  
1630: 60 30 30  0   60 30 31  0             177842.9299  -0.0883  0.050  -0.0883 0.50  
1631: 60 31 30  0   60 29 31  0             177842.9299  -0.0883  0.050  -0.0883 0.50  
1632: 59 29 30  0   59 29 31  0             177885.5927  -0.0506  0.050  -0.0506 0.50  
1633: 59 30 30  0   59 28 31  0             177885.5927  -0.0506  0.050  -0.0506 0.50  
1634: 58 28 30  0   58 28 31  0             177926.6607  -0.0236  0.050  -0.0237 0.50  
1635: 58 29 30  0   58 27 31  0             177926.6607  -0.0236  0.050  -0.0237 0.50  
1636: 56 26 30  0   56 26 31  0             178004.2251   0.0294  0.050   0.0294 0.50  
1637: 56 27 30  0   56 25 31  0             178004.2251   0.0294  0.050   0.0294 0.50  
1638: 55 25 30  0   55 25 31  0             178040.7323  -0.0218  0.050  -0.0219 0.50  
1639: 55 26 30  0   55 24 31  0             178040.7323  -0.0218  0.050  -0.0219 0.50  
1640: 54 24 30  0   54 24 31  0             178075.8878  -0.0175  0.050  -0.0175 0.50  
1641: 54 25 30  0   54 23 31  0             178075.8878  -0.0175  0.050  -0.0175 0.50  
1642: 53 23 30  0   53 23 31  0             178109.6849  -0.0058  0.050  -0.0059 0.50  
1643: 53 24 30  0   53 22 31  0             178109.6849  -0.0058  0.050  -0.0059 0.50  
1644: 52 22 30  0   52 22 31  0             178142.1099  -0.0418  0.050  -0.0418 0.50  
1645: 52 23 30  0   52 21 31  0             178142.1099  -0.0418  0.050  -0.0418 0.50  
1646: 51 21 30  0   51 21 31  0             178173.4212   0.0931  0.050   0.0931 0.50  
1647: 51 22 30  0   51 20 31  0             178173.4212   0.0931  0.050   0.0931 0.50  
1648: 50 20 30  0   50 20 31  0             178203.2392  -0.0199  0.050  -0.0200 0.50  
1649: 50 21 30  0   50 19 31  0             178203.2392  -0.0199  0.050  -0.0200 0.50  
1650: 49 19 30  0   49 19 31  0             178231.9913   0.0081  0.050   0.0081 0.50  
1651: 49 20 30  0   49 18 31  0             178231.9913   0.0081  0.050   0.0081 0.50  
1652: 48 18 30  0   48 18 31  0             178259.5049  -0.0329  0.050  -0.0330 0.50  
1653: 48 19 30  0   48 17 31  0             178259.5049  -0.0329  0.050  -0.0330 0.50  
1654: 47 17 30  0   47 17 31  0             178285.9654   0.0057  0.050   0.0057 0.50  
1655: 47 18 30  0   47 16 31  0             178285.9654   0.0057  0.050   0.0057 0.50  
1656: 46 16 30  0   46 16 31  0             178311.2534  -0.0310  0.050  -0.0311 0.50  
1657: 46 17 30  0   46 15 31  0             178311.2534  -0.0310  0.050  -0.0311 0.50  
1658: 45 15 30  0   45 15 31  0             178335.5503   0.0029  0.050   0.0030 0.50  
1659: 45 16 30  0   45 14 31  0             178335.5503   0.0029  0.050   0.0030 0.50  
1660: 44 14 30  0   44 14 31  0             178358.7558  -0.0267  0.050  -0.0267 0.50  
1661: 44 15 30  0   44 13 31  0             178358.7558  -0.0267  0.050  -0.0267 0.50  
1662: 43 13 30  0   43 13 31  0             178381.0154  -0.0078  0.050  -0.0078 0.50  
1663: 43 14 30  0   43 12 31  0             178381.0154  -0.0078  0.050  -0.0078 0.50  
1664: 42 12 30  0   42 12 31  0             178402.2969  -0.0053  0.050  -0.0053 0.50  
1665: 42 13 30  0   42 11 31  0             178402.2969  -0.0053  0.050  -0.0053 0.50  
1666: 41 11 30  0   41 11 31  0             178422.6222  -0.0289  0.050  -0.0290 0.50  
1667: 41 12 30  0   41 10 31  0             178422.6222  -0.0289  0.050  -0.0290 0.50  
1668: 39  9 30  0   39  9 31  0             178460.7006   0.0182  0.050   0.0182 0.50  
1669: 39 10 30  0   39  8 31  0             178460.7006   0.0182  0.050   0.0182 0.50  
1670: 37  7 30  0   37  7 31  0             178495.3396  -0.0159  0.050  -0.0160 0.50  
1671: 37  8 30  0   37  6 31  0             178495.3396  -0.0159  0.050  -0.0160 0.50  
1672: 36  6 30  0   36  6 31  0             178511.5203   0.0163  0.050   0.0163 0.50  
1673: 36  7 30  0   36  5 31  0             178511.5203   0.0163  0.050   0.0163 0.50  
1674: 30  0 30  0   29  0 29  0             178513.1243  -0.0343  0.050  -0.0344 0.50  
1675: 30  1 30  0   29  1 29  0             178513.1243  -0.0343  0.050  -0.0344 0.50  
1676: 29  1 28  0   28  1 27  0             178515.4855  -0.0250  0.050  -0.0251 0.50  
1677: 29  2 28  0   28  2 27  0             178515.4855  -0.0250  0.050  -0.0251 0.50  
1678: 28  2 26  0   27  2 25  0             178517.5751  -0.0287  0.050  -0.0288 0.50  
1679: 28  3 26  0   27  3 25  0             178517.5751  -0.0287  0.050  -0.0288 0.50  
1680: 27  3 24  0   26  3 23  0             178519.5056  -0.0356  0.050  -0.0356 0.50  
1681: 27  4 24  0   26  4 23  0             178519.5056  -0.0356  0.050  -0.0356 0.50  
1682: 26  4 22  0   25  4 21  0             178521.3835  -0.0716  0.050  -0.0716 0.50  
1683: 26  5 22  0   25  5 21  0             178521.3835  -0.0716  0.050  -0.0716 0.50  
1684: 25  5 20  0   24  5 19  0             178523.4788  -0.0574  0.050  -0.0575 0.50  
1685: 25  6 20  0   24  6 19  0             178523.4788  -0.0574  0.050  -0.0575 0.50  
1686: 24  6 18  0   23  6 17  0             178526.0498  -0.0413  0.050  -0.0414 0.50  
1687: 24  7 18  0   23  7 17  0             178526.0498  -0.0413  0.050  -0.0414 0.50  
1688: 23  7 16  0   22  7 15  0             178529.6392  -0.0328  0.050  -0.0328 0.50  
1689: 23  8 16  0   22  8 15  0             178529.6392  -0.0328  0.050  -0.0328 0.50  
1690: 22  8 14  0   21  8 13  0             178535.3693  -0.0267  0.050  -0.0268 0.50  
1691: 22  9 14  0   21  9 13  0             178535.3693  -0.0267  0.050  -0.0268 0.50  
1692: 21  9 12  0   20  9 11  0             178545.8130  -0.0087  0.050  -0.0088 0.50  
1693: 21 10 12  0   20 10 11  0             178545.8130  -0.0087  0.050  -0.0088 0.50  
1694: 33  3 30  0   33  3 31  0             178555.5126  -0.0078  0.050  -0.0078 0.50  
1695: 33  4 30  0   33  2 31  0             178555.5126  -0.0078  0.050  -0.0078 0.50  
1696: 20 10 10  0   19 10  9  0             178567.7098  -0.0455  0.050  -0.0453 0.50  
1697: 20 11 10  0   19 11  9  0             178567.7098  -0.0450  0.050  -0.0453 0.50  
1698: 19 11  8  0   18 11  7  0             178623.5290  -0.2095  0.050   0.0005 0.50  
1699: 19 12  8  0   18 12  7  0             178623.5290   0.2106  0.050   0.0005 0.50  
1700: 17 13  4  0   16 13  3  0             181523.6697  -0.0402  0.050               
1701: 75 44 31  0   75 44 32  0             182915.8156  -0.0472  0.050  -0.0472 0.50  
1702: 75 45 31  0   75 43 32  0             182915.8156  -0.0472  0.050  -0.0472 0.50  
1703: 74 43 31  0   74 43 32  0             182984.1556   0.0377  0.050   0.0378 0.50  
1704: 74 44 31  0   74 42 32  0             182984.1556   0.0377  0.050   0.0378 0.50  
1705: 73 42 31  0   73 42 32  0             183050.1891   0.0115  0.050   0.0116 0.50  
1706: 73 43 31  0   73 41 32  0             183050.1891   0.0115  0.050   0.0116 0.50  
1707: 72 41 31  0   72 41 32  0             183114.1440   0.0464  0.050   0.0464 0.50  
1708: 72 42 31  0   72 40 32  0             183114.1440   0.0464  0.050   0.0464 0.50  
1709: 63 32 31  0   63 32 32  0             183601.6912  -0.0410  0.050  -0.0410 0.50  
1710: 63 33 31  0   63 31 32  0             183601.6912  -0.0410  0.050  -0.0410 0.50  
1711: 62 31 31  0   62 31 32  0             183647.0408  -0.0384  0.050  -0.0384 0.50  
1712: 62 32 31  0   62 30 32  0             183647.0408  -0.0384  0.050  -0.0384 0.50  
1713: 61 30 31  0   61 30 32  0             183690.8611   0.0315  0.050   0.0316 0.50  
1714: 61 31 31  0   61 29 32  0             183690.8611   0.0315  0.050   0.0316 0.50  
1715: 60 29 31  0   60 29 32  0             183733.0861   0.0593  0.050   0.0594 0.50  
1716: 60 30 31  0   60 28 32  0             183733.0861   0.0593  0.050   0.0594 0.50  
1717: 59 28 31  0   59 28 32  0             183773.6854  -0.0282  0.050  -0.0283 0.50  
1718: 59 29 31  0   59 27 32  0             183773.6854  -0.0282  0.050  -0.0283 0.50  
1719: 58 27 31  0   58 27 32  0             183812.9104  -0.0217  0.050  -0.0217 0.50  
1720: 58 28 31  0   58 26 32  0             183812.9104  -0.0217  0.050  -0.0217 0.50  
1721: 56 25 31  0   56 25 32  0             183887.1196  -0.0076  0.050  -0.0077 0.50  
1722: 56 26 31  0   56 24 32  0             183887.1196  -0.0076  0.050  -0.0077 0.50  
1723: 55 24 31  0   55 24 32  0             183922.1562  -0.0274  0.050  -0.0274 0.50  
1724: 55 25 31  0   55 23 32  0             183922.1562  -0.0274  0.050  -0.0274 0.50  
1725: 53 22 31  0   53 22 32  0             183988.3757  -0.0310  0.050  -0.0310 0.50  
1726: 53 23 31  0   53 21 32  0             183988.3757  -0.0310  0.050  -0.0310 0.50  
1727: 52 21 31  0   52 21 32  0             184019.6368  -0.0115  0.050  -0.0115 0.50  
1728: 52 22 31  0   52 20 32  0             184019.6368  -0.0115  0.050  -0.0115 0.50  
1729: 51 20 31  0   51 20 32  0             184049.6625  -0.0292  0.050  -0.0293 0.50  
1730: 51 21 31  0   51 19 32  0             184049.6625  -0.0292  0.050  -0.0293 0.50  
1731: 50 19 31  0   50 19 32  0             184078.5796   0.0070  0.050   0.0070 0.50  
1732: 50 20 31  0   50 18 32  0             184078.5796   0.0070  0.050   0.0070 0.50  
1733: 49 18 31  0   49 18 32  0             184106.3432   0.0177  0.050   0.0178 0.50  
1734: 49 19 31  0   49 17 32  0             184106.3432   0.0177  0.050   0.0178 0.50  
1735: 48 17 31  0   48 17 32  0             184132.9967   0.0125  0.050   0.0125 0.50  
1736: 48 18 31  0   48 16 32  0             184132.9967   0.0125  0.050   0.0125 0.50  
1737: 47 16 31  0   47 16 32  0             184158.6027   0.0207  0.050   0.0208 0.50  
1738: 47 17 31  0   47 15 32  0             184158.6027   0.0207  0.050   0.0208 0.50  
1739: 46 15 31  0   46 15 32  0             184183.1406  -0.0106  0.050  -0.0106 0.50  
1740: 46 16 31  0   46 14 32  0             184183.1406  -0.0106  0.050  -0.0106 0.50  
1741: 45 14 31  0   45 14 32  0             184206.7055  -0.0181  0.050  -0.0181 0.50  
1742: 45 15 31  0   45 13 32  0             184206.7055  -0.0181  0.050  -0.0181 0.50  
1743: 44 13 31  0   44 13 32  0             184229.3405   0.0102  0.050   0.0102 0.50  
1744: 44 14 31  0   44 12 32  0             184229.3405   0.0102  0.050   0.0102 0.50  
1745: 42 11 31  0   42 11 32  0             184271.8334   0.0673  0.050   0.0673 0.50  
1746: 42 12 31  0   42 10 32  0             184271.8334   0.0673  0.050   0.0673 0.50  
1747: 39  8 31  0   39  8 32  0             184328.9249   0.0168  0.050   0.0169 0.50  
1748: 39  9 31  0   39  7 32  0             184328.9249   0.0168  0.050   0.0169 0.50  
1749: 38  7 31  0   38  7 32  0             184346.3488   0.0197  0.050   0.0197 0.50  
1750: 38  8 31  0   38  6 32  0             184346.3488   0.0197  0.050   0.0197 0.50  
1751: 31  0 31  0   30  0 30  0             184365.1106  -0.0344  0.050  -0.0345 0.50  
1752: 31  1 31  0   30  1 30  0             184365.1106  -0.0344  0.050  -0.0345 0.50  
1753: 30  1 29  0   29  1 28  0             184367.4601  -0.0250  0.050  -0.0251 0.50  
1754: 30  2 29  0   29  2 28  0             184367.4601  -0.0250  0.050  -0.0251 0.50  
1755: 29  2 27  0   28  2 26  0             184369.4588  -0.0930  0.050  -0.0930 0.50  
1756: 29  3 27  0   28  3 26  0             184369.4588  -0.0930  0.050  -0.0930 0.50  
1757: 28  3 25  0   27  3 24  0             184371.3953  -0.0483  0.050  -0.0484 0.50  
1758: 28  4 25  0   27  4 24  0             184371.3953  -0.0483  0.050  -0.0484 0.50  
1759: 27  4 23  0   26  4 22  0             184373.2732  -0.0120  0.050  -0.0120 0.50  
1760: 27  5 23  0   26  5 22  0             184373.2732  -0.0120  0.050  -0.0120 0.50  
1761: 26  5 21  0   25  5 20  0             184375.2430  -0.0064  0.050  -0.0065 0.50  
1762: 26  6 21  0   25  6 20  0             184375.2430  -0.0064  0.050  -0.0065 0.50  
1763: 25  6 19  0   24  6 18  0             184377.5869  -0.0170  0.050  -0.0170 0.50  
1764: 25  7 19  0   24  7 18  0             184377.5869  -0.0170  0.050  -0.0170 0.50  
1765: 36  5 31  0   36  5 32  0             184378.9360   0.0470  0.050   0.0471 0.50  
1766: 36  6 31  0   36  4 32  0             184378.9360   0.0470  0.050   0.0471 0.50  
1767: 24  7 17  0   23  7 16  0             184380.7835  -0.0246  0.050  -0.0247 0.50  
1768: 24  8 17  0   23  8 16  0             184380.7835  -0.0246  0.050  -0.0247 0.50  
1769: 23  8 15  0   22  8 14  0             184385.7195  -0.0263  0.050  -0.0263 0.50  
1770: 23  9 15  0   22  9 14  0             184385.7195  -0.0263  0.050  -0.0263 0.50  
1771: 22  9 13  0   21  9 12  0             184394.2841  -0.0357  0.050  -0.0357 0.50  
1772: 22 10 13  0   21 10 12  0             184394.2841  -0.0357  0.050  -0.0357 0.50  
1773: 21 10 11  0   20 10 10  0             184411.1947  -0.0128  0.050  -0.0128 0.50  
1774: 21 11 11  0   20 11 10  0             184411.1947  -0.0128  0.050  -0.0128 0.50  
1775: 20 11  9  0   19 11  8  0             184450.0958  -0.0006  0.050   0.0124 0.50  
1776: 20 12  9  0   19 12  8  0             184450.0958   0.0254  0.050   0.0124 0.50  
1777: 18 14  5  0   17 14  4  0             184460.7149  -0.0515  0.050               
1778: 19 13  7  0   18 13  6  0             184557.6676  -0.0330  0.050               
1779: 19 12  7  0   18 12  6  0             184569.0065   0.0086  0.050               
1780: 18 13  5  0   17 13  4  0             185697.0990   0.0061  0.050               
1781: 17 14  3  0   16 14  2  0             185948.6222  -0.0520  0.050               
1782: 18 15  4  0   17 15  3  0             188575.1435   0.0042  0.050               
1783: 72 40 32  0   72 40 33  0             189029.3023  -0.0271  0.050  -0.0271 0.50  
1784: 72 41 32  0   72 39 33  0             189029.3023  -0.0271  0.050  -0.0271 0.50  
1785: 71 39 32  0   71 39 33  0             189088.0571   0.0759  0.050   0.0760 0.50  
1786: 71 40 32  0   71 38 33  0             189088.0571   0.0759  0.050   0.0760 0.50  
1787: 70 38 32  0   70 38 33  0             189144.7653   0.0089  0.050   0.0089 0.50  
1788: 70 39 32  0   70 37 33  0             189144.7653   0.0089  0.050   0.0089 0.50  
1789: 65 33 32  0   65 33 33  0             189402.1762   0.0750  0.050   0.0751 0.50  
1790: 65 34 32  0   65 32 33  0             189402.1762   0.0750  0.050   0.0751 0.50  
1791: 64 32 32  0   64 32 33  0             189448.6603   0.0857  0.050   0.0858 0.50  
1792: 64 33 32  0   64 31 33  0             189448.6603   0.0857  0.050   0.0858 0.50  
1793: 63 31 32  0   63 31 33  0             189493.4711  -0.0114  0.050  -0.0114 0.50  
1794: 63 32 32  0   63 30 33  0             189493.4711  -0.0114  0.050  -0.0114 0.50  
1795: 62 30 32  0   62 30 33  0             189536.8942   0.0281  0.050   0.0282 0.50  
1796: 62 31 32  0   62 29 33  0             189536.8942   0.0281  0.050   0.0282 0.50  
1797: 61 29 32  0   61 29 33  0             189578.7316  -0.0337  0.050  -0.0337 0.50  
1798: 61 30 32  0   61 28 33  0             189578.7316  -0.0337  0.050  -0.0337 0.50  
1799: 59 27 32  0   59 27 33  0             189658.2892   0.0209  0.050   0.0209 0.50  
1800: 59 28 32  0   59 26 33  0             189658.2892   0.0209  0.050   0.0209 0.50  
1801: 58 26 32  0   58 26 33  0             189695.9264  -0.0221  0.050  -0.0222 0.50  
1802: 58 27 32  0   58 25 33  0             189695.9264  -0.0221  0.050  -0.0222 0.50  
1803: 57 25 32  0   57 25 33  0             189732.3224   0.0246  0.050   0.0246 0.50  
1804: 57 26 32  0   57 24 33  0             189732.3224   0.0246  0.050   0.0246 0.50  
1805: 56 24 32  0   56 24 33  0             189767.3920   0.0393  0.050   0.0394 0.50  
1806: 56 25 32  0   56 23 33  0             189767.3920   0.0393  0.050   0.0394 0.50  
1807: 54 22 32  0   54 22 33  0             189833.6412  -0.0792  0.050  -0.0792 0.50  
1808: 54 23 32  0   54 21 33  0             189833.6412  -0.0792  0.050  -0.0792 0.50  
1809: 53 21 32  0   53 21 33  0             189865.0747  -0.0279  0.050  -0.0279 0.50  
1810: 53 22 32  0   53 20 33  0             189865.0747  -0.0279  0.050  -0.0279 0.50  
1811: 52 20 32  0   52 20 33  0             189895.3732   0.0444  0.050   0.0445 0.50  
1812: 52 21 32  0   52 19 33  0             189895.3732   0.0444  0.050   0.0445 0.50  
1813: 51 19 32  0   51 19 33  0             189924.3942  -0.0373  0.050  -0.0374 0.50  
1814: 51 20 32  0   51 18 33  0             189924.3942  -0.0373  0.050  -0.0374 0.50  
1815: 50 18 32  0   50 18 33  0             189952.4417  -0.0015  0.050  -0.0016 0.50  
1816: 50 19 32  0   50 17 33  0             189952.4417  -0.0015  0.050  -0.0016 0.50  
1817: 49 17 32  0   49 17 33  0             189979.3596  -0.0356  0.050  -0.0357 0.50  
1818: 49 18 32  0   49 16 33  0             189979.3596  -0.0356  0.050  -0.0357 0.50  
1819: 48 16 32  0   48 16 33  0             190005.3601   0.0417  0.050   0.0417 0.50  
1820: 48 17 32  0   48 15 33  0             190005.3601   0.0417  0.050   0.0417 0.50  
1821: 46 14 32  0   46 14 33  0             190054.2393   0.0418  0.050   0.0419 0.50  
1822: 46 15 32  0   46 13 33  0             190054.2393   0.0418  0.050   0.0419 0.50  
1823: 45 13 32  0   45 13 33  0             190077.1915  -0.0201  0.050  -0.0201 0.50  
1824: 45 14 32  0   45 12 33  0             190077.1915  -0.0201  0.050  -0.0201 0.50  
1825: 43 11 32  0   43 11 33  0             190120.5495   0.0195  0.050   0.0196 0.50  
1826: 43 12 32  0   43 10 33  0             190120.5495   0.0195  0.050   0.0196 0.50  
1827: 41  9 32  0   41  9 33  0             190160.4152   0.0007  0.050   0.0008 0.50  
1828: 41 10 32  0   41  8 33  0             190160.4152   0.0007  0.050   0.0008 0.50  
1829: 40  8 32  0   40  8 33  0             190179.1694   0.0353  0.050   0.0354 0.50  
1830: 40  9 32  0   40  7 33  0             190179.1694   0.0353  0.050   0.0354 0.50  
1831: 39  7 32  0   39  7 33  0             190197.0297  -0.0422  0.050  -0.0423 0.50  
1832: 39  8 32  0   39  6 33  0             190197.0297  -0.0422  0.050  -0.0423 0.50  
1833: 38  6 32  0   38  6 33  0             190214.2204  -0.0319  0.050  -0.0320 0.50  
1834: 38  7 32  0   38  5 33  0             190214.2204  -0.0319  0.050  -0.0320 0.50  
1835: 32  0 32  0   31  0 31  0             190217.0400  -0.0081  0.050  -0.0081 0.50  
1836: 32  1 32  0   31  1 31  0             190217.0400  -0.0081  0.050  -0.0081 0.50  
1837: 31  1 30  0   30  1 29  0             190219.3729  -0.0036  0.050  -0.0037 0.50  
1838: 31  2 30  0   30  2 29  0             190219.3729  -0.0036  0.050  -0.0037 0.50  
1839: 30  2 28  0   29  2 27  0             190221.4133  -0.0037  0.050  -0.0037 0.50  
1840: 30  3 28  0   29  3 27  0             190221.4133  -0.0037  0.050  -0.0037 0.50  
1841: 29  3 26  0   28  3 25  0             190223.2795   0.0149  0.050   0.0150 0.50  
1842: 29  4 26  0   28  4 25  0             190223.2795   0.0149  0.050   0.0150 0.50  
1843: 28  4 24  0   27  4 23  0             190225.0339  -0.0031  0.050  -0.0032 0.50  
1844: 28  5 24  0   27  5 23  0             190225.0339  -0.0031  0.050  -0.0032 0.50  
1845: 27  5 22  0   26  5 21  0             190226.9131   0.0199  0.050   0.0199 0.50  
1846: 27  6 22  0   26  6 21  0             190226.9131   0.0199  0.050   0.0199 0.50  
1847: 26  6 20  0   25  6 19  0             190229.0639  -0.0051  0.050  -0.0051 0.50  
1848: 26  7 20  0   25  7 19  0             190229.0639  -0.0051  0.050  -0.0051 0.50  
1849: 25  7 18  0   24  7 17  0             190231.9430  -0.0111  0.050  -0.0112 0.50  
1850: 25  8 18  0   24  8 17  0             190231.9430  -0.0111  0.050  -0.0112 0.50  
1851: 24  8 16  0   23  8 15  0             190236.2634   0.0014  0.050   0.0015 0.50  
1852: 24  9 16  0   23  9 15  0             190236.2634   0.0014  0.050   0.0015 0.50  
1853: 23  9 14  0   22  9 13  0             190243.4080  -0.0386  0.050  -0.0387 0.50  
1854: 23 10 14  0   22 10 13  0             190243.4080  -0.0386  0.050  -0.0387 0.50  
1855: 36  4 32  0   36  4 33  0             190246.3720  -0.0626  0.050  -0.0626 0.50  
1856: 36  5 32  0   36  3 33  0             190246.3720  -0.0626  0.050  -0.0626 0.50  
1857: 22 10 12  0   21 10 11  0             190256.8240  -0.0239  0.050  -0.0239 0.50  
1858: 22 11 12  0   21 11 11  0             190256.8240  -0.0239  0.050  -0.0239 0.50  
1859: 35  3 32  0   35  3 33  0             190261.4610  -0.0208  0.050  -0.0208 0.50  
1860: 35  4 32  0   35  2 33  0             190261.4610  -0.0208  0.050  -0.0208 0.50  
1861: 34  2 32  0   34  2 33  0             190275.8998   0.0376  0.050   0.0377 0.50  
1862: 34  3 32  0   34  1 33  0             190275.8998   0.0376  0.050   0.0377 0.50  
1863: 21 11 10  0   20 11  9  0             190285.3844   0.0293  0.050   0.0301 0.50  
1864: 21 12 10  0   20 12  9  0             190285.3844   0.0308  0.050   0.0301 0.50  
1865: 20 13  8  0   19 13  7  0             190357.6988  -0.0668  0.050               
1866: 20 12  8  0   19 12  7  0             190358.6648   0.0005  0.050               
1867: 33  0 33  0   32  0 32  0             196068.9202   0.0548  0.050   0.0548 0.50  
1868: 33  1 33  0   32  1 32  0             196068.9202   0.0548  0.050   0.0548 0.50  
1869: 32  1 31  0   31  1 30  0             196071.2244   0.0420  0.050   0.0421 0.50  
1870: 32  2 31  0   31  2 30  0             196071.2244   0.0420  0.050   0.0421 0.50  
1871: 29  4 25  0   28  4 24  0             196076.7692   0.0619  0.050   0.0620 0.50  
1872: 29  5 25  0   28  5 24  0             196076.7692   0.0619  0.050   0.0620 0.50  
1873: 24  9 15  0   23  9 14  0             196093.0438   0.0556  0.050   0.0556 0.50  
1874: 24 10 15  0   23 10 14  0             196093.0438   0.0556  0.050   0.0556 0.50  
1875: 33  1 32  0   32  1 31  0             201922.8808  -0.0188  0.050  -0.0189 0.50  
1876: 33  2 32  0   32  2 31  0             201922.8808  -0.0188  0.050  -0.0189 0.50  
1877: 32  2 30  0   31  2 29  0             201924.9354   0.0469  0.050   0.0470 0.50  
1878: 32  3 30  0   31  3 29  0             201924.9354   0.0469  0.050   0.0470 0.50  
1879: 31  3 28  0   30  3 27  0             201926.6352  -0.0151  0.050  -0.0152 0.50  
1880: 31  4 28  0   30  4 27  0             201926.6352  -0.0151  0.050  -0.0152 0.50  
1881: 30  4 26  0   29  4 25  0             201928.2242  -0.0682  0.050  -0.0682 0.50  
1882: 30  5 26  0   29  5 25  0             201928.2242  -0.0682  0.050  -0.0682 0.50  
1883: 29  5 24  0   28  5 23  0             201929.8719  -0.0797  0.050  -0.0798 0.50  
1884: 29  6 24  0   28  6 23  0             201929.8719  -0.0797  0.050  -0.0798 0.50  
1885: 27  7 20  0   26  7 19  0             201934.2039   0.0177  0.050   0.0177 0.50  
1886: 27  8 20  0   26  8 19  0             201934.2039   0.0177  0.050   0.0177 0.50  
1887: 25  9 16  0   24  9 15  0             201942.8038   0.0007  0.050   0.0007 0.50  
1888: 25 10 16  0   24 10 15  0             201942.8038   0.0007  0.050   0.0007 0.50  
1889: 24 10 14  0   23 10 13  0             201951.8026  -0.0250  0.050  -0.0250 0.50  
1890: 24 11 14  0   23 11 13  0             201951.8026  -0.0250  0.050  -0.0250 0.50  
1891: 23 11 12  0   22 11 11  0             201968.9578   0.0503  0.050   0.0503 0.50  
1892: 23 12 12  0   22 12 11  0             201968.9578   0.0503  0.050   0.0503 0.50  
1893: 22 12 10  0   21 12  9  0             202005.4904   0.0186  0.050   0.0204 0.50  
1894: 22 13 10  0   21 13  9  0             202005.4904   0.0221  0.050   0.0204 0.50  
1895: 20 16  5  0   19 16  4  0             207666.1290   0.0237  0.050               
1896: 35  0 35  0   34  0 34  0             207772.2102  -0.0213  0.050  -0.0214 0.50  
1897: 35  1 35  0   34  1 34  0             207772.2102  -0.0213  0.050  -0.0214 0.50  
1898: 34  1 33  0   33  1 32  0             207774.5133  -0.0125  0.050  -0.0126 0.50  
1899: 34  2 33  0   33  2 32  0             207774.5133  -0.0125  0.050  -0.0126 0.50  
1900: 33  2 31  0   32  2 30  0             207776.4331  -0.0561  0.050  -0.0562 0.50  
1901: 33  3 31  0   32  3 30  0             207776.4331  -0.0561  0.050  -0.0562 0.50  
1902: 29  6 23  0   28  6 22  0             207783.0795  -0.0093  0.050  -0.0094 0.50  
1903: 29  7 23  0   28  7 22  0             207783.0795  -0.0093  0.050  -0.0094 0.50  
1904: 28  7 21  0   27  7 20  0             207785.2447   0.0047  0.050   0.0048 0.50  
1905: 28  8 21  0   27  8 20  0             207785.2447   0.0047  0.050   0.0048 0.50  
1906: 27  8 19  0   26  8 18  0             207788.1983  -0.0299  0.050  -0.0300 0.50  
1907: 27  9 19  0   26  9 18  0             207788.1983  -0.0299  0.050  -0.0300 0.50  
1908: 26  9 17  0   25  9 16  0             207792.7826  -0.0122  0.050  -0.0122 0.50  
1909: 26 10 17  0   25 10 16  0             207792.7826  -0.0122  0.050  -0.0122 0.50  
1910: 25 10 15  0   24 10 14  0             207800.3240  -0.0625  0.050  -0.0625 0.50  
1911: 25 11 15  0   24 11 14  0             207800.3240  -0.0625  0.050  -0.0625 0.50  
1912: 24 11 13  0   23 11 12  0             207814.1388  -0.0021  0.050  -0.0021 0.50  
1913: 24 12 13  0   23 12 12  0             207814.1388  -0.0021  0.050  -0.0021 0.50  
1914: 23 12 11  0   22 12 10  0             207841.7941   0.0093  0.050   0.0094 0.50  
1915: 23 13 11  0   22 13 10  0             207841.7941   0.0095  0.050   0.0094 0.50  
1916: 36  0 36  0   35  0 35  0             213623.7092  -0.0659  0.050  -0.0660 0.50  
1917: 36  1 36  0   35  1 35  0             213623.7092  -0.0659  0.050  -0.0660 0.50  
1918: 35  1 34  0   34  1 33  0             213625.9809  -0.0774  0.050  -0.0774 0.50  
1919: 35  2 34  0   34  2 33  0             213625.9809  -0.0774  0.050  -0.0774 0.50  
1920: 34  2 32  0   33  2 31  0             213627.9375  -0.0591  0.050  -0.0592 0.50  
1921: 34  3 32  0   33  3 31  0             213627.9375  -0.0591  0.050  -0.0592 0.50  
1922: 33  3 30  0   32  3 29  0             213629.6214  -0.0544  0.050  -0.0545 0.50  
1923: 33  4 30  0   32  4 29  0             213629.6214  -0.0544  0.050  -0.0545 0.50  
1924: 32  4 28  0   31  4 27  0             213631.1274  -0.0679  0.050  -0.0679 0.50  
1925: 32  5 28  0   31  5 27  0             213631.1274  -0.0679  0.050  -0.0679 0.50  
1926: 31  5 26  0   30  5 25  0             213632.5869  -0.0897  0.050  -0.0898 0.50  
1927: 31  6 26  0   30  6 25  0             213632.5869  -0.0897  0.050  -0.0898 0.50  
1928: 29  7 22  0   28  7 21  0             213636.1946  -0.0414  0.050  -0.0414 0.50  
1929: 29  8 22  0   28  8 21  0             213636.1946  -0.0414  0.050  -0.0414 0.50  
1930: 28  8 20  0   27  8 19  0             213638.9168   0.0136  0.050   0.0136 0.50  
1931: 28  9 20  0   27  9 19  0             213638.9168   0.0136  0.050   0.0136 0.50  
1932: 27  9 18  0   26  9 17  0             213642.9573   0.0619  0.050   0.0620 0.50  
1933: 27 10 18  0   26 10 17  0             213642.9573   0.0619  0.050   0.0620 0.50  
1934: 26 10 16  0   25 10 15  0             213649.3292  -0.0297  0.050  -0.0298 0.50  
1935: 26 11 16  0   25 11 15  0             213649.3292  -0.0297  0.050  -0.0298 0.50  
1936: 25 11 14  0   24 11 13  0             213660.7255   0.0723  0.050   0.0724 0.50  
1937: 25 12 14  0   24 12 13  0             213660.7255   0.0723  0.050   0.0724 0.50  
1938: 24 12 12  0   23 12 11  0             213682.1561  -0.0540  0.050  -0.0541 0.50  
1939: 24 13 12  0   23 13 11  0             213682.1561  -0.0540  0.050  -0.0541 0.50  
1940: 23 13 10  0   22 13  9  0             213728.5414   0.0149  0.050   0.0192 0.50  
1941: 23 14 10  0   22 14  9  0             213728.5414   0.0234  0.050   0.0192 0.50  
1942: 21 15  6  0   20 15  5  0             214538.7144  -0.0190  0.050               
1943: 21 17  5  0   20 17  4  0             219183.3171  -0.0566  0.050               
1944: 37  0 37  0   36  0 36  0             219475.1834  -0.0390  0.050  -0.0391 0.50  
1945: 37  1 37  0   36  1 36  0             219475.1834  -0.0390  0.050  -0.0391 0.50  
1946: 36  1 35  0   35  1 34  0             219477.4726  -0.0219  0.050  -0.0219 0.50  
1947: 36  2 35  0   35  2 34  0             219477.4726  -0.0219  0.050  -0.0219 0.50  
1948: 35  2 33  0   34  2 32  0             219479.3930  -0.0148  0.050  -0.0148 0.50  
1949: 35  3 33  0   34  3 32  0             219479.3930  -0.0148  0.050  -0.0148 0.50  
1950: 34  3 31  0   33  3 30  0             219480.9826  -0.0640  0.050  -0.0641 0.50  
1951: 34  4 31  0   33  4 30  0             219480.9826  -0.0640  0.050  -0.0641 0.50  
1952: 33  4 29  0   32  4 28  0             219482.4661  -0.0408  0.050  -0.0409 0.50  
1953: 33  5 29  0   32  5 28  0             219482.4661  -0.0408  0.050  -0.0409 0.50  
1954: 32  5 27  0   31  5 26  0             219483.8799  -0.0246  0.050  -0.0247 0.50  
1955: 32  6 27  0   31  6 26  0             219483.8799  -0.0246  0.050  -0.0247 0.50  
1956: 31  6 25  0   30  6 24  0             219485.3731  -0.0150  0.050  -0.0150 0.50  
1957: 31  7 25  0   30  7 24  0             219485.3731  -0.0150  0.050  -0.0150 0.50  
1958: 30  7 23  0   29  7 22  0             219487.1052  -0.0599  0.050  -0.0599 0.50  
1959: 30  8 23  0   29  8 22  0             219487.1052  -0.0599  0.050  -0.0599 0.50  
1960: 29  8 21  0   28  8 20  0             219489.5217  -0.0270  0.050  -0.0271 0.50  
1961: 29  9 21  0   28  9 20  0             219489.5217  -0.0270  0.050  -0.0271 0.50  
1962: 28  9 19  0   27  9 18  0             219493.0680   0.0127  0.050   0.0128 0.50  
1963: 28 10 19  0   27 10 18  0             219493.0680   0.0127  0.050   0.0128 0.50  
1964: 27 10 17  0   26 10 16  0             219498.5815  -0.0285  0.050  -0.0285 0.50  
1965: 27 11 17  0   26 11 16  0             219498.5815  -0.0285  0.050  -0.0285 0.50  
1966: 26 11 15  0   25 11 14  0             219508.0509   0.0213  0.050   0.0213 0.50  
1967: 26 12 15  0   25 12 14  0             219508.0509   0.0213  0.050   0.0213 0.50  
1968: 25 12 13  0   24 12 12  0             219525.2411  -0.0188  0.050  -0.0189 0.50  
1969: 25 13 13  0   24 13 12  0             219525.2411  -0.0188  0.050  -0.0189 0.50  
1970: 24 13 11  0   23 13 10  0             219560.0169  -0.0131  0.050  -0.0129 0.50  
1971: 24 14 11  0   23 14 10  0             219560.0169  -0.0126  0.050  -0.0129 0.50  
1972: 23 14  9  0   22 14  8  0             219640.8863  -0.2243  0.050  -0.0832 0.50  
1973: 23 15  9  0   22 15  8  0             219640.8863   0.0580  0.050  -0.0832 0.50  
1974: 22 16  7  0   21 16  6  0             219847.8717  -0.0423  0.050               
1975: 34  4 30  0   33  4 29  0             225333.6400  -0.0814  0.050  -0.0815 0.50  
1976: 34  5 30  0   33  5 29  0             225333.6400  -0.0814  0.050  -0.0815 0.50  
1977: 33  5 28  0   32  5 27  0             225334.9689  -0.0691  0.050  -0.0691 0.50  
1978: 33  6 28  0   32  6 27  0             225334.9689  -0.0691  0.050  -0.0691 0.50  
1979: 23 18  5  0   22 18  4  0             247281.5589   0.0774  0.050               
1980: 42  0 42  0   41  0 41  0             248730.8685  -0.0507  0.050  -0.0507 0.50  
1981: 42  1 42  0   41  1 41  0             248730.8685  -0.0507  0.050  -0.0507 0.50  
1982: 40  2 38  0   39  2 37  0             248734.8418  -0.0863  0.050  -0.0863 0.50  
1983: 40  3 38  0   39  3 37  0             248734.8418  -0.0863  0.050  -0.0863 0.50  
1984: 39  3 36  0   38  3 35  0             248736.2825  -0.0886  0.050  -0.0887 0.50  
1985: 39  4 36  0   38  4 35  0             248736.2825  -0.0886  0.050  -0.0887 0.50  
1986: 33  9 24  0   32  9 23  0             248743.7979   0.0738  0.050   0.0738 0.50  
1987: 33 10 24  0   32 10 23  0             248743.7979   0.0738  0.050   0.0738 0.50  
1988: 29 13 16  0   28 13 15  0             248769.8553   0.0167  0.050   0.0167 0.50  
1989: 29 14 16  0   28 14 15  0             248769.8553   0.0167  0.050   0.0167 0.50  
1990: 28 14 14  0   27 14 13  0             248791.0226  -0.0575  0.050  -0.0575 0.50  
1991: 28 15 14  0   27 15 13  0             248791.0226  -0.0575  0.050  -0.0575 0.50  
1992: 27 15 12  0   26 15 11  0             248831.9308  -0.0014  0.050  -0.0013 0.50  
1993: 27 16 12  0   26 16 11  0             248831.9308  -0.0012  0.050  -0.0013 0.50  
1994: 43  0 43  0   42  0 42  0             254581.7353   0.0030  0.050   0.0030 0.50  
1995: 43  1 43  0   42  1 42  0             254581.7353   0.0030  0.050   0.0030 0.50  
1996: 42  1 41  0   41  1 40  0             254583.9324  -0.0068  0.050  -0.0069 0.50  
1997: 42  2 41  0   41  2 40  0             254583.9324  -0.0068  0.050  -0.0069 0.50  
1998: 41  2 39  0   40  2 38  0             254585.6990  -0.0074  0.050  -0.0075 0.50  
1999: 41  3 39  0   40  3 38  0             254585.6990  -0.0074  0.050  -0.0075 0.50  
2000: 40  3 37  0   39  3 36  0             254587.0835  -0.0278  0.050  -0.0278 0.50  
2001: 40  4 37  0   39  4 36  0             254587.0835  -0.0278  0.050  -0.0278 0.50  
2002: 39  4 35  0   38  4 34  0             254588.1943  -0.0430  0.050  -0.0430 0.50  
2003: 39  5 35  0   38  5 34  0             254588.1943  -0.0430  0.050  -0.0430 0.50  
2004: 38  5 33  0   37  5 32  0             254589.1512  -0.0264  0.050  -0.0265 0.50  
2005: 38  6 33  0   37  6 32  0             254589.1512  -0.0264  0.050  -0.0265 0.50  
2006: 37  6 31  0   36  6 30  0             254590.0181  -0.0224  0.050  -0.0225 0.50  
2007: 37  7 31  0   36  7 30  0             254590.0181  -0.0224  0.050  -0.0225 0.50  
2008: 36  7 29  0   35  7 28  0             254590.9109  -0.0470  0.050  -0.0471 0.50  
2009: 36  8 29  0   35  8 28  0             254590.9109  -0.0470  0.050  -0.0471 0.50  
2010: 35  8 27  0   34  8 26  0             254592.0925  -0.0082  0.050  -0.0083 0.50  
2011: 35  9 27  0   34  9 26  0             254592.0925  -0.0082  0.050  -0.0083 0.50  
2012: 34  9 25  0   33  9 24  0             254593.6871  -0.0172  0.050  -0.0172 0.50  
2013: 34 10 25  0   33 10 24  0             254593.6871  -0.0172  0.050  -0.0172 0.50  
2014: 33 10 23  0   32 10 22  0             254596.0902  -0.0263  0.050  -0.0263 0.50  
2015: 33 11 23  0   32 11 22  0             254596.0902  -0.0263  0.050  -0.0263 0.50  
2016: 32 11 21  0   31 11 20  0             254599.8825  -0.0051  0.050  -0.0052 0.50  
2017: 32 12 21  0   31 12 20  0             254599.8825  -0.0051  0.050  -0.0052 0.50  
2018: 31 12 19  0   30 12 18  0             254605.9129  -0.0378  0.050  -0.0378 0.50  
2019: 31 13 19  0   30 13 18  0             254605.9129  -0.0378  0.050  -0.0378 0.50  
2020: 27 16 11  0   26 16 10  0             254730.6325   0.0135  0.050   0.0165 0.50  
2021: 27 17 11  0   26 17 10  0             254730.6325   0.0194  0.050   0.0165 0.50  
2022: 26 18  9  0   25 18  8  0             254881.8483  -0.0775  0.050               
2023: 26 17  9  0   25 17  8  0             254884.0380  -0.0510  0.050               
2024: 25 19  7  0   24 19  6  0             255201.9306   0.0244  0.050               
2025: 25 18  7  0   24 18  6  0             255503.9912   0.0966  0.050               
2026: 24 19  5  0   23 19  4  0             259597.9695   0.0473  0.050               
2027: 61 17 44  0   61 17 45  0             260094.0690  -0.0731  0.050  -0.0731 0.50  
2028: 61 18 44  0   61 16 45  0             260094.0690  -0.0731  0.050  -0.0731 0.50  
2029: 60 16 44  0   60 16 45  0             260127.0065  -0.0198  0.050  -0.0199 0.50  
2030: 60 17 44  0   60 15 45  0             260127.0065  -0.0198  0.050  -0.0199 0.50  
2031: 58 14 44  0   58 14 45  0             260190.3835   0.0361  0.050   0.0361 0.50  
2032: 58 15 44  0   58 13 45  0             260190.3835   0.0361  0.050   0.0361 0.50  
2033: 57 13 44  0   57 13 45  0             260220.7602  -0.0519  0.050  -0.0520 0.50  
2034: 57 14 44  0   57 12 45  0             260220.7602  -0.0519  0.050  -0.0520 0.50  
2035: 18 10  8  0   17  8  9  0             260248.3461   0.0603  0.050   0.0547 0.50  
2036: 18 11  8  0   17  9  9  0             260248.3461   0.0491  0.050   0.0547 0.50  
2037: 44  0 44  0   43  0 43  0             260432.4782   0.0478  0.050   0.0478 0.50  
2038: 44  1 44  0   43  1 43  0             260432.4782   0.0478  0.050   0.0478 0.50  
2039: 43  1 42  0   42  1 41  0             260434.6830   0.0563  0.050   0.0563 0.50  
2040: 43  2 42  0   42  2 41  0             260434.6830   0.0563  0.050   0.0563 0.50  
2041: 42  2 40  0   41  2 39  0             260436.3851   0.0150  0.050   0.0150 0.50  
2042: 42  3 40  0   41  3 39  0             260436.3851   0.0150  0.050   0.0150 0.50  
2043: 41  3 38  0   40  3 37  0             260437.7982   0.0613  0.050   0.0613 0.50  
2044: 41  4 38  0   40  4 37  0             260437.7982   0.0613  0.050   0.0613 0.50  
2045: 36  8 28  0   35  8 27  0             260442.2994   0.0733  0.050   0.0733 0.50  
2046: 36  9 28  0   35  9 27  0             260442.2994   0.0733  0.050   0.0733 0.50  
2047: 34 10 24  0   33 10 23  0             260445.6999   0.0086  0.050   0.0086 0.50  
2048: 34 11 24  0   33 11 23  0             260445.6999   0.0086  0.050   0.0086 0.50  
2049: 33 11 22  0   32 11 21  0             260448.9857   0.0293  0.050   0.0293 0.50  
2050: 33 12 22  0   32 12 21  0             260448.9857   0.0293  0.050   0.0293 0.50  
2051: 32 12 20  0   31 12 19  0             260454.2251   0.0466  0.050   0.0466 0.50  
2052: 32 13 20  0   31 13 19  0             260454.2251   0.0466  0.050   0.0466 0.50  
2053: 31 13 18  0   30 13 17  0             260462.7462   0.0183  0.050   0.0184 0.50  
2054: 31 14 18  0   30 14 17  0             260462.7462   0.0183  0.050   0.0184 0.50  
2055: 30 14 16  0   29 14 15  0             260477.1969  -0.0111  0.050  -0.0111 0.50  
2056: 30 15 16  0   29 15 15  0             260477.1969  -0.0111  0.050  -0.0111 0.50  
2057: 29 15 14  0   28 15 13  0             260503.0340   0.0167  0.050   0.0167 0.50  
2058: 29 16 14  0   28 16 13  0             260503.0340   0.0167  0.050   0.0167 0.50  
2059: 28 16 12  0   27 16 11  0             260552.6281  -0.0253  0.050  -0.0251 0.50  
2060: 28 17 12  0   27 17 11  0             260552.6281  -0.0249  0.050  -0.0251 0.50  
2061: 27 17 10  0   26 17  9  0             260659.8941  -0.0230  0.050   0.0655 0.50  
2062: 27 18 10  0   26 18  9  0             260659.8941   0.1540  0.050   0.0655 0.50  
2063: 26 19  8  0   25 19  7  0             260921.7878  -0.0059  0.050               
2064: 45  0 45  0   44  0 44  0             266283.0768   0.0659  0.050   0.0660 0.50  
2065: 45  1 45  0   44  1 44  0             266283.0768   0.0659  0.050   0.0660 0.50  
2066: 44  1 43  0   43  1 42  0             266285.1878  -0.0087  0.050  -0.0088 0.50  
2067: 44  2 43  0   43  2 42  0             266285.1878  -0.0087  0.050  -0.0088 0.50  
2068: 43  2 41  0   42  2 40  0             266286.9301   0.0138  0.050   0.0139 0.50  
2069: 43  3 41  0   42  3 40  0             266286.9301   0.0138  0.050   0.0139 0.50  
2070: 42  3 39  0   41  3 38  0             266288.2651   0.0197  0.050   0.0198 0.50  
2071: 42  4 39  0   41  4 38  0             266288.2651   0.0197  0.050   0.0198 0.50  
2072: 41  4 37  0   40  4 36  0             266289.2880   0.0229  0.050   0.0229 0.50  
2073: 41  5 37  0   40  5 36  0             266289.2880   0.0229  0.050   0.0229 0.50  
2074: 40  5 35  0   39  5 34  0             266290.1177   0.0533  0.050   0.0534 0.50  
2075: 40  6 35  0   39  6 34  0             266290.1177   0.0533  0.050   0.0534 0.50  
2076: 39  6 33  0   38  6 32  0             266290.7592   0.0154  0.050   0.0154 0.50  
2077: 39  7 33  0   38  7 32  0             266290.7592   0.0154  0.050   0.0154 0.50  
2078: 38  7 31  0   37  7 30  0             266291.4549   0.0323  0.050   0.0323 0.50  
2079: 38  8 31  0   37  8 30  0             266291.4549   0.0323  0.050   0.0323 0.50  
2080: 37  8 29  0   36  8 28  0             266292.2637   0.0144  0.050   0.0145 0.50  
2081: 37  9 29  0   36  9 28  0             266292.2637   0.0144  0.050   0.0145 0.50  
2082: 36  9 27  0   35  9 26  0             266293.4930   0.0735  0.050   0.0736 0.50  
2083: 36 10 27  0   35 10 26  0             266293.4930   0.0735  0.050   0.0736 0.50  
2084: 35 10 25  0   34 10 24  0             266295.2191   0.0111  0.050   0.0111 0.50  
2085: 35 11 25  0   34 11 24  0             266295.2191   0.0111  0.050   0.0111 0.50  
2086: 34 11 23  0   33 11 22  0             266298.0246  -0.0013  0.050  -0.0013 0.50  
2087: 34 12 23  0   33 12 22  0             266298.0246  -0.0013  0.050  -0.0013 0.50  
2088: 33 12 21  0   32 12 20  0             266302.5554   0.0255  0.050   0.0255 0.50  
2089: 33 13 21  0   32 13 20  0             266302.5554   0.0255  0.050   0.0255 0.50  
2090: 32 13 19  0   31 13 18  0             266309.9272   0.0875  0.050   0.0875 0.50  
2091: 32 14 19  0   31 14 18  0             266309.9272   0.0875  0.050   0.0875 0.50  
2092: 31 14 17  0   30 14 16  0             266321.9543  -0.0511  0.050  -0.0512 0.50  
2093: 31 15 17  0   30 15 16  0             266321.9543  -0.0511  0.050  -0.0512 0.50  
2094: 29 16 13  0   28 16 12  0             266381.9488  -0.0252  0.050  -0.0252 0.50  
2095: 29 17 13  0   28 17 12  0             266381.9488  -0.0251  0.050  -0.0252 0.50  
2096: 28 17 11  0   27 17 10  0             266460.7160   0.0048  0.050   0.0112 0.50  
2097: 28 18 11  0   27 18 10  0             266460.7160   0.0176  0.050   0.0112 0.50  
2098: 27 19  9  0   26 19  8  0             266643.7138   0.0489  0.050               
2099: 26 19  7  0   25 19  6  0             267460.5080  -0.0062  0.050               
2100: 25 20  5  0   24 20  4  0             271787.7727   0.0526  0.050               
2101: 46  0 46  0   45  0 45  0             272133.4646  -0.0064  0.050  -0.0065 0.50  
2102: 46  1 46  0   45  1 45  0             272133.4646  -0.0064  0.050  -0.0065 0.50  
2103: 45  1 44  0   44  1 43  0             272135.6736   0.0272  0.050   0.0272 0.50  
2104: 45  2 44  0   44  2 43  0             272135.6736   0.0272  0.050   0.0272 0.50  
2105: 44  2 42  0   43  2 41  0             272137.3408  -0.0014  0.050  -0.0014 0.50  
2106: 44  3 42  0   43  3 41  0             272137.3408  -0.0014  0.050  -0.0014 0.50  
2107: 43  3 40  0   42  3 39  0             272138.6918   0.0579  0.050   0.0579 0.50  
2108: 43  4 40  0   42  4 39  0             272138.6918   0.0579  0.050   0.0579 0.50  
2109: 42  4 38  0   41  4 37  0             272139.5869  -0.0143  0.050  -0.0143 0.50  
2110: 42  5 38  0   41  5 37  0             272139.5869  -0.0143  0.050  -0.0143 0.50  
2111: 37  9 28  0   36  9 27  0             272143.1487   0.0098  0.050   0.0099 0.50  
2112: 37 10 28  0   36 10 27  0             272143.1487   0.0098  0.050   0.0099 0.50  
2113: 36 10 26  0   35 10 25  0             272144.6565   0.0024  0.050   0.0024 0.50  
2114: 36 11 26  0   35 11 25  0             272144.6565   0.0024  0.050   0.0024 0.50  
2115: 35 11 24  0   34 11 23  0             272147.0973   0.0251  0.050   0.0251 0.50  
2116: 35 12 24  0   34 12 23  0             272147.0973   0.0251  0.050   0.0251 0.50  
2117: 34 12 22  0   33 12 21  0             272150.9551   0.0010  0.050   0.0010 0.50  
2118: 34 13 22  0   33 13 21  0             272150.9551   0.0010  0.050   0.0010 0.50  
2119: 33 13 20  0   32 13 19  0             272157.2780   0.0503  0.050   0.0504 0.50  
2120: 33 14 20  0   32 14 19  0             272157.2780   0.0503  0.050   0.0504 0.50  
2121: 32 14 18  0   31 14 17  0             272167.5611   0.0264  0.050   0.0264 0.50  
2122: 32 15 18  0   31 15 17  0             272167.5611   0.0264  0.050   0.0264 0.50  
2123: 31 15 16  0   30 15 15  0             272185.0248   0.0238  0.050   0.0239 0.50  
2124: 31 16 16  0   30 16 15  0             272185.0248   0.0238  0.050   0.0239 0.50  
2125: 30 16 14  0   29 16 13  0             272216.1182   0.0014  0.050   0.0014 0.50  
2126: 30 17 14  0   29 17 13  0             272216.1182   0.0014  0.050   0.0014 0.50  
2127: 29 17 12  0   28 17 11  0             272275.9930   0.0578  0.050   0.0583 0.50  
2128: 29 18 12  0   28 18 11  0             272275.9930   0.0586  0.050   0.0583 0.50  
2129: 28 18 10  0   27 18  9  0             272405.1586  -0.2618  0.050  -0.0871 0.50  
2130: 28 19 10  0   27 19  9  0             272405.1586   0.0875  0.050  -0.0871 0.50  
2131: 26 21  6  0   25 21  5  0             272433.3957  -0.0601  0.050               
2132: 27 20  8  0   26 20  7  0             272714.7523   0.0461  0.050               
2133: 27 19  8  0   26 19  7  0             272780.2579  -0.0383  0.050               
2134: 26 20  6  0   25 20  5  0             275582.3403   0.0070  0.050               
2135: 62 15 47  0   62 15 48  0             277681.3576  -0.0895  0.050  -0.0895 0.50  
2136: 62 16 47  0   62 14 48  0             277681.3576  -0.0895  0.050  -0.0895 0.50  
2137: 59 12 47  0   59 12 48  0             277780.1851  -0.0662  0.050  -0.0662 0.50  
2138: 59 13 47  0   59 11 48  0             277780.1851  -0.0662  0.050  -0.0662 0.50  
2139: 19 10  9  0   18  8 10  0             277837.5708  -0.0197  0.050  -0.0200 0.50  
2140: 19 11  9  0   18  9 10  0             277837.5708  -0.0202  0.050  -0.0200 0.50  
2141: 57 10 47  0   57 10 48  0             277842.2908  -0.0200  0.050  -0.0201 0.50  
2142: 57 11 47  0   57  9 48  0             277842.2908  -0.0200  0.050  -0.0201 0.50  
2143: 47  0 47  0   46  0 46  0             277983.8452   0.0367  0.050   0.0367 0.50  
2144: 47  1 47  0   46  1 46  0             277983.8452   0.0367  0.050   0.0367 0.50  
2145: 46  1 45  0   45  1 44  0             277985.9762   0.0029  0.050   0.0029 0.50  
2146: 46  2 45  0   45  2 44  0             277985.9762   0.0029  0.050   0.0029 0.50  
2147: 45  2 43  0   44  2 42  0             277987.6493   0.0036  0.050   0.0037 0.50  
2148: 45  3 43  0   44  3 42  0             277987.6493   0.0036  0.050   0.0037 0.50  
2149: 44  3 41  0   43  3 40  0             277988.8967  -0.0032  0.050  -0.0033 0.50  
2150: 44  4 41  0   43  4 40  0             277988.8967  -0.0032  0.050  -0.0033 0.50  
2151: 43  4 39  0   42  4 38  0             277989.8468   0.0315  0.050   0.0315 0.50  
2152: 43  5 39  0   42  5 38  0             277989.8468   0.0315  0.050   0.0315 0.50  
2153: 39  8 31  0   38  8 30  0             277991.9450  -0.0253  0.050  -0.0254 0.50  
2154: 39  9 31  0   38  9 30  0             277991.9450  -0.0253  0.050  -0.0254 0.50  
2155: 38  9 29  0   37  9 28  0             277992.7930   0.0356  0.050   0.0357 0.50  
2156: 38 10 29  0   37 10 28  0             277992.7930   0.0356  0.050   0.0357 0.50  
2157: 37 10 27  0   36 10 26  0             277994.0062  -0.0129  0.050  -0.0129 0.50  
2158: 37 11 27  0   36 11 26  0             277994.0062  -0.0129  0.050  -0.0129 0.50  
2159: 36 11 25  0   35 11 24  0             277996.0797   0.0037  0.050   0.0038 0.50  
2160: 36 12 25  0   35 12 24  0             277996.0797   0.0037  0.050   0.0038 0.50  
2161: 35 12 23  0   34 12 22  0             277999.4650   0.0533  0.050   0.0533 0.50  
2162: 35 13 23  0   34 13 22  0             277999.4650   0.0533  0.050   0.0533 0.50  
2163: 34 13 21  0   33 13 20  0             278004.8237   0.0181  0.050   0.0182 0.50  
2164: 34 14 21  0   33 14 20  0             278004.8237   0.0181  0.050   0.0182 0.50  
2165: 33 14 19  0   32 14 18  0             278013.6475   0.0552  0.050   0.0553 0.50  
2166: 33 15 19  0   32 15 18  0             278013.6475   0.0552  0.050   0.0553 0.50  
2167: 32 15 17  0   31 15 16  0             278028.2115  -0.0105  0.050  -0.0106 0.50  
2168: 32 16 17  0   31 16 16  0             278028.2115  -0.0105  0.050  -0.0106 0.50  
2169: 31 16 15  0   30 16 14  0             278053.5018  -0.0572  0.050  -0.0573 0.50  
2170: 31 17 15  0   30 17 14  0             278053.5018  -0.0572  0.050  -0.0573 0.50  
2171: 30 17 13  0   29 17 12  0             278100.2544   0.0105  0.050   0.0106 0.50  
2172: 30 18 13  0   29 18 12  0             278100.2544   0.0106  0.050   0.0106 0.50  
2173: 29 18 11  0   28 18 10  0             278194.8244   0.0237  0.050   0.0370 0.50  
2174: 29 19 11  0   28 19 10  0             278194.8244   0.0502  0.050   0.0370 0.50  
2175: 28 20  9  0   27 20  8  0             278414.0976   0.0028  0.050               
2176: 28 19  9  0   27 19  8  0             278421.3806   0.0510  0.050               
2177: 27 20  7  0   26 20  6  0             279485.4014  -0.0562  0.050               
2178: 26 21  5  0   25 21  4  0             283796.6543   0.0422  0.050               
2179: 48  0 48  0   47  0 47  0             283834.0042  -0.0161  0.050  -0.0161 0.50  
2180: 48  1 48  0   47  1 47  0             283834.0042  -0.0161  0.050  -0.0161 0.50  
2181: 47  1 46  0   46  1 45  0             283836.1527  -0.0220  0.050  -0.0221 0.50  
2182: 47  2 46  0   46  2 45  0             283836.1527  -0.0220  0.050  -0.0221 0.50  
2183: 46  2 44  0   45  2 43  0             283837.8338   0.0102  0.050   0.0102 0.50  
2184: 46  3 44  0   45  3 43  0             283837.8338   0.0102  0.050   0.0102 0.50  
2185: 45  3 42  0   44  3 41  0             283839.0686   0.0278  0.050   0.0278 0.50  
2186: 45  4 42  0   44  4 41  0             283839.0686   0.0278  0.050   0.0278 0.50  
2187: 44  4 40  0   43  4 39  0             283839.9218   0.0174  0.050   0.0174 0.50  
2188: 44  5 40  0   43  5 39  0             283839.9218   0.0174  0.050   0.0174 0.50  
2189: 39  9 30  0   38  9 29  0             283842.3209   0.0518  0.050   0.0519 0.50  
2190: 39 10 30  0   38 10 29  0             283842.3209   0.0518  0.050   0.0519 0.50  
2191: 38 10 28  0   37 10 27  0             283843.3477   0.0536  0.050   0.0536 0.50  
2192: 38 11 28  0   37 11 27  0             283843.3477   0.0536  0.050   0.0536 0.50  
2193: 37 11 26  0   36 11 25  0             283845.0499   0.0289  0.050   0.0290 0.50  
2194: 37 12 26  0   36 12 25  0             283845.0499   0.0289  0.050   0.0290 0.50  
2195: 36 12 24  0   35 12 23  0             283847.9221   0.0502  0.050   0.0503 0.50  
2196: 36 13 24  0   35 13 23  0             283847.9221   0.0502  0.050   0.0503 0.50  
2197: 35 13 22  0   34 13 21  0             283852.5181   0.0098  0.050   0.0099 0.50  
2198: 35 14 22  0   34 14 21  0             283852.5181   0.0098  0.050   0.0099 0.50  
2199: 34 14 20  0   33 14 19  0             283860.0939   0.0632  0.050   0.0633 0.50  
2200: 34 15 20  0   33 15 19  0             283860.0939   0.0632  0.050   0.0633 0.50  
2201: 33 15 18  0   32 15 17  0             283872.4009   0.0085  0.050   0.0086 0.50  
2202: 33 16 18  0   32 16 17  0             283872.4009   0.0085  0.050   0.0086 0.50  
2203: 32 16 16  0   31 16 15  0             283893.3646   0.0462  0.050   0.0462 0.50  
2204: 32 17 16  0   31 17 15  0             283893.3646   0.0462  0.050   0.0462 0.50  
2205: 31 17 14  0   30 17 13  0             283930.5683   0.0142  0.050   0.0143 0.50  
2206: 31 18 14  0   30 18 13  0             283930.5683   0.0142  0.050   0.0143 0.50  
2207: 27 22  6  0   26 22  5  0             283971.0176  -0.0590  0.050               
2208: 30 18 12  0   29 18 11  0             284002.0577  -0.0437  0.050  -0.0428 0.50  
2209: 30 19 12  0   29 19 11  0             284002.0577  -0.0419  0.050  -0.0428 0.50  
2210: 29 19 10  0   28 19  9  0             284157.3136  -0.0259  0.050               
2211: 26 22  4  0   25 22  3  0             284199.0284   0.0843  0.050               
2212: 28 21  8  0   27 21  7  0             284517.0524  -0.0066  0.050               
2213: 28 20  8  0   27 20  7  0             284625.0003   0.0586  0.050               
2214: 23 19  4  0   22 17  5  0             287862.4232  -0.0527  0.050               
2215: 27 21  6  0   26 21  5  0             288071.7020   0.0591  0.050               
2216: 62 13 49  0   62 13 50  0             289430.9838  -0.0553  0.050  -0.0554 0.50  
2217: 62 14 49  0   62 12 50  0             289430.9838  -0.0553  0.050  -0.0554 0.50  
2218: 20 11  9  0   19  9 10  0             289488.0654   0.0268  0.050   0.0261 0.50  
2219: 20 12  9  0   19 10 10  0             289488.0654   0.0253  0.050   0.0261 0.50  
2220: 60 11 49  0   60 11 50  0             289498.2031   0.0718  0.050   0.0719 0.50  
2221: 60 12 49  0   60 10 50  0             289498.2031   0.0718  0.050   0.0719 0.50  
2222: 57  8 49  0   57  8 50  0             289593.1648  -0.0369  0.050  -0.0369 0.50  
2223: 57  9 49  0   57  7 50  0             289593.1648  -0.0369  0.050  -0.0369 0.50  
2224: 49  0 49  0   48  0 48  0             289684.1580   0.0539  0.050   0.0539 0.50  
2225: 49  1 49  0   48  1 48  0             289684.1580   0.0539  0.050   0.0539 0.50  
2226: 48  1 47  0   47  1 46  0             289686.2860   0.0377  0.050   0.0378 0.50  
2227: 48  2 47  0   47  2 46  0             289686.2860   0.0377  0.050   0.0378 0.50  
2228: 47  2 45  0   46  2 44  0             289687.8928   0.0192  0.050   0.0192 0.50  
2229: 47  3 45  0   46  3 44  0             289687.8928   0.0192  0.050   0.0192 0.50  
2230: 46  3 43  0   45  3 42  0             289689.0828   0.0289  0.050   0.0290 0.50  
2231: 46  4 43  0   45  4 42  0             289689.0828   0.0289  0.050   0.0290 0.50  
2232: 41  8 33  0   40  8 32  0             289690.9479  -0.2818  0.050  -0.0184 0.16  
2233: 41  9 33  0   40  9 32  0             289690.9479  -0.2818  0.050  -0.0184 0.16  
2234: 42  7 35  0   41  7 34  0             289690.9479  -0.0160  0.050  -0.0184 0.17  
2235: 42  8 35  0   41  8 34  0             289690.9479  -0.0160  0.050  -0.0184 0.17  
2236: 43  6 37  0   42  6 36  0             289690.9479   0.2230  0.050  -0.0184 0.17  
2237: 43  7 37  0   42  7 36  0             289690.9479   0.2230  0.050  -0.0184 0.17  
2238: 39 10 29  0   38 10 28  0             289692.5229   0.0517  0.050   0.0517 0.50  
2239: 39 11 29  0   38 11 28  0             289692.5229   0.0517  0.050   0.0517 0.50  
2240: 38 11 27  0   37 11 26  0             289693.9100   0.0158  0.050   0.0159 0.50  
2241: 38 12 27  0   37 12 26  0             289693.9100   0.0158  0.050   0.0159 0.50  
2242: 37 12 25  0   36 12 24  0             289696.3499   0.0404  0.050   0.0404 0.50  
2243: 37 13 25  0   36 13 24  0             289696.3499   0.0404  0.050   0.0404 0.50  
2244: 36 13 23  0   35 13 22  0             289700.3226   0.0375  0.050   0.0375 0.50  
2245: 36 14 23  0   35 14 22  0             289700.3226   0.0375  0.050   0.0375 0.50  
2246: 35 14 21  0   34 14 20  0             289706.7409   0.0009  0.050   0.0009 0.50  
2247: 35 15 21  0   34 15 20  0             289706.7409   0.0009  0.050   0.0009 0.50  
2248: 34 15 19  0   33 15 18  0             289717.2711   0.0161  0.050   0.0162 0.50  
2249: 34 16 19  0   33 16 18  0             289717.2711   0.0161  0.050   0.0162 0.50  
2250: 33 16 17  0   32 16 16  0             289734.7718   0.0341  0.050   0.0341 0.50  
2251: 33 17 17  0   32 17 16  0             289734.7718   0.0341  0.050   0.0341 0.50  
2252: 32 17 15  0   31 17 14  0             289764.9414  -0.0274  0.050  -0.0274 0.50  
2253: 32 18 15  0   31 18 14  0             289764.9414  -0.0274  0.050  -0.0274 0.50  
2254: 31 18 13  0   30 18 12  0             289820.5935  -0.0206  0.050  -0.0206 0.50  
2255: 31 19 13  0   30 19 12  0             289820.5935  -0.0205  0.050  -0.0206 0.50  
2256: 30 19 11  0   29 19 10  0             289933.3552  -0.0152  0.050               
2257: 29 21  9  0   28 21  8  0             290194.0384   0.0518  0.050               
2258: 29 20  9  0   28 20  8  0             290206.7534   0.0406  0.050               
2259: 28 22  7  0   27 22  6  0             290542.5183  -0.0407  0.050               
2260: 22 16  6  0   21 14  7  0             294298.9036  -0.0244  0.050               
2261: 27 23  4  0   26 23  3  0             294392.7694   0.0492  0.050               
2262: 67 17 50  0   67 17 51  0             295124.8554   0.0262  0.050   0.0263 0.50  
2263: 67 18 50  0   67 16 51  0             295124.8554   0.0262  0.050   0.0263 0.50  
2264: 21 13  8  0   20 11  9  0             295143.1037   0.1291  0.050   0.0587 0.50  
2265: 21 14  8  0   20 12  9  0             295143.1037  -0.0116  0.050   0.0587 0.50  
2266: 66 16 50  0   66 16 51  0             295162.8221   0.0306  0.050   0.0306 0.50  
2267: 66 17 50  0   66 15 51  0             295162.8221   0.0306  0.050   0.0306 0.50  
2268: 63 14 50  0   63 12 51  0             295271.9809   0.0403  0.050               
2269: 62 12 50  0   62 12 51  0             295306.7904   0.0116  0.050   0.0117 0.50  
2270: 62 13 50  0   62 11 51  0             295306.7904   0.0116  0.050   0.0117 0.50  
2271: 61 12 50  0   61 10 51  0             295340.8265  -0.0347  0.050               
2272: 60 10 50  0   60 10 51  0             295374.1306  -0.0673  0.050  -0.0674 0.50  
2273: 60 11 50  0   60  9 51  0             295374.1306  -0.0673  0.050  -0.0674 0.50  
2274: 56  6 50  0   56  6 51  0             295500.1816  -0.0962  0.050  -0.0962 0.50  
2275: 56  7 50  0   56  5 51  0             295500.1816  -0.0962  0.050  -0.0962 0.50  
2276: 50  0 50  0   49  0 49  0             295534.0552  -0.0017  0.050  -0.0018 0.50  
2277: 50  1 50  0   49  1 49  0             295534.0552  -0.0017  0.050  -0.0018 0.50  
2278: 49  1 48  0   48  1 47  0             295536.1698  -0.0211  0.050  -0.0211 0.50  
2279: 49  2 48  0   48  2 47  0             295536.1698  -0.0211  0.050  -0.0211 0.50  
2280: 48  2 46  0   47  2 45  0             295537.7753  -0.0176  0.050  -0.0176 0.50  
2281: 48  3 46  0   47  3 45  0             295537.7753  -0.0176  0.050  -0.0176 0.50  
2282: 47  3 44  0   46  3 43  0             295538.8840  -0.0523  0.050  -0.0523 0.50  
2283: 47  4 44  0   46  4 43  0             295538.8840  -0.0523  0.050  -0.0523 0.50  
2284: 39 11 28  0   38 11 27  0             295542.7031   0.0191  0.050   0.0191 0.50  
2285: 39 12 28  0   38 12 27  0             295542.7031   0.0191  0.050   0.0191 0.50  
2286: 38 12 26  0   37 12 25  0             295544.6928  -0.0115  0.050  -0.0115 0.50  
2287: 38 13 26  0   37 13 25  0             295544.6928  -0.0115  0.050  -0.0115 0.50  
2288: 37 13 24  0   36 13 23  0             295548.0237  -0.0729  0.050  -0.0730 0.50  
2289: 37 14 24  0   36 14 23  0             295548.0237  -0.0729  0.050  -0.0730 0.50  
2290: 35 15 20  0   34 15 19  0             295562.6557   0.0318  0.050   0.0319 0.50  
2291: 35 16 20  0   34 16 19  0             295562.6557   0.0318  0.050   0.0319 0.50  
2292: 34 16 18  0   33 16 17  0             295577.3863   0.0220  0.050   0.0221 0.50  
2293: 34 17 18  0   33 17 17  0             295577.3863   0.0220  0.050   0.0221 0.50  
2294: 27 22  5  0   26 22  4  0             295579.9101   0.0386  0.050               
2295: 33 17 16  0   32 17 15  0             295602.2825   0.0143  0.050   0.0143 0.50  
2296: 33 18 16  0   32 18 15  0             295602.2825   0.0143  0.050   0.0143 0.50  
2297: 32 18 14  0   31 18 13  0             295646.4647  -0.0511  0.050  -0.0511 0.50  
2298: 32 19 14  0   31 19 13  0             295646.4647  -0.0511  0.050  -0.0511 0.50  
2299: 31 19 12  0   30 19 11  0             295731.4031  -0.0967  0.050  -0.0948 0.50  
2300: 31 20 12  0   30 20 11  0             295731.4031  -0.0928  0.050  -0.0948 0.50  
2301: 30 21 10  0   29 21  9  0             295915.2484   0.0083  0.050               
2302: 30 20 10  0   29 20  9  0             295916.5438   0.0531  0.050               
2303: 28 25  4  0   27 25  3  0             296277.0663   0.0081  0.050               
2304: 29 22  8  0   28 22  7  0             296327.7647   0.0089  0.050               
2305: 29 21  8  0   28 21  7  0             296501.0323   0.0161  0.050               
2306: 28 25  3  0   27 25  2  0             297906.8321   0.0363  0.050               
2307: 28 22  6  0   27 22  5  0             300600.1934  -0.0219  0.050               
2308: 67 16 51  0   67 16 52  0             301000.4939  -0.0125  0.050  -0.0126 0.50  
2309: 67 17 51  0   67 15 52  0             301000.4939  -0.0125  0.050  -0.0126 0.50  
2310: 65 14 51  0   65 14 52  0             301075.8494  -0.0699  0.050  -0.0700 0.50  
2311: 65 15 51  0   65 13 52  0             301075.8494  -0.0699  0.050  -0.0700 0.50  
2312: 64 13 51  0   64 13 52  0             301112.4671   0.0086  0.050   0.0086 0.50  
2313: 64 14 51  0   64 12 52  0             301112.4671   0.0086  0.050   0.0086 0.50  
2314: 62 11 51  0   62 11 52  0             301183.2843   0.0340  0.050   0.0340 0.50  
2315: 62 12 51  0   62 10 52  0             301183.2843   0.0340  0.050   0.0340 0.50  
2316: 61 10 51  0   61 10 52  0             301217.5921   0.0700  0.050   0.0701 0.50  
2317: 61 11 51  0   61  9 52  0             301217.5921   0.0700  0.050   0.0701 0.50  
2318: 60  9 51  0   60  9 52  0             301251.0949   0.0382  0.050   0.0382 0.50  
2319: 60 10 51  0   60  8 52  0             301251.0949   0.0382  0.050   0.0382 0.50  
2320: 58  7 51  0   58  7 52  0             301316.0098   0.0589  0.050   0.0589 0.50  
2321: 58  8 51  0   58  6 52  0             301316.0098   0.0589  0.050   0.0589 0.50  
2322: 57  6 51  0   57  6 52  0             301347.3972   0.0690  0.050   0.0690 0.50  
2323: 57  7 51  0   57  5 52  0             301347.3972   0.0690  0.050   0.0690 0.50  
2324: 51  0 51  0   50  0 50  0             301383.9253   0.0487  0.050   0.0488 0.50  
2325: 51  1 51  0   50  1 50  0             301383.9253   0.0487  0.050   0.0488 0.50  
2326: 50  1 49  0   49  1 48  0             301386.0244   0.0241  0.050   0.0242 0.50  
2327: 50  2 49  0   49  2 48  0             301386.0244   0.0241  0.050   0.0242 0.50  
2328: 49  2 47  0   48  2 46  0             301387.5951   0.0161  0.050   0.0161 0.50  
2329: 49  3 47  0   48  3 46  0             301387.5951   0.0161  0.050   0.0161 0.50  
2330: 42  9 33  0   41  9 32  0             301389.9918  -0.1230  0.050   0.0278 0.09  
2331: 42 10 33  0   41 10 32  0             301389.9918  -0.1230  0.050   0.0278 0.09  
2332: 43  8 35  0   42  8 34  0             301389.9918  -0.0051  0.050   0.0278 0.10  
2333: 43  9 35  0   42  9 34  0             301389.9918  -0.0051  0.050   0.0278 0.10  
2334: 44  7 37  0   43  7 36  0             301389.9918   0.0042  0.050   0.0278 0.10  
2335: 44  8 37  0   43  8 36  0             301389.9918   0.0042  0.050   0.0278 0.10  
2336: 45  6 39  0   44  6 38  0             301389.9918   0.0363  0.050   0.0278 0.10  
2337: 45  7 39  0   44  7 38  0             301389.9918   0.0363  0.050   0.0278 0.10  
2338: 46  5 41  0   45  5 40  0             301389.9918   0.2014  0.050   0.0278 0.11  
2339: 46  6 41  0   45  6 40  0             301389.9918   0.2014  0.050   0.0278 0.11  
2340: 39 12 27  0   38 12 26  0             301393.0610   0.0211  0.050   0.0212 0.50  
2341: 39 13 27  0   38 13 26  0             301393.0610   0.0211  0.050   0.0212 0.50  
2342: 38 13 25  0   37 13 24  0             301395.9237   0.0122  0.050   0.0123 0.50  
2343: 38 14 25  0   37 14 24  0             301395.9237   0.0122  0.050   0.0123 0.50  
2344: 37 14 23  0   36 14 22  0             301400.6656   0.0065  0.050               
2345: 36 15 21  0   35 15 20  0             301408.3709   0.0099  0.050   0.0099 0.50  
2346: 36 16 21  0   35 16 20  0             301408.3709   0.0099  0.050   0.0099 0.50  
2347: 35 16 19  0   34 16 18  0             301420.8930   0.0151  0.050   0.0151 0.50  
2348: 35 17 19  0   34 17 18  0             301420.8930   0.0151  0.050   0.0151 0.50  
2349: 34 17 17  0   33 17 16  0             301441.5658  -0.0720  0.050  -0.0721 0.50  
2350: 34 18 17  0   33 18 16  0             301441.5658  -0.0720  0.050  -0.0721 0.50  
2351: 33 18 15  0   32 18 14  0             301477.4292  -0.0370  0.050  -0.0370 0.50  
2352: 33 19 15  0   32 19 14  0             301477.4292  -0.0370  0.050  -0.0370 0.50  
2353: 32 19 13  0   31 19 12  0             301543.3606   0.0157  0.050   0.0159 0.50  
2354: 32 20 13  0   31 20 12  0             301543.3606   0.0160  0.050   0.0159 0.50  
2355: 31 20 11  0   30 20 10  0             301676.9153  -0.0286  0.050   0.0245 0.50  
2356: 31 21 11  0   30 21 10  0             301676.9153   0.0776  0.050   0.0245 0.50  
2357: 30 22  9  0   29 22  8  0             301984.0130  -0.0103  0.050               
2358: 30 21  9  0   29 21  8  0             302005.8685  -0.0133  0.050               
2359: 29 23  7  0   28 23  6  0             302290.8129   0.0234  0.050               
2360: 29 22  7  0   28 22  6  0             303801.4579   0.0855  0.050               
2361: 29 26  4  0   28 26  3  0             306682.6812   0.0040  0.050               
2362: 29 24  6  0   28 24  5  0             306816.2081  -0.0251  0.050               
2363: 66 14 52  0   66 14 53  0             306915.1103   0.0146  0.050   0.0147 0.50  
2364: 66 15 52  0   66 13 53  0             306915.1103   0.0146  0.050   0.0147 0.50  
2365: 65 13 52  0   65 13 53  0             306952.5674  -0.0241  0.050  -0.0242 0.50  
2366: 65 14 52  0   65 12 53  0             306952.5674  -0.0241  0.050  -0.0242 0.50  
2367: 63 11 52  0   63 11 53  0             307025.3647   0.0680  0.050   0.0680 0.50  
2368: 63 12 52  0   63 10 53  0             307025.3647   0.0680  0.050   0.0680 0.50  
2369: 62 10 52  0   62 10 53  0             307060.5678   0.0441  0.050   0.0441 0.50  
2370: 62 11 52  0   62  9 53  0             307060.5678   0.0441  0.050   0.0441 0.50  
2371: 61  9 52  0   61  9 53  0             307095.0426   0.0300  0.050   0.0300 0.50  
2372: 61 10 52  0   61  8 53  0             307095.0426   0.0300  0.050   0.0300 0.50  
2373: 60  8 52  0   60  8 53  0             307128.8416   0.0699  0.050   0.0700 0.50  
2374: 60  9 52  0   60  7 53  0             307128.8416   0.0699  0.050   0.0700 0.50  
2375: 58  6 52  0   58  6 53  0             307194.1853   0.0507  0.050   0.0507 0.50  
2376: 58  7 52  0   58  5 53  0             307194.1853   0.0507  0.050   0.0507 0.50  
2377: 52  0 52  0   51  0 51  0             307233.5762   0.0161  0.050   0.0162 0.50  
2378: 52  1 52  0   51  1 51  0             307233.5762   0.0161  0.050   0.0162 0.50  
2379: 51  1 50  0   50  1 49  0             307235.7000   0.0265  0.050   0.0265 0.50  
2380: 51  2 50  0   50  2 49  0             307235.7000   0.0265  0.050   0.0265 0.50  
2381: 50  2 48  0   49  2 47  0             307237.2446   0.0155  0.050   0.0155 0.50  
2382: 50  3 48  0   49  3 47  0             307237.2446   0.0155  0.050   0.0155 0.50  
2383: 42 10 32  0   41 10 31  0             307239.2756  -0.0738  0.050   0.0496 0.06  
2384: 42 11 32  0   41 11 31  0             307239.2756  -0.0738  0.050   0.0496 0.06  
2385: 43  9 34  0   42  9 33  0             307239.2756   0.1236  0.050   0.0496 0.07  
2386: 43 10 34  0   42 10 33  0             307239.2756   0.1236  0.050   0.0496 0.07  
2387: 44  8 36  0   43  8 35  0             307239.2756   0.0884  0.050   0.0496 0.07  
2388: 44  9 36  0   43  9 35  0             307239.2756   0.0884  0.050   0.0496 0.07  
2389: 45  7 38  0   44  7 37  0             307239.2756  -0.0261  0.050   0.0496 0.07  
2390: 45  8 38  0   44  8 37  0             307239.2756  -0.0261  0.050   0.0496 0.07  
2391: 46  6 40  0   45  6 39  0             307239.2756  -0.0950  0.050   0.0496 0.07  
2392: 46  7 40  0   45  7 39  0             307239.2756  -0.0950  0.050   0.0496 0.07  
2393: 47  5 42  0   46  5 41  0             307239.2756  -0.0120  0.050   0.0496 0.08  
2394: 47  6 42  0   46  6 41  0             307239.2756  -0.0120  0.050   0.0496 0.08  
2395: 48  4 44  0   47  4 43  0             307239.2756   0.3167  0.050   0.0496 0.08  
2396: 48  5 44  0   47  5 43  0             307239.2756   0.3167  0.050   0.0496 0.08  
2397: 40 12 28  0   39 12 27  0             307241.3506   0.0488  0.050   0.0489 0.50  
2398: 40 13 28  0   39 13 27  0             307241.3506   0.0488  0.050   0.0489 0.50  
2399: 39 13 26  0   38 13 25  0             307243.7328   0.0289  0.050   0.0289 0.50  
2400: 39 14 26  0   38 14 25  0             307243.7328   0.0289  0.050   0.0289 0.50  
2401: 38 14 24  0   37 14 23  0             307247.7970   0.0417  0.050   0.0418 0.50  
2402: 38 15 24  0   37 15 23  0             307247.7970   0.0417  0.050   0.0418 0.50  
2403: 37 15 22  0   36 15 21  0             307254.3919   0.0293  0.050   0.0293 0.50  
2404: 37 16 22  0   36 16 21  0             307254.3919   0.0293  0.050   0.0293 0.50  
2405: 56  4 52  0   56  4 53  0             307256.5987  -0.0807  0.050  -0.0807 0.50  
2406: 56  5 52  0   56  3 53  0             307256.5987  -0.0807  0.050  -0.0807 0.50  
2407: 36 16 20  0   35 16 19  0             307265.0454  -0.0012  0.050  -0.0012 0.50  
2408: 36 17 20  0   35 17 19  0             307265.0454  -0.0012  0.050  -0.0012 0.50  
2409: 35 17 18  0   34 17 17  0             307282.4863  -0.0322  0.050  -0.0322 0.50  
2410: 35 18 18  0   34 18 17  0             307282.4863  -0.0322  0.050  -0.0322 0.50  
2411: 34 18 16  0   33 18 15  0             307311.9163  -0.0487  0.050  -0.0487 0.50  
2412: 34 19 16  0   33 19 15  0             307311.9163  -0.0487  0.050  -0.0487 0.50  
2413: 33 19 14  0   32 19 13  0             307364.2221   0.0210  0.050   0.0210 0.50  
2414: 33 20 14  0   32 20 13  0             307364.2221   0.0210  0.050   0.0210 0.50  
2415: 32 20 12  0   31 20 11  0             307464.5234   0.0205  0.050   0.0245 0.50  
2416: 32 21 12  0   31 21 11  0             307464.5234   0.0285  0.050   0.0245 0.50  
2417: 31 22 10  0   30 22  9  0             307681.4350  -0.0875  0.050               
2418: 31 21 10  0   30 21  9  0             307683.7806  -0.0207  0.050               
2419: 30 23  8  0   29 23  7  0             308144.8123   0.0141  0.050               
2420: 29 25  5  0   28 25  4  0             308191.9061   0.0851  0.050               
2421: 24 19  5  0   23 17  6  0             308803.8528  -0.0399  0.050               
2422: 25 21  4  0   24 19  5  0             309428.1389  -0.0717  0.050               
2423: 23 17  7  0   22 15  8  0             312204.9622   0.0481  0.050               
2424: 22 13  9  0   21 11 10  0             312763.6324  -0.0413  0.050  -0.0458 0.50  
2425: 22 14  9  0   21 12 10  0             312763.6324  -0.0502  0.050  -0.0458 0.50  
2426: 66 13 53  0   66 13 54  0             312792.3587   0.0200  0.050   0.0200 0.50  
2427: 66 14 53  0   66 12 54  0             312792.3587   0.0200  0.050   0.0200 0.50  
2428: 64 11 53  0   64 11 54  0             312867.0174   0.0189  0.050   0.0190 0.50  
2429: 64 12 53  0   64 10 54  0             312867.0174   0.0189  0.050   0.0190 0.50  
2430: 63 10 53  0   63 10 54  0             312903.2733   0.0720  0.050   0.0721 0.50  
2431: 63 11 53  0   63  9 54  0             312903.2733   0.0720  0.050   0.0721 0.50  
2432: 62  9 53  0   62  9 54  0             312938.6075  -0.0565  0.050  -0.0565 0.50  
2433: 62 10 53  0   62  8 54  0             312938.6075  -0.0565  0.050  -0.0565 0.50  
2434: 61  8 53  0   61  8 54  0             312973.4219   0.0267  0.050   0.0268 0.50  
2435: 61  9 53  0   61  7 54  0             312973.4219   0.0267  0.050   0.0268 0.50  
2436: 21 10 11  0   20  8 12  0             312994.3371   0.0223  0.050   0.0223 0.50  
2437: 21 11 11  0   20  9 12  0             312994.3371   0.0222  0.050   0.0223 0.50  
2438: 53  0 53  0   52  0 52  0             313083.1054   0.0005  0.050   0.0006 0.50  
2439: 53  1 53  0   52  1 52  0             313083.1054   0.0005  0.050   0.0006 0.50  
2440: 52  1 51  0   51  1 50  0             313085.2018  -0.0063  0.050  -0.0063 0.50  
2441: 52  2 51  0   51  2 50  0             313085.2018  -0.0063  0.050  -0.0063 0.50  
2442: 42 11 31  0   41 11 30  0             313088.4406  -0.0237  0.050   0.0564 0.06  
2443: 42 12 31  0   41 12 30  0             313088.4406  -0.0237  0.050   0.0564 0.06  
2444: 43 10 33  0   42 10 32  0             313088.4406   0.3681  0.050   0.0564 0.06  
2445: 43 11 33  0   42 11 32  0             313088.4406   0.3681  0.050   0.0564 0.06  
2446: 44  9 35  0   43  9 34  0             313088.4406   0.3806  0.050   0.0564 0.06  
2447: 44 10 35  0   43 10 34  0             313088.4406   0.3806  0.050   0.0564 0.06  
2448: 45  8 37  0   44  8 36  0             313088.4406   0.1965  0.050   0.0564 0.06  
2449: 45  9 37  0   44  9 36  0             313088.4406   0.1965  0.050   0.0564 0.06  
2450: 46  7 39  0   45  7 38  0             313088.4406  -0.0396  0.050   0.0564 0.06  
2451: 46  8 39  0   45  8 38  0             313088.4406  -0.0396  0.050   0.0564 0.06  
2452: 47  6 41  0   46  6 40  0             313088.4406  -0.2083  0.050   0.0564 0.07  
2453: 47  7 41  0   46  7 40  0             313088.4406  -0.2083  0.050   0.0564 0.07  
2454: 48  5 43  0   47  5 42  0             313088.4406  -0.2066  0.050   0.0564 0.07  
2455: 48  6 43  0   47  6 42  0             313088.4406  -0.2066  0.050   0.0564 0.07  
2456: 49  4 45  0   48  4 44  0             313088.4406   0.0570  0.050   0.0564 0.07  
2457: 49  5 45  0   48  5 44  0             313088.4406   0.0570  0.050   0.0564 0.07  
2458: 40 13 27  0   39 13 26  0             313091.4655   0.0125  0.050   0.0125 0.50  
2459: 40 14 27  0   39 14 26  0             313091.4655   0.0125  0.050   0.0125 0.50  
2460: 39 14 25  0   38 14 24  0             313094.9358   0.0495  0.050   0.0496 0.50  
2461: 39 15 25  0   38 15 24  0             313094.9358   0.0495  0.050   0.0496 0.50  
2462: 38 15 23  0   37 15 22  0             313100.5700   0.0211  0.050   0.0212 0.50  
2463: 38 16 23  0   37 16 22  0             313100.5700   0.0211  0.050   0.0212 0.50  
2464: 57  4 53  0   57  4 54  0             313105.0882  -0.0759  0.050  -0.0760 0.50  
2465: 57  5 53  0   57  3 54  0             313105.0882  -0.0759  0.050  -0.0760 0.50  
2466: 37 16 21  0   36 16 20  0             313109.7333   0.0341  0.050   0.0341 0.50  
2467: 37 17 21  0   36 17 20  0             313109.7333   0.0341  0.050   0.0341 0.50  
2468: 29 23  6  0   28 23  5  0             313114.4470   0.0688  0.050               
2469: 36 17 19  0   35 17 18  0             313124.5690   0.0541  0.050   0.0541 0.50  
2470: 36 18 19  0   35 18 18  0             313124.5690   0.0541  0.050   0.0541 0.50  
2471: 35 18 17  0   34 18 16  0             313149.0028  -0.0109  0.050  -0.0110 0.50  
2472: 35 19 17  0   34 19 16  0             313149.0028  -0.0109  0.050  -0.0110 0.50  
2473: 34 19 15  0   33 19 14  0             313191.2495   0.0433  0.050   0.0434 0.50  
2474: 34 20 15  0   33 20 14  0             313191.2495   0.0434  0.050   0.0434 0.50  
2475: 33 20 13  0   32 20 12  0             313268.7698   0.0567  0.050   0.0570 0.50  
2476: 33 21 13  0   32 21 12  0             313268.7698   0.0572  0.050   0.0570 0.50  
2477: 32 21 11  0   31 21 10  0             313426.0219  -0.0699  0.050   0.0323 0.50  
2478: 32 22 11  0   31 22 10  0             313426.0219   0.1345  0.050   0.0323 0.50  
2479: 31 23  9  0   30 23  8  0             313784.6715  -0.0524  0.050               
2480: 31 22  9  0   30 22  8  0             313821.4179  -0.0136  0.050               
2481: 30 24  7  0   29 24  6  0             314007.8536   0.0497  0.050               
2482: 29 25  4  0   28 25  3  0             314233.8672   0.0800  0.050               
2483: 30 23  7  0   29 23  6  0             316118.9433   0.0597  0.050               
2484: 24 19  6  0   23 17  7  0             317415.0007   0.0121  0.050               
2485: 30 25  6  0   29 25  5  0             318105.8079  -0.0414  0.050               
2486: 29 24  5  0   28 24  4  0             318345.3110  -0.0018  0.050               
2487: 68 14 54  0   68 14 55  0             318592.1355  -0.0887  0.050  -0.0888 0.50  
2488: 68 15 54  0   68 13 55  0             318592.1355  -0.0887  0.050  -0.0888 0.50  
2489: 67 13 54  0   67 13 55  0             318631.7417   0.0436  0.050   0.0437 0.50  
2490: 67 14 54  0   67 12 55  0             318631.7417   0.0436  0.050   0.0437 0.50  
2491: 66 12 54  0   66 12 55  0             318670.4518   0.0467  0.050   0.0467 0.50  
2492: 66 13 54  0   66 11 55  0             318670.4518   0.0467  0.050   0.0467 0.50  
2493: 65 11 54  0   65 11 55  0             318708.3296  -0.0243  0.050  -0.0243 0.50  
2494: 65 12 54  0   65 10 55  0             318708.3296  -0.0243  0.050  -0.0243 0.50  
2495: 22 12 10  0   21 10 11  0             318724.4841  -0.0864  0.050  -0.0866 0.50  
2496: 22 13 10  0   21 11 11  0             318724.4841  -0.0866  0.050  -0.0866 0.50  
2497: 63  9 54  0   63  9 55  0             318782.0275   0.0182  0.050   0.0183 0.50  
2498: 63 10 54  0   63  8 55  0             318782.0275   0.0182  0.050   0.0183 0.50  
2499: 62  8 54  0   62  8 55  0             318817.7659   0.0340  0.050   0.0341 0.50  
2500: 62  9 54  0   62  7 55  0             318817.7659   0.0340  0.050   0.0341 0.50  
2501: 61  8 54  0   61  6 55  0             318852.7939   0.0654  0.050               
2502: 60  6 54  0   60  6 55  0             318887.0088   0.0023  0.050   0.0023 0.50  
2503: 60  7 54  0   60  5 55  0             318887.0088   0.0023  0.050   0.0023 0.50  
2504: 30 26  5  0   29 26  4  0             318893.5513   0.0429  0.050               
2505: 21  9 12  0   20  7 13  0             318897.2487  -0.0571  0.050  -0.0571 0.50  
2506: 21 10 12  0   20  8 13  0             318897.2487  -0.0571  0.050  -0.0571 0.50  
2507: 54  0 54  0   53  0 53  0             318932.4761  -0.0321  0.050  -0.0321 0.50  
2508: 54  1 54  0   53  1 53  0             318932.4761  -0.0321  0.050  -0.0321 0.50  
2509: 53  1 52  0   52  1 51  0             318934.6348   0.0332  0.050   0.0333 0.50  
2510: 53  2 52  0   52  2 51  0             318934.6348   0.0332  0.050   0.0333 0.50  
2511: 42 12 30  0   41 12 29  0             318937.6947   0.1356  0.050   0.0082 0.08  
2512: 42 13 30  0   41 13 29  0             318937.6947   0.1356  0.050   0.0082 0.08  
2513: 47  7 40  0   46  7 39  0             318937.6947   0.1746  0.050   0.0082 0.10  
2514: 47  8 40  0   46  8 39  0             318937.6947   0.1746  0.050   0.0082 0.10  
2515: 48  6 42  0   47  6 41  0             318937.6947  -0.0925  0.050   0.0082 0.10  
2516: 48  7 42  0   47  7 41  0             318937.6947  -0.0925  0.050   0.0082 0.10  
2517: 49  5 44  0   48  5 43  0             318937.6947  -0.1714  0.050   0.0082 0.11  
2518: 49  6 44  0   48  6 43  0             318937.6947  -0.1714  0.050   0.0082 0.11  
2519: 50  4 46  0   49  4 45  0             318937.6947   0.0273  0.050   0.0082 0.11  
2520: 50  5 46  0   49  5 45  0             318937.6947   0.0273  0.050   0.0082 0.11  
2521: 41 13 28  0   40 13 27  0             318939.1492   0.0078  0.050   0.0078 0.50  
2522: 41 14 28  0   40 14 27  0             318939.1492   0.0078  0.050   0.0078 0.50  
2523: 40 14 26  0   39 14 25  0             318942.0547   0.0344  0.050   0.0344 0.50  
2524: 40 15 26  0   39 15 25  0             318942.0547   0.0344  0.050   0.0344 0.50  
2525: 39 15 24  0   38 15 23  0             318946.8841   0.0265  0.050   0.0266 0.50  
2526: 39 16 24  0   38 16 23  0             318946.8841   0.0265  0.050   0.0266 0.50  
2527: 38 16 22  0   37 16 21  0             318954.7019  -0.0050  0.050  -0.0050 0.50  
2528: 38 17 22  0   37 17 21  0             318954.7019  -0.0050  0.050  -0.0050 0.50  
2529: 37 17 20  0   36 17 19  0             318967.3712   0.0298  0.050   0.0298 0.50  
2530: 37 18 20  0   36 18 19  0             318967.3712   0.0298  0.050   0.0298 0.50  
2531: 36 18 18  0   35 18 17  0             318987.8759  -0.0516  0.050  -0.0517 0.50  
2532: 36 19 18  0   35 19 17  0             318987.8759  -0.0516  0.050  -0.0517 0.50  
2533: 35 19 16  0   34 19 15  0             319022.5650   0.0339  0.050   0.0340 0.50  
2534: 35 20 16  0   34 20 15  0             319022.5650   0.0339  0.050   0.0340 0.50  
2535: 34 20 14  0   33 20 13  0             319083.8149  -0.0064  0.050  -0.0065 0.50  
2536: 34 21 14  0   33 21 13  0             319083.8149  -0.0064  0.050  -0.0065 0.50  
2537: 32 23 10  0   31 23  9  0             319456.2141  -0.0708  0.050               
2538: 32 22 10  0   31 22  9  0             319460.3308  -0.0127  0.050               
2539: 31 24  8  0   30 24  7  0             319965.1154   0.0402  0.050               
2540: 23 14  9  0   22 12 10  0             324387.3708  -0.0076  0.050  -0.0177 0.50  
2541: 23 15  9  0   22 13 10  0             324387.3708  -0.0277  0.050  -0.0177 0.50  
2542: 66 11 55  0   66 11 56  0             324549.4026   0.0415  0.050   0.0415 0.50  
2543: 66 12 55  0   66 10 56  0             324549.4026   0.0415  0.050   0.0415 0.50  
2544: 64  9 55  0   64  9 56  0             324625.0347  -0.0110  0.050  -0.0110 0.50  
2545: 64 10 55  0   64  8 56  0             324625.0347  -0.0110  0.050  -0.0110 0.50  
2546: 62  7 55  0   62  7 56  0             324697.7158  -0.0682  0.050  -0.0682 0.50  
2547: 62  8 55  0   62  6 56  0             324697.7158  -0.0682  0.050  -0.0682 0.50  
2548: 61  6 55  0   61  6 56  0             324733.0245  -0.0425  0.050  -0.0425 0.50  
2549: 61  7 55  0   61  5 56  0             324733.0245  -0.0425  0.050  -0.0425 0.50  
2550: 55  0 55  0   54  0 54  0             324781.7899   0.0221  0.050   0.0222 0.50  
2551: 55  1 55  0   54  1 54  0             324781.7899   0.0221  0.050   0.0222 0.50  
2552: 54  1 53  0   53  1 52  0             324783.8189  -0.0320  0.050  -0.0320 0.50  
2553: 54  2 53  0   53  2 52  0             324783.8189  -0.0320  0.050  -0.0320 0.50  
2554: 43 12 31  0   42 12 30  0             324785.3106  -0.2247  0.050  -0.0041 0.09  
2555: 43 13 31  0   42 13 30  0             324785.3106  -0.2247  0.050  -0.0041 0.09  
2556: 44 11 33  0   43 11 32  0             324785.3106   0.2235  0.050  -0.0041 0.09  
2557: 44 12 33  0   43 12 32  0             324785.3106   0.2235  0.050  -0.0041 0.09  
2558: 45 10 35  0   44 10 34  0             324785.3106   0.1757  0.050  -0.0041 0.10  
2559: 45 11 35  0   44 11 34  0             324785.3106   0.1757  0.050  -0.0041 0.10  
2560: 46  9 37  0   45  9 36  0             324785.3106  -0.1634  0.050  -0.0041 0.10  
2561: 46 10 37  0   45 10 36  0             324785.3106  -0.1634  0.050  -0.0041 0.10  
2562: 53  2 51  0   52  2 50  0             324785.3106  -0.0267  0.050  -0.0041 0.12  
2563: 53  3 51  0   52  3 50  0             324785.3106  -0.0267  0.050  -0.0041 0.12  
2564: 42 13 29  0   41 13 28  0             324786.8107   0.0562  0.050  -0.0153 0.10  
2565: 42 14 29  0   41 14 28  0             324786.8107   0.0562  0.050  -0.0153 0.10  
2566: 49  6 43  0   48  6 42  0             324786.8107   0.0276  0.050  -0.0153 0.13  
2567: 49  7 43  0   48  7 42  0             324786.8107   0.0276  0.050  -0.0153 0.13  
2568: 50  5 45  0   49  5 44  0             324786.8107  -0.1313  0.050  -0.0153 0.13  
2569: 50  6 45  0   49  6 44  0             324786.8107  -0.1313  0.050  -0.0153 0.13  
2570: 51  4 47  0   50  4 46  0             324786.8107   0.0030  0.050  -0.0153 0.14  
2571: 51  5 47  0   50  5 46  0             324786.8107   0.0030  0.050  -0.0153 0.14  
2572: 41 14 27  0   40 14 26  0             324789.1568   0.0254  0.050   0.0254 0.50  
2573: 41 15 27  0   40 15 26  0             324789.1568   0.0254  0.050   0.0254 0.50  
2574: 40 15 25  0   39 15 24  0             324793.2760   0.0363  0.050   0.0364 0.50  
2575: 40 16 25  0   39 16 24  0             324793.2760   0.0363  0.050   0.0364 0.50  
2576: 39 16 23  0   38 16 22  0             324800.0424   0.0712  0.050   0.0712 0.50  
2577: 39 17 23  0   38 17 22  0             324800.0424   0.0712  0.050   0.0712 0.50  
2578: 38 17 21  0   37 17 20  0             324810.7633  -0.0244  0.050  -0.0244 0.50  
2579: 38 18 21  0   37 18 20  0             324810.7633  -0.0244  0.050  -0.0244 0.50  
2580: 37 18 19  0   36 18 18  0             324828.2293   0.0056  0.050   0.0057 0.50  
2581: 37 19 19  0   36 19 18  0             324828.2293   0.0056  0.050   0.0057 0.50  
2582: 36 19 17  0   35 19 16  0             324856.9726   0.0104  0.050   0.0105 0.50  
2583: 36 20 17  0   35 20 16  0             324856.9726   0.0104  0.050   0.0105 0.50  
2584: 35 20 15  0   34 20 14  0             324906.3634   0.0104  0.050   0.0104 0.50  
2585: 35 21 15  0   34 21 14  0             324906.3634   0.0104  0.050   0.0104 0.50  
2586: 34 21 13  0   33 21 12  0             324997.0294   0.0149  0.050   0.0155 0.50  
2587: 34 22 13  0   33 22 12  0             324997.0294   0.0160  0.050   0.0155 0.50  
2588: 33 22 11  0   32 22 10  0             325181.3451  -0.0946  0.050               
2589: 30 24  6  0   29 24  5  0             325551.6157   0.0521  0.050               
2590: 32 24  9  0   31 24  8  0             325596.3344  -0.0074  0.050               
2591: 32 23  9  0   31 23  8  0             325656.7565   0.0791  0.050               
2592: 31 25  7  0   30 25  6  0             325682.7683   0.0050  0.050               
2593: 30 25  5  0   29 25  4  0             329291.9100   0.0647  0.050               
2594: 26 21  5  0   25 19  6  0             330053.4673  -0.0259  0.050               
2595: 23 13 10  0   22 11 11  0             330366.6646   0.0763  0.050   0.0761 0.50  
2596: 23 14 10  0   22 12 11  0             330366.6646   0.0758  0.050   0.0761 0.50  
2597: 67 11 56  0   67 11 57  0             330390.0368   0.0188  0.050   0.0188 0.50  
2598: 67 12 56  0   67 10 57  0             330390.0368   0.0188  0.050   0.0188 0.50  
2599: 56  0 56  0   55  0 55  0             330630.9081   0.0275  0.050   0.0275 0.50  
2600: 56  1 56  0   55  1 55  0             330630.9081   0.0275  0.050   0.0275 0.50  
2601: 44 12 32  0   43 12 31  0             330633.2406  -0.1585  0.050   0.0080 0.11  
2602: 44 13 32  0   43 13 31  0             330633.2406  -0.1585  0.050   0.0080 0.11  
2603: 45 11 34  0   44 11 33  0             330633.2406   0.0294  0.050   0.0080 0.11  
2604: 45 12 34  0   44 12 33  0             330633.2406   0.0294  0.050   0.0080 0.11  
2605: 46 10 36  0   45 10 35  0             330633.2406  -0.2249  0.050   0.0080 0.12  
2606: 46 11 36  0   45 11 35  0             330633.2406  -0.2249  0.050   0.0080 0.12  
2607: 55  1 54  0   54  1 53  0             330633.2406   0.2868  0.050   0.0080 0.16  
2608: 55  2 54  0   54  2 53  0             330633.2406   0.2868  0.050   0.0080 0.16  
2609: 43 13 30  0   42 13 29  0             330634.3870   0.1073  0.050  -0.0458 0.14  
2610: 43 14 30  0   42 14 29  0             330634.3870   0.1073  0.050  -0.0458 0.14  
2611: 48  8 40  0   47  8 39  0             330634.3870  -0.1963  0.050  -0.0458 0.16  
2612: 48  9 40  0   47  9 39  0             330634.3870  -0.1963  0.050  -0.0458 0.16  
2613: 54  2 52  0   53  2 51  0             330634.3870  -0.0303  0.050  -0.0458 0.20  
2614: 54  3 52  0   53  3 51  0             330634.3870  -0.0303  0.050  -0.0458 0.20  
2615: 42 14 28  0   41 14 27  0             330635.7916  -0.4065  0.050   0.0479 0.08  
2616: 42 15 28  0   41 15 27  0             330635.7916  -0.4065  0.050   0.0479 0.08  
2617: 50  6 44  0   49  6 43  0             330635.7916   0.1582  0.050   0.0479 0.10  
2618: 50  7 44  0   49  7 43  0             330635.7916   0.1582  0.050   0.0479 0.10  
2619: 51  5 46  0   50  5 45  0             330635.7916  -0.0803  0.050   0.0479 0.10  
2620: 51  6 46  0   50  6 45  0             330635.7916  -0.0803  0.050   0.0479 0.10  
2621: 52  4 48  0   51  4 47  0             330635.7916  -0.0100  0.050   0.0479 0.11  
2622: 52  5 48  0   51  5 47  0             330635.7916  -0.0100  0.050   0.0479 0.11  
2623: 53  3 50  0   52  3 49  0             330635.7916   0.4494  0.050   0.0479 0.11  
2624: 53  4 50  0   52  4 49  0             330635.7916   0.4494  0.050   0.0479 0.11  
2625: 41 15 26  0   40 15 25  0             330639.6712   0.0154  0.050   0.0154 0.50  
2626: 41 16 26  0   40 16 25  0             330639.6712   0.0154  0.050   0.0154 0.50  
2627: 40 16 24  0   39 16 23  0             330645.3977  -0.0175  0.050  -0.0175 0.50  
2628: 40 17 24  0   39 17 23  0             330645.3977  -0.0175  0.050  -0.0175 0.50  
2629: 39 17 22  0   38 17 21  0             330654.7212   0.0253  0.050   0.0253 0.50  
2630: 39 18 22  0   38 18 21  0             330654.7212   0.0253  0.050   0.0253 0.50  
2631: 38 18 20  0   37 18 19  0             330669.5505  -0.0035  0.050  -0.0035 0.50  
2632: 38 19 20  0   37 19 19  0             330669.5505  -0.0035  0.050  -0.0035 0.50  
2633: 37 19 18  0   36 19 17  0             330693.6786   0.0100  0.050   0.0100 0.50  
2634: 37 20 18  0   36 20 17  0             330693.6786   0.0100  0.050   0.0100 0.50  
2635: 36 20 16  0   35 20 15  0             330734.0668  -0.0288  0.050  -0.0288 0.50  
2636: 36 21 16  0   35 21 15  0             330734.0668  -0.0288  0.050  -0.0288 0.50  
2637: 35 21 14  0   34 21 13  0             330805.5701  -0.0317  0.050  -0.0317 0.50  
2638: 35 22 14  0   34 22 13  0             330805.5701  -0.0316  0.050  -0.0317 0.50  
2639: 33 24 10  0   32 24  9  0             331240.2712  -0.0339  0.050               
2640: 33 23 10  0   32 23  9  0             331247.3004  -0.0773  0.050               
2641: 32 25  8  0   31 25  7  0             331784.2270   0.0535  0.050               
2642: 27 23  4  0   26 21  5  0             331889.3986  -0.0285  0.050               
2643: 32 24  8  0   31 24  7  0             332410.6294  -0.0145  0.050               
2644: 31 27  4  0   30 27  3  0             333703.5236   0.0645  0.050               
2645: 24 15  9  0   23 13 10  0             336000.6329   0.0233  0.050   0.0014 0.50  
2646: 24 16  9  0   23 14 10  0             336000.6329  -0.0204  0.050   0.0014 0.50  
2647: 64  7 57  0   64  7 58  0             336387.0702  -0.0053  0.050  -0.0053 0.50  
2648: 64  8 57  0   64  6 58  0             336387.0702  -0.0053  0.050  -0.0053 0.50  
2649: 57  0 57  0   56  0 56  0             336479.8216  -0.0225  0.050  -0.0226 0.50  
2650: 57  1 57  0   56  1 56  0             336479.8216  -0.0225  0.050  -0.0226 0.50  
2651: 44 13 31  0   43 13 30  0             336481.7514   0.0451  0.050  -0.0214 0.14  
2652: 44 14 31  0   43 14 30  0             336481.7514   0.0451  0.050  -0.0214 0.14  
2653: 47 10 37  0   46 10 36  0             336481.7514   0.0940  0.050  -0.0214 0.16  
2654: 47 11 37  0   46 11 36  0             336481.7514   0.0940  0.050  -0.0214 0.16  
2655: 56  1 55  0   55  1 54  0             336481.7514  -0.1561  0.050  -0.0214 0.20  
2656: 56  2 55  0   55  2 54  0             336481.7514  -0.1561  0.050  -0.0214 0.20  
2657: 43 14 29  0   42 14 28  0             336483.2643   0.0617  0.050   0.0461 0.14  
2658: 43 15 29  0   42 15 28  0             336483.2643   0.0617  0.050   0.0461 0.14  
2659: 49  8 41  0   48  8 40  0             336483.2643   0.1887  0.050   0.0461 0.16  
2660: 49  9 41  0   48  9 40  0             336483.2643   0.1887  0.050   0.0461 0.16  
2661: 55  2 53  0   54  2 52  0             336483.2643  -0.0837  0.050   0.0461 0.20  
2662: 55  3 53  0   54  3 52  0             336483.2643  -0.0837  0.050   0.0461 0.20  
2663: 42 15 27  0   41 15 26  0             336486.1417   0.0675  0.050   0.0676 0.50  
2664: 42 16 27  0   41 16 26  0             336486.1417   0.0675  0.050   0.0676 0.50  
2665: 41 16 25  0   40 16 24  0             336490.9951   0.0161  0.050   0.0162 0.50  
2666: 41 17 25  0   40 17 24  0             336490.9951   0.0161  0.050   0.0162 0.50  
2667: 40 17 23  0   39 17 22  0             336498.9529   0.0078  0.050   0.0078 0.50  
2668: 40 18 23  0   39 18 22  0             336498.9529   0.0078  0.050   0.0078 0.50  
2669: 39 18 21  0   38 18 20  0             336511.6455  -0.0170  0.050  -0.0171 0.50  
2670: 39 19 21  0   38 19 20  0             336511.6455  -0.0170  0.050  -0.0171 0.50  
2671: 37 20 17  0   36 20 16  0             336565.5688  -0.0170  0.050  -0.0170 0.50  
2672: 37 21 17  0   36 21 16  0             336565.5688  -0.0170  0.050  -0.0170 0.50  
2673: 36 21 15  0   35 21 14  0             336623.0610  -0.0202  0.050  -0.0202 0.50  
2674: 36 22 15  0   35 22 14  0             336623.0610  -0.0202  0.050  -0.0202 0.50  
2675: 35 22 13  0   34 22 12  0             336728.5502  -0.0144  0.050  -0.0132 0.50  
2676: 35 23 13  0   34 23 12  0             336728.5502  -0.0120  0.050  -0.0132 0.50  
2677: 34 24 11  0   33 24 10  0             336942.9973   0.0244  0.050               
2678: 34 23 11  0   33 23 10  0             336943.7380   0.0592  0.050               
2679: 32 26  7  0   31 26  6  0             337304.2904   0.0458  0.050               
2680: 33 25  9  0   32 25  8  0             337418.7638   0.0290  0.050               
2681: 33 24  9  0   32 24  8  0             337515.8183  -0.0713  0.050               
2682: 31 25  6  0   30 25  5  0             337847.7416   0.0289  0.050               
2683: 31 26  5  0   30 26  4  0             339941.9461  -0.0192  0.050               
2684: 32 25  7  0   31 25  6  0             341087.2251  -0.0967  0.050               
2685: 24 14 10  0   23 12 11  0             342000.6245   0.0542  0.050   0.0536 0.50  
2686: 24 15 10  0   23 13 11  0             342000.6245   0.0530  0.050   0.0536 0.50  
2687: 65  7 58  0   65  7 59  0             342231.3828   0.0760  0.050   0.0761 0.50  
2688: 65  8 58  0   65  6 59  0             342231.3828   0.0760  0.050   0.0761 0.50  
2689: 64  6 58  0   64  6 59  0             342269.6277  -0.0898  0.050  -0.0898 0.50  
2690: 64  7 58  0   64  5 59  0             342269.6277  -0.0898  0.050  -0.0898 0.50  
2691: 45 13 32  0   44 13 31  0             342328.8274  -0.1973  0.050  -0.0272 0.11  
2692: 45 14 32  0   44 14 31  0             342328.8274  -0.1973  0.050  -0.0272 0.11  
2693: 46 12 34  0   45 12 33  0             342328.8274   0.0656  0.050  -0.0272 0.11  
2694: 46 13 34  0   45 13 33  0             342328.8274   0.0656  0.050  -0.0272 0.11  
2695: 47 11 36  0   46 11 35  0             342328.8274  -0.2318  0.050  -0.0272 0.12  
2696: 47 12 36  0   46 12 35  0             342328.8274  -0.2318  0.050  -0.0272 0.12  
2697: 58  0 58  0   57  0 57  0             342328.8274   0.1715  0.050  -0.0272 0.16  
2698: 58  1 58  0   57  1 57  0             342328.8274   0.1715  0.050  -0.0272 0.16  
2699: 49  9 40  0   48  9 39  0             342330.6276   0.0896  0.050  -0.0061 0.22  
2700: 49 10 40  0   48 10 39  0             342330.6276   0.0896  0.050  -0.0061 0.22  
2701: 57  1 56  0   56  1 55  0             342330.6276  -0.0816  0.050  -0.0061 0.28  
2702: 57  2 56  0   56  2 55  0             342330.6276  -0.0816  0.050  -0.0061 0.28  
2703: 43 15 28  0   42 15 27  0             342332.2568  -0.2115  0.050   0.0007 0.14  
2704: 43 16 28  0   42 16 27  0             342332.2568  -0.2115  0.050   0.0007 0.14  
2705: 51  7 44  0   50  7 43  0             342332.2568   0.0212  0.050   0.0007 0.17  
2706: 51  8 44  0   50  8 43  0             342332.2568   0.0212  0.050   0.0007 0.17  
2707: 56  2 54  0   55  2 53  0             342332.2568   0.1297  0.050   0.0007 0.20  
2708: 56  3 54  0   55  3 53  0             342332.2568   0.1297  0.050   0.0007 0.20  
2709: 52  6 46  0   51  6 45  0             342333.1508   0.2637  0.050   0.0271 0.12  
2710: 52  7 46  0   51  7 45  0             342333.1508   0.2637  0.050   0.0271 0.12  
2711: 53  5 48  0   52  5 47  0             342333.1508  -0.1323  0.050   0.0271 0.12  
2712: 53  6 48  0   52  6 47  0             342333.1508  -0.1323  0.050   0.0271 0.12  
2713: 54  4 50  0   53  4 49  0             342333.1508  -0.1894  0.050   0.0271 0.13  
2714: 54  5 50  0   53  5 49  0             342333.1508  -0.1894  0.050   0.0271 0.13  
2715: 55  3 52  0   54  3 51  0             342333.1508   0.1708  0.050   0.0271 0.13  
2716: 55  4 52  0   54  4 51  0             342333.1508   0.1708  0.050   0.0271 0.13  
2717: 42 16 26  0   41 16 25  0             342336.6233   0.0093  0.050   0.0094 0.50  
2718: 42 17 26  0   41 17 25  0             342336.6233   0.0093  0.050   0.0094 0.50  
2719: 41 17 24  0   40 17 23  0             342343.4202  -0.0217  0.050  -0.0217 0.50  
2720: 41 18 24  0   40 18 23  0             342343.4202  -0.0217  0.050  -0.0217 0.50  
2721: 40 18 22  0   39 18 21  0             342354.2986  -0.0586  0.050  -0.0586 0.50  
2722: 40 19 22  0   39 19 21  0             342354.2986  -0.0586  0.050  -0.0586 0.50  
2723: 39 19 20  0   38 19 19  0             342371.7318  -0.0016  0.050  -0.0017 0.50  
2724: 39 20 20  0   38 20 19  0             342371.7318  -0.0016  0.050  -0.0017 0.50  
2725: 38 20 18  0   37 20 17  0             342399.8205  -0.0031  0.050  -0.0031 0.50  
2726: 38 21 18  0   37 21 17  0             342399.8205  -0.0031  0.050  -0.0031 0.50  
2727: 37 21 16  0   36 21 15  0             342446.7901  -0.0060  0.050  -0.0060 0.50  
2728: 37 22 16  0   36 22 15  0             342446.7901  -0.0060  0.050  -0.0060 0.50  
2729: 36 22 14  0   35 22 13  0             342529.8239   0.0426  0.050   0.0428 0.50  
2730: 36 23 14  0   35 23 13  0             342529.8239   0.0428  0.050   0.0428 0.50  
2731: 35 23 12  0   34 23 11  0             342689.2941  -0.0026  0.050   0.0282 0.50  
2732: 35 24 12  0   34 24 11  0             342689.2941   0.0591  0.050   0.0282 0.50  
2733: 34 25 10  0   33 25  9  0             343034.3809   0.0383  0.050               
2734: 34 24 10  0   33 24  9  0             343046.4012  -0.0150  0.050               
2735: 32 28  4  0   31 28  3  0             343427.4904   0.0381  0.050               
2736: 33 26  8  0   32 26  7  0             343596.2463   0.0090  0.050               
2737: 33 25  8  0   32 25  7  0             344516.0108  -0.0106  0.050               
2738: 27 23  5  0   26 21  6  0             346665.9738   0.0490  0.050               
2739: 25 16  9  0   24 14 10  0             347602.5503   0.0475  0.050   0.0014 0.50  
2740: 25 17  9  0   24 15 10  0             347602.5503  -0.0447  0.050   0.0014 0.50  
2741: 24 13 11  0   23 11 12  0             347957.7605   0.0496  0.050   0.0497 0.50  
2742: 24 14 11  0   23 12 12  0             347957.7605   0.0496  0.050   0.0497 0.50  
2743: 51  8 43  0   50  8 42  0             348179.4217  -0.1893  0.050  -0.0492 0.22  
2744: 51  9 43  0   50  9 42  0             348179.4217  -0.1893  0.050  -0.0492 0.22  
2745: 58  1 57  0   57  1 56  0             348179.4217   0.0651  0.050  -0.0492 0.28  
2746: 58  2 57  0   57  2 56  0             348179.4217   0.0651  0.050  -0.0492 0.28  
2747: 57  2 55  0   56  2 54  0             348180.6803  -0.0713  0.050  -0.0714 0.50  
2748: 57  3 55  0   56  3 54  0             348180.6803  -0.0713  0.050  -0.0714 0.50  
2749: 54  5 49  0   53  5 48  0             348181.7227  -0.0363  0.050  -0.0111 0.16  
2750: 54  6 49  0   53  6 48  0             348181.7227  -0.0363  0.050  -0.0111 0.16  
2751: 55  4 51  0   54  4 50  0             348181.7227  -0.1568  0.050  -0.0111 0.17  
2752: 55  5 51  0   54  5 50  0             348181.7227  -0.1568  0.050  -0.0111 0.17  
2753: 56  3 53  0   55  3 52  0             348181.7227   0.1541  0.050  -0.0111 0.17  
2754: 56  4 53  0   55  4 52  0             348181.7227   0.1541  0.050  -0.0111 0.17  
2755: 42 17 25  0   41 17 24  0             348188.0278  -0.0851  0.050  -0.0851 0.50  
2756: 42 18 25  0   41 18 24  0             348188.0278  -0.0851  0.050  -0.0851 0.50  
2757: 41 18 23  0   40 18 22  0             348197.4863  -0.0054  0.050  -0.0055 0.50  
2758: 41 19 23  0   40 19 22  0             348197.4863  -0.0054  0.050  -0.0055 0.50  
2759: 40 19 21  0   39 19 20  0             348212.3501  -0.0122  0.050  -0.0122 0.50  
2760: 40 20 21  0   39 20 20  0             348212.3501  -0.0122  0.050  -0.0122 0.50  
2761: 39 20 19  0   38 20 18  0             348236.1174   0.0103  0.050   0.0104 0.50  
2762: 39 21 19  0   38 21 18  0             348236.1174   0.0103  0.050   0.0104 0.50  
2763: 38 21 17  0   37 21 16  0             348274.9697  -0.0240  0.050  -0.0241 0.50  
2764: 38 22 17  0   37 22 16  0             348274.9697  -0.0240  0.050  -0.0241 0.50  
2765: 37 22 15  0   36 22 14  0             348341.5994   0.0234  0.050   0.0235 0.50  
2766: 37 23 15  0   36 23 14  0             348341.5994   0.0234  0.050   0.0235 0.50  
2767: 36 23 13  0   35 23 12  0             348463.7202   0.0194  0.050   0.0219 0.50  
2768: 36 24 13  0   35 24 12  0             348463.7202   0.0242  0.050   0.0219 0.50  
2769: 35 25 11  0   34 25 10  0             348712.2405  -0.0691  0.050               
2770: 35 24 11  0   34 24 10  0             348713.6003   0.0209  0.050               
2771: 33 27  7  0   32 27  6  0             348860.7972   0.0286  0.050               
2772: 34 26  9  0   33 26  8  0             349251.2512   0.0448  0.050               
2773: 34 25  9  0   33 25  8  0             349404.6179   0.0410  0.050               
2774: 32 26  6  0   31 26  5  0             349944.1781   0.0053  0.050               
2775: 32 27  5  0   31 27  4  0             350307.5254  -0.0320  0.050               
2776: 33 29  5  0   32 29  4  0             350546.7507  -0.0002  0.050               
2777: 28 23  5  0   27 21  6  0             350921.4862  -0.0731  0.050               
2778: 25 15 10  0   24 13 11  0             353625.8801  -0.0202  0.050  -0.0216 0.50  
2779: 25 16 10  0   24 14 11  0             353625.8801  -0.0230  0.050  -0.0216 0.50  
2780: 33 26  7  0   32 26  6  0             353704.6211   0.0666  0.050               
2781: 24 12 12  0   23 10 13  0             353887.7944  -0.0423  0.050  -0.0424 0.50  
2782: 24 13 12  0   23 11 13  0             353887.7944  -0.0423  0.050  -0.0424 0.50  
2783: 67  7 60  0   67  7 61  0             353918.9608   0.0333  0.050   0.0333 0.50  
2784: 67  8 60  0   67  6 61  0             353918.9608   0.0333  0.050   0.0333 0.50  
2785: 66  6 60  0   66  6 61  0             353959.4673  -0.0499  0.050  -0.0499 0.50  
2786: 66  7 60  0   66  5 61  0             353959.4673  -0.0499  0.050  -0.0499 0.50  
2787: 46 14 32  0   45 14 31  0             354023.5120  -0.1886  0.050  -0.0217 0.16  
2788: 46 15 32  0   45 15 31  0             354023.5120  -0.1886  0.050  -0.0217 0.16  
2789: 47 13 34  0   46 13 33  0             354023.5120   0.2067  0.050  -0.0217 0.17  
2790: 47 14 34  0   46 14 33  0             354023.5120   0.2067  0.050  -0.0217 0.17  
2791: 48 12 36  0   47 12 35  0             354023.5120  -0.0861  0.050  -0.0217 0.17  
2792: 48 13 36  0   47 13 35  0             354023.5120  -0.0861  0.050  -0.0217 0.17  
2793: 51  9 42  0   50  9 41  0             354026.5379   0.0334  0.050   0.0334 0.50  
2794: 51 10 42  0   50 10 41  0             354026.5379   0.0334  0.050   0.0334 0.50  
2795: 44 16 28  0   43 16 27  0             354027.7999  -0.1494  0.050  -0.0092 0.13  
2796: 44 17 28  0   43 17 27  0             354027.7999  -0.1494  0.050  -0.0092 0.13  
2797: 52  8 44  0   51  8 43  0             354027.7999   0.1514  0.050  -0.0092 0.16  
2798: 52  9 44  0   51  9 43  0             354027.7999   0.1514  0.050  -0.0092 0.16  
2799: 59  1 58  0   58  1 57  0             354027.7999  -0.0470  0.050  -0.0092 0.20  
2800: 59  2 58  0   58  2 57  0             354027.7999  -0.0470  0.050  -0.0092 0.20  
2801: 55  5 50  0   54  5 49  0             354030.1250   0.0466  0.050   0.0122 0.16  
2802: 55  6 50  0   54  6 49  0             354030.1250   0.0466  0.050   0.0122 0.16  
2803: 56  4 52  0   55  4 51  0             354030.1250  -0.1369  0.050   0.0122 0.17  
2804: 56  5 52  0   55  5 51  0             354030.1250  -0.1369  0.050   0.0122 0.17  
2805: 57  3 54  0   56  3 53  0             354030.1250   0.1247  0.050   0.0122 0.17  
2806: 57  4 54  0   56  4 53  0             354030.1250   0.1247  0.050   0.0122 0.17  
2807: 43 17 26  0   42 17 25  0             354032.8862  -0.0133  0.050  -0.0133 0.50  
2808: 43 18 26  0   42 18 25  0             354032.8862  -0.0133  0.050  -0.0133 0.50  
2809: 42 18 24  0   41 18 23  0             354040.9432  -0.0098  0.050  -0.0099 0.50  
2810: 42 19 24  0   41 19 23  0             354040.9432  -0.0098  0.050  -0.0099 0.50  
2811: 41 19 22  0   40 19 21  0             354053.6953  -0.0259  0.050  -0.0259 0.50  
2812: 41 20 22  0   40 20 21  0             354053.6953  -0.0259  0.050  -0.0259 0.50  
2813: 40 20 20  0   39 20 19  0             354073.9286  -0.0034  0.050  -0.0035 0.50  
2814: 40 21 20  0   39 21 19  0             354073.9286  -0.0034  0.050  -0.0035 0.50  
2815: 39 21 18  0   38 21 17  0             354106.3889  -0.0907  0.050  -0.0908 0.50  
2816: 39 22 18  0   38 22 17  0             354106.3889  -0.0907  0.050  -0.0908 0.50  
2817: 38 22 16  0   37 22 15  0             354160.7845   0.0068  0.050   0.0068 0.50  
2818: 38 23 16  0   37 23 15  0             354160.7845   0.0068  0.050   0.0068 0.50  
2819: 37 23 14  0   36 23 13  0             354256.6330   0.0190  0.050   0.0192 0.50  
2820: 37 24 14  0   36 24 13  0             354256.6330   0.0194  0.050   0.0192 0.50  
2821: 36 24 12  0   35 24 11  0             354440.9491  -0.0916  0.050  -0.0333 0.50  
2822: 36 25 12  0   35 25 11  0             354440.9491   0.0250  0.050  -0.0333 0.50  
2823: 35 26 10  0   34 26  9  0             354839.0813  -0.0159  0.050               
2824: 35 25 10  0   34 25  9  0             354859.2710  -0.0370  0.050               
2825: 34 27  8  0   33 27  7  0             355393.8523  -0.0581  0.050               
2826: 34 26  8  0   33 26  7  0             356714.1937  -0.0339  0.050               
2827: 26 17  9  0   25 15 10  0             359192.2063   0.0741  0.050  -0.0198 0.50  
2828: 26 18  9  0   25 16 10  0             359192.2063  -0.1138  0.050  -0.0198 0.50  
2829: 25 14 11  0   24 12 12  0             359599.0907   0.0543  0.050   0.0543 0.50  
2830: 25 15 11  0   24 13 12  0             359599.0907   0.0542  0.050   0.0543 0.50  
2831: 47 14 33  0   46 14 32  0             359870.2896  -0.0341  0.050  -0.0102 0.33  
2832: 47 15 33  0   46 15 32  0             359870.2896  -0.0341  0.050  -0.0102 0.33  
2833: 48 14 35  0   47 14 34  0             359870.2896   0.0364  0.050  -0.0102 0.34  
2834: 50 11 39  0   49 11 38  0             359871.7027  -0.0630  0.050  -0.0630 0.50  
2835: 50 12 39  0   49 12 38  0             359871.7027  -0.0630  0.050  -0.0630 0.50  
2836: 51 10 41  0   50 10 40  0             359872.9246  -0.0374  0.050  -0.0374 0.50  
2837: 51 11 41  0   50 11 40  0             359872.9246  -0.0374  0.050  -0.0374 0.50  
2838: 52  9 43  0   51  9 42  0             359874.1764  -0.0792  0.050  -0.0218 0.22  
2839: 52 10 43  0   51 10 42  0             359874.1764  -0.0792  0.050  -0.0218 0.22  
2840: 61  0 61  0   60  0 60  0             359874.1764   0.0229  0.050  -0.0218 0.28  
2841: 61  1 61  0   60  1 60  0             359874.1764   0.0229  0.050  -0.0218 0.28  
2842: 53  8 45  0   52  8 44  0             359875.5483   0.0197  0.050   0.0198 0.50  
2843: 53  9 45  0   52  9 44  0             359875.5483   0.0197  0.050   0.0198 0.50  
2844: 60  1 59  0   59  1 58  0             359876.2088   0.0314  0.050   0.0315 0.50  
2845: 60  2 59  0   59  2 58  0             359876.2088   0.0314  0.050   0.0315 0.50  
2846: 44 17 27  0   43 17 26  0             359877.5801  -0.1744  0.050  -0.0357 0.13  
2847: 44 18 27  0   43 18 26  0             359877.5801  -0.1744  0.050  -0.0357 0.13  
2848: 55  6 49  0   54  6 48  0             359877.5801  -0.0290  0.050  -0.0357 0.17  
2849: 55  7 49  0   54  7 48  0             359877.5801  -0.0290  0.050  -0.0357 0.17  
2850: 59  2 57  0   58  2 56  0             359877.5801   0.0531  0.050  -0.0357 0.19  
2851: 59  3 57  0   58  3 56  0             359877.5801   0.0531  0.050  -0.0357 0.19  
2852: 56  5 51  0   55  5 50  0             359878.3383   0.0998  0.050   0.0060 0.16  
2853: 56  6 51  0   55  6 50  0             359878.3383   0.0998  0.050   0.0060 0.16  
2854: 57  4 53  0   56  4 52  0             359878.3383  -0.1467  0.050   0.0060 0.17  
2855: 57  5 53  0   56  5 52  0             359878.3383  -0.1467  0.050   0.0060 0.17  
2856: 58  3 55  0   57  3 54  0             359878.3383   0.0659  0.050   0.0060 0.17  
2857: 58  4 55  0   57  4 54  0             359878.3383   0.0659  0.050   0.0060 0.17  
2858: 43 18 25  0   42 18 24  0             359884.6000  -0.0522  0.050  -0.0522 0.50  
2859: 43 19 25  0   42 19 24  0             359884.6000  -0.0522  0.050  -0.0522 0.50  
2860: 42 19 23  0   41 19 22  0             359895.5902  -0.0440  0.050  -0.0440 0.50  
2861: 42 20 23  0   41 20 22  0             359895.5902  -0.0440  0.050  -0.0440 0.50  
2862: 41 20 21  0   40 20 20  0             359912.9643   0.0356  0.050   0.0357 0.50  
2863: 41 21 21  0   40 21 20  0             359912.9643   0.0356  0.050   0.0357 0.50  
2864: 40 21 19  0   39 21 18  0             359940.3945  -0.0224  0.050  -0.0224 0.50  
2865: 40 22 19  0   39 22 18  0             359940.3945  -0.0224  0.050  -0.0224 0.50  
2866: 39 22 17  0   38 22 16  0             359985.2559  -0.0453  0.050  -0.0454 0.50  
2867: 39 23 17  0   38 23 16  0             359985.2559  -0.0453  0.050  -0.0454 0.50  
2868: 38 23 15  0   37 23 14  0             360062.0225  -0.0106  0.050  -0.0106 0.50  
2869: 38 24 15  0   37 24 14  0             360062.0225  -0.0105  0.050  -0.0106 0.50  
2870: 37 24 13  0   36 24 12  0             360202.8103   0.0272  0.050   0.0320 0.50  
2871: 37 25 13  0   36 25 12  0             360202.8103   0.0367  0.050   0.0320 0.50  
2872: 34 28  7  0   33 28  6  0             360341.2798  -0.0897  0.050               
2873: 36 26 11  0   35 26 10  0             360489.8018   0.0285  0.050               
2874: 36 25 11  0   35 25 10  0             360492.0068  -0.0053  0.050               
2875: 34 30  5  0   33 30  4  0             360977.9417  -0.0500  0.050               
2876: 35 27  9  0   34 27  8  0             361092.3691   0.0457  0.050               
2877: 35 26  9  0   34 26  8  0             361329.7935  -0.0156  0.050               
2878: 33 27  6  0   32 27  5  0             361792.3915   0.0267  0.050               
2879: 34 29  6  0   33 29  5  0             362263.8233   0.0090  0.050               
2880: 26 16 10  0   25 14 11  0             365241.8613  -0.0677  0.050  -0.0708 0.50  
2881: 26 17 10  0   25 15 11  0             365241.8613  -0.0739  0.050  -0.0708 0.50  
2882: 25 13 12  0   24 11 13  0             365540.6418   0.0891  0.050   0.0892 0.50  
2883: 25 14 12  0   24 12 13  0             365540.6418   0.0891  0.050   0.0892 0.50  
2884: 68  6 62  0   68  6 63  0             365648.2633   0.0103  0.050   0.0103 0.50  
2885: 68  7 62  0   68  5 63  0             365648.2633   0.0103  0.050   0.0103 0.50  
2886: 48 14 34  0   47 14 33  0             365717.0062   0.1796  0.050   0.0594 0.25  
2887: 48 15 34  0   47 15 33  0             365717.0062   0.1796  0.050   0.0594 0.25  
2888: 49 13 36  0   48 13 35  0             365717.0062  -0.0582  0.050   0.0594 0.25  
2889: 49 14 36  0   48 14 35  0             365717.0062  -0.0582  0.050   0.0594 0.25  
2890: 46 16 30  0   45 16 29  0             365719.0989  -0.0864  0.050  -0.0066 0.24  
2891: 46 17 30  0   45 17 29  0             365719.0989  -0.0864  0.050  -0.0066 0.24  
2892: 51 11 40  0   50 11 39  0             365719.0989   0.0646  0.050  -0.0066 0.26  
2893: 51 12 40  0   50 12 39  0             365719.0989   0.0646  0.050  -0.0066 0.26  
2894: 52 10 42  0   51 10 41  0             365720.4235   0.0181  0.050   0.0181 0.50  
2895: 52 11 42  0   51 11 41  0             365720.4235   0.0181  0.050   0.0181 0.50  
2896: 54  8 46  0   53  8 45  0             365723.2833   0.0350  0.050   0.0351 0.50  
2897: 54  9 46  0   53  9 45  0             365723.2833   0.0350  0.050   0.0351 0.50  
2898: 55  7 48  0   54  7 47  0             365724.3900  -0.1160  0.050  -0.0292 0.23  
2899: 55  8 48  0   54  8 47  0             365724.3900  -0.1160  0.050  -0.0292 0.23  
2900: 61  1 60  0   60  1 59  0             365724.3900   0.0444  0.050  -0.0292 0.27  
2901: 61  2 60  0   60  2 59  0             365724.3900   0.0444  0.050  -0.0292 0.27  
2902: 56  6 50  0   55  6 49  0             365725.5652   0.0350  0.050  -0.0401 0.24  
2903: 56  7 50  0   55  7 49  0             365725.5652   0.0350  0.050  -0.0401 0.24  
2904: 60  2 58  0   59  2 57  0             365725.5652  -0.1072  0.050  -0.0401 0.26  
2905: 60  3 58  0   59  3 57  0             365725.5652  -0.1072  0.050  -0.0401 0.26  
2906: 57  5 52  0   56  5 51  0             365726.3989   0.1623  0.050   0.0095 0.16  
2907: 57  6 52  0   56  6 51  0             365726.3989   0.1623  0.050   0.0095 0.16  
2908: 58  4 54  0   57  4 53  0             365726.3989  -0.1469  0.050   0.0095 0.17  
2909: 58  5 54  0   57  5 53  0             365726.3989  -0.1469  0.050   0.0095 0.17  
2910: 59  3 56  0   58  3 55  0             365726.3989   0.0167  0.050   0.0095 0.17  
2911: 59  4 56  0   58  4 55  0             365726.3989   0.0167  0.050   0.0095 0.17  
2912: 44 18 26  0   43 18 25  0             365728.4890  -0.0299  0.050  -0.0300 0.50  
2913: 44 19 26  0   43 19 25  0             365728.4890  -0.0299  0.050  -0.0300 0.50  
2914: 43 19 24  0   42 19 23  0             365737.9402  -0.0252  0.050  -0.0253 0.50  
2915: 43 20 24  0   42 20 23  0             365737.9402  -0.0252  0.050  -0.0253 0.50  
2916: 42 20 22  0   41 20 21  0             365752.8555   0.0350  0.050   0.0350 0.50  
2917: 42 21 22  0   41 21 21  0             365752.8555   0.0350  0.050   0.0350 0.50  
2918: 41 21 20  0   40 21 19  0             365776.1850  -0.0205  0.050  -0.0205 0.50  
2919: 41 22 20  0   40 22 19  0             365776.1850  -0.0205  0.050  -0.0205 0.50  
2920: 40 22 18  0   39 22 17  0             365813.7294   0.0005  0.050   0.0006 0.50  
2921: 40 23 18  0   39 23 17  0             365813.7294   0.0005  0.050   0.0006 0.50  
2922: 39 23 16  0   38 23 15  0             365876.2104   0.0163  0.050   0.0163 0.50  
2923: 39 24 16  0   38 24 15  0             365876.2104   0.0163  0.050   0.0163 0.50  
2924: 38 24 14  0   37 24 13  0             365986.3512  -0.0185  0.050  -0.0181 0.50  
2925: 38 25 14  0   37 25 13  0             365986.3512  -0.0177  0.050  -0.0181 0.50  
2926: 37 25 12  0   36 25 11  0             366198.6375  -0.0937  0.050   0.0142 0.50  
2927: 37 26 12  0   36 26 11  0             366198.6375   0.1220  0.050   0.0142 0.50  
2928: 34 27  7  0   33 27  6  0             366359.6514  -0.0017  0.050               
2929: 36 27 10  0   35 27  9  0             366655.0998  -0.0508  0.050               
2930: 36 26 10  0   35 26  9  0             366688.3435  -0.0095  0.050               
2931: 35 28  8  0   34 28  7  0             367168.3761  -0.0107  0.050               
2932: 30 26  4  0   29 24  5  0             368180.4263  -0.0334  0.050               
2933: 35 27  8  0   34 27  7  0             369020.0916  -0.0005  0.050               
2934: 28 21  7  0   27 19  8  0             369478.4469   0.0404  0.050               
2935: 29 25  5  0   28 23  6  0             370576.4705   0.0675  0.050               
2936: 26 15 11  0   25 13 12  0             371232.9713  -0.0245  0.050  -0.0247 0.50  
2937: 26 16 11  0   25 14 12  0             371232.9713  -0.0247  0.050  -0.0247 0.50  
2938: 48 15 33  0   47 15 32  0             371563.3646  -0.0561  0.050  -0.0895 0.16  
2939: 48 16 33  0   47 16 32  0             371563.3646  -0.0561  0.050  -0.0895 0.16  
2940: 49 14 35  0   48 14 34  0             371563.3646   0.1633  0.050  -0.0895 0.17  
2941: 49 15 35  0   48 15 34  0             371563.3646   0.1633  0.050  -0.0895 0.17  
2942: 50 13 37  0   49 13 36  0             371563.3646  -0.3689  0.050  -0.0895 0.17  
2943: 50 14 37  0   49 14 36  0             371563.3646  -0.3689  0.050  -0.0895 0.17  
2944: 47 16 31  0   46 16 30  0             371564.7574   0.0447  0.050   0.0109 0.24  
2945: 47 17 31  0   46 17 30  0             371564.7574   0.0447  0.050   0.0109 0.24  
2946: 51 12 39  0   50 12 38  0             371564.7574  -0.0202  0.050   0.0109 0.26  
2947: 51 13 39  0   50 13 38  0             371564.7574  -0.0202  0.050   0.0109 0.26  
2948: 52 11 41  0   51 11 40  0             371566.1217  -0.0247  0.050  -0.0248 0.50  
2949: 52 12 41  0   51 12 40  0             371566.1217  -0.0247  0.050  -0.0248 0.50  
2950: 46 17 29  0   45 17 28  0             371567.6196   0.0970  0.050   0.0074 0.23  
2951: 46 18 29  0   45 18 28  0             371567.6196   0.0970  0.050   0.0074 0.23  
2952: 53 10 43  0   52 10 42  0             371567.6196  -0.0694  0.050   0.0074 0.27  
2953: 53 11 43  0   52 11 42  0             371567.6196  -0.0694  0.050   0.0074 0.27  
2954: 54  9 45  0   53  9 44  0             371569.2450  -0.0334  0.050  -0.0335 0.50  
2955: 54 10 45  0   53 10 44  0             371569.2450  -0.0334  0.050  -0.0335 0.50  
2956: 55  8 47  0   54  8 46  0             371570.5446  -0.2604  0.050  -0.0054 0.22  
2957: 55  9 47  0   54  9 46  0             371570.5446  -0.2604  0.050  -0.0054 0.22  
2958: 63  0 63  0   62  0 62  0             371570.5446   0.2005  0.050  -0.0054 0.28  
2959: 63  1 63  0   62  1 62  0             371570.5446   0.2005  0.050  -0.0054 0.28  
2960: 45 18 27  0   44 18 26  0             371572.2974  -0.1989  0.050  -0.0304 0.13  
2961: 45 19 27  0   44 19 26  0             371572.2974  -0.1989  0.050  -0.0304 0.13  
2962: 56  7 49  0   55  7 48  0             371572.2974   0.1266  0.050  -0.0304 0.17  
2963: 56  8 49  0   55  8 48  0             371572.2974   0.1266  0.050  -0.0304 0.17  
2964: 62  1 61  0   61  1 60  0             371572.2974  -0.0511  0.050  -0.0304 0.20  
2965: 62  2 61  0   61  2 60  0             371572.2974  -0.0511  0.050  -0.0304 0.20  
2966: 58  5 53  0   57  5 52  0             371574.2917   0.2217  0.050   0.0099 0.16  
2967: 58  6 53  0   57  6 52  0             371574.2917   0.2217  0.050   0.0099 0.16  
2968: 59  4 55  0   58  4 54  0             371574.2917  -0.1501  0.050   0.0099 0.17  
2969: 59  5 55  0   58  5 54  0             371574.2917  -0.1501  0.050   0.0099 0.17  
2970: 60  3 57  0   59  3 56  0             371574.2917  -0.0353  0.050   0.0099 0.17  
2971: 60  4 57  0   59  4 56  0             371574.2917  -0.0353  0.050   0.0099 0.17  
2972: 44 19 25  0   43 19 24  0             371580.5956  -0.0132  0.050  -0.0132 0.50  
2973: 44 20 25  0   43 20 24  0             371580.5956  -0.0132  0.050  -0.0132 0.50  
2974: 43 20 23  0   42 20 22  0             371593.3788  -0.0188  0.050  -0.0188 0.50  
2975: 43 21 23  0   42 21 22  0             371593.3788  -0.0188  0.050  -0.0188 0.50  
2976: 42 21 21  0   41 21 20  0             371613.3747  -0.0311  0.050  -0.0312 0.50  
2977: 42 22 21  0   41 22 20  0             371613.3747  -0.0311  0.050  -0.0312 0.50  
2978: 41 22 19  0   40 22 18  0             371645.0829   0.0135  0.050   0.0135 0.50  
2979: 41 23 19  0   40 23 18  0             371645.0829   0.0135  0.050   0.0135 0.50  
2980: 40 23 17  0   39 23 16  0             371696.6417   0.0114  0.050   0.0115 0.50  
2981: 40 24 17  0   39 24 16  0             371696.6417   0.0114  0.050   0.0115 0.50  
2982: 35 29  7  0   34 29  6  0             371736.1232  -0.0390  0.050               
2983: 39 24 15  0   38 24 14  0             371784.6452  -0.0150  0.050  -0.0150 0.50  
2984: 39 25 15  0   38 25 14  0             371784.6452  -0.0150  0.050  -0.0150 0.50  
2985: 38 25 13  0   37 25 12  0             371946.2020   0.0045  0.050   0.0138 0.50  
2986: 38 26 13  0   37 26 12  0             371946.2020   0.0230  0.050   0.0138 0.50  
2987: 37 27 11  0   36 27 10  0             372276.1054   0.0047  0.050               
2988: 37 26 11  0   36 26 10  0             372279.9698  -0.0043  0.050               
2989: 29 23  6  0   28 21  7  0             372441.9437   0.0867  0.050               
2990: 36 28  9  0   35 28  8  0             372939.7562   0.0391  0.050               
2991: 35 30  6  0   34 30  5  0             373052.7582   0.0198  0.050               
2992: 36 27  9  0   35 27  8  0             373300.5673   0.0203  0.050               
2993: 34 28  6  0   33 28  5  0             373355.7270   0.0067  0.050               
2994: 29 24  6  0   28 22  7  0             374840.8646   0.0307  0.050               
2995: 27 17 10  0   26 15 11  0             376847.9434  -0.0275  0.050  -0.0343 0.50  
2996: 27 18 10  0   26 16 11  0             376847.9434  -0.0410  0.050  -0.0343 0.50  
2997: 26 14 12  0   25 12 13  0             377187.2582   0.0125  0.050   0.0126 0.50  
2998: 26 15 12  0   25 13 13  0             377187.2582   0.0125  0.050   0.0126 0.50  
2999: 25 11 14  0   24  9 15  0             377367.7697  -0.0702  0.050  -0.0703 0.50  
3000: 25 12 14  0   24 10 15  0             377367.7697  -0.0702  0.050  -0.0703 0.50  
3001: 49 15 34  0   48 15 33  0             377409.3537   0.0427  0.050  -0.0229 0.25  
3002: 49 16 34  0   48 16 33  0             377409.3537   0.0427  0.050  -0.0229 0.25  
3003: 50 14 36  0   49 14 35  0             377409.3537  -0.0870  0.050  -0.0229 0.25  
3004: 50 15 36  0   49 15 35  0             377409.3537  -0.0870  0.050  -0.0229 0.25  
3005: 48 16 32  0   47 16 31  0             377410.1932   0.0360  0.050  -0.0144 0.24  
3006: 48 17 32  0   47 17 31  0             377410.1932   0.0360  0.050  -0.0144 0.24  
3007: 51 13 38  0   50 13 37  0             377410.1932  -0.0620  0.050  -0.0144 0.26  
3008: 51 14 38  0   50 14 37  0             377410.1932  -0.0620  0.050  -0.0144 0.26  
3009: 52 12 40  0   51 12 39  0             377411.5247  -0.0082  0.050  -0.0082 0.50  
3010: 52 13 40  0   51 13 39  0             377411.5247  -0.0082  0.050  -0.0082 0.50  
3011: 47 17 30  0   46 17 29  0             377412.4280   0.0506  0.050   0.0506 0.50  
3012: 47 18 30  0   46 18 29  0             377412.4280   0.0506  0.050   0.0506 0.50  
3013: 53 11 42  0   52 11 41  0             377413.0931  -0.0059  0.050  -0.0060 0.50  
3014: 53 12 42  0   52 12 41  0             377413.0931  -0.0059  0.050  -0.0060 0.50  
3015: 54 10 44  0   53 10 43  0             377414.8114   0.0013  0.050   0.0014 0.50  
3016: 54 11 44  0   53 11 43  0             377414.8114   0.0013  0.050   0.0014 0.50  
3017: 46 18 28  0   45 18 27  0             377416.5352  -0.0032  0.050  -0.0065 0.23  
3018: 46 19 28  0   45 19 27  0             377416.5352  -0.0032  0.050  -0.0065 0.23  
3019: 55  9 46  0   54  9 45  0             377416.5352  -0.0092  0.050  -0.0065 0.27  
3020: 55 10 46  0   54 10 45  0             377416.5352  -0.0092  0.050  -0.0065 0.27  
3021: 56  8 48  0   55  8 47  0             377418.1830  -0.0128  0.050  -0.0091 0.22  
3022: 56  9 48  0   55  9 47  0             377418.1830  -0.0128  0.050  -0.0091 0.22  
3023: 64  0 64  0   63  0 63  0             377418.1830  -0.0060  0.050  -0.0091 0.28  
3024: 64  1 64  0   63  1 63  0             377418.1830  -0.0060  0.050  -0.0091 0.28  
3025: 44 20 24  0   43 20 23  0             377434.4922  -0.0061  0.050  -0.0061 0.50  
3026: 44 21 24  0   43 21 23  0             377434.4922  -0.0061  0.050  -0.0061 0.50  
3027: 43 21 22  0   42 21 21  0             377451.7162   0.0262  0.050   0.0262 0.50  
3028: 43 22 22  0   42 22 21  0             377451.7162   0.0262  0.050   0.0262 0.50  
3029: 42 22 20  0   41 22 19  0             377478.6000  -0.0131  0.050  -0.0132 0.50  
3030: 42 23 20  0   41 23 19  0             377478.6000  -0.0131  0.050  -0.0132 0.50  
3031: 41 23 18  0   40 23 17  0             377521.6307  -0.0379  0.050  -0.0379 0.50  
3032: 41 24 18  0   40 24 17  0             377521.6307  -0.0379  0.050  -0.0379 0.50  
3033: 40 24 16  0   39 24 15  0             377593.1491  -0.0586  0.050  -0.0587 0.50  
3034: 40 25 16  0   39 25 15  0             377593.1491  -0.0586  0.050  -0.0587 0.50  
3035: 38 26 12  0   37 26 11  0             377962.7390  -0.2247  0.050  -0.0290 0.50  
3036: 38 27 12  0   37 27 11  0             377962.7390   0.1667  0.050  -0.0290 0.50  
3037: 37 27 10  0   36 27  9  0             378536.4630   0.0090  0.050               
3038: 36 29  8  0   35 29  7  0             378909.5926   0.0036  0.050               
3039: 35 28  7  0   34 28  6  0             378995.2012   0.0502  0.050               
3040: 36 28  8  0   35 28  7  0             381444.4061   0.0295  0.050               
3041: 36 30  7  0   35 30  6  0             383036.8262  -0.0290  0.050               
3042: 26 13 13  0   25 11 14  0             383117.2838  -0.0261  0.050  -0.0261 0.50  
3043: 26 14 13  0   25 12 14  0             383117.2838  -0.0261  0.050  -0.0261 0.50  
3044: 49 16 33  0   48 16 32  0             383255.3497  -0.1554  0.050  -0.0241 0.16  
3045: 49 17 33  0   48 17 32  0             383255.3497  -0.1554  0.050  -0.0241 0.16  
3046: 50 15 35  0   49 15 34  0             383255.3497   0.2727  0.050  -0.0241 0.17  
3047: 50 16 35  0   49 16 34  0             383255.3497   0.2727  0.050  -0.0241 0.17  
3048: 51 14 37  0   50 14 36  0             383255.3497  -0.1890  0.050  -0.0241 0.17  
3049: 51 15 37  0   50 15 36  0             383255.3497  -0.1890  0.050  -0.0241 0.17  
3050: 48 17 31  0   47 17 30  0             383257.0966  -0.0850  0.050  -0.0850 0.50  
3051: 48 18 31  0   47 18 30  0             383257.0966  -0.0850  0.050  -0.0850 0.50  
3052: 53 12 41  0   52 12 40  0             383258.1964   0.0669  0.050   0.0670 0.50  
3053: 53 13 41  0   52 13 40  0             383258.1964   0.0669  0.050   0.0670 0.50  
3054: 54 11 43  0   53 11 42  0             383259.8531  -0.0352  0.050  -0.0353 0.50  
3055: 54 12 43  0   53 12 42  0             383259.8531  -0.0352  0.050  -0.0353 0.50  
3056: 47 18 29  0   46 18 28  0             383260.5806  -0.0266  0.050  -0.0266 0.50  
3057: 47 19 29  0   46 19 28  0             383260.5806  -0.0266  0.050  -0.0266 0.50  
3058: 55 10 45  0   54 10 44  0             383261.7968   0.0316  0.050   0.0317 0.50  
3059: 55 11 45  0   54 11 44  0             383261.7968   0.0316  0.050   0.0317 0.50  
3060: 56  9 47  0   55  9 46  0             383263.6396  -0.0031  0.050  -0.0031 0.50  
3061: 56 10 47  0   55 10 46  0             383263.6396  -0.0031  0.050  -0.0031 0.50  
3062: 57  8 49  0   56  8 48  0             383265.6607   0.2425  0.050  -0.0030 0.22  
3063: 57  9 49  0   56  9 48  0             383265.6607   0.2425  0.050  -0.0030 0.22  
3064: 65  0 65  0   64  0 64  0             383265.6607  -0.2031  0.050  -0.0030 0.28  
3065: 65  1 65  0   64  1 64  0             383265.6607  -0.2031  0.050  -0.0030 0.28  
3066: 59  6 53  0   58  6 52  0             383267.9805  -0.3158  0.050  -0.0779 0.23  
3067: 59  7 53  0   58  7 52  0             383267.9805  -0.3158  0.050  -0.0779 0.23  
3068: 64  1 63  0   63  1 62  0             383267.9805   0.1314  0.050  -0.0779 0.27  
3069: 64  2 63  0   63  2 62  0             383267.9805   0.1314  0.050  -0.0779 0.27  
3070: 61  4 57  0   60  4 56  0             383269.6438  -0.0850  0.050  -0.0763 0.25  
3071: 61  5 57  0   60  5 56  0             383269.6438  -0.0850  0.050  -0.0763 0.25  
3072: 62  3 59  0   61  3 58  0             383269.6438  -0.0678  0.050  -0.0763 0.25  
3073: 62  4 59  0   61  4 58  0             383269.6438  -0.0678  0.050  -0.0763 0.25  
3074: 45 21 25  0   44 21 24  0             383276.0100   0.0139  0.050               
3075: 44 21 23  0   43 21 22  0             383290.8218   0.0126  0.050   0.0126 0.50  
3076: 44 22 23  0   43 22 22  0             383290.8218   0.0126  0.050   0.0126 0.50  
3077: 43 22 21  0   42 22 20  0             383313.8601   0.0187  0.050   0.0188 0.50  
3078: 43 23 21  0   42 23 20  0             383313.8601   0.0187  0.050   0.0188 0.50  
3079: 42 23 19  0   41 23 18  0             383350.1181  -0.0243  0.050  -0.0243 0.50  
3080: 42 24 19  0   41 24 18  0             383350.1181  -0.0243  0.050  -0.0243 0.50  
3081: 41 24 17  0   40 24 16  0             383409.1070  -0.0023  0.050  -0.0024 0.50  
3082: 41 25 17  0   40 25 16  0             383409.1070  -0.0023  0.050  -0.0024 0.50  
3083: 40 25 15  0   39 25 14  0             383509.6691  -0.0083  0.050  -0.0083 0.50  
3084: 40 26 15  0   39 26 14  0             383509.6691  -0.0082  0.050  -0.0083 0.50  
3085: 39 26 13  0   38 26 12  0             383694.3528  -0.0052  0.050   0.0123 0.50  
3086: 39 27 13  0   38 27 12  0             383694.3528   0.0298  0.050   0.0123 0.50  
3087: 38 28 11  0   37 28 10  0             384072.0627   0.0172  0.050               
3088: 38 27 11  0   37 27 10  0             384078.6076  -0.0193  0.050               
3089: 35 29  6  0   34 29  5  0             384609.7235  -0.0360  0.050               
3090: 37 29  9  0   36 29  8  0             384789.9391   0.0515  0.050               
3091: 37 28  9  0   36 28  8  0             385327.9308   0.0276  0.050               
3092: 30 25  6  0   29 23  7  0             386391.5038   0.0409  0.050               
3093: 27 15 12  0   26 13 13  0             388827.5057  -0.0119  0.050  -0.0120 0.50  
3094: 27 16 12  0   26 14 13  0             388827.5057  -0.0120  0.050  -0.0120 0.50  
3095: 50 16 34  0   49 16 33  0             389100.6902  -0.0545  0.050  -0.0372 0.25  
3096: 50 17 34  0   49 17 33  0             389100.6902  -0.0545  0.050  -0.0372 0.25  
3097: 51 15 36  0   50 15 35  0             389100.6902  -0.0201  0.050  -0.0372 0.25  
3098: 51 16 36  0   50 16 35  0             389100.6902  -0.0201  0.050  -0.0372 0.25  
3099: 49 17 32  0   48 17 31  0             389101.8526  -0.0637  0.050  -0.0637 0.50  
3100: 49 18 32  0   48 18 31  0             389101.8526  -0.0637  0.050  -0.0637 0.50  
3101: 53 13 40  0   52 13 39  0             389102.8455   0.0079  0.050   0.0080 0.50  
3102: 53 14 40  0   52 14 39  0             389102.8455   0.0079  0.050   0.0080 0.50  
3103: 48 18 30  0   47 18 29  0             389104.5719  -0.0992  0.050  -0.0422 0.24  
3104: 48 19 30  0   47 19 29  0             389104.5719  -0.0992  0.050  -0.0422 0.24  
3105: 54 12 42  0   53 12 41  0             389104.5719   0.0087  0.050  -0.0422 0.26  
3106: 54 13 42  0   53 13 41  0             389104.5719   0.0087  0.050  -0.0422 0.26  
3107: 55 11 44  0   54 11 43  0             389106.5097  -0.0015  0.050  -0.0015 0.50  
3108: 55 12 44  0   54 12 43  0             389106.5097  -0.0015  0.050  -0.0015 0.50  
3109: 47 19 28  0   46 19 27  0             389109.7055   0.0588  0.050   0.0589 0.50  
3110: 47 20 28  0   46 20 27  0             389109.7055   0.0588  0.050   0.0589 0.50  
3111: 58  8 50  0   57  8 49  0             389112.4457  -0.0232  0.050  -0.0232 0.50  
3112: 58  9 50  0   57  9 49  0             389112.4457  -0.0232  0.050  -0.0232 0.50  
3113: 66  0 66  0   65  0 65  0             389113.3684   0.0028  0.050   0.0028 0.50  
3114: 66  1 66  0   65  1 65  0             389113.3684   0.0028  0.050   0.0028 0.50  
3115: 59  7 52  0   58  7 51  0             389114.1420  -0.0129  0.050  -0.0130 0.50  
3116: 59  8 52  0   58  8 51  0             389114.1420  -0.0129  0.050  -0.0130 0.50  
3117: 60  6 54  0   59  6 53  0             389115.4143  -0.1296  0.050  -0.0219 0.23  
3118: 60  7 54  0   59  7 53  0             389115.4143  -0.1296  0.050  -0.0219 0.23  
3119: 65  1 64  0   64  1 63  0             389115.4143   0.0730  0.050  -0.0219 0.27  
3120: 65  2 64  0   64  2 63  0             389115.4143   0.0730  0.050  -0.0219 0.27  
3121: 45 21 24  0   44 21 23  0             389130.5679  -0.0041  0.050  -0.0042 0.50  
3122: 45 22 24  0   44 22 23  0             389130.5679  -0.0041  0.050  -0.0042 0.50  
3123: 44 22 22  0   43 22 21  0             389150.3801   0.0127  0.050   0.0128 0.50  
3124: 44 23 22  0   43 23 21  0             389150.3801   0.0127  0.050   0.0128 0.50  
3125: 43 23 20  0   42 23 19  0             389181.1425  -0.0752  0.050  -0.0752 0.50  
3126: 43 24 20  0   42 24 19  0             389181.1425  -0.0752  0.050  -0.0752 0.50  
3127: 42 24 18  0   41 24 17  0             389230.3912  -0.0106  0.050  -0.0106 0.50  
3128: 42 25 18  0   41 25 17  0             389230.3912  -0.0106  0.050  -0.0106 0.50  
3129: 41 25 16  0   40 25 15  0             389311.9767  -0.0137  0.050  -0.0138 0.50  
3130: 41 26 16  0   40 26 15  0             389311.9767  -0.0137  0.050  -0.0138 0.50  
3131: 40 26 14  0   39 26 13  0             389455.8031  -0.0154  0.050  -0.0140 0.50  
3132: 40 27 14  0   39 27 13  0             389455.8031  -0.0126  0.050  -0.0140 0.50  
3133: 39 28 12  0   38 28 11  0             389733.6777  -0.0188  0.050               
3134: 39 27 12  0   38 27 11  0             389734.3641  -0.0294  0.050               
3135: 38 29 10  0   37 29  9  0             390322.4554   0.0788  0.050               
3136: 38 28 10  0   37 28  9  0             390407.3368   0.0268  0.050               
3137: 37 30  8  0   36 30  7  0             390606.3954  -0.0795  0.050               
3138: 36 29  7  0   35 29  6  0             391544.4352   0.0399  0.050               
3139: 30 23  7  0   29 21  8  0             392059.6410  -0.0832  0.050               
3140: 37 31  7  0   36 31  6  0             394237.1928   0.0180  0.050               
3141: 53 14 39  0   52 14 38  0             394947.3787   0.0914  0.050   0.0914 0.50  
3142: 53 15 39  0   52 15 38  0             394947.3787   0.0914  0.050   0.0914 0.50  
3143: 49 18 31  0   48 18 30  0             394948.7049   0.0009  0.050  -0.0956 0.24  
3144: 49 19 31  0   48 19 30  0             394948.7049   0.0009  0.050  -0.0956 0.24  
3145: 54 13 41  0   53 13 40  0             394948.7049  -0.1842  0.050  -0.0956 0.26  
3146: 54 14 41  0   53 14 40  0             394948.7049  -0.1842  0.050  -0.0956 0.26  
3147: 48 19 29  0   47 19 28  0             394952.9404   0.0976  0.050   0.0328 0.23  
3148: 48 20 29  0   47 20 28  0             394952.9404   0.0976  0.050   0.0328 0.23  
3149: 56 11 45  0   55 11 44  0             394952.9404  -0.0239  0.050   0.0328 0.27  
3150: 56 12 45  0   55 12 44  0             394952.9404  -0.0239  0.050   0.0328 0.27  
3151: 57 10 47  0   56 10 46  0             394955.1546  -0.0109  0.050  -0.0110 0.50  
3152: 57 11 47  0   56 11 46  0             394955.1546  -0.0109  0.050  -0.0110 0.50  
3153: 58  9 49  0   57  9 48  0             394957.3479   0.0226  0.050   0.0226 0.50  
3154: 58 10 49  0   57 10 48  0             394957.3479   0.0226  0.050   0.0226 0.50  
3155: 47 20 27  0   46 20 26  0             394959.4769  -0.3254  0.050  -0.0733 0.22  
3156: 47 21 27  0   46 21 26  0             394959.4769  -0.3254  0.050  -0.0733 0.22  
3157: 59  8 51  0   58  8 50  0             394959.4769   0.1312  0.050  -0.0733 0.28  
3158: 59  9 51  0   58  9 50  0             394959.4769   0.1312  0.050  -0.0733 0.28  
3159: 60  7 53  0   59  7 52  0             394960.8612  -0.2760  0.050  -0.0340 0.23  
3160: 60  8 53  0   59  8 52  0             394960.8612  -0.2760  0.050  -0.0340 0.23  
3161: 67  0 67  0   66  0 66  0             394960.8612   0.1695  0.050  -0.0340 0.27  
3162: 67  1 67  0   66  1 66  0             394960.8612   0.1695  0.050  -0.0340 0.27  
3163: 61  6 55  0   60  6 54  0             394962.6320   0.0155  0.050  -0.0065 0.23  
3164: 61  7 55  0   60  7 54  0             394962.6320   0.0155  0.050  -0.0065 0.23  
3165: 66  1 65  0   65  1 64  0             394962.6320  -0.0259  0.050  -0.0065 0.27  
3166: 66  2 65  0   65  2 64  0             394962.6320  -0.0259  0.050  -0.0065 0.27  
3167: 46 21 25  0   45 21 24  0             394970.8424   0.0131  0.050   0.0131 0.50  
3168: 46 22 25  0   45 22 24  0             394970.8424   0.0131  0.050   0.0131 0.50  
3169: 45 22 23  0   44 22 22  0             394987.9171   0.0186  0.050   0.0186 0.50  
3170: 45 23 23  0   44 23 22  0             394987.9171   0.0186  0.050   0.0186 0.50  
3171: 44 23 21  0   43 23 20  0             395014.3434   0.0579  0.050   0.0580 0.50  
3172: 44 24 21  0   43 24 20  0             395014.3434   0.0579  0.050   0.0580 0.50  
3173: 43 24 19  0   42 24 18  0             395055.7480   0.0290  0.050   0.0291 0.50  
3174: 43 25 19  0   42 25 18  0             395055.7480   0.0290  0.050   0.0291 0.50  
3175: 42 25 17  0   41 25 16  0             395122.8795   0.0049  0.050   0.0050 0.50  
3176: 42 26 17  0   41 26 16  0             395122.8795   0.0049  0.050   0.0050 0.50  
3177: 41 26 15  0   40 26 14  0             395237.2791  -0.0387  0.050  -0.0386 0.50  
3178: 41 27 15  0   40 27 14  0             395237.2791  -0.0385  0.050  -0.0386 0.50  
3179: 40 27 13  0   39 27 12  0             395447.7019  -0.0078  0.050   0.0248 0.50  
3180: 40 28 13  0   39 28 12  0             395447.7019   0.0574  0.050   0.0248 0.50  
3181: 36 30  6  0   35 30  5  0             395541.8965   0.0030  0.050               
3182: 51 17 34  0   50 17 33  0             400791.0184  -0.0958  0.050   0.0338 0.25  
3183: 51 18 34  0   50 18 33  0             400791.0184  -0.0958  0.050   0.0338 0.25  
3184: 52 16 36  0   51 16 35  0             400791.0184   0.1615  0.050   0.0338 0.25  
3185: 52 17 36  0   51 17 35  0             400791.0184   0.1615  0.050   0.0338 0.25  
3186: 50 18 32  0   49 18 31  0             400792.8613   0.1781  0.050   0.0523 0.24  
3187: 50 19 32  0   49 19 31  0             400792.8613   0.1781  0.050   0.0523 0.24  
3188: 54 14 40  0   53 14 39  0             400792.8613  -0.0659  0.050   0.0523 0.26  
3189: 54 15 40  0   53 15 39  0             400792.8613  -0.0659  0.050   0.0523 0.26  
3190: 55 13 42  0   54 13 41  0             400794.7445  -0.0311  0.050  -0.0312 0.50  
3191: 55 14 42  0   54 14 41  0             400794.7445  -0.0311  0.050  -0.0312 0.50  
3192: 49 19 30  0   48 19 29  0             400796.0112  -0.0506  0.050  -0.0506 0.50  
3193: 49 20 30  0   48 20 29  0             400796.0112  -0.0506  0.050  -0.0506 0.50  
3194: 56 12 44  0   55 12 43  0             400796.8857  -0.0424  0.050  -0.0425 0.50  
3195: 56 13 44  0   55 13 43  0             400796.8857  -0.0424  0.050  -0.0425 0.50  
3196: 57 11 46  0   56 11 45  0             400799.2514   0.0067  0.050   0.0068 0.50  
3197: 57 12 46  0   56 12 45  0             400799.2514   0.0067  0.050   0.0068 0.50  
3198: 48 20 28  0   47 20 27  0             400801.7620  -0.2038  0.050  -0.0091 0.23  
3199: 48 21 28  0   47 21 27  0             400801.7620  -0.2038  0.050  -0.0091 0.23  
3200: 58 10 48  0   57 10 47  0             400801.7620   0.1569  0.050  -0.0091 0.27  
3201: 58 11 48  0   57 11 47  0             400801.7620   0.1569  0.050  -0.0091 0.27  
3202: 59  9 50  0   58  9 49  0             400803.8965  -0.0073  0.050  -0.0073 0.50  
3203: 59 10 50  0   58 10 49  0             400803.8965  -0.0073  0.050  -0.0073 0.50  
3204: 60  8 52  0   59  8 51  0             400806.0215  -0.0239  0.050  -0.0240 0.50  
3205: 60  9 52  0   59  9 51  0             400806.0215  -0.0239  0.050  -0.0240 0.50  
3206: 61  7 54  0   60  7 53  0             400807.8961  -0.0459  0.050   0.0096 0.23  
3207: 61  8 54  0   60  8 53  0             400807.8961  -0.0459  0.050   0.0096 0.23  
3208: 68  0 68  0   67  0 67  0             400807.8961   0.0565  0.050   0.0096 0.27  
3209: 68  1 68  0   67  1 67  0             400807.8961   0.0565  0.050   0.0096 0.27  
3210: 62  6 56  0   61  6 55  0             400809.6243   0.1130  0.050  -0.0380 0.23  
3211: 62  7 56  0   61  7 55  0             400809.6243   0.1130  0.050  -0.0380 0.23  
3212: 67  1 66  0   66  1 65  0             400809.6243  -0.1719  0.050  -0.0380 0.27  
3213: 67  2 66  0   66  2 65  0             400809.6243  -0.1719  0.050  -0.0380 0.27  
3214: 47 21 26  0   46 21 25  0             400811.3862  -0.0765  0.050  -0.0467 0.13  
3215: 47 22 26  0   46 22 25  0             400811.3862  -0.0765  0.050  -0.0467 0.13  
3216: 64  4 60  0   63  4 59  0             400811.3862   0.0291  0.050  -0.0467 0.18  
3217: 64  5 60  0   63  5 59  0             400811.3862   0.0291  0.050  -0.0467 0.18  
3218: 65  3 62  0   64  3 61  0             400811.3862  -0.0992  0.050  -0.0467 0.19  
3219: 65  4 62  0   64  4 61  0             400811.3862  -0.0992  0.050  -0.0467 0.19  
3220: 46 22 24  0   45 22 23  0             400826.2479   0.0383  0.050   0.0384 0.50  
3221: 46 23 24  0   45 23 23  0             400826.2479   0.0383  0.050   0.0384 0.50  
3222: 45 23 22  0   44 23 21  0             400848.9494   0.0567  0.050   0.0567 0.50  
3223: 45 24 22  0   44 24 21  0             400848.9494   0.0567  0.050   0.0567 0.50  
3224: 44 24 20  0   43 24 19  0             400884.0450  -0.0406  0.050  -0.0407 0.50  
3225: 44 25 20  0   43 25 19  0             400884.0450  -0.0406  0.050  -0.0407 0.50  
3226: 43 25 18  0   42 25 17  0             400940.0766   0.0395  0.050   0.0396 0.50  
3227: 43 26 18  0   42 26 17  0             400940.0766   0.0395  0.050   0.0396 0.50  
3228: 42 26 16  0   41 26 15  0             401032.7345   0.0109  0.050   0.0109 0.50  
3229: 42 27 16  0   41 27 15  0             401032.7345   0.0109  0.050   0.0109 0.50  
3230: 41 27 14  0   40 27 13  0             401196.1457   0.0025  0.050   0.0053 0.50  
3231: 41 28 14  0   40 28 13  0             401196.1457   0.0080  0.050   0.0053 0.50  
3232: 40 29 12  0   39 29 11  0             401512.4466  -0.0816  0.050               
3233: 40 28 12  0   39 28 11  0             401513.7839   0.0361  0.050               
3234: 38 31  8  0   37 31  7  0             402247.4205  -0.0440  0.050               
3235: 52 17 35  0   51 17 34  0             406635.5840   0.0329  0.050  -0.0480 0.25  
3236: 52 18 35  0   51 18 34  0             406635.5840   0.0329  0.050  -0.0480 0.25  
3237: 53 16 37  0   52 16 36  0             406635.5840  -0.1278  0.050  -0.0480 0.25  
3238: 53 17 37  0   52 17 36  0             406635.5840  -0.1278  0.050  -0.0480 0.25  
3239: 51 18 33  0   50 18 32  0             406636.6915   0.1018  0.050   0.0221 0.24  
3240: 51 19 33  0   50 19 32  0             406636.6915   0.1018  0.050   0.0221 0.24  
3241: 54 15 39  0   53 15 38  0             406636.6915  -0.0541  0.050   0.0221 0.26  
3242: 54 16 39  0   53 16 38  0             406636.6915  -0.0541  0.050   0.0221 0.26  
3243: 55 14 41  0   54 14 40  0             406638.3984  -0.0061  0.050  -0.0062 0.50  
3244: 55 15 41  0   54 15 40  0             406638.3984  -0.0061  0.050  -0.0062 0.50  
3245: 56 13 43  0   55 13 42  0             406640.4675  -0.0256  0.050  -0.0257 0.50  
3246: 56 14 43  0   55 14 42  0             406640.4675  -0.0256  0.050  -0.0257 0.50  
3247: 57 12 45  0   56 12 44  0             406642.9473   0.0948  0.050   0.0948 0.50  
3248: 57 13 45  0   56 13 44  0             406642.9473   0.0948  0.050   0.0948 0.50  
3249: 59 10 49  0   58 10 48  0             406647.9011   0.0343  0.050   0.0343 0.50  
3250: 59 11 49  0   58 11 48  0             406647.9011   0.0343  0.050   0.0343 0.50  
3251: 60  9 51  0   59  9 50  0             406650.3963   0.0927  0.050   0.0928 0.50  
3252: 60 10 51  0   59 10 50  0             406650.3963   0.0927  0.050   0.0928 0.50  
3253: 48 21 27  0   47 21 26  0             406652.5106   0.1324  0.050   0.0293 0.22  
3254: 48 22 27  0   47 22 26  0             406652.5106   0.1324  0.050   0.0293 0.22  
3255: 61  8 53  0   60  8 52  0             406652.5106  -0.0551  0.050   0.0293 0.28  
3256: 61  9 53  0   60  9 52  0             406652.5106  -0.0551  0.050   0.0293 0.28  
3257: 62  7 55  0   61  7 54  0             406654.7713   0.2044  0.050   0.0745 0.23  
3258: 62  8 55  0   61  8 54  0             406654.7713   0.2044  0.050   0.0745 0.23  
3259: 69  0 69  0   68  0 68  0             406654.7713  -0.0353  0.050   0.0745 0.27  
3260: 69  1 69  0   68  1 68  0             406654.7713  -0.0353  0.050   0.0745 0.27  
3261: 47 22 25  0   46 22 24  0             406665.0742  -0.0511  0.050  -0.0512 0.50  
3262: 47 23 25  0   46 23 24  0             406665.0742  -0.0511  0.050  -0.0512 0.50  
3263: 46 23 23  0   45 23 22  0             406684.7310   0.0341  0.050   0.0341 0.50  
3264: 46 24 23  0   45 24 22  0             406684.7310   0.0341  0.050   0.0341 0.50  
3265: 43 26 17  0   42 26 16  0             406838.0517  -0.0173  0.050  -0.0173 0.50  
3266: 43 27 17  0   42 27 16  0             406838.0517  -0.0173  0.050  -0.0173 0.50  
3267: 41 28 13  0   40 28 12  0             407206.6629  -0.0702  0.050  -0.0106 0.50  
3268: 41 29 13  0   40 29 12  0             407206.6629   0.0490  0.050  -0.0106 0.50  
3269: 40 29 11  0   39 29 10  0             407713.7829  -0.0152  0.050               
3270: 39 30  9  0   38 30  8  0             409607.7332   0.0791  0.050               
3271: 31 23  8  0   30 21  9  0             410436.3098   0.0560  0.050               
3272: 52 18 34  0   51 18 33  0             412480.3664  -0.0405  0.050  -0.0483 0.25  
3273: 52 19 34  0   51 19 33  0             412480.3664  -0.0405  0.050  -0.0483 0.25  
3274: 54 16 38  0   53 16 37  0             412480.3664  -0.0558  0.050  -0.0483 0.25  
3275: 54 17 38  0   53 17 37  0             412480.3664  -0.0558  0.050  -0.0483 0.25  
3276: 55 15 40  0   54 15 39  0             412481.8460   0.0639  0.050   0.0640 0.50  
3277: 55 16 40  0   54 16 39  0             412481.8460   0.0639  0.050   0.0640 0.50  
3278: 56 14 42  0   55 14 41  0             412483.7255   0.0106  0.050   0.0107 0.50  
3279: 56 15 42  0   55 15 41  0             412483.7255   0.0106  0.050   0.0107 0.50  
3280: 50 20 30  0   49 20 29  0             412486.3744  -0.1711  0.050   0.0946 0.24  
3281: 50 21 30  0   49 21 29  0             412486.3744  -0.1711  0.050   0.0946 0.24  
3282: 57 13 44  0   56 13 43  0             412486.3744   0.3366  0.050   0.0946 0.26  
3283: 57 14 44  0   56 14 43  0             412486.3744   0.3366  0.050   0.0946 0.26  
3284: 58 12 46  0   57 12 45  0             412488.5791  -0.0210  0.050  -0.0211 0.50  
3285: 58 13 46  0   57 13 45  0             412488.5791  -0.0210  0.050  -0.0211 0.50  
3286: 59 11 48  0   58 11 47  0             412491.2759   0.0018  0.050   0.0018 0.50  
3287: 59 12 48  0   58 12 47  0             412491.2759   0.0018  0.050   0.0018 0.50  
3288: 49 21 28  0   48 21 27  0             412493.6989   0.1998  0.050  -0.0419 0.23  
3289: 49 22 28  0   48 22 27  0             412493.6989   0.1998  0.050  -0.0419 0.23  
3290: 60 10 50  0   59 10 49  0             412493.6989  -0.2490  0.050  -0.0419 0.27  
3291: 60 11 50  0   59 11 49  0             412493.6989  -0.2490  0.050  -0.0419 0.27  
3292: 61  9 52  0   60  9 51  0             412496.4936  -0.0279  0.050  -0.0279 0.50  
3293: 61 10 52  0   60 10 51  0             412496.4936  -0.0279  0.050  -0.0279 0.50  
3294: 62  8 54  0   61  8 53  0             412498.9077   0.0041  0.050   0.0042 0.50  
3295: 62  9 54  0   61  9 53  0             412498.9077   0.0041  0.050   0.0042 0.50  
3296: 63  7 56  0   62  7 55  0             412501.3945   0.3855  0.050   0.0711 0.23  
3297: 63  8 56  0   62  8 55  0             412501.3945   0.3855  0.050   0.0711 0.23  
3298: 70  0 70  0   69  0 69  0             412501.3945  -0.1957  0.050   0.0711 0.27  
3299: 70  1 70  0   69  1 69  0             412501.3945  -0.1957  0.050   0.0711 0.27  
3300: 64  6 58  0   63  6 57  0             412502.7512  -0.0059  0.050  -0.0059 0.50  
3301: 64  7 58  0   63  7 57  0             412502.7512  -0.0059  0.050  -0.0059 0.50  
3302: 66  4 62  0   65  4 61  0             412504.8627  -0.0143  0.050  -0.0207 0.16  
3303: 66  5 62  0   65  5 61  0             412504.8627  -0.0143  0.050  -0.0207 0.16  
3304: 67  3 64  0   66  3 63  0             412504.8627  -0.2394  0.050  -0.0207 0.17  
3305: 67  4 64  0   66  4 63  0             412504.8627  -0.2394  0.050  -0.0207 0.17  
3306: 68  2 66  0   67  2 65  0             412504.8627   0.1869  0.050  -0.0207 0.17  
3307: 68  3 66  0   67  3 65  0             412504.8627   0.1869  0.050  -0.0207 0.17  
3308: 46 24 22  0   45 24 21  0             412547.3012  -0.0075  0.050  -0.0075 0.50  
3309: 46 25 22  0   45 25 21  0             412547.3012  -0.0075  0.050  -0.0075 0.50  
3310: 45 25 20  0   44 25 19  0             412587.2622  -0.0250  0.050  -0.0250 0.50  
3311: 45 26 20  0   44 26 19  0             412587.2622  -0.0250  0.050  -0.0250 0.50  
3312: 44 26 18  0   43 26 17  0             412650.6679  -0.0206  0.050  -0.0206 0.50  
3313: 44 27 18  0   43 27 17  0             412650.6679  -0.0206  0.050  -0.0206 0.50  
3314: 43 27 16  0   42 27 15  0             412755.5610  -0.0379  0.050  -0.0379 0.50  
3315: 43 28 16  0   42 28 15  0             412755.5610  -0.0378  0.050  -0.0379 0.50  
3316: 42 28 14  0   41 28 13  0             412940.6446  -0.0126  0.050  -0.0074 0.50  
3317: 42 29 14  0   41 29 13  0             412940.6446  -0.0021  0.050  -0.0074 0.50  
3318: 41 29 12  0   40 29 11  0             413301.8711   0.0282  0.050               
3319: 40 31 10  0   39 31  9  0             414034.6966   0.0983  0.050               
3320: 40 30 10  0   39 30  9  0             414237.6116   0.0439  0.050               
3321: 32 25  7  0   31 23  8  0             414306.5033   0.0924  0.050               
3322: 30 19 11  0   29 17 12  0             417684.6172   0.0323  0.050   0.0303 0.50  
3323: 30 20 11  0   29 18 12  0             417684.6172   0.0282  0.050   0.0303 0.50  
3324: 29 16 13  0   28 14 14  0             418051.7964  -0.0518  0.050  -0.0518 0.50  
3325: 29 17 13  0   28 15 14  0             418051.7964  -0.0518  0.050  -0.0518 0.50  
3326: 53 18 35  0   52 18 34  0             418324.0967  -0.0239  0.050   0.0138 0.25  
3327: 53 19 35  0   52 19 34  0             418324.0967  -0.0239  0.050   0.0138 0.25  
3328: 54 17 37  0   53 17 36  0             418324.0967   0.0512  0.050   0.0138 0.25  
3329: 54 18 37  0   53 18 36  0             418324.0967   0.0512  0.050   0.0138 0.25  
3330: 52 19 33  0   51 19 32  0             418325.5085  -0.0592  0.050  -0.0593 0.50  
3331: 52 20 33  0   51 20 32  0             418325.5085  -0.0592  0.050  -0.0593 0.50  
3332: 56 15 41  0   55 15 40  0             418326.6753   0.0204  0.050   0.0204 0.50  
3333: 56 16 41  0   55 16 40  0             418326.6753   0.0204  0.050   0.0204 0.50  
3334: 51 20 31  0   50 20 30  0             418328.8935   0.0121  0.050   0.0265 0.24  
3335: 51 21 31  0   50 21 30  0             418328.8935   0.0121  0.050   0.0265 0.24  
3336: 57 14 43  0   56 14 42  0             418328.8935   0.0397  0.050   0.0265 0.26  
3337: 57 15 43  0   56 15 42  0             418328.8935   0.0397  0.050   0.0265 0.26  
3338: 58 13 45  0   57 13 44  0             418331.4291   0.0231  0.050   0.0231 0.50  
3339: 58 14 45  0   57 14 44  0             418331.4291   0.0231  0.050   0.0231 0.50  
3340: 60 11 49  0   59 11 48  0             418337.0693   0.0519  0.050   0.0519 0.50  
3341: 60 12 49  0   59 12 48  0             418337.0693   0.0519  0.050   0.0519 0.50  
3342: 61 10 51  0   60 10 50  0             418339.8681   0.0225  0.050   0.0226 0.50  
3343: 61 11 51  0   60 11 50  0             418339.8681   0.0225  0.050   0.0226 0.50  
3344: 62  9 53  0   61  9 52  0             418342.5667   0.0115  0.050   0.0115 0.50  
3345: 62 10 53  0   61 10 52  0             418342.5667   0.0115  0.050   0.0115 0.50  
3346: 49 22 27  0   48 22 26  0             418344.1877  -0.0577  0.050  -0.0577 0.50  
3347: 49 23 27  0   48 23 26  0             418344.1877  -0.0577  0.050  -0.0577 0.50  
3348: 63  8 55  0   62  8 54  0             418345.0934   0.0369  0.050   0.0370 0.50  
3349: 63  9 55  0   62  9 54  0             418345.0934   0.0369  0.050   0.0370 0.50  
3350: 71  0 71  0   70  0 70  0             418348.1741  -0.0134  0.050  -0.0135 0.50  
3351: 71  1 71  0   70  1 70  0             418348.1741  -0.0134  0.050  -0.0135 0.50  
3352: 65  6 59  0   64  6 58  0             418349.1325   0.0296  0.050   0.0297 0.50  
3353: 65  7 59  0   64  7 58  0             418349.1325   0.0296  0.050   0.0297 0.50  
3354: 67  4 63  0   66  4 62  0             418351.4125   0.0531  0.050   0.0023 0.16  
3355: 67  5 63  0   66  5 62  0             418351.4125   0.0531  0.050   0.0023 0.16  
3356: 68  3 65  0   67  3 64  0             418351.4125  -0.2202  0.050   0.0023 0.17  
3357: 68  4 65  0   67  4 64  0             418351.4125  -0.2202  0.050   0.0023 0.17  
3358: 69  2 67  0   68  2 66  0             418351.4125   0.1710  0.050   0.0023 0.17  
3359: 69  3 67  0   68  3 66  0             418351.4125   0.1710  0.050   0.0023 0.17  
3360: 48 23 25  0   47 23 24  0             418358.8960  -0.0066  0.050  -0.0066 0.50  
3361: 48 24 25  0   47 24 24  0             418358.8960  -0.0066  0.050  -0.0066 0.50  
3362: 47 24 23  0   46 24 22  0             418381.2915   0.0530  0.050   0.0530 0.50  
3363: 47 25 23  0   46 25 22  0             418381.2915   0.0530  0.050   0.0530 0.50  
3364: 46 25 21  0   45 25 20  0             418415.3972  -0.0189  0.050  -0.0190 0.50  
3365: 46 26 21  0   45 26 20  0             418415.3972  -0.0189  0.050  -0.0190 0.50  
3366: 45 26 19  0   44 26 18  0             418468.7378   0.0026  0.050   0.0026 0.50  
3367: 45 27 19  0   44 27 18  0             418468.7378   0.0026  0.050   0.0026 0.50  
3368: 44 27 17  0   43 27 16  0             418554.8357  -0.0084  0.050  -0.0085 0.50  
3369: 44 28 17  0   43 28 16  0             418554.8357  -0.0084  0.050  -0.0085 0.50  
3370: 43 28 15  0   42 28 14  0             418701.5026   0.0312  0.050   0.0317 0.50  
3371: 43 29 15  0   42 29 14  0             418701.5026   0.0320  0.050   0.0317 0.50  
3372: 42 29 13  0   41 29 12  0             418971.8311  -0.1174  0.050  -0.0104 0.50  
3373: 42 30 13  0   41 30 12  0             418971.8311   0.0967  0.050  -0.0104 0.50  
3374: 41 30 11  0   40 30 10  0             419554.0211   0.0004  0.050               
3375: 54 18 36  0   53 18 35  0             424167.8124   0.0941  0.050  -0.0900 0.25  
3376: 54 19 36  0   53 19 35  0             424167.8124   0.0941  0.050  -0.0900 0.25  
3377: 55 17 38  0   54 17 37  0             424167.8124  -0.2723  0.050  -0.0900 0.25  
3378: 55 18 38  0   54 18 37  0             424167.8124  -0.2723  0.050  -0.0900 0.25  
3379: 52 20 32  0   51 20 31  0             424171.2716   0.0668  0.050  -0.0126 0.24  
3380: 52 21 32  0   51 21 31  0             424171.2716   0.0668  0.050  -0.0126 0.24  
3381: 57 15 42  0   56 15 41  0             424171.2716  -0.0876  0.050  -0.0126 0.26  
3382: 57 16 42  0   56 16 41  0             424171.2716  -0.0876  0.050  -0.0126 0.26  
3383: 58 14 44  0   57 14 43  0             424173.7939  -0.0234  0.050  -0.0234 0.50  
3384: 58 15 44  0   57 15 43  0             424173.7939  -0.0234  0.050  -0.0234 0.50  
3385: 60 12 48  0   59 12 47  0             424179.5752   0.0221  0.050   0.0222 0.50  
3386: 60 13 48  0   59 13 47  0             424179.5752   0.0221  0.050   0.0222 0.50  
3387: 61 11 50  0   60 11 49  0             424182.5729  -0.0026  0.050  -0.0027 0.50  
3388: 61 12 50  0   60 12 49  0             424182.5729  -0.0026  0.050  -0.0027 0.50  
3389: 62 10 52  0   61 10 51  0             424185.6309   0.0739  0.050   0.0740 0.50  
3390: 62 11 52  0   61 11 51  0             424185.6309   0.0739  0.050   0.0740 0.50  
3391: 63  9 54  0   62  9 53  0             424188.4012  -0.0002  0.050  -0.0003 0.50  
3392: 63 10 54  0   62 10 53  0             424188.4012  -0.0002  0.050  -0.0003 0.50  
3393: 64  8 56  0   63  8 55  0             424190.9971  -0.0244  0.050  -0.0244 0.50  
3394: 64  9 56  0   63  9 55  0             424190.9971  -0.0244  0.050  -0.0244 0.50  
3395: 65  7 58  0   64  7 57  0             424193.3502   0.0162  0.050   0.0163 0.50  
3396: 65  8 58  0   64  8 57  0             424193.3502   0.0162  0.050   0.0163 0.50  
3397: 72  0 72  0   71  0 71  0             424194.6083   0.0120  0.050   0.0120 0.50  
3398: 72  1 72  0   71  1 71  0             424194.6083   0.0120  0.050   0.0120 0.50  
3399: 66  6 60  0   65  6 59  0             424195.2312  -0.0289  0.050  -0.0290 0.50  
3400: 66  7 60  0   65  7 59  0             424195.2312  -0.0289  0.050  -0.0290 0.50  
3401: 49 23 26  0   48 23 25  0             424196.6335  -0.3046  0.050  -0.0699 0.14  
3402: 49 24 26  0   48 24 25  0             424196.6335  -0.3046  0.050  -0.0699 0.14  
3403: 67  5 62  0   66  5 61  0             424196.6335  -0.0909  0.050  -0.0699 0.17  
3404: 67  6 62  0   66  6 61  0             424196.6335  -0.0909  0.050  -0.0699 0.17  
3405: 71  1 70  0   70  1 69  0             424196.6335   0.1181  0.050  -0.0699 0.19  
3406: 71  2 70  0   70  2 69  0             424196.6335   0.1181  0.050  -0.0699 0.19  
3407: 68  4 64  0   67  4 63  0             424197.7692   0.1160  0.050   0.0207 0.16  
3408: 68  5 64  0   67  5 63  0             424197.7692   0.1160  0.050   0.0207 0.16  
3409: 69  3 66  0   68  3 65  0             424197.7692  -0.2055  0.050   0.0207 0.17  
3410: 69  4 66  0   68  4 65  0             424197.7692  -0.2055  0.050   0.0207 0.17  
3411: 70  2 68  0   69  2 67  0             424197.7692   0.1505  0.050   0.0207 0.17  
3412: 70  3 68  0   69  3 67  0             424197.7692   0.1505  0.050   0.0207 0.17  
3413: 48 24 24  0   47 24 23  0             424216.2891   0.0138  0.050   0.0139 0.50  
3414: 48 25 24  0   47 25 23  0             424216.2891   0.0138  0.050   0.0139 0.50  
3415: 47 25 22  0   46 25 21  0             424245.6825   0.0218  0.050   0.0218 0.50  
3416: 47 26 22  0   46 26 21  0             424245.6825   0.0218  0.050   0.0218 0.50  
3417: 46 26 20  0   45 26 19  0             424290.8911  -0.0054  0.050  -0.0054 0.50  
3418: 46 27 20  0   45 27 19  0             424290.8911  -0.0054  0.050  -0.0054 0.50  
3419: 45 27 18  0   44 27 17  0             424362.4692  -0.0076  0.050  -0.0077 0.50  
3420: 45 28 18  0   44 28 17  0             424362.4692  -0.0076  0.050  -0.0077 0.50  
3421: 44 28 16  0   43 28 15  0             424480.7859  -0.0330  0.050  -0.0331 0.50  
3422: 44 29 16  0   43 29 15  0             424480.7859  -0.0330  0.050  -0.0331 0.50  
3423: 43 29 14  0   42 29 13  0             424689.6977  -0.0344  0.050  -0.0246 0.50  
3424: 43 30 14  0   42 30 13  0             424689.6977  -0.0148  0.050  -0.0246 0.50  
3425: 42 31 12  0   41 31 11  0             425095.9786  -0.0774  0.050               
3426: 42 30 12  0   41 30 11  0             425099.5589  -0.0479  0.050               
3427: 40 33  8  0   39 33  7  0             425315.8709   0.0227  0.050               
3428: 41 31 10  0   40 31  9  0             426210.8170   0.0707  0.050               
3429: 39 32  7  0   38 32  6  0             428024.5432   0.0616  0.050               
3430: 53 20 33  0   52 20 32  0             430013.5559   0.0663  0.050   0.0002 0.25  
3431: 53 21 33  0   52 21 32  0             430013.5559   0.0663  0.050   0.0002 0.25  
3432: 57 16 41  0   56 16 40  0             430013.5559  -0.0635  0.050   0.0002 0.25  
3433: 57 17 41  0   56 17 40  0             430013.5559  -0.0635  0.050   0.0002 0.25  
3434: 58 15 43  0   57 15 42  0             430015.8991   0.0085  0.050   0.0085 0.50  
3435: 58 16 43  0   57 16 42  0             430015.8991   0.0085  0.050   0.0085 0.50  
3436: 59 14 45  0   58 14 44  0             430018.5770  -0.0246  0.050  -0.0247 0.50  
3437: 59 15 45  0   58 15 44  0             430018.5770  -0.0246  0.050  -0.0247 0.50  
3438: 60 13 47  0   59 13 46  0             430021.6132   0.0141  0.050   0.0142 0.50  
3439: 60 14 47  0   59 14 46  0             430021.6132   0.0141  0.050   0.0142 0.50  
3440: 62 11 51  0   61 11 50  0             430028.0132   0.0673  0.050   0.0673 0.50  
3441: 62 12 51  0   61 12 50  0             430028.0132   0.0673  0.050   0.0673 0.50  
3442: 63 10 53  0   62 10 52  0             430031.0954   0.0163  0.050   0.0164 0.50  
3443: 63 11 53  0   62 11 52  0             430031.0954   0.0163  0.050   0.0164 0.50  
3444: 64  9 55  0   63  9 54  0             430034.0717   0.0137  0.050   0.0137 0.50  
3445: 64 10 55  0   63 10 54  0             430034.0717   0.0137  0.050   0.0137 0.50  
3446: 50 23 27  0   49 23 26  0             430035.4502   0.0371  0.050   0.0372 0.50  
3447: 50 24 27  0   49 24 26  0             430035.4502   0.0371  0.050   0.0372 0.50  
3448: 65  8 57  0   64  8 56  0             430036.7957  -0.0003  0.050  -0.0004 0.50  
3449: 65  9 57  0   64  9 56  0             430036.7957  -0.0003  0.050  -0.0004 0.50  
3450: 66  7 59  0   65  7 58  0             430039.2195   0.0078  0.050   0.0079 0.50  
3451: 66  8 59  0   65  8 58  0             430039.2195   0.0078  0.050   0.0079 0.50  
3452: 69  4 65  0   68  4 64  0             430043.9063   0.1506  0.050   0.0109 0.16  
3453: 69  5 65  0   68  5 64  0             430043.9063   0.1506  0.050   0.0109 0.16  
3454: 70  3 67  0   69  3 66  0             430043.9063  -0.2190  0.050   0.0109 0.17  
3455: 70  4 67  0   69  4 66  0             430043.9063  -0.2190  0.050   0.0109 0.17  
3456: 71  2 69  0   70  2 68  0             430043.9063   0.1019  0.050   0.0109 0.17  
3457: 71  3 69  0   70  3 68  0             430043.9063   0.1019  0.050   0.0109 0.17  
3458: 46 27 19  0   45 27 18  0             430176.2769  -0.0867  0.050  -0.0868 0.50  
3459: 46 28 19  0   45 28 18  0             430176.2769  -0.0867  0.050  -0.0868 0.50  
3460: 41 33  9  0   40 33  8  0             432100.7352   0.0140  0.050               
3461: 55 19 36  0   54 19 35  0             435854.4455   0.0426  0.050  -0.0169 0.25  
3462: 55 20 36  0   54 20 35  0             435854.4455   0.0426  0.050  -0.0169 0.25  
3463: 56 18 38  0   55 18 37  0             435854.4455  -0.0759  0.050  -0.0169 0.25  
3464: 56 19 38  0   55 19 37  0             435854.4455  -0.0759  0.050  -0.0169 0.25  
3465: 54 20 34  0   53 20 33  0             435855.7532   0.0396  0.050   0.0424 0.25  
3466: 54 21 34  0   53 21 33  0             435855.7532   0.0396  0.050   0.0424 0.25  
3467: 57 17 40  0   56 17 39  0             435855.7532   0.0450  0.050   0.0424 0.25  
3468: 57 18 40  0   56 18 39  0             435855.7532   0.0450  0.050   0.0424 0.25  
3469: 58 16 42  0   57 16 41  0             435857.6410  -0.0467  0.050  -0.0467 0.50  
3470: 58 17 42  0   57 17 41  0             435857.6410  -0.0467  0.050  -0.0467 0.50  
3471: 53 21 32  0   52 21 31  0             435858.9093  -0.0345  0.050  -0.0346 0.50  
3472: 53 22 32  0   52 22 31  0             435858.9093  -0.0345  0.050  -0.0346 0.50  
3473: 59 15 44  0   58 15 43  0             435860.2883   0.0438  0.050   0.0439 0.50  
3474: 59 16 44  0   58 16 43  0             435860.2883   0.0438  0.050   0.0439 0.50  
3475: 60 14 46  0   59 14 45  0             435863.2969   0.0939  0.050   0.0940 0.50  
3476: 60 15 46  0   59 15 45  0             435863.2969   0.0939  0.050   0.0940 0.50  
3477: 52 22 30  0   51 22 29  0             435864.7442  -0.0372  0.050  -0.0372 0.50  
3478: 52 23 30  0   51 23 29  0             435864.7442  -0.0372  0.050  -0.0372 0.50  
3479: 61 13 48  0   60 13 47  0             435866.3930  -0.0241  0.050  -0.0241 0.50  
3480: 61 14 48  0   60 14 47  0             435866.3930  -0.0241  0.050  -0.0241 0.50  
3481: 62 12 50  0   61 12 49  0             435869.7373  -0.0241  0.050  -0.0241 0.50  
3482: 62 13 50  0   61 13 49  0             435869.7373  -0.0241  0.050  -0.0241 0.50  
3483: 63 11 52  0   62 11 51  0             435873.0987  -0.0266  0.050  -0.0266 0.50  
3484: 63 12 52  0   62 12 51  0             435873.0987  -0.0266  0.050  -0.0266 0.50  
3485: 51 23 28  0   50 23 27  0             435874.2248   0.0010  0.050   0.0011 0.50  
3486: 51 24 28  0   50 24 27  0             435874.2248   0.0010  0.050   0.0011 0.50  
3487: 64 10 54  0   63 10 53  0             435876.3576  -0.0516  0.050  -0.0517 0.50  
3488: 64 11 54  0   63 11 53  0             435876.3576  -0.0516  0.050  -0.0517 0.50  
3489: 65  9 56  0   64  9 55  0             435879.5378   0.0160  0.050   0.0160 0.50  
3490: 65 10 56  0   64 10 55  0             435879.5378   0.0160  0.050   0.0160 0.50  
3491: 66  8 58  0   65  8 57  0             435882.3610  -0.0165  0.050  -0.0165 0.50  
3492: 66  9 58  0   65  9 57  0             435882.3610  -0.0165  0.050  -0.0165 0.50  
3493: 67  7 60  0   66  7 59  0             435884.9112   0.0153  0.050   0.0154 0.50  
3494: 67  8 60  0   66  8 59  0             435884.9112   0.0153  0.050   0.0154 0.50  
3495: 68  6 62  0   67  6 61  0             435886.8937  -0.1055  0.050  -0.0190 0.23  
3496: 68  7 62  0   67  7 61  0             435886.8937  -0.1055  0.050  -0.0190 0.23  
3497: 74  0 74  0   73  0 73  0             435886.8937   0.0570  0.050  -0.0190 0.27  
3498: 74  1 74  0   73  1 73  0             435886.8937   0.0570  0.050  -0.0190 0.27  
3499: 50 24 26  0   49 24 25  0             435888.6852  -0.0845  0.050  -0.0182 0.14  
3500: 50 25 26  0   49 25 25  0             435888.6852  -0.0845  0.050  -0.0182 0.14  
3501: 69  5 64  0   68  5 63  0             435888.6852   0.0722  0.050  -0.0182 0.17  
3502: 69  6 64  0   68  6 63  0             435888.6852   0.0722  0.050  -0.0182 0.17  
3503: 73  1 72  0   72  1 71  0             435888.6852  -0.0520  0.050  -0.0182 0.19  
3504: 73  2 72  0   72  2 71  0             435888.6852  -0.0520  0.050  -0.0182 0.19  
3505: 70  4 66  0   69  4 65  0             435889.8489   0.1845  0.050   0.0007 0.16  
3506: 70  5 66  0   69  5 65  0             435889.8489   0.1845  0.050   0.0007 0.16  
3507: 71  3 68  0   70  3 67  0             435889.8489  -0.2332  0.050   0.0007 0.17  
3508: 71  4 68  0   70  4 67  0             435889.8489  -0.2332  0.050   0.0007 0.17  
3509: 72  2 70  0   71  2 69  0             435889.8489   0.0527  0.050   0.0007 0.17  
3510: 72  3 70  0   71  3 69  0             435889.8489   0.0527  0.050   0.0007 0.17  
3511: 48 26 22  0   47 26 21  0             435944.0146   0.0177  0.050   0.0177 0.50  
3512: 48 27 22  0   47 27 21  0             435944.0146   0.0177  0.050   0.0177 0.50  
3513: 47 27 20  0   46 27 19  0             435995.0409   0.0491  0.050   0.0492 0.50  
3514: 47 28 20  0   46 28 19  0             435995.0409   0.0491  0.050   0.0492 0.50  
3515: 46 28 18  0   45 28 17  0             436075.4752  -0.0538  0.050  -0.0538 0.50  
3516: 46 29 18  0   45 29 17  0             436075.4752  -0.0538  0.050  -0.0538 0.50  
3517: 43 32 12  0   42 32 11  0             436902.1253  -0.0677  0.050               
3518: 42 33 10  0   41 33  9  0             437780.6738  -0.0339  0.050               
3519: 57 18 39  0   56 18 38  0             441697.7016  -0.0066  0.050  -0.0067 0.50  
3520: 57 19 39  0   56 19 38  0             441697.7016  -0.0066  0.050  -0.0067 0.50  
3521: 55 20 35  0   54 20 34  0             441697.8125  -0.0449  0.050  -0.0449 0.50  
3522: 55 21 35  0   54 21 34  0             441697.8125  -0.0449  0.050  -0.0449 0.50  
3523: 58 17 41  0   57 17 40  0             441699.2267  -0.0517  0.050  -0.0517 0.50  
3524: 58 18 41  0   57 18 40  0             441699.2267  -0.0517  0.050  -0.0517 0.50  
3525: 54 21 33  0   53 21 32  0             441700.4219   0.0760  0.050   0.0761 0.50  
3526: 54 22 33  0   53 22 32  0             441700.4219   0.0760  0.050   0.0761 0.50  
3527: 59 16 43  0   58 16 42  0             441701.5661  -0.0156  0.050  -0.0157 0.50  
3528: 59 17 43  0   58 17 42  0             441701.5661  -0.0156  0.050  -0.0157 0.50  
3529: 60 15 45  0   59 15 44  0             441704.3521  -0.0644  0.050  -0.0645 0.50  
3530: 60 16 45  0   59 16 44  0             441704.3521  -0.0644  0.050  -0.0645 0.50  
3531: 53 22 31  0   52 22 30  0             441705.2620   0.0631  0.050   0.0631 0.50  
3532: 53 23 31  0   52 23 30  0             441705.2620   0.0631  0.050   0.0631 0.50  
3533: 61 14 47  0   60 14 46  0             441707.6085  -0.0090  0.050  -0.0091 0.50  
3534: 61 15 47  0   60 15 46  0             441707.6085  -0.0090  0.050  -0.0091 0.50  
3535: 62 13 49  0   61 13 48  0             441711.1045   0.0592  0.050   0.0593 0.50  
3536: 62 14 49  0   61 14 48  0             441711.1045   0.0592  0.050   0.0593 0.50  
3537: 52 23 29  0   51 23 28  0             441713.2478  -0.0380  0.050  -0.0381 0.50  
3538: 52 24 29  0   51 24 28  0             441713.2478  -0.0380  0.050  -0.0381 0.50  
3539: 63 12 51  0   62 12 50  0             441714.6134   0.0345  0.050   0.0346 0.50  
3540: 63 13 51  0   62 13 50  0             441714.6134   0.0345  0.050   0.0346 0.50  
3541: 64 11 53  0   63 11 52  0             441718.0231  -0.0879  0.050  -0.0879 0.50  
3542: 64 12 53  0   63 12 52  0             441718.0231  -0.0879  0.050  -0.0879 0.50  
3543: 65 10 55  0   64 10 54  0             441721.5504   0.0056  0.050   0.0057 0.50  
3544: 65 11 55  0   64 11 54  0             441721.5504   0.0056  0.050   0.0057 0.50  
3545: 66  9 57  0   65  9 56  0             441724.8022   0.0120  0.050   0.0120 0.50  
3546: 66 10 57  0   65 10 56  0             441724.8022   0.0120  0.050   0.0120 0.50  
3547: 51 24 27  0   50 24 26  0             441725.9448   0.0533  0.050   0.0534 0.50  
3548: 51 25 27  0   50 25 26  0             441725.9448   0.0533  0.050   0.0534 0.50  
3549: 67  8 59  0   66  8 58  0             441727.6845  -0.0786  0.050  -0.0787 0.50  
3550: 67  9 59  0   66  9 58  0             441727.6845  -0.0786  0.050  -0.0787 0.50  
3551: 68  7 61  0   67  7 60  0             441730.3862   0.0023  0.050   0.0024 0.50  
3552: 68  8 61  0   67  8 60  0             441730.3862   0.0023  0.050   0.0024 0.50  
3553: 69  6 63  0   68  6 62  0             441732.5938   0.0182  0.050  -0.0284 0.23  
3554: 69  7 63  0   68  7 62  0             441732.5938   0.0182  0.050  -0.0284 0.23  
3555: 75  0 75  0   74  0 74  0             441732.5938  -0.0693  0.050  -0.0284 0.27  
3556: 75  1 75  0   74  1 74  0             441732.5938  -0.0693  0.050  -0.0284 0.27  
3557: 70  5 65  0   69  5 64  0             441734.3344   0.0704  0.050  -0.0813 0.24  
3558: 70  6 65  0   69  6 64  0             441734.3344   0.0704  0.050  -0.0813 0.24  
3559: 74  1 73  0   73  1 72  0             441734.3344  -0.2201  0.050  -0.0813 0.26  
3560: 74  2 73  0   73  2 72  0             441734.3344  -0.2201  0.050  -0.0813 0.26  
3561: 71  4 67  0   70  4 66  0             441735.6828   0.3062  0.050   0.0781 0.16  
3562: 71  5 67  0   70  5 66  0             441735.6828   0.3062  0.050   0.0781 0.16  
3563: 72  3 69  0   71  3 68  0             441735.6828  -0.1595  0.050   0.0781 0.17  
3564: 72  4 69  0   71  4 68  0             441735.6828  -0.1595  0.050   0.0781 0.17  
3565: 73  2 71  0   72  2 70  0             441735.6828   0.0913  0.050   0.0781 0.17  
3566: 73  3 71  0   72  3 70  0             441735.6828   0.0913  0.050   0.0781 0.17  
3567: 50 25 25  0   49 25 24  0             441744.9823  -0.0008  0.050  -0.0009 0.50  
3568: 50 26 25  0   49 26 24  0             441744.9823  -0.0008  0.050  -0.0009 0.50  
3569: 49 26 23  0   48 26 22  0             441773.7169   0.0192  0.050   0.0193 0.50  
3570: 49 27 23  0   48 27 22  0             441773.7169   0.0192  0.050   0.0193 0.50  
3571: 48 27 21  0   47 27 20  0             441817.2041  -0.0595  0.050  -0.0595 0.50  
3572: 48 28 21  0   47 28 20  0             441817.2041  -0.0595  0.050  -0.0595 0.50  
3573: 46 30 17  0   45 30 16  0             441993.7941   0.0118  0.050               
3574: 61 15 46  0   60 15 45  0             447548.4319   0.0288  0.050   0.0289 0.50  
3575: 61 16 46  0   60 16 45  0             447548.4319   0.0288  0.050   0.0289 0.50  
3576: 69  7 62  0   68  7 61  0             447575.6312  -0.0419  0.050  -0.0419 0.50  
3577: 69  8 62  0   68  8 61  0             447575.6312  -0.0419  0.050  -0.0419 0.50  
3578: 50 26 24  0   49 26 23  0             447604.9645   0.0499  0.050   0.0500 0.50  
3579: 50 27 24  0   49 27 23  0             447604.9645   0.0499  0.050   0.0500 0.50  
3580: 48 28 20  0   47 28 19  0             447699.6110  -0.0439  0.050  -0.0440 0.50  
3581: 48 29 20  0   47 29 19  0             447699.6110  -0.0439  0.050  -0.0440 0.50  
3582: 47 29 18  0   46 29 17  0             447789.9508  -0.0277  0.050  -0.0278 0.50  
3583: 47 30 18  0   46 30 17  0             447789.9508  -0.0277  0.050  -0.0278 0.50  
3584: 45 31 14  0   44 31 13  0             448203.1020  -0.0829  0.050  -0.0503 0.50  
3585: 45 32 14  0   44 32 13  0             448203.1020  -0.0177  0.050  -0.0503 0.50  
3586: 57 20 37  0   56 20 36  0             453382.0061   0.1665  0.050   0.0038 0.25  
3587: 57 21 37  0   56 21 36  0             453382.0061   0.1665  0.050   0.0038 0.25  
3588: 58 19 39  0   57 19 38  0             453382.0061  -0.1580  0.050   0.0038 0.25  
3589: 58 20 39  0   57 20 38  0             453382.0061  -0.1580  0.050   0.0038 0.25  
3590: 61 16 45  0   60 16 44  0             453388.9212   0.0932  0.050   0.0932 0.50  
3591: 61 17 45  0   60 17 44  0             453388.9212   0.0932  0.050   0.0932 0.50  
3592: 63 14 49  0   62 14 48  0             453395.8434  -0.0295  0.050  -0.0295 0.50  
3593: 63 15 49  0   62 15 48  0             453395.8434  -0.0295  0.050  -0.0295 0.50  
3594: 66 11 55  0   65 11 54  0             453407.5101   0.0202  0.050   0.0202 0.50  
3595: 66 12 55  0   65 12 54  0             453407.5101   0.0202  0.050   0.0202 0.50  
3596: 67 10 57  0   66 10 56  0             453411.2400   0.0195  0.050   0.0196 0.50  
3597: 67 11 57  0   66 11 56  0             453411.2400   0.0195  0.050   0.0196 0.50  
3598: 68  9 59  0   67  9 58  0             453414.8213   0.0914  0.050   0.0914 0.50  
3599: 68 10 59  0   67 10 58  0             453414.8213   0.0914  0.050   0.0914 0.50  
3600: 70  7 63  0   69  7 62  0             453420.7480  -0.0129  0.050  -0.0130 0.50  
3601: 70  8 63  0   69  8 62  0             453420.7480  -0.0129  0.050  -0.0130 0.50  
3602: 50 27 23  0   49 27 22  0             453469.6953   0.0008  0.050   0.0009 0.50  
3603: 50 28 23  0   49 28 22  0             453469.6953   0.0008  0.050   0.0009 0.50  
3604: 48 29 19  0   47 29 18  0             453594.4330   0.0615  0.050   0.0616 0.50  
3605: 48 30 19  0   47 30 18  0             453594.4330   0.0615  0.050   0.0616 0.50  
3606: 46 31 15  0   45 31 14  0             453924.1113   0.0471  0.050   0.0501 0.50  
3607: 46 32 15  0   45 32 14  0             453924.1113   0.0530  0.050   0.0501 0.50  
3608: 68 10 58  0   67 10 57  0             459255.7963   0.0411  0.050               
3609: 69  9 60  0   68  9 59  0             459259.3356  -0.0602  0.050  -0.0602 0.50  
3610: 69 10 60  0   68 10 59  0             459259.3356  -0.0602  0.050  -0.0602 0.50  
3611: 71  7 64  0   70  7 63  0             459265.7195   0.0747  0.050   0.0747 0.50  
3612: 71  8 64  0   70  8 63  0             459265.7195   0.0747  0.050   0.0747 0.50  
3613: 78  0 78  0   77  0 77  0             459269.0104   0.0738  0.050   0.0739 0.50  
3614: 78  1 78  0   77  1 77  0             459269.0104   0.0738  0.050   0.0739 0.50  
3615: 75  3 72  0   74  3 71  0             459271.9298   0.0125  0.050   0.0863 0.25  
3616: 75  4 72  0   74  4 71  0             459271.9298   0.0125  0.050   0.0863 0.25  
3617: 76  2 74  0   75  2 73  0             459271.9298   0.1586  0.050   0.0863 0.25  
3618: 76  3 74  0   75  3 73  0             459271.9298   0.1586  0.050   0.0863 0.25  
3619: 58 21 37  0   57 21 36  0             465065.3567   0.0395  0.050   0.0359 0.25  
3620: 58 22 37  0   57 22 36  0             465065.3567   0.0395  0.050   0.0359 0.25  
3621: 59 20 39  0   58 20 38  0             465065.3567   0.0321  0.050   0.0359 0.25  
3622: 59 21 39  0   58 21 38  0             465065.3567   0.0321  0.050   0.0359 0.25  
3623: 64 15 49  0   63 15 48  0             465079.2120   0.0016  0.050               
3624: 71  8 63  0   70  8 62  0             465107.2549  -0.0388  0.050  -0.0388 0.50  
3625: 71  9 63  0   70  9 62  0             465107.2549  -0.0388  0.050  -0.0388 0.50  
3626: 49 30 19  0   48 30 18  0             465304.9417  -0.0287  0.050  -0.0288 0.50  
3627: 49 31 19  0   48 31 18  0             465304.9417  -0.0287  0.050  -0.0288 0.50  
3628: 61 19 42  0   60 19 41  0             470908.5784   0.0066  0.050   0.0067 0.50  
3629: 61 20 42  0   60 20 41  0             470908.5784   0.0066  0.050   0.0067 0.50  
3630: 63 17 46  0   62 17 45  0             470914.4825  -0.0025  0.050  -0.0025 0.50  
3631: 63 18 46  0   62 18 45  0             470914.4825  -0.0025  0.050  -0.0025 0.50  
3632: 56 24 32  0   55 24 31  0             470916.0143   0.0173  0.050   0.0174 0.50  
3633: 56 25 32  0   55 25 31  0             470916.0143   0.0173  0.050   0.0174 0.50  
3634: 64 16 48  0   63 16 47  0             470918.2206  -0.0573  0.050  -0.0573 0.50  
3635: 64 17 48  0   63 17 47  0             470918.2206  -0.0573  0.050  -0.0573 0.50  
3636: 65 15 50  0   64 15 49  0             470922.3940  -0.0227  0.050  -0.0228 0.50  
3637: 65 16 50  0   64 16 49  0             470922.3940  -0.0227  0.050  -0.0228 0.50  
3638: 66 14 52  0   65 14 51  0             470926.7916   0.0204  0.050   0.0204 0.50  
3639: 66 15 52  0   65 15 51  0             470926.7916   0.0204  0.050   0.0204 0.50  
3640: 71  9 62  0   70  9 61  0             470948.0849  -0.0213  0.050  -0.0213 0.50  
3641: 71 10 62  0   70 10 61  0             470948.0849  -0.0213  0.050  -0.0213 0.50  
3642: 72  8 64  0   71  8 63  0             470951.6432  -0.0167  0.050  -0.0167 0.50  
3643: 72  9 64  0   71  9 63  0             470951.6432  -0.0167  0.050  -0.0167 0.50  
3644: 73  7 66  0   72  7 65  0             470954.8506   0.0612  0.050   0.0613 0.50  
3645: 73  8 66  0   72  8 65  0             470954.8506   0.0612  0.050   0.0613 0.50  
3646: 74  6 68  0   73  6 67  0             470957.3837  -0.0364  0.050  -0.0364 0.50  
3647: 74  7 68  0   73  7 67  0             470957.3837  -0.0364  0.050  -0.0364 0.50  
3648: 80  0 80  0   79  0 79  0             470958.7474  -0.0064  0.050  -0.0065 0.50  
3649: 80  1 80  0   79  1 79  0             470958.7474  -0.0064  0.050  -0.0065 0.50  
3650: 75  5 70  0   74  5 69  0             470959.4633  -0.0165  0.050  -0.0166 0.50  
3651: 75  6 70  0   74  6 69  0             470959.4633  -0.0165  0.050  -0.0166 0.50  
3652: 53 27 26  0   52 27 25  0             470960.7579  -0.0813  0.050  -0.0142 0.15  
3653: 53 28 26  0   52 28 25  0             470960.7579  -0.0813  0.050  -0.0142 0.15  
3654: 76  4 72  0   75  4 71  0             470960.7579  -0.1395  0.050  -0.0142 0.17  
3655: 76  5 72  0   75  5 71  0             470960.7579  -0.1395  0.050  -0.0142 0.17  
3656: 79  1 78  0   78  1 77  0             470960.7579   0.1584  0.050  -0.0142 0.18  
3657: 79  2 78  0   78  2 77  0             470960.7579   0.1584  0.050  -0.0142 0.18  
3658: 77  3 74  0   76  3 73  0             470961.6214   0.0186  0.050   0.0572 0.25  
3659: 77  4 74  0   76  4 73  0             470961.6214   0.0186  0.050   0.0572 0.25  
3660: 78  2 76  0   77  2 75  0             470961.6214   0.0950  0.050   0.0572 0.25  
3661: 78  3 76  0   77  3 75  0             470961.6214   0.0950  0.050   0.0572 0.25  
3662: 52 28 24  0   51 28 23  0             470992.3568  -0.0215  0.050  -0.0216 0.50  
3663: 52 29 24  0   51 29 23  0             470992.3568  -0.0215  0.050  -0.0216 0.50  
3664: 51 29 22  0   50 29 21  0             471039.5144   0.0811  0.050   0.0812 0.50  
3665: 51 30 22  0   50 30 21  0             471039.5144   0.0811  0.050   0.0812 0.50  
3666: 50 30 20  0   49 30 19  0             471111.1301   0.0938  0.050   0.0939 0.50  
3667: 50 31 20  0   49 31 19  0             471111.1301   0.0938  0.050   0.0939 0.50  
3668: 60 22 38  0   59 22 37  0             482587.6797   0.0017  0.050  -0.0706 0.33  
3669: 60 23 38  0   59 23 37  0             482587.6797   0.0017  0.050  -0.0706 0.33  
3670: 61 21 40  0   60 21 39  0             482587.6797  -0.2152  0.050  -0.0706 0.33  
3671: 66 16 50  0   65 16 49  0             482603.5240  -0.0610  0.050  -0.0611 0.50  
3672: 66 17 50  0   65 17 49  0             482603.5240  -0.0610  0.050  -0.0611 0.50  
3673: 67 15 52  0   66 15 51  0             482608.2548   0.0400  0.050               
3674: 56 26 30  0   55 26 29  0             482610.3082   0.0071  0.050   0.0072 0.50  
3675: 56 27 30  0   55 27 29  0             482610.3082   0.0071  0.050   0.0072 0.50  
3676: 71 11 60  0   70 11 59  0             482627.3552   0.0058  0.050   0.0058 0.50  
3677: 71 12 60  0   70 12 59  0             482627.3552   0.0058  0.050   0.0058 0.50  
3678: 72 10 62  0   71 10 61  0             482631.7959  -0.0134  0.050  -0.0134 0.50  
3679: 72 11 62  0   71 11 61  0             482631.7959  -0.0134  0.050  -0.0134 0.50  
3680: 77  5 72  0   76  5 71  0             482647.8596  -0.2392  0.050  -0.0414 0.24  
3681: 77  6 72  0   76  6 71  0             482647.8596  -0.2392  0.050  -0.0414 0.24  
3682: 82  0 82  0   81  0 81  0             482647.8596   0.1382  0.050  -0.0414 0.26  
3683: 82  1 82  0   81  1 81  0             482647.8596   0.1382  0.050  -0.0414 0.26  
3684: 78  4 74  0   77  4 73  0             482649.5795  -0.0586  0.050  -0.0586 0.50  
3685: 78  5 74  0   77  5 73  0             482649.5795  -0.0586  0.050  -0.0586 0.50  
3686: 54 28 26  0   53 28 25  0             482650.4737   0.0216  0.050   0.0333 0.15  
3687: 54 29 26  0   53 29 25  0             482650.4737   0.0216  0.050   0.0333 0.15  
3688: 79  3 76  0   78  3 75  0             482650.4737   0.0348  0.050   0.0333 0.17  
3689: 79  4 76  0   78  4 75  0             482650.4737   0.0348  0.050   0.0333 0.17  
3690: 80  2 78  0   79  2 77  0             482650.4737   0.0416  0.050   0.0333 0.18  
3691: 80  3 78  0   79  3 77  0             482650.4737   0.0416  0.050   0.0333 0.18  
3692: 51 31 20  0   50 31 19  0             482817.8808  -0.0600  0.050  -0.0601 0.50  
3693: 51 32 20  0   50 32 19  0             482817.8808  -0.0600  0.050  -0.0601 0.50  
3694: 49 33 16  0   48 33 15  0             483150.0603   0.0213  0.050   0.0222 0.50  
3695: 49 34 16  0   48 34 15  0             483150.0603   0.0230  0.050   0.0222 0.50  
3696: 64 19 45  0   63 19 44  0             488433.3832  -0.0351  0.050  -0.0351 0.50  
3697: 64 20 45  0   63 20 44  0             488433.3832  -0.0351  0.050  -0.0351 0.50  
3698: 73 10 63  0   72 10 62  0             488475.2210  -0.0671  0.050  -0.0672 0.50  
3699: 73 11 63  0   72 11 62  0             488475.2210  -0.0671  0.050  -0.0672 0.50  
3700: 76  8 68  0   75  8 67  0             494327.0027   0.0231  0.050   0.0231 0.50  
3701: 76  9 68  0   75  9 67  0             494327.0027   0.0231  0.050   0.0231 0.50  
--------------------------------------------------------------------------------

PARAMETERS IN FIT (values truncated and Nlines statistics):

        1000000            A  /MHz         5956.58134(21)                      1
        2000000            B  /MHz         5756.03313(13)                      2
        3000000            C  /MHz         2926.628805(86)                     3
          20000           DJ  /kHz            0.725633(55)                     4
         110000          DJK  /kHz           -0.44378(30)                      5
         200000           DK  /kHz            1.04134(35)                      6
        4010000           dJ  /kHz            0.307722(24)                     7
        4100000           dK  /kHz            0.52143(10)                      8
          30000           HJ  /Hz             0.0003108(33)                    9
         120000          HJK  /Hz           [-0.0000128]                      10
         210000          HKJ  /Hz            -0.001805(89)                    11
         300000           HK  /Hz             0.001988(90)                    12
        4020000           h1  /Hz           [ 0.000152]                       13
        4110000           h2  /Hz           [ 0.0002781]                      14
        4200000           h3  /Hz           [ 0.0009364]                      15
              0         E_gs  /MHz          [ 0.]                             16

 MICROWAVE AVG =       -0.000248 MHz, IR AVG =        0.00000                 
 MICROWAVE RMS =        0.039439 MHz, IR RMS =        0.00000                 
 END OF ITERATION  1 OLD, NEW RMS ERROR=        0.78538         0.78538       

  distinct frequency lines in fit:  1569
       distinct parameters of fit:    11

MICROWAVE       lines fitted       lines    lines      RMS      RMS ERROR    J range  Ka range    freq. range
            total   dv=0 dv.ne.0   UNFITTD  e>900
v"= 0       1569   1569      0        0      0       0.039432     0.78525     1  80    0  46    14530   494327
--------------------------------------------------------------------------------------------
total:      1569   1569      0        0      0       0.039432     0.78525

NOTE: the RMS values above are for Nlines statistics, but the 'total' values may differ slightly from
      those in the .FIT file since the o-c values for this evaluation are as rounded in the .FIT.


 PARAMETERS IN FIT WITH STANDARD ERRORS ON THOSE THAT ARE FITTED:
 (values rounded and degrees of freedom, Ndegf=Nlines-Nconst, statistics)

        1000000            A  /MHz       5956.58134(17)                        1
        2000000            B  /MHz       5756.03314(10)                        2
        3000000            C  /MHz       2926.628805(68)                       3
          20000           DJ  /kHz          0.725633(43)                       4
         110000          DJK  /kHz         -0.44379(24)                        5
         200000           DK  /kHz          1.04134(28)                        6
        4010000           dJ  /kHz          0.307722(19)                       7
        4100000           dK  /kHz          0.521432(79)                       8
          30000           HJ  /Hz           0.0003108(26)                      9
         120000          HJK  /Hz           [-0.0000128]                      10
         210000          HKJ  /Hz          -0.001805(70)                      11
         300000           HK  /Hz           0.001988(71)                      12
        4020000           h1  /Hz           [ 0.000152]                       13
        4110000           h2  /Hz           [ 0.0002781]                      14
        4200000           h3  /Hz           [ 0.0009364]                      15
              0         E_gs  /MHz          [ 0.]                             16

 CORRELATION COEFFICIENTS, C.ij:

           A        B        C        -DJ      -DJK     -DK      -dJ      -dK     

A           1.0000
B          -0.0121   1.0000
C           0.1776   0.3216   1.0000
-DJ         0.3345  -0.8140  -0.4367   1.0000
-DJK       -0.5426   0.4232   0.0483  -0.6665   1.0000
-DK        -0.1268  -0.2782  -0.0546   0.2799  -0.6979   1.0000
-dJ         0.3952  -0.7644   0.0990   0.8039  -0.6745   0.3142   1.0000
-dK        -0.1501   0.1522   0.1439  -0.2577   0.7189  -0.8178  -0.2651   1.0000
HJ          0.0087   0.2455   0.7921  -0.5019   0.1152   0.0201   0.0906   0.0275
HKJ         0.5852   0.0802   0.1414   0.1818  -0.3876  -0.1018   0.1120   0.1695
HK         -0.2902   0.1026  -0.1815  -0.2397   0.3098  -0.0310  -0.2293  -0.3068

           HJ       HKJ      HK      

HJ          1.0000
HKJ        -0.1444   1.0000
HK          0.0637  -0.8590   1.0000

 Mean value of |C.ij|, i.ne.j =   0.3107
 Mean value of  C.ij,  i.ne.j =  -0.0468


 No correlations with absolute value greater than 0.9950


 Worst fitted lines (obs-calc/error):

   464:    2.0       3319:    2.0        477:    1.9       1146:   -1.9
  1581:   -1.9       2684:   -1.9       2025:    1.9       2274:   -1.9
   195:    1.9         27:    1.9         37:   -1.9       3143:   -1.9
  3247:    1.9       2299:   -1.9       3280:    1.9       2588:   -1.9
    19:    1.9       3475:    1.9       3666:    1.9       3590:    1.9
   205:   -1.9       1646:    1.9       1755:   -1.9        372:    1.9
  1066:    1.9       1076:   -1.9        326:    1.9       3251:    1.9
  3321:    1.8        575:    1.8       3141:    1.8       3598:    1.8
  2815:   -1.8       3375:   -1.8       2689:   -1.8       1926:   -1.8
  2872:   -1.8       2135:   -1.8       2938:   -1.8       2882:    1.8
  1002:    1.8       2487:   -1.8         23:    1.8       1984:   -1.8
  1630:   -1.8       3541:   -1.8       2090:    1.8       2417:   -1.7
   179:   -1.7       2129:   -1.7

   464: 13  5  9  0   12  5  8  0             102443.6427   0.0990  0.050   0.0990 0.47
  3319: 40 31 10  0   39 31  9  0             414034.6966   0.0983  0.050
   477: 56 39 18  0   56 37 19  0             106689.3317   0.0974  0.050   0.0975 0.50
  1146: 29  6 23  0   29  6 24  0             137545.3128  -0.0973  0.050  -0.0974 0.50
  1581: 44 15 29  0   44 15 30  0             172487.3157  -0.0970  0.050  -0.0970 0.50
  2684: 32 25  7  0   31 25  6  0             341087.2251  -0.0967  0.050
  2025: 25 18  7  0   24 18  6  0             255503.9912   0.0966  0.050
  2274: 56  6 50  0   56  6 51  0             295500.1816  -0.0962  0.050  -0.0962 0.50
   195: 12  3  9  0   11  3  8  0              90734.0197   0.0959  0.050   0.0960 0.46
    27: 11  3  9  0   10  2  8  0              79024.8499   0.0959  0.050   0.0959 0.04
                                           _____________________________________
__________________________________________/ SPFIT output reformatted with PIFORM
