# Supplementary material for: Precise Semi-Experimental Equilibrium (r e SE) Structure of Pyridine from 32 Isotopologues: Accurate Assessment of the Effect of Nitrogen-Atom Substitution in Aromatic Rings
Source: J Phys Chem A. 2025 Nov 7;129(46):10737–50. doi: 10.1021/acs.jpca.5c07184 (PMC12641475; doi:10.1021/acs.jpca.5c07184)
Supplement: Supplementary file 2 [file jp5c07184_si_002.zip › Supplementary Information/LSF/pyridine-13C4_AI.res]

Pyridine    13C4                                      Sun Aug 03 16:12:02 2025

-------------------------------------------------------------------------------------=========
                                              obs         o-c     error     blends     Notes
                                                                         o-c      wt
    / instead of : below denotes (o-c)>3*err
-------------------------------------------------------------------------------------=========
   1:  3  1  2  0    2  1  1  0              26727.9900  -0.0098  0.080              Sorenson et al., 1974
   2:  4  3  2  0    4  1  3  0              14783.6500   0.0114  0.080               
   3:  2  0  2  0    1  0  1  0              14782.0100   0.0423  0.080               
   4:  2  2  0  0    1  0  1  0              26578.7500  -0.0134  0.080               
   5:  2  1  1  0    1  1  0  0              19953.4800  -0.0146  0.080               
   6:  3  1  3  0    2  1  2  0              20464.6200   0.0662  0.080               
   7:  4  2  3  0    4  0  4  0              20470.7500   0.0166  0.080               
   8:  4  1  3  0    4  1  4  0              20456.9800   0.0081  0.080               
   9:  3  2  2  0    2  2  1  0              25804.3000   0.0469  0.080               
  10:  3  2  2  0    3  0  3  0              14683.8700  -0.0120  0.080               
  11:  4  1  4  0    3  1  3  0              26329.4000   0.0141  0.080               
  12:  3  0  3  0    2  0  2  0              20496.2700  -0.0091  0.080               
  13:  4  0  4  0    3  0  3  0              26331.2600   0.0069  0.080               
  14: 13  1 13  0   12  1 12  0              78985.9398   0.0161  0.050   0.0161 0.38 Current Work
  15: 13  0 13  0   12  0 12  0              78985.9398   0.0161  0.050   0.0161 0.62  
  16: 11  3  9  0   10  3  8  0              78992.7738   0.0803  0.050   0.0804 0.38  
  17: 11  2  9  0   10  2  8  0              78992.7738   0.0803  0.050   0.0804 0.62  
  18: 36 23 14  0   36 21 15  0              83129.7337  -0.0821  0.050  -0.0562 0.38  
  19: 36 22 14  0   36 22 15  0              83129.7337  -0.0405  0.050  -0.0562 0.62  
  20: 34 21 14  0   34 19 15  0              83494.7226   0.0086  0.050   0.0138 0.38  
  21: 34 20 14  0   34 20 15  0              83494.7226   0.0167  0.050   0.0138 0.62  
  22: 31 18 14  0   31 16 15  0              83929.4731  -0.0019  0.050  -0.0018 0.63  
  23: 31 17 14  0   31 17 15  0              83929.4731  -0.0014  0.050  -0.0018 0.37  
  24: 28 15 14  0   28 13 15  0              84253.2805  -0.0958  0.050  -0.0959 0.37  
  25: 28 14 14  0   28 14 15  0              84253.2805  -0.0958  0.050  -0.0959 0.63  
  26: 24 11 14  0   24  9 15  0              84551.5147   0.0523  0.050   0.0524 0.38  
  27: 24 10 14  0   24 10 15  0              84551.5147   0.0523  0.050   0.0524 0.62  
  28: 14  0 14  0   13  0 13  0              84836.4847   0.0348  0.050   0.0349 0.62  
  29: 14  1 14  0   13  1 13  0              84836.4847   0.0348  0.050   0.0349 0.38  
  30: 13  2 12  0   12  2 11  0              84839.2076   0.0179  0.050   0.0179 0.62  
  31: 13  1 12  0   12  1 11  0              84839.2076   0.0179  0.050   0.0179 0.38  
  32: 12  3 10  0   11  3  9  0              84842.7370  -0.0503  0.050  -0.0504 0.37  
  33: 12  2 10  0   11  2  9  0              84842.7370  -0.0503  0.050  -0.0504 0.63  
  34: 11  3  8  0   10  3  7  0              84850.2233   0.0015  0.050   0.0042 0.37  
  35: 11  4  8  0   10  4  7  0              84850.2233   0.0058  0.050   0.0042 0.63  
  36: 35 21 15  0   35 19 16  0              89462.1237   0.0838  0.050   0.0844 0.38  
  37: 35 20 15  0   35 20 16  0              89462.1237   0.0846  0.050   0.0844 0.62  
  38: 33 19 15  0   33 17 16  0              89732.7799   0.0103  0.050   0.0104 0.37  
  39: 33 18 15  0   33 18 16  0              89732.7799   0.0104  0.050   0.0104 0.63  
  40: 32 18 15  0   32 16 16  0              89850.7329   0.0225  0.050   0.0225 0.63  
  41: 32 17 15  0   32 17 16  0              89850.7329   0.0225  0.050   0.0225 0.37  
  42: 31 16 15  0   31 16 16  0              89958.0524  -0.0280  0.050  -0.0280 0.62  
  43: 31 17 15  0   31 15 16  0              89958.0524  -0.0280  0.050  -0.0280 0.38  
  44: 18  3 15  0   18  3 16  0              90674.2307   0.0016  0.050   0.0017 0.38  
  45: 18  4 15  0   18  2 16  0              90674.2307   0.0016  0.050   0.0017 0.62  
  46: 14  2 13  0   13  2 12  0              90689.6715   0.0411  0.050   0.0411 0.63  
  47: 14  1 13  0   13  1 12  0              90689.6715   0.0411  0.050   0.0411 0.37  
  48: 45 30 16  0   45 28 17  0              93648.6321  -0.0296  0.050   0.0119 0.63  
  49: 45 29 16  0   45 29 17  0              93648.6321   0.0811  0.050   0.0119 0.37  
  50: 44 29 16  0   44 27 17  0              93909.7766   0.0269  0.050   0.0606 0.38  
  51: 44 28 16  0   44 28 17  0              93909.7766   0.0807  0.050   0.0606 0.62  
  52: 43 28 16  0   43 26 17  0              94151.8551   0.0456  0.050   0.0552 0.63  
  53: 43 27 16  0   43 27 17  0              94151.8551   0.0712  0.050   0.0552 0.37  
  54: 41 26 16  0   41 24 17  0              94583.7125   0.0271  0.050   0.0292 0.62  
  55: 41 25 16  0   41 25 17  0              94583.7125   0.0326  0.050   0.0292 0.38  
  56: 40 25 16  0   40 23 17  0              94775.8001   0.0967  0.050   0.0982 0.38  
  57: 40 24 16  0   40 24 17  0              94775.8001   0.0991  0.050   0.0982 0.62  
  58: 39 24 16  0   39 22 17  0              94953.1013  -0.0132  0.050  -0.0128 0.63  
  59: 39 23 16  0   39 23 17  0              94953.1013  -0.0121  0.050  -0.0128 0.37  
  60: 38 23 16  0   38 21 17  0              95116.7909  -0.0482  0.050  -0.0480 0.38  
  61: 38 22 16  0   38 22 17  0              95116.7909  -0.0478  0.050  -0.0480 0.62  
  62: 34 19 16  0   34 17 17  0              95651.2747  -0.0462  0.050  -0.0462 0.38  
  63: 34 18 16  0   34 18 17  0              95651.2747  -0.0462  0.050  -0.0462 0.62  
  64: 30 15 16  0   30 13 17  0              96027.1736   0.0276  0.050   0.0277 0.37  
  65: 30 14 16  0   30 14 17  0              96027.1736   0.0276  0.050   0.0277 0.63  
  66: 26 10 16  0   26 10 17  0              96282.2983   0.0929  0.050   0.0930 0.62  
  67: 26 11 16  0   26  9 17  0              96282.2983   0.0929  0.050   0.0930 0.38  
  68: 16  1 16  0   15  1 15  0              96537.3911   0.0049  0.050   0.0049 0.37  
  69: 16  0 16  0   15  0 15  0              96537.3911   0.0049  0.050   0.0049 0.63  
  70: 15  2 14  0   14  2 13  0              96540.0151  -0.0239  0.050  -0.0240 0.63  
  71: 15  1 14  0   14  1 13  0              96540.0151  -0.0239  0.050  -0.0240 0.37  
  72: 14  2 12  0   13  2 11  0              96543.1883   0.0134  0.050   0.0135 0.62  
  73: 14  3 12  0   13  3 11  0              96543.1883   0.0134  0.050   0.0135 0.38  
  74: 12  4  8  0   11  4  7  0              96560.7413  -0.0642  0.050  -0.0571 0.62  
  75: 12  5  8  0   11  5  7  0              96560.7413  -0.0453  0.050  -0.0571 0.38  
  76: 48 32 17  0   48 30 18  0              99243.4130   0.0011  0.050   0.0229 0.63  
  77: 48 31 17  0   48 31 18  0              99243.4130   0.0591  0.050   0.0229 0.37  
  78: 45 29 17  0   45 27 18  0              99989.7301  -0.0945  0.050  -0.0905 0.38  
  79: 45 28 17  0   45 28 18  0              99989.7301  -0.0881  0.050  -0.0905 0.62  
  80: 44 28 17  0   44 26 18  0             100204.9611  -0.0159  0.050  -0.0149 0.63  
  81: 44 27 17  0   44 27 18  0             100204.9611  -0.0130  0.050  -0.0149 0.37  
  82: 43 27 17  0   43 25 18  0             100404.9994   0.0159  0.050   0.0167 0.38  
  83: 43 26 17  0   43 26 18  0             100404.9994   0.0172  0.050   0.0167 0.62  
  84: 41 25 17  0   41 23 18  0             100763.1155  -0.0074  0.050  -0.0073 0.38  
  85: 41 24 17  0   41 24 18  0             100763.1155  -0.0072  0.050  -0.0073 0.62  
  86: 40 24 17  0   40 22 18  0             100922.9414   0.0428  0.050   0.0428 0.62  
  87: 40 23 17  0   40 23 18  0             100922.9414   0.0429  0.050   0.0428 0.38  
  88: 39 23 17  0   39 21 18  0             101070.8555   0.0318  0.050   0.0318 0.38  
  89: 39 22 17  0   39 22 18  0             101070.8555   0.0318  0.050   0.0318 0.62  
  90: 38 21 17  0   38 21 18  0             101207.6534   0.0516  0.050   0.0516 0.38  
  91: 38 22 17  0   38 20 18  0             101207.6534   0.0516  0.050   0.0516 0.62  
  92: 35 19 17  0   35 17 18  0             101557.5791   0.0600  0.050   0.0600 0.37  
  93: 35 18 17  0   35 18 18  0             101557.5791   0.0600  0.050   0.0600 0.63  
  94: 34 18 17  0   34 16 18  0             101656.0140   0.0097  0.050   0.0098 0.62  
  95: 34 17 17  0   34 17 18  0             101656.0140   0.0097  0.050   0.0098 0.38  
  96: 32 15 17  0   32 15 18  0             101829.0373   0.0333  0.050   0.0334 0.38  
  97: 32 16 17  0   32 14 18  0             101829.0373   0.0333  0.050   0.0334 0.62  
  98: 31 14 17  0   31 14 18  0             101904.4854  -0.0274  0.050  -0.0275 0.62  
  99: 31 15 17  0   31 13 18  0             101904.4854  -0.0274  0.050  -0.0275 0.38  
 100: 25  9 17  0   25  7 18  0             102231.4465  -0.0560  0.050  -0.0560 0.38  
 101: 25  8 17  0   25  8 18  0             102231.4465  -0.0560  0.050  -0.0560 0.62  
 102: 23  7 17  0   23  5 18  0             102301.7655  -0.0193  0.050  -0.0194 0.37  
 103: 23  6 17  0   23  6 18  0             102301.7655  -0.0193  0.050  -0.0194 0.63  
 104: 20  3 17  0   20  3 18  0             102380.2667   0.0932  0.050   0.0932 0.38  
 105: 20  4 17  0   20  2 18  0             102380.2667   0.0932  0.050   0.0932 0.62  
 106: 17  0 17  0   16  0 16  0             102387.8400   0.0492  0.050   0.0492 0.62  
 107: 17  1 17  0   16  1 16  0             102387.8400   0.0492  0.050   0.0492 0.38  
 108: 16  2 15  0   15  2 14  0             102390.4615   0.0511  0.050   0.0511 0.63  
 109: 16  1 15  0   15  1 14  0             102390.4615   0.0511  0.050   0.0511 0.37  
 110: 14  3 11  0   13  3 10  0             102397.9599   0.0623  0.050   0.0624 0.38  
 111: 14  4 11  0   13  4 10  0             102397.9599   0.0623  0.050   0.0624 0.62  
 112: 19  2 17  0   19  2 18  0             102400.2378  -0.0169  0.050  -0.0170 0.63  
 113: 19  3 17  0   19  1 18  0             102400.2378  -0.0169  0.050  -0.0170 0.37  
 114: 13  4  9  0   12  4  8  0             102407.5785   0.0452  0.050   0.0457 0.63  
 115: 13  5  9  0   12  5  8  0             102407.5785   0.0463  0.050   0.0457 0.37  
 116: 48 31 18  0   48 29 19  0             105597.4833  -0.0910  0.050  -0.0889 0.38  
 117: 48 30 18  0   48 30 19  0             105597.4833  -0.0876  0.050  -0.0889 0.62  
 118: 47 30 18  0   47 28 19  0             105819.8285   0.0542  0.050   0.0549 0.63  
 119: 47 29 18  0   47 29 19  0             105819.8285   0.0558  0.050   0.0549 0.37  
 120: 46 29 18  0   46 27 19  0             106027.3026   0.0462  0.050   0.0467 0.38  
 121: 46 28 18  0   46 28 19  0             106027.3026   0.0469  0.050   0.0467 0.62  
 122: 45 28 18  0   45 26 19  0             106220.8538  -0.0019  0.050  -0.0018 0.62  
 123: 45 27 18  0   45 27 19  0             106220.8538  -0.0016  0.050  -0.0018 0.38  
 124: 41 24 18  0   41 22 19  0             106871.3506  -0.0623  0.050  -0.0623 0.62  
 125: 41 23 18  0   41 23 19  0             106871.3506  -0.0622  0.050  -0.0623 0.38  
 126: 40 23 18  0   40 21 19  0             107006.4918   0.0223  0.050   0.0223 0.37  
 127: 40 22 18  0   40 22 19  0             107006.4918   0.0223  0.050   0.0223 0.63  
 128: 39 21 18  0   39 21 19  0             107131.6293  -0.0870  0.050  -0.0871 0.38  
 129: 39 22 18  0   39 20 19  0             107131.6293  -0.0871  0.050  -0.0871 0.62  
 130: 38 21 18  0   38 19 19  0             107247.7702   0.0602  0.050   0.0602 0.38  
 131: 38 20 18  0   38 20 19  0             107247.7702   0.0602  0.050   0.0602 0.62  
 132: 37 20 18  0   37 18 19  0             107355.0222   0.0433  0.050   0.0434 0.62  
 133: 37 19 18  0   37 19 19  0             107355.0222   0.0433  0.050   0.0434 0.38  
 134: 36 18 18  0   36 18 19  0             107453.9468  -0.0787  0.050  -0.0788 0.62  
 135: 36 19 18  0   36 17 19  0             107453.9468  -0.0787  0.050  -0.0788 0.38  
 136: 31 14 18  0   31 12 19  0             107841.9603   0.0206  0.050   0.0207 0.63  
 137: 31 13 18  0   31 13 19  0             107841.9603   0.0206  0.050   0.0207 0.37  
 138: 30 13 18  0   30 11 19  0             107901.0460   0.0680  0.050   0.0680 0.37  
 139: 30 12 18  0   30 12 19  0             107901.0460   0.0680  0.050   0.0680 0.63  
 140: 29 11 18  0   29 11 19  0             107954.7198  -0.0034  0.050  -0.0034 0.38  
 141: 29 12 18  0   29 10 19  0             107954.7198  -0.0034  0.050  -0.0034 0.62  
 142: 27 10 18  0   27  8 19  0             108047.7068  -0.0042  0.050  -0.0042 0.62  
 143: 27  9 18  0   27  9 19  0             108047.7068  -0.0042  0.050  -0.0042 0.38  
 144: 25  7 18  0   25  7 19  0             108123.4343  -0.0743  0.050  -0.0744 0.37  
 145: 25  8 18  0   25  6 19  0             108123.4343  -0.0743  0.050  -0.0744 0.63  
 146: 18  0 18  0   17  0 17  0             108238.2410   0.0917  0.050   0.0917 0.62  
 147: 18  1 18  0   17  1 17  0             108238.2410   0.0917  0.050   0.0917 0.38  
 148: 17  1 16  0   16  1 15  0             108240.7285  -0.0116  0.050  -0.0116 0.38  
 149: 17  2 16  0   16  2 15  0             108240.7285  -0.0116  0.050  -0.0116 0.62  
 150: 15  3 12  0   14  3 11  0             108247.6899   0.0481  0.050   0.0481 0.37  
 151: 15  4 12  0   14  4 11  0             108247.6899   0.0481  0.050   0.0481 0.63  
 152: 12  6  6  0   11  6  5  0             108365.9017   0.0797  0.050               
 153: 51 33 19  0   51 31 20  0             111199.3937  -0.0290  0.050  -0.0280 0.38  
 154: 51 32 19  0   51 32 20  0             111199.3937  -0.0272  0.050  -0.0280 0.62  
 155: 50 32 19  0   50 30 20  0             111428.2062  -0.0365  0.050  -0.0362 0.62  
 156: 50 31 19  0   50 31 20  0             111428.2062  -0.0356  0.050  -0.0362 0.38  
 157: 49 31 19  0   49 29 20  0             111642.8159   0.0621  0.050   0.0624 0.38  
 158: 49 30 19  0   49 30 20  0             111642.8159   0.0625  0.050   0.0624 0.62  
 159: 48 30 19  0   48 28 20  0             111843.7381   0.0094  0.050   0.0096 0.63  
 160: 48 29 19  0   48 29 20  0             111843.7381   0.0096  0.050   0.0096 0.37  
 161: 46 28 19  0   46 26 20  0             112207.9307  -0.0014  0.050  -0.0015 0.62  
 162: 46 27 19  0   46 27 20  0             112207.9307  -0.0014  0.050  -0.0015 0.38  
 163: 44 26 19  0   44 24 20  0             112526.1492  -0.0306  0.050  -0.0306 0.62  
 164: 44 25 19  0   44 25 20  0             112526.1492  -0.0306  0.050  -0.0306 0.38  
 165: 43 25 19  0   43 23 20  0             112669.6380   0.0603  0.050   0.0603 0.38  
 166: 43 24 19  0   43 24 20  0             112669.6380   0.0603  0.050   0.0603 0.62  
 167: 42 23 19  0   42 23 20  0             112803.2495   0.0163  0.050   0.0163 0.38  
 168: 42 24 19  0   42 22 20  0             112803.2495   0.0163  0.050   0.0163 0.62  
 169: 41 23 19  0   41 21 20  0             112927.5922  -0.0756  0.050  -0.0756 0.37  
 170: 41 22 19  0   41 22 20  0             112927.5922  -0.0756  0.050  -0.0756 0.63  
 171: 39 21 19  0   39 19 20  0             113150.8236  -0.0128  0.050  -0.0129 0.38  
 172: 39 20 19  0   39 20 20  0             113150.8236  -0.0128  0.050  -0.0129 0.62  
 173: 37 18 19  0   37 18 20  0             113342.7872   0.0047  0.050   0.0048 0.62  
 174: 37 19 19  0   37 17 20  0             113342.7872   0.0047  0.050   0.0048 0.38  
 175: 36 17 19  0   36 17 20  0             113428.1326   0.0203  0.050   0.0203 0.38  
 176: 36 18 19  0   36 16 20  0             113428.1326   0.0203  0.050   0.0203 0.62  
 177: 31 13 19  0   31 11 20  0             113763.5375  -0.0637  0.050  -0.0637 0.38  
 178: 31 12 19  0   31 12 20  0             113763.5375  -0.0637  0.050  -0.0637 0.62  
 179: 30 11 19  0   30 11 20  0             113814.8890  -0.0037  0.050  -0.0038 0.38  
 180: 30 12 19  0   30 10 20  0             113814.8890  -0.0037  0.050  -0.0038 0.62  
 181: 25  7 19  0   25  5 20  0             114009.0332  -0.0925  0.050  -0.0925 0.37  
 182: 25  6 19  0   25  6 20  0             114009.0332  -0.0925  0.050  -0.0925 0.63  
 183: 19  1 19  0   18  1 18  0             114088.4408  -0.0182  0.050  -0.0182 0.38  
 184: 19  0 19  0   18  0 18  0             114088.4408  -0.0182  0.050  -0.0182 0.62  
 185: 18  2 17  0   17  2 16  0             114091.0435   0.0191  0.050   0.0191 0.63  
 186: 18  1 17  0   17  1 16  0             114091.0435   0.0191  0.050   0.0191 0.37  
 187: 16  3 13  0   15  3 12  0             114097.4938   0.0193  0.050   0.0194 0.37  
 188: 16  4 13  0   15  4 12  0             114097.4938   0.0193  0.050   0.0194 0.63  
 189: 15  4 11  0   14  4 10  0             114103.9910  -0.0056  0.050  -0.0057 0.62  
 190: 15  5 11  0   14  5 10  0             114103.9910  -0.0056  0.050  -0.0057 0.38  
 191: 13  6  7  0   12  6  6  0             114167.6431   0.0335  0.050               
 192: 50 30 20  0   50 30 21  0             117654.9231  -0.0788  0.050  -0.0789 0.63  
 193: 50 31 20  0   50 29 21  0             117654.9231  -0.0788  0.050  -0.0789 0.37  
 194: 48 29 20  0   48 27 21  0             118010.8263   0.0497  0.050   0.0498 0.38  
 195: 48 28 20  0   48 28 21  0             118010.8263   0.0497  0.050   0.0498 0.62  
 196: 46 26 20  0   46 26 21  0             118323.6467  -0.0128  0.050  -0.0129 0.63  
 197: 46 27 20  0   46 25 21  0             118323.6467  -0.0128  0.050  -0.0129 0.37  
 198: 43 23 20  0   43 23 21  0             118721.7378   0.0291  0.050   0.0291 0.38  
 199: 43 24 20  0   43 22 21  0             118721.7378   0.0291  0.050   0.0291 0.62  
 200: 42 23 20  0   42 21 21  0             118837.3469   0.0684  0.050   0.0685 0.38  
 201: 42 22 20  0   42 22 21  0             118837.3469   0.0684  0.050   0.0685 0.62  
 202: 41 22 20  0   41 20 21  0             118945.1069   0.0891  0.050   0.0892 0.63  
 203: 41 21 20  0   41 21 21  0             118945.1069   0.0891  0.050   0.0892 0.37  
 204: 39 20 20  0   39 18 21  0             119138.6517   0.0359  0.050   0.0360 0.62  
 205: 39 19 20  0   39 19 21  0             119138.6517   0.0359  0.050   0.0360 0.38  
 206: 38 18 20  0   38 18 21  0             119225.2814   0.0443  0.050   0.0443 0.62  
 207: 38 19 20  0   38 17 21  0             119225.2814   0.0443  0.050   0.0443 0.38  
 208: 37 17 20  0   37 17 21  0             119305.5612   0.0058  0.050   0.0058 0.37  
 209: 37 18 20  0   37 16 21  0             119305.5612   0.0058  0.050   0.0058 0.63  
 210: 36 17 20  0   36 15 21  0             119379.8250  -0.0887  0.050  -0.0887 0.38  
 211: 36 16 20  0   36 16 21  0             119379.8250  -0.0887  0.050  -0.0887 0.62  
 212: 35 15 20  0   35 15 21  0             119448.7177   0.0762  0.050   0.0763 0.38  
 213: 35 16 20  0   35 14 21  0             119448.7177   0.0762  0.050   0.0763 0.62  
 214: 33 13 20  0   33 13 21  0             119570.4117  -0.0449  0.050  -0.0449 0.37  
 215: 33 14 20  0   33 12 21  0             119570.4117  -0.0449  0.050  -0.0449 0.63  
 216: 32 12 20  0   32 12 21  0             119624.1939   0.0543  0.050   0.0543 0.63  
 217: 32 13 20  0   32 11 21  0             119624.1939   0.0543  0.050   0.0543 0.37  
 218: 31 12 20  0   31 10 21  0             119673.4246   0.0411  0.050   0.0411 0.63  
 219: 31 11 20  0   31 11 21  0             119673.4246   0.0411  0.050   0.0411 0.37  
 220: 30 11 20  0   30  9 21  0             119718.4117  -0.0460  0.050  -0.0460 0.38  
 221: 30 10 20  0   30 10 21  0             119718.4117  -0.0460  0.050  -0.0460 0.62  
 222: 28  9 20  0   28  7 21  0             119797.1172  -0.0042  0.050  -0.0042 0.38  
 223: 28  8 20  0   28  8 21  0             119797.1172  -0.0042  0.050  -0.0042 0.62  
 224: 23  4 20  0   23  2 21  0             119937.6676  -0.0358  0.050  -0.0359 0.63  
 225: 23  3 20  0   23  3 21  0             119937.6676  -0.0358  0.050  -0.0359 0.37  
 226: 20  1 20  0   19  1 19  0             119938.7064  -0.0108  0.050  -0.0109 0.37  
 227: 20  0 20  0   19  0 19  0             119938.7064  -0.0108  0.050  -0.0109 0.63  
 228: 19  2 18  0   18  2 17  0             119941.2508  -0.0088  0.050  -0.0088 0.63  
 229: 19  1 18  0   18  1 17  0             119941.2508  -0.0088  0.050  -0.0088 0.37  
 230: 16  5 12  0   15  5 11  0             119953.0033   0.0414  0.050   0.0414 0.38  
 231: 16  4 12  0   15  4 11  0             119953.0033   0.0414  0.050   0.0414 0.62  
 232: 12  8  4  0   11  8  3  0             122135.4568   0.0147  0.050               
 233: 54 33 21  0   54 33 22  0             123068.4858  -0.0775  0.050  -0.0776 0.37  
 234: 54 34 21  0   54 32 22  0             123068.4858  -0.0775  0.050  -0.0776 0.63  
 235: 47 26 21  0   47 26 22  0             124258.7246  -0.0352  0.050  -0.0353 0.62  
 236: 47 27 21  0   47 25 22  0             124258.7246  -0.0352  0.050  -0.0353 0.38  
 237: 45 25 21  0   45 23 22  0             124513.8564   0.0680  0.050   0.0680 0.38  
 238: 45 24 21  0   45 24 22  0             124513.8564   0.0680  0.050   0.0680 0.62  
 239: 44 24 21  0   44 22 22  0             124629.3417  -0.0022  0.050  -0.0023 0.63  
 240: 44 23 21  0   44 23 22  0             124629.3417  -0.0022  0.050  -0.0023 0.37  
 241: 42 22 21  0   42 20 22  0             124838.3669  -0.0984  0.050  -0.0984 0.63  
 242: 42 21 21  0   42 21 22  0             124838.3669  -0.0984  0.050  -0.0984 0.37  
 243: 41 20 21  0   41 20 22  0             124932.8054   0.0512  0.050   0.0512 0.63  
 244: 41 21 21  0   41 19 22  0             124932.8054   0.0512  0.050   0.0512 0.37  
 245: 40 20 21  0   40 18 22  0             125020.6502  -0.0028  0.050  -0.0028 0.63  
 246: 40 19 21  0   40 19 22  0             125020.6502  -0.0028  0.050  -0.0028 0.37  
 247: 38 18 21  0   38 16 22  0             125178.5589  -0.0143  0.050  -0.0143 0.63  
 248: 38 17 21  0   38 17 22  0             125178.5589  -0.0143  0.050  -0.0143 0.37  
 249: 37 16 21  0   37 16 22  0             125249.2781   0.0685  0.050   0.0685 0.63  
 250: 37 17 21  0   37 15 22  0             125249.2781   0.0685  0.050   0.0685 0.37  
 251: 36 15 21  0   36 15 22  0             125314.7010   0.0134  0.050   0.0134 0.37  
 252: 36 16 21  0   36 14 22  0             125314.7010   0.0134  0.050   0.0134 0.63  
 253: 35 15 21  0   35 13 22  0             125375.3028   0.0167  0.050   0.0168 0.38  
 254: 35 14 21  0   35 14 22  0             125375.3028   0.0167  0.050   0.0168 0.62  
 255: 34 13 21  0   34 13 22  0             125431.3285   0.0547  0.050   0.0548 0.38  
 256: 34 14 21  0   34 12 22  0             125431.3285   0.0547  0.050   0.0548 0.62  
 257: 33 12 21  0   33 12 22  0             125482.9102   0.0011  0.050   0.0011 0.62  
 258: 33 13 21  0   33 11 22  0             125482.9102   0.0011  0.050   0.0011 0.38  
 259: 32 12 21  0   32 10 22  0             125530.5350   0.0940  0.050   0.0941 0.62  
 260: 32 11 21  0   32 11 22  0             125530.5350   0.0940  0.050   0.0941 0.38  
 261: 31 10 21  0   31 10 22  0             125574.0324  -0.0763  0.050  -0.0764 0.62  
 262: 31 11 21  0   31  9 22  0             125574.0324  -0.0763  0.050  -0.0764 0.38  
 263: 30  9 21  0   30  9 22  0             125614.1974   0.0541  0.050   0.0541 0.38  
 264: 30 10 21  0   30  8 22  0             125614.1974   0.0541  0.050   0.0541 0.62  
 265: 29  9 21  0   29  7 22  0             125650.8215   0.0554  0.050   0.0555 0.37  
 266: 29  8 21  0   29  8 22  0             125650.8215   0.0554  0.050   0.0555 0.63  
 267: 28  8 21  0   28  6 22  0             125684.1921   0.0016  0.050   0.0016 0.63  
 268: 28  7 21  0   28  7 22  0             125684.1921   0.0016  0.050   0.0016 0.37  
 269: 21  0 21  0   20  0 20  0             125788.9080  -0.0133  0.050  -0.0134 0.62  
 270: 21  1 21  0   20  1 20  0             125788.9080  -0.0133  0.050  -0.0134 0.38  
 271: 20  2 19  0   19  2 18  0             125791.4962   0.0534  0.050   0.0534 0.62  
 272: 20  1 19  0   19  1 18  0             125791.4962   0.0534  0.050   0.0534 0.38  
 273: 19  2 17  0   18  2 16  0             125794.0263  -0.0190  0.050  -0.0191 0.62  
 274: 19  3 17  0   18  3 16  0             125794.0263  -0.0190  0.050  -0.0191 0.38  
 275: 15  6  9  0   14  6  8  0             125835.1358   0.0250  0.050   0.0315 0.62  
 276: 15  7  9  0   14  7  8  0             125835.1358   0.0421  0.050   0.0315 0.38  
 277: 13  8  5  0   12  8  4  0             126689.5148  -0.0381  0.050               
 278: 54 32 22  0   54 32 23  0             129263.6256  -0.0380  0.050  -0.0381 0.62  
 279: 54 33 22  0   54 31 23  0             129263.6256  -0.0380  0.050  -0.0381 0.38  
 280: 52 30 22  0   52 30 23  0             129606.1350   0.0603  0.050   0.0603 0.62  
 281: 52 31 22  0   52 29 23  0             129606.1350   0.0603  0.050   0.0603 0.38  
 282: 51 29 22  0   51 29 23  0             129762.9188   0.0557  0.050   0.0557 0.38  
 283: 51 30 22  0   51 28 23  0             129762.9188   0.0557  0.050   0.0557 0.62  
 284: 48 27 22  0   48 25 23  0             130180.7782   0.0465  0.050   0.0465 0.37  
 285: 48 26 22  0   48 26 23  0             130180.7782   0.0465  0.050   0.0465 0.63  
 286: 47 25 22  0   47 25 23  0             130303.8979   0.0479  0.050   0.0480 0.37  
 287: 47 26 22  0   47 24 23  0             130303.8979   0.0479  0.050   0.0480 0.63  
 288: 46 25 22  0   46 23 23  0             130419.4765  -0.0281  0.050  -0.0281 0.37  
 289: 46 24 22  0   46 24 23  0             130419.4765  -0.0281  0.050  -0.0281 0.63  
 290: 43 22 22  0   43 20 23  0             130725.1611   0.0390  0.050   0.0391 0.62  
 291: 43 21 22  0   43 21 23  0             130725.1611   0.0390  0.050   0.0391 0.38  
 292: 42 20 22  0   42 20 23  0             130814.2647  -0.0256  0.050  -0.0256 0.62  
 293: 42 21 22  0   42 19 23  0             130814.2647  -0.0256  0.050  -0.0256 0.38  
 294: 41 20 22  0   41 18 23  0             130897.6151   0.0002  0.050   0.0003 0.63  
 295: 41 19 22  0   41 19 23  0             130897.6151   0.0002  0.050   0.0003 0.37  
 296: 40 19 22  0   40 17 23  0             130975.3367  -0.0466  0.050  -0.0466 0.38  
 297: 40 18 22  0   40 18 23  0             130975.3367  -0.0466  0.050  -0.0466 0.62  
 298: 39 18 22  0   39 16 23  0             131047.8975   0.0245  0.050   0.0245 0.63  
 299: 39 17 22  0   39 17 23  0             131047.8975   0.0245  0.050   0.0245 0.37  
 300: 34 12 22  0   34 12 23  0             131340.1861   0.0292  0.050   0.0292 0.62  
 301: 34 13 22  0   34 11 23  0             131340.1861   0.0292  0.050   0.0292 0.38  
 302: 33 11 22  0   33 11 23  0             131386.2577   0.0005  0.050   0.0005 0.37  
 303: 33 12 22  0   33 10 23  0             131386.2577   0.0005  0.050   0.0005 0.63  
 304: 32 11 22  0   32  9 23  0             131428.8353   0.0773  0.050   0.0773 0.38  
 305: 32 10 22  0   32 10 23  0             131428.8353   0.0773  0.050   0.0773 0.62  
 306: 31  9 22  0   31  9 23  0             131467.8868   0.0208  0.050   0.0208 0.37  
 307: 31 10 22  0   31  8 23  0             131467.8868   0.0208  0.050   0.0208 0.63  
 308: 30  9 22  0   30  7 23  0             131503.7669  -0.0134  0.050  -0.0135 0.38  
 309: 30  8 22  0   30  8 23  0             131503.7669  -0.0134  0.050  -0.0135 0.62  
 310: 29  7 22  0   29  7 23  0             131536.7184   0.0254  0.050   0.0255 0.38  
 311: 29  8 22  0   29  6 23  0             131536.7184   0.0254  0.050   0.0255 0.62  
 312: 27  5 22  0   27  5 23  0             131594.2141  -0.0302  0.050  -0.0303 0.37  
 313: 27  6 22  0   27  4 23  0             131594.2141  -0.0302  0.050  -0.0303 0.63  
 314: 26  4 22  0   26  4 23  0             131619.2178  -0.0142  0.050  -0.0142 0.62  
 315: 26  5 22  0   26  3 23  0             131619.2178  -0.0142  0.050  -0.0142 0.38  
 316: 22  0 22  0   21  0 21  0             131639.0144  -0.0542  0.050  -0.0542 0.50  
 317: 22  1 22  0   21  1 21  0             131639.0144  -0.0542  0.050  -0.0542 0.50  
 318: 21  1 20  0   20  1 19  0             131641.5234  -0.0472  0.050  -0.0472 0.50  
 319: 21  2 20  0   20  2 19  0             131641.5234  -0.0472  0.050  -0.0472 0.50  
 320: 20  2 18  0   19  2 17  0             131644.0828  -0.0262  0.050  -0.0262 0.50  
 321: 20  3 18  0   19  3 17  0             131644.0828  -0.0262  0.050  -0.0262 0.50  
 322: 19  3 16  0   18  3 15  0             131647.0831  -0.0369  0.050  -0.0369 0.50  
 323: 19  4 16  0   18  4 15  0             131647.0831  -0.0369  0.050  -0.0369 0.50  
 324: 18  4 14  0   17  4 13  0             131651.5911   0.0618  0.050   0.0618 0.50  
 325: 18  5 14  0   17  5 13  0             131651.5911   0.0618  0.050   0.0618 0.50  
 326: 17  5 12  0   16  5 11  0             131659.5557   0.0007  0.050   0.0008 0.50  
 327: 17  6 12  0   16  6 11  0             131659.5557   0.0007  0.050   0.0008 0.50  
 328: 16  6 10  0   15  6  9  0             131677.2845  -0.0540  0.050  -0.0535 0.50  
 329: 16  7 10  0   15  7  9  0             131677.2845  -0.0529  0.050  -0.0535 0.50  
 330: 48 25 23  0   48 25 24  0             136207.6996   0.0112  0.050   0.0113 0.50  
 331: 48 26 23  0   48 24 24  0             136207.6996   0.0112  0.050   0.0113 0.50  
 332: 45 22 23  0   45 22 24  0             136515.6795   0.0372  0.050   0.0373 0.50  
 333: 45 23 23  0   45 21 24  0             136515.6795   0.0372  0.050   0.0373 0.50  
 334: 44 21 23  0   44 21 24  0             136606.1199   0.0428  0.050   0.0428 0.50  
 335: 44 22 23  0   44 20 24  0             136606.1199   0.0428  0.050   0.0428 0.50  
 336: 42 19 23  0   42 19 24  0             136770.2436  -0.0447  0.050  -0.0447 0.50  
 337: 42 20 23  0   42 18 24  0             136770.2436  -0.0447  0.050  -0.0447 0.50  
 338: 41 18 23  0   41 18 24  0             136844.5885   0.0028  0.050   0.0029 0.50  
 339: 41 19 23  0   41 17 24  0             136844.5885   0.0028  0.050   0.0029 0.50  
 340: 40 17 23  0   40 17 24  0             136913.9619  -0.0474  0.050  -0.0474 0.50  
 341: 40 18 23  0   40 16 24  0             136913.9619  -0.0474  0.050  -0.0474 0.50  
 342: 39 16 23  0   39 16 24  0             136978.8512   0.0535  0.050   0.0536 0.50  
 343: 39 17 23  0   39 15 24  0             136978.8512   0.0535  0.050   0.0536 0.50  
 344: 38 15 23  0   38 15 24  0             137039.1894   0.0088  0.050   0.0089 0.50  
 345: 38 16 23  0   38 14 24  0             137039.1894   0.0088  0.050   0.0089 0.50  
 346: 36 13 23  0   36 13 24  0             137147.6429   0.0326  0.050   0.0326 0.50  
 347: 36 14 23  0   36 12 24  0             137147.6429   0.0326  0.050   0.0326 0.50  
 348: 35 12 23  0   35 12 24  0             137196.0795   0.0010  0.050   0.0010 0.50  
 349: 35 13 23  0   35 11 24  0             137196.0795   0.0010  0.050   0.0010 0.50  
 350: 34 11 23  0   34 11 24  0             137241.0205   0.0359  0.050   0.0359 0.50  
 351: 34 12 23  0   34 10 24  0             137241.0205   0.0359  0.050   0.0359 0.50  
 352: 33 10 23  0   33 10 24  0             137282.5140  -0.0076  0.050  -0.0077 0.50  
 353: 33 11 23  0   33  9 24  0             137282.5140  -0.0076  0.050  -0.0077 0.50  
 354: 31  8 23  0   31  8 24  0             137356.2357   0.0085  0.050   0.0085 0.50  
 355: 31  9 23  0   31  7 24  0             137356.2357   0.0085  0.050   0.0085 0.50  
 356: 30  7 23  0   30  7 24  0             137388.8389   0.0899  0.050   0.0900 0.50  
 357: 30  8 23  0   30  6 24  0             137388.8389   0.0899  0.050   0.0900 0.50  
 358: 29  6 23  0   29  6 24  0             137418.6920   0.0836  0.050   0.0836 0.50  
 359: 29  7 23  0   29  5 24  0             137418.6920   0.0836  0.050   0.0836 0.50  
 360: 14 10  5  0   13 10  4  0             137437.0639  -0.0171  0.050               
 361: 23  0 23  0   22  0 22  0             137489.1667   0.0104  0.050   0.0104 0.50  
 362: 23  1 23  0   22  1 22  0             137489.1667   0.0104  0.050   0.0104 0.50  
 363: 22  1 21  0   21  1 20  0             137491.6611   0.0209  0.050   0.0209 0.50  
 364: 22  2 21  0   21  2 20  0             137491.6611   0.0209  0.050   0.0209 0.50  
 365: 21  2 19  0   20  2 18  0             137494.0988  -0.0226  0.050  -0.0226 0.50  
 366: 21  3 19  0   20  3 18  0             137494.0988  -0.0226  0.050  -0.0226 0.50  
 367: 20  3 17  0   19  3 16  0             137496.9686  -0.0101  0.050  -0.0101 0.50  
 368: 20  4 17  0   19  4 16  0             137496.9686  -0.0101  0.050  -0.0101 0.50  
 369: 19  4 15  0   18  4 14  0             137500.9742   0.0007  0.050   0.0007 0.50  
 370: 19  5 15  0   18  5 14  0             137500.9742   0.0007  0.050   0.0007 0.50  
 371: 18  5 13  0   17  5 12  0             137507.8799   0.0595  0.050   0.0596 0.50  
 372: 18  6 13  0   17  6 12  0             137507.8799   0.0595  0.050   0.0596 0.50  
 373: 17  6 11  0   16  6 10  0             137521.8996  -0.0013  0.050  -0.0014 0.50  
 374: 17  7 11  0   16  7 10  0             137521.8996  -0.0013  0.050  -0.0014 0.50  
 375: 15  9  7  0   14  9  6  0             137655.1606  -0.0364  0.050               
 376: 15  8  7  0   14  8  6  0             137673.1857   0.0716  0.050               
 377: 53 29 24  0   53 29 25  0             141624.6321   0.0269  0.050   0.0270 0.50  
 378: 53 30 24  0   53 28 25  0             141624.6321   0.0269  0.050   0.0270 0.50  
 379: 51 27 24  0   51 27 25  0             141877.6644  -0.0059  0.050  -0.0060 0.50  
 380: 51 28 24  0   51 26 25  0             141877.6644  -0.0059  0.050  -0.0060 0.50  
 381: 49 25 24  0   49 25 25  0             142103.3695  -0.0759  0.050  -0.0759 0.50  
 382: 49 26 24  0   49 24 25  0             142103.3695  -0.0759  0.050  -0.0759 0.50  
 383: 48 24 24  0   48 24 25  0             142206.8134  -0.0132  0.050  -0.0132 0.50  
 384: 48 25 24  0   48 23 25  0             142206.8134  -0.0132  0.050  -0.0132 0.50  
 385: 45 21 24  0   45 21 25  0             142482.2138   0.0249  0.050   0.0250 0.50  
 386: 45 22 24  0   45 20 25  0             142482.2138   0.0249  0.050   0.0250 0.50  
 387: 44 20 24  0   44 20 25  0             142563.1677  -0.0610  0.050  -0.0611 0.50  
 388: 44 21 24  0   44 19 25  0             142563.1677  -0.0610  0.050  -0.0611 0.50  
 389: 43 19 24  0   43 19 25  0             142639.2668  -0.0298  0.050  -0.0298 0.50  
 390: 43 20 24  0   43 18 25  0             142639.2668  -0.0298  0.050  -0.0298 0.50  
 391: 42 18 24  0   42 18 25  0             142710.5675  -0.0533  0.050  -0.0534 0.50  
 392: 42 19 24  0   42 17 25  0             142710.5675  -0.0533  0.050  -0.0534 0.50  
 393: 41 17 24  0   41 17 25  0             142777.3903  -0.0323  0.050  -0.0324 0.50  
 394: 41 18 24  0   41 16 25  0             142777.3903  -0.0323  0.050  -0.0324 0.50  
 395: 40 16 24  0   40 16 25  0             142839.9044  -0.0112  0.050  -0.0112 0.50  
 396: 40 17 24  0   40 15 25  0             142839.9044  -0.0112  0.050  -0.0112 0.50  
 397: 39 15 24  0   39 15 25  0             142898.3837   0.0773  0.050   0.0773 0.50  
 398: 39 16 24  0   39 14 25  0             142898.3837   0.0773  0.050   0.0773 0.50  
 399: 37 13 24  0   37 13 25  0             143003.5445  -0.0292  0.050  -0.0293 0.50  
 400: 37 14 24  0   37 12 25  0             143003.5445  -0.0292  0.050  -0.0293 0.50  
 401: 36 12 24  0   36 12 25  0             143050.7602  -0.0701  0.050  -0.0702 0.50  
 402: 36 13 24  0   36 11 25  0             143050.7602  -0.0701  0.050  -0.0702 0.50  
 403: 35 11 24  0   35 11 25  0             143094.7244  -0.0209  0.050  -0.0209 0.50  
 404: 35 12 24  0   35 10 25  0             143094.7244  -0.0209  0.050  -0.0209 0.50  
 405: 34 10 24  0   34 10 25  0             143135.4487  -0.0444  0.050  -0.0444 0.50  
 406: 34 11 24  0   34  9 25  0             143135.4487  -0.0444  0.050  -0.0444 0.50  
 407: 33  9 24  0   33  9 25  0             143173.3294   0.0867  0.050   0.0867 0.50  
 408: 33 10 24  0   33  8 25  0             143173.3294   0.0867  0.050   0.0867 0.50  
 409: 32  8 24  0   32  8 25  0             143208.1604   0.0034  0.050   0.0034 0.50  
 410: 32  9 24  0   32  7 25  0             143208.1604   0.0034  0.050   0.0034 0.50  
 411: 24  0 24  0   23  0 23  0             143339.1664  -0.0153  0.050  -0.0154 0.50  
 412: 24  1 24  0   23  1 23  0             143339.1664  -0.0153  0.050  -0.0154 0.50  
 413: 23  1 22  0   22  1 21  0             143341.6342  -0.0143  0.050  -0.0144 0.50  
 414: 23  2 22  0   22  2 21  0             143341.6342  -0.0143  0.050  -0.0144 0.50  
 415: 22  2 20  0   21  2 19  0             143344.0547  -0.0234  0.050  -0.0234 0.50  
 416: 22  3 20  0   21  3 19  0             143344.0547  -0.0234  0.050  -0.0234 0.50  
 417: 21  3 18  0   20  3 17  0             143346.7791  -0.0242  0.050  -0.0243 0.50  
 418: 21  4 18  0   20  4 17  0             143346.7791  -0.0242  0.050  -0.0243 0.50  
 419: 20  4 16  0   19  4 15  0             143350.4409  -0.0210  0.050  -0.0210 0.50  
 420: 20  5 16  0   19  5 15  0             143350.4409  -0.0210  0.050  -0.0210 0.50  
 421: 19  5 14  0   18  5 13  0             143356.4314   0.0196  0.050   0.0196 0.50  
 422: 19  6 14  0   18  6 13  0             143356.4314   0.0196  0.050   0.0196 0.50  
 423: 18  6 12  0   17  6 11  0             143367.9142   0.0224  0.050   0.0224 0.50  
 424: 18  7 12  0   17  7 11  0             143367.9142   0.0224  0.050   0.0224 0.50  
 425: 17  7 10  0   16  7  9  0             143393.8154  -0.0055  0.050  -0.0035 0.50  
 426: 17  8 10  0   16  8  9  0             143393.8154  -0.0014  0.050  -0.0035 0.50  
 427: 14 10  4  0   13 10  3  0             146667.8966  -0.0403  0.050               
 428: 56 31 25  0   56 31 26  0             147271.2729  -0.0510  0.050  -0.0510 0.50  
 429: 56 32 25  0   56 30 26  0             147271.2729  -0.0510  0.050  -0.0510 0.50  
 430: 55 30 25  0   55 30 26  0             147408.2988  -0.0315  0.050  -0.0315 0.50  
 431: 55 31 25  0   55 29 26  0             147408.2988  -0.0315  0.050  -0.0315 0.50  
 432: 47 22 25  0   47 22 26  0             148271.4801  -0.0197  0.050  -0.0198 0.50  
 433: 47 23 25  0   47 21 26  0             148271.4801  -0.0197  0.050  -0.0198 0.50  
 434: 46 21 25  0   46 21 26  0             148354.1630   0.0210  0.050   0.0210 0.50  
 435: 46 22 25  0   46 20 26  0             148354.1630   0.0210  0.050   0.0210 0.50  
 436: 44 19 25  0   44 19 26  0             148505.1266  -0.0115  0.050  -0.0115 0.50  
 437: 44 20 25  0   44 18 26  0             148505.1266  -0.0115  0.050  -0.0115 0.50  
 438: 42 17 25  0   42 17 26  0             148638.4403  -0.0260  0.050  -0.0261 0.50  
 439: 42 18 25  0   42 16 26  0             148638.4403  -0.0260  0.050  -0.0261 0.50  
 440: 41 16 25  0   41 16 26  0             148699.0110   0.0120  0.050   0.0120 0.50  
 441: 41 17 25  0   41 15 26  0             148699.0110   0.0120  0.050   0.0120 0.50  
 442: 40 15 25  0   40 15 26  0             148755.7115   0.0168  0.050   0.0168 0.50  
 443: 40 16 25  0   40 14 26  0             148755.7115   0.0168  0.050   0.0168 0.50  
 444: 39 14 25  0   39 14 26  0             148808.7403   0.0061  0.050   0.0062 0.50  
 445: 39 15 25  0   39 13 26  0             148808.7403   0.0061  0.050   0.0062 0.50  
 446: 36 11 25  0   36 11 26  0             148947.6223  -0.0156  0.050  -0.0157 0.50  
 447: 36 12 25  0   36 10 26  0             148947.6223  -0.0156  0.050  -0.0157 0.50  
 448: 35 10 25  0   35 10 26  0             148987.6995  -0.0483  0.050  -0.0483 0.50  
 449: 35 11 25  0   35  9 26  0             148987.6995  -0.0483  0.050  -0.0483 0.50  
 450: 34  9 25  0   34  9 26  0             149024.9715  -0.0508  0.050  -0.0509 0.50  
 451: 34 10 25  0   34  8 26  0             149024.9715  -0.0508  0.050  -0.0509 0.50  
 452: 33  8 25  0   33  8 26  0             149059.5736  -0.0366  0.050  -0.0366 0.50  
 453: 33  9 25  0   33  7 26  0             149059.5736  -0.0366  0.050  -0.0366 0.50  
 454: 32  7 25  0   32  7 26  0             149091.7303   0.0752  0.050   0.0752 0.50  
 455: 32  8 25  0   32  6 26  0             149091.7303   0.0752  0.050   0.0752 0.50  
 456: 31  6 25  0   31  6 26  0             149121.2344  -0.0614  0.050  -0.0615 0.50  
 457: 31  7 25  0   31  5 26  0             149121.2344  -0.0614  0.050  -0.0615 0.50  
 458: 30  5 25  0   30  5 26  0             149148.6947   0.0278  0.050   0.0279 0.50  
 459: 30  6 25  0   30  4 26  0             149148.6947   0.0278  0.050   0.0279 0.50  
 460: 25  0 25  0   24  0 24  0             149189.2181   0.0756  0.050   0.0757 0.50  
 461: 25  1 25  0   24  1 24  0             149189.2181   0.0756  0.050   0.0757 0.50  
 462: 24  1 23  0   23  1 22  0             149191.6205   0.0274  0.050   0.0275 0.50  
 463: 24  2 23  0   23  2 22  0             149191.6205   0.0274  0.050   0.0275 0.50  
 464: 23  2 21  0   22  2 20  0             149193.9986   0.0234  0.050   0.0235 0.50  
 465: 23  3 21  0   22  3 20  0             149193.9986   0.0234  0.050   0.0235 0.50  
 466: 22  3 19  0   21  3 18  0             149196.5706  -0.0143  0.050  -0.0143 0.50  
 467: 22  4 19  0   21  4 18  0             149196.5706  -0.0143  0.050  -0.0143 0.50  
 468: 21  4 17  0   20  4 16  0             149199.9652   0.0000  0.050   0.0001 0.50  
 469: 21  5 17  0   20  5 16  0             149199.9652   0.0000  0.050   0.0001 0.50  
 470: 20  5 15  0   19  5 14  0             149205.2059  -0.0074  0.050  -0.0075 0.50  
 471: 20  6 15  0   19  6 14  0             149205.2059  -0.0074  0.050  -0.0075 0.50  
 472: 19  6 13  0   18  6 12  0             149214.7602  -0.0355  0.050  -0.0355 0.50  
 473: 19  7 13  0   18  7 12  0             149214.7602  -0.0355  0.050  -0.0355 0.50  
 474: 18  7 11  0   17  7 10  0             149235.0501   0.0652  0.050   0.0654 0.50  
 475: 18  8 11  0   17  8 10  0             149235.0501   0.0655  0.050   0.0654 0.50  
 476: 17  8  9  0   16  8  8  0             149284.7483  -0.0467  0.050   0.0353 0.50  
 477: 17  9  9  0   16  9  8  0             149284.7483   0.1173  0.050   0.0353 0.50  
 478: 15 12  4  0   14 12  3  0             152177.3518   0.0332  0.050               
 479: 56 30 26  0   56 30 27  0             153319.3020  -0.0611  0.050  -0.0611 0.50  
 480: 56 31 26  0   56 29 27  0             153319.3020  -0.0611  0.050  -0.0611 0.50  
 481: 54 28 26  0   54 28 27  0             153559.6407   0.0084  0.050   0.0084 0.50  
 482: 54 29 26  0   54 27 27  0             153559.6407   0.0084  0.050   0.0084 0.50  
 483: 53 27 26  0   53 27 27  0             153670.6266   0.0406  0.050   0.0406 0.50  
 484: 53 28 26  0   53 26 27  0             153670.6266   0.0406  0.050   0.0406 0.50  
 485: 52 26 26  0   52 26 27  0             153775.7574   0.0139  0.050   0.0140 0.50  
 486: 52 27 26  0   52 25 27  0             153775.7574   0.0139  0.050   0.0140 0.50  
 487: 51 25 26  0   51 25 27  0             153875.3789   0.0409  0.050   0.0409 0.50  
 488: 51 26 26  0   51 24 27  0             153875.3789   0.0409  0.050   0.0409 0.50  
 489: 50 24 26  0   50 24 27  0             153969.5017  -0.0933  0.050  -0.0934 0.50  
 490: 50 25 26  0   50 23 27  0             153969.5017  -0.0933  0.050  -0.0934 0.50  
 491: 49 23 26  0   49 23 27  0             154058.6747  -0.0581  0.050  -0.0582 0.50  
 492: 49 24 26  0   49 22 27  0             154058.6747  -0.0581  0.050  -0.0582 0.50  
 493: 45 19 26  0   45 19 27  0             154368.1946  -0.0214  0.050  -0.0215 0.50  
 494: 45 20 26  0   45 18 27  0             154368.1946  -0.0214  0.050  -0.0215 0.50  
 495: 44 18 26  0   44 18 27  0             154434.7572  -0.0381  0.050  -0.0382 0.50  
 496: 44 19 26  0   44 17 27  0             154434.7572  -0.0381  0.050  -0.0382 0.50  
 497: 43 17 26  0   43 17 27  0             154497.3859  -0.0413  0.050  -0.0413 0.50  
 498: 43 18 26  0   43 16 27  0             154497.3859  -0.0413  0.050  -0.0413 0.50  
 499: 41 15 26  0   41 15 27  0             154611.5777   0.0352  0.050   0.0353 0.50  
 500: 41 16 26  0   41 14 27  0             154611.5777   0.0352  0.050   0.0353 0.50  
 501: 40 14 26  0   40 14 27  0             154663.4310   0.0716  0.050   0.0716 0.50  
 502: 40 15 26  0   40 13 27  0             154663.4310   0.0716  0.050   0.0716 0.50  
 503: 34  8 26  0   34  8 27  0             154910.5647  -0.0554  0.050  -0.0555 0.50  
 504: 34  9 26  0   34  7 27  0             154910.5647  -0.0554  0.050  -0.0555 0.50  
 505: 33  7 26  0   33  7 27  0             154942.5306  -0.0254  0.050  -0.0255 0.50  
 506: 33  8 26  0   33  6 27  0             154942.5306  -0.0254  0.050  -0.0255 0.50  
 507: 31  5 26  0   31  5 27  0             154999.7145   0.0504  0.050   0.0504 0.50  
 508: 31  6 26  0   31  4 27  0             154999.7145   0.0504  0.050   0.0504 0.50  
 509: 26  0 26  0   25  0 25  0             155039.0292  -0.0063  0.050  -0.0063 0.50  
 510: 26  1 26  0   25  1 25  0             155039.0292  -0.0063  0.050  -0.0063 0.50  
 511: 25  1 24  0   24  1 23  0             155041.4562  -0.0145  0.050  -0.0145 0.50  
 512: 25  2 24  0   24  2 23  0             155041.4562  -0.0145  0.050  -0.0145 0.50  
 513: 24  2 22  0   23  2 21  0             155043.8136   0.0048  0.050   0.0048 0.50  
 514: 24  3 22  0   23  3 21  0             155043.8136   0.0048  0.050   0.0048 0.50  
 515: 23  3 20  0   22  3 19  0             155046.3034  -0.0130  0.050  -0.0130 0.50  
 516: 23  4 20  0   22  4 19  0             155046.3034  -0.0130  0.050  -0.0130 0.50  
 517: 22  4 18  0   21  4 17  0             155049.4482  -0.0131  0.050  -0.0131 0.50  
 518: 22  5 18  0   21  5 17  0             155049.4482  -0.0131  0.050  -0.0131 0.50  
 519: 20  6 14  0   19  6 13  0             155062.2522  -0.0483  0.050  -0.0483 0.50  
 520: 20  7 14  0   19  7 13  0             155062.2522  -0.0483  0.050  -0.0483 0.50  
 521: 19  7 12  0   18  7 11  0             155078.4462  -0.0490  0.050  -0.0490 0.50  
 522: 19  8 12  0   18  8 11  0             155078.4462  -0.0489  0.050  -0.0490 0.50  
 523: 18  8 10  0   17  8  9  0             155115.2380  -0.0561  0.050  -0.0495 0.50  
 524: 18  9 10  0   17  9  9  0             155115.2380  -0.0429  0.050  -0.0495 0.50  
 525: 16 10  6  0   15 10  5  0             155872.1259   0.0380  0.050               
 526: 15 11  4  0   14 11  3  0             158607.1010  -0.0114  0.050               
 527: 54 27 27  0   54 27 28  0             159557.0046   0.0398  0.050   0.0399 0.50  
 528: 54 28 27  0   54 26 28  0             159557.0046   0.0398  0.050   0.0399 0.50  
 529: 52 25 27  0   52 25 28  0             159753.2485   0.0129  0.050   0.0129 0.50  
 530: 52 26 27  0   52 24 28  0             159753.2485   0.0129  0.050   0.0129 0.50  
 531: 50 23 27  0   50 23 28  0             159929.6780   0.0550  0.050   0.0551 0.50  
 532: 50 24 27  0   50 22 28  0             159929.6780   0.0550  0.050   0.0551 0.50  
 533: 49 22 27  0   49 22 28  0             160010.8480  -0.0008  0.050  -0.0008 0.50  
 534: 49 23 27  0   49 21 28  0             160010.8480  -0.0008  0.050  -0.0008 0.50  
 535: 48 21 27  0   48 21 28  0             160087.7417   0.0636  0.050   0.0636 0.50  
 536: 48 22 27  0   48 20 28  0             160087.7417   0.0636  0.050   0.0636 0.50  
 537: 47 20 27  0   47 20 28  0             160160.2579  -0.0324  0.050  -0.0324 0.50  
 538: 47 21 27  0   47 19 28  0             160160.2579  -0.0324  0.050  -0.0324 0.50  
 539: 46 19 27  0   46 19 28  0             160228.7791  -0.0804  0.050  -0.0804 0.50  
 540: 46 20 27  0   46 18 28  0             160228.7791  -0.0804  0.050  -0.0804 0.50  
 541: 45 18 27  0   45 18 28  0             160293.5803   0.0255  0.050   0.0255 0.50  
 542: 45 19 27  0   45 17 28  0             160293.5803   0.0255  0.050   0.0255 0.50  
 543: 44 17 27  0   44 17 28  0             160354.5560   0.0161  0.050   0.0161 0.50  
 544: 44 18 27  0   44 16 28  0             160354.5560   0.0161  0.050   0.0161 0.50  
 545: 16 12  5  0   15 12  4  0             160389.9912  -0.0141  0.050               
 546: 43 16 27  0   43 16 28  0             160411.9783   0.0042  0.050   0.0043 0.50  
 547: 43 17 27  0   43 15 28  0             160411.9783   0.0042  0.050   0.0043 0.50  
 548: 42 15 27  0   42 15 28  0             160466.0420   0.0303  0.050   0.0304 0.50  
 549: 42 16 27  0   42 14 28  0             160466.0420   0.0303  0.050   0.0304 0.50  
 550: 41 14 27  0   41 14 28  0             160516.7565  -0.0459  0.050  -0.0459 0.50  
 551: 41 15 27  0   41 13 28  0             160516.7565  -0.0459  0.050  -0.0459 0.50  
 552: 39 12 27  0   39 12 28  0             160609.2328   0.0114  0.050   0.0115 0.50  
 553: 39 13 27  0   39 11 28  0             160609.2328   0.0114  0.050   0.0115 0.50  
 554: 38 11 27  0   38 11 28  0             160651.1253  -0.0020  0.050  -0.0020 0.50  
 555: 38 12 27  0   38 10 28  0             160651.1253  -0.0020  0.050  -0.0020 0.50  
 556: 37 10 27  0   37 10 28  0             160690.3638   0.0208  0.050   0.0208 0.50  
 557: 37 11 27  0   37  9 28  0             160690.3638   0.0208  0.050   0.0208 0.50  
 558: 36  9 27  0   36  9 28  0             160726.9880  -0.0089  0.050  -0.0090 0.50  
 559: 36 10 27  0   36  8 28  0             160726.9880  -0.0089  0.050  -0.0090 0.50  
 560: 35  8 27  0   35  8 28  0             160761.1675  -0.0465  0.050  -0.0466 0.50  
 561: 35  9 27  0   35  7 28  0             160761.1675  -0.0465  0.050  -0.0466 0.50  
 562: 32  5 27  0   32  5 28  0             160850.5072   0.0712  0.050   0.0712 0.50  
 563: 32  6 27  0   32  4 28  0             160850.5072   0.0712  0.050   0.0712 0.50  
 564: 31  4 27  0   31  4 28  0             160876.1087   0.0302  0.050   0.0303 0.50  
 565: 31  5 27  0   31  3 28  0             160876.1087   0.0302  0.050   0.0303 0.50  
 566: 27  0 27  0   26  0 26  0             160888.8311  -0.0274  0.050  -0.0274 0.50  
 567: 27  1 27  0   26  1 26  0             160888.8311  -0.0274  0.050  -0.0274 0.50  
 568: 26  1 25  0   25  1 24  0             160891.3107   0.0320  0.050   0.0320 0.50  
 569: 26  2 25  0   25  2 24  0             160891.3107   0.0320  0.050   0.0320 0.50  
 570: 25  2 23  0   24  2 22  0             160893.5586  -0.0172  0.050  -0.0172 0.50  
 571: 25  3 23  0   24  3 22  0             160893.5586  -0.0172  0.050  -0.0172 0.50  
 572: 24  3 21  0   23  3 20  0             160895.9858  -0.0057  0.050  -0.0057 0.50  
 573: 24  4 21  0   23  4 20  0             160895.9858  -0.0057  0.050  -0.0057 0.50  
 574: 23  4 19  0   22  4 18  0             160898.9320  -0.0023  0.050  -0.0024 0.50  
 575: 23  5 19  0   22  5 18  0             160898.9320  -0.0023  0.050  -0.0024 0.50  
 576: 22  5 17  0   21  5 16  0             160903.1570  -0.0041  0.050  -0.0042 0.50  
 577: 22  6 17  0   21  6 16  0             160903.1570  -0.0041  0.050  -0.0042 0.50  
 578: 21  6 15  0   20  6 14  0             160910.2287   0.0215  0.050   0.0216 0.50  
 579: 21  7 15  0   20  7 14  0             160910.2287   0.0215  0.050   0.0216 0.50  
 580: 20  7 13  0   19  7 12  0             160923.5134   0.0012  0.050   0.0012 0.50  
 581: 20  8 13  0   19  8 12  0             160923.5134   0.0012  0.050   0.0012 0.50  
 582: 19  8 11  0   18  8 10  0             160951.7395  -0.0590  0.050  -0.0585 0.50  
 583: 19  9 11  0   18  9 10  0             160951.7395  -0.0580  0.050  -0.0585 0.50  
 584: 18 10  9  0   17 10  8  0             161021.0957  -0.0891  0.050               
 585: 17 11  7  0   16 11  6  0             161197.4180   0.0273  0.050               
 586: 16 11  5  0   15 11  4  0             163794.1828  -0.0680  0.050               
 587: 55 27 28  0   55 27 29  0             165437.7776  -0.0170  0.050  -0.0170 0.50  
 588: 55 28 28  0   55 26 29  0             165437.7776  -0.0170  0.050  -0.0170 0.50  
 589: 54 26 28  0   54 26 29  0             165534.6103  -0.0389  0.050  -0.0389 0.50  
 590: 54 27 28  0   54 25 29  0             165534.6103  -0.0389  0.050  -0.0389 0.50  
 591: 53 25 28  0   53 25 29  0             165626.6757   0.0013  0.050   0.0013 0.50  
 592: 53 26 28  0   53 24 29  0             165626.6757   0.0013  0.050   0.0013 0.50  
 593: 52 24 28  0   52 24 29  0             165714.1075   0.0533  0.050   0.0533 0.50  
 594: 52 25 28  0   52 23 29  0             165714.1075   0.0533  0.050   0.0533 0.50  
 595: 51 23 28  0   51 23 29  0             165796.9897   0.0227  0.050   0.0228 0.50  
 596: 51 24 28  0   51 22 29  0             165796.9897   0.0227  0.050   0.0228 0.50  
 597: 50 22 28  0   50 22 29  0             165875.5687  -0.0173  0.050  -0.0174 0.50  
 598: 50 23 28  0   50 21 29  0             165875.5687  -0.0173  0.050  -0.0174 0.50  
 599: 49 21 28  0   49 21 29  0             165950.0831   0.0032  0.050   0.0033 0.50  
 600: 49 22 28  0   49 20 29  0             165950.0831   0.0032  0.050   0.0033 0.50  
 601: 48 20 28  0   48 20 29  0             166020.6136   0.0021  0.050   0.0021 0.50  
 602: 48 21 28  0   48 19 29  0             166020.6136   0.0021  0.050   0.0021 0.50  
 603: 47 19 28  0   47 19 29  0             166087.3485   0.0089  0.050   0.0089 0.50  
 604: 47 20 28  0   47 18 29  0             166087.3485   0.0089  0.050   0.0089 0.50  
 605: 46 18 28  0   46 18 29  0             166150.4224   0.0038  0.050   0.0038 0.50  
 606: 46 19 28  0   46 17 29  0             166150.4224   0.0038  0.050   0.0038 0.50  
 607: 45 17 28  0   45 17 29  0             166209.9874  -0.0105  0.050  -0.0105 0.50  
 608: 45 18 28  0   45 16 29  0             166209.9874  -0.0105  0.050  -0.0105 0.50  
 609: 44 16 28  0   44 16 29  0             166266.2132  -0.0100  0.050  -0.0100 0.50  
 610: 44 17 28  0   44 15 29  0             166266.2132  -0.0100  0.050  -0.0100 0.50  
 611: 43 15 28  0   43 15 29  0             166319.2193  -0.0164  0.050  -0.0165 0.50  
 612: 43 16 28  0   43 14 29  0             166319.2193  -0.0164  0.050  -0.0165 0.50  
 613: 42 14 28  0   42 14 29  0             166369.1093  -0.0634  0.050  -0.0635 0.50  
 614: 42 15 28  0   42 13 29  0             166369.1093  -0.0634  0.050  -0.0635 0.50  
 615: 41 13 28  0   41 13 29  0             166416.1340  -0.0335  0.050  -0.0336 0.50  
 616: 41 14 28  0   41 12 29  0             166416.1340  -0.0335  0.050  -0.0336 0.50  
 617: 40 12 28  0   40 12 29  0             166460.3950   0.0451  0.050   0.0452 0.50  
 618: 40 13 28  0   40 11 29  0             166460.3950   0.0451  0.050   0.0452 0.50  
 619: 39 11 28  0   39 11 29  0             166501.8682   0.0229  0.050   0.0229 0.50  
 620: 39 12 28  0   39 10 29  0             166501.8682   0.0229  0.050   0.0229 0.50  
 621: 38 10 28  0   38 10 29  0             166540.7965   0.0205  0.050   0.0205 0.50  
 622: 38 11 28  0   38  9 29  0             166540.7965   0.0205  0.050   0.0205 0.50  
 623: 37  9 28  0   37  9 29  0             166577.2462  -0.0144  0.050  -0.0144 0.50  
 624: 37 10 28  0   37  8 29  0             166577.2462  -0.0144  0.050  -0.0144 0.50  
 625: 36  8 28  0   36  8 29  0             166611.3792  -0.0350  0.050  -0.0350 0.50  
 626: 36  9 28  0   36  7 29  0             166611.3792  -0.0350  0.050  -0.0350 0.50  
 627: 35  7 28  0   35  7 29  0             166643.4145   0.0660  0.050   0.0661 0.50  
 628: 35  8 28  0   35  6 29  0             166643.4145   0.0660  0.050   0.0661 0.50  
 629: 34  6 28  0   34  6 29  0             166673.1582  -0.0131  0.050  -0.0131 0.50  
 630: 34  7 28  0   34  5 29  0             166673.1582  -0.0131  0.050  -0.0131 0.50  
 631: 32  4 28  0   32  4 29  0             166726.9381   0.0386  0.050   0.0387 0.50  
 632: 32  5 28  0   32  3 29  0             166726.9381   0.0386  0.050   0.0387 0.50  
 633: 28  0 28  0   27  0 27  0             166738.6033  -0.0052  0.050  -0.0053 0.50  
 634: 28  1 28  0   27  1 27  0             166738.6033  -0.0052  0.050  -0.0053 0.50  
 635: 27  1 26  0   26  1 25  0             166741.0065  -0.0079  0.050  -0.0079 0.50  
 636: 27  2 26  0   26  2 25  0             166741.0065  -0.0079  0.050  -0.0079 0.50  
 637: 26  2 24  0   25  2 23  0             166743.2940   0.0211  0.050   0.0211 0.50  
 638: 26  3 24  0   25  3 23  0             166743.2940   0.0211  0.050   0.0211 0.50  
 639: 25  3 22  0   24  3 21  0             166745.5987  -0.0063  0.050  -0.0063 0.50  
 640: 25  4 22  0   24  4 21  0             166745.5987  -0.0063  0.050  -0.0063 0.50  
 641: 24  4 20  0   23  4 19  0             166748.3649  -0.0066  0.050  -0.0067 0.50  
 642: 24  5 20  0   23  5 19  0             166748.3649  -0.0066  0.050  -0.0067 0.50  
 643: 23  5 18  0   22  5 17  0             166752.1992  -0.0161  0.050  -0.0161 0.50  
 644: 23  6 18  0   22  6 17  0             166752.1992  -0.0161  0.050  -0.0161 0.50  
 645: 22  6 16  0   21  6 15  0             166758.3700  -0.0136  0.050  -0.0136 0.50  
 646: 22  7 16  0   21  7 15  0             166758.3700  -0.0136  0.050  -0.0136 0.50  
 647: 21  7 14  0   20  7 13  0             166769.5209  -0.0090  0.050  -0.0090 0.50  
 648: 21  8 14  0   20  8 13  0             166769.5209  -0.0090  0.050  -0.0090 0.50  
 649: 19  9 10  0   18  9  9  0             166842.8316  -0.0541  0.050  -0.0348 0.50  
 650: 19 10 10  0   18 10  9  0             166842.8316  -0.0154  0.050  -0.0348 0.50  
 651: 18 11  8  0   17 11  7  0             166976.2350  -0.0366  0.050               
 652: 17 12  6  0   16 12  5  0             167049.6532   0.0211  0.050               
 653: 17 11  6  0   16 11  5  0             167998.6238   0.0309  0.050               
 654: 54 25 29  0   54 25 30  0             171496.2450   0.0596  0.050   0.0596 0.50  
 655: 54 26 29  0   54 24 30  0             171496.2450   0.0596  0.050   0.0596 0.50  
 656: 52 23 29  0   52 23 30  0             171661.1218  -0.0495  0.050  -0.0496 0.50  
 657: 52 24 29  0   52 22 30  0             171661.1218  -0.0495  0.050  -0.0496 0.50  
 658: 17 13  5  0   16 13  4  0             171682.9308   0.0308  0.050               
 659: 51 22 29  0   51 22 30  0             171737.5138  -0.0139  0.050  -0.0140 0.50  
 660: 51 23 29  0   51 21 30  0             171737.5138  -0.0139  0.050  -0.0140 0.50  
 661: 48 19 29  0   48 19 30  0             171943.8196  -0.0615  0.050  -0.0616 0.50  
 662: 48 20 29  0   48 18 30  0             171943.8196  -0.0615  0.050  -0.0616 0.50  
 663: 42 13 29  0   42 13 30  0             172266.9244  -0.0725  0.050  -0.0725 0.50  
 664: 42 14 29  0   42 12 30  0             172266.9244  -0.0725  0.050  -0.0725 0.50  
 665: 40 11 29  0   40 11 30  0             172352.0041   0.0613  0.050   0.0614 0.50  
 666: 40 12 29  0   40 10 30  0             172352.0041   0.0613  0.050   0.0614 0.50  
 667: 39 10 29  0   39 10 30  0             172390.5904  -0.0913  0.050  -0.0914 0.50  
 668: 39 11 29  0   39  9 30  0             172390.5904  -0.0913  0.050  -0.0914 0.50  
 669: 38  9 29  0   38  9 30  0             172427.0508  -0.0276  0.050  -0.0277 0.50  
 670: 38 10 29  0   38  8 30  0             172427.0508  -0.0276  0.050  -0.0277 0.50  
 671: 37  8 29  0   37  8 30  0             172461.2046  -0.0346  0.050  -0.0347 0.50  
 672: 37  9 29  0   37  7 30  0             172461.2046  -0.0346  0.050  -0.0347 0.50  
 673: 29  0 29  0   28  0 28  0             172588.2632  -0.0199  0.050  -0.0200 0.50  
 674: 29  1 29  0   28  1 28  0             172588.2632  -0.0199  0.050  -0.0200 0.50  
 675: 28  1 27  0   27  1 26  0             172590.6562  -0.0188  0.050  -0.0188 0.50  
 676: 28  2 27  0   27  2 26  0             172590.6562  -0.0188  0.050  -0.0188 0.50  
 677: 27  2 25  0   26  2 24  0             172592.9236   0.0268  0.050   0.0268 0.50  
 678: 27  3 25  0   26  3 24  0             172592.9236   0.0268  0.050   0.0268 0.50  
 679: 26  3 23  0   25  3 22  0             172595.1460  -0.0061  0.050  -0.0062 0.50  
 680: 26  4 23  0   25  4 22  0             172595.1460  -0.0061  0.050  -0.0062 0.50  
 681: 25  4 21  0   24  4 20  0             172597.7911   0.0282  0.050   0.0282 0.50  
 682: 25  5 21  0   24  5 20  0             172597.7911   0.0282  0.050   0.0282 0.50  
 683: 24  5 19  0   23  5 18  0             172601.3061   0.0242  0.050   0.0242 0.50  
 684: 24  6 19  0   23  6 18  0             172601.3061   0.0242  0.050   0.0242 0.50  
 685: 23  6 17  0   22  6 16  0             172606.7401   0.0004  0.050   0.0004 0.50  
 686: 23  7 17  0   22  7 16  0             172606.7401   0.0004  0.050   0.0004 0.50  
 687: 22  7 15  0   21  7 14  0             172616.2353   0.0070  0.050   0.0070 0.50  
 688: 22  8 15  0   21  8 14  0             172616.2353   0.0070  0.050   0.0070 0.50  
 689: 21  8 13  0   20  8 12  0             172634.3940  -0.0314  0.050  -0.0314 0.50  
 690: 21  9 13  0   20  9 12  0             172634.3940  -0.0314  0.050  -0.0314 0.50  
 691: 20  9 11  0   19  9 10  0             172673.1063  -0.0674  0.050  -0.0659 0.50  
 692: 20 10 11  0   19 10 10  0             172673.1063  -0.0644  0.050  -0.0659 0.50  
 693: 19 11  9  0   18 11  8  0             172767.7763  -0.0144  0.050               
 694: 19 10  9  0   18 10  8  0             172768.9117  -0.0164  0.050               
 695: 18 12  7  0   17 12  6  0             172985.4519  -0.0128  0.050               
 696: 17 12  5  0   16 12  4  0             176333.4334  -0.0468  0.050               
 697: 54 24 30  0   54 24 31  0             177444.4223   0.0522  0.050   0.0522 0.50  
 698: 54 25 30  0   54 23 31  0             177444.4223   0.0522  0.050   0.0522 0.50  
 699: 53 23 30  0   53 23 31  0             177522.5986   0.0237  0.050   0.0238 0.50  
 700: 53 24 30  0   53 22 31  0             177522.5986   0.0237  0.050   0.0238 0.50  
 701: 52 22 30  0   52 22 31  0             177596.9633  -0.0051  0.050  -0.0051 0.50  
 702: 52 23 30  0   52 21 31  0             177596.9633  -0.0051  0.050  -0.0051 0.50  
 703: 51 21 30  0   51 21 31  0             177667.6683  -0.0235  0.050  -0.0236 0.50  
 704: 51 22 30  0   51 20 31  0             177667.6683  -0.0235  0.050  -0.0236 0.50  
 705: 50 20 30  0   50 20 31  0             177734.9003   0.0182  0.050   0.0183 0.50  
 706: 50 21 30  0   50 19 31  0             177734.9003   0.0182  0.050   0.0183 0.50  
 707: 48 18 30  0   48 18 31  0             177859.1653  -0.0267  0.050  -0.0267 0.50  
 708: 48 19 30  0   48 17 31  0             177859.1653  -0.0267  0.050  -0.0267 0.50  
 709: 47 17 30  0   47 17 31  0             177916.5277  -0.0403  0.050  -0.0403 0.50  
 710: 47 18 30  0   47 16 31  0             177916.5277  -0.0403  0.050  -0.0403 0.50  
 711: 45 15 30  0   45 15 31  0             178022.3713  -0.0051  0.050  -0.0051 0.50  
 712: 45 16 30  0   45 14 31  0             178022.3713  -0.0051  0.050  -0.0051 0.50  
 713: 43 13 30  0   43 13 31  0             178117.0565   0.0147  0.050   0.0147 0.50  
 714: 43 14 30  0   43 12 31  0             178117.0565   0.0147  0.050   0.0147 0.50  
 715: 42 12 30  0   42 12 31  0             178160.4910   0.0139  0.050   0.0140 0.50  
 716: 42 13 30  0   42 11 31  0             178160.4910   0.0139  0.050   0.0140 0.50  
 717: 41 11 30  0   41 11 31  0             178201.4502  -0.0079  0.050  -0.0079 0.50  
 718: 41 12 30  0   41 10 31  0             178201.4502  -0.0079  0.050  -0.0079 0.50  
 719: 40 10 30  0   40 10 31  0             178240.0756  -0.0136  0.050  -0.0136 0.50  
 720: 40 11 30  0   40  9 31  0             178240.0756  -0.0136  0.050  -0.0136 0.50  
 721: 37  7 30  0   37  7 31  0             178342.8954   0.0125  0.050   0.0126 0.50  
 722: 37  8 30  0   37  6 31  0             178342.8954   0.0125  0.050   0.0126 0.50  
 723: 36  6 30  0   36  6 31  0             178373.0535  -0.0466  0.050  -0.0467 0.50  
 724: 36  7 30  0   36  5 31  0             178373.0535  -0.0466  0.050  -0.0467 0.50  
 725: 35  6 30  0   35  4 31  0             178401.4049  -0.0417  0.050               
 726: 34  4 30  0   34  4 31  0             178427.9327  -0.0772  0.050  -0.0773 0.50  
 727: 34  5 30  0   34  3 31  0             178427.9327  -0.0772  0.050  -0.0773 0.50  
 728: 30  0 30  0   29  0 29  0             178437.8978   0.0181  0.050   0.0182 0.50  
 729: 30  1 30  0   29  1 29  0             178437.8978   0.0181  0.050   0.0182 0.50  
 730: 29  1 28  0   28  1 27  0             178440.2554  -0.0025  0.050  -0.0026 0.50  
 731: 29  2 28  0   28  2 27  0             178440.2554  -0.0025  0.050  -0.0026 0.50  
 732: 28  2 26  0   27  2 25  0             178442.3919  -0.0527  0.050  -0.0527 0.50  
 733: 28  3 26  0   27  3 25  0             178442.3919  -0.0527  0.050  -0.0527 0.50  
 734: 27  3 24  0   26  3 23  0             178444.6345   0.0057  0.050   0.0058 0.50  
 735: 27  4 24  0   26  4 23  0             178444.6345   0.0057  0.050   0.0058 0.50  
 736: 26  4 22  0   25  4 21  0             178447.0845  -0.0154  0.050  -0.0154 0.50  
 737: 26  5 22  0   25  5 21  0             178447.0845  -0.0154  0.050  -0.0154 0.50  
 738: 25  5 20  0   24  5 19  0             178450.3500   0.0107  0.050   0.0107 0.50  
 739: 25  6 20  0   24  6 19  0             178450.3500   0.0107  0.050   0.0107 0.50  
 740: 33  3 30  0   33  3 31  0             178452.8773   0.0021  0.050   0.0021 0.50  
 741: 33  4 30  0   33  2 31  0             178452.8773   0.0021  0.050   0.0021 0.50  
 742: 24  6 18  0   23  6 17  0             178455.2044  -0.0065  0.050  -0.0066 0.50  
 743: 24  7 18  0   23  7 17  0             178455.2044  -0.0065  0.050  -0.0066 0.50  
 744: 23  7 16  0   22  7 15  0             178463.3650  -0.0313  0.050  -0.0313 0.50  
 745: 23  8 16  0   22  8 15  0             178463.3650  -0.0313  0.050  -0.0313 0.50  
 746: 22  8 14  0   21  8 13  0             178478.3905  -0.0759  0.050  -0.0759 0.50  
 747: 22  9 14  0   21  9 13  0             178478.3905  -0.0759  0.050  -0.0759 0.50  
 748: 21  9 12  0   20  9 11  0             178508.8863   0.0138  0.050   0.0140 0.50  
 749: 21 10 12  0   20 10 11  0             178508.8863   0.0141  0.050   0.0140 0.50  
 750: 20 10 10  0   19 10  9  0             178577.8287  -0.0343  0.050   0.0190 0.50  
 751: 20 11 10  0   19 11  9  0             178577.8287   0.0722  0.050   0.0190 0.50  
 752: 18 13  6  0   17 13  5  0             178720.5878   0.0334  0.050               
 753: 19 12  8  0   18 12  7  0             178754.3248  -0.0060  0.050               
 754: 18 12  6  0   17 12  5  0             180289.2441  -0.0762  0.050               
 755: 17 13  4  0   16 13  3  0             181374.6504  -0.0120  0.050               
 756: 61 30 31  0   61 30 32  0             182763.8960   0.0130  0.050   0.0131 0.50  
 757: 61 31 31  0   61 29 32  0             182763.8960   0.0130  0.050   0.0131 0.50  
 758: 60 29 31  0   60 29 32  0             182864.7227  -0.0298  0.050  -0.0299 0.50  
 759: 60 30 31  0   60 28 32  0             182864.7227  -0.0298  0.050  -0.0299 0.50  
 760: 59 28 31  0   59 28 32  0             182961.1969   0.0362  0.050   0.0363 0.50  
 761: 59 29 31  0   59 27 32  0             182961.1969   0.0362  0.050   0.0363 0.50  
 762: 58 27 31  0   58 27 32  0             183053.2546  -0.0045  0.050  -0.0046 0.50  
 763: 58 28 31  0   58 26 32  0             183053.2546  -0.0045  0.050  -0.0046 0.50  
 764: 57 26 31  0   57 26 32  0             183141.2422   0.0458  0.050   0.0459 0.50  
 765: 57 27 31  0   57 25 32  0             183141.2422   0.0458  0.050   0.0459 0.50  
 766: 55 24 31  0   55 24 32  0             183305.1695   0.0106  0.050   0.0106 0.50  
 767: 55 25 31  0   55 23 32  0             183305.1695   0.0106  0.050   0.0106 0.50  
 768: 54 23 31  0   54 23 32  0             183381.4522  -0.0087  0.050  -0.0088 0.50  
 769: 54 24 31  0   54 22 32  0             183381.4522  -0.0087  0.050  -0.0088 0.50  
 770: 53 22 31  0   53 22 32  0             183454.1510  -0.0043  0.050  -0.0044 0.50  
 771: 53 23 31  0   53 21 32  0             183454.1510  -0.0043  0.050  -0.0044 0.50  
 772: 52 21 31  0   52 21 32  0             183523.3982   0.0265  0.050   0.0265 0.50  
 773: 52 22 31  0   52 20 32  0             183523.3982   0.0265  0.050   0.0265 0.50  
 774: 51 20 31  0   51 20 32  0             183589.2506   0.0147  0.050   0.0147 0.50  
 775: 51 21 31  0   51 19 32  0             183589.2506   0.0147  0.050   0.0147 0.50  
 776: 48 17 31  0   48 17 32  0             183767.8950  -0.0334  0.050  -0.0334 0.50  
 777: 48 18 31  0   48 16 32  0             183767.8950  -0.0334  0.050  -0.0334 0.50  
 778: 47 16 31  0   47 16 32  0             183821.5176  -0.0636  0.050  -0.0636 0.50  
 779: 47 17 31  0   47 15 32  0             183821.5176  -0.0636  0.050  -0.0636 0.50  
 780: 46 15 31  0   46 15 32  0             183872.4187  -0.0463  0.050  -0.0464 0.50  
 781: 46 16 31  0   46 14 32  0             183872.4187  -0.0463  0.050  -0.0464 0.50  
 782: 45 14 31  0   45 14 32  0             183920.6900   0.0022  0.050   0.0022 0.50  
 783: 45 15 31  0   45 13 32  0             183920.6900   0.0022  0.050   0.0022 0.50  
 784: 44 13 31  0   44 13 32  0             183966.3006  -0.0535  0.050  -0.0535 0.50  
 785: 44 14 31  0   44 12 32  0             183966.3006  -0.0535  0.050  -0.0535 0.50  
 786: 42 11 31  0   42 11 32  0             184050.4589   0.0352  0.050   0.0352 0.50  
 787: 42 12 31  0   42 10 32  0             184050.4589   0.0352  0.050   0.0352 0.50  
 788: 41 10 31  0   41 10 32  0             184089.0116  -0.0115  0.050  -0.0115 0.50  
 789: 41 11 31  0   41  9 32  0             184089.0116  -0.0115  0.050  -0.0115 0.50  
 790: 40  9 31  0   40  9 32  0             184125.4710   0.0120  0.050   0.0121 0.50  
 791: 40 10 31  0   40  8 32  0             184125.4710   0.0120  0.050   0.0121 0.50  
 792: 38  7 31  0   38  7 32  0             184192.1637  -0.0394  0.050  -0.0394 0.50  
 793: 38  8 31  0   38  6 32  0             184192.1637  -0.0394  0.050  -0.0394 0.50  
 794: 37  6 31  0   37  6 32  0             184222.7077   0.0203  0.050   0.0204 0.50  
 795: 37  7 31  0   37  5 32  0             184222.7077   0.0203  0.050   0.0204 0.50  
 796: 31  0 31  0   30  0 30  0             184287.4279   0.0326  0.050   0.0327 0.50  
 797: 31  1 31  0   30  1 30  0             184287.4279   0.0326  0.050   0.0327 0.50  
 798: 30  1 29  0   29  1 28  0             184289.7315  -0.0288  0.050  -0.0289 0.50  
 799: 30  2 29  0   29  2 28  0             184289.7315  -0.0288  0.050  -0.0289 0.50  
 800: 29  2 27  0   28  2 26  0             184291.8904  -0.0229  0.050  -0.0230 0.50  
 801: 29  3 27  0   28  3 26  0             184291.8904  -0.0229  0.050  -0.0230 0.50  
 802: 28  3 25  0   27  3 24  0             184294.0503   0.0193  0.050   0.0193 0.50  
 803: 28  4 25  0   27  4 24  0             184294.0503   0.0193  0.050   0.0193 0.50  
 804: 27  4 23  0   26  4 22  0             184296.3910   0.0152  0.050   0.0152 0.50  
 805: 27  5 23  0   26  5 22  0             184296.3910   0.0152  0.050   0.0152 0.50  
 806: 26  5 21  0   25  5 20  0             184299.3532  -0.0177  0.050  -0.0178 0.50  
 807: 26  6 21  0   25  6 20  0             184299.3532  -0.0177  0.050  -0.0178 0.50  
 808: 25  6 19  0   24  6 18  0             184303.7035  -0.0474  0.050  -0.0474 0.50  
 809: 25  7 19  0   24  7 18  0             184303.7035  -0.0474  0.050  -0.0474 0.50  
 810: 23  8 15  0   22  8 14  0             184323.5784   0.0023  0.050   0.0024 0.50  
 811: 23  9 15  0   22  9 14  0             184323.5784   0.0023  0.050   0.0024 0.50  
 812: 22  9 13  0   21  9 12  0             184348.0687   0.0335  0.050   0.0335 0.50  
 813: 22 10 13  0   21 10 12  0             184348.0687   0.0335  0.050   0.0335 0.50  
 814: 21 11 11  0   20 11 10  0             184400.0007  -0.0215  0.050               
 815: 20 11  9  0   19 11  8  0             184528.9948   0.0145  0.050               
 816: 19 13  7  0   18 13  6  0             184778.4163   0.0586  0.050               
 817: 19 12  7  0   18 12  6  0             185099.4823  -0.0012  0.050               
 818: 18 13  5  0   17 13  4  0             188779.4491   0.0025  0.050               
 819: 60 28 32  0   60 28 33  0             188828.0677   0.0127  0.050   0.0128 0.50  
 820: 60 29 32  0   60 27 33  0             188828.0677   0.0127  0.050   0.0128 0.50  
 821: 58 26 32  0   58 26 33  0             189003.3943   0.0521  0.050   0.0521 0.50  
 822: 58 27 32  0   58 25 33  0             189003.3943   0.0521  0.050   0.0521 0.50  
 823: 56 24 32  0   56 24 33  0             189163.4090  -0.0075  0.050  -0.0075 0.50  
 824: 56 25 32  0   56 23 33  0             189163.4090  -0.0075  0.050  -0.0075 0.50  
 825: 55 23 32  0   55 23 33  0             189238.0335  -0.0359  0.050  -0.0360 0.50  
 826: 55 24 32  0   55 22 33  0             189238.0335  -0.0359  0.050  -0.0360 0.50  
 827: 54 22 32  0   54 22 33  0             189309.3324   0.0350  0.050   0.0350 0.50  
 828: 54 23 32  0   54 21 33  0             189309.3324   0.0350  0.050   0.0350 0.50  
 829: 53 21 32  0   53 21 33  0             189377.1943  -0.0255  0.050  -0.0255 0.50  
 830: 53 22 32  0   53 20 33  0             189377.1943  -0.0255  0.050  -0.0255 0.50  
 831: 52 20 32  0   52 20 33  0             189441.9724   0.0192  0.050   0.0192 0.50  
 832: 52 21 32  0   52 19 33  0             189441.9724   0.0192  0.050   0.0192 0.50  
 833: 51 19 32  0   51 19 33  0             189503.5764  -0.0345  0.050  -0.0346 0.50  
 834: 51 20 32  0   51 18 33  0             189503.5764  -0.0345  0.050  -0.0346 0.50  
 835: 50 18 32  0   50 18 33  0             189562.2885  -0.0153  0.050  -0.0153 0.50  
 836: 50 19 32  0   50 17 33  0             189562.2885  -0.0153  0.050  -0.0153 0.50  
 837: 49 17 32  0   49 17 33  0             189618.1414   0.0016  0.050   0.0016 0.50  
 838: 49 18 32  0   49 16 33  0             189618.1414   0.0016  0.050   0.0016 0.50  
 839: 48 16 32  0   48 16 33  0             189671.2171  -0.0068  0.050  -0.0069 0.50  
 840: 48 17 32  0   48 15 33  0             189671.2171  -0.0068  0.050  -0.0069 0.50  
 841: 46 14 32  0   46 14 33  0             189769.5056  -0.0387  0.050  -0.0388 0.50  
 842: 46 15 32  0   46 13 33  0             189769.5056  -0.0387  0.050  -0.0388 0.50  
 843: 45 13 32  0   45 13 33  0             189814.9918   0.0137  0.050   0.0138 0.50  
 844: 45 14 32  0   45 12 33  0             189814.9918   0.0137  0.050   0.0138 0.50  
 845: 44 12 32  0   44 12 33  0             189858.0718   0.0171  0.050   0.0171 0.50  
 846: 44 13 32  0   44 11 33  0             189858.0718   0.0171  0.050   0.0171 0.50  
 847: 43 11 32  0   43 11 33  0             189898.8840   0.0172  0.050   0.0173 0.50  
 848: 43 12 32  0   43 10 33  0             189898.8840   0.0172  0.050   0.0173 0.50  
 849: 42 10 32  0   42 10 33  0             189937.4900  -0.0142  0.050  -0.0142 0.50  
 850: 42 11 32  0   42  9 33  0             189937.4900  -0.0142  0.050  -0.0142 0.50  
 851: 41  9 32  0   41  9 33  0             189973.9737  -0.0813  0.050  -0.0813 0.50  
 852: 41 10 32  0   41  8 33  0             189973.9737  -0.0813  0.050  -0.0813 0.50  
 853: 38  6 32  0   38  6 33  0             190072.0483   0.0195  0.050   0.0196 0.50  
 854: 38  7 32  0   38  5 33  0             190072.0483   0.0195  0.050   0.0196 0.50  
 855: 37  5 32  0   37  5 33  0             190101.0917   0.0284  0.050   0.0284 0.50  
 856: 37  6 32  0   37  4 33  0             190101.0917   0.0284  0.050   0.0284 0.50  
 857: 36  4 32  0   36  4 33  0             190128.3981  -0.0172  0.050  -0.0173 0.50  
 858: 36  5 32  0   36  3 33  0             190128.3981  -0.0172  0.050  -0.0173 0.50  
 859: 32  0 32  0   31  0 31  0             190136.7902  -0.0372  0.050  -0.0372 0.50  
 860: 32  1 32  0   31  1 31  0             190136.7902  -0.0372  0.050  -0.0372 0.50  
 861: 31  1 30  0   30  1 29  0             190139.1460  -0.0336  0.050  -0.0336 0.50  
 862: 31  2 30  0   30  2 29  0             190139.1460  -0.0336  0.050  -0.0336 0.50  
 863: 30  2 28  0   29  2 27  0             190141.2063  -0.0938  0.050  -0.0939 0.50  
 864: 30  3 28  0   29  3 27  0             190141.2063  -0.0938  0.050  -0.0939 0.50  
 865: 29  3 26  0   28  3 25  0             190143.3042  -0.0507  0.050  -0.0507 0.50  
 866: 29  4 26  0   28  4 25  0             190143.3042  -0.0507  0.050  -0.0507 0.50  
 867: 28  4 24  0   27  4 23  0             190145.5252  -0.0590  0.050  -0.0591 0.50  
 868: 28  5 24  0   27  5 23  0             190145.5252  -0.0590  0.050  -0.0591 0.50  
 869: 27  5 22  0   26  5 21  0             190148.3130  -0.0507  0.050  -0.0508 0.50  
 870: 27  6 22  0   26  6 21  0             190148.3130  -0.0507  0.050  -0.0508 0.50  
 871: 26  6 20  0   25  6 19  0             190152.2765  -0.0482  0.050  -0.0483 0.50  
 872: 26  7 20  0   25  7 19  0             190152.2765  -0.0482  0.050  -0.0483 0.50  
 873: 25  7 18  0   24  7 17  0             190158.5714  -0.0363  0.050  -0.0363 0.50  
 874: 25  8 18  0   24  8 17  0             190158.5714  -0.0363  0.050  -0.0363 0.50  
 875: 24  8 16  0   23  8 15  0             190169.4598   0.0272  0.050   0.0272 0.50  
 876: 24  9 16  0   23  9 15  0             190169.4598   0.0272  0.050   0.0272 0.50  
 877: 23  9 14  0   22  9 13  0             190189.4942  -0.0157  0.050  -0.0158 0.50  
 878: 23 10 14  0   22 10 13  0             190189.4942  -0.0157  0.050  -0.0158 0.50  
 879: 22 10 12  0   21 10 11  0             190230.0311   0.0499  0.050   0.0503 0.50  
 880: 22 11 12  0   21 11 11  0             190230.0311   0.0506  0.050   0.0503 0.50  
 881: 21 11 10  0   20 11  9  0             190321.6197  -0.0385  0.050   0.0992 0.50  
 882: 21 12 10  0   20 12  9  0             190321.6197   0.2369  0.050   0.0992 0.50  
 883: 20 12  8  0   19 12  7  0             190597.3960   0.0159  0.050               
 884: 19 15  5  0   18 15  4  0             193804.2478  -0.0902  0.050               
 885: 61 28 33  0   61 28 34  0             194691.5521   0.0053  0.050   0.0054 0.50  
 886: 61 29 33  0   61 27 34  0             194691.5521   0.0053  0.050   0.0054 0.50  
 887: 60 27 33  0   60 27 34  0             194778.9915   0.0122  0.050   0.0123 0.50  
 888: 60 28 33  0   60 26 34  0             194778.9915   0.0122  0.050   0.0123 0.50  
 889: 59 26 33  0   59 26 34  0             194862.6704  -0.0101  0.050  -0.0101 0.50  
 890: 59 27 33  0   59 25 34  0             194862.6704  -0.0101  0.050  -0.0101 0.50  
 891: 58 25 33  0   58 25 34  0             194942.7287  -0.0440  0.050  -0.0441 0.50  
 892: 58 26 33  0   58 24 34  0             194942.7287  -0.0440  0.050  -0.0441 0.50  
 893: 14 10  5  0   13  8  6  0             194982.3862  -0.0130  0.050               
 894: 57 24 33  0   57 24 34  0             195019.3746  -0.0004  0.050  -0.0005 0.50  
 895: 57 25 33  0   57 23 34  0             195019.3746  -0.0004  0.050  -0.0005 0.50  
 896: 56 23 33  0   56 23 34  0             195092.5405  -0.0631  0.050  -0.0631 0.50  
 897: 56 24 33  0   56 22 34  0             195092.5405  -0.0631  0.050  -0.0631 0.50  
 898: 55 22 33  0   55 22 34  0             195162.5402  -0.0316  0.050  -0.0316 0.50  
 899: 55 23 33  0   55 21 34  0             195162.5402  -0.0316  0.050  -0.0316 0.50  
 900: 54 21 33  0   54 21 34  0             195229.3695  -0.0207  0.050  -0.0208 0.50  
 901: 54 22 33  0   54 20 34  0             195229.3695  -0.0207  0.050  -0.0208 0.50  
 902: 52 19 33  0   52 19 34  0             195353.9909  -0.0156  0.050  -0.0157 0.50  
 903: 52 20 33  0   52 18 34  0             195353.9909  -0.0156  0.050  -0.0157 0.50  
 904: 51 18 33  0   51 18 34  0             195412.0351   0.0228  0.050   0.0228 0.50  
 905: 51 19 33  0   51 17 34  0             195412.0351   0.0228  0.050   0.0228 0.50  
 906: 50 17 33  0   50 17 34  0             195467.2655  -0.0186  0.050  -0.0187 0.50  
 907: 50 18 33  0   50 16 34  0             195467.2655  -0.0186  0.050  -0.0187 0.50  
 908: 49 16 33  0   49 16 34  0             195519.9319   0.0120  0.050   0.0120 0.50  
 909: 49 17 33  0   49 15 34  0             195519.9319   0.0120  0.050   0.0120 0.50  
 910: 48 15 33  0   48 15 34  0             195570.0022  -0.0124  0.050  -0.0124 0.50  
 911: 48 16 33  0   48 14 34  0             195570.0022  -0.0124  0.050  -0.0124 0.50  
 912: 47 14 33  0   47 14 34  0             195617.6831   0.0214  0.050   0.0215 0.50  
 913: 47 15 33  0   47 13 34  0             195617.6831   0.0214  0.050   0.0215 0.50  
 914: 46 13 33  0   46 13 34  0             195662.9243  -0.0269  0.050  -0.0270 0.50  
 915: 46 14 33  0   46 12 34  0             195662.9243  -0.0269  0.050  -0.0270 0.50  
 916: 45 12 33  0   45 12 34  0             195705.9452  -0.0269  0.050  -0.0269 0.50  
 917: 45 13 33  0   45 11 34  0             195705.9452  -0.0269  0.050  -0.0269 0.50  
 918: 44 11 33  0   44 11 34  0             195746.7932  -0.0171  0.050  -0.0172 0.50  
 919: 44 12 33  0   44 10 34  0             195746.7932  -0.0171  0.050  -0.0172 0.50  
 920: 43 10 33  0   43 10 34  0             195785.5772   0.0272  0.050   0.0273 0.50  
 921: 43 11 33  0   43  9 34  0             195785.5772   0.0272  0.050   0.0273 0.50  
 922: 42  9 33  0   42  9 34  0             195822.2512  -0.0214  0.050  -0.0215 0.50  
 923: 42 10 33  0   42  8 34  0             195822.2512  -0.0214  0.050  -0.0215 0.50  
 924: 41  8 33  0   41  8 34  0             195857.0041  -0.0542  0.050  -0.0543 0.50  
 925: 41  9 33  0   41  7 34  0             195857.0041  -0.0542  0.050  -0.0543 0.50  
 926: 40  7 33  0   40  7 34  0             195889.8920  -0.0927  0.050  -0.0928 0.50  
 927: 40  8 33  0   40  6 34  0             195889.8920  -0.0927  0.050  -0.0928 0.50  
 928: 38  5 33  0   38  5 34  0             195950.5451  -0.0145  0.050  -0.0146 0.50  
 929: 38  6 33  0   38  4 34  0             195950.5451  -0.0145  0.050  -0.0146 0.50  
 930: 37  4 33  0   37  4 34  0             195978.3504  -0.0030  0.050  -0.0031 0.50  
 931: 37  5 33  0   37  3 34  0             195978.3504  -0.0030  0.050  -0.0031 0.50  
 932: 33  0 33  0   32  0 32  0             195986.1399  -0.0335  0.050  -0.0336 0.50  
 933: 33  1 33  0   32  1 32  0             195986.1399  -0.0335  0.050  -0.0336 0.50  
 934: 32  1 31  0   31  1 30  0             195988.4794  -0.0336  0.050  -0.0336 0.50  
 935: 32  2 31  0   31  2 30  0             195988.4794  -0.0336  0.050  -0.0336 0.50  
 936: 31  2 29  0   30  2 28  0             195990.5983  -0.0039  0.050  -0.0039 0.50  
 937: 31  3 29  0   30  3 28  0             195990.5983  -0.0039  0.050  -0.0039 0.50  
 938: 30  3 27  0   29  3 26  0             195992.5773  -0.0201  0.050  -0.0202 0.50  
 939: 30  4 27  0   29  4 26  0             195992.5773  -0.0201  0.050  -0.0202 0.50  
 940: 29  4 25  0   28  4 24  0             195994.7113  -0.0088  0.050  -0.0088 0.50  
 941: 29  5 25  0   28  5 24  0             195994.7113  -0.0088  0.050  -0.0088 0.50  
 942: 28  5 23  0   27  5 22  0             195997.2780  -0.0285  0.050  -0.0285 0.50  
 943: 28  6 23  0   27  6 22  0             195997.2780  -0.0285  0.050  -0.0285 0.50  
 944: 27  6 21  0   26  6 20  0             196000.9159   0.0100  0.050   0.0101 0.50  
 945: 27  7 21  0   26  7 20  0             196000.9159   0.0100  0.050   0.0101 0.50  
 946: 26  7 19  0   25  7 18  0             196006.4905   0.0137  0.050   0.0137 0.50  
 947: 26  8 19  0   25  8 18  0             196006.4905   0.0137  0.050   0.0137 0.50  
 948: 25  8 17  0   24  8 16  0             196015.8273   0.0095  0.050   0.0095 0.50  
 949: 25  9 17  0   24  9 16  0             196015.8273   0.0095  0.050   0.0095 0.50  
 950: 24  9 15  0   23  9 14  0             196032.5579  -0.0176  0.050  -0.0177 0.50  
 951: 24 10 15  0   23 10 14  0             196032.5579  -0.0176  0.050  -0.0177 0.50  
 952: 22 12 11  0   21 12 10  0             196133.3461  -0.0188  0.050               
 953: 21 13  9  0   20 13  8  0             196298.5405   0.0836  0.050               
 954: 21 12  9  0   20 12  8  0             196304.6349   0.0052  0.050               
 955: 20 14  7  0   19 14  6  0             196566.3626   0.0177  0.050               
 956: 20 13  7  0   19 13  6  0             197142.3727  -0.0180  0.050               
 957: 57 23 34  0   57 23 35  0             200945.2672   0.0301  0.050   0.0302 0.50  
 958: 57 24 34  0   57 22 35  0             200945.2672   0.0301  0.050   0.0302 0.50  
 959: 19 14  5  0   18 14  4  0             200996.0306   0.0171  0.050               
 960: 56 22 34  0   56 22 35  0             201014.1348   0.0045  0.050   0.0046 0.50  
 961: 56 23 34  0   56 21 35  0             201014.1348   0.0045  0.050   0.0046 0.50  
 962: 55 21 34  0   55 21 35  0             201079.9792  -0.0353  0.050  -0.0353 0.50  
 963: 55 22 34  0   55 20 35  0             201079.9792  -0.0353  0.050  -0.0353 0.50  
 964: 54 20 34  0   54 20 35  0             201143.0550   0.0648  0.050   0.0648 0.50  
 965: 54 21 34  0   54 19 35  0             201143.0550   0.0648  0.050   0.0648 0.50  
 966: 53 19 34  0   53 19 35  0             201203.1330  -0.0220  0.050  -0.0220 0.50  
 967: 53 20 34  0   53 18 35  0             201203.1330  -0.0220  0.050  -0.0220 0.50  
 968: 52 18 34  0   52 18 35  0             201260.6091   0.0047  0.050   0.0048 0.50  
 969: 52 19 34  0   52 17 35  0             201260.6091   0.0047  0.050   0.0048 0.50  
 970: 51 17 34  0   51 17 35  0             201315.4472   0.0157  0.050   0.0157 0.50  
 971: 51 18 34  0   51 16 35  0             201315.4472   0.0157  0.050   0.0157 0.50  
 972: 50 16 34  0   50 16 35  0             201367.7154  -0.0120  0.050  -0.0121 0.50  
 973: 50 17 34  0   50 15 35  0             201367.7154  -0.0120  0.050  -0.0121 0.50  
 974: 49 15 34  0   49 15 35  0             201417.6181   0.0369  0.050   0.0370 0.50  
 975: 49 16 34  0   49 14 35  0             201417.6181   0.0369  0.050   0.0370 0.50  
 976: 48 14 34  0   48 14 35  0             201465.0871   0.0080  0.050   0.0080 0.50  
 977: 48 15 34  0   48 13 35  0             201465.0871   0.0080  0.050   0.0080 0.50  
 978: 47 13 34  0   47 13 35  0             201510.2770  -0.0288  0.050  -0.0289 0.50  
 979: 47 14 34  0   47 12 35  0             201510.2770  -0.0288  0.050  -0.0289 0.50  
 980: 45 11 34  0   45 11 35  0             201594.2907   0.0164  0.050   0.0164 0.50  
 981: 45 12 34  0   45 10 35  0             201594.2907   0.0164  0.050   0.0164 0.50  
 982: 44 10 34  0   44 10 35  0             201633.1835   0.0085  0.050   0.0085 0.50  
 983: 44 11 34  0   44  9 35  0             201633.1835   0.0085  0.050   0.0085 0.50  
 984: 42  8 34  0   42  8 35  0             201705.2191   0.0267  0.050   0.0268 0.50  
 985: 42  9 34  0   42  7 35  0             201705.2191   0.0267  0.050   0.0268 0.50  
 986: 41  7 34  0   41  7 35  0             201738.4431  -0.0131  0.050  -0.0132 0.50  
 987: 41  8 34  0   41  6 35  0             201738.4431  -0.0131  0.050  -0.0132 0.50  
 988: 39  5 34  0   39  5 35  0             201799.9176   0.0683  0.050   0.0683 0.50  
 989: 39  6 34  0   39  4 35  0             201799.9176   0.0683  0.050   0.0683 0.50  
 990: 20 15  6  0   19 15  5  0             201824.6105   0.0001  0.050               
 991: 38  4 34  0   38  4 35  0             201828.1318   0.0174  0.050   0.0174 0.50  
 992: 38  5 34  0   38  3 35  0             201828.1318   0.0174  0.050   0.0174 0.50  
 993: 34  0 34  0   33  0 33  0             201835.4158  -0.0148  0.050  -0.0149 0.50  
 994: 34  1 34  0   33  1 33  0             201835.4158  -0.0148  0.050  -0.0149 0.50  
 995: 33  1 32  0   32  1 31  0             201837.7288  -0.0291  0.050  -0.0291 0.50  
 996: 33  2 32  0   32  2 31  0             201837.7288  -0.0291  0.050  -0.0291 0.50  
 997: 32  2 30  0   31  2 29  0             201839.7878  -0.0287  0.050  -0.0288 0.50  
 998: 32  3 30  0   31  3 29  0             201839.7878  -0.0287  0.050  -0.0288 0.50  
 999: 31  3 28  0   30  3 27  0             201841.7456  -0.0094  0.050  -0.0095 0.50  
1000: 31  4 28  0   30  4 27  0             201841.7456  -0.0094  0.050  -0.0095 0.50  
1001: 30  4 26  0   29  4 25  0             201843.7539  -0.0245  0.050  -0.0245 0.50  
1002: 30  5 26  0   29  5 25  0             201843.7539  -0.0245  0.050  -0.0245 0.50  
1003: 29  5 24  0   28  5 23  0             201846.1703  -0.0202  0.050  -0.0203 0.50  
1004: 29  6 24  0   28  6 23  0             201846.1703  -0.0202  0.050  -0.0203 0.50  
1005: 28  6 22  0   27  6 21  0             201849.4462  -0.0271  0.050  -0.0272 0.50  
1006: 28  7 22  0   27  7 21  0             201849.4462  -0.0271  0.050  -0.0272 0.50  
1007: 27  7 20  0   26  7 19  0             201854.3856  -0.0575  0.050  -0.0575 0.50  
1008: 27  8 20  0   26  8 19  0             201854.3856  -0.0575  0.050  -0.0575 0.50  
1009: 26  8 18  0   25  8 17  0             201862.5908   0.0119  0.050   0.0119 0.50  
1010: 26  9 18  0   25  9 17  0             201862.5908   0.0119  0.050   0.0119 0.50  
1011: 25  9 16  0   24  9 15  0             201876.7559  -0.0047  0.050  -0.0048 0.50  
1012: 25 10 16  0   24 10 15  0             201876.7559  -0.0047  0.050  -0.0048 0.50  
1013: 24 10 14  0   23 10 13  0             201903.0761  -0.0195  0.050  -0.0196 0.50  
1014: 24 11 14  0   23 11 13  0             201903.0761  -0.0195  0.050  -0.0196 0.50  
1015: 23 11 12  0   22 11 11  0             201956.0156  -0.0203  0.050  -0.0193 0.50  
1016: 23 12 12  0   22 12 11  0             201956.0156  -0.0182  0.050  -0.0193 0.50  
1017: 21 14  8  0   20 14  7  0             202357.9939  -0.0860  0.050               
1018: 21 13  8  0   20 13  7  0             202455.4194   0.0018  0.050               
1019: 20 16  5  0   19 16  4  0             204612.7608   0.0339  0.050               
1020: 20 14  6  0   19 14  5  0             205385.5244   0.0205  0.050               
1021: 67 32 35  0   67 32 36  0             206038.1282   0.0406  0.050   0.0406 0.50  
1022: 67 33 35  0   67 31 36  0             206038.1282   0.0406  0.050   0.0406 0.50  
1023: 65 30 35  0   65 30 36  0             206231.2500   0.0008  0.050   0.0008 0.50  
1024: 65 31 35  0   65 29 36  0             206231.2500   0.0008  0.050   0.0008 0.50  
1025: 64 29 35  0   64 29 36  0             206322.2119   0.0071  0.050   0.0072 0.50  
1026: 64 30 35  0   64 28 36  0             206322.2119   0.0071  0.050   0.0072 0.50  
1027: 63 28 35  0   63 28 36  0             206409.4877  -0.0733  0.050  -0.0733 0.50  
1028: 63 29 35  0   63 27 36  0             206409.4877  -0.0733  0.050  -0.0733 0.50  
1029: 62 27 35  0   62 27 36  0             206493.4307   0.0023  0.050   0.0023 0.50  
1030: 62 28 35  0   62 26 36  0             206493.4307   0.0023  0.050   0.0023 0.50  
1031: 61 26 35  0   61 26 36  0             206573.8752  -0.0389  0.050  -0.0389 0.50  
1032: 61 27 35  0   61 25 36  0             206573.8752  -0.0389  0.050  -0.0389 0.50  
1033: 60 25 35  0   60 25 36  0             206651.1399   0.0167  0.050   0.0167 0.50  
1034: 60 26 35  0   60 24 36  0             206651.1399   0.0167  0.050   0.0167 0.50  
1035: 59 24 35  0   59 24 36  0             206725.1475  -0.0103  0.050  -0.0104 0.50  
1036: 59 25 35  0   59 23 36  0             206725.1475  -0.0103  0.050  -0.0104 0.50  
1037: 58 23 35  0   58 23 36  0             206796.1270   0.0086  0.050   0.0086 0.50  
1038: 58 24 35  0   58 22 36  0             206796.1270   0.0086  0.050   0.0086 0.50  
1039: 57 22 35  0   57 22 36  0             206864.1197   0.0172  0.050   0.0172 0.50  
1040: 57 23 35  0   57 21 36  0             206864.1197   0.0172  0.050   0.0172 0.50  
1041: 56 21 35  0   56 21 36  0             206929.2239   0.0182  0.050   0.0182 0.50  
1042: 56 22 35  0   56 20 36  0             206929.2239   0.0182  0.050   0.0182 0.50  
1043: 54 19 35  0   54 19 36  0             207051.0890  -0.0510  0.050               
1044: 53 18 35  0   53 18 36  0             207108.1413  -0.0101  0.050  -0.0101 0.50  
1045: 53 19 35  0   53 17 36  0             207108.1413  -0.0101  0.050  -0.0101 0.50  
1046: 52 17 35  0   52 17 36  0             207162.5998  -0.0424  0.050  -0.0425 0.50  
1047: 52 18 35  0   52 16 36  0             207162.5998  -0.0424  0.050  -0.0425 0.50  
1048: 51 16 35  0   51 16 36  0             207214.6879  -0.0096  0.050  -0.0097 0.50  
1049: 51 17 35  0   51 15 36  0             207214.6879  -0.0096  0.050  -0.0097 0.50  
1050: 50 15 35  0   50 15 36  0             207264.3697  -0.0303  0.050  -0.0304 0.50  
1051: 50 16 35  0   50 14 36  0             207264.3697  -0.0303  0.050  -0.0304 0.50  
1052: 49 14 35  0   49 14 36  0             207311.8276  -0.0033  0.050  -0.0033 0.50  
1053: 49 15 35  0   49 13 36  0             207311.8276  -0.0033  0.050  -0.0033 0.50  
1054: 48 13 35  0   48 13 36  0             207357.1119   0.0425  0.050   0.0426 0.50  
1055: 48 14 35  0   48 12 36  0             207357.1119   0.0425  0.050   0.0426 0.50  
1056: 47 12 35  0   47 12 36  0             207400.1520  -0.0403  0.050  -0.0404 0.50  
1057: 47 13 35  0   47 11 36  0             207400.1520  -0.0403  0.050  -0.0404 0.50  
1058: 46 11 35  0   46 11 36  0             207441.2093  -0.0661  0.050  -0.0662 0.50  
1059: 46 12 35  0   46 10 36  0             207441.2093  -0.0661  0.050  -0.0662 0.50  
1060: 45 10 35  0   45 10 36  0             207480.3654  -0.0268  0.050  -0.0269 0.50  
1061: 45 11 35  0   45  9 36  0             207480.3654  -0.0268  0.050  -0.0269 0.50  
1062: 44  9 35  0   44  9 36  0             207517.5783  -0.0361  0.050  -0.0362 0.50  
1063: 44 10 35  0   44  8 36  0             207517.5783  -0.0361  0.050  -0.0362 0.50  
1064: 43  8 35  0   43  8 36  0             207552.9948  -0.0173  0.050  -0.0173 0.50  
1065: 43  9 35  0   43  7 36  0             207552.9948  -0.0173  0.050  -0.0173 0.50  
1066: 42  7 35  0   42  7 36  0             207586.6519  -0.0016  0.050  -0.0017 0.50  
1067: 42  8 35  0   42  6 36  0             207586.6519  -0.0016  0.050  -0.0017 0.50  
1068: 40  5 35  0   40  5 36  0             207648.9560   0.0238  0.050   0.0239 0.50  
1069: 40  6 35  0   40  4 36  0             207648.9560   0.0238  0.050   0.0239 0.50  
1070: 39  4 35  0   39  4 36  0             207677.6541  -0.0433  0.050  -0.0433 0.50  
1071: 39  5 35  0   39  3 36  0             207677.6541  -0.0433  0.050  -0.0433 0.50  
1072: 35  0 35  0   34  0 34  0             207684.5905  -0.0060  0.050  -0.0060 0.50  
1073: 35  1 35  0   34  1 34  0             207684.5905  -0.0060  0.050  -0.0060 0.50  
1074: 34  1 33  0   33  1 32  0             207686.8655  -0.0460  0.050  -0.0460 0.50  
1075: 34  2 33  0   33  2 32  0             207686.8655  -0.0460  0.050  -0.0460 0.50  
1076: 33  2 31  0   32  2 30  0             207688.9267  -0.0137  0.050  -0.0138 0.50  
1077: 33  3 31  0   32  3 30  0             207688.9267  -0.0137  0.050  -0.0138 0.50  
1078: 32  3 29  0   31  3 28  0             207690.8088  -0.0158  0.050  -0.0158 0.50  
1079: 32  4 29  0   31  4 28  0             207690.8088  -0.0158  0.050  -0.0158 0.50  
1080: 31  4 27  0   30  4 26  0             207692.7281  -0.0268  0.050  -0.0269 0.50  
1081: 31  5 27  0   30  5 26  0             207692.7281  -0.0268  0.050  -0.0269 0.50  
1082: 30  5 25  0   29  5 24  0             207694.9852  -0.0228  0.050  -0.0228 0.50  
1083: 30  6 25  0   29  6 24  0             207694.9852  -0.0228  0.050  -0.0228 0.50  
1084: 29  6 23  0   28  6 22  0             207697.9941  -0.0166  0.050  -0.0166 0.50  
1085: 29  7 23  0   28  7 22  0             207697.9941  -0.0166  0.050  -0.0166 0.50  
1086: 28  7 21  0   27  7 20  0             207702.4399  -0.0258  0.050  -0.0259 0.50  
1087: 28  8 21  0   27  8 20  0             207702.4399  -0.0258  0.050  -0.0259 0.50  
1088: 27  8 19  0   26  8 18  0             207709.5906  -0.0157  0.050  -0.0157 0.50  
1089: 27  9 19  0   26  9 18  0             207709.5906  -0.0157  0.050  -0.0157 0.50  
1090: 26  9 17  0   25  9 16  0             207721.7304  -0.0165  0.050  -0.0165 0.50  
1091: 26 10 17  0   25 10 16  0             207721.7304  -0.0165  0.050  -0.0165 0.50  
1092: 25 10 15  0   24 10 14  0             207743.5631  -0.0167  0.050               
1093: 23 12 11  0   22 12 10  0             207874.3281  -0.0536  0.050  -0.0208 0.50  
1094: 23 13 11  0   22 13 10  0             207874.3281   0.0119  0.050  -0.0208 0.50  
1095: 22 14  9  0   21 14  8  0             208086.1905  -0.0100  0.050               
1096: 22 13  9  0   21 13  8  0             208099.5185  -0.0087  0.050               
1097: 21 15  7  0   20 15  6  0             208335.0351   0.0053  0.050               
1098: 20 15  5  0   19 15  4  0             212866.1113  -0.0741  0.050               
1099: 52 16 36  0   52 16 37  0             213060.9432   0.0697  0.050   0.0698 0.50  
1100: 52 17 36  0   52 15 37  0             213060.9432   0.0697  0.050   0.0698 0.50  
1101: 51 15 36  0   51 15 37  0             213110.4470  -0.0605  0.050  -0.0606 0.50  
1102: 51 16 36  0   51 14 37  0             213110.4470  -0.0605  0.050  -0.0606 0.50  
1103: 50 14 36  0   50 14 37  0             213158.0265   0.0797  0.050   0.0797 0.50  
1104: 50 15 36  0   50 13 37  0             213158.0265   0.0797  0.050   0.0797 0.50  
1105: 21 16  6  0   20 16  5  0             213206.3089   0.0522  0.050               
1106: 47 11 36  0   47 11 37  0             213287.8374   0.0093  0.050   0.0093 0.50  
1107: 47 12 36  0   47 10 37  0             213287.8374   0.0093  0.050   0.0093 0.50  
1108: 46 10 36  0   46 10 37  0             213327.2974   0.0852  0.050   0.0853 0.50  
1109: 46 11 36  0   46  9 37  0             213327.2974   0.0852  0.050   0.0853 0.50  
1110: 44  8 36  0   44  8 37  0             213400.5792   0.0564  0.050   0.0564 0.50  
1111: 44  9 36  0   44  7 37  0             213400.5792   0.0564  0.050   0.0564 0.50  
1112: 43  7 36  0   43  7 37  0             213434.5528  -0.0266  0.050  -0.0266 0.50  
1113: 43  8 36  0   43  6 37  0             213434.5528  -0.0266  0.050  -0.0266 0.50  
1114: 36  0 36  0   35  0 35  0             213533.6407  -0.0274  0.050  -0.0275 0.50  
1115: 36  1 36  0   35  1 35  0             213533.6407  -0.0274  0.050  -0.0275 0.50  
1116: 35  1 34  0   34  1 33  0             213535.9450  -0.0262  0.050  -0.0263 0.50  
1117: 35  2 34  0   34  2 33  0             213535.9450  -0.0262  0.050  -0.0263 0.50  
1118: 34  2 32  0   33  2 31  0             213537.9655  -0.0055  0.050  -0.0056 0.50  
1119: 34  3 32  0   33  3 31  0             213537.9655  -0.0055  0.050  -0.0056 0.50  
1120: 33  3 30  0   32  3 29  0             213539.7983  -0.0045  0.050  -0.0046 0.50  
1121: 33  4 30  0   32  4 29  0             213539.7983  -0.0045  0.050  -0.0046 0.50  
1122: 32  4 28  0   31  4 27  0             213541.6342  -0.0113  0.050  -0.0113 0.50  
1123: 32  5 28  0   31  5 27  0             213541.6342  -0.0113  0.050  -0.0113 0.50  
1124: 31  5 26  0   30  5 25  0             213543.7554   0.0030  0.050   0.0031 0.50  
1125: 31  6 26  0   30  6 25  0             213543.7554   0.0030  0.050   0.0031 0.50  
1126: 30  6 24  0   29  6 23  0             213546.5127   0.0083  0.050   0.0083 0.50  
1127: 30  7 24  0   29  7 23  0             213546.5127   0.0083  0.050   0.0083 0.50  
1128: 29  7 22  0   28  7 21  0             213550.5218   0.0086  0.050   0.0086 0.50  
1129: 29  8 22  0   28  8 21  0             213550.5218   0.0086  0.050   0.0086 0.50  
1130: 28  8 20  0   27  8 19  0             213556.7639  -0.0554  0.050  -0.0555 0.50  
1131: 28  9 20  0   27  9 19  0             213556.7639  -0.0554  0.050  -0.0555 0.50  
1132: 27  9 18  0   26  9 17  0             213567.2833  -0.0290  0.050  -0.0290 0.50  
1133: 27 10 18  0   26 10 17  0             213567.2833  -0.0290  0.050  -0.0290 0.50  
1134: 26 10 16  0   25 10 15  0             213585.6078  -0.0629  0.050  -0.0629 0.50  
1135: 26 11 16  0   25 11 15  0             213585.6078  -0.0629  0.050  -0.0629 0.50  
1136: 25 11 14  0   24 11 13  0             213619.6234  -0.0720  0.050  -0.0720 0.50  
1137: 25 12 14  0   24 12 13  0             213619.6234  -0.0720  0.050  -0.0720 0.50  
1138: 24 12 12  0   23 12 11  0             213687.8609  -0.0158  0.050  -0.0129 0.50  
1139: 24 13 12  0   23 13 11  0             213687.8609  -0.0099  0.050  -0.0129 0.50  
1140: 23 14 10  0   22 14  9  0             213840.9211  -0.0387  0.050               
1141: 22 15  8  0   21 15  7  0             214181.2705   0.0054  0.050               
1142: 32  5 27  0   31  5 26  0             219392.3411  -0.0763  0.050  -0.0763 0.38  
1143: 32  6 27  0   31  6 26  0             219392.3411  -0.0763  0.050  -0.0763 0.62  
1144: 42  0 42  0   41  0 41  0             248625.8957  -0.0783  0.050  -0.0783 0.50  
1145: 42  1 42  0   41  1 41  0             248625.8957  -0.0783  0.050  -0.0783 0.50  
1146: 41  1 40  0   40  1 39  0             248628.1931  -0.0152  0.050  -0.0152 0.50  
1147: 41  2 40  0   40  2 39  0             248628.1931  -0.0152  0.050  -0.0152 0.50  
1148: 37  5 32  0   36  5 31  0             248634.4119   0.0249  0.050   0.0250 0.37  
1149: 37  6 32  0   36  6 31  0             248634.4119   0.0249  0.050   0.0250 0.63  
1150: 43  0 43  0   42  0 42  0             254474.2715  -0.0412  0.050  -0.0413 0.63  
1151: 43  1 43  0   42  1 42  0             254474.2715  -0.0412  0.050  -0.0413 0.37  
1152: 42  1 41  0   41  1 40  0             254476.4743  -0.0619  0.050  -0.0619 0.38  
1153: 42  2 41  0   41  2 40  0             254476.4743  -0.0619  0.050  -0.0619 0.62  
1154: 41  2 39  0   40  2 38  0             254478.4070   0.0604  0.050   0.0604 0.50  
1155: 41  3 39  0   40  3 38  0             254478.4070   0.0604  0.050   0.0604 0.50  
1156: 40  3 37  0   39  3 36  0             254479.8552   0.0046  0.050   0.0047 0.37  
1157: 40  4 37  0   39  4 36  0             254479.8552   0.0046  0.050   0.0047 0.63  
1158: 39  4 35  0   38  4 34  0             254481.2033   0.0279  0.050   0.0279 0.50  
1159: 39  5 35  0   38  5 34  0             254481.2033   0.0279  0.050   0.0279 0.50  
1160: 38  5 33  0   37  5 32  0             254482.5317   0.0513  0.050   0.0513 0.50  
1161: 38  6 33  0   37  6 32  0             254482.5317   0.0513  0.050   0.0513 0.50  
1162: 37  6 31  0   36  6 30  0             254484.0175   0.0434  0.050   0.0434 0.50  
1163: 37  7 31  0   36  7 30  0             254484.0175   0.0434  0.050   0.0434 0.50  
1164: 36  7 29  0   35  7 28  0             254485.9458   0.0015  0.050   0.0016 0.50  
1165: 36  8 29  0   35  8 28  0             254485.9458   0.0015  0.050   0.0016 0.50  
1166: 35  8 27  0   34  8 26  0             254488.7861  -0.0204  0.050  -0.0205 0.50  
1167: 35  9 27  0   34  9 26  0             254488.7861  -0.0204  0.050  -0.0205 0.50  
1168: 34  9 25  0   33  9 24  0             254493.1504  -0.0415  0.050  -0.0415 0.50  
1169: 34 10 25  0   33 10 24  0             254493.1504  -0.0415  0.050  -0.0415 0.50  
1170: 44  0 44  0   43  0 43  0             260322.4633  -0.0729  0.050  -0.0729 0.50  
1171: 44  1 44  0   43  1 43  0             260322.4633  -0.0729  0.050  -0.0729 0.50  
1172: 43  1 42  0   42  1 41  0             260324.6639  -0.0848  0.050  -0.0849 0.50  
1173: 43  2 42  0   42  2 41  0             260324.6639  -0.0848  0.050  -0.0849 0.50  
1174: 41  3 38  0   40  3 37  0             260327.9532  -0.0412  0.050  -0.0412 0.50  
1175: 41  4 38  0   40  4 37  0             260327.9532  -0.0412  0.050  -0.0412 0.50  
1176: 40  4 36  0   39  4 35  0             260329.2035  -0.0508  0.050  -0.0509 0.50  
1177: 40  5 36  0   39  5 35  0             260329.2035  -0.0508  0.050  -0.0509 0.50  
1178: 39  5 34  0   38  5 33  0             260330.4438  -0.0211  0.050  -0.0211 0.50  
1179: 39  6 34  0   38  6 33  0             260330.4438  -0.0211  0.050  -0.0211 0.50  
1180: 38  6 32  0   37  6 31  0             260331.8024  -0.0193  0.050  -0.0193 0.50  
1181: 38  7 32  0   37  7 31  0             260331.8024  -0.0193  0.050  -0.0193 0.50  
1182: 37  7 30  0   36  7 29  0             260333.6027   0.0131  0.050   0.0132 0.50  
1183: 37  8 30  0   36  8 29  0             260333.6027   0.0131  0.050   0.0132 0.50  
1184: 36  8 28  0   35  8 27  0             260336.1684   0.0239  0.050   0.0239 0.50  
1185: 36  9 28  0   35  9 27  0             260336.1684   0.0239  0.050   0.0239 0.50  
1186: 35  9 26  0   34  9 25  0             260340.0175  -0.0278  0.050  -0.0279 0.50  
1187: 35 10 26  0   34 10 25  0             260340.0175  -0.0278  0.050  -0.0279 0.50  
1188: 34 10 24  0   33 10 23  0             260346.1541  -0.0092  0.050  -0.0093 0.50  
1189: 34 11 24  0   33 11 23  0             260346.1541  -0.0092  0.050  -0.0093 0.50  
1190: 33 11 22  0   32 11 21  0             260355.9696   0.0484  0.050   0.0485 0.50  
1191: 33 12 22  0   32 12 21  0             260355.9696   0.0484  0.050   0.0485 0.50  
1192: 32 12 20  0   31 12 19  0             260371.7696   0.0057  0.050   0.0057 0.50  
1193: 32 13 20  0   31 13 19  0             260371.7696   0.0057  0.050   0.0057 0.50  
1194: 29 15 14  0   28 15 13  0             260527.1353   0.0233  0.050   0.0238 0.50  
1195: 29 16 14  0   28 16 13  0             260527.1353   0.0241  0.050   0.0238 0.50  
1196: 45  0 45  0   44  0 44  0             266170.5797  -0.0619  0.050  -0.0619 0.62  
1197: 45  1 45  0   44  1 44  0             266170.5797  -0.0619  0.050  -0.0619 0.38  
1198: 44  1 43  0   43  1 42  0             266172.8976   0.0541  0.050   0.0542 0.37  
1199: 44  2 43  0   43  2 42  0             266172.8976   0.0541  0.050   0.0542 0.63  
1200: 43  2 41  0   42  2 40  0             266174.6562   0.0533  0.050   0.0534 0.62  
1201: 43  3 41  0   42  3 40  0             266174.6562   0.0533  0.050   0.0534 0.38  
1202: 42  3 39  0   41  3 38  0             266176.0070  -0.0144  0.050  -0.0144 0.38  
1203: 42  4 39  0   41  4 38  0             266176.0070  -0.0144  0.050  -0.0144 0.62  
1204: 41  4 37  0   40  4 36  0             266177.2430   0.0249  0.050   0.0250 0.62  
1205: 41  5 37  0   40  5 36  0             266177.2430   0.0249  0.050   0.0250 0.38  
1206: 40  5 35  0   39  5 34  0             266178.3941   0.0567  0.050   0.0568 0.38  
1207: 40  6 35  0   39  6 34  0             266178.3941   0.0567  0.050   0.0568 0.62  
1208: 39  6 33  0   38  6 32  0             266179.5920   0.0283  0.050   0.0284 0.62  
1209: 39  7 33  0   38  7 32  0             266179.5920   0.0283  0.050   0.0284 0.38  
1210: 38  7 31  0   37  7 30  0             266181.2052   0.0632  0.050   0.0632 0.50  
1211: 38  8 31  0   37  8 30  0             266181.2052   0.0632  0.050   0.0632 0.50  
1212: 37  8 29  0   36  8 28  0             266183.4712   0.0566  0.050   0.0567 0.50  
1213: 37  9 29  0   36  9 28  0             266183.4712   0.0566  0.050   0.0567 0.50  
1214: 36  9 27  0   35  9 26  0             266186.9050   0.0248  0.050   0.0249 0.50  
1215: 36 10 27  0   35 10 26  0             266186.9050   0.0248  0.050   0.0249 0.50  
1216: 35 10 25  0   34 10 24  0             266192.2815  -0.0186  0.050  -0.0186 0.50  
1217: 35 11 25  0   34 11 24  0             266192.2815  -0.0186  0.050  -0.0186 0.50  
1218: 34 11 23  0   33 11 22  0             266200.8456  -0.0451  0.050  -0.0452 0.50  
1219: 34 12 23  0   33 12 22  0             266200.8456  -0.0451  0.050  -0.0452 0.50  
1220: 33 12 21  0   32 12 20  0             266214.6019  -0.0887  0.050  -0.0887 0.50  
1221: 33 13 21  0   32 13 20  0             266214.6019  -0.0887  0.050  -0.0887 0.50  
1222: 32 13 19  0   31 13 18  0             266237.3217   0.0185  0.050   0.0186 0.50  
1223: 32 14 19  0   31 14 18  0             266237.3217   0.0185  0.050   0.0186 0.50  
1224: 31 14 17  0   30 14 16  0             266275.4964  -0.0151  0.050  -0.0151 0.50  
1225: 31 15 17  0   30 15 16  0             266275.4964  -0.0151  0.050  -0.0151 0.50  
1226: 30 15 15  0   29 15 14  0             266343.0880  -0.0333  0.050  -0.0333 0.38  
1227: 30 16 15  0   29 16 14  0             266343.0880  -0.0332  0.050  -0.0333 0.62  
1228: 29 16 13  0   28 16 12  0             266471.4011   0.0603  0.050   0.0716 0.50  
1229: 29 17 13  0   28 17 12  0             266471.4011   0.0827  0.050   0.0716 0.50  
1230: 46  0 46  0   45  0 45  0             272018.5781  -0.0483  0.050  -0.0483 0.50  
1231: 46  1 46  0   45  1 45  0             272018.5781  -0.0483  0.050  -0.0483 0.50  
1232: 45  1 44  0   44  1 43  0             272020.8180   0.0004  0.050   0.0004 0.50  
1233: 45  2 44  0   44  2 43  0             272020.8180   0.0004  0.050   0.0004 0.50  
1234: 44  2 42  0   43  2 41  0             272022.5209  -0.0310  0.050  -0.0310 0.50  
1235: 44  3 42  0   43  3 41  0             272022.5209  -0.0310  0.050  -0.0310 0.50  
1236: 43  3 40  0   42  3 39  0             272023.9286   0.0000  0.050  -0.0001 0.50  
1237: 43  4 40  0   42  4 39  0             272023.9286   0.0000  0.050  -0.0001 0.50  
1238: 42  4 38  0   41  4 37  0             272025.1309   0.0676  0.050   0.0677 0.50  
1239: 42  5 38  0   41  5 37  0             272025.1309   0.0676  0.050   0.0677 0.50  
1240: 41  5 36  0   40  5 35  0             272026.1310   0.0367  0.050   0.0368 0.50  
1241: 41  6 36  0   40  6 35  0             272026.1310   0.0367  0.050   0.0368 0.50  
1242: 40  6 34  0   39  6 33  0             272027.1878  -0.0078  0.050  -0.0078 0.50  
1243: 40  7 34  0   39  7 33  0             272027.1878  -0.0078  0.050  -0.0078 0.50  
1244: 39  7 32  0   38  7 31  0             272028.6131   0.0174  0.050   0.0175 0.50  
1245: 39  8 32  0   38  8 31  0             272028.6131   0.0174  0.050   0.0175 0.50  
1246: 38  8 30  0   37  8 29  0             272030.6115   0.0043  0.050   0.0044 0.50  
1247: 38  9 30  0   37  9 29  0             272030.6115   0.0043  0.050   0.0044 0.50  
1248: 37  9 28  0   36  9 27  0             272033.6488  -0.0294  0.050  -0.0295 0.50  
1249: 37 10 28  0   36 10 27  0             272033.6488  -0.0294  0.050  -0.0295 0.50  
1250: 36 10 26  0   35 10 25  0             272038.4353  -0.0445  0.050  -0.0445 0.50  
1251: 36 11 26  0   35 11 25  0             272038.4353  -0.0445  0.050  -0.0445 0.50  
1252: 35 11 24  0   34 11 23  0             272046.1109   0.0500  0.050   0.0501 0.38  
1253: 35 12 24  0   34 12 23  0             272046.1109   0.0500  0.050   0.0501 0.62  
1254: 34 12 22  0   33 12 21  0             272058.1749   0.0362  0.050   0.0363 0.63  
1255: 34 13 22  0   33 13 21  0             272058.1749   0.0362  0.050   0.0363 0.37  
1256: 33 13 20  0   32 13 19  0             272077.6773   0.0088  0.050   0.0089 0.50  
1257: 33 14 20  0   32 14 19  0             272077.6773   0.0088  0.050   0.0089 0.50  
1258: 31 15 16  0   30 15 15  0             272165.8014   0.0417  0.050   0.0418 0.50  
1259: 31 16 16  0   30 16 15  0             272165.8014   0.0417  0.050   0.0418 0.50  
1260: 30 16 14  0   29 16 13  0             272267.4329   0.0879  0.050   0.0887 0.63  
1261: 30 17 14  0   29 17 13  0             272267.4329   0.0900  0.050   0.0887 0.37  
1262: 28 19 10  0   27 19  9  0             272907.9013   0.0121  0.050               
1263: 47  0 47  0   46  0 46  0             277866.4839  -0.0040  0.050  -0.0041 0.63  
1264: 47  1 47  0   46  1 46  0             277866.4839  -0.0040  0.050  -0.0041 0.37  
1265: 46  1 45  0   45  1 44  0             277868.6735   0.0049  0.050   0.0049 0.50  
1266: 46  2 45  0   45  2 44  0             277868.6735   0.0049  0.050   0.0049 0.50  
1267: 45  2 43  0   44  2 42  0             277870.3471  -0.0308  0.050  -0.0308 0.63  
1268: 45  3 43  0   44  3 42  0             277870.3471  -0.0308  0.050  -0.0308 0.37  
1269: 44  3 41  0   43  3 40  0             277871.7242   0.0106  0.050   0.0106 0.37  
1270: 44  4 41  0   43  4 40  0             277871.7242   0.0106  0.050   0.0106 0.63  
1271: 43  4 39  0   42  4 38  0             277872.8188   0.0316  0.050   0.0316 0.62  
1272: 43  5 39  0   42  5 38  0             277872.8188   0.0316  0.050   0.0316 0.38  
1273: 42  5 37  0   41  5 36  0             277873.7513   0.0190  0.050   0.0190 0.38  
1274: 42  6 37  0   41  6 36  0             277873.7513   0.0190  0.050   0.0190 0.62  
1275: 41  6 35  0   40  6 34  0             277874.6932  -0.0206  0.050  -0.0207 0.63  
1276: 41  7 35  0   40  7 34  0             277874.6932  -0.0206  0.050  -0.0207 0.37  
1277: 40  7 33  0   39  7 32  0             277875.9674   0.0223  0.050   0.0223 0.38  
1278: 40  8 33  0   39  8 32  0             277875.9674   0.0223  0.050   0.0223 0.62  
1279: 39  8 31  0   38  8 30  0             277877.7037  -0.0100  0.050  -0.0100 0.62  
1280: 39  9 31  0   38  9 30  0             277877.7037  -0.0100  0.050  -0.0100 0.38  
1281: 38  9 29  0   37  9 28  0             277880.4202  -0.0046  0.050  -0.0047 0.38  
1282: 38 10 29  0   37 10 28  0             277880.4202  -0.0046  0.050  -0.0047 0.62  
1283: 37 10 27  0   36 10 26  0             277884.6588  -0.0149  0.050  -0.0149 0.63  
1284: 37 11 27  0   36 11 26  0             277884.6588  -0.0149  0.050  -0.0149 0.37  
1285: 36 11 25  0   35 11 24  0             277891.3117  -0.0607  0.050  -0.0608 0.50  
1286: 36 12 25  0   35 12 24  0             277891.3117  -0.0607  0.050  -0.0608 0.50  
1287: 35 12 23  0   34 12 22  0             277901.9278  -0.0546  0.050  -0.0547 0.50  
1288: 35 13 23  0   34 13 22  0             277901.9278  -0.0546  0.050  -0.0547 0.50  
1289: 33 14 19  0   32 14 18  0             277946.6463   0.0150  0.050   0.0150 0.62  
1290: 33 15 19  0   32 15 18  0             277946.6463   0.0150  0.050   0.0150 0.38  
1291: 31 16 15  0   30 16 14  0             278075.3274   0.0355  0.050   0.0357 0.62  
1292: 31 17 15  0   30 17 14  0             278075.3274   0.0357  0.050   0.0357 0.38  
1293: 30 17 13  0   29 17 12  0             278230.8680   0.0052  0.050   0.0382 0.37  
1294: 30 18 13  0   29 18 12  0             278230.8680   0.0580  0.050   0.0382 0.63  
1295: 26 20  6  0   25 20  5  0             278366.9725   0.0266  0.050               
1296: 29 18 11  0   28 18 10  0             278565.3618  -0.0222  0.050               
1297: 28 20  9  0   27 20  8  0             279151.6761  -0.0261  0.050               
1298: 48  0 48  0   47  0 47  0             283714.2221  -0.0014  0.050  -0.0014 0.50  
1299: 48  1 48  0   47  1 47  0             283714.2221  -0.0014  0.050  -0.0014 0.50  
1300: 47  1 46  0   46  1 45  0             283716.3873  -0.0063  0.050  -0.0063 0.50  
1301: 47  2 46  0   46  2 45  0             283716.3873  -0.0063  0.050  -0.0063 0.50  
1302: 46  2 44  0   45  2 43  0             283718.0760  -0.0023  0.050  -0.0024 0.62  
1303: 46  3 44  0   45  3 43  0             283718.0760  -0.0023  0.050  -0.0024 0.38  
1304: 45  3 42  0   44  3 41  0             283719.3529  -0.0202  0.050  -0.0202 0.50  
1305: 45  4 42  0   44  4 41  0             283719.3529  -0.0202  0.050  -0.0202 0.50  
1306: 44  4 40  0   43  4 39  0             283720.4094   0.0222  0.050   0.0223 0.63  
1307: 44  5 40  0   43  5 39  0             283720.4094   0.0222  0.050   0.0223 0.37  
1308: 43  5 38  0   42  5 37  0             283721.2291  -0.0194  0.050  -0.0194 0.50  
1309: 43  6 38  0   42  6 37  0             283721.2291  -0.0194  0.050  -0.0194 0.50  
1310: 42  6 36  0   41  6 35  0             283722.1195   0.0049  0.050   0.0049 0.62  
1311: 42  7 36  0   41  7 35  0             283722.1195   0.0049  0.050   0.0049 0.38  
1312: 41  7 34  0   40  7 33  0             283723.1492  -0.0361  0.050  -0.0362 0.50  
1313: 41  8 34  0   40  8 33  0             283723.1492  -0.0361  0.050  -0.0362 0.50  
1314: 40  8 32  0   39  8 31  0             283724.6733  -0.0535  0.050  -0.0535 0.50  
1315: 40  9 32  0   39  9 31  0             283724.6733  -0.0535  0.050  -0.0535 0.50  
1316: 39  9 30  0   38  9 29  0             283727.1083   0.0012  0.050   0.0012 0.37  
1317: 39 10 30  0   38 10 29  0             283727.1083   0.0012  0.050   0.0012 0.63  
1318: 38 10 28  0   37 10 27  0             283730.9047   0.0467  0.050   0.0467 0.63  
1319: 38 11 28  0   37 11 27  0             283730.9047   0.0467  0.050   0.0467 0.37  
1320: 37 11 26  0   36 11 25  0             283736.7933   0.0143  0.050   0.0143 0.38  
1321: 37 12 26  0   36 12 25  0             283736.7933   0.0143  0.050   0.0143 0.62  
1322: 36 12 24  0   35 12 23  0             283746.0830  -0.0413  0.050  -0.0414 0.63  
1323: 36 13 24  0   35 13 23  0             283746.0830  -0.0413  0.050  -0.0414 0.37  
1324: 35 13 22  0   34 13 21  0             283760.9388  -0.0125  0.050  -0.0125 0.50  
1325: 35 14 22  0   34 14 21  0             283760.9388  -0.0125  0.050  -0.0125 0.50  
1326: 34 14 20  0   33 14 19  0             283784.7714  -0.0311  0.050  -0.0312 0.63  
1327: 34 15 20  0   33 15 19  0             283784.7714  -0.0311  0.050  -0.0312 0.37  
1328: 33 15 18  0   32 15 17  0             283824.1421   0.0020  0.050   0.0020 0.50  
1329: 33 16 18  0   32 16 17  0             283824.1421   0.0020  0.050   0.0020 0.50  
1330: 32 16 16  0   31 16 15  0             283891.5527  -0.0577  0.050  -0.0578 0.50  
1331: 32 17 16  0   31 17 15  0             283891.5527  -0.0577  0.050  -0.0578 0.50  
1332: 31 17 14  0   30 17 13  0             284014.3667   0.0005  0.050   0.0039 0.37  
1333: 31 18 14  0   30 18 13  0             284014.3667   0.0058  0.050   0.0039 0.63  
1334: 30 18 12  0   29 18 11  0             284259.5669   0.0560  0.050               
1335: 28 21  8  0   27 21  7  0             284837.8434  -0.0314  0.050               
1336: 27 20  7  0   26 20  6  0             285357.0800   0.0399  0.050               
1337: 28 22  7  0   27 22  6  0             288281.8932  -0.0351  0.050               
1338: 28 23  6  0   27 23  5  0             288360.5110   0.0574  0.050               
1339: 27 21  6  0   26 21  5  0             289048.7557  -0.0379  0.050               
1340: 49  0 49  0   48  0 48  0             289561.8521   0.0216  0.050   0.0216 0.62  
1341: 49  1 49  0   48  1 48  0             289561.8521   0.0216  0.050   0.0216 0.38  
1342: 48  1 47  0   47  1 46  0             289563.9944   0.0041  0.050   0.0042 0.37  
1343: 48  2 47  0   47  2 46  0             289563.9944   0.0041  0.050   0.0042 0.63  
1344: 47  2 45  0   46  2 44  0             289565.6633   0.0129  0.050   0.0129 0.63  
1345: 47  3 45  0   46  3 44  0             289565.6633   0.0129  0.050   0.0129 0.37  
1346: 46  3 43  0   45  3 42  0             289566.8403  -0.0647  0.050  -0.0647 0.50  
1347: 46  4 43  0   45  4 42  0             289566.8403  -0.0647  0.050  -0.0647 0.50  
1348: 45  4 41  0   44  4 40  0             289567.8514  -0.0087  0.050  -0.0088 0.63  
1349: 45  5 41  0   44  5 40  0             289567.8514  -0.0087  0.050  -0.0088 0.37  
1350: 44  5 39  0   43  5 38  0             289568.6028  -0.0370  0.050  -0.0371 0.50  
1351: 44  6 39  0   43  6 38  0             289568.6028  -0.0370  0.050  -0.0371 0.50  
1352: 43  6 37  0   42  6 36  0             289569.4164   0.0220  0.050   0.0221 0.63  
1353: 43  7 37  0   42  7 36  0             289569.4164   0.0220  0.050   0.0221 0.37  
1354: 42  7 35  0   41  7 34  0             289570.3068  -0.0050  0.050  -0.0050 0.37  
1355: 42  8 35  0   41  8 34  0             289570.3068  -0.0050  0.050  -0.0050 0.63  
1356: 41  8 33  0   40  8 32  0             289571.6930   0.0534  0.050   0.0534 0.62  
1357: 41  9 33  0   40  9 32  0             289571.6930   0.0534  0.050   0.0534 0.38  
1358: 40  9 31  0   39  9 30  0             289573.7193   0.0054  0.050   0.0054 0.38  
1359: 40 10 31  0   39 10 30  0             289573.7193   0.0054  0.050   0.0054 0.62  
1360: 39 10 29  0   38 10 28  0             289577.0304   0.0175  0.050   0.0176 0.62  
1361: 39 11 29  0   38 11 28  0             289577.0304   0.0175  0.050   0.0176 0.38  
1362: 38 11 27  0   37 11 26  0             289582.2850   0.0429  0.050   0.0429 0.50  
1363: 38 12 27  0   37 12 26  0             289582.2850   0.0429  0.050   0.0429 0.50  
1364: 37 12 25  0   36 12 24  0             289590.4841  -0.0035  0.050  -0.0035 0.62  
1365: 37 13 25  0   36 13 24  0             289590.4841  -0.0035  0.050  -0.0035 0.38  
1366: 36 13 23  0   35 13 22  0             289603.4883  -0.0036  0.050  -0.0037 0.38  
1367: 36 14 23  0   35 14 22  0             289603.4883  -0.0036  0.050  -0.0037 0.62  
1368: 35 14 21  0   34 14 20  0             289624.2130   0.0300  0.050   0.0300 0.63  
1369: 35 15 21  0   34 15 20  0             289624.2130   0.0300  0.050   0.0300 0.37  
1370: 34 15 19  0   33 15 18  0             289657.7152  -0.0304  0.050  -0.0305 0.50  
1371: 34 16 19  0   33 16 18  0             289657.7152  -0.0304  0.050  -0.0305 0.50  
1372: 33 16 17  0   32 16 16  0             289713.9323  -0.0308  0.050  -0.0308 0.50  
1373: 33 17 17  0   32 17 16  0             289713.9323  -0.0308  0.050  -0.0308 0.50  
1374: 32 17 15  0   31 17 14  0             289812.8203  -0.0259  0.050  -0.0257 0.37  
1375: 32 18 15  0   31 18 14  0             289812.8203  -0.0254  0.050  -0.0257 0.63  
1376: 31 19 13  0   30 19 12  0             290000.0212  -0.0586  0.050               
1377: 31 18 13  0   30 18 12  0             290000.2920   0.0917  0.050               
1378: 30 20 11  0   29 20 10  0             290392.1174  -0.0217  0.050               
1379: 30 19 11  0   29 19 10  0             290408.3827  -0.0680  0.050               
1380: 29 21  9  0   28 21  8  0             291015.8118  -0.0224  0.050               
1381: 29 20  9  0   28 20  8  0             291969.5951   0.0171  0.050               
1382: 50  0 50  0   49  0 49  0             295409.3223   0.0160  0.050   0.0161 0.62  
1383: 50  1 50  0   49  1 49  0             295409.3223   0.0160  0.050   0.0161 0.38  
1384: 49  1 48  0   48  1 47  0             295411.4475  -0.0081  0.050  -0.0081 0.37  
1385: 49  2 48  0   48  2 47  0             295411.4475  -0.0081  0.050  -0.0081 0.63  
1386: 48  2 46  0   47  2 45  0             295413.0992   0.0076  0.050   0.0076 0.62  
1387: 48  3 46  0   47  3 45  0             295413.0992   0.0076  0.050   0.0076 0.38  
1388: 47  3 44  0   46  3 43  0             295414.3533   0.0471  0.050   0.0472 0.38  
1389: 47  4 44  0   46  4 43  0             295414.3533   0.0471  0.050   0.0472 0.62  
1390: 46  4 42  0   45  4 41  0             295415.2128   0.0093  0.050   0.0093 0.63  
1391: 46  5 42  0   45  5 41  0             295415.2128   0.0093  0.050   0.0093 0.37  
1392: 45  5 40  0   44  5 39  0             295415.9258   0.0225  0.050   0.0225 0.38  
1393: 45  6 40  0   44  6 39  0             295415.9258   0.0225  0.050   0.0225 0.62  
1394: 44  6 38  0   43  6 37  0             295416.4803  -0.0690  0.050  -0.0691 0.62  
1395: 44  7 38  0   43  7 37  0             295416.4803  -0.0690  0.050  -0.0691 0.38  
1396: 43  7 36  0   42  7 35  0             295417.3543   0.0341  0.050   0.0342 0.37  
1397: 43  8 36  0   42  8 35  0             295417.3543   0.0341  0.050   0.0342 0.63  
1398: 42  8 34  0   41  8 33  0             295418.5064   0.0606  0.050   0.0607 0.63  
1399: 42  9 34  0   41  9 33  0             295418.5064   0.0606  0.050   0.0607 0.37  
1400: 41  9 32  0   40  9 31  0             295420.2667   0.0311  0.050   0.0312 0.37  
1401: 41 10 32  0   40 10 31  0             295420.2667   0.0311  0.050   0.0312 0.63  
1402: 40 10 30  0   39 10 29  0             295423.0977  -0.0237  0.050  -0.0237 0.62  
1403: 40 11 30  0   39 11 29  0             295423.0977  -0.0237  0.050  -0.0237 0.38  
1404: 39 11 28  0   38 11 27  0             295427.7548   0.0240  0.050   0.0240 0.37  
1405: 39 12 28  0   38 12 27  0             295427.7548   0.0240  0.050   0.0240 0.63  
1406: 38 12 26  0   37 12 25  0             295435.0879   0.0771  0.050   0.0771 0.63  
1407: 38 13 26  0   37 13 25  0             295435.0879   0.0771  0.050   0.0771 0.37  
1408: 37 13 24  0   36 13 23  0             295446.4731   0.0218  0.050   0.0219 0.38  
1409: 37 14 24  0   36 14 23  0             295446.4731   0.0218  0.050   0.0219 0.62  
1410: 36 14 22  0   35 14 21  0             295464.5120   0.0139  0.050   0.0139 0.62  
1411: 36 15 22  0   35 15 21  0             295464.5120   0.0139  0.050   0.0139 0.38  
1412: 35 15 20  0   34 15 19  0             295493.3488  -0.0197  0.050  -0.0197 0.38  
1413: 35 16 20  0   34 16 19  0             295493.3488  -0.0197  0.050  -0.0197 0.62  
1414: 33 17 16  0   32 17 15  0             295621.8665   0.0839  0.050   0.0840 0.38  
1415: 33 18 16  0   32 18 15  0             295621.8665   0.0840  0.050   0.0840 0.62  
1416: 31 20 12  0   30 20 11  0             296062.0438   0.0093  0.050               
1417: 31 19 12  0   30 19 11  0             296064.3060   0.0752  0.050               
1418: 29 22  8  0   28 22  7  0             296388.3346  -0.0009  0.050               
1419: 30 21 10  0   29 21  9  0             296665.9521   0.0464  0.050               
1420: 30 20 10  0   29 20  9  0             296855.8217  -0.0200  0.050               
1421: 28 21  7  0   27 21  6  0             297811.4132   0.0534  0.050               
1422: 51  0 51  0   50  0 50  0             301256.6888   0.0408  0.050   0.0408 0.63  
1423: 51  1 51  0   50  1 50  0             301256.6888   0.0408  0.050   0.0408 0.37  
1424: 50  1 49  0   49  1 48  0             301258.8339   0.0466  0.050   0.0466 0.38  
1425: 50  2 49  0   49  2 48  0             301258.8339   0.0466  0.050   0.0466 0.62  
1426: 49  2 47  0   48  2 46  0             301260.3982  -0.0008  0.050  -0.0008 0.62  
1427: 49  3 47  0   48  3 46  0             301260.3982  -0.0008  0.050  -0.0008 0.38  
1428: 48  3 45  0   47  3 44  0             301261.6074   0.0333  0.050   0.0333 0.38  
1429: 48  4 45  0   47  4 44  0             301261.6074   0.0333  0.050   0.0333 0.62  
1430: 47  4 43  0   46  4 42  0             301262.4409   0.0266  0.050   0.0267 0.63  
1431: 47  5 43  0   46  5 42  0             301262.4409   0.0266  0.050   0.0267 0.37  
1432: 46  5 41  0   45  5 40  0             301263.0502   0.0144  0.050   0.0144 0.38  
1433: 46  6 41  0   45  6 40  0             301263.0502   0.0144  0.050   0.0144 0.62  
1434: 45  6 39  0   44  6 38  0             301263.6008   0.0241  0.050   0.0242 0.63  
1435: 45  7 39  0   44  7 38  0             301263.6008   0.0241  0.050   0.0242 0.37  
1436: 44  7 37  0   43  7 36  0             301264.2247   0.0185  0.050   0.0186 0.37  
1437: 44  8 37  0   43  8 36  0             301264.2247   0.0185  0.050   0.0186 0.63  
1438: 43  8 35  0   42  8 34  0             301265.1586   0.0187  0.050   0.0187 0.63  
1439: 43  9 35  0   42  9 34  0             301265.1586   0.0187  0.050   0.0187 0.37  
1440: 42  9 33  0   41  9 32  0             301266.6657   0.0022  0.050   0.0023 0.38  
1441: 42 10 33  0   41 10 32  0             301266.6657   0.0022  0.050   0.0023 0.62  
1442: 41 10 31  0   40 10 30  0             301269.2120   0.0425  0.050   0.0426 0.62  
1443: 41 11 31  0   40 11 30  0             301269.2120   0.0425  0.050   0.0426 0.38  
1444: 39 12 27  0   38 12 26  0             301279.6326  -0.0116  0.050  -0.0116 0.62  
1445: 39 13 27  0   38 13 26  0             301279.6326  -0.0116  0.050  -0.0116 0.38  
1446: 38 13 25  0   37 13 24  0             301289.7143  -0.0152  0.050  -0.0152 0.38  
1447: 38 14 25  0   37 14 24  0             301289.7143  -0.0152  0.050  -0.0152 0.62  
1448: 37 14 23  0   36 14 22  0             301305.5699   0.0309  0.050   0.0309 0.62  
1449: 37 15 23  0   36 15 22  0             301305.5699   0.0309  0.050   0.0309 0.38  
1450: 29 21  8  0   28 21  7  0             301324.8914   0.0045  0.050               
1451: 36 15 21  0   35 15 20  0             301330.5557   0.0114  0.050   0.0115 0.38  
1452: 36 16 21  0   35 16 20  0             301330.5557   0.0114  0.050   0.0115 0.62  
1453: 35 16 19  0   34 16 18  0             301370.8983  -0.0015  0.050  -0.0016 0.62  
1454: 35 17 19  0   34 17 18  0             301370.8983  -0.0015  0.050  -0.0016 0.38  
1455: 34 17 17  0   33 17 16  0             301438.2538   0.0166  0.050   0.0167 0.37  
1456: 34 18 17  0   33 18 16  0             301438.2538   0.0166  0.050   0.0167 0.63  
1457: 33 18 15  0   32 18 14  0             301556.4542   0.0260  0.050   0.0265 0.62  
1458: 33 19 15  0   32 19 14  0             301556.4542   0.0273  0.050   0.0265 0.38  
1459: 32 19 13  0   31 19 12  0             301780.3913  -0.1898  0.050  -0.0241 0.38  
1460: 32 20 13  0   31 20 12  0             301780.3913   0.0754  0.050  -0.0241 0.62  
1461: 31 21 11  0   30 21 10  0             302247.1604   0.0724  0.050               
1462: 31 20 11  0   30 20 10  0             302278.3127  -0.0019  0.050               
1463: 30 22  9  0   29 22  8  0             302855.6219  -0.0691  0.050               
1464: 52  0 52  0   51  0 51  0             307103.8375  -0.0156  0.050  -0.0157 0.63  
1465: 52  1 52  0   51  1 51  0             307103.8375  -0.0156  0.050  -0.0157 0.37  
1466: 51  1 50  0   50  1 49  0             307105.9613  -0.0210  0.050  -0.0211 0.38  
1467: 51  2 50  0   50  2 49  0             307105.9613  -0.0210  0.050  -0.0211 0.62  
1468: 50  2 48  0   49  2 47  0             307107.5629  -0.0071  0.050  -0.0072 0.62  
1469: 50  3 48  0   49  3 47  0             307107.5629  -0.0071  0.050  -0.0072 0.38  
1470: 49  3 46  0   48  3 45  0             307108.7222   0.0161  0.050   0.0161 0.37  
1471: 49  4 46  0   48  4 45  0             307108.7222   0.0161  0.050   0.0161 0.63  
1472: 48  4 44  0   47  4 43  0             307109.5196   0.0298  0.050   0.0298 0.62  
1473: 48  5 44  0   47  5 43  0             307109.5196   0.0298  0.050   0.0298 0.38  
1474: 44  8 36  0   43  8 35  0             307111.7588   0.0419  0.050   0.0420 0.63  
1475: 44  9 36  0   43  9 35  0             307111.7588   0.0419  0.050   0.0420 0.37  
1476: 43  9 34  0   42  9 33  0             307113.0203   0.0302  0.050   0.0302 0.37  
1477: 43 10 34  0   42 10 33  0             307113.0203   0.0302  0.050   0.0302 0.63  
1478: 42 10 32  0   41 10 31  0             307115.1414  -0.0031  0.050  -0.0032 0.62  
1479: 42 11 32  0   41 11 31  0             307115.1414  -0.0031  0.050  -0.0032 0.38  
1480: 41 11 30  0   40 11 29  0             307118.7426   0.0577  0.050   0.0577 0.37  
1481: 41 12 30  0   40 12 29  0             307118.7426   0.0577  0.050   0.0577 0.63  
1482: 40 12 28  0   39 12 27  0             307124.3650   0.0175  0.050   0.0175 0.62  
1483: 40 13 28  0   39 13 27  0             307124.3650   0.0175  0.050   0.0175 0.38  
1484: 39 13 26  0   38 13 25  0             307133.2639   0.0158  0.050   0.0158 0.37  
1485: 39 14 26  0   38 14 25  0             307133.2639   0.0158  0.050   0.0158 0.63  
1486: 38 14 24  0   37 14 23  0             307147.1067  -0.0376  0.050  -0.0377 0.62  
1487: 38 15 24  0   37 15 23  0             307147.1067  -0.0376  0.050  -0.0377 0.38  
1488: 37 15 22  0   36 15 21  0             307168.9362   0.0101  0.050   0.0101 0.38  
1489: 37 16 22  0   36 16 21  0             307168.9362   0.0101  0.050   0.0101 0.62  
1490: 36 16 20  0   35 16 19  0             307203.5939   0.0137  0.050   0.0137 0.62  
1491: 36 17 20  0   35 17 19  0             307203.5939   0.0137  0.050   0.0137 0.38  
1492: 35 17 18  0   34 17 17  0             307260.2458   0.0209  0.050   0.0209 0.38  
1493: 35 18 18  0   34 18 17  0             307260.2458   0.0209  0.050   0.0209 0.62  
1494: 34 18 16  0   33 18 15  0             307356.7877  -0.0010  0.050  -0.0010 0.63  
1495: 34 19 16  0   33 19 15  0             307356.7877  -0.0009  0.050  -0.0010 0.37  
1496: 33 19 14  0   32 19 13  0             307532.1553  -0.0035  0.050   0.0147 0.37  
1497: 33 20 14  0   32 20 13  0             307532.1553   0.0257  0.050   0.0147 0.63  
1498: 30 23  8  0   29 23  7  0             307808.0348   0.0247  0.050               
1499: 32 21 12  0   31 21 11  0             307881.6716   0.0551  0.050               
1500: 32 20 12  0   31 20 11  0             307886.1294   0.0578  0.050               
1501: 31 22 10  0   30 22  9  0             308568.4008   0.0316  0.050               
1502: 31 21 10  0   30 21  9  0             308898.6117   0.0960  0.050               
1503: 30 24  7  0   29 24  6  0             309740.5918   0.0427  0.050               
1504: 53  0 53  0   52  0 52  0             312950.9525   0.0333  0.050   0.0333 0.63  
1505: 53  1 53  0   52  1 52  0             312950.9525   0.0333  0.050   0.0333 0.37  
1506: 52  1 51  0   51  1 50  0             312953.0519   0.0135  0.050   0.0136 0.38  
1507: 52  2 51  0   51  2 50  0             312953.0519   0.0135  0.050   0.0136 0.62  
1508: 51  2 49  0   50  2 48  0             312954.5875  -0.0146  0.050  -0.0146 0.62  
1509: 51  3 49  0   50  3 48  0             312954.5875  -0.0146  0.050  -0.0146 0.38  
1510: 50  3 47  0   49  3 46  0             312955.6845  -0.0148  0.050  -0.0148 0.37  
1511: 50  4 47  0   49  4 46  0             312955.6845  -0.0148  0.050  -0.0148 0.63  
1512: 46  7 39  0   45  7 38  0             312957.1731  -0.4228  0.050  -0.0616 0.12  
1513: 46  8 39  0   45  8 38  0             312957.1731  -0.4228  0.050  -0.0616 0.20  
1514: 47  6 41  0   46  6 40  0             312957.1731  -0.0614  0.050  -0.0616 0.21  
1515: 47  7 41  0   46  7 40  0             312957.1731  -0.0614  0.050  -0.0616 0.12  
1516: 48  5 43  0   47  5 42  0             312957.1731   0.2767  0.050  -0.0616 0.13  
1517: 48  6 43  0   47  6 42  0             312957.1731   0.2767  0.050  -0.0616 0.22  
1518: 45  8 37  0   44  8 36  0             312958.2033   0.0316  0.050   0.0317 0.62  
1519: 45  9 37  0   44  9 36  0             312958.2033   0.0316  0.050   0.0317 0.38  
1520: 44  9 35  0   43  9 34  0             312959.2437   0.0352  0.050   0.0353 0.38  
1521: 44 10 35  0   43 10 34  0             312959.2437   0.0352  0.050   0.0353 0.62  
1522: 43 10 33  0   42 10 32  0             312961.0576   0.0218  0.050   0.0219 0.63  
1523: 43 11 33  0   42 11 32  0             312961.0576   0.0218  0.050   0.0219 0.37  
1524: 42 11 31  0   41 11 30  0             312964.1107   0.0006  0.050   0.0006 0.38  
1525: 42 12 31  0   41 12 30  0             312964.1107   0.0006  0.050   0.0006 0.62  
1526: 41 12 29  0   40 12 28  0             312969.1190   0.0319  0.050   0.0319 0.62  
1527: 41 13 29  0   40 13 28  0             312969.1190   0.0319  0.050   0.0319 0.38  
1528: 40 13 27  0   39 13 26  0             312976.9844   0.0413  0.050   0.0413 0.37  
1529: 40 14 27  0   39 14 26  0             312976.9844   0.0413  0.050   0.0413 0.63  
1530: 39 14 25  0   38 14 24  0             312989.1912   0.0036  0.050   0.0036 0.62  
1531: 39 15 25  0   38 15 24  0             312989.1912   0.0036  0.050   0.0036 0.38  
1532: 38 15 23  0   37 15 22  0             313008.2501  -0.0001  0.050  -0.0001 0.38  
1533: 38 16 23  0   37 16 22  0             313008.2501  -0.0001  0.050  -0.0001 0.62  
1534: 37 16 21  0   36 16 20  0             313038.2695   0.0475  0.050   0.0476 0.62  
1535: 37 17 21  0   36 17 20  0             313038.2695   0.0475  0.050   0.0476 0.38  
1536: 35 18 17  0   34 18 16  0             313166.3913  -0.0316  0.050  -0.0317 0.62  
1537: 35 19 17  0   34 19 16  0             313166.3913  -0.0316  0.050  -0.0317 0.38  
1538: 34 19 15  0   33 19 14  0             313306.7104  -0.0222  0.050  -0.0204 0.37  
1539: 34 20 15  0   33 20 14  0             313306.7104  -0.0192  0.050  -0.0204 0.63  
1540: 33 20 13  0   32 20 12  0             313573.4014   0.0185  0.050               
1541: 32 22 11  0   31 22 10  0             314123.0123   0.0060  0.050               
1542: 32 21 11  0   31 21 10  0             314181.0289  -0.0459  0.050               
1543: 30 22  8  0   29 22  7  0             314348.2749   0.0164  0.050               
1544: 31 22  9  0   30 22  8  0             316977.0005   0.0205  0.050               
1545: 31 26  6  0   30 26  5  0             318496.5333   0.0408  0.050               
1546: 54  0 54  0   53  0 53  0             318797.8579   0.0145  0.050   0.0146 0.62  
1547: 54  1 54  0   53  1 53  0             318797.8579   0.0145  0.050   0.0146 0.38  
1548: 53  1 52  0   52  1 51  0             318799.9591   0.0066  0.050   0.0067 0.38  
1549: 53  2 52  0   52  2 51  0             318799.9591   0.0066  0.050   0.0067 0.62  
1550: 52  2 50  0   51  2 49  0             318801.4964   0.0038  0.050   0.0038 0.62  
1551: 52  3 50  0   51  3 49  0             318801.4964   0.0038  0.050   0.0038 0.38  
1552: 51  3 48  0   50  3 47  0             318802.5262  -0.0250  0.050  -0.0250 0.37  
1553: 51  4 48  0   50  4 47  0             318802.5262  -0.0250  0.050  -0.0250 0.63  
1554: 45  9 36  0   44  9 35  0             318805.3663   0.0540  0.050   0.0540 0.37  
1555: 45 10 36  0   44 10 35  0             318805.3663   0.0540  0.050   0.0540 0.63  
1556: 44 10 34  0   43 10 33  0             318806.8369   0.0033  0.050   0.0033 0.62  
1557: 44 11 34  0   43 11 33  0             318806.8369   0.0033  0.050   0.0033 0.38  
1558: 43 11 32  0   42 11 31  0             318809.5194   0.0406  0.050   0.0406 0.38  
1559: 43 12 32  0   42 12 31  0             318809.5194   0.0406  0.050   0.0406 0.62  
1560: 42 12 30  0   41 12 29  0             318813.8614   0.0262  0.050   0.0263 0.63  
1561: 42 13 30  0   41 13 29  0             318813.8614   0.0262  0.050   0.0263 0.37  
1562: 41 13 28  0   40 13 27  0             318820.7896   0.0269  0.050   0.0269 0.38  
1563: 41 14 28  0   40 14 27  0             318820.7896   0.0269  0.050   0.0269 0.62  
1564: 40 14 26  0   39 14 25  0             318831.5700   0.0017  0.050   0.0017 0.63  
1565: 40 15 26  0   39 15 25  0             318831.5700   0.0017  0.050   0.0017 0.37  
1566: 39 15 24  0   38 15 23  0             318848.3441   0.0307  0.050   0.0307 0.38  
1567: 39 16 24  0   38 16 23  0             318848.3441   0.0307  0.050   0.0307 0.62  
1568: 38 16 22  0   37 16 21  0             318874.4160   0.0244  0.050   0.0244 0.62  
1569: 38 17 22  0   37 17 21  0             318874.4160   0.0244  0.050   0.0244 0.38  
1570: 37 17 20  0   36 17 19  0             318915.7008   0.0357  0.050   0.0357 0.38  
1571: 37 18 20  0   36 18 19  0             318915.7008   0.0357  0.050   0.0357 0.62  
1572: 36 18 18  0   35 18 17  0             318982.8654  -0.0043  0.050  -0.0043 0.63  
1573: 36 19 18  0   35 19 17  0             318982.8654  -0.0043  0.050  -0.0043 0.37  
1574: 31 24  8  0   30 24  7  0             319074.1446   0.0422  0.050               
1575: 35 19 16  0   34 19 15  0             319097.1522  -0.0271  0.050  -0.0270 0.37  
1576: 35 20 16  0   34 20 15  0             319097.1522  -0.0269  0.050  -0.0270 0.63  
1577: 34 20 14  0   33 20 13  0             319304.8305   0.0082  0.050   0.0329 0.62  
1578: 34 21 14  0   33 21 13  0             319304.8305   0.0739  0.050   0.0329 0.38  
1579: 33 22 12  0   32 22 11  0             319718.9627   0.0436  0.050               
1580: 33 21 12  0   32 21 11  0             319727.6923  -0.0077  0.050               
1581: 32 23 10  0   31 23  9  0             320478.3991  -0.0204  0.050               
1582: 32 22 10  0   31 22  9  0             321035.1235   0.0363  0.050               
1583: 55  0 55  0   54  0 54  0             324644.6760   0.0531  0.050   0.0531 0.63  
1584: 55  1 55  0   54  1 54  0             324644.6760   0.0531  0.050   0.0531 0.37  
1585: 54  1 53  0   53  1 52  0             324646.7487   0.0266  0.050   0.0266 0.38  
1586: 54  2 53  0   53  2 52  0             324646.7487   0.0266  0.050   0.0266 0.62  
1587: 53  2 51  0   52  2 50  0             324648.2583   0.0195  0.050   0.0196 0.63  
1588: 53  3 51  0   52  3 50  0             324648.2583   0.0195  0.050   0.0196 0.37  
1589: 48  7 41  0   47  7 40  0             324650.3574  -0.0942  0.050   0.0291 0.12  
1590: 48  8 41  0   47  8 40  0             324650.3574  -0.0942  0.050   0.0291 0.20  
1591: 49  6 43  0   48  6 42  0             324650.3574   0.0146  0.050   0.0291 0.21  
1592: 49  7 43  0   48  7 42  0             324650.3574   0.0146  0.050   0.0291 0.12  
1593: 50  5 45  0   49  5 44  0             324650.3574   0.1588  0.050   0.0291 0.13  
1594: 50  6 45  0   49  6 44  0             324650.3574   0.1588  0.050   0.0291 0.22  
1595: 45 10 35  0   44 10 34  0             324652.5437   0.0141  0.050   0.0142 0.63  
1596: 45 11 35  0   44 11 34  0             324652.5437   0.0141  0.050   0.0142 0.37  
1597: 44 11 33  0   43 11 32  0             324654.8001   0.0229  0.050   0.0229 0.38  
1598: 44 12 33  0   43 12 32  0             324654.8001   0.0229  0.050   0.0229 0.62  
1599: 43 12 31  0   42 12 30  0             324658.5405  -0.0274  0.050  -0.0274 0.62  
1600: 43 13 31  0   42 13 30  0             324658.5405  -0.0274  0.050  -0.0274 0.38  
1601: 42 13 29  0   41 13 28  0             324664.6867   0.0223  0.050   0.0223 0.38  
1602: 42 14 29  0   41 14 28  0             324664.6867   0.0223  0.050   0.0223 0.62  
1603: 41 14 27  0   40 14 26  0             324674.2120   0.0062  0.050   0.0062 0.63  
1604: 41 15 27  0   40 15 26  0             324674.2120   0.0062  0.050   0.0062 0.37  
1605: 40 15 25  0   39 15 24  0             324688.9650   0.0085  0.050   0.0085 0.38  
1606: 40 16 25  0   39 16 24  0             324688.9650   0.0085  0.050   0.0085 0.62  
1607: 39 16 23  0   38 16 22  0             324711.7939   0.0337  0.050   0.0338 0.63  
1608: 39 17 23  0   38 17 22  0             324711.7939   0.0337  0.050   0.0338 0.37  
1609: 37 18 19  0   36 18 18  0             324804.4747   0.0527  0.050   0.0528 0.62  
1610: 37 19 19  0   36 19 18  0             324804.4747   0.0527  0.050   0.0528 0.38  
1611: 36 19 17  0   35 19 16  0             324898.9842   0.0188  0.050   0.0189 0.38  
1612: 36 20 17  0   35 20 16  0             324898.9842   0.0189  0.050   0.0189 0.62  
1613: 35 20 15  0   34 20 14  0             325064.5327   0.0202  0.050   0.0229 0.62  
1614: 35 21 15  0   34 21 14  0             325064.5327   0.0273  0.050   0.0229 0.38  
1615: 34 21 13  0   33 21 12  0             325380.2345   0.0652  0.050               
1616: 33 22 11  0   32 22 10  0             326125.1478   0.0485  0.050               
1617: 32 24  9  0   31 24  8  0             326376.1860   0.0177  0.050               
1618: 32 23  9  0   31 23  8  0             329795.5916   0.0668  0.050               
1619: 32 25  8  0   31 25  7  0             330169.0305   0.0410  0.050               
1620: 56  0 56  0   55  0 55  0             330491.2907   0.0354  0.050   0.0354 0.63  
1621: 56  1 56  0   55  1 55  0             330491.2907   0.0354  0.050   0.0354 0.37  
1622: 55  1 54  0   54  1 53  0             330493.3543   0.0096  0.050   0.0096 0.37  
1623: 55  2 54  0   54  2 53  0             330493.3543   0.0096  0.050   0.0096 0.63  
1624: 54  2 52  0   53  2 51  0             330494.8266  -0.0112  0.050  -0.0112 0.63  
1625: 54  3 52  0   53  3 51  0             330494.8266  -0.0112  0.050  -0.0112 0.37  
1626: 48  8 40  0   47  8 39  0             330496.6589  -0.1007  0.050   0.0375 0.12  
1627: 48  9 40  0   47  9 39  0             330496.6589  -0.1007  0.050   0.0375 0.07  
1628: 49  7 42  0   48  7 41  0             330496.6589  -0.0117  0.050   0.0375 0.07  
1629: 49  8 42  0   48  8 41  0             330496.6589  -0.0117  0.050   0.0375 0.12  
1630: 50  6 44  0   49  6 43  0             330496.6589  -0.0242  0.050   0.0375 0.12  
1631: 50  7 44  0   49  7 43  0             330496.6589  -0.0242  0.050   0.0375 0.07  
1632: 51  5 46  0   50  5 45  0             330496.6589   0.0258  0.050   0.0375 0.08  
1633: 51  6 46  0   50  6 45  0             330496.6589   0.0258  0.050   0.0375 0.13  
1634: 52  4 48  0   51  4 47  0             330496.6589   0.2746  0.050   0.0375 0.13  
1635: 52  5 48  0   51  5 47  0             330496.6589   0.2746  0.050   0.0375 0.08  
1636: 45 11 34  0   44 11 33  0             330500.0454   0.0519  0.050   0.0519 0.38  
1637: 45 12 34  0   44 12 33  0             330500.0454   0.0519  0.050   0.0519 0.62  
1638: 44 12 32  0   43 12 31  0             330503.2732   0.0075  0.050   0.0075 0.62  
1639: 44 13 32  0   43 13 31  0             330503.2732   0.0075  0.050   0.0075 0.38  
1640: 43 13 30  0   42 13 29  0             330508.6584   0.0456  0.050   0.0457 0.38  
1641: 43 14 30  0   42 14 29  0             330508.6584   0.0456  0.050   0.0457 0.62  
1642: 42 14 28  0   41 14 27  0             330517.0644   0.0296  0.050   0.0296 0.62  
1643: 42 15 28  0   41 15 27  0             330517.0644   0.0296  0.050   0.0296 0.38  
1644: 32 26  7  0   31 26  6  0             330523.2060  -0.0393  0.050               
1645: 40 16 24  0   39 16 23  0             330550.1218   0.0473  0.050   0.0473 0.62  
1646: 40 17 24  0   39 17 23  0             330550.1218   0.0473  0.050   0.0473 0.38  
1647: 39 17 22  0   38 17 21  0             330581.0455  -0.0144  0.050  -0.0145 0.38  
1648: 39 18 22  0   38 18 21  0             330581.0455  -0.0144  0.050  -0.0145 0.62  
1649: 37 19 18  0   36 19 17  0             330708.9739  -0.0886  0.050  -0.0886 0.38  
1650: 37 20 18  0   36 20 17  0             330708.9739  -0.0886  0.050  -0.0886 0.62  
1651: 36 20 16  0   35 20 15  0             330843.5985   0.0524  0.050   0.0527 0.62  
1652: 36 21 16  0   35 21 15  0             330843.5985   0.0531  0.050   0.0527 0.38  
1653: 35 21 14  0   34 21 13  0             331087.9581  -0.1237  0.050  -0.0342 0.37  
1654: 35 22 14  0   34 22 13  0             331087.9581   0.0195  0.050  -0.0342 0.63  
1655: 34 23 12  0   33 23 11  0             331575.7164   0.0885  0.050               
1656: 34 22 12  0   33 22 11  0             331592.4822   0.0153  0.050               
1657: 31 24  7  0   30 24  6  0             332322.3649   0.0250  0.050               
1658: 33 24 10  0   32 24  9  0             332385.5025   0.0140  0.050               
1659: 32 26  6  0   31 26  5  0             335897.8048  -0.0076  0.050               
1660: 57  0 57  0   56  0 56  0             336337.7588   0.0210  0.050   0.0210 0.50  
1661: 57  1 57  0   56  1 56  0             336337.7588   0.0210  0.050   0.0210 0.50  
1662: 56  1 55  0   55  1 54  0             336339.8099  -0.0076  0.050  -0.0076 0.50  
1663: 56  2 55  0   55  2 54  0             336339.8099  -0.0076  0.050  -0.0076 0.50  
1664: 55  2 53  0   54  2 52  0             336341.2252  -0.0620  0.050  -0.0621 0.50  
1665: 55  3 53  0   54  3 52  0             336341.2252  -0.0620  0.050  -0.0621 0.50  
1666: 48  9 39  0   47  9 38  0             336342.8083  -0.0733  0.050  -0.0004 0.08  
1667: 48 10 39  0   47 10 38  0             336342.8083  -0.0733  0.050  -0.0004 0.08  
1668: 49  8 41  0   48  8 40  0             336342.8083   0.1250  0.050  -0.0004 0.08  
1669: 49  9 41  0   48  9 40  0             336342.8083   0.1250  0.050  -0.0004 0.08  
1670: 50  7 43  0   49  7 42  0             336342.8083   0.0623  0.050  -0.0004 0.08  
1671: 50  8 43  0   49  8 42  0             336342.8083   0.0623  0.050  -0.0004 0.08  
1672: 51  6 45  0   50  6 44  0             336342.8083  -0.0686  0.050  -0.0004 0.08  
1673: 51  7 45  0   50  7 44  0             336342.8083  -0.0686  0.050  -0.0004 0.08  
1674: 52  5 47  0   51  5 46  0             336342.8083  -0.1112  0.050  -0.0004 0.09  
1675: 52  6 47  0   51  6 46  0             336342.8083  -0.1112  0.050  -0.0004 0.09  
1676: 53  4 49  0   52  4 48  0             336342.8083   0.0659  0.050  -0.0004 0.09  
1677: 53  5 49  0   52  5 48  0             336342.8083   0.0659  0.050  -0.0004 0.09  
1678: 46 11 35  0   45 11 34  0             336345.1299   0.0129  0.050   0.0130 0.38  
1679: 46 12 35  0   45 12 34  0             336345.1299   0.0129  0.050   0.0130 0.62  
1680: 45 12 33  0   44 12 32  0             336347.9080  -0.0029  0.050  -0.0029 0.62  
1681: 45 13 33  0   44 13 32  0             336347.9080  -0.0029  0.050  -0.0029 0.38  
1682: 44 13 31  0   43 13 30  0             336352.6049   0.0268  0.050   0.0269 0.37  
1683: 44 14 31  0   43 14 30  0             336352.6049   0.0268  0.050   0.0269 0.63  
1684: 43 14 29  0   42 14 28  0             336360.0124   0.0109  0.050   0.0109 0.63  
1685: 43 15 29  0   42 15 28  0             336360.0124   0.0109  0.050   0.0109 0.37  
1686: 42 15 27  0   41 15 26  0             336371.5001  -0.0037  0.050  -0.0037 0.38  
1687: 42 16 27  0   41 16 26  0             336371.5001  -0.0037  0.050  -0.0037 0.62  
1688: 41 16 25  0   40 16 24  0             336389.1565   0.0195  0.050   0.0196 0.62  
1689: 41 17 25  0   40 17 24  0             336389.1565   0.0195  0.050   0.0196 0.38  
1690: 40 17 23  0   39 17 22  0             336416.2495   0.0385  0.050   0.0386 0.38  
1691: 40 18 23  0   39 18 22  0             336416.2495   0.0385  0.050   0.0386 0.62  
1692: 39 18 21  0   38 18 20  0             336458.3294   0.0183  0.050   0.0184 0.62  
1693: 39 19 21  0   38 19 20  0             336458.3294   0.0183  0.050   0.0184 0.38  
1694: 38 19 19  0   37 19 18  0             336525.3939   0.0142  0.050   0.0143 0.38  
1695: 38 20 19  0   37 20 18  0             336525.3939   0.0142  0.050   0.0143 0.62  
1696: 37 20 17  0   36 20 16  0             336636.2883  -0.0516  0.050  -0.0516 0.50  
1697: 37 21 17  0   36 21 16  0             336636.2883  -0.0515  0.050  -0.0516 0.50  
1698: 36 21 15  0   35 21 14  0             336830.6249   0.0405  0.050   0.0506 0.37  
1699: 36 22 15  0   35 22 14  0             336830.6249   0.0565  0.050   0.0506 0.63  
1700: 35 23 13  0   34 23 12  0             337200.3795   0.0129  0.050               
1701: 35 22 13  0   34 22 12  0             337202.8240   0.0758  0.050               
1702: 34 24 11  0   33 24 10  0             337937.1932  -0.0192  0.050               
1703: 33 25  9  0   32 25  8  0             338005.8577  -0.0338  0.050               
1704: 34 23 11  0   33 23 10  0             338121.9813   0.0060  0.050               
1705: 33 28  5  0   32 28  4  0             338933.4014  -0.0052  0.050               
1706: 32 24  8  0   31 24  7  0             340043.5687   0.0294  0.050               
1707: 58  0 58  0   57  0 57  0             342184.1119   0.0441  0.050   0.0441 0.63  
1708: 58  1 58  0   57  1 57  0             342184.1119   0.0441  0.050   0.0441 0.37  
1709: 57  1 56  0   56  1 55  0             342186.1647   0.0268  0.050   0.0269 0.38  
1710: 57  2 56  0   56  2 55  0             342186.1647   0.0268  0.050   0.0269 0.62  
1711: 48 10 38  0   47 10 37  0             342188.8081  -0.1246  0.050   0.0608 0.07  
1712: 48 11 38  0   47 11 37  0             342188.8081  -0.1246  0.050   0.0608 0.04  
1713: 49  9 40  0   48  9 39  0             342188.8081   0.3341  0.050   0.0608 0.04  
1714: 49 10 40  0   48 10 39  0             342188.8081   0.3341  0.050   0.0608 0.07  
1715: 50  8 42  0   49  8 41  0             342188.8081   0.3438  0.050   0.0608 0.07  
1716: 50  9 42  0   49  9 41  0             342188.8081   0.3438  0.050   0.0608 0.04  
1717: 51  7 44  0   50  7 43  0             342188.8081   0.1337  0.050   0.0608 0.05  
1718: 51  8 44  0   50  8 43  0             342188.8081   0.1337  0.050   0.0608 0.08  
1719: 52  6 46  0   51  6 45  0             342188.8081  -0.1131  0.050   0.0608 0.08  
1720: 52  7 46  0   51  7 45  0             342188.8081  -0.1131  0.050   0.0608 0.05  
1721: 53  5 48  0   52  5 47  0             342188.8081  -0.2469  0.050   0.0608 0.05  
1722: 53  6 48  0   52  6 47  0             342188.8081  -0.2469  0.050   0.0608 0.08  
1723: 54  4 50  0   53  4 49  0             342188.8081  -0.1405  0.050   0.0608 0.08  
1724: 54  5 50  0   53  5 49  0             342188.8081  -0.1405  0.050   0.0608 0.05  
1725: 55  3 52  0   54  3 51  0             342188.8081   0.3168  0.050   0.0608 0.05  
1726: 55  4 52  0   54  4 51  0             342188.8081   0.3168  0.050   0.0608 0.09  
1727: 46 12 34  0   45 12 33  0             342192.4965   0.0075  0.050   0.0076 0.62  
1728: 46 13 34  0   45 13 33  0             342192.4965   0.0075  0.050   0.0076 0.38  
1729: 45 13 32  0   44 13 31  0             342196.5553   0.0203  0.050   0.0204 0.38  
1730: 45 14 32  0   44 14 31  0             342196.5553   0.0203  0.050   0.0204 0.62  
1731: 44 14 30  0   43 14 29  0             342203.0650   0.0035  0.050   0.0035 0.63  
1732: 44 15 30  0   43 15 29  0             342203.0650   0.0035  0.050   0.0035 0.37  
1733: 43 15 28  0   42 15 27  0             342213.2368   0.0112  0.050   0.0112 0.37  
1734: 43 16 28  0   42 16 27  0             342213.2368   0.0112  0.050   0.0112 0.63  
1735: 42 16 26  0   41 16 25  0             342228.8165   0.0251  0.050   0.0251 0.62  
1736: 42 17 26  0   41 17 25  0             342228.8165   0.0251  0.050   0.0251 0.38  
1737: 41 17 24  0   40 17 23  0             342252.5924   0.0422  0.050   0.0422 0.38  
1738: 41 18 24  0   40 18 23  0             342252.5924   0.0422  0.050   0.0422 0.62  
1739: 40 18 22  0   39 18 21  0             342289.0113  -0.0947  0.050  -0.0947 0.62  
1740: 40 19 22  0   39 19 21  0             342289.0113  -0.0947  0.050  -0.0947 0.38  
1741: 39 19 20  0   38 19 19  0             342346.4437   0.0112  0.050   0.0113 0.38  
1742: 39 20 20  0   38 20 19  0             342346.4437   0.0112  0.050   0.0113 0.62  
1743: 38 20 18  0   37 20 17  0             342439.2322   0.0399  0.050   0.0399 0.63  
1744: 38 21 18  0   37 21 17  0             342439.2322   0.0399  0.050   0.0399 0.37  
1745: 37 21 16  0   36 21 15  0             342596.4815  -0.0444  0.050  -0.0434 0.38  
1746: 37 22 16  0   36 22 15  0             342596.4815  -0.0427  0.050  -0.0434 0.62  
1747: 32 25  7  0   31 25  6  0             342685.1147   0.0302  0.050               
1748: 36 22 14  0   35 22 13  0             342882.9763  -0.1691  0.050  -0.0551 0.62  
1749: 36 23 14  0   35 23 13  0             342882.9763   0.1347  0.050  -0.0551 0.38  
1750: 35 24 12  0   34 24 11  0             343453.3067   0.0477  0.050               
1751: 35 23 12  0   34 23 11  0             343484.7540   0.0411  0.050               
1752: 34 25 10  0   33 25  9  0             344274.7014   0.0000  0.050               
1753: 34 24 10  0   33 24  9  0             345715.6466  -0.0392  0.050               
1754: 59  0 59  0   58  0 58  0             348030.2663   0.0236  0.050   0.0237 0.63  
1755: 59  1 59  0   58  1 58  0             348030.2663   0.0236  0.050   0.0237 0.37  
1756: 58  1 57  0   57  1 56  0             348032.2986  -0.0045  0.050  -0.0045 0.38  
1757: 58  2 57  0   57  2 56  0             348032.2986  -0.0045  0.050  -0.0045 0.62  
1758: 48 11 37  0   47 11 36  0             348034.8923  -0.1568  0.050  -0.0812 0.08  
1759: 48 12 37  0   47 12 36  0             348034.8923  -0.1568  0.050  -0.0812 0.14  
1760: 53  6 47  0   52  6 46  0             348034.8923   0.0789  0.050  -0.0812 0.16  
1761: 53  7 47  0   52  7 46  0             348034.8923   0.0789  0.050  -0.0812 0.09  
1762: 54  5 49  0   53  5 48  0             348034.8923  -0.1447  0.050  -0.0812 0.10  
1763: 54  6 49  0   53  6 48  0             348034.8923  -0.1447  0.050  -0.0812 0.16  
1764: 55  4 51  0   54  4 50  0             348034.8923  -0.1083  0.050  -0.0812 0.17  
1765: 55  5 51  0   54  5 50  0             348034.8923  -0.1083  0.050  -0.0812 0.10  
1766: 47 12 35  0   46 12 34  0             348036.9703  -0.0162  0.050  -0.0162 0.63  
1767: 47 13 35  0   46 13 34  0             348036.9703  -0.0162  0.050  -0.0162 0.37  
1768: 46 13 33  0   45 13 32  0             348040.4600  -0.0021  0.050  -0.0021 0.38  
1769: 46 14 33  0   45 14 32  0             348040.4600  -0.0021  0.050  -0.0021 0.62  
1770: 45 14 31  0   44 14 30  0             348046.2012   0.0234  0.050   0.0234 0.62  
1771: 45 15 31  0   44 15 30  0             348046.2012   0.0234  0.050   0.0234 0.38  
1772: 44 15 29  0   43 15 28  0             348055.1431  -0.0088  0.050  -0.0089 0.38  
1773: 44 16 29  0   43 16 28  0             348055.1431  -0.0088  0.050  -0.0089 0.62  
1774: 43 16 27  0   42 16 26  0             348068.9106  -0.0024  0.050  -0.0025 0.62  
1775: 43 17 27  0   42 17 26  0             348068.9106  -0.0024  0.050  -0.0025 0.38  
1776: 42 17 25  0   41 17 24  0             348089.8183  -0.0168  0.050  -0.0169 0.38  
1777: 42 18 25  0   41 18 24  0             348089.8183  -0.0168  0.050  -0.0169 0.62  
1778: 41 18 23  0   40 18 22  0             348121.7297  -0.0229  0.050  -0.0229 0.62  
1779: 41 19 23  0   40 19 22  0             348121.7297  -0.0229  0.050  -0.0229 0.38  
1780: 39 20 19  0   38 20 18  0             348249.5465  -0.0123  0.050  -0.0124 0.62  
1781: 39 21 19  0   38 21 18  0             348249.5465  -0.0123  0.050  -0.0124 0.38  
1782: 38 21 17  0   37 21 16  0             348379.1301   0.0742  0.050   0.0744 0.38  
1783: 38 22 17  0   37 22 16  0             348379.1301   0.0744  0.050   0.0744 0.62  
1784: 37 22 15  0   36 22 14  0             348605.8683   0.0297  0.050   0.0431 0.62  
1785: 37 23 15  0   36 23 14  0             348605.8683   0.0652  0.050   0.0431 0.38  
1786: 36 24 13  0   35 24 12  0             349038.5821   0.0173  0.050               
1787: 36 23 13  0   35 23 12  0             349043.2057  -0.0484  0.050               
1788: 34 26  9  0   33 26  8  0             349513.0035   0.0560  0.050               
1789: 35 25 11  0   34 25 10  0             349871.2319   0.0264  0.050               
1790: 35 24 11  0   34 24 10  0             350187.6181  -0.0771  0.050               
1791: 34 28  7  0   33 28  6  0             350763.4135  -0.0100  0.050               
1792: 33 26  7  0   32 26  6  0             352486.0660  -0.0588  0.050               
1793: 60  0 60  0   59  0 59  0             353876.2856   0.0259  0.050   0.0259 0.63  
1794: 60  1 60  0   59  1 59  0             353876.2856   0.0259  0.050   0.0259 0.37  
1795: 59  1 58  0   58  1 57  0             353878.2493  -0.0612  0.050  -0.0613 0.38  
1796: 59  2 58  0   58  2 57  0             353878.2493  -0.0612  0.050  -0.0613 0.62  
1797: 47 13 34  0   46 13 33  0             353884.3118  -0.0293  0.050  -0.0294 0.38  
1798: 47 14 34  0   46 14 33  0             353884.3118  -0.0293  0.050  -0.0294 0.62  
1799: 46 14 32  0   45 14 31  0             353889.3250   0.0061  0.050   0.0062 0.62  
1800: 46 15 32  0   45 15 31  0             353889.3250   0.0061  0.050   0.0062 0.38  
1801: 45 15 30  0   44 15 29  0             353897.2191  -0.0088  0.050  -0.0089 0.37  
1802: 45 16 30  0   44 16 29  0             353897.2191  -0.0088  0.050  -0.0089 0.63  
1803: 44 16 28  0   43 16 27  0             353909.3930  -0.0082  0.050  -0.0082 0.62  
1804: 44 17 28  0   43 17 27  0             353909.3930  -0.0082  0.050  -0.0082 0.38  
1805: 43 17 26  0   42 17 25  0             353927.8477  -0.0262  0.050  -0.0263 0.38  
1806: 43 18 26  0   42 18 25  0             353927.8477  -0.0262  0.050  -0.0263 0.62  
1807: 42 18 24  0   41 18 23  0             353955.8573  -0.0131  0.050  -0.0131 0.62  
1808: 42 19 24  0   41 19 23  0             353955.8573  -0.0131  0.050  -0.0131 0.38  
1809: 41 19 22  0   40 19 21  0             353998.7416   0.0272  0.050   0.0272 0.38  
1810: 41 20 22  0   40 20 21  0             353998.7416   0.0272  0.050   0.0272 0.62  
1811: 40 20 20  0   39 20 19  0             354065.6453   0.0047  0.050   0.0047 0.62  
1812: 40 21 20  0   39 21 19  0             354065.6453   0.0047  0.050   0.0047 0.38  
1813: 39 21 18  0   38 21 17  0             354173.6517  -0.0217  0.050  -0.0217 0.38  
1814: 39 22 18  0   38 22 17  0             354173.6517  -0.0217  0.050  -0.0217 0.62  
1815: 38 22 16  0   37 22 15  0             354356.7743  -0.0315  0.050  -0.0301 0.63  
1816: 38 23 16  0   37 23 15  0             354356.7743  -0.0276  0.050  -0.0301 0.37  
1817: 37 24 14  0   36 24 13  0             354690.7663   0.0291  0.050               
1818: 37 23 14  0   36 23 13  0             354691.2937  -0.0711  0.050               
1819: 36 24 12  0   35 24 11  0             355410.2538   0.0362  0.050               
1820: 35 26 10  0   34 26  9  0             356126.7528  -0.0015  0.050               
1821: 61  0 61  0   60  0 60  0             359722.1076  -0.0086  0.050  -0.0087 0.62  
1822: 61  1 61  0   60  1 60  0             359722.1076  -0.0086  0.050  -0.0087 0.38  
1823: 50 11 39  0   49 11 38  0             359724.2581  -0.2512  0.050  -0.0428 0.09  
1824: 50 12 39  0   49 12 38  0             359724.2581  -0.2512  0.050  -0.0428 0.14  
1825: 51 10 41  0   50 10 40  0             359724.2581   0.0776  0.050  -0.0428 0.15  
1826: 51 11 41  0   50 11 40  0             359724.2581   0.0776  0.050  -0.0428 0.09  
1827: 52  9 43  0   51  9 42  0             359724.2581  -0.1388  0.050  -0.0428 0.09  
1828: 52 10 43  0   51 10 42  0             359724.2581  -0.1388  0.050  -0.0428 0.15  
1829: 60  1 59  0   59  1 58  0             359724.2581   0.1004  0.050  -0.0428 0.11  
1830: 60  2 59  0   59  2 58  0             359724.2581   0.1004  0.050  -0.0428 0.19  
1831: 49 12 37  0   48 12 36  0             359725.5789  -0.1169  0.050  -0.0073 0.18  
1832: 49 13 37  0   48 13 36  0             359725.5789  -0.1169  0.050  -0.0073 0.11  
1833: 54  7 47  0   53  7 46  0             359725.5789   0.0319  0.050  -0.0073 0.12  
1834: 54  8 47  0   53  8 46  0             359725.5789   0.0319  0.050  -0.0073 0.21  
1835: 59  2 57  0   58  2 56  0             359725.5789   0.0436  0.050  -0.0073 0.24  
1836: 59  3 57  0   58  3 56  0             359725.5789   0.0436  0.050  -0.0073 0.14  
1837: 56  5 51  0   55  5 50  0             359726.4440  -0.0849  0.050  -0.0509 0.12  
1838: 56  6 51  0   55  6 50  0             359726.4440  -0.0849  0.050  -0.0509 0.20  
1839: 57  4 53  0   56  4 52  0             359726.4440  -0.1866  0.050  -0.0509 0.21  
1840: 57  5 53  0   56  5 52  0             359726.4440  -0.1866  0.050  -0.0509 0.12  
1841: 58  3 55  0   57  3 54  0             359726.4440   0.1133  0.050  -0.0509 0.13  
1842: 58  4 55  0   57  4 54  0             359726.4440   0.1133  0.050  -0.0509 0.21  
1843: 48 13 35  0   47 13 34  0             359728.1205  -0.0351  0.050  -0.0352 0.37  
1844: 48 14 35  0   47 14 34  0             359728.1205  -0.0351  0.050  -0.0352 0.63  
1845: 47 14 33  0   46 14 32  0             359732.4399  -0.0183  0.050  -0.0183 0.62  
1846: 47 15 33  0   46 15 32  0             359732.4399  -0.0183  0.050  -0.0183 0.38  
1847: 46 15 31  0   45 15 30  0             359739.3910  -0.0164  0.050  -0.0164 0.38  
1848: 46 16 31  0   45 16 30  0             359739.3910  -0.0164  0.050  -0.0164 0.62  
1849: 45 16 29  0   44 16 28  0             359750.1549  -0.0184  0.050  -0.0185 0.62  
1850: 45 17 29  0   44 17 28  0             359750.1549  -0.0184  0.050  -0.0185 0.38  
1851: 43 18 25  0   42 18 24  0             359791.1601  -0.0033  0.050  -0.0034 0.62  
1852: 43 19 25  0   42 19 24  0             359791.1601  -0.0033  0.050  -0.0034 0.38  
1853: 42 19 23  0   41 19 22  0             359828.5401  -0.0038  0.050  -0.0039 0.38  
1854: 42 20 23  0   41 20 22  0             359828.5401  -0.0038  0.050  -0.0039 0.62  
1855: 41 20 21  0   40 20 20  0             359886.0786  -0.0563  0.050  -0.0563 0.62  
1856: 41 21 21  0   40 21 20  0             359886.0786  -0.0563  0.050  -0.0563 0.38  
1857: 40 21 19  0   39 21 18  0             359977.2485  -0.0536  0.050  -0.0536 0.37  
1858: 40 22 19  0   39 22 18  0             359977.2485  -0.0536  0.050  -0.0536 0.63  
1859: 38 23 15  0   37 23 14  0             360391.1501  -0.0982  0.050  -0.0503 0.37  
1860: 38 24 15  0   37 24 14  0             360391.1501  -0.0215  0.050  -0.0503 0.63  
1861: 35 27  9  0   34 27  8  0             360872.5556   0.0117  0.050               
1862: 37 24 13  0   36 24 12  0             360904.3153   0.0411  0.050               
1863: 36 26 11  0   35 26 10  0             361816.1682  -0.0211  0.050               
1864: 36 25 11  0   35 25 10  0             362343.8948  -0.0426  0.050               
1865: 35 28  8  0   34 28  7  0             362356.3184  -0.0186  0.050               
1866: 34 26  8  0   33 26  7  0             364238.7548  -0.0759  0.050               
1867: 62  0 62  0   61  0 61  0             365567.7417  -0.0679  0.050  -0.0680 0.63  
1868: 62  1 62  0   61  1 61  0             365567.7417  -0.0679  0.050  -0.0680 0.37  
1869: 51 11 40  0   50 11 39  0             365569.0264  -0.0190  0.050   0.0133 0.19  
1870: 51 12 40  0   50 12 39  0             365569.0264  -0.0190  0.050   0.0133 0.31  
1871: 52 10 42  0   51 10 41  0             365569.0264   0.0447  0.050   0.0133 0.32  
1872: 52 11 42  0   51 11 41  0             365569.0264   0.0447  0.050   0.0133 0.19  
1873: 50 12 38  0   49 12 37  0             365569.8752  -0.0130  0.050  -0.0609 0.18  
1874: 50 13 38  0   49 13 37  0             365569.8752  -0.0130  0.050  -0.0609 0.11  
1875: 54  8 46  0   53  8 45  0             365569.8752  -0.2175  0.050  -0.0609 0.20  
1876: 54  9 46  0   53  9 45  0             365569.8752  -0.2175  0.050  -0.0609 0.12  
1877: 61  1 60  0   60  1 59  0             365569.8752   0.0335  0.050  -0.0609 0.14  
1878: 61  2 60  0   60  2 59  0             365569.8752   0.0335  0.050  -0.0609 0.24  
1879: 49 13 36  0   48 13 35  0             365571.9865   0.0945  0.050  -0.0403 0.08  
1880: 49 14 36  0   48 14 35  0             365571.9865   0.0945  0.050  -0.0403 0.13  
1881: 57  5 52  0   56  5 51  0             365571.9865  -0.0469  0.050  -0.0403 0.10  
1882: 57  6 52  0   56  6 51  0             365571.9865  -0.0469  0.050  -0.0403 0.16  
1883: 58  4 54  0   57  4 53  0             365571.9865  -0.2167  0.050  -0.0403 0.16  
1884: 58  5 54  0   57  5 53  0             365571.9865  -0.2167  0.050  -0.0403 0.10  
1885: 59  3 56  0   58  3 55  0             365571.9865   0.0314  0.050  -0.0403 0.10  
1886: 59  4 56  0   58  4 55  0             365571.9865   0.0314  0.050  -0.0403 0.17  
1887: 48 14 34  0   47 14 33  0             365575.5342  -0.0389  0.050  -0.0390 0.62  
1888: 48 15 34  0   47 15 33  0             365575.5342  -0.0389  0.050  -0.0390 0.38  
1889: 47 15 32  0   46 15 31  0             365581.6559   0.0038  0.050   0.0038 0.38  
1890: 47 16 32  0   46 16 31  0             365581.6559   0.0038  0.050   0.0038 0.62  
1891: 46 16 30  0   45 16 29  0             365591.1279  -0.0339  0.050  -0.0339 0.63  
1892: 46 17 30  0   45 17 29  0             365591.1279  -0.0339  0.050  -0.0339 0.37  
1893: 45 17 28  0   44 17 27  0             365605.6016  -0.0297  0.050  -0.0297 0.38  
1894: 45 18 28  0   44 18 27  0             365605.6016  -0.0297  0.050  -0.0297 0.62  
1895: 44 18 26  0   43 18 25  0             365627.3542  -0.0445  0.050  -0.0445 0.63  
1896: 44 19 26  0   43 19 25  0             365627.3542  -0.0445  0.050  -0.0445 0.37  
1897: 43 19 24  0   42 19 23  0             365660.1159  -0.0558  0.050  -0.0558 0.37  
1898: 43 20 24  0   42 20 23  0             365660.1159  -0.0558  0.050  -0.0558 0.63  
1899: 42 20 22  0   41 20 21  0             365710.1330   0.0529  0.050   0.0530 0.62  
1900: 42 21 22  0   41 21 21  0             365710.1330   0.0529  0.050   0.0530 0.38  
1901: 41 21 20  0   40 21 19  0             365787.7353  -0.0393  0.050  -0.0394 0.37  
1902: 41 22 20  0   40 22 19  0             365787.7353  -0.0393  0.050  -0.0394 0.63  
1903: 40 22 18  0   39 22 17  0             365912.9190  -0.0289  0.050  -0.0289 0.62  
1904: 40 23 18  0   39 23 17  0             365912.9190  -0.0289  0.050  -0.0289 0.38  
1905: 39 23 16  0   38 23 15  0             366125.1432   0.0146  0.050   0.0201 0.38  
1906: 39 24 16  0   38 24 15  0             366125.1432   0.0233  0.050   0.0201 0.62  
1907: 38 25 14  0   37 25 13  0             366512.9207  -0.0877  0.050               
1908: 38 24 14  0   37 24 13  0             366514.2991   0.0259  0.050               
1909: 37 26 12  0   36 26 11  0             367275.0612   0.0103  0.050               
1910: 37 25 12  0   36 25 11  0             367376.8149  -0.0184  0.050               
1911: 36 30  7  0   35 30  6  0             370638.6314   0.0280  0.050               
1912: 52 11 41  0   51 11 40  0             371413.4638   0.0196  0.050   0.0035 0.11  
1913: 52 12 41  0   51 12 40  0             371413.4638   0.0196  0.050   0.0035 0.19  
1914: 53 10 43  0   52 10 42  0             371413.4638  -0.1706  0.050   0.0035 0.19  
1915: 53 11 43  0   52 11 42  0             371413.4638  -0.1706  0.050   0.0035 0.11  
1916: 63  0 63  0   62  0 62  0             371413.4638   0.1264  0.050   0.0035 0.25  
1917: 63  1 63  0   62  1 62  0             371413.4638   0.1264  0.050   0.0035 0.15  
1918: 50 13 37  0   49 13 36  0             371415.3199  -0.2172  0.050  -0.0104 0.11  
1919: 50 14 37  0   49 14 36  0             371415.3199  -0.2172  0.050  -0.0104 0.18  
1920: 55  8 47  0   54  8 46  0             371415.3199   0.2107  0.050  -0.0104 0.20  
1921: 55  9 47  0   54  9 46  0             371415.3199   0.2107  0.050  -0.0104 0.12  
1922: 62  1 61  0   61  1 60  0             371415.3199  -0.0400  0.050  -0.0104 0.14  
1923: 62  2 61  0   61  2 60  0             371415.3199  -0.0400  0.050  -0.0104 0.24  
1924: 57  6 51  0   56  6 50  0             371416.6616  -0.1393  0.050  -0.0820 0.30  
1925: 57  7 51  0   56  7 50  0             371416.6616  -0.1393  0.050  -0.0820 0.18  
1926: 61  2 59  0   60  2 58  0             371416.6616  -0.0304  0.050  -0.0820 0.33  
1927: 61  3 59  0   60  3 58  0             371416.6616  -0.0304  0.050  -0.0820 0.20  
1928: 58  5 53  0   57  5 52  0             371417.4615   0.0883  0.050  -0.0047 0.12  
1929: 58  6 53  0   57  6 52  0             371417.4615   0.0883  0.050  -0.0047 0.20  
1930: 59  4 55  0   58  4 54  0             371417.4615  -0.1490  0.050  -0.0047 0.21  
1931: 59  5 55  0   58  5 54  0             371417.4615  -0.1490  0.050  -0.0047 0.12  
1932: 60  3 57  0   59  3 56  0             371417.4615   0.0475  0.050  -0.0047 0.13  
1933: 60  4 57  0   59  4 56  0             371417.4615   0.0475  0.050  -0.0047 0.21  
1934: 49 14 35  0   48 14 34  0             371418.6913   0.0475  0.050   0.0475 0.62  
1935: 49 15 35  0   48 15 34  0             371418.6913   0.0475  0.050   0.0475 0.38  
1936: 48 15 33  0   47 15 32  0             371423.9322   0.0032  0.050   0.0032 0.38  
1937: 48 16 33  0   47 16 32  0             371423.9322   0.0032  0.050   0.0032 0.62  
1938: 47 16 31  0   46 16 30  0             371432.2749  -0.0354  0.050  -0.0355 0.62  
1939: 47 17 31  0   46 17 30  0             371432.2749  -0.0354  0.050  -0.0355 0.38  
1940: 46 17 29  0   45 17 28  0             371445.0974  -0.0288  0.050  -0.0289 0.37  
1941: 46 18 29  0   45 18 28  0             371445.0974  -0.0288  0.050  -0.0289 0.63  
1942: 45 18 27  0   44 18 26  0             371464.3849  -0.0058  0.050  -0.0059 0.63  
1943: 45 19 27  0   44 19 26  0             371464.3849  -0.0058  0.050  -0.0059 0.37  
1944: 44 19 25  0   43 19 24  0             371493.2067  -0.0336  0.050  -0.0337 0.38  
1945: 44 20 25  0   43 20 24  0             371493.2067  -0.0336  0.050  -0.0337 0.62  
1946: 43 20 23  0   42 20 22  0             371536.7178  -0.0343  0.050  -0.0343 0.63  
1947: 43 21 23  0   42 21 22  0             371536.7178  -0.0343  0.050  -0.0343 0.37  
1948: 42 21 21  0   41 21 20  0             371603.4718  -0.0559  0.050  -0.0559 0.37  
1949: 42 22 21  0   41 22 20  0             371603.4718  -0.0559  0.050  -0.0559 0.63  
1950: 41 22 19  0   40 22 18  0             371708.9178  -0.0552  0.050               
1951: 40 23 17  0   39 23 16  0             371882.7367   0.0036  0.050   0.0043 0.37  
1952: 40 24 17  0   39 24 16  0             371882.7367   0.0046  0.050   0.0043 0.63  
1953: 36 28  9  0   35 28  8  0             372064.0554  -0.0609  0.050               
1954: 39 24 15  0   38 24 14  0             372187.8131  -0.0718  0.050  -0.0112 0.62  
1955: 39 25 15  0   38 25 14  0             372187.8131   0.0897  0.050  -0.0112 0.38  
1956: 36 29  8  0   35 29  7  0             372734.4554   0.0897  0.050               
1957: 38 25 13  0   37 25 12  0             372789.1049   0.0700  0.050               
1958: 37 27 11  0   36 27 10  0             373762.7975   0.0070  0.050               
1959: 37 26 11  0   36 26 10  0             374618.9900  -0.0369  0.050               
1960: 52 12 40  0   51 12 39  0             377257.8375  -0.0689  0.050  -0.0775 0.20  
1961: 52 13 40  0   51 13 39  0             377257.8375  -0.0689  0.050  -0.0775 0.12  
1962: 53 11 42  0   52 11 41  0             377257.8375   0.1376  0.050  -0.0775 0.12  
1963: 53 12 42  0   52 12 41  0             377257.8375   0.1376  0.050  -0.0775 0.21  
1964: 54 10 44  0   53 10 43  0             377257.8375  -0.2968  0.050  -0.0775 0.21  
1965: 54 11 44  0   53 11 43  0             377257.8375  -0.2968  0.050  -0.0775 0.13  
1966: 51 13 38  0   50 13 37  0             377258.9259  -0.1545  0.050   0.0360 0.11  
1967: 51 14 38  0   50 14 37  0             377258.9259  -0.1545  0.050   0.0360 0.18  
1968: 55  9 46  0   54  9 45  0             377258.9259  -0.0303  0.050   0.0360 0.12  
1969: 55 10 46  0   54 10 45  0             377258.9259  -0.0303  0.050   0.0360 0.20  
1970: 64  0 64  0   63  0 63  0             377258.9259   0.2294  0.050   0.0360 0.25  
1971: 64  1 64  0   63  1 63  0             377258.9259   0.2294  0.050   0.0360 0.15  
1972: 57  7 50  0   56  7 49  0             377260.8101  -0.1769  0.050  -0.0276 0.17  
1973: 57  8 50  0   56  8 49  0             377260.8101  -0.1769  0.050  -0.0276 0.29  
1974: 63  1 62  0   62  1 61  0             377260.8101   0.1002  0.050  -0.0276 0.20  
1975: 63  2 62  0   62  2 61  0             377260.8101   0.1002  0.050  -0.0276 0.34  
1976: 58  6 52  0   57  6 51  0             377261.8881  -0.0005  0.050  -0.0692 0.30  
1977: 58  7 52  0   57  7 51  0             377261.8881  -0.0005  0.050  -0.0692 0.18  
1978: 62  2 60  0   61  2 59  0             377261.8881  -0.1312  0.050  -0.0692 0.33  
1979: 62  3 60  0   61  3 59  0             377261.8881  -0.1312  0.050  -0.0692 0.20  
1980: 59  5 54  0   58  5 53  0             377262.7451   0.1995  0.050   0.0437 0.12  
1981: 59  6 54  0   58  6 53  0             377262.7451   0.1995  0.050   0.0437 0.20  
1982: 60  4 56  0   59  4 55  0             377262.7451  -0.1050  0.050   0.0437 0.21  
1983: 60  5 56  0   59  5 55  0             377262.7451  -0.1050  0.050   0.0437 0.12  
1984: 61  3 58  0   60  3 57  0             377262.7451   0.0404  0.050   0.0437 0.13  
1985: 61  4 58  0   60  4 57  0             377262.7451   0.0404  0.050   0.0437 0.21  
1986: 49 15 34  0   48 15 33  0             377266.2314   0.0211  0.050   0.0212 0.37  
1987: 49 16 34  0   48 16 33  0             377266.2314   0.0211  0.050   0.0212 0.63  
1988: 48 16 32  0   47 16 31  0             377273.5718   0.0000  0.050   0.0001 0.62  
1989: 48 17 32  0   47 17 31  0             377273.5718   0.0000  0.050   0.0001 0.38  
1990: 47 17 30  0   46 17 29  0             377284.8825  -0.0334  0.050  -0.0335 0.37  
1991: 47 18 30  0   46 18 29  0             377284.8825  -0.0334  0.050  -0.0335 0.63  
1992: 46 18 28  0   45 18 27  0             377302.0068   0.0167  0.050   0.0168 0.62  
1993: 46 19 28  0   45 19 27  0             377302.0068   0.0167  0.050   0.0168 0.38  
1994: 45 19 26  0   44 19 25  0             377327.4193  -0.0494  0.050  -0.0494 0.38  
1995: 45 20 26  0   44 20 25  0             377327.4193  -0.0494  0.050  -0.0494 0.62  
1996: 44 20 24  0   43 20 23  0             377365.5944  -0.0040  0.050  -0.0040 0.63  
1997: 44 21 24  0   43 21 23  0             377365.5944  -0.0040  0.050  -0.0040 0.37  
1998: 42 22 20  0   41 22 19  0             377513.1252  -0.0131  0.050  -0.0131 0.62  
1999: 42 23 20  0   41 23 19  0             377513.1252  -0.0131  0.050  -0.0131 0.38  
2000: 41 23 18  0   40 23 17  0             377657.4372  -0.0502  0.050  -0.0502 0.38  
2001: 41 24 18  0   40 24 17  0             377657.4372  -0.0501  0.050  -0.0502 0.62  
2002: 40 24 16  0   39 24 15  0             377902.3288   0.0290  0.050   0.0362 0.62  
2003: 40 25 16  0   39 25 15  0             377902.3288   0.0481  0.050   0.0362 0.38  
2004: 39 26 14  0   38 26 13  0             378351.1724   0.0229  0.050               
2005: 39 25 14  0   38 25 13  0             378353.5518  -0.0856  0.050               
2006: 38 26 12  0   37 26 11  0             379395.3228  -0.0260  0.050               
2007: 37 28 10  0   36 28  9  0             379623.4348   0.0378  0.050               
2008: 36 27  9  0   35 27  8  0             382103.7038  -0.0821  0.050               
2009: 37 29  9  0   36 29  8  0             383073.2060   0.0172  0.050               
2010: 53 12 41  0   52 12 40  0             383101.8295   0.1114  0.050   0.0662 0.31  
2011: 53 13 41  0   52 13 40  0             383101.8295   0.1114  0.050   0.0662 0.19  
2012: 54 11 43  0   53 11 42  0             383101.8295   0.0218  0.050   0.0662 0.19  
2013: 54 12 43  0   53 12 42  0             383101.8295   0.0218  0.050   0.0662 0.32  
2014: 56  9 47  0   55  9 46  0             383103.6854   0.1961  0.050  -0.0233 0.17  
2015: 56 10 47  0   55 10 46  0             383103.6854   0.1961  0.050  -0.0233 0.28  
2016: 65  0 65  0   64  0 64  0             383103.6854  -0.1991  0.050  -0.0233 0.35  
2017: 65  1 65  0   64  1 64  0             383103.6854  -0.1991  0.050  -0.0233 0.21  
2018: 51 14 37  0   50 14 36  0             383104.6136   0.0280  0.050  -0.0063 0.29  
2019: 51 15 37  0   50 15 36  0             383104.6136   0.0280  0.050  -0.0063 0.18  
2020: 57  8 49  0   56  8 48  0             383104.6136  -0.0368  0.050  -0.0063 0.33  
2021: 57  9 49  0   56  9 48  0             383104.6136  -0.0368  0.050  -0.0063 0.20  
2022: 58  7 51  0   57  7 50  0             383105.8536   0.0519  0.050   0.0052 0.17  
2023: 58  8 51  0   57  8 50  0             383105.8536   0.0519  0.050   0.0052 0.29  
2024: 64  1 63  0   63  1 62  0             383105.8536  -0.0351  0.050   0.0052 0.20  
2025: 64  2 63  0   63  2 62  0             383105.8536  -0.0351  0.050   0.0052 0.34  
2026: 60  5 55  0   59  5 54  0             383107.8447   0.2967  0.050   0.0785 0.12  
2027: 60  6 55  0   59  6 54  0             383107.8447   0.2967  0.050   0.0785 0.20  
2028: 61  4 57  0   60  4 56  0             383107.8447  -0.0744  0.050   0.0785 0.21  
2029: 61  5 57  0   60  5 56  0             383107.8447  -0.0744  0.050   0.0785 0.12  
2030: 62  3 59  0   61  3 58  0             383107.8447   0.0200  0.050   0.0785 0.13  
2031: 62  4 59  0   61  4 58  0             383107.8447   0.0200  0.050   0.0785 0.21  
2032: 49 16 33  0   48 16 32  0             383114.8813  -0.0248  0.050  -0.0248 0.63  
2033: 49 17 33  0   48 17 32  0             383114.8813  -0.0248  0.050  -0.0248 0.37  
2034: 48 17 31  0   47 17 30  0             383124.9454   0.0132  0.050   0.0133 0.38  
2035: 48 18 31  0   47 18 30  0             383124.9454   0.0132  0.050   0.0133 0.62  
2036: 46 19 27  0   45 19 26  0             383162.6362   0.0027  0.050   0.0027 0.38  
2037: 46 20 27  0   45 20 26  0             383162.6362   0.0027  0.050   0.0027 0.62  
2038: 45 20 25  0   44 20 24  0             383196.1614  -0.0291  0.050  -0.0291 0.62  
2039: 45 21 25  0   44 21 24  0             383196.1614  -0.0291  0.050  -0.0291 0.38  
2040: 31 25  6  0   30 23  7  0             383224.0071  -0.0219  0.050               
2041: 44 21 23  0   43 21 22  0             383246.5639   0.0105  0.050   0.0105 0.38  
2042: 44 22 23  0   43 22 22  0             383246.5639   0.0105  0.050   0.0105 0.62  
2043: 43 22 21  0   42 22 20  0             383323.6051   0.0279  0.050   0.0280 0.62  
2044: 43 23 21  0   42 23 20  0             383323.6051   0.0279  0.050   0.0280 0.38  
2045: 42 23 19  0   41 23 18  0             383444.9327  -0.0258  0.050  -0.0258 0.38  
2046: 42 24 19  0   41 24 18  0             383444.9327  -0.0258  0.050  -0.0258 0.62  
2047: 41 24 17  0   40 24 16  0             383644.9089  -0.0002  0.050   0.0006 0.62  
2048: 41 25 17  0   40 25 16  0             383644.9089   0.0018  0.050   0.0006 0.38  
2049: 40 25 15  0   39 25 14  0             383996.7481  -0.1865  0.050   0.0213 0.37  
2050: 40 26 15  0   39 26 14  0             383996.7481   0.1458  0.050   0.0213 0.63  
2051: 37 27 10  0   36 27  9  0             384231.8990   0.0747  0.050               
2052: 39 26 13  0   38 26 12  0             384701.6778  -0.0013  0.050               
2053: 38 28 11  0   37 28 10  0             385697.6010   0.0626  0.050               
2054: 36 28  8  0   35 28  7  0             386124.8476  -0.0226  0.050               
2055: 53 13 40  0   52 13 39  0             388945.6157  -0.2067  0.050  -0.0420 0.12  
2056: 53 14 40  0   52 14 39  0             388945.6157  -0.2067  0.050  -0.0420 0.20  
2057: 54 12 42  0   53 12 41  0             388945.6157   0.2266  0.050  -0.0420 0.21  
2058: 54 13 42  0   53 13 41  0             388945.6157   0.2266  0.050  -0.0420 0.12  
2059: 55 11 44  0   54 11 43  0             388945.6157  -0.1468  0.050  -0.0420 0.13  
2060: 55 12 44  0   54 12 43  0             388945.6157  -0.1468  0.050  -0.0420 0.21  
2061: 52 14 38  0   51 14 37  0             388947.5990   0.1705  0.050  -0.0534 0.30  
2062: 52 15 38  0   51 15 37  0             388947.5990   0.1705  0.050  -0.0534 0.18  
2063: 57  9 48  0   56  9 47  0             388947.5990  -0.2574  0.050  -0.0534 0.20  
2064: 57 10 48  0   56 10 47  0             388947.5990  -0.2574  0.050  -0.0534 0.33  
2065: 58  8 50  0   57  8 49  0             388949.0384  -0.1308  0.050   0.0174 0.28  
2066: 58  9 50  0   57  9 49  0             388949.0384  -0.1308  0.050   0.0174 0.17  
2067: 66  0 66  0   65  0 65  0             388949.0384   0.1396  0.050   0.0174 0.34  
2068: 66  1 66  0   65  1 65  0             388949.0384   0.1396  0.050   0.0174 0.21  
2069: 51 15 36  0   50 15 35  0             388950.6996   0.0065  0.050   0.0117 0.11  
2070: 51 16 36  0   50 16 35  0             388950.6996   0.0065  0.050   0.0117 0.18  
2071: 59  7 52  0   58  7 51  0             388950.6996   0.2543  0.050   0.0117 0.12  
2072: 59  8 52  0   58  8 51  0             388950.6996   0.2543  0.050   0.0117 0.21  
2073: 65  1 64  0   64  1 63  0             388950.6996  -0.1942  0.050   0.0117 0.14  
2074: 65  2 64  0   64  2 63  0             388950.6996  -0.1942  0.050   0.0117 0.24  
2075: 62  4 58  0   61  4 57  0             388952.7422  -0.0727  0.050  -0.0505 0.31  
2076: 62  5 58  0   61  5 57  0             388952.7422  -0.0727  0.050  -0.0505 0.19  
2077: 63  3 60  0   62  3 59  0             388952.7422  -0.0289  0.050  -0.0505 0.19  
2078: 63  4 60  0   62  4 59  0             388952.7422  -0.0289  0.050  -0.0505 0.32  
2079: 50 16 34  0   49 16 33  0             388956.3213   0.0416  0.050   0.0417 0.62  
2080: 50 17 34  0   49 17 33  0             388956.3213   0.0416  0.050   0.0417 0.38  
2081: 49 17 32  0   48 17 31  0             388965.1079  -0.0095  0.050  -0.0096 0.38  
2082: 49 18 32  0   48 18 31  0             388965.1079  -0.0095  0.050  -0.0096 0.62  
2083: 48 18 30  0   47 18 29  0             388978.5497   0.0032  0.050   0.0033 0.62  
2084: 48 19 30  0   47 19 29  0             388978.5497   0.0032  0.050   0.0033 0.38  
2085: 47 19 28  0   46 19 27  0             388998.5829   0.0277  0.050   0.0277 0.38  
2086: 47 20 28  0   46 20 27  0             388998.5829   0.0277  0.050   0.0277 0.62  
2087: 46 20 26  0   45 20 25  0             389028.1859  -0.0062  0.050  -0.0063 0.63  
2088: 46 21 26  0   45 21 25  0             389028.1859  -0.0062  0.050  -0.0063 0.37  
2089: 45 21 24  0   44 21 23  0             389072.2712  -0.0310  0.050  -0.0310 0.38  
2090: 45 22 24  0   44 22 23  0             389072.2712  -0.0310  0.050  -0.0310 0.62  
2091: 44 22 22  0   43 22 21  0             389138.9208   0.0031  0.050   0.0031 0.63  
2092: 44 23 22  0   43 23 21  0             389138.9208   0.0031  0.050   0.0031 0.37  
2093: 43 23 20  0   42 23 19  0             389241.9985  -0.0541  0.050  -0.0541 0.38  
2094: 43 24 20  0   42 24 19  0             389241.9985  -0.0541  0.050  -0.0541 0.62  
2095: 41 25 16  0   40 25 15  0             389689.1243  -0.0716  0.050  -0.0461 0.38  
2096: 41 26 16  0   40 26 15  0             389689.1243  -0.0308  0.050  -0.0461 0.62  
2097: 40 26 14  0   39 26 13  0             390211.5913   0.0552  0.050               
2098: 39 28 12  0   38 28 11  0             391181.6725  -0.0096  0.050               
2099: 38 29 10  0   37 29  9  0             391214.5451  -0.0074  0.050               
2100: 37 28  9  0   36 28  8  0             394763.9897   0.0432  0.050               
2101: 54 13 41  0   53 13 40  0             394788.9874  -0.0166  0.050   0.0287 0.19  
2102: 54 14 41  0   53 14 40  0             394788.9874  -0.0166  0.050   0.0287 0.31  
2103: 55 12 43  0   54 12 42  0             394788.9874   0.0735  0.050   0.0287 0.31  
2104: 55 13 43  0   54 13 42  0             394788.9874   0.0735  0.050   0.0287 0.19  
2105: 57 10 47  0   56 10 46  0             394790.7213   0.0436  0.050   0.0437 0.62  
2106: 57 11 47  0   56 11 46  0             394790.7213   0.0436  0.050   0.0437 0.38  
2107: 58  9 49  0   57  9 48  0             394792.1406   0.0860  0.050   0.0861 0.38  
2108: 58 10 49  0   57 10 48  0             394792.1406   0.0860  0.050   0.0861 0.62  
2109: 59  8 51  0   58  8 50  0             394793.5179   0.0017  0.050   0.0018 0.62  
2110: 59  9 51  0   58  9 50  0             394793.5179   0.0017  0.050   0.0018 0.38  
2111: 67  0 67  0   66  0 66  0             394793.7308  -0.0057  0.050  -0.0058 0.63  
2112: 67  1 67  0   66  1 66  0             394793.7308  -0.0057  0.050  -0.0058 0.37  
2113: 60  7 53  0   59  7 52  0             394794.9657   0.0505  0.050   0.0505 0.37  
2114: 60  8 53  0   59  8 52  0             394794.9657   0.0505  0.050   0.0505 0.63  
2115: 66  1 65  0   65  1 64  0             394795.7728   0.0501  0.050   0.0501 0.37  
2116: 66  2 65  0   65  2 64  0             394795.7728   0.0501  0.050   0.0501 0.63  
2117: 63  4 59  0   62  4 58  0             394797.4408  -0.0938  0.050  -0.0973 0.31  
2118: 63  5 59  0   62  5 58  0             394797.4408  -0.0938  0.050  -0.0973 0.19  
2119: 64  3 61  0   63  3 60  0             394797.4408  -0.1006  0.050  -0.0973 0.19  
2120: 64  4 61  0   63  4 60  0             394797.4408  -0.1006  0.050  -0.0973 0.32  
2121: 51 16 35  0   50 16 34  0             394797.5987  -0.0643  0.050  -0.0644 0.63  
2122: 51 17 35  0   50 17 34  0             394797.5987  -0.0643  0.050  -0.0644 0.37  
2123: 50 17 33  0   49 17 32  0             394805.4507   0.0267  0.050   0.0268 0.38  
2124: 50 18 33  0   49 18 32  0             394805.4507   0.0267  0.050   0.0268 0.62  
2125: 49 18 31  0   48 18 30  0             394817.3642   0.0426  0.050   0.0427 0.62  
2126: 49 19 31  0   48 19 30  0             394817.3642   0.0426  0.050   0.0427 0.38  
2127: 48 19 29  0   47 19 28  0             394835.1178   0.0297  0.050   0.0298 0.37  
2128: 48 20 29  0   47 20 28  0             394835.1178   0.0297  0.050   0.0298 0.63  
2129: 47 20 27  0   46 20 26  0             394861.3332  -0.0031  0.050  -0.0032 0.62  
2130: 47 21 27  0   46 21 26  0             394861.3332  -0.0031  0.050  -0.0032 0.38  
2131: 56 12 44  0   55 12 43  0             400632.2511  -0.0356  0.050  -0.0356 0.62  
2132: 56 13 44  0   55 13 43  0             400632.2511  -0.0356  0.050  -0.0356 0.38  
2133: 59  9 50  0   58  9 49  0             400636.0416  -0.0386  0.050  -0.0387 0.38  
2134: 59 10 50  0   58 10 49  0             400636.0416  -0.0386  0.050  -0.0387 0.62  
2135: 60  8 52  0   59  8 51  0             400637.6810  -0.0070  0.050  -0.0070 0.62  
2136: 60  9 52  0   59  9 51  0             400637.6810  -0.0070  0.050  -0.0070 0.38  
2137: 52 16 36  0   51 16 35  0             400639.1359   0.1044  0.050   0.0093 0.29  
2138: 52 17 36  0   51 17 35  0             400639.1359   0.1044  0.050   0.0093 0.17  
2139: 61  7 54  0   60  7 53  0             400639.1359  -0.0724  0.050   0.0093 0.20  
2140: 61  8 54  0   60  8 53  0             400639.1359  -0.0724  0.050   0.0093 0.34  
2141: 62  6 56  0   61  6 55  0             400640.4299  -0.0880  0.050  -0.0111 0.29  
2142: 62  7 56  0   61  7 55  0             400640.4299  -0.0880  0.050  -0.0111 0.18  
2143: 67  1 66  0   66  1 65  0             400640.4299   0.0574  0.050  -0.0111 0.20  
2144: 67  2 66  0   66  2 65  0             400640.4299   0.0574  0.050  -0.0111 0.33  
2145: 51 17 34  0   50 17 33  0             400645.8169   0.0064  0.050   0.0064 0.38  
2146: 51 18 34  0   50 18 33  0             400645.8169   0.0064  0.050   0.0064 0.62  
2147: 50 18 32  0   49 18 31  0             400656.3438   0.0121  0.050   0.0122 0.63  
2148: 50 19 32  0   49 19 31  0             400656.3438   0.0121  0.050   0.0122 0.37  
2149: 49 19 30  0   48 19 29  0             400672.0303  -0.0822  0.050  -0.0822 0.38  
2150: 49 20 30  0   48 20 29  0             400672.0303  -0.0822  0.050  -0.0822 0.62  
2151: 47 21 26  0   46 21 25  0             400729.6169  -0.0660  0.050  -0.0661 0.38  
2152: 47 22 26  0   46 22 25  0             400729.6169  -0.0660  0.050  -0.0661 0.62  
2153: 42 26 16  0   41 26 15  0             401486.7070  -0.0684  0.050  -0.0365 0.63  
2154: 42 27 16  0   41 27 15  0             401486.7070   0.0170  0.050  -0.0365 0.37  
2155: 40 28 12  0   39 28 11  0             403652.6125  -0.0621  0.050               
2156: 54 15 39  0   53 15 38  0             406476.7399  -0.2025  0.050  -0.0599 0.18  
2157: 54 16 39  0   53 16 38  0             406476.7399  -0.2025  0.050  -0.0599 0.30  
2158: 58 11 47  0   57 11 46  0             406476.7399   0.0747  0.050  -0.0599 0.19  
2159: 58 12 47  0   57 12 46  0             406476.7399   0.0747  0.050  -0.0599 0.32  
2160: 59 10 49  0   58 10 48  0             406478.1292  -0.0755  0.050  -0.0756 0.63  
2161: 59 11 49  0   58 11 48  0             406478.1292  -0.0755  0.050  -0.0756 0.37  
2162: 69  0 69  0   68  0 68  0             406482.9519   0.0795  0.050   0.0795 0.63  
2163: 69  1 69  0   68  1 68  0             406482.9519   0.0795  0.050   0.0795 0.37  
2164: 31 24  8  0   30 22  9  0             406483.2218  -0.0404  0.050               
2165: 63  6 57  0   62  6 56  0             406484.8224   0.0912  0.050   0.0335 0.30  
2166: 63  7 57  0   62  7 56  0             406484.8224   0.0912  0.050   0.0335 0.18  
2167: 68  1 67  0   67  1 66  0             406484.8224  -0.0180  0.050   0.0335 0.20  
2168: 68  2 67  0   67  2 66  0             406484.8224  -0.0180  0.050   0.0335 0.33  
2169: 50 19 31  0   49 19 30  0             406509.5387   0.0084  0.050   0.0085 0.37  
2170: 50 20 31  0   49 20 30  0             406509.5387   0.0084  0.050   0.0085 0.63  
2171: 49 20 29  0   48 20 28  0             406530.1935  -0.0430  0.050  -0.0430 0.63  
2172: 49 21 29  0   48 21 28  0             406530.1935  -0.0430  0.050  -0.0430 0.37  
2173: 43 26 17  0   42 26 16  0             407193.3479   0.0146  0.050   0.0184 0.62  
2174: 43 27 17  0   42 27 16  0             407193.3479   0.0247  0.050   0.0184 0.38  
2175: 42 28 15  0   41 28 14  0             407656.4298  -0.0115  0.050               
2176: 42 27 15  0   41 27 14  0             407657.7449  -0.0095  0.050               
2177: 56 14 42  0   55 14 41  0             412317.6724  -0.0087  0.050  -0.0200 0.31  
2178: 56 15 42  0   55 15 41  0             412317.6724  -0.0087  0.050  -0.0200 0.19  
2179: 57 13 44  0   56 13 43  0             412317.6724  -0.0310  0.050  -0.0200 0.19  
2180: 57 14 44  0   56 14 43  0             412317.6724  -0.0310  0.050  -0.0200 0.31  
2181: 55 15 40  0   54 15 39  0             412318.7081  -0.1319  0.050   0.0128 0.18  
2182: 55 16 40  0   54 16 39  0             412318.7081  -0.1319  0.050   0.0128 0.31  
2183: 58 12 46  0   57 12 45  0             412318.7081   0.1517  0.050   0.0128 0.32  
2184: 58 13 46  0   57 13 45  0             412318.7081   0.1517  0.050   0.0128 0.19  
2185: 59 11 48  0   58 11 47  0             412319.9766   0.0119  0.050   0.0120 0.38  
2186: 59 12 48  0   58 12 47  0             412319.9766   0.0119  0.050   0.0120 0.62  
2187: 54 16 38  0   53 16 37  0             412321.6717   0.0333  0.050  -0.0026 0.30  
2188: 54 17 38  0   53 17 37  0             412321.6717   0.0333  0.050  -0.0026 0.18  
2189: 60 10 50  0   59 10 49  0             412321.6717  -0.0355  0.050  -0.0026 0.33  
2190: 60 11 50  0   59 11 49  0             412321.6717  -0.0355  0.050  -0.0026 0.20  
2191: 61  9 52  0   60  9 51  0             412323.5756  -0.0263  0.050  -0.0263 0.38  
2192: 61 10 52  0   60 10 51  0             412323.5756  -0.0263  0.050  -0.0263 0.62  
2193: 62  8 54  0   61  8 53  0             412325.4007  -0.0942  0.050  -0.0943 0.62  
2194: 62  9 54  0   61  9 53  0             412325.4007  -0.0942  0.050  -0.0943 0.38  
2195: 63  7 56  0   62  7 55  0             412327.1979  -0.0558  0.050  -0.0079 0.17  
2196: 63  8 56  0   62  8 55  0             412327.1979  -0.0558  0.050  -0.0079 0.29  
2197: 70  0 70  0   69  0 69  0             412327.1979   0.0329  0.050  -0.0079 0.34  
2198: 70  1 70  0   69  1 69  0             412327.1979   0.0329  0.050  -0.0079 0.20  
2199: 64  6 58  0   63  6 57  0             412328.8755   0.1141  0.050  -0.0775 0.29  
2200: 64  7 58  0   63  7 57  0             412328.8755   0.1141  0.050  -0.0775 0.18  
2201: 69  1 68  0   68  1 67  0             412328.8755  -0.2486  0.050  -0.0775 0.20  
2202: 69  2 68  0   68  2 67  0             412328.8755  -0.2486  0.050  -0.0775 0.33  
2203: 66  4 62  0   65  4 61  0             412330.6175   0.0057  0.050  -0.0737 0.31  
2204: 66  5 62  0   65  5 61  0             412330.6175   0.0057  0.050  -0.0737 0.19  
2205: 67  3 64  0   66  3 63  0             412330.6175  -0.1512  0.050  -0.0737 0.19  
2206: 67  4 64  0   66  4 63  0             412330.6175  -0.1512  0.050  -0.0737 0.32  
2207: 52 18 34  0   51 18 33  0             412334.8413   0.0069  0.050   0.0070 0.63  
2208: 52 19 34  0   51 19 33  0             412334.8413   0.0069  0.050   0.0070 0.37  
2209: 51 19 32  0   50 19 31  0             412347.2666   0.0076  0.050   0.0076 0.37  
2210: 51 20 32  0   50 20 31  0             412347.2666   0.0076  0.050   0.0076 0.63  
2211: 50 20 30  0   49 20 29  0             412365.6500  -0.0268  0.050  -0.0268 0.62  
2212: 50 21 30  0   49 21 29  0             412365.6500  -0.0268  0.050  -0.0268 0.38  
2213: 49 21 28  0   48 21 27  0             412392.6156  -0.0226  0.050  -0.0226 0.38  
2214: 49 22 28  0   48 22 27  0             412392.6156  -0.0226  0.050  -0.0226 0.62  
2215: 48 22 26  0   47 22 25  0             412432.0726   0.0112  0.050   0.0113 0.63  
2216: 48 23 26  0   47 23 25  0             412432.0726   0.0112  0.050   0.0113 0.37  
2217: 44 26 18  0   43 26 17  0             412927.9265   0.0075  0.050   0.0080 0.63  
2218: 44 27 18  0   43 27 17  0             412927.9265   0.0087  0.050   0.0080 0.37  
2219: 43 27 16  0   42 27 15  0             413295.9390  -0.1525  0.050  -0.0430 0.38  
2220: 43 28 16  0   42 28 15  0             413295.9390   0.0226  0.050  -0.0430 0.62  
2221: 41 30 12  0   40 30 11  0             415141.3164  -0.0396  0.050               
2222: 58 13 45  0   57 13 44  0             418160.3053   0.0051  0.050   0.0051 0.38  
2223: 58 14 45  0   57 14 44  0             418160.3053   0.0051  0.050   0.0051 0.62  
2224: 59 12 47  0   58 12 46  0             418161.4934   0.0498  0.050   0.0499 0.62  
2225: 59 13 47  0   58 13 46  0             418161.4934   0.0498  0.050   0.0499 0.38  
2226: 55 16 39  0   54 16 38  0             418162.9863   0.1455  0.050   0.0168 0.30  
2227: 55 17 39  0   54 17 38  0             418162.9863   0.1455  0.050   0.0168 0.18  
2228: 60 11 49  0   59 11 48  0             418162.9863  -0.1040  0.050   0.0168 0.19  
2229: 60 12 49  0   59 12 48  0             418162.9863  -0.1040  0.050   0.0168 0.32  
2230: 61 10 51  0   60 10 50  0             418164.9713  -0.0596  0.050  -0.0597 0.63  
2231: 61 11 51  0   60 11 50  0             418164.9713  -0.0596  0.050  -0.0597 0.37  
2232: 64  7 57  0   63  7 56  0             418171.1674   0.1671  0.050   0.0218 0.17  
2233: 64  8 57  0   63  8 56  0             418171.1674   0.1671  0.050   0.0218 0.29  
2234: 71  0 71  0   70  0 70  0             418171.1674  -0.1030  0.050   0.0218 0.34  
2235: 71  1 71  0   70  1 70  0             418171.1674  -0.1030  0.050   0.0218 0.20  
2236: 52 19 33  0   51 19 32  0             418185.2049  -0.0250  0.050  -0.0250 0.38  
2237: 52 20 33  0   51 20 32  0             418185.2049  -0.0250  0.050  -0.0250 0.62  
2238: 49 22 27  0   48 22 26  0             418260.5299   0.0053  0.050   0.0054 0.62  
2239: 49 23 27  0   48 23 26  0             418260.5299   0.0053  0.050   0.0054 0.38  
2240: 48 23 25  0   47 23 24  0             418311.6673   0.0387  0.050   0.0387 0.37  
2241: 48 24 25  0   47 24 24  0             418311.6673   0.0387  0.050   0.0387 0.63  
2242: 47 24 23  0   46 24 22  0             418387.4191  -0.0037  0.050  -0.0037 0.63  
2243: 47 25 23  0   46 25 22  0             418387.4191  -0.0037  0.050  -0.0037 0.37  
2244: 46 25 21  0   45 25 20  0             418502.4242  -0.0188  0.050  -0.0189 0.38  
2245: 46 26 21  0   45 26 20  0             418502.4242  -0.0188  0.050  -0.0189 0.62  
2246: 39 30  9  0   38 30  8  0             418530.1920   0.0223  0.050               
2247: 44 27 17  0   43 27 16  0             418981.1001  -0.0080  0.050   0.0055 0.37  
2248: 44 28 17  0   43 28 16  0             418981.1001   0.0135  0.050   0.0055 0.63  
2249: 42 29 13  0   41 29 12  0             420671.8128   0.0444  0.050               
2250: 57 15 42  0   56 15 41  0             424002.1596  -0.1270  0.050   0.0120 0.19  
2251: 57 16 42  0   56 16 41  0             424002.1596  -0.1270  0.050   0.0120 0.31  
2252: 58 14 44  0   57 14 43  0             424002.1596   0.1495  0.050   0.0120 0.31  
2253: 58 15 44  0   57 15 43  0             424002.1596   0.1495  0.050   0.0120 0.19  
2254: 56 16 40  0   55 16 39  0             424004.0385   0.0832  0.050  -0.0213 0.31  
2255: 56 17 40  0   55 17 39  0             424004.0385   0.0832  0.050  -0.0213 0.18  
2256: 60 12 48  0   59 12 47  0             424004.0385  -0.1210  0.050  -0.0213 0.32  
2257: 60 13 48  0   59 13 47  0             424004.0385  -0.1210  0.050  -0.0213 0.19  
2258: 61 11 50  0   60 11 49  0             424006.0431   0.0048  0.050   0.0049 0.38  
2259: 61 12 50  0   60 12 49  0             424006.0431   0.0048  0.050   0.0049 0.62  
2260: 62 10 52  0   61 10 51  0             424008.1023  -0.0704  0.050  -0.0705 0.62  
2261: 62 11 52  0   61 11 51  0             424008.1023  -0.0704  0.050  -0.0705 0.38  
2262: 64  8 56  0   63  8 55  0             424012.6581   0.0912  0.050   0.0912 0.63  
2263: 64  9 56  0   63  9 55  0             424012.6581   0.0912  0.050   0.0912 0.37  
2264: 54 18 36  0   53 18 35  0             424013.7352   0.0464  0.050   0.0464 0.62  
2265: 54 19 36  0   53 19 35  0             424013.7352   0.0464  0.050   0.0464 0.38  
2266: 65  7 58  0   64  7 57  0             424014.5002  -0.0587  0.050  -0.0587 0.38  
2267: 65  8 58  0   64  8 57  0             424014.5002  -0.0587  0.050  -0.0587 0.62  
2268: 72  0 72  0   71  0 71  0             424015.2244   0.0381  0.050   0.0381 0.62  
2269: 72  1 72  0   71  1 71  0             424015.2244   0.0381  0.050   0.0381 0.38  
2270: 66  6 60  0   65  6 59  0             424016.3038   0.0423  0.050   0.0423 0.62  
2271: 66  7 60  0   65  7 59  0             424016.3038   0.0423  0.050   0.0423 0.38  
2272: 68  4 64  0   67  4 63  0             424018.4557   0.0546  0.050   0.0173 0.20  
2273: 68  5 64  0   67  5 63  0             424018.4557   0.0546  0.050   0.0173 0.12  
2274: 69  3 66  0   68  3 65  0             424018.4557  -0.2016  0.050   0.0173 0.13  
2275: 69  4 66  0   68  4 65  0             424018.4557  -0.2016  0.050   0.0173 0.21  
2276: 70  2 68  0   69  2 67  0             424018.4557   0.1962  0.050   0.0173 0.21  
2277: 70  3 68  0   69  3 67  0             424018.4557   0.1962  0.050   0.0173 0.13  
2278: 52 20 32  0   51 20 31  0             424037.9532   0.0060  0.050   0.0060 0.62  
2279: 52 21 32  0   51 21 31  0             424037.9532   0.0060  0.050   0.0060 0.38  
2280: 51 21 30  0   50 21 29  0             424059.3196   0.0141  0.050   0.0142 0.37  
2281: 51 22 30  0   50 22 29  0             424059.3196   0.0141  0.050   0.0142 0.63  
2282: 50 22 28  0   49 22 27  0             424090.3313  -0.0023  0.050  -0.0024 0.62  
2283: 50 23 28  0   49 23 27  0             424090.3313  -0.0023  0.050  -0.0024 0.38  
2284: 48 24 24  0   47 24 23  0             424201.6996  -0.0170  0.050  -0.0170 0.63  
2285: 48 25 24  0   47 25 23  0             424201.6996  -0.0170  0.050  -0.0170 0.37  
2286: 47 25 22  0   46 25 21  0             424300.9289   0.0505  0.050   0.0506 0.37  
2287: 47 26 22  0   46 26 21  0             424300.9289   0.0505  0.050   0.0506 0.63  
2288: 46 26 20  0   45 26 19  0             424453.5163  -0.0956  0.050  -0.0956 0.63  
2289: 46 27 20  0   45 27 19  0             424453.5163  -0.0956  0.050  -0.0956 0.37  
2290: 45 27 18  0   44 27 17  0             424698.9254  -0.0076  0.050  -0.0061 0.38  
2291: 45 28 18  0   44 28 17  0             424698.9254  -0.0051  0.050  -0.0061 0.62  
2292: 58 15 43  0   57 15 42  0             429843.8765   0.0601  0.050  -0.0065 0.19  
2293: 58 16 43  0   57 16 42  0             429843.8765   0.0601  0.050  -0.0065 0.31  
2294: 59 14 45  0   58 14 44  0             429843.8765  -0.0724  0.050  -0.0065 0.31  
2295: 59 15 45  0   58 15 44  0             429843.8765  -0.0724  0.050  -0.0065 0.19  
2296: 57 16 41  0   56 16 40  0             429844.9663  -0.0024  0.050  -0.0209 0.31  
2297: 57 17 41  0   56 17 40  0             429844.9663  -0.0024  0.050  -0.0209 0.18  
2298: 60 13 47  0   59 13 46  0             429844.9663  -0.0389  0.050  -0.0209 0.19  
2299: 60 14 47  0   59 14 46  0             429844.9663  -0.0389  0.050  -0.0209 0.32  
2300: 61 12 49  0   60 12 48  0             429846.6698  -0.0306  0.050  -0.0306 0.63  
2301: 61 13 49  0   60 13 48  0             429846.6698  -0.0306  0.050  -0.0306 0.37  
2302: 56 17 39  0   55 17 38  0             429847.9314   0.0558  0.050   0.0558 0.38  
2303: 56 18 39  0   55 18 38  0             429847.9314   0.0558  0.050   0.0558 0.62  
2304: 62 11 51  0   61 11 50  0             429848.8015  -0.0034  0.050  -0.0035 0.38  
2305: 62 12 51  0   61 12 50  0             429848.8015  -0.0034  0.050  -0.0035 0.62  
2306: 63 10 53  0   62 10 52  0             429851.2039   0.0746  0.050   0.0746 0.62  
2307: 63 11 53  0   62 11 52  0             429851.2039   0.0746  0.050   0.0746 0.38  
2308: 55 18 37  0   54 18 36  0             429853.3501   0.1891  0.050   0.0041 0.30  
2309: 55 19 37  0   54 19 36  0             429853.3501   0.1891  0.050   0.0041 0.18  
2310: 64  9 55  0   63  9 54  0             429853.3501  -0.1634  0.050   0.0041 0.20  
2311: 64 10 55  0   63 10 54  0             429853.3501  -0.1634  0.050   0.0041 0.33  
2312: 65  8 57  0   64  8 56  0             429855.8049  -0.0149  0.050  -0.0150 0.63  
2313: 65  9 57  0   64  9 56  0             429855.8049  -0.0149  0.050  -0.0150 0.37  
2314: 66  7 59  0   65  7 58  0             429857.9002  -0.0267  0.050  -0.0268 0.37  
2315: 66  8 59  0   65  8 58  0             429857.9002  -0.0267  0.050  -0.0268 0.63  
2316: 73  0 73  0   72  0 72  0             429858.9738   0.0641  0.050   0.0641 0.63  
2317: 73  1 73  0   72  1 72  0             429858.9738   0.0641  0.050   0.0641 0.37  
2318: 68  5 63  0   67  5 62  0             429860.8917  -0.2255  0.050  -0.0820 0.18  
2319: 68  6 63  0   67  6 62  0             429860.8917  -0.2255  0.050  -0.0820 0.30  
2320: 72  1 71  0   71  1 70  0             429860.8917   0.0490  0.050  -0.0820 0.20  
2321: 72  2 71  0   71  2 70  0             429860.8917   0.0490  0.050  -0.0820 0.33  
2322: 69  4 65  0   68  4 64  0             429862.0976   0.0885  0.050   0.0060 0.20  
2323: 69  5 65  0   68  5 64  0             429862.0976   0.0885  0.050   0.0060 0.12  
2324: 70  3 67  0   69  3 66  0             429862.0976  -0.2171  0.050   0.0060 0.12  
2325: 70  4 67  0   69  4 66  0             429862.0976  -0.2171  0.050   0.0060 0.21  
2326: 71  2 69  0   70  2 68  0             429862.0976   0.1453  0.050   0.0060 0.21  
2327: 71  3 69  0   70  3 68  0             429862.0976   0.1453  0.050   0.0060 0.13  
2328: 53 20 33  0   52 20 32  0             429874.6215   0.0232  0.050   0.0232 0.62  
2329: 53 21 33  0   52 21 32  0             429874.6215   0.0232  0.050   0.0232 0.38  
2330: 51 22 29  0   50 22 28  0             429921.2994   0.0522  0.050   0.0523 0.62  
2331: 51 23 29  0   50 23 28  0             429921.2994   0.0522  0.050   0.0523 0.38  
2332: 43 30 13  0   42 30 12  0             432773.5948  -0.0216  0.050               
2333: 66  8 58  0   65  8 57  0             435698.9536   0.0729  0.050   0.0730 0.62  
2334: 66  9 58  0   65  9 57  0             435698.9536   0.0729  0.050   0.0730 0.38  
2335: 69  5 64  0   68  5 63  0             435704.3686  -0.0982  0.050  -0.0438 0.18  
2336: 69  6 64  0   68  6 63  0             435704.3686  -0.0982  0.050  -0.0438 0.30  
2337: 73  1 72  0   72  1 71  0             435704.3686   0.0061  0.050  -0.0438 0.20  
2338: 73  2 72  0   72  2 71  0             435704.3686   0.0061  0.050  -0.0438 0.33  
2339: 54 20 34  0   53 20 33  0             435711.5732   0.0758  0.050   0.0758 0.63  
2340: 54 21 34  0   53 21 33  0             435711.5732   0.0758  0.050   0.0758 0.37  
2341: 53 21 32  0   52 21 31  0             435728.4160  -0.0304  0.050  -0.0305 0.38  
2342: 53 22 32  0   52 22 31  0             435728.4160  -0.0304  0.050  -0.0305 0.62  
2343: 52 22 30  0   51 22 29  0             435753.1389   0.0712  0.050   0.0713 0.62  
2344: 52 23 30  0   51 23 29  0             435753.1389   0.0712  0.050   0.0713 0.38  
2345: 51 23 28  0   50 23 27  0             435788.6015   0.0104  0.050   0.0104 0.38  
2346: 51 24 28  0   50 24 27  0             435788.6015   0.0104  0.050   0.0104 0.62  
2347: 50 24 26  0   49 24 25  0             435840.0363   0.0459  0.050   0.0460 0.63  
2348: 50 25 26  0   49 25 25  0             435840.0363   0.0459  0.050   0.0460 0.37  
2349: 47 27 20  0   46 27 19  0             436200.3755   0.0242  0.050   0.0242 0.38  
2350: 47 28 20  0   46 28 19  0             436200.3755   0.0242  0.050   0.0242 0.62  
2351: 46 28 18  0   45 28 17  0             436478.0533  -0.0724  0.050  -0.0704 0.62  
2352: 46 29 18  0   45 29 17  0             436478.0533  -0.0670  0.050  -0.0704 0.38  
2353: 45 30 16  0   44 30 15  0             436954.0344  -0.0058  0.050               
2354: 59 16 43  0   58 16 42  0             441526.5262  -0.1188  0.050  -0.0185 0.31  
2355: 59 17 43  0   58 17 42  0             441526.5262  -0.1188  0.050  -0.0185 0.19  
2356: 60 15 45  0   59 15 44  0             441526.5262   0.0809  0.050  -0.0185 0.19  
2357: 60 16 45  0   59 16 44  0             441526.5262   0.0809  0.050  -0.0185 0.31  
2358: 65 10 55  0   64 10 54  0             441536.4185  -0.0553  0.050  -0.0554 0.63  
2359: 65 11 55  0   64 11 54  0             441536.4185  -0.0553  0.050  -0.0554 0.37  
2360: 56 19 37  0   55 19 36  0             441538.5166   0.0252  0.050   0.0252 0.38  
2361: 56 20 37  0   55 20 36  0             441538.5166   0.0252  0.050   0.0252 0.62  
2362: 66  9 57  0   65  9 56  0             441539.1069  -0.0653  0.050  -0.0654 0.38  
2363: 66 10 57  0   65 10 56  0             441539.1069  -0.0653  0.050  -0.0654 0.62  
2364: 67  8 59  0   66  8 58  0             441541.7111  -0.0349  0.050  -0.0350 0.62  
2365: 67  9 59  0   66  9 58  0             441541.7111  -0.0349  0.050  -0.0350 0.38  
2366: 68  7 61  0   67  7 60  0             441544.0095  -0.0706  0.050  -0.0706 0.37  
2367: 68  8 61  0   67  8 60  0             441544.0095  -0.0706  0.050  -0.0706 0.63  
2368: 69  6 63  0   68  6 62  0             441545.9712  -0.0986  0.050   0.0616 0.29  
2369: 69  7 63  0   68  7 62  0             441545.9712  -0.0986  0.050   0.0616 0.18  
2370: 75  0 75  0   74  0 74  0             441545.9712   0.2024  0.050   0.0616 0.33  
2371: 75  1 75  0   74  1 74  0             441545.9712   0.2024  0.050   0.0616 0.20  
2372: 70  5 65  0   69  5 64  0             441547.6157  -0.0035  0.050  -0.0376 0.18  
2373: 70  6 65  0   69  6 64  0             441547.6157  -0.0035  0.050  -0.0376 0.30  
2374: 74  1 73  0   73  1 72  0             441547.6157  -0.0688  0.050  -0.0376 0.20  
2375: 74  2 73  0   73  2 72  0             441547.6157  -0.0688  0.050  -0.0376 0.33  
2376: 55 20 35  0   54 20 34  0             441548.7813   0.1953  0.050   0.0181 0.13  
2377: 55 21 35  0   54 21 34  0             441548.7813   0.1953  0.050   0.0181 0.08  
2378: 71  4 67  0   70  4 66  0             441548.7813   0.1429  0.050   0.0181 0.16  
2379: 71  5 67  0   70  5 66  0             441548.7813   0.1429  0.050   0.0181 0.10  
2380: 72  3 69  0   71  3 68  0             441548.7813  -0.2611  0.050   0.0181 0.10  
2381: 72  4 69  0   71  4 68  0             441548.7813  -0.2611  0.050   0.0181 0.16  
2382: 73  2 71  0   72  2 70  0             441548.7813   0.0307  0.050   0.0181 0.17  
2383: 73  3 71  0   72  3 70  0             441548.7813   0.0307  0.050   0.0181 0.10  
2384: 54 21 33  0   53 21 32  0             441563.6544  -0.0133  0.050  -0.0134 0.37  
2385: 54 22 33  0   53 22 32  0             441563.6544  -0.0133  0.050  -0.0134 0.63  
2386: 50 25 25  0   49 25 24  0             441728.9670   0.0847  0.050   0.0848 0.38  
2387: 50 26 25  0   49 26 24  0             441728.9670   0.0847  0.050   0.0848 0.62  
2388: 48 27 21  0   47 27 20  0             441973.7103   0.0245  0.050   0.0246 0.38  
2389: 48 28 21  0   47 28 20  0             441973.7103   0.0245  0.050   0.0246 0.62  
2390: 47 28 19  0   46 28 18  0             442205.0461   0.0571  0.050   0.0574 0.63  
2391: 47 29 19  0   46 29 18  0             442205.0461   0.0577  0.050   0.0574 0.37  
2392: 46 29 17  0   45 29 16  0             442588.1395   0.0287  0.050               
2393: 64 12 52  0   63 12 51  0             447373.2996   0.0686  0.050   0.0687 0.63  
2394: 64 13 52  0   63 13 51  0             447373.2996   0.0686  0.050   0.0687 0.37  
2395: 68  8 60  0   67  8 59  0             447384.3973  -0.0162  0.050  -0.0163 0.62  
2396: 68  9 60  0   67  9 59  0             447384.3973  -0.0162  0.050  -0.0163 0.38  
2397: 76  0 76  0   75  0 75  0             447388.9883   0.0892  0.050   0.0781 0.47  
2398: 76  1 76  0   75  1 75  0             447388.9883   0.0892  0.050   0.0781 0.28  
2399: 70  7 64  0   69  7 63  0             447388.9883   0.0442  0.050   0.0781 0.25  
2400: 71  5 66  0   70  5 65  0             447390.6116   0.0397  0.050   0.0398 0.37  
2401: 71  6 66  0   70  6 65  0             447390.6116   0.0397  0.050   0.0398 0.63  
2402: 74  2 72  0   73  2 71  0             447391.9379   0.0873  0.050   0.0874 0.62  
2403: 74  3 72  0   73  3 71  0             447391.9379   0.0873  0.050   0.0874 0.38  
2404: 55 21 34  0   54 21 33  0             447399.1393  -0.0709  0.050  -0.0709 0.37  
2405: 55 22 34  0   54 22 33  0             447399.1393  -0.0709  0.050  -0.0709 0.63  
2406: 54 22 32  0   53 22 31  0             447418.8334   0.0235  0.050   0.0236 0.62  
2407: 54 23 32  0   53 23 31  0             447418.8334   0.0235  0.050   0.0236 0.38  
2408: 62 15 47  0   61 15 46  0             453208.4254  -0.0263  0.050               
2409: 77  0 77  0   76  0 76  0             453231.7439  -0.0823  0.050  -0.0824 0.63  
2410: 77  1 77  0   76  1 76  0             453231.7439  -0.0823  0.050  -0.0824 0.37  
2411: 52 25 27  0   51 25 26  0             453365.4106   0.0022  0.050   0.0022 0.37  
2412: 52 26 27  0   51 26 26  0             453365.4106   0.0022  0.050   0.0022 0.63  
2413: 47 30 17  0   46 30 16  0             454409.3375   0.0201  0.050   0.0891 0.62  
2414: 47 31 17  0   46 31 16  0             454409.3375   0.2041  0.050   0.0891 0.38  
2415: 65 13 52  0   64 13 51  0             459053.7060   0.0137  0.050   0.0138 0.38  
2416: 65 14 52  0   64 14 51  0             459053.7060   0.0137  0.050   0.0138 0.62  
2417: 67 11 56  0   66 11 55  0             459059.8609   0.0628  0.050   0.0628 0.37  
2418: 67 12 56  0   66 12 55  0             459059.8609   0.0628  0.050   0.0628 0.63  
2419: 70  8 62  0   69  8 61  0             459069.1520   0.0087  0.050   0.0087 0.63  
2420: 70  9 62  0   69  9 61  0             459069.1520   0.0087  0.050   0.0087 0.37  
2421: 71  8 63  0   70  8 62  0             464911.2264   0.0265  0.050   0.0265 0.62  
2422: 71  9 63  0   70  9 62  0             464911.2264   0.0265  0.050   0.0265 0.38  
2423: 72  7 65  0   71  7 64  0             464913.9498  -0.0280  0.050  -0.0281 0.38  
2424: 72  8 65  0   71  8 64  0             464913.9498  -0.0280  0.050  -0.0281 0.62  
2425: 73  6 67  0   72  6 66  0             464916.3179  -0.0250  0.050  -0.0251 0.63  
2426: 73  7 67  0   72  7 66  0             464916.3179  -0.0250  0.050  -0.0251 0.37  
2427: 79  0 79  0   78  0 78  0             464917.0582  -0.0029  0.050  -0.0029 0.62  
2428: 79  1 79  0   78  1 78  0             464917.0582  -0.0029  0.050  -0.0029 0.38  
2429: 56 23 33  0   55 23 32  0             464941.1290   0.0313  0.050   0.0314 0.37  
2430: 56 24 33  0   55 24 32  0             464941.1290   0.0313  0.050   0.0314 0.63  
--------------------------------------------------------------------------------

PARAMETERS IN FIT (values truncated and Nlines statistics):

        1000000            A  /MHz         6039.47621(37)                      1
        2000000            B  /MHz         5676.04419(26)                      2
        3000000            C  /MHz         2925.39522(10)                      3
          20000           DJ  /kHz            0.73600(11)                      4
         110000          DJK  /kHz           -0.59493(50)                      5
         200000           DK  /kHz            1.23522(63)                      6
        4010000           dJ  /kHz            0.312779(50)                     7
        4100000           dK  /kHz            0.49357(18)                      8
          30000           HJ  /Hz             0.0003235(44)                    9
         120000          HJK  /Hz           [-0.0000648]                      10
         210000          HKJ  /Hz            -0.00281(21)                     11
         300000           HK  /Hz             0.00328(27)                     12
        4020000           hJ  /Hz           [ 0.0001643]                      13
        4110000          hJK  /Hz           [ 0.0002859]                      14
        4200000           hK  /Hz           [ 0.0008575]                      15
              0         E_gs  /MHz          [ 0.]                             16

 MICROWAVE AVG =       -0.000000 MHz, IR AVG =        0.00000                 
 MICROWAVE RMS =        0.039382 MHz, IR RMS =        0.00000                 
 END OF ITERATION  1 OLD, NEW RMS ERROR=        0.78639         0.78639       

  distinct frequency lines in fit:  1214
       distinct parameters of fit:    11

MICROWAVE       lines fitted       lines    lines      RMS      RMS ERROR    J range  Ka range    freq. range
            total   dv=0 dv.ne.0   UNFITTD  e>900
v"= 0       1214   1214      0        0      0       0.039376     0.78627     1  79    0  33    14684   464941
--------------------------------------------------------------------------------------------
total:      1214   1214      0        0      0       0.039376     0.78627

NOTE: the RMS values above are for Nlines statistics, but the 'total' values may differ slightly from
      those in the .FIT file since the o-c values for this evaluation are as rounded in the .FIT.


 PARAMETERS IN FIT WITH STANDARD ERRORS ON THOSE THAT ARE FITTED:
 (values rounded and degrees of freedom, Ndegf=Nlines-Nconst, statistics)

        1000000            A  /MHz       6039.47621(29)                        1
        2000000            B  /MHz       5676.04419(21)                        2
        3000000            C  /MHz       2925.395226(80)                       3
          20000           DJ  /kHz          0.736009(84)                       4
         110000          DJK  /kHz         -0.59493(39)                        5
         200000           DK  /kHz          1.23522(50)                        6
        4010000           dJ  /kHz          0.312779(39)                       7
        4100000           dK  /kHz          0.49358(14)                        8
          30000           HJ  /Hz           0.0003235(35)                      9
         120000          HJK  /Hz           [-0.0000648]                      10
         210000          HKJ  /Hz          -0.00281(17)                       11
         300000           HK  /Hz           0.00328(21)                       12
        4020000           hJ  /Hz           [ 0.0001643]                      13
        4110000          hJK  /Hz           [ 0.0002859]                      14
        4200000           hK  /Hz           [ 0.0008575]                      15
              0         E_gs  /MHz          [ 0.]                             16

 CORRELATION COEFFICIENTS, C.ij:

           A        B        C        -DJ      -DJK     -DK      -dJ      -dK     

A           1.0000
B          -0.3617   1.0000
C           0.1457   0.2786   1.0000
-DJ         0.5313  -0.9191  -0.3185   1.0000
-DJK       -0.5970   0.4995   0.0300  -0.6254   1.0000
-DK        -0.2306  -0.0355  -0.0533   0.0043  -0.5802   1.0000
-dJ         0.5669  -0.8991  -0.0042   0.9228  -0.5999  -0.0274   1.0000
-dK         0.0084  -0.0567   0.2175   0.0499   0.5266  -0.7564   0.0838   1.0000
HJ         -0.0095   0.1793   0.7409  -0.3392   0.1438  -0.0441   0.0389   0.0456
HKJ         0.5017   0.0193   0.3142   0.1378  -0.4105  -0.0138   0.1248   0.2739
HK         -0.2702   0.1215  -0.3234  -0.2139   0.3416  -0.0957  -0.2240  -0.3987

           HJ       HKJ      HK      

HJ          1.0000
HKJ        -0.0777   1.0000
HK          0.0262  -0.8959   1.0000

 Mean value of |C.ij|, i.ne.j =   0.2956
 Mean value of  C.ij,  i.ne.j =  -0.0456


 No correlations with absolute value greater than 0.9950


 Worst fitted lines (obs-calc/error):

   881:    2.0        241:   -2.0         56:    2.0       2117:   -1.9
  1502:    1.9         24:   -1.9       2288:   -1.9       1739:   -1.9
  2193:   -1.9        259:    1.9        863:   -1.9        489:   -1.9
   104:    1.9         66:    1.9        926:   -1.9        181:   -1.9
   146:    1.8       1377:    1.8        667:   -1.8       2262:    1.8
    78:   -1.8        884:   -1.8        356:    1.8       1956:    1.8
   202:    1.8       2413:    1.8        584:   -1.8        116:   -1.8
  1260:    1.8       1220:   -1.8        210:   -1.8       1649:   -1.8
  1655:    1.8       1907:   -1.8       2402:    1.7        128:   -1.7
   407:    1.7       2107:    1.7       1017:   -1.7       2005:   -1.7
  1108:    1.7       1172:   -1.7       2386:    1.7         36:    1.7
  1414:    1.7        358:    1.7        953:    1.7       2409:   -1.6
  2149:   -1.6       2008:   -1.6

   881: 21 11 10  0   20 11  9  0             190321.6197  -0.0385  0.050   0.0992 0.50
   241: 42 22 21  0   42 20 22  0             124838.3669  -0.0984  0.050  -0.0984 0.63
    56: 40 25 16  0   40 23 17  0              94775.8001   0.0967  0.050   0.0982 0.38
  2117: 63  4 59  0   62  4 58  0             394797.4408  -0.0938  0.050  -0.0973 0.31
  1502: 31 21 10  0   30 21  9  0             308898.6117   0.0960  0.050
    24: 28 15 14  0   28 13 15  0              84253.2805  -0.0958  0.050  -0.0959 0.37
  2288: 46 26 20  0   45 26 19  0             424453.5163  -0.0956  0.050  -0.0956 0.63
  1739: 40 18 22  0   39 18 21  0             342289.0113  -0.0947  0.050  -0.0947 0.62
  2193: 62  8 54  0   61  8 53  0             412325.4007  -0.0942  0.050  -0.0943 0.62
   259: 32 12 21  0   32 10 22  0             125530.5350   0.0940  0.050   0.0941 0.62
                                           _____________________________________
__________________________________________/ SPFIT output reformatted with PIFORM
