# Supplementary material for: Precise Semi-Experimental Equilibrium (r e SE) Structure of Pyridine from 32 Isotopologues: Accurate Assessment of the Effect of Nitrogen-Atom Substitution in Aromatic Rings
Source: J Phys Chem A. 2025 Nov 7;129(46):10737–50. doi: 10.1021/acs.jpca.5c07184 (PMC12641475; doi:10.1021/acs.jpca.5c07184)
Supplement: Supplementary file 2 [file jp5c07184_si_002.zip › Supplementary Information/LSF/pyridine-15N_13C2_SI.res]

Pyridine    N15, 13C2                                 Tue Jul 29 18:03:15 2025

-------------------------------------------------------------------------------------=========
                                              obs         o-c     error     blends     Notes
                                                                         o-c      wt
    / instead of : below denotes (o-c)>3*err
-------------------------------------------------------------------------------------=========
   1: 16  1 15  0   15  1 14  0             101408.4848   0.0622  0.050   0.0623 0.49  
   2: 16  1 15  0   15  2 14  0             101408.4848   0.0622  0.050   0.0623 0.01  
   3: 16  2 15  0   15  1 14  0             101408.4848   0.0622  0.050   0.0623 0.01  
   4: 16  2 15  0   15  2 14  0             101408.4848   0.0622  0.050   0.0623 0.49  
   5: 21  0 21  0   20  0 20  0             124582.6613   0.0916  0.050   0.0916 0.49  
   6: 21  0 21  0   20  1 20  0             124582.6613   0.0916  0.050   0.0916 0.01  
   7: 21  1 21  0   20  0 20  0             124582.6613   0.0916  0.050   0.0916 0.01  
   8: 21  1 21  0   20  1 20  0             124582.6613   0.0916  0.050   0.0916 0.49  
   9: 18  3 15  0   17  3 14  0             124590.4922   0.0043  0.050   0.0044 0.49  
  10: 18  3 15  0   17  4 14  0             124590.4922   0.0043  0.050   0.0044 0.01  
  11: 18  4 15  0   17  3 14  0             124590.4922   0.0043  0.050   0.0044 0.01  
  12: 18  4 15  0   17  4 14  0             124590.4922   0.0043  0.050   0.0044 0.49  
  13: 17  4 13  0   16  4 12  0             124594.7000  -0.0017  0.050  -0.0017 0.49  
  14: 17  4 13  0   16  5 12  0             124594.7000  -0.0017  0.050  -0.0017 0.01  
  15: 17  5 13  0   16  4 12  0             124594.7000  -0.0017  0.050  -0.0017 0.01  
  16: 17  5 13  0   16  5 12  0             124594.7000  -0.0017  0.050  -0.0017 0.49  
  17: 22  0 22  0   21  0 21  0             130376.6341   0.0177  0.050   0.0178 0.49  
  18: 22  0 22  0   21  1 21  0             130376.6341   0.0177  0.050   0.0178 0.01  
  19: 22  1 22  0   21  0 21  0             130376.6341   0.0177  0.050   0.0178 0.01  
  20: 22  1 22  0   21  1 21  0             130376.6341   0.0177  0.050   0.0178 0.49  
  21: 20  2 18  0   19  2 17  0             130381.5276  -0.0119  0.050  -0.0120 0.49  
  22: 20  2 18  0   19  3 17  0             130381.5276  -0.0119  0.050  -0.0120 0.01  
  23: 20  3 18  0   19  2 17  0             130381.5276  -0.0119  0.050  -0.0120 0.01  
  24: 20  3 18  0   19  3 17  0             130381.5276  -0.0119  0.050  -0.0120 0.49  
  25: 19  3 16  0   18  3 15  0             130384.3056  -0.0127  0.050  -0.0128 0.49  
  26: 19  3 16  0   18  4 15  0             130384.3056  -0.0127  0.050  -0.0128 0.01  
  27: 19  4 16  0   18  3 15  0             130384.3056  -0.0127  0.050  -0.0128 0.01  
  28: 19  4 16  0   18  4 15  0             130384.3056  -0.0127  0.050  -0.0128 0.49  
  29: 18  4 14  0   17  4 13  0             130388.1277  -0.0018  0.050  -0.0018 0.49  
  30: 18  4 14  0   17  5 13  0             130388.1277  -0.0018  0.050  -0.0018 0.01  
  31: 18  5 14  0   17  4 13  0             130388.1277  -0.0018  0.050  -0.0018 0.01  
  32: 18  5 14  0   17  5 13  0             130388.1277  -0.0018  0.050  -0.0018 0.49  
  33: 17  5 12  0   16  5 11  0             130394.6084  -0.0359  0.050  -0.0360 0.49  
  34: 17  5 12  0   16  6 11  0             130394.6084  -0.0359  0.050  -0.0360 0.01  
  35: 17  6 12  0   16  5 11  0             130394.6084  -0.0359  0.050  -0.0360 0.01  
  36: 17  6 12  0   16  6 11  0             130394.6084  -0.0359  0.050  -0.0360 0.49  
  37: 16  6 10  0   15  6  9  0             130408.3840  -0.0680  0.050  -0.0679 0.49  
  38: 16  6 10  0   15  7  9  0             130408.3840  -0.0677  0.050  -0.0679 0.01  
  39: 16  7 10  0   15  6  9  0             130408.3840  -0.0680  0.050  -0.0679 0.01  
  40: 16  7 10  0   15  7  9  0             130408.3840  -0.0677  0.050  -0.0679 0.49  
  41: 27  0 27  0   26  0 26  0             159345.9258   0.0047  0.050   0.0048 0.49  
  42: 27  0 27  0   26  1 26  0             159345.9258   0.0047  0.050   0.0048 0.01  
  43: 27  1 27  0   26  0 26  0             159345.9258   0.0047  0.050   0.0048 0.01  
  44: 27  1 27  0   26  1 26  0             159345.9258   0.0047  0.050   0.0048 0.49  
  45: 26  1 25  0   25  1 24  0             159348.3267   0.0110  0.050   0.0111 0.49  
  46: 26  1 25  0   25  2 24  0             159348.3267   0.0110  0.050   0.0111 0.01  
  47: 26  2 25  0   25  1 24  0             159348.3267   0.0110  0.050   0.0111 0.01  
  48: 26  2 25  0   25  2 24  0             159348.3267   0.0110  0.050   0.0111 0.49  
  49: 25  2 23  0   24  2 22  0             159350.6431   0.0828  0.050   0.0828 0.49  
  50: 25  2 23  0   24  3 22  0             159350.6431   0.0828  0.050   0.0828 0.01  
  51: 25  3 23  0   24  2 22  0             159350.6431   0.0828  0.050   0.0828 0.01  
  52: 25  3 23  0   24  3 22  0             159350.6431   0.0828  0.050   0.0828 0.49  
  53: 24  3 21  0   23  3 20  0             159352.8490  -0.0017  0.050  -0.0018 0.49  
  54: 24  3 21  0   23  4 20  0             159352.8490  -0.0017  0.050  -0.0018 0.01  
  55: 24  4 21  0   23  3 20  0             159352.8490  -0.0017  0.050  -0.0018 0.01  
  56: 24  4 21  0   23  4 20  0             159352.8490  -0.0017  0.050  -0.0018 0.49  
  57: 22  5 17  0   21  5 16  0             159359.1785   0.0666  0.050   0.0666 0.49  
  58: 22  5 17  0   21  6 16  0             159359.1785   0.0666  0.050   0.0666 0.01  
  59: 22  6 17  0   21  5 16  0             159359.1785   0.0666  0.050   0.0666 0.01  
  60: 22  6 17  0   21  6 16  0             159359.1785   0.0666  0.050   0.0666 0.49  
  61: 20  7 13  0   19  7 12  0             159375.1415  -0.0844  0.050  -0.0844 0.49  
  62: 20  7 13  0   19  8 12  0             159375.1415  -0.0844  0.050  -0.0844 0.01  
  63: 20  8 13  0   19  7 12  0             159375.1415  -0.0844  0.050  -0.0844 0.01  
  64: 20  8 13  0   19  8 12  0             159375.1415  -0.0844  0.050  -0.0844 0.49  
  65: 18  9  9  0   17  9  8  0             159448.9960  -0.0941  0.050  -0.0198 0.49  
  66: 18  9  9  0   17 10  8  0             159448.9960   0.0665  0.050  -0.0198 0.01  
  67: 18 10  9  0   17  9  8  0             159448.9960  -0.1060  0.050  -0.0198 0.01  
  68: 18 10  9  0   17 10  8  0             159448.9960   0.0545  0.050  -0.0198 0.49  
  69: 58 30 28  0   58 29 29  0             163869.2975  -0.0016  0.050  -0.0016 0.01  
  70: 58 30 28  0   58 30 29  0             163869.2975  -0.0016  0.050  -0.0016 0.49  
  71: 58 31 28  0   58 29 29  0             163869.2975  -0.0016  0.050  -0.0016 0.49  
  72: 58 31 28  0   58 30 29  0             163869.2975  -0.0016  0.050  -0.0016 0.01  
  73: 54 26 28  0   54 25 29  0             164194.4810   0.0622  0.050   0.0622 0.01  
  74: 54 26 28  0   54 26 29  0             164194.4810   0.0622  0.050   0.0622 0.49  
  75: 54 27 28  0   54 25 29  0             164194.4810   0.0622  0.050   0.0622 0.49  
  76: 54 27 28  0   54 26 29  0             164194.4810   0.0622  0.050   0.0622 0.01  
  77: 52 24 28  0   52 23 29  0             164334.6810   0.0826  0.050   0.0826 0.01  
  78: 52 24 28  0   52 24 29  0             164334.6810   0.0826  0.050   0.0826 0.49  
  79: 52 25 28  0   52 23 29  0             164334.6810   0.0826  0.050   0.0826 0.49  
  80: 52 25 28  0   52 24 29  0             164334.6810   0.0826  0.050   0.0826 0.01  
  81: 16 14  2  0   15 14  1  0             164466.2330   0.0683  0.050               
  82: 49 21 28  0   49 20 29  0             164519.8686  -0.0017  0.050  -0.0018 0.01  
  83: 49 21 28  0   49 21 29  0             164519.8686  -0.0017  0.050  -0.0018 0.49  
  84: 49 22 28  0   49 20 29  0             164519.8686  -0.0017  0.050  -0.0018 0.49  
  85: 49 22 28  0   49 21 29  0             164519.8686  -0.0017  0.050  -0.0018 0.01  
  86: 48 20 28  0   48 19 29  0             164575.4695   0.0136  0.050   0.0136 0.01  
  87: 48 20 28  0   48 20 29  0             164575.4695   0.0136  0.050   0.0136 0.49  
  88: 48 21 28  0   48 19 29  0             164575.4695   0.0136  0.050   0.0136 0.49  
  89: 48 21 28  0   48 20 29  0             164575.4695   0.0136  0.050   0.0136 0.01  
  90: 47 19 28  0   47 18 29  0             164628.0951  -0.0567  0.050  -0.0567 0.01  
  91: 47 19 28  0   47 19 29  0             164628.0951  -0.0567  0.050  -0.0567 0.49  
  92: 47 20 28  0   47 18 29  0             164628.0951  -0.0567  0.050  -0.0567 0.49  
  93: 47 20 28  0   47 19 29  0             164628.0951  -0.0567  0.050  -0.0567 0.01  
  94: 46 18 28  0   46 17 29  0             164678.0346  -0.0366  0.050  -0.0367 0.03  
  95: 46 18 28  0   46 18 29  0             164678.0346  -0.0366  0.050  -0.0367 0.95  
  96: 46 19 28  0   46 18 29  0             164678.0346  -0.0366  0.050  -0.0367 0.03  
  97: 45 17 28  0   45 16 29  0             164725.3416   0.0174  0.050   0.0174 0.01  
  98: 45 17 28  0   45 17 29  0             164725.3416   0.0174  0.050   0.0174 0.49  
  99: 45 18 28  0   45 16 29  0             164725.3416   0.0174  0.050   0.0174 0.49  
 100: 45 18 28  0   45 17 29  0             164725.3416   0.0174  0.050   0.0174 0.01  
 101: 44 16 28  0   44 15 29  0             164770.0303   0.0123  0.050   0.0123 0.01  
 102: 44 16 28  0   44 16 29  0             164770.0303   0.0123  0.050   0.0123 0.49  
 103: 44 17 28  0   44 15 29  0             164770.0303   0.0123  0.050   0.0123 0.49  
 104: 44 17 28  0   44 16 29  0             164770.0303   0.0123  0.050   0.0123 0.01  
 105: 43 15 28  0   43 14 29  0             164812.3200   0.0634  0.050   0.0635 0.01  
 106: 43 15 28  0   43 15 29  0             164812.3200   0.0634  0.050   0.0635 0.49  
 107: 43 16 28  0   43 14 29  0             164812.3200   0.0634  0.050   0.0635 0.49  
 108: 43 16 28  0   43 15 29  0             164812.3200   0.0634  0.050   0.0635 0.01  
 109: 41 13 28  0   41 12 29  0             164889.7804   0.0092  0.050   0.0093 0.03  
 110: 41 14 28  0   41 12 29  0             164889.7804   0.0092  0.050   0.0093 0.95  
 111: 41 14 28  0   41 13 29  0             164889.7804   0.0092  0.050   0.0093 0.03  
 112: 40 12 28  0   40 11 29  0             164925.2721   0.0302  0.050   0.0303 0.01  
 113: 40 12 28  0   40 12 29  0             164925.2721   0.0302  0.050   0.0303 0.49  
 114: 40 13 28  0   40 11 29  0             164925.2721   0.0302  0.050   0.0303 0.49  
 115: 40 13 28  0   40 12 29  0             164925.2721   0.0302  0.050   0.0303 0.01  
 116: 39 11 28  0   39 10 29  0             164958.6399  -0.0067  0.050  -0.0067 0.01  
 117: 39 11 28  0   39 11 29  0             164958.6399  -0.0067  0.050  -0.0067 0.49  
 118: 39 12 28  0   39 10 29  0             164958.6399  -0.0067  0.050  -0.0067 0.49  
 119: 39 12 28  0   39 11 29  0             164958.6399  -0.0067  0.050  -0.0067 0.01  
 120: 37  9 28  0   37  8 29  0             165019.6031  -0.0153  0.050  -0.0154 0.01  
 121: 37  9 28  0   37  9 29  0             165019.6031  -0.0153  0.050  -0.0154 0.49  
 122: 37 10 28  0   37  8 29  0             165019.6031  -0.0153  0.050  -0.0154 0.49  
 123: 37 10 28  0   37  9 29  0             165019.6031  -0.0153  0.050  -0.0154 0.01  
 124: 36  8 28  0   36  7 29  0             165047.3488  -0.0105  0.050  -0.0106 0.03  
 125: 36  8 28  0   36  8 29  0             165047.3488  -0.0105  0.050  -0.0106 0.95  
 126: 36  9 28  0   36  8 29  0             165047.3488  -0.0105  0.050  -0.0106 0.03  
 127: 33  5 28  0   33  4 29  0             165120.5948   0.0041  0.050   0.0042 0.03  
 128: 33  6 28  0   33  4 29  0             165120.5948   0.0041  0.050   0.0042 0.95  
 129: 33  6 28  0   33  5 29  0             165120.5948   0.0041  0.050   0.0042 0.03  
 130: 28  0 28  0   27  0 27  0             165139.5942   0.0162  0.050   0.0163 0.50  
 131: 28  1 28  0   27  1 27  0             165139.5942   0.0162  0.050   0.0163 0.50  
 132: 27  1 26  0   26  1 25  0             165141.9826   0.0235  0.050   0.0236 0.50  
 133: 27  2 26  0   26  2 25  0             165141.9826   0.0235  0.050   0.0236 0.50  
 134: 25  3 22  0   24  3 21  0             165146.4033   0.0148  0.050   0.0149 0.50  
 135: 25  4 22  0   24  4 21  0             165146.4033   0.0148  0.050   0.0149 0.50  
 136: 24  4 20  0   23  4 19  0             165148.9215   0.0193  0.050   0.0194 0.50  
 137: 24  5 20  0   23  5 19  0             165148.9215   0.0193  0.050   0.0194 0.50  
 138: 23  5 18  0   22  5 17  0             165152.2395   0.0340  0.050   0.0340 0.50  
 139: 23  6 18  0   22  6 17  0             165152.2395   0.0340  0.050   0.0340 0.50  
 140: 22  6 16  0   21  6 15  0             165157.2701   0.0248  0.050   0.0248 0.50  
 141: 22  7 16  0   21  7 15  0             165157.2701   0.0248  0.050   0.0248 0.50  
 142: 31  3 28  0   31  2 29  0             165161.8639   0.0025  0.050   0.0025 0.01  
 143: 31  3 28  0   31  3 29  0             165161.8639   0.0025  0.050   0.0025 0.49  
 144: 31  4 28  0   31  2 29  0             165161.8639   0.0025  0.050   0.0025 0.49  
 145: 31  4 28  0   31  3 29  0             165161.8639   0.0025  0.050   0.0025 0.01  
 146: 21  7 14  0   20  7 13  0             165166.0335   0.0176  0.050   0.0177 0.50  
 147: 21  8 14  0   20  8 13  0             165166.0335   0.0176  0.050   0.0177 0.50  
 148: 20  8 12  0   19  8 11  0             165183.2078  -0.0032  0.050  -0.0033 0.50  
 149: 20  9 12  0   19  9 11  0             165183.2078  -0.0032  0.050  -0.0033 0.50  
 150: 19  9 10  0   18  9  9  0             165221.6265   0.0199  0.050   0.0255 0.50  
 151: 19 10 10  0   18 10  9  0             165221.6265   0.0310  0.050   0.0255 0.50  
 152: 18 11  8  0   17 11  7  0             165322.4076   0.0693  0.050               
 153: 18 10  8  0   17 10  7  0             165326.5276   0.0516  0.050               
 154: 17 12  6  0   16 12  5  0             165457.2574  -0.0559  0.050               
 155: 17 11  6  0   16 11  5  0             165972.0530   0.0590  0.050               
 156: 16 12  4  0   15 12  3  0             168798.4334  -0.0277  0.050               
 157: 16 13  3  0   15 13  2  0             169353.3960  -0.0611  0.050               
 158: 58 29 29  0   58 28 30  0             169771.6502   0.0223  0.050   0.0224 0.01  
 159: 58 29 29  0   58 29 30  0             169771.6502   0.0223  0.050   0.0224 0.49  
 160: 58 30 29  0   58 28 30  0             169771.6502   0.0223  0.050   0.0224 0.49  
 161: 58 30 29  0   58 29 30  0             169771.6502   0.0223  0.050   0.0224 0.01  
 162: 52 23 29  0   52 22 30  0             170201.3789   0.0791  0.050   0.0792 0.01  
 163: 52 23 29  0   52 23 30  0             170201.3789   0.0791  0.050   0.0792 0.49  
 164: 52 24 29  0   52 22 30  0             170201.3789   0.0791  0.050   0.0792 0.49  
 165: 52 24 29  0   52 23 30  0             170201.3789   0.0791  0.050   0.0792 0.01  
 166: 51 22 29  0   51 21 30  0             170261.5545   0.0500  0.050   0.0500 0.01  
 167: 51 22 29  0   51 22 30  0             170261.5545   0.0500  0.050   0.0500 0.49  
 168: 51 23 29  0   51 21 30  0             170261.5545   0.0500  0.050   0.0500 0.49  
 169: 51 23 29  0   51 22 30  0             170261.5545   0.0500  0.050   0.0500 0.01  
 170: 50 21 29  0   50 20 30  0             170318.8529   0.0936  0.050   0.0936 0.01  
 171: 50 21 29  0   50 21 30  0             170318.8529   0.0936  0.050   0.0936 0.49  
 172: 50 22 29  0   50 20 30  0             170318.8529   0.0936  0.050   0.0936 0.49  
 173: 50 22 29  0   50 21 30  0             170318.8529   0.0936  0.050   0.0936 0.01  
 174: 49 20 29  0   49 19 30  0             170373.2701   0.0965  0.050   0.0965 0.01  
 175: 49 20 29  0   49 20 30  0             170373.2701   0.0965  0.050   0.0965 0.49  
 176: 49 21 29  0   49 19 30  0             170373.2701   0.0965  0.050   0.0965 0.49  
 177: 49 21 29  0   49 20 30  0             170373.2701   0.0965  0.050   0.0965 0.01  
 178: 48 19 29  0   48 18 30  0             170424.8456  -0.0079  0.050  -0.0080 0.01  
 179: 48 19 29  0   48 19 30  0             170424.8456  -0.0079  0.050  -0.0080 0.49  
 180: 48 20 29  0   48 18 30  0             170424.8456  -0.0079  0.050  -0.0080 0.49  
 181: 48 20 29  0   48 19 30  0             170424.8456  -0.0079  0.050  -0.0080 0.01  
 182: 17 13  5  0   16 13  4  0             170505.5420  -0.0474  0.050               
 183: 46 17 29  0   46 16 30  0             170520.4403   0.0168  0.050   0.0169 0.01  
 184: 46 17 29  0   46 17 30  0             170520.4403   0.0168  0.050   0.0169 0.49  
 185: 46 18 29  0   46 16 30  0             170520.4403   0.0168  0.050   0.0169 0.49  
 186: 46 18 29  0   46 17 30  0             170520.4403   0.0168  0.050   0.0169 0.01  
 187: 45 16 29  0   45 15 30  0             170564.4553  -0.0572  0.050  -0.0572 0.01  
 188: 45 16 29  0   45 16 30  0             170564.4553  -0.0572  0.050  -0.0572 0.49  
 189: 45 17 29  0   45 15 30  0             170564.4553  -0.0572  0.050  -0.0572 0.49  
 190: 45 17 29  0   45 16 30  0             170564.4553  -0.0572  0.050  -0.0572 0.01  
 191: 44 15 29  0   44 14 30  0             170606.1796  -0.0867  0.050  -0.0867 0.01  
 192: 44 15 29  0   44 15 30  0             170606.1796  -0.0867  0.050  -0.0867 0.49  
 193: 44 16 29  0   44 14 30  0             170606.1796  -0.0867  0.050  -0.0867 0.49  
 194: 44 16 29  0   44 15 30  0             170606.1796  -0.0867  0.050  -0.0867 0.01  
 195: 43 14 29  0   43 13 30  0             170645.7814   0.0031  0.050   0.0032 0.03  
 196: 43 15 29  0   43 13 30  0             170645.7814   0.0031  0.050   0.0032 0.95  
 197: 43 15 29  0   43 14 30  0             170645.7814   0.0031  0.050   0.0032 0.03  
 198: 42 13 29  0   42 12 30  0             170683.1732   0.0343  0.050   0.0343 0.01  
 199: 42 13 29  0   42 13 30  0             170683.1732   0.0343  0.050   0.0343 0.49  
 200: 42 14 29  0   42 12 30  0             170683.1732   0.0343  0.050   0.0343 0.49  
 201: 42 14 29  0   42 13 30  0             170683.1732   0.0343  0.050   0.0343 0.01  
 202: 41 12 29  0   41 11 30  0             170718.3650  -0.0718  0.050  -0.0718 0.01  
 203: 41 12 29  0   41 12 30  0             170718.3650  -0.0718  0.050  -0.0718 0.49  
 204: 41 13 29  0   41 11 30  0             170718.3650  -0.0718  0.050  -0.0718 0.49  
 205: 41 13 29  0   41 12 30  0             170718.3650  -0.0718  0.050  -0.0718 0.01  
 206: 39 10 29  0   39  9 30  0             170783.1780  -0.0081  0.050  -0.0081 0.01  
 207: 39 10 29  0   39 10 30  0             170783.1780  -0.0081  0.050  -0.0081 0.49  
 208: 39 11 29  0   39  9 30  0             170783.1780  -0.0081  0.050  -0.0081 0.49  
 209: 39 11 29  0   39 10 30  0             170783.1780  -0.0081  0.050  -0.0081 0.01  
 210: 37  8 29  0   37  7 30  0             170840.7186   0.0321  0.050   0.0322 0.01  
 211: 37  8 29  0   37  8 30  0             170840.7186   0.0321  0.050   0.0322 0.49  
 212: 37  9 29  0   37  7 30  0             170840.7186   0.0321  0.050   0.0322 0.49  
 213: 37  9 29  0   37  8 30  0             170840.7186   0.0321  0.050   0.0322 0.01  
 214: 35  6 29  0   35  6 30  0             170891.5511  -0.0103  0.050  -0.0103 0.49  
 215: 35  7 29  0   35  5 30  0             170891.5511  -0.0103  0.050  -0.0103 0.49  
 216: 35  7 29  0   35  6 30  0             170891.5511  -0.0103  0.050  -0.0103 0.01  
 217: 34  5 29  0   34  4 30  0             170914.6084  -0.0913  0.050  -0.0914 0.01  
 218: 34  5 29  0   34  5 30  0             170914.6084  -0.0913  0.050  -0.0914 0.49  
 219: 34  6 29  0   34  4 30  0             170914.6084  -0.0913  0.050  -0.0914 0.49  
 220: 34  6 29  0   34  5 30  0             170914.6084  -0.0913  0.050  -0.0914 0.01  
 221: 29  0 29  0   28  0 28  0             170933.1727   0.0119  0.050   0.0119 0.49  
 222: 29  0 29  0   28  1 28  0             170933.1727   0.0119  0.050   0.0119 0.01  
 223: 29  1 29  0   28  0 28  0             170933.1727   0.0119  0.050   0.0119 0.01  
 224: 29  1 29  0   28  1 28  0             170933.1727   0.0119  0.050   0.0119 0.49  
 225: 28  1 27  0   27  1 26  0             170935.5495   0.0208  0.050   0.0209 0.50  
 226: 28  2 27  0   27  2 26  0             170935.5495   0.0208  0.050   0.0209 0.50  
 227: 27  2 25  0   26  2 24  0             170937.7290   0.0233  0.050   0.0234 0.50  
 228: 27  3 25  0   26  3 24  0             170937.7290   0.0233  0.050   0.0234 0.50  
 229: 26  3 23  0   25  3 22  0             170939.8706   0.0116  0.050   0.0116 0.50  
 230: 26  4 23  0   25  4 22  0             170939.8706   0.0116  0.050   0.0116 0.50  
 231: 25  4 21  0   24  4 20  0             170942.2493   0.0047  0.050   0.0047 0.50  
 232: 25  5 21  0   24  5 20  0             170942.2493   0.0047  0.050   0.0047 0.50  
 233: 24  5 19  0   23  5 18  0             170945.3318   0.0411  0.050   0.0412 0.50  
 234: 24  6 19  0   23  6 18  0             170945.3318   0.0411  0.050   0.0412 0.50  
 235: 23  6 17  0   22  6 16  0             170949.8101   0.0279  0.050   0.0280 0.50  
 236: 23  7 17  0   22  7 16  0             170949.8101   0.0279  0.050   0.0280 0.50  
 237: 22  7 15  0   21  7 14  0             170957.3100   0.0146  0.050   0.0146 0.50  
 238: 22  8 15  0   21  8 14  0             170957.3100   0.0146  0.050   0.0146 0.50  
 239: 21  8 13  0   20  8 12  0             170971.3329   0.0045  0.050   0.0045 0.50  
 240: 21  9 13  0   20  9 12  0             170971.3329   0.0045  0.050   0.0045 0.50  
 241: 20  9 11  0   19  9 10  0             171000.6892   0.0129  0.050   0.0134 0.49  
 242: 20  9 11  0   19 10 10  0             171000.6892   0.0138  0.050   0.0134 0.01  
 243: 20 10 11  0   19  9 10  0             171000.6892   0.0129  0.050   0.0134 0.01  
 244: 20 10 11  0   19 10 10  0             171000.6892   0.0137  0.050   0.0134 0.49  
 245: 19 10  9  0   18 10  8  0             171071.6316  -0.2519  0.050  -0.0620 0.49  
 246: 19 10  9  0   18 11  8  0             171071.6316   0.1612  0.050  -0.0620 0.01  
 247: 19 11  9  0   18 10  8  0             171071.6316  -0.2852  0.050  -0.0620 0.01  
 248: 19 11  9  0   18 11  8  0             171071.6316   0.1279  0.050  -0.0620 0.49  
 249: 18 12  7  0   17 12  6  0             171252.4207  -0.0068  0.050               
 250: 18 11  7  0   17 11  6  0             171329.8437  -0.0331  0.050               
 251: 17 15  3  0   16 15  2  0             172610.4546   0.0117  0.050               
 252: 17 12  5  0   16 12  4  0             173811.2830  -0.0402  0.050               
 253: 64 34 30  0   64 33 31  0             175136.9239   0.0191  0.050   0.0191 0.01  
 254: 64 34 30  0   64 34 31  0             175136.9239   0.0191  0.050   0.0191 0.49  
 255: 64 35 30  0   64 33 31  0             175136.9239   0.0191  0.050   0.0191 0.49  
 256: 64 35 30  0   64 34 31  0             175136.9239   0.0191  0.050   0.0191 0.01  
 257: 60 30 30  0   60 29 31  0             175501.2224   0.0298  0.050   0.0299 0.01  
 258: 60 30 30  0   60 30 31  0             175501.2224   0.0298  0.050   0.0299 0.49  
 259: 60 31 30  0   60 29 31  0             175501.2224   0.0298  0.050   0.0299 0.49  
 260: 60 31 30  0   60 30 31  0             175501.2224   0.0298  0.050   0.0299 0.01  
 261: 57 27 30  0   57 26 31  0             175735.1286   0.0001  0.050   0.0001 0.01  
 262: 57 27 30  0   57 27 31  0             175735.1286   0.0001  0.050   0.0001 0.49  
 263: 57 28 30  0   57 26 31  0             175735.1286   0.0001  0.050   0.0001 0.49  
 264: 57 28 30  0   57 27 31  0             175735.1286   0.0001  0.050   0.0001 0.01  
 265: 56 26 30  0   56 25 31  0             175806.2817   0.0031  0.050   0.0031 0.01  
 266: 56 26 30  0   56 26 31  0             175806.2817   0.0031  0.050   0.0031 0.49  
 267: 56 27 30  0   56 25 31  0             175806.2817   0.0031  0.050   0.0031 0.49  
 268: 56 27 30  0   56 26 31  0             175806.2817   0.0031  0.050   0.0031 0.01  
 269: 54 24 30  0   54 23 31  0             175939.0168  -0.0081  0.050  -0.0082 0.01  
 270: 54 24 30  0   54 24 31  0             175939.0168  -0.0081  0.050  -0.0082 0.49  
 271: 54 25 30  0   54 23 31  0             175939.0168  -0.0081  0.050  -0.0082 0.49  
 272: 54 25 30  0   54 24 31  0             175939.0168  -0.0081  0.050  -0.0082 0.01  
 273: 53 23 30  0   53 22 31  0             176000.8124  -0.0282  0.050  -0.0282 0.01  
 274: 53 23 30  0   53 23 31  0             176000.8124  -0.0282  0.050  -0.0282 0.49  
 275: 53 24 30  0   53 22 31  0             176000.8124  -0.0282  0.050  -0.0282 0.49  
 276: 53 24 30  0   53 23 31  0             176000.8124  -0.0282  0.050  -0.0282 0.01  
 277: 52 22 30  0   52 21 31  0             176059.8126   0.0528  0.050   0.0529 0.01  
 278: 52 22 30  0   52 22 31  0             176059.8126   0.0528  0.050   0.0529 0.49  
 279: 52 23 30  0   52 21 31  0             176059.8126   0.0528  0.050   0.0529 0.49  
 280: 52 23 30  0   52 22 31  0             176059.8126   0.0528  0.050   0.0529 0.01  
 281: 51 21 30  0   51 20 31  0             176115.9127   0.0276  0.050   0.0276 0.01  
 282: 51 21 30  0   51 21 31  0             176115.9127   0.0276  0.050   0.0276 0.49  
 283: 51 22 30  0   51 20 31  0             176115.9127   0.0276  0.050   0.0276 0.49  
 284: 51 22 30  0   51 21 31  0             176115.9127   0.0276  0.050   0.0276 0.01  
 285: 50 20 30  0   50 19 31  0             176169.3319   0.0146  0.050   0.0147 0.01  
 286: 50 20 30  0   50 20 31  0             176169.3319   0.0146  0.050   0.0147 0.49  
 287: 50 21 30  0   50 19 31  0             176169.3319   0.0146  0.050   0.0147 0.49  
 288: 50 21 30  0   50 20 31  0             176169.3319   0.0146  0.050   0.0147 0.01  
 289: 49 19 30  0   49 18 31  0             176220.1497  -0.0042  0.050  -0.0042 0.01  
 290: 49 19 30  0   49 19 31  0             176220.1497  -0.0042  0.050  -0.0042 0.49  
 291: 49 20 30  0   49 18 31  0             176220.1497  -0.0042  0.050  -0.0042 0.49  
 292: 49 20 30  0   49 19 31  0             176220.1497  -0.0042  0.050  -0.0042 0.01  
 293: 47 17 30  0   47 16 31  0             176314.4025  -0.0179  0.050  -0.0179 0.01  
 294: 47 17 30  0   47 17 31  0             176314.4025  -0.0179  0.050  -0.0179 0.49  
 295: 47 18 30  0   47 16 31  0             176314.4025  -0.0179  0.050  -0.0179 0.49  
 296: 47 18 30  0   47 17 31  0             176314.4025  -0.0179  0.050  -0.0179 0.01  
 297: 46 16 30  0   46 15 31  0             176358.0459   0.0120  0.050   0.0121 0.01  
 298: 46 16 30  0   46 16 31  0             176358.0459   0.0120  0.050   0.0121 0.49  
 299: 46 17 30  0   46 15 31  0             176358.0459   0.0120  0.050   0.0121 0.49  
 300: 46 17 30  0   46 16 31  0             176358.0459   0.0120  0.050   0.0121 0.01  
 301: 45 15 30  0   45 14 31  0             176399.4542   0.0348  0.050   0.0349 0.01  
 302: 45 15 30  0   45 15 31  0             176399.4542   0.0348  0.050   0.0349 0.49  
 303: 45 16 30  0   45 14 31  0             176399.4542   0.0348  0.050   0.0349 0.49  
 304: 45 16 30  0   45 15 31  0             176399.4542   0.0348  0.050   0.0349 0.01  
 305: 44 14 30  0   44 13 31  0             176438.6935   0.0305  0.050   0.0305 0.01  
 306: 44 14 30  0   44 14 31  0             176438.6935   0.0305  0.050   0.0305 0.49  
 307: 44 15 30  0   44 13 31  0             176438.6935   0.0305  0.050   0.0305 0.49  
 308: 44 15 30  0   44 14 31  0             176438.6935   0.0305  0.050   0.0305 0.01  
 309: 42 12 30  0   42 11 31  0             176511.0164  -0.0416  0.050  -0.0417 0.01  
 310: 42 12 30  0   42 12 31  0             176511.0164  -0.0416  0.050  -0.0417 0.49  
 311: 42 13 30  0   42 11 31  0             176511.0164  -0.0416  0.050  -0.0417 0.49  
 312: 42 13 30  0   42 12 31  0             176511.0164  -0.0416  0.050  -0.0417 0.01  
 313: 40 10 30  0   40  9 31  0             176575.8304  -0.0339  0.050  -0.0339 0.01  
 314: 40 10 30  0   40 10 31  0             176575.8304  -0.0339  0.050  -0.0339 0.49  
 315: 40 11 30  0   40  9 31  0             176575.8304  -0.0339  0.050  -0.0339 0.49  
 316: 40 11 30  0   40 10 31  0             176575.8304  -0.0339  0.050  -0.0339 0.01  
 317: 38  8 30  0   38  7 31  0             176633.6769  -0.0163  0.050  -0.0163 0.01  
 318: 38  8 30  0   38  8 31  0             176633.6769  -0.0163  0.050  -0.0163 0.49  
 319: 38  9 30  0   38  7 31  0             176633.6769  -0.0163  0.050  -0.0163 0.49  
 320: 38  9 30  0   38  8 31  0             176633.6769  -0.0163  0.050  -0.0163 0.01  
 321: 37  7 30  0   37  6 31  0             176660.1942   0.0209  0.050   0.0210 0.01  
 322: 37  7 30  0   37  7 31  0             176660.1942   0.0209  0.050   0.0210 0.49  
 323: 37  8 30  0   37  6 31  0             176660.1942   0.0209  0.050   0.0210 0.49  
 324: 37  8 30  0   37  7 31  0             176660.1942   0.0209  0.050   0.0210 0.01  
 325: 35  5 30  0   35  4 31  0             176708.5969  -0.0142  0.050  -0.0143 0.01  
 326: 35  5 30  0   35  5 31  0             176708.5969  -0.0142  0.050  -0.0143 0.49  
 327: 35  6 30  0   35  4 31  0             176708.5969  -0.0142  0.050  -0.0143 0.49  
 328: 35  6 30  0   35  5 31  0             176708.5969  -0.0142  0.050  -0.0143 0.01  
 329: 30  0 30  0   29  0 29  0             176726.6638  -0.0031  0.050  -0.0031 0.49  
 330: 30  0 30  0   29  1 29  0             176726.6638  -0.0031  0.050  -0.0031 0.01  
 331: 30  1 30  0   29  0 29  0             176726.6638  -0.0031  0.050  -0.0031 0.01  
 332: 30  1 30  0   29  1 29  0             176726.6638  -0.0031  0.050  -0.0031 0.49  
 333: 29  1 28  0   28  1 27  0             176729.0098  -0.0121  0.050  -0.0121 0.49  
 334: 29  1 28  0   28  2 27  0             176729.0098  -0.0121  0.050  -0.0121 0.01  
 335: 29  2 28  0   28  1 27  0             176729.0098  -0.0121  0.050  -0.0121 0.01  
 336: 29  2 28  0   28  2 27  0             176729.0098  -0.0121  0.050  -0.0121 0.49  
 337: 28  2 26  0   27  2 25  0             176731.1560  -0.0109  0.050  -0.0110 0.49  
 338: 28  2 26  0   27  3 25  0             176731.1560  -0.0109  0.050  -0.0110 0.01  
 339: 28  3 26  0   27  2 25  0             176731.1560  -0.0109  0.050  -0.0110 0.01  
 340: 28  3 26  0   27  3 25  0             176731.1560  -0.0109  0.050  -0.0110 0.49  
 341: 27  3 24  0   26  3 23  0             176733.2598   0.0012  0.050   0.0013 0.49  
 342: 27  3 24  0   26  4 23  0             176733.2598   0.0012  0.050   0.0013 0.01  
 343: 27  4 24  0   26  3 23  0             176733.2598   0.0012  0.050   0.0013 0.01  
 344: 27  4 24  0   26  4 23  0             176733.2598   0.0012  0.050   0.0013 0.49  
 345: 26  4 22  0   25  4 21  0             176735.5316   0.0033  0.050   0.0033 0.49  
 346: 26  4 22  0   25  5 21  0             176735.5316   0.0033  0.050   0.0033 0.01  
 347: 26  5 22  0   25  4 21  0             176735.5316   0.0033  0.050   0.0033 0.01  
 348: 26  5 22  0   25  5 21  0             176735.5316   0.0033  0.050   0.0033 0.49  
 349: 25  5 20  0   24  5 19  0             176738.3574   0.0066  0.050   0.0066 0.49  
 350: 25  5 20  0   24  6 19  0             176738.3574   0.0066  0.050   0.0066 0.01  
 351: 25  6 20  0   24  5 19  0             176738.3574   0.0066  0.050   0.0066 0.01  
 352: 25  6 20  0   24  6 19  0             176738.3574   0.0066  0.050   0.0066 0.49  
 353: 24  6 18  0   23  6 17  0             176742.4078   0.0209  0.050   0.0210 0.49  
 354: 24  6 18  0   23  7 17  0             176742.4078   0.0209  0.050   0.0210 0.01  
 355: 24  7 18  0   23  6 17  0             176742.4078   0.0209  0.050   0.0210 0.01  
 356: 24  7 18  0   23  7 17  0             176742.4078   0.0209  0.050   0.0210 0.49  
 357: 23  7 16  0   22  7 15  0             176748.9022  -0.0044  0.050  -0.0045 0.49  
 358: 23  7 16  0   22  8 15  0             176748.9022  -0.0044  0.050  -0.0045 0.01  
 359: 23  8 16  0   22  7 15  0             176748.9022  -0.0044  0.050  -0.0045 0.01  
 360: 23  8 16  0   22  8 15  0             176748.9022  -0.0044  0.050  -0.0045 0.49  
 361: 33  3 30  0   33  2 31  0             176751.5154   0.0568  0.050   0.0568 0.01  
 362: 33  3 30  0   33  3 31  0             176751.5154   0.0568  0.050   0.0568 0.49  
 363: 33  4 30  0   33  2 31  0             176751.5154   0.0568  0.050   0.0568 0.49  
 364: 33  4 30  0   33  3 31  0             176751.5154   0.0568  0.050   0.0568 0.01  
 365: 22  8 14  0   21  8 13  0             176760.5723  -0.0140  0.050  -0.0141 0.96  
 366: 22  8 14  0   21  9 13  0             176760.5723  -0.0140  0.050  -0.0141 0.02  
 367: 22  9 14  0   21  8 13  0             176760.5723  -0.0140  0.050  -0.0141 0.02  
 368: 32  2 30  0   32  1 31  0             176770.9167  -0.0267  0.050  -0.0268 0.01  
 369: 32  2 30  0   32  2 31  0             176770.9167  -0.0267  0.050  -0.0268 0.49  
 370: 32  3 30  0   32  1 31  0             176770.9167  -0.0267  0.050  -0.0268 0.49  
 371: 32  3 30  0   32  2 31  0             176770.9167  -0.0267  0.050  -0.0268 0.01  
 372: 21  9 12  0   20 10 11  0             176783.6782  -0.0386  0.050  -0.0387 0.02  
 373: 21 10 12  0   20  9 11  0             176783.6782  -0.0387  0.050  -0.0387 0.02  
 374: 21 10 12  0   20 10 11  0             176783.6782  -0.0386  0.050  -0.0387 0.96  
 375: 20 10 10  0   19 10  9  0             176835.4106  -0.0206  0.050  -0.0052 0.49  
 376: 20 10 10  0   19 11  9  0             176835.4106   0.0126  0.050  -0.0052 0.01  
 377: 20 11 10  0   19 10  9  0             176835.4106  -0.0230  0.050  -0.0052 0.01  
 378: 20 11 10  0   19 11  9  0             176835.4106   0.0101  0.050  -0.0052 0.49  
 379: 19 12  8  0   18 12  7  0             176969.4788  -0.0239  0.050               
 380: 19 11  8  0   18 11  7  0             176978.6566  -0.0116  0.050               
 381: 18 13  6  0   17 13  5  0             177070.1801  -0.0450  0.050               
 382: 17 14  3  0   16 14  2  0             179184.9782   0.0349  0.050               
 383: 17 13  4  0   16 13  3  0             180327.5800   0.0746  0.050               
 384: 64 33 31  0   64 32 32  0             181052.0751   0.0510  0.050   0.0511 0.01  
 385: 64 33 31  0   64 33 32  0             181052.0751   0.0510  0.050   0.0511 0.49  
 386: 64 34 31  0   64 32 32  0             181052.0751   0.0510  0.050   0.0511 0.49  
 387: 64 34 31  0   64 33 32  0             181052.0751   0.0510  0.050   0.0511 0.01  
 388: 62 31 31  0   62 30 32  0             181228.2304  -0.0739  0.050  -0.0740 0.01  
 389: 62 31 31  0   62 31 32  0             181228.2304  -0.0739  0.050  -0.0740 0.49  
 390: 62 32 31  0   62 30 32  0             181228.2304  -0.0739  0.050  -0.0740 0.49  
 391: 62 32 31  0   62 31 32  0             181228.2304  -0.0739  0.050  -0.0740 0.01  
 392: 61 30 31  0   61 29 32  0             181311.0287   0.0405  0.050   0.0405 0.01  
 393: 61 30 31  0   61 30 32  0             181311.0287   0.0405  0.050   0.0405 0.49  
 394: 61 31 31  0   61 29 32  0             181311.0287   0.0405  0.050   0.0405 0.49  
 395: 61 31 31  0   61 30 32  0             181311.0287   0.0405  0.050   0.0405 0.01  
 396: 60 29 31  0   60 28 32  0             181390.1169  -0.0727  0.050  -0.0727 0.01  
 397: 60 29 31  0   60 29 32  0             181390.1169  -0.0727  0.050  -0.0727 0.49  
 398: 60 30 31  0   60 28 32  0             181390.1169  -0.0727  0.050  -0.0727 0.49  
 399: 60 30 31  0   60 29 32  0             181390.1169  -0.0727  0.050  -0.0727 0.01  
 400: 59 28 31  0   59 27 32  0             181465.9632  -0.0583  0.050  -0.0584 0.01  
 401: 59 28 31  0   59 28 32  0             181465.9632  -0.0583  0.050  -0.0584 0.49  
 402: 59 29 31  0   59 27 32  0             181465.9632  -0.0583  0.050  -0.0584 0.49  
 403: 59 29 31  0   59 28 32  0             181465.9632  -0.0583  0.050  -0.0584 0.01  
 404: 58 27 31  0   58 26 32  0             181538.5683  -0.0255  0.050  -0.0256 0.01  
 405: 58 27 31  0   58 27 32  0             181538.5683  -0.0255  0.050  -0.0256 0.49  
 406: 58 28 31  0   58 26 32  0             181538.5683  -0.0255  0.050  -0.0256 0.49  
 407: 58 28 31  0   58 27 32  0             181538.5683  -0.0255  0.050  -0.0256 0.01  
 408: 56 25 31  0   56 24 32  0             181674.4063   0.0196  0.050   0.0197 0.01  
 409: 56 25 31  0   56 25 32  0             181674.4063   0.0196  0.050   0.0197 0.49  
 410: 56 26 31  0   56 24 32  0             181674.4063   0.0196  0.050   0.0197 0.49  
 411: 56 26 31  0   56 25 32  0             181674.4063   0.0196  0.050   0.0197 0.01  
 412: 18 14  5  0   17 14  4  0             181736.9828  -0.0240  0.050               
 413: 55 24 31  0   55 23 32  0             181737.8890   0.0753  0.050   0.0753 0.01  
 414: 55 24 31  0   55 24 32  0             181737.8890   0.0753  0.050   0.0753 0.49  
 415: 55 25 31  0   55 23 32  0             181737.8890   0.0753  0.050   0.0753 0.49  
 416: 55 25 31  0   55 24 32  0             181737.8890   0.0753  0.050   0.0753 0.01  
 417: 54 23 31  0   54 22 32  0             181798.4051   0.0102  0.050   0.0102 0.01  
 418: 54 23 31  0   54 23 32  0             181798.4051   0.0102  0.050   0.0102 0.49  
 419: 54 24 31  0   54 22 32  0             181798.4051   0.0102  0.050   0.0102 0.49  
 420: 54 24 31  0   54 23 32  0             181798.4051   0.0102  0.050   0.0102 0.01  
 421: 53 22 31  0   53 21 32  0             181856.2382   0.0109  0.050   0.0109 0.01  
 422: 53 22 31  0   53 22 32  0             181856.2382   0.0109  0.050   0.0109 0.49  
 423: 53 23 31  0   53 21 32  0             181856.2382   0.0109  0.050   0.0109 0.49  
 424: 53 23 31  0   53 22 32  0             181856.2382   0.0109  0.050   0.0109 0.01  
 425: 52 21 31  0   52 20 32  0             181911.4295   0.0235  0.050   0.0236 0.01  
 426: 52 21 31  0   52 21 32  0             181911.4295   0.0235  0.050   0.0236 0.49  
 427: 52 22 31  0   52 20 32  0             181911.4295   0.0235  0.050   0.0236 0.49  
 428: 52 22 31  0   52 21 32  0             181911.4295   0.0235  0.050   0.0236 0.01  
 429: 51 20 31  0   51 19 32  0             181964.0033  -0.0200  0.050  -0.0200 0.01  
 430: 51 20 31  0   51 20 32  0             181964.0033  -0.0200  0.050  -0.0200 0.49  
 431: 51 21 31  0   51 19 32  0             181964.0033  -0.0200  0.050  -0.0200 0.49  
 432: 51 21 31  0   51 20 32  0             181964.0033  -0.0200  0.050  -0.0200 0.01  
 433: 50 19 31  0   50 18 32  0             182014.1757   0.0060  0.050   0.0061 0.01  
 434: 50 19 31  0   50 19 32  0             182014.1757   0.0060  0.050   0.0061 0.49  
 435: 50 20 31  0   50 18 32  0             182014.1757   0.0060  0.050   0.0061 0.49  
 436: 50 20 31  0   50 19 32  0             182014.1757   0.0060  0.050   0.0061 0.01  
 437: 49 18 31  0   49 17 32  0             182061.9245  -0.0083  0.050  -0.0083 0.01  
 438: 49 18 31  0   49 18 32  0             182061.9245  -0.0083  0.050  -0.0083 0.49  
 439: 49 19 31  0   49 17 32  0             182061.9245  -0.0083  0.050  -0.0083 0.49  
 440: 49 19 31  0   49 18 32  0             182061.9245  -0.0083  0.050  -0.0083 0.01  
 441: 48 17 31  0   48 16 32  0             182107.3714  -0.0277  0.050  -0.0277 0.01  
 442: 48 17 31  0   48 17 32  0             182107.3714  -0.0277  0.050  -0.0277 0.49  
 443: 48 18 31  0   48 16 32  0             182107.3714  -0.0277  0.050  -0.0277 0.49  
 444: 48 18 31  0   48 17 32  0             182107.3714  -0.0277  0.050  -0.0277 0.01  
 445: 47 16 31  0   47 15 32  0             182150.7064   0.0543  0.050   0.0544 0.01  
 446: 47 16 31  0   47 16 32  0             182150.7064   0.0543  0.050   0.0544 0.49  
 447: 47 17 31  0   47 15 32  0             182150.7064   0.0543  0.050   0.0544 0.49  
 448: 47 17 31  0   47 16 32  0             182150.7064   0.0543  0.050   0.0544 0.01  
 449: 46 15 31  0   46 14 32  0             182191.7720  -0.0015  0.050  -0.0015 0.01  
 450: 46 15 31  0   46 15 32  0             182191.7720  -0.0015  0.050  -0.0015 0.49  
 451: 46 16 31  0   46 14 32  0             182191.7720  -0.0015  0.050  -0.0015 0.49  
 452: 46 16 31  0   46 15 32  0             182191.7720  -0.0015  0.050  -0.0015 0.01  
 453: 44 13 31  0   44 12 32  0             182267.9529   0.0142  0.050   0.0143 0.01  
 454: 44 13 31  0   44 13 32  0             182267.9529   0.0142  0.050   0.0143 0.49  
 455: 44 14 31  0   44 12 32  0             182267.9529   0.0142  0.050   0.0143 0.49  
 456: 44 14 31  0   44 13 32  0             182267.9529   0.0142  0.050   0.0143 0.01  
 457: 43 12 31  0   43 11 32  0             182303.0960  -0.0397  0.050  -0.0398 0.01  
 458: 43 12 31  0   43 12 32  0             182303.0960  -0.0397  0.050  -0.0398 0.49  
 459: 43 13 31  0   43 11 32  0             182303.0960  -0.0397  0.050  -0.0398 0.49  
 460: 43 13 31  0   43 12 32  0             182303.0960  -0.0397  0.050  -0.0398 0.01  
 461: 41 10 31  0   41  9 32  0             182368.0810  -0.0473  0.050  -0.0474 0.01  
 462: 41 10 31  0   41 10 32  0             182368.0810  -0.0473  0.050  -0.0474 0.49  
 463: 41 11 31  0   41  9 32  0             182368.0810  -0.0473  0.050  -0.0474 0.49  
 464: 41 11 31  0   41 10 32  0             182368.0810  -0.0473  0.050  -0.0474 0.01  
 465: 40  9 31  0   40  8 32  0             182398.0707   0.0048  0.050   0.0049 0.01  
 466: 40  9 31  0   40  9 32  0             182398.0707   0.0048  0.050   0.0049 0.49  
 467: 40 10 31  0   40  8 32  0             182398.0707   0.0048  0.050   0.0049 0.49  
 468: 40 10 31  0   40  9 32  0             182398.0707   0.0048  0.050   0.0049 0.01  
 469: 39  8 31  0   39  7 32  0             182426.3541  -0.0346  0.050  -0.0346 0.01  
 470: 39  8 31  0   39  8 32  0             182426.3541  -0.0346  0.050  -0.0346 0.49  
 471: 39  9 31  0   39  7 32  0             182426.3541  -0.0346  0.050  -0.0346 0.49  
 472: 39  9 31  0   39  8 32  0             182426.3541  -0.0346  0.050  -0.0346 0.01  
 473: 38  7 31  0   38  6 32  0             182453.2046   0.0409  0.050   0.0410 0.01  
 474: 38  7 31  0   38  7 32  0             182453.2046   0.0409  0.050   0.0410 0.49  
 475: 38  8 31  0   38  6 32  0             182453.2046   0.0409  0.050   0.0410 0.49  
 476: 38  8 31  0   38  7 32  0             182453.2046   0.0409  0.050   0.0410 0.01  
 477: 37  6 31  0   37  5 32  0             182478.4842   0.0291  0.050   0.0291 0.01  
 478: 37  6 31  0   37  6 32  0             182478.4842   0.0291  0.050   0.0291 0.49  
 479: 37  7 31  0   37  5 32  0             182478.4842   0.0291  0.050   0.0291 0.49  
 480: 37  7 31  0   37  6 32  0             182478.4842   0.0291  0.050   0.0291 0.01  
 481: 36  5 31  0   36  4 32  0             182502.3328   0.0071  0.050   0.0071 0.01  
 482: 36  5 31  0   36  5 32  0             182502.3328   0.0071  0.050   0.0071 0.49  
 483: 36  6 31  0   36  4 32  0             182502.3328   0.0071  0.050   0.0071 0.49  
 484: 36  6 31  0   36  5 32  0             182502.3328   0.0071  0.050   0.0071 0.01  
 485: 31  0 31  0   30  0 30  0             182520.0947   0.0009  0.050   0.0009 0.49  
 486: 31  0 31  0   30  1 30  0             182520.0947   0.0009  0.050   0.0009 0.01  
 487: 31  1 31  0   30  0 30  0             182520.0947   0.0009  0.050   0.0009 0.01  
 488: 31  1 31  0   30  1 30  0             182520.0947   0.0009  0.050   0.0009 0.49  
 489: 30  1 29  0   29  1 28  0             182522.4509   0.0147  0.050   0.0148 0.49  
 490: 30  1 29  0   29  2 28  0             182522.4509   0.0147  0.050   0.0148 0.01  
 491: 30  2 29  0   29  1 28  0             182522.4509   0.0147  0.050   0.0148 0.01  
 492: 30  2 29  0   29  2 28  0             182522.4509   0.0147  0.050   0.0148 0.49  
 493: 29  2 27  0   28  2 26  0             182524.5754   0.0249  0.050   0.0250 0.49  
 494: 29  2 27  0   28  3 26  0             182524.5754   0.0249  0.050   0.0250 0.01  
 495: 29  3 27  0   28  2 26  0             182524.5754   0.0249  0.050   0.0250 0.01  
 496: 29  3 27  0   28  3 26  0             182524.5754   0.0249  0.050   0.0250 0.49  
 497: 28  3 25  0   27  3 24  0             182526.6096   0.0260  0.050   0.0260 0.49  
 498: 28  3 25  0   27  4 24  0             182526.6096   0.0260  0.050   0.0260 0.01  
 499: 28  4 25  0   27  3 24  0             182526.6096   0.0260  0.050   0.0260 0.01  
 500: 28  4 25  0   27  4 24  0             182526.6096   0.0260  0.050   0.0260 0.49  
 501: 27  4 23  0   26  4 22  0             182528.6688  -0.0784  0.050  -0.0784 0.49  
 502: 27  4 23  0   26  5 22  0             182528.6688  -0.0784  0.050  -0.0784 0.01  
 503: 27  5 23  0   26  4 22  0             182528.6688  -0.0784  0.050  -0.0784 0.01  
 504: 27  5 23  0   26  5 22  0             182528.6688  -0.0784  0.050  -0.0784 0.49  
 505: 26  5 21  0   25  5 20  0             182531.3596  -0.0131  0.050  -0.0132 0.49  
 506: 26  5 21  0   25  6 20  0             182531.3596  -0.0131  0.050  -0.0132 0.01  
 507: 26  6 21  0   25  5 20  0             182531.3596  -0.0131  0.050  -0.0132 0.01  
 508: 26  6 21  0   25  6 20  0             182531.3596  -0.0131  0.050  -0.0132 0.49  
 509: 25  6 19  0   24  6 18  0             182535.0052  -0.0188  0.050  -0.0188 0.49  
 510: 25  6 19  0   24  7 18  0             182535.0052  -0.0188  0.050  -0.0188 0.01  
 511: 25  7 19  0   24  6 18  0             182535.0052  -0.0188  0.050  -0.0188 0.01  
 512: 25  7 19  0   24  7 18  0             182535.0052  -0.0188  0.050  -0.0188 0.49  
 513: 34  3 31  0   34  2 32  0             182546.0493   0.0023  0.050   0.0024 0.01  
 514: 34  3 31  0   34  3 32  0             182546.0493   0.0023  0.050   0.0024 0.49  
 515: 34  4 31  0   34  2 32  0             182546.0493   0.0023  0.050   0.0024 0.49  
 516: 34  4 31  0   34  3 32  0             182546.0493   0.0023  0.050   0.0024 0.01  
 517: 23  8 15  0   22  8 14  0             182550.6347   0.0139  0.050   0.0139 0.49  
 518: 23  8 15  0   22  9 14  0             182550.6347   0.0139  0.050   0.0139 0.01  
 519: 23  9 15  0   22  8 14  0             182550.6347   0.0139  0.050   0.0139 0.01  
 520: 23  9 15  0   22  9 14  0             182550.6347   0.0139  0.050   0.0139 0.49  
 521: 33  2 31  0   33  1 32  0             182565.9940  -0.0201  0.050  -0.0201 0.01  
 522: 33  2 31  0   33  2 32  0             182565.9940  -0.0201  0.050  -0.0201 0.49  
 523: 33  3 31  0   33  1 32  0             182565.9940  -0.0201  0.050  -0.0201 0.49  
 524: 33  3 31  0   33  2 32  0             182565.9940  -0.0201  0.050  -0.0201 0.01  
 525: 22  9 13  0   21  9 12  0             182569.3135   0.0090  0.050   0.0090 0.49  
 526: 22  9 13  0   21 10 12  0             182569.3135   0.0090  0.050   0.0090 0.01  
 527: 22 10 13  0   21  9 12  0             182569.3135   0.0090  0.050   0.0090 0.01  
 528: 22 10 13  0   21 10 12  0             182569.3135   0.0090  0.050   0.0090 0.49  
 529: 21 10 11  0   20 10 10  0             182608.4764   0.0124  0.050   0.0135 0.49  
 530: 21 10 11  0   20 11 10  0             182608.4764   0.0148  0.050   0.0135 0.01  
 531: 21 11 11  0   20 10 10  0             182608.4764   0.0122  0.050   0.0135 0.01  
 532: 21 11 11  0   20 11 10  0             182608.4764   0.0146  0.050   0.0135 0.49  
 533: 18 16  3  0   17 16  2  0             182672.8455   0.0122  0.050               
 534: 20 11  9  0   19 12  8  0             182702.7277   0.0716  0.050  -0.0134 0.02  
 535: 20 12  9  0   19 12  8  0             182702.7277  -0.0151  0.050  -0.0134 0.98  
 536: 20 12  9  0   19 11  8  0             182703.6945  -0.0496  0.050               
 537: 20 11  9  0   19 11  8  0             182703.7415   0.0841  0.050               
 538: 19 12  7  0   18 12  6  0             183073.3001   0.0686  0.050               
 539: 18 16  2  0   17 16  1  0             183644.4135   0.0384  0.050               
 540: 18 13  5  0   17 13  4  0             186198.0071   0.0447  0.050               
 541: 66 34 32  0   66 33 33  0             186774.4565  -0.0265  0.050  -0.0265 0.01  
 542: 66 34 32  0   66 34 33  0             186774.4565  -0.0265  0.050  -0.0265 0.49  
 543: 66 35 32  0   66 33 33  0             186774.4565  -0.0265  0.050  -0.0265 0.49  
 544: 66 35 32  0   66 34 33  0             186774.4565  -0.0265  0.050  -0.0265 0.01  
 545: 64 32 32  0   64 31 33  0             186952.8584  -0.0261  0.050  -0.0261 0.01  
 546: 64 32 32  0   64 32 33  0             186952.8584  -0.0261  0.050  -0.0261 0.49  
 547: 64 33 32  0   64 31 33  0             186952.8584  -0.0261  0.050  -0.0261 0.49  
 548: 64 33 32  0   64 32 33  0             186952.8584  -0.0261  0.050  -0.0261 0.01  
 549: 63 31 32  0   63 30 33  0             187036.7837   0.0139  0.050   0.0140 0.01  
 550: 63 31 32  0   63 31 33  0             187036.7837   0.0139  0.050   0.0140 0.49  
 551: 63 32 32  0   63 30 33  0             187036.7837   0.0139  0.050   0.0140 0.49  
 552: 63 32 32  0   63 31 33  0             187036.7837   0.0139  0.050   0.0140 0.01  
 553: 61 29 32  0   61 28 33  0             187194.4720   0.0191  0.050   0.0191 0.01  
 554: 61 29 32  0   61 29 33  0             187194.4720   0.0191  0.050   0.0191 0.49  
 555: 61 30 32  0   61 28 33  0             187194.4720   0.0191  0.050   0.0191 0.49  
 556: 61 30 32  0   61 29 33  0             187194.4720   0.0191  0.050   0.0191 0.01  
 557: 15 12  3  0   14 10  4  0             187197.0309   0.0694  0.050               
 558: 60 28 32  0   60 27 33  0             187268.5225   0.0617  0.050   0.0617 0.01  
 559: 60 28 32  0   60 28 33  0             187268.5225   0.0617  0.050   0.0617 0.49  
 560: 60 29 32  0   60 27 33  0             187268.5225   0.0617  0.050   0.0617 0.49  
 561: 60 29 32  0   60 28 33  0             187268.5225   0.0617  0.050   0.0617 0.01  
 562: 59 27 32  0   59 26 33  0             187339.3503  -0.0316  0.050  -0.0316 0.01  
 563: 59 27 32  0   59 27 33  0             187339.3503  -0.0316  0.050  -0.0316 0.49  
 564: 59 28 32  0   59 26 33  0             187339.3503  -0.0316  0.050  -0.0316 0.49  
 565: 59 28 32  0   59 27 33  0             187339.3503  -0.0316  0.050  -0.0316 0.01  
 566: 58 26 32  0   58 25 33  0             187407.3380   0.0228  0.050   0.0228 0.01  
 567: 58 26 32  0   58 26 33  0             187407.3380   0.0228  0.050   0.0228 0.49  
 568: 58 27 32  0   58 25 33  0             187407.3380   0.0228  0.050   0.0228 0.49  
 569: 58 27 32  0   58 26 33  0             187407.3380   0.0228  0.050   0.0228 0.01  
 570: 57 25 32  0   57 24 33  0             187472.3647   0.0080  0.050   0.0080 0.01  
 571: 57 25 32  0   57 25 33  0             187472.3647   0.0080  0.050   0.0080 0.49  
 572: 57 26 32  0   57 24 33  0             187472.3647   0.0080  0.050   0.0080 0.49  
 573: 57 26 32  0   57 25 33  0             187472.3647   0.0080  0.050   0.0080 0.01  
 574: 56 24 32  0   56 23 33  0             187534.6526   0.0519  0.050   0.0519 0.01  
 575: 56 24 32  0   56 24 33  0             187534.6526   0.0519  0.050   0.0519 0.49  
 576: 56 25 32  0   56 23 33  0             187534.6526   0.0519  0.050   0.0519 0.49  
 577: 56 25 32  0   56 24 33  0             187534.6526   0.0519  0.050   0.0519 0.01  
 578: 55 23 32  0   55 22 33  0             187594.0680  -0.0710  0.050  -0.0711 0.01  
 579: 55 23 32  0   55 23 33  0             187594.0680  -0.0710  0.050  -0.0711 0.49  
 580: 55 24 32  0   55 22 33  0             187594.0680  -0.0710  0.050  -0.0711 0.49  
 581: 55 24 32  0   55 23 33  0             187594.0680  -0.0710  0.050  -0.0711 0.01  
 582: 54 22 32  0   54 21 33  0             187650.9782  -0.0833  0.050  -0.0834 0.01  
 583: 54 22 32  0   54 22 33  0             187650.9782  -0.0833  0.050  -0.0834 0.49  
 584: 54 23 32  0   54 21 33  0             187650.9782  -0.0833  0.050  -0.0834 0.49  
 585: 54 23 32  0   54 22 33  0             187650.9782  -0.0833  0.050  -0.0834 0.01  
 586: 53 21 32  0   53 20 33  0             187705.4698   0.0140  0.050   0.0140 0.01  
 587: 53 21 32  0   53 21 33  0             187705.4698   0.0140  0.050   0.0140 0.49  
 588: 53 22 32  0   53 20 33  0             187705.4698   0.0140  0.050   0.0140 0.49  
 589: 53 22 32  0   53 21 33  0             187705.4698   0.0140  0.050   0.0140 0.01  
 590: 52 20 32  0   52 19 33  0             187757.4184   0.0111  0.050   0.0111 0.01  
 591: 52 20 32  0   52 20 33  0             187757.4184   0.0111  0.050   0.0111 0.49  
 592: 52 21 32  0   52 19 33  0             187757.4184   0.0111  0.050   0.0111 0.49  
 593: 52 21 32  0   52 20 33  0             187757.4184   0.0111  0.050   0.0111 0.01  
 594: 50 18 32  0   50 17 33  0             187854.3512   0.0371  0.050   0.0371 0.01  
 595: 50 18 32  0   50 18 33  0             187854.3512   0.0371  0.050   0.0371 0.49  
 596: 50 19 32  0   50 17 33  0             187854.3512   0.0371  0.050   0.0371 0.49  
 597: 50 19 32  0   50 18 33  0             187854.3512   0.0371  0.050   0.0371 0.01  
 598: 49 17 32  0   49 16 33  0             187899.4388   0.0082  0.050   0.0082 0.01  
 599: 49 17 32  0   49 17 33  0             187899.4388   0.0082  0.050   0.0082 0.49  
 600: 49 18 32  0   49 16 33  0             187899.4388   0.0082  0.050   0.0082 0.49  
 601: 49 18 32  0   49 17 33  0             187899.4388   0.0082  0.050   0.0082 0.01  
 602: 48 16 32  0   48 15 33  0             187942.3927  -0.0338  0.050  -0.0338 0.01  
 603: 48 16 32  0   48 16 33  0             187942.3927  -0.0338  0.050  -0.0338 0.49  
 604: 48 17 32  0   48 15 33  0             187942.3927  -0.0338  0.050  -0.0338 0.49  
 605: 48 17 32  0   48 16 33  0             187942.3927  -0.0338  0.050  -0.0338 0.01  
 606: 47 15 32  0   47 14 33  0             187983.3741  -0.0038  0.050  -0.0039 0.01  
 607: 47 15 32  0   47 15 33  0             187983.3741  -0.0038  0.050  -0.0039 0.49  
 608: 47 16 32  0   47 14 33  0             187983.3741  -0.0038  0.050  -0.0039 0.49  
 609: 47 16 32  0   47 15 33  0             187983.3741  -0.0038  0.050  -0.0039 0.01  
 610: 45 13 32  0   45 12 33  0             188059.4004  -0.0407  0.050  -0.0408 0.01  
 611: 45 13 32  0   45 13 33  0             188059.4004  -0.0407  0.050  -0.0408 0.49  
 612: 45 14 32  0   45 12 33  0             188059.4004  -0.0407  0.050  -0.0408 0.49  
 613: 45 14 32  0   45 13 33  0             188059.4004  -0.0407  0.050  -0.0408 0.01  
 614: 44 12 32  0   44 11 33  0             188094.7680   0.0724  0.050   0.0725 0.01  
 615: 44 12 32  0   44 12 33  0             188094.7680   0.0724  0.050   0.0725 0.49  
 616: 44 13 32  0   44 11 33  0             188094.7680   0.0724  0.050   0.0725 0.49  
 617: 44 13 32  0   44 12 33  0             188094.7680   0.0724  0.050   0.0725 0.01  
 618: 42 10 32  0   42  9 33  0             188159.9971   0.0039  0.050   0.0039 0.01  
 619: 42 10 32  0   42 10 33  0             188159.9971   0.0039  0.050   0.0039 0.49  
 620: 42 11 32  0   42  9 33  0             188159.9971   0.0039  0.050   0.0039 0.49  
 621: 42 11 32  0   42 10 33  0             188159.9971   0.0039  0.050   0.0039 0.01  
 622: 40  8 32  0   40  7 33  0             188218.7571  -0.0232  0.050  -0.0232 0.01  
 623: 40  8 32  0   40  8 33  0             188218.7571  -0.0232  0.050  -0.0232 0.49  
 624: 40  9 32  0   40  7 33  0             188218.7571  -0.0232  0.050  -0.0232 0.49  
 625: 39  7 32  0   39  6 33  0             188245.9030   0.0127  0.050   0.0127 0.01  
 626: 39  7 32  0   39  7 33  0             188245.9030   0.0127  0.050   0.0127 0.49  
 627: 39  8 32  0   39  6 33  0             188245.9030   0.0127  0.050   0.0127 0.49  
 628: 39  8 32  0   39  7 33  0             188245.9030   0.0127  0.050   0.0127 0.01  
 629: 38  6 32  0   38  5 33  0             188271.5775   0.0187  0.050   0.0187 0.01  
 630: 38  6 32  0   38  6 33  0             188271.5775   0.0187  0.050   0.0187 0.49  
 631: 38  7 32  0   38  5 33  0             188271.5775   0.0187  0.050   0.0187 0.49  
 632: 38  7 32  0   38  6 33  0             188271.5775   0.0187  0.050   0.0187 0.01  
 633: 37  5 32  0   37  4 33  0             188295.8328  -0.0114  0.050  -0.0114 0.01  
 634: 37  5 32  0   37  5 33  0             188295.8328  -0.0114  0.050  -0.0114 0.49  
 635: 37  6 32  0   37  4 33  0             188295.8328  -0.0114  0.050  -0.0114 0.49  
 636: 37  6 32  0   37  5 33  0             188295.8328  -0.0114  0.050  -0.0114 0.01  
 637: 32  0 32  0   31  0 31  0             188313.4358  -0.0028  0.050  -0.0028 0.49  
 638: 32  0 32  0   31  1 31  0             188313.4358  -0.0028  0.050  -0.0028 0.01  
 639: 32  1 32  0   31  0 31  0             188313.4358  -0.0028  0.050  -0.0028 0.01  
 640: 32  1 32  0   31  1 31  0             188313.4358  -0.0028  0.050  -0.0028 0.49  
 641: 31  1 30  0   30  1 29  0             188315.7839   0.0151  0.050   0.0152 0.49  
 642: 31  1 30  0   30  2 29  0             188315.7839   0.0151  0.050   0.0152 0.01  
 643: 31  2 30  0   30  1 29  0             188315.7839   0.0151  0.050   0.0152 0.01  
 644: 31  2 30  0   30  2 29  0             188315.7839   0.0151  0.050   0.0152 0.49  
 645: 30  2 28  0   29  2 27  0             188317.8505  -0.0025  0.050  -0.0026 0.49  
 646: 30  2 28  0   29  3 27  0             188317.8505  -0.0025  0.050  -0.0026 0.01  
 647: 30  3 28  0   29  2 27  0             188317.8505  -0.0025  0.050  -0.0026 0.01  
 648: 30  3 28  0   29  3 27  0             188317.8505  -0.0025  0.050  -0.0026 0.49  
 649: 29  3 26  0   28  3 25  0             188319.8449   0.0141  0.050   0.0141 0.49  
 650: 29  3 26  0   28  4 25  0             188319.8449   0.0141  0.050   0.0141 0.01  
 651: 29  4 26  0   28  3 25  0             188319.8449   0.0141  0.050   0.0141 0.01  
 652: 29  4 26  0   28  4 25  0             188319.8449   0.0141  0.050   0.0141 0.49  
 653: 28  4 24  0   27  4 23  0             188321.9131   0.0166  0.050   0.0166 0.49  
 654: 28  4 24  0   27  5 23  0             188321.9131   0.0166  0.050   0.0166 0.01  
 655: 28  5 24  0   27  4 23  0             188321.9131   0.0166  0.050   0.0166 0.01  
 656: 28  5 24  0   27  5 23  0             188321.9131   0.0166  0.050   0.0166 0.49  
 657: 27  5 22  0   26  5 21  0             188324.3628   0.0166  0.050   0.0166 0.49  
 658: 27  5 22  0   26  6 21  0             188324.3628   0.0166  0.050   0.0166 0.01  
 659: 27  6 22  0   26  5 21  0             188324.3628   0.0166  0.050   0.0166 0.01  
 660: 27  6 22  0   26  6 21  0             188324.3628   0.0166  0.050   0.0166 0.49  
 661: 26  6 20  0   25  6 19  0             188327.6884   0.0215  0.050   0.0215 0.49  
 662: 26  6 20  0   25  7 19  0             188327.6884   0.0215  0.050   0.0215 0.01  
 663: 26  7 20  0   25  6 19  0             188327.6884   0.0215  0.050   0.0215 0.01  
 664: 26  7 20  0   25  7 19  0             188327.6884   0.0215  0.050   0.0215 0.49  
 665: 25  7 18  0   24  7 17  0             188332.7627   0.0374  0.050   0.0374 0.49  
 666: 25  7 18  0   24  8 17  0             188332.7627   0.0374  0.050   0.0374 0.01  
 667: 25  8 18  0   24  7 17  0             188332.7627   0.0374  0.050   0.0374 0.01  
 668: 25  8 18  0   24  8 17  0             188332.7627   0.0374  0.050   0.0374 0.49  
 669: 24  8 16  0   23  8 15  0             188341.2046   0.0124  0.050   0.0125 0.49  
 670: 24  8 16  0   23  9 15  0             188341.2046   0.0124  0.050   0.0125 0.01  
 671: 24  9 16  0   23  8 15  0             188341.2046   0.0124  0.050   0.0125 0.01  
 672: 24  9 16  0   23  9 15  0             188341.2046   0.0124  0.050   0.0125 0.49  
 673: 23  9 14  0   22  9 13  0             188356.5999   0.0114  0.050   0.0114 0.49  
 674: 23  9 14  0   22 10 13  0             188356.5999   0.0114  0.050   0.0114 0.01  
 675: 23 10 14  0   22  9 13  0             188356.5999   0.0114  0.050   0.0114 0.01  
 676: 23 10 14  0   22 10 13  0             188356.5999   0.0114  0.050   0.0114 0.49  
 677: 34  2 32  0   34  1 33  0             188360.8738  -0.0914  0.050  -0.0915 0.01  
 678: 34  2 32  0   34  2 33  0             188360.8738  -0.0914  0.050  -0.0915 0.49  
 679: 34  3 32  0   34  1 33  0             188360.8738  -0.0914  0.050  -0.0915 0.49  
 680: 34  3 32  0   34  2 33  0             188360.8738  -0.0914  0.050  -0.0915 0.01  
 681: 22 10 12  0   21 10 11  0             188387.1870   0.0007  0.050   0.0008 0.49  
 682: 22 10 12  0   21 11 11  0             188387.1870   0.0009  0.050   0.0008 0.01  
 683: 22 11 12  0   21 10 11  0             188387.1870   0.0007  0.050   0.0008 0.01  
 684: 22 11 12  0   21 11 11  0             188387.1870   0.0009  0.050   0.0008 0.49  
 685: 21 11 10  0   20 11  9  0             188455.5022  -0.0661  0.050  -0.0262 0.49  
 686: 21 11 10  0   20 12  9  0             188455.5022   0.0206  0.050  -0.0262 0.01  
 687: 21 12 10  0   20 11  9  0             188455.5022  -0.0729  0.050  -0.0262 0.01  
 688: 21 12 10  0   20 12  9  0             188455.5022   0.0138  0.050  -0.0262 0.49  
 689: 20 13  8  0   19 13  7  0             188629.7540  -0.0279  0.050               
 690: 19 14  6  0   18 14  5  0             188646.3349  -0.0661  0.050               
 691: 20 12  8  0   19 12  7  0             188649.1163   0.0542  0.050               
 692: 18 15  3  0   17 15  2  0             188762.1710   0.0983  0.050               
 693: 19 13  6  0   18 13  5  0             190061.0227  -0.0239  0.050               
 694: 19 18  2  0   18 18  1  0             190800.8950   0.0187  0.050               
 695: 19 18  1  0   18 18  0  0             190842.3135   0.0136  0.050               
 696: 18 14  4  0   17 14  3  0             191501.6052   0.0083  0.050               
 697: 68 35 33  0   68 34 34  0             192494.2209  -0.0336  0.050  -0.0337 0.01  
 698: 68 35 33  0   68 35 34  0             192494.2209  -0.0336  0.050  -0.0337 0.49  
 699: 68 36 33  0   68 34 34  0             192494.2209  -0.0336  0.050  -0.0337 0.49  
 700: 68 36 33  0   68 35 34  0             192494.2209  -0.0336  0.050  -0.0337 0.01  
 701: 19 17  3  0   18 17  2  0             192686.6030   0.0287  0.050               
 702: 65 32 33  0   65 31 34  0             192759.9180  -0.0519  0.050  -0.0519 0.01  
 703: 65 32 33  0   65 32 34  0             192759.9180  -0.0519  0.050  -0.0519 0.49  
 704: 65 33 33  0   65 31 34  0             192759.9180  -0.0519  0.050  -0.0519 0.49  
 705: 65 33 33  0   65 32 34  0             192759.9180  -0.0519  0.050  -0.0519 0.01  
 706: 19 15  5  0   18 15  4  0             192840.3672   0.0633  0.050               
 707: 64 31 33  0   64 30 34  0             192841.8605   0.0933  0.050   0.0933 0.01  
 708: 64 31 33  0   64 31 34  0             192841.8605   0.0933  0.050   0.0933 0.49  
 709: 64 32 33  0   64 30 34  0             192841.8605   0.0933  0.050   0.0933 0.49  
 710: 64 32 33  0   64 31 34  0             192841.8605   0.0933  0.050   0.0933 0.01  
 711: 63 30 33  0   63 29 34  0             192920.3606   0.0144  0.050   0.0145 0.01  
 712: 63 30 33  0   63 30 34  0             192920.3606   0.0144  0.050   0.0145 0.49  
 713: 63 31 33  0   63 29 34  0             192920.3606   0.0144  0.050   0.0145 0.49  
 714: 63 31 33  0   63 30 34  0             192920.3606   0.0144  0.050   0.0145 0.01  
 715: 62 29 33  0   62 28 34  0             192995.7740  -0.0306  0.050  -0.0306 0.01  
 716: 62 29 33  0   62 29 34  0             192995.7740  -0.0306  0.050  -0.0306 0.49  
 717: 62 30 33  0   62 28 34  0             192995.7740  -0.0306  0.050  -0.0306 0.49  
 718: 62 30 33  0   62 29 34  0             192995.7740  -0.0306  0.050  -0.0306 0.01  
 719: 61 28 33  0   61 27 34  0             193068.3153   0.0770  0.050   0.0771 0.01  
 720: 61 28 33  0   61 28 34  0             193068.3153   0.0770  0.050   0.0771 0.49  
 721: 61 29 33  0   61 27 34  0             193068.3153   0.0770  0.050   0.0771 0.49  
 722: 61 29 33  0   61 28 34  0             193068.3153   0.0770  0.050   0.0771 0.01  
 723: 60 27 33  0   60 26 34  0             193137.7765   0.0363  0.050   0.0364 0.01  
 724: 60 27 33  0   60 27 34  0             193137.7765   0.0363  0.050   0.0364 0.49  
 725: 60 28 33  0   60 26 34  0             193137.7765   0.0363  0.050   0.0364 0.49  
 726: 60 28 33  0   60 27 34  0             193137.7765   0.0363  0.050   0.0364 0.01  
 727: 59 26 33  0   59 25 34  0             193204.3955  -0.0060  0.050  -0.0060 0.01  
 728: 59 26 33  0   59 26 34  0             193204.3955  -0.0060  0.050  -0.0060 0.49  
 729: 59 27 33  0   59 25 34  0             193204.3955  -0.0060  0.050  -0.0060 0.49  
 730: 59 27 33  0   59 26 34  0             193204.3955  -0.0060  0.050  -0.0060 0.01  
 731: 58 25 33  0   58 24 34  0             193268.3418   0.0302  0.050   0.0302 0.01  
 732: 58 25 33  0   58 25 34  0             193268.3418   0.0302  0.050   0.0302 0.49  
 733: 58 26 33  0   58 24 34  0             193268.3418   0.0302  0.050   0.0302 0.49  
 734: 58 26 33  0   58 25 34  0             193268.3418   0.0302  0.050   0.0302 0.01  
 735: 57 24 33  0   57 23 34  0             193329.5408  -0.0164  0.050  -0.0164 0.01  
 736: 57 24 33  0   57 24 34  0             193329.5408  -0.0164  0.050  -0.0164 0.49  
 737: 57 25 33  0   57 23 34  0             193329.5408  -0.0164  0.050  -0.0164 0.49  
 738: 57 25 33  0   57 24 34  0             193329.5408  -0.0164  0.050  -0.0164 0.01  
 739: 19 17  2  0   18 17  1  0             193338.4662   0.0126  0.050               
 740: 56 23 33  0   56 22 34  0             193388.2151  -0.0083  0.050  -0.0083 0.01  
 741: 56 23 33  0   56 23 34  0             193388.2151  -0.0083  0.050  -0.0083 0.49  
 742: 56 24 33  0   56 22 34  0             193388.2151  -0.0083  0.050  -0.0083 0.49  
 743: 56 24 33  0   56 23 34  0             193388.2151  -0.0083  0.050  -0.0083 0.01  
 744: 55 22 33  0   55 21 34  0             193444.4107   0.0172  0.050   0.0173 0.01  
 745: 55 22 33  0   55 22 34  0             193444.4107   0.0172  0.050   0.0173 0.49  
 746: 55 23 33  0   55 21 34  0             193444.4107   0.0172  0.050   0.0173 0.49  
 747: 55 23 33  0   55 22 34  0             193444.4107   0.0172  0.050   0.0173 0.01  
 748: 54 21 33  0   54 20 34  0             193498.1210  -0.0271  0.050  -0.0272 0.01  
 749: 54 21 33  0   54 21 34  0             193498.1210  -0.0271  0.050  -0.0272 0.49  
 750: 54 22 33  0   54 20 34  0             193498.1210  -0.0271  0.050  -0.0272 0.49  
 751: 54 22 33  0   54 21 34  0             193498.1210  -0.0271  0.050  -0.0272 0.01  
 752: 53 20 33  0   53 19 34  0             193549.5983   0.0311  0.050   0.0311 0.01  
 753: 53 20 33  0   53 20 34  0             193549.5983   0.0311  0.050   0.0311 0.49  
 754: 53 21 33  0   53 19 34  0             193549.5983   0.0311  0.050   0.0311 0.49  
 755: 53 21 33  0   53 20 34  0             193549.5983   0.0311  0.050   0.0311 0.01  
 756: 52 19 33  0   52 18 34  0             193598.7490   0.0211  0.050   0.0211 0.01  
 757: 52 19 33  0   52 19 34  0             193598.7490   0.0211  0.050   0.0211 0.49  
 758: 52 20 33  0   52 18 34  0             193598.7490   0.0211  0.050   0.0211 0.49  
 759: 52 20 33  0   52 19 34  0             193598.7490   0.0211  0.050   0.0211 0.01  
 760: 50 17 33  0   50 16 34  0             193690.5084  -0.0666  0.050  -0.0666 0.01  
 761: 50 17 33  0   50 17 34  0             193690.5084  -0.0666  0.050  -0.0666 0.49  
 762: 50 18 33  0   50 16 34  0             193690.5084  -0.0666  0.050  -0.0666 0.49  
 763: 50 18 33  0   50 17 34  0             193690.5084  -0.0666  0.050  -0.0666 0.01  
 764: 48 15 33  0   48 14 34  0             193774.2893   0.0148  0.050   0.0148 0.01  
 765: 48 15 33  0   48 15 34  0             193774.2893   0.0148  0.050   0.0148 0.49  
 766: 48 16 33  0   48 14 34  0             193774.2893   0.0148  0.050   0.0148 0.49  
 767: 48 16 33  0   48 15 34  0             193774.2893   0.0148  0.050   0.0148 0.01  
 768: 47 14 33  0   47 13 34  0             193813.2244  -0.0196  0.050  -0.0196 0.01  
 769: 47 14 33  0   47 14 34  0             193813.2244  -0.0196  0.050  -0.0196 0.49  
 770: 47 15 33  0   47 13 34  0             193813.2244  -0.0196  0.050  -0.0196 0.49  
 771: 47 15 33  0   47 14 34  0             193813.2244  -0.0196  0.050  -0.0196 0.01  
 772: 46 13 33  0   46 12 34  0             193850.3739  -0.0098  0.050  -0.0098 0.01  
 773: 46 13 33  0   46 13 34  0             193850.3739  -0.0098  0.050  -0.0098 0.49  
 774: 46 14 33  0   46 12 34  0             193850.3739  -0.0098  0.050  -0.0098 0.49  
 775: 46 14 33  0   46 13 34  0             193850.3739  -0.0098  0.050  -0.0098 0.01  
 776: 45 12 33  0   45 11 34  0             193885.7301  -0.0289  0.050  -0.0290 0.01  
 777: 45 12 33  0   45 12 34  0             193885.7301  -0.0289  0.050  -0.0290 0.49  
 778: 45 13 33  0   45 11 34  0             193885.7301  -0.0289  0.050  -0.0290 0.49  
 779: 45 13 33  0   45 12 34  0             193885.7301  -0.0289  0.050  -0.0290 0.01  
 780: 44 11 33  0   44 10 34  0             193919.4947   0.0606  0.050   0.0607 0.01  
 781: 44 11 33  0   44 11 34  0             193919.4947   0.0606  0.050   0.0607 0.49  
 782: 44 12 33  0   44 10 34  0             193919.4947   0.0606  0.050   0.0607 0.49  
 783: 44 12 33  0   44 11 34  0             193919.4947   0.0606  0.050   0.0607 0.01  
 784: 43 10 33  0   43  9 34  0             193951.5475   0.0763  0.050   0.0763 0.01  
 785: 43 10 33  0   43 10 34  0             193951.5475   0.0763  0.050   0.0763 0.49  
 786: 43 11 33  0   43  9 34  0             193951.5475   0.0763  0.050   0.0763 0.49  
 787: 43 11 33  0   43 10 34  0             193951.5475   0.0763  0.050   0.0763 0.01  
 788: 42  9 33  0   42  8 34  0             193981.9204  -0.0110  0.050  -0.0110 0.01  
 789: 42  9 33  0   42  9 34  0             193981.9204  -0.0110  0.050  -0.0110 0.49  
 790: 42 10 33  0   42  8 34  0             193981.9204  -0.0110  0.050  -0.0110 0.49  
 791: 42 10 33  0   42  9 34  0             193981.9204  -0.0110  0.050  -0.0110 0.01  
 792: 41  8 33  0   41  7 34  0             194010.8611  -0.0128  0.050  -0.0129 0.01  
 793: 41  8 33  0   41  8 34  0             194010.8611  -0.0128  0.050  -0.0129 0.49  
 794: 41  9 33  0   41  7 34  0             194010.8611  -0.0128  0.050  -0.0129 0.49  
 795: 41  9 33  0   41  8 34  0             194010.8611  -0.0128  0.050  -0.0129 0.01  
 796: 40  7 33  0   40  6 34  0             194038.3814   0.0246  0.050   0.0246 0.01  
 797: 40  7 33  0   40  7 34  0             194038.3814   0.0246  0.050   0.0246 0.49  
 798: 40  8 33  0   40  6 34  0             194038.3814   0.0246  0.050   0.0246 0.49  
 799: 40  8 33  0   40  7 34  0             194038.3814   0.0246  0.050   0.0246 0.01  
 800: 39  6 33  0   39  5 34  0             194064.4107  -0.0254  0.050  -0.0255 0.01  
 801: 39  6 33  0   39  6 34  0             194064.4107  -0.0254  0.050  -0.0255 0.49  
 802: 39  7 33  0   39  5 34  0             194064.4107  -0.0254  0.050  -0.0255 0.49  
 803: 39  7 33  0   39  6 34  0             194064.4107  -0.0254  0.050  -0.0255 0.01  
 804: 38  5 33  0   38  4 34  0             194089.1403  -0.0266  0.050  -0.0267 0.01  
 805: 38  5 33  0   38  5 34  0             194089.1403  -0.0266  0.050  -0.0267 0.49  
 806: 38  6 33  0   38  4 34  0             194089.1403  -0.0266  0.050  -0.0267 0.49  
 807: 38  6 33  0   38  5 34  0             194089.1403  -0.0266  0.050  -0.0267 0.01  
 808: 33  0 33  0   32  0 32  0             194106.7186   0.0195  0.050   0.0195 0.49  
 809: 33  0 33  0   32  1 32  0             194106.7186   0.0195  0.050   0.0195 0.01  
 810: 33  1 33  0   32  0 32  0             194106.7186   0.0195  0.050   0.0195 0.01  
 811: 33  1 33  0   32  1 32  0             194106.7186   0.0195  0.050   0.0195 0.49  
 812: 32  1 31  0   31  1 30  0             194109.0382   0.0212  0.050   0.0212 0.49  
 813: 32  1 31  0   31  2 30  0             194109.0382   0.0212  0.050   0.0212 0.01  
 814: 32  2 31  0   31  1 30  0             194109.0382   0.0212  0.050   0.0212 0.01  
 815: 32  2 31  0   31  2 30  0             194109.0382   0.0212  0.050   0.0212 0.49  
 816: 31  2 29  0   30  2 28  0             194111.0891   0.0168  0.050   0.0169 0.49  
 817: 31  2 29  0   30  3 28  0             194111.0891   0.0168  0.050   0.0169 0.01  
 818: 31  3 29  0   30  2 28  0             194111.0891   0.0168  0.050   0.0169 0.01  
 819: 31  3 29  0   30  3 28  0             194111.0891   0.0168  0.050   0.0169 0.49  
 820: 30  3 27  0   29  3 26  0             194113.0000   0.0032  0.050   0.0033 0.49  
 821: 30  3 27  0   29  4 26  0             194113.0000   0.0032  0.050   0.0033 0.01  
 822: 30  4 27  0   29  3 26  0             194113.0000   0.0032  0.050   0.0033 0.01  
 823: 30  4 27  0   29  4 26  0             194113.0000   0.0032  0.050   0.0033 0.49  
 824: 29  4 25  0   28  4 24  0             194114.9911   0.0198  0.050   0.0199 0.49  
 825: 29  4 25  0   28  5 24  0             194114.9911   0.0198  0.050   0.0199 0.01  
 826: 29  5 25  0   28  4 24  0             194114.9911   0.0198  0.050   0.0199 0.01  
 827: 29  5 25  0   28  5 24  0             194114.9911   0.0198  0.050   0.0199 0.49  
 828: 28  5 23  0   27  5 22  0             194117.2719   0.0096  0.050   0.0096 0.49  
 829: 28  5 23  0   27  6 22  0             194117.2719   0.0096  0.050   0.0096 0.01  
 830: 28  6 23  0   27  5 22  0             194117.2719   0.0096  0.050   0.0096 0.01  
 831: 28  6 23  0   27  6 22  0             194117.2719   0.0096  0.050   0.0096 0.49  
 832: 27  6 21  0   26  6 20  0             194120.3051   0.0099  0.050   0.0100 0.49  
 833: 27  6 21  0   26  7 20  0             194120.3051   0.0099  0.050   0.0100 0.01  
 834: 27  7 21  0   26  6 20  0             194120.3051   0.0099  0.050   0.0100 0.01  
 835: 27  7 21  0   26  7 20  0             194120.3051   0.0099  0.050   0.0100 0.49  
 836: 26  7 19  0   25  7 18  0             194124.7963  -0.0049  0.050  -0.0050 0.49  
 837: 26  7 19  0   25  8 18  0             194124.7963  -0.0049  0.050  -0.0050 0.01  
 838: 26  8 19  0   25  7 18  0             194124.7963  -0.0049  0.050  -0.0050 0.01  
 839: 26  8 19  0   25  8 18  0             194124.7963  -0.0049  0.050  -0.0050 0.49  
 840: 25  8 17  0   24  8 16  0             194132.1339  -0.0035  0.050  -0.0035 0.49  
 841: 25  8 17  0   24  9 16  0             194132.1339  -0.0035  0.050  -0.0035 0.01  
 842: 25  9 17  0   24  8 16  0             194132.1339  -0.0035  0.050  -0.0035 0.01  
 843: 25  9 17  0   24  9 16  0             194132.1339  -0.0035  0.050  -0.0035 0.49  
 844: 36  3 33  0   36  2 34  0             194134.7213  -0.0738  0.050  -0.0739 0.01  
 845: 36  3 33  0   36  3 34  0             194134.7213  -0.0738  0.050  -0.0739 0.49  
 846: 36  4 33  0   36  2 34  0             194134.7213  -0.0738  0.050  -0.0739 0.49  
 847: 36  4 33  0   36  3 34  0             194134.7213  -0.0738  0.050  -0.0739 0.01  
 848: 24  9 15  0   23  9 14  0             194145.0170  -0.0177  0.050  -0.0177 0.49  
 849: 24  9 15  0   23 10 14  0             194145.0170  -0.0177  0.050  -0.0177 0.01  
 850: 24 10 15  0   23  9 14  0             194145.0170  -0.0177  0.050  -0.0177 0.01  
 851: 24 10 15  0   23 10 14  0             194145.0170  -0.0177  0.050  -0.0177 0.49  
 852: 23 10 13  0   22 10 12  0             194169.5570   0.0090  0.050   0.0091 0.49  
 853: 23 10 13  0   22 11 12  0             194169.5570   0.0090  0.050   0.0091 0.01  
 854: 23 11 13  0   22 10 12  0             194169.5570   0.0090  0.050   0.0091 0.01  
 855: 23 11 13  0   22 11 12  0             194169.5570   0.0090  0.050   0.0091 0.49  
 856: 34  1 33  0   34  0 34  0             194175.6958   0.0448  0.050   0.0448 0.01  
 857: 34  1 33  0   34  1 34  0             194175.6958   0.0448  0.050   0.0448 0.49  
 858: 34  2 33  0   34  0 34  0             194175.6958   0.0448  0.050   0.0448 0.49  
 859: 34  2 33  0   34  1 34  0             194175.6958   0.0448  0.050   0.0448 0.01  
 860: 22 11 11  0   21 11 10  0             194220.9073   0.0040  0.050   0.0072 0.49  
 861: 22 11 11  0   21 12 10  0             194220.9073   0.0108  0.050   0.0072 0.01  
 862: 22 12 11  0   21 11 10  0             194220.9073   0.0035  0.050   0.0072 0.01  
 863: 22 12 11  0   21 12 10  0             194220.9073   0.0103  0.050   0.0072 0.49  
 864: 21 12  9  0   20 13  8  0             194344.1023   0.2034  0.050  -0.0069 0.02  
 865: 21 13  9  0   20 13  8  0             194344.1023  -0.0110  0.050  -0.0069 0.98  
 866: 21 12  9  0   20 12  8  0             194346.1937  -0.0067  0.050  -0.0108 0.98  
 867: 21 13  9  0   20 12  8  0             194346.1937  -0.2211  0.050  -0.0108 0.02  
 868: 20 14  7  0   19 14  6  0             194603.3005   0.0223  0.050               
 869: 20 13  7  0   19 13  6  0             194874.4474   0.0034  0.050               
 870: 16 13  3  0   15 11  4  0             198131.1035   0.0449  0.050               
 871: 19 16  3  0   18 16  2  0             198176.8002  -0.0295  0.050               
 872: 19 14  5  0   18 14  4  0             198526.2667  -0.0014  0.050               
 873: 66 32 34  0   66 31 35  0             198563.6752   0.0328  0.050   0.0328 0.01  
 874: 66 32 34  0   66 32 35  0             198563.6752   0.0328  0.050   0.0328 0.49  
 875: 66 33 34  0   66 31 35  0             198563.6752   0.0328  0.050   0.0328 0.49  
 876: 66 33 34  0   66 32 35  0             198563.6752   0.0328  0.050   0.0328 0.01  
 877: 65 31 34  0   65 30 35  0             198643.6206  -0.0042  0.050  -0.0042 0.01  
 878: 65 31 34  0   65 31 35  0             198643.6206  -0.0042  0.050  -0.0042 0.49  
 879: 65 32 34  0   65 30 35  0             198643.6206  -0.0042  0.050  -0.0042 0.49  
 880: 65 32 34  0   65 31 35  0             198643.6206  -0.0042  0.050  -0.0042 0.01  
 881: 63 29 34  0   63 28 35  0             198794.5933   0.0839  0.050   0.0839 0.01  
 882: 63 29 34  0   63 29 35  0             198794.5933   0.0839  0.050   0.0839 0.49  
 883: 63 30 34  0   63 28 35  0             198794.5933   0.0839  0.050   0.0839 0.49  
 884: 63 30 34  0   63 29 35  0             198794.5933   0.0839  0.050   0.0839 0.01  
 885: 62 28 34  0   62 27 35  0             198865.5620  -0.0281  0.050  -0.0282 0.01  
 886: 62 28 34  0   62 28 35  0             198865.5620  -0.0281  0.050  -0.0282 0.49  
 887: 62 29 34  0   62 27 35  0             198865.5620  -0.0281  0.050  -0.0282 0.49  
 888: 62 29 34  0   62 28 35  0             198865.5620  -0.0281  0.050  -0.0282 0.01  
 889: 61 27 34  0   61 26 35  0             198933.9221   0.0430  0.050   0.0431 0.01  
 890: 61 27 34  0   61 27 35  0             198933.9221   0.0430  0.050   0.0431 0.49  
 891: 61 28 34  0   61 26 35  0             198933.9221   0.0430  0.050   0.0431 0.49  
 892: 61 28 34  0   61 27 35  0             198933.9221   0.0430  0.050   0.0431 0.01  
 893: 59 25 34  0   59 24 35  0             199062.4050  -0.0119  0.050  -0.0120 0.01  
 894: 59 25 34  0   59 25 35  0             199062.4050  -0.0119  0.050  -0.0120 0.49  
 895: 59 26 34  0   59 24 35  0             199062.4050  -0.0119  0.050  -0.0120 0.49  
 896: 59 26 34  0   59 25 35  0             199062.4050  -0.0119  0.050  -0.0120 0.01  
 897: 58 24 34  0   58 23 35  0             199122.8317   0.0025  0.050   0.0025 0.01  
 898: 58 24 34  0   58 24 35  0             199122.8317   0.0025  0.050   0.0025 0.49  
 899: 58 25 34  0   58 23 35  0             199122.8317   0.0025  0.050   0.0025 0.49  
 900: 58 25 34  0   58 24 35  0             199122.8317   0.0025  0.050   0.0025 0.01  
 901: 57 23 34  0   57 22 35  0             199180.7338  -0.0422  0.050  -0.0422 0.01  
 902: 57 23 34  0   57 23 35  0             199180.7338  -0.0422  0.050  -0.0422 0.49  
 903: 57 24 34  0   57 22 35  0             199180.7338  -0.0422  0.050  -0.0422 0.49  
 904: 57 24 34  0   57 23 35  0             199180.7338  -0.0422  0.050  -0.0422 0.01  
 905: 55 21 34  0   55 20 35  0             199289.4969  -0.0833  0.050  -0.0834 0.01  
 906: 55 21 34  0   55 21 35  0             199289.4969  -0.0833  0.050  -0.0834 0.49  
 907: 55 22 34  0   55 20 35  0             199289.4969  -0.0833  0.050  -0.0834 0.49  
 908: 55 22 34  0   55 21 35  0             199289.4969  -0.0833  0.050  -0.0834 0.01  
 909: 54 20 34  0   54 19 35  0             199340.5808  -0.0060  0.050  -0.0061 0.01  
 910: 54 20 34  0   54 20 35  0             199340.5808  -0.0060  0.050  -0.0061 0.49  
 911: 54 21 34  0   54 19 35  0             199340.5808  -0.0060  0.050  -0.0061 0.49  
 912: 54 21 34  0   54 20 35  0             199340.5808  -0.0060  0.050  -0.0061 0.01  
 913: 53 19 34  0   53 18 35  0             199389.4371   0.0107  0.050   0.0107 0.01  
 914: 53 19 34  0   53 19 35  0             199389.4371   0.0107  0.050   0.0107 0.49  
 915: 53 20 34  0   53 18 35  0             199389.4371   0.0107  0.050   0.0107 0.49  
 916: 53 20 34  0   53 19 35  0             199389.4371   0.0107  0.050   0.0107 0.01  
 917: 52 18 34  0   52 17 35  0             199436.1613  -0.0079  0.050  -0.0080 0.01  
 918: 52 18 34  0   52 18 35  0             199436.1613  -0.0079  0.050  -0.0080 0.49  
 919: 52 19 34  0   52 17 35  0             199436.1613  -0.0079  0.050  -0.0080 0.49  
 920: 52 19 34  0   52 18 35  0             199436.1613  -0.0079  0.050  -0.0080 0.01  
 921: 51 17 34  0   51 16 35  0             199480.8231  -0.0612  0.050  -0.0613 0.01  
 922: 51 17 34  0   51 17 35  0             199480.8231  -0.0612  0.050  -0.0613 0.49  
 923: 51 18 34  0   51 16 35  0             199480.8231  -0.0612  0.050  -0.0613 0.49  
 924: 51 18 34  0   51 17 35  0             199480.8231  -0.0612  0.050  -0.0613 0.01  
 925: 50 16 34  0   50 15 35  0             199523.6037  -0.0352  0.050  -0.0353 0.01  
 926: 50 16 34  0   50 16 35  0             199523.6037  -0.0352  0.050  -0.0353 0.49  
 927: 50 17 34  0   50 15 35  0             199523.6037  -0.0352  0.050  -0.0353 0.49  
 928: 50 17 34  0   50 16 35  0             199523.6037  -0.0352  0.050  -0.0353 0.01  
 929: 48 14 34  0   48 13 35  0             199603.5563   0.0282  0.050   0.0283 0.01  
 930: 48 14 34  0   48 14 35  0             199603.5563   0.0282  0.050   0.0283 0.49  
 931: 48 15 34  0   48 13 35  0             199603.5563   0.0282  0.050   0.0283 0.49  
 932: 48 15 34  0   48 14 35  0             199603.5563   0.0282  0.050   0.0283 0.01  
 933: 47 13 34  0   47 12 35  0             199640.8326   0.0429  0.050   0.0430 0.01  
 934: 47 13 34  0   47 13 35  0             199640.8326   0.0429  0.050   0.0430 0.49  
 935: 47 14 34  0   47 12 35  0             199640.8326   0.0429  0.050   0.0430 0.49  
 936: 47 14 34  0   47 13 35  0             199640.8326   0.0429  0.050   0.0430 0.01  
 937: 46 12 34  0   46 11 35  0             199676.3329  -0.0116  0.050  -0.0117 0.01  
 938: 46 12 34  0   46 12 35  0             199676.3329  -0.0116  0.050  -0.0117 0.49  
 939: 46 13 34  0   46 11 35  0             199676.3329  -0.0116  0.050  -0.0117 0.49  
 940: 46 13 34  0   46 12 35  0             199676.3329  -0.0116  0.050  -0.0117 0.01  
 941: 43  9 34  0   43  8 35  0             199773.3083  -0.0532  0.050  -0.0533 0.01  
 942: 43  9 34  0   43  9 35  0             199773.3083  -0.0532  0.050  -0.0533 0.49  
 943: 43 10 34  0   43  8 35  0             199773.3083  -0.0532  0.050  -0.0533 0.49  
 944: 43 10 34  0   43  9 35  0             199773.3083  -0.0532  0.050  -0.0533 0.01  
 945: 42  8 34  0   42  7 35  0             199802.7256   0.0511  0.050   0.0511 0.01  
 946: 42  8 34  0   42  8 35  0             199802.7256   0.0511  0.050   0.0511 0.49  
 947: 42  9 34  0   42  7 35  0             199802.7256   0.0511  0.050   0.0511 0.49  
 948: 42  9 34  0   42  8 35  0             199802.7256   0.0511  0.050   0.0511 0.01  
 949: 41  7 34  0   41  6 35  0             199830.5540  -0.0118  0.050  -0.0118 0.01  
 950: 41  7 34  0   41  7 35  0             199830.5540  -0.0118  0.050  -0.0118 0.49  
 951: 41  8 34  0   41  6 35  0             199830.5540  -0.0118  0.050  -0.0118 0.49  
 952: 41  8 34  0   41  7 35  0             199830.5540  -0.0118  0.050  -0.0118 0.01  
 953: 40  6 34  0   40  5 35  0             199857.1243   0.0359  0.050   0.0359 0.01  
 954: 40  6 34  0   40  6 35  0             199857.1243   0.0359  0.050   0.0359 0.49  
 955: 40  7 34  0   40  5 35  0             199857.1243   0.0359  0.050   0.0359 0.49  
 956: 40  7 34  0   40  6 35  0             199857.1243   0.0359  0.050   0.0359 0.01  
 957: 39  5 34  0   39  4 35  0             199882.3352   0.0414  0.050   0.0414 0.01  
 958: 39  5 34  0   39  5 35  0             199882.3352   0.0414  0.050   0.0414 0.49  
 959: 39  6 34  0   39  4 35  0             199882.3352   0.0414  0.050   0.0414 0.49  
 960: 39  6 34  0   39  5 35  0             199882.3352   0.0414  0.050   0.0414 0.01  
 961: 34  0 34  0   33  0 33  0             199899.8471  -0.0252  0.050  -0.0253 0.49  
 962: 34  0 34  0   33  1 33  0             199899.8471  -0.0252  0.050  -0.0253 0.01  
 963: 34  1 34  0   33  0 33  0             199899.8471  -0.0252  0.050  -0.0253 0.01  
 964: 34  1 34  0   33  1 33  0             199899.8471  -0.0252  0.050  -0.0253 0.49  
 965: 33  1 32  0   32  1 31  0             199902.1573  -0.0210  0.050  -0.0210 0.49  
 966: 33  1 32  0   32  2 31  0             199902.1573  -0.0210  0.050  -0.0210 0.01  
 967: 33  2 32  0   32  1 31  0             199902.1573  -0.0210  0.050  -0.0210 0.01  
 968: 33  2 32  0   32  2 31  0             199902.1573  -0.0210  0.050  -0.0210 0.49  
 969: 32  2 30  0   31  2 29  0             199904.1817  -0.0233  0.050  -0.0233 0.49  
 970: 32  2 30  0   31  3 29  0             199904.1817  -0.0233  0.050  -0.0233 0.01  
 971: 32  3 30  0   31  2 29  0             199904.1817  -0.0233  0.050  -0.0233 0.01  
 972: 32  3 30  0   31  3 29  0             199904.1817  -0.0233  0.050  -0.0233 0.49  
 973: 31  3 28  0   30  3 27  0             199906.0289  -0.0498  0.050  -0.0498 0.49  
 974: 31  3 28  0   30  4 27  0             199906.0289  -0.0498  0.050  -0.0498 0.01  
 975: 31  4 28  0   30  3 27  0             199906.0289  -0.0498  0.050  -0.0498 0.01  
 976: 31  4 28  0   30  4 27  0             199906.0289  -0.0498  0.050  -0.0498 0.49  
 977: 30  4 26  0   29  4 25  0             199907.9629  -0.0045  0.050  -0.0045 0.49  
 978: 30  4 26  0   29  5 25  0             199907.9629  -0.0045  0.050  -0.0045 0.01  
 979: 30  5 26  0   29  4 25  0             199907.9629  -0.0045  0.050  -0.0045 0.01  
 980: 30  5 26  0   29  5 25  0             199907.9629  -0.0045  0.050  -0.0045 0.49  
 981: 29  5 24  0   28  5 23  0             199910.1124  -0.0012  0.050  -0.0013 0.49  
 982: 29  5 24  0   28  6 23  0             199910.1124  -0.0012  0.050  -0.0013 0.01  
 983: 29  6 24  0   28  5 23  0             199910.1124  -0.0012  0.050  -0.0013 0.01  
 984: 29  6 24  0   28  6 23  0             199910.1124  -0.0012  0.050  -0.0013 0.49  
 985: 28  6 22  0   27  6 21  0             199912.9102   0.0176  0.050   0.0177 0.49  
 986: 28  6 22  0   27  7 21  0             199912.9102   0.0176  0.050   0.0177 0.01  
 987: 28  7 22  0   27  6 21  0             199912.9102   0.0176  0.050   0.0177 0.01  
 988: 28  7 22  0   27  7 21  0             199912.9102   0.0176  0.050   0.0177 0.49  
 989: 27  7 20  0   26  7 19  0             199916.9559   0.0267  0.050   0.0268 0.49  
 990: 27  7 20  0   26  8 19  0             199916.9559   0.0267  0.050   0.0268 0.01  
 991: 27  8 20  0   26  7 19  0             199916.9559   0.0267  0.050   0.0268 0.01  
 992: 27  8 20  0   26  8 19  0             199916.9559   0.0267  0.050   0.0268 0.49  
 993: 26  8 18  0   25  8 17  0             199923.3830   0.0407  0.050   0.0408 0.49  
 994: 26  8 18  0   25  9 17  0             199923.3830   0.0407  0.050   0.0408 0.01  
 995: 26  9 18  0   25  8 17  0             199923.3830   0.0407  0.050   0.0408 0.01  
 996: 26  9 18  0   25  9 17  0             199923.3830   0.0407  0.050   0.0408 0.49  
 997: 37  3 34  0   37  2 35  0             199928.9696   0.0178  0.050   0.0179 0.01  
 998: 37  3 34  0   37  3 35  0             199928.9696   0.0178  0.050   0.0179 0.49  
 999: 37  4 34  0   37  2 35  0             199928.9696   0.0178  0.050   0.0179 0.49  
1000: 37  4 34  0   37  3 35  0             199928.9696   0.0178  0.050   0.0179 0.01  
1001: 25  9 16  0   24  9 15  0             199934.2916  -0.0015  0.050  -0.0016 0.49  
1002: 25  9 16  0   24 10 15  0             199934.2916  -0.0015  0.050  -0.0016 0.01  
1003: 25 10 16  0   24  9 15  0             199934.2916  -0.0015  0.050  -0.0016 0.01  
1004: 25 10 16  0   24 10 15  0             199934.2916  -0.0015  0.050  -0.0016 0.49  
1005: 36  2 34  0   36  1 35  0             199950.5203   0.0196  0.050   0.0197 0.01  
1006: 36  2 34  0   36  2 35  0             199950.5203   0.0196  0.050   0.0197 0.49  
1007: 36  3 34  0   36  1 35  0             199950.5203   0.0196  0.050   0.0197 0.49  
1008: 36  3 34  0   36  2 35  0             199950.5203   0.0196  0.050   0.0197 0.01  
1009: 24 10 14  0   23 10 13  0             199954.3283  -0.0073  0.050  -0.0074 0.49  
1010: 24 10 14  0   23 11 13  0             199954.3283  -0.0073  0.050  -0.0074 0.01  
1011: 24 11 14  0   23 10 13  0             199954.3283  -0.0073  0.050  -0.0074 0.01  
1012: 24 11 14  0   23 11 13  0             199954.3283  -0.0073  0.050  -0.0074 0.49  
1013: 23 11 12  0   22 11 11  0             199994.1464  -0.0229  0.050  -0.0227 0.49  
1014: 23 11 12  0   22 12 11  0             199994.1464  -0.0224  0.050  -0.0227 0.01  
1015: 23 12 12  0   22 11 11  0             199994.1464  -0.0229  0.050  -0.0227 0.01  
1016: 23 12 12  0   22 12 11  0             199994.1464  -0.0224  0.050  -0.0227 0.49  
1017: 22 12 10  0   21 12  9  0             200083.0857  -0.0574  0.050   0.0408 0.49  
1018: 22 12 10  0   21 13  9  0             200083.0857   0.1570  0.050   0.0408 0.01  
1019: 22 13 10  0   21 12  9  0             200083.0857  -0.0753  0.050   0.0408 0.01  
1020: 22 13 10  0   21 13  9  0             200083.0857   0.1390  0.050   0.0408 0.49  
1021: 20 15  6  0   19 15  5  0             200166.6052  -0.0200  0.050               
1022: 21 14  8  0   20 14  7  0             200304.1572   0.0235  0.050               
1023: 21 13  8  0   20 13  7  0             200342.8893   0.0513  0.050               
1024: 19 15  4  0   18 15  3  0             202287.8201  -0.0200  0.050               
1025: 20 14  6  0   19 14  5  0             202332.2634   0.0336  0.050               
1026: 20 18  3  0   19 18  2  0             202665.2808   0.0142  0.050               
1027: 20 18  2  0   19 18  1  0             203093.1895  -0.0428  0.050               
1028: 20 16  5  0   19 16  4  0             203803.0135  -0.0233  0.050               
1029: 68 33 35  0   68 32 36  0             204282.7525  -0.0523  0.050  -0.0524 0.01  
1030: 68 33 35  0   68 33 36  0             204282.7525  -0.0523  0.050  -0.0524 0.49  
1031: 68 34 35  0   68 32 36  0             204282.7525  -0.0523  0.050  -0.0524 0.49  
1032: 68 34 35  0   68 33 36  0             204282.7525  -0.0523  0.050  -0.0524 0.01  
1033: 20 17  4  0   19 17  3  0             204283.8681  -0.0509  0.050               
1034: 67 32 35  0   67 31 36  0             204364.1994  -0.0128  0.050  -0.0129 0.01  
1035: 67 32 35  0   67 32 36  0             204364.1994  -0.0128  0.050  -0.0129 0.49  
1036: 67 33 35  0   67 31 36  0             204364.1994  -0.0128  0.050  -0.0129 0.49  
1037: 65 30 35  0   65 29 36  0             204518.1278   0.0060  0.050   0.0061 0.01  
1038: 65 30 35  0   65 30 36  0             204518.1278   0.0060  0.050   0.0061 0.49  
1039: 65 31 35  0   65 29 36  0             204518.1278   0.0060  0.050   0.0061 0.49  
1040: 65 31 35  0   65 30 36  0             204518.1278   0.0060  0.050   0.0061 0.01  
1041: 62 27 35  0   62 26 36  0             204727.9824   0.0030  0.050   0.0031 0.01  
1042: 62 27 35  0   62 27 36  0             204727.9824   0.0030  0.050   0.0031 0.49  
1043: 62 28 35  0   62 26 36  0             204727.9824   0.0030  0.050   0.0031 0.49  
1044: 62 28 35  0   62 27 36  0             204727.9824   0.0030  0.050   0.0031 0.01  
1045: 61 26 35  0   61 25 36  0             204792.5925  -0.0598  0.050  -0.0598 0.01  
1046: 61 26 35  0   61 26 36  0             204792.5925  -0.0598  0.050  -0.0598 0.49  
1047: 61 27 35  0   61 25 36  0             204792.5925  -0.0598  0.050  -0.0598 0.49  
1048: 61 27 35  0   61 26 36  0             204792.5925  -0.0598  0.050  -0.0598 0.01  
1049: 60 25 35  0   60 24 36  0             204854.8386   0.0237  0.050   0.0237 0.01  
1050: 60 25 35  0   60 25 36  0             204854.8386   0.0237  0.050   0.0237 0.49  
1051: 60 26 35  0   60 24 36  0             204854.8386   0.0237  0.050   0.0237 0.49  
1052: 60 26 35  0   60 25 36  0             204854.8386   0.0237  0.050   0.0237 0.01  
1053: 58 23 35  0   58 22 36  0             204971.9512   0.0445  0.050   0.0445 0.01  
1054: 58 23 35  0   58 23 36  0             204971.9512   0.0445  0.050   0.0445 0.49  
1055: 58 24 35  0   58 22 36  0             204971.9512   0.0445  0.050   0.0445 0.49  
1056: 58 24 35  0   58 23 36  0             204971.9512   0.0445  0.050   0.0445 0.01  
1057: 57 22 35  0   57 21 36  0             205026.9207  -0.0604  0.050  -0.0604 0.01  
1058: 57 22 35  0   57 22 36  0             205026.9207  -0.0604  0.050  -0.0604 0.49  
1059: 57 23 35  0   57 21 36  0             205026.9207  -0.0604  0.050  -0.0604 0.49  
1060: 57 23 35  0   57 22 36  0             205026.9207  -0.0604  0.050  -0.0604 0.01  
1061: 56 21 35  0   56 20 36  0             205079.8498   0.0143  0.050   0.0143 0.01  
1062: 56 21 35  0   56 21 36  0             205079.8498   0.0143  0.050   0.0143 0.49  
1063: 56 22 35  0   56 20 36  0             205079.8498   0.0143  0.050   0.0143 0.49  
1064: 56 22 35  0   56 21 36  0             205079.8498   0.0143  0.050   0.0143 0.01  
1065: 55 20 35  0   55 19 36  0             205130.4787  -0.0596  0.050  -0.0597 0.01  
1066: 55 20 35  0   55 20 36  0             205130.4787  -0.0596  0.050  -0.0597 0.49  
1067: 55 21 35  0   55 19 36  0             205130.4787  -0.0596  0.050  -0.0597 0.49  
1068: 55 21 35  0   55 20 36  0             205130.4787  -0.0596  0.050  -0.0597 0.01  
1069: 54 19 35  0   54 18 36  0             205179.0887  -0.0682  0.050  -0.0682 0.01  
1070: 54 19 35  0   54 19 36  0             205179.0887  -0.0682  0.050  -0.0682 0.49  
1071: 54 20 35  0   54 18 36  0             205179.0887  -0.0682  0.050  -0.0682 0.49  
1072: 54 20 35  0   54 19 36  0             205179.0887  -0.0682  0.050  -0.0682 0.01  
1073: 53 18 35  0   53 17 36  0             205225.7394  -0.0176  0.050  -0.0176 0.01  
1074: 53 18 35  0   53 18 36  0             205225.7394  -0.0176  0.050  -0.0176 0.49  
1075: 53 19 35  0   53 17 36  0             205225.7394  -0.0176  0.050  -0.0176 0.49  
1076: 53 19 35  0   53 18 36  0             205225.7394  -0.0176  0.050  -0.0176 0.01  
1077: 52 17 35  0   52 16 36  0             205270.3957  -0.0071  0.050  -0.0071 0.01  
1078: 52 17 35  0   52 17 36  0             205270.3957  -0.0071  0.050  -0.0071 0.49  
1079: 52 18 35  0   52 16 36  0             205270.3957  -0.0071  0.050  -0.0071 0.49  
1080: 52 18 35  0   52 17 36  0             205270.3957  -0.0071  0.050  -0.0071 0.01  
1081: 51 16 35  0   51 15 36  0             205313.1791   0.0220  0.050   0.0220 0.01  
1082: 51 16 35  0   51 16 36  0             205313.1791   0.0220  0.050   0.0220 0.49  
1083: 51 17 35  0   51 15 36  0             205313.1791   0.0220  0.050   0.0220 0.49  
1084: 51 17 35  0   51 16 36  0             205313.1791   0.0220  0.050   0.0220 0.01  
1085: 50 15 35  0   50 14 36  0             205354.0511  -0.0302  0.050  -0.0302 0.01  
1086: 50 15 35  0   50 15 36  0             205354.0511  -0.0302  0.050  -0.0302 0.49  
1087: 50 16 35  0   50 14 36  0             205354.0511  -0.0302  0.050  -0.0302 0.49  
1088: 50 16 35  0   50 15 36  0             205354.0511  -0.0302  0.050  -0.0302 0.01  
1089: 49 14 35  0   49 13 36  0             205393.2772   0.0415  0.050   0.0415 0.01  
1090: 49 14 35  0   49 14 36  0             205393.2772   0.0415  0.050   0.0415 0.49  
1091: 49 15 35  0   49 13 36  0             205393.2772   0.0415  0.050   0.0415 0.49  
1092: 49 15 35  0   49 14 36  0             205393.2772   0.0415  0.050   0.0415 0.01  
1093: 47 12 35  0   47 11 36  0             205466.5322   0.0643  0.050   0.0644 0.01  
1094: 47 12 35  0   47 12 36  0             205466.5322   0.0643  0.050   0.0644 0.49  
1095: 47 13 35  0   47 11 36  0             205466.5322   0.0643  0.050   0.0644 0.49  
1096: 47 13 35  0   47 12 36  0             205466.5322   0.0643  0.050   0.0644 0.01  
1097: 46 11 35  0   46 10 36  0             205500.6215  -0.0375  0.050  -0.0376 0.01  
1098: 46 11 35  0   46 11 36  0             205500.6215  -0.0375  0.050  -0.0376 0.49  
1099: 46 12 35  0   46 10 36  0             205500.6215  -0.0375  0.050  -0.0376 0.49  
1100: 46 12 35  0   46 11 36  0             205500.6215  -0.0375  0.050  -0.0376 0.01  
1101: 45 10 35  0   45  9 36  0             205533.3387   0.0316  0.050   0.0316 0.01  
1102: 45 10 35  0   45 10 36  0             205533.3387   0.0316  0.050   0.0316 0.49  
1103: 45 11 35  0   45  9 36  0             205533.3387   0.0316  0.050   0.0316 0.49  
1104: 45 11 35  0   45 10 36  0             205533.3387   0.0316  0.050   0.0316 0.01  
1105: 43  8 35  0   43  7 36  0             205594.1839  -0.0020  0.050  -0.0021 0.01  
1106: 43  8 35  0   43  8 36  0             205594.1839  -0.0020  0.050  -0.0021 0.49  
1107: 43  9 35  0   43  7 36  0             205594.1839  -0.0020  0.050  -0.0021 0.49  
1108: 43  9 35  0   43  8 36  0             205594.1839  -0.0020  0.050  -0.0021 0.01  
1109: 42  7 35  0   42  6 36  0             205622.5553   0.0355  0.050   0.0356 0.01  
1110: 42  7 35  0   42  7 36  0             205622.5553   0.0355  0.050   0.0356 0.49  
1111: 42  8 35  0   42  6 36  0             205622.5553   0.0355  0.050   0.0356 0.49  
1112: 42  8 35  0   42  7 36  0             205622.5553   0.0355  0.050   0.0356 0.01  
1113: 41  6 35  0   41  5 36  0             205649.5901   0.0737  0.050   0.0737 0.01  
1114: 41  6 35  0   41  6 36  0             205649.5901   0.0737  0.050   0.0737 0.49  
1115: 41  7 35  0   41  5 36  0             205649.5901   0.0737  0.050   0.0737 0.49  
1116: 41  7 35  0   41  6 36  0             205649.5901   0.0737  0.050   0.0737 0.01  
1117: 40  5 35  0   40  4 36  0             205675.2326   0.0083  0.050   0.0083 0.01  
1118: 40  5 35  0   40  5 36  0             205675.2326   0.0083  0.050   0.0083 0.49  
1119: 40  6 35  0   40  4 36  0             205675.2326   0.0083  0.050   0.0083 0.49  
1120: 40  6 35  0   40  5 36  0             205675.2326   0.0083  0.050   0.0083 0.01  
1121: 35  0 35  0   34  0 34  0             205692.9776   0.0215  0.050   0.0215 0.49  
1122: 35  0 35  0   34  1 34  0             205692.9776   0.0215  0.050   0.0215 0.01  
1123: 35  1 35  0   34  0 34  0             205692.9776   0.0215  0.050   0.0215 0.01  
1124: 35  1 35  0   34  1 34  0             205692.9776   0.0215  0.050   0.0215 0.49  
1125: 34  1 33  0   33  1 32  0             205695.2608   0.0106  0.050   0.0107 0.49  
1126: 34  1 33  0   33  2 32  0             205695.2608   0.0106  0.050   0.0107 0.01  
1127: 34  2 33  0   33  1 32  0             205695.2608   0.0106  0.050   0.0107 0.01  
1128: 34  2 33  0   33  2 32  0             205695.2608   0.0106  0.050   0.0107 0.49  
1129: 33  2 31  0   32  2 30  0             205697.2570   0.0079  0.050   0.0080 0.49  
1130: 33  2 31  0   32  3 30  0             205697.2570   0.0079  0.050   0.0080 0.01  
1131: 33  3 31  0   32  2 30  0             205697.2570   0.0079  0.050   0.0080 0.01  
1132: 33  3 31  0   32  3 30  0             205697.2570   0.0079  0.050   0.0080 0.49  
1133: 32  3 29  0   31  3 28  0             205699.0771   0.0037  0.050   0.0037 0.49  
1134: 32  3 29  0   31  4 28  0             205699.0771   0.0037  0.050   0.0037 0.01  
1135: 32  4 29  0   31  3 28  0             205699.0771   0.0037  0.050   0.0037 0.01  
1136: 32  4 29  0   31  4 28  0             205699.0771   0.0037  0.050   0.0037 0.49  
1137: 31  4 27  0   30  4 26  0             205700.8811   0.0000  0.050  -0.0001 0.49  
1138: 31  4 27  0   30  5 26  0             205700.8811   0.0000  0.050  -0.0001 0.01  
1139: 31  5 27  0   30  4 26  0             205700.8811   0.0000  0.050  -0.0001 0.01  
1140: 31  5 27  0   30  5 26  0             205700.8811   0.0000  0.050  -0.0001 0.49  
1141: 30  5 25  0   29  5 24  0             205702.8895  -0.0045  0.050  -0.0045 0.49  
1142: 30  5 25  0   29  6 24  0             205702.8895  -0.0045  0.050  -0.0045 0.01  
1143: 30  6 25  0   29  5 24  0             205702.8895  -0.0045  0.050  -0.0045 0.01  
1144: 30  6 25  0   29  6 24  0             205702.8895  -0.0045  0.050  -0.0045 0.49  
1145: 29  6 23  0   28  6 22  0             205705.4399  -0.0062  0.050  -0.0062 0.49  
1146: 29  6 23  0   28  7 22  0             205705.4399  -0.0062  0.050  -0.0062 0.01  
1147: 29  7 23  0   28  6 22  0             205705.4399  -0.0062  0.050  -0.0062 0.01  
1148: 29  7 23  0   28  7 22  0             205705.4399  -0.0062  0.050  -0.0062 0.49  
1149: 28  7 21  0   27  7 20  0             205709.0577  -0.0199  0.050  -0.0200 0.49  
1150: 28  7 21  0   27  8 20  0             205709.0577  -0.0199  0.050  -0.0200 0.01  
1151: 28  8 21  0   27  7 20  0             205709.0577  -0.0199  0.050  -0.0200 0.01  
1152: 28  8 21  0   27  8 20  0             205709.0577  -0.0199  0.050  -0.0200 0.49  
1153: 27  8 19  0   26  8 18  0             205714.7066  -0.0177  0.050  -0.0177 0.49  
1154: 27  8 19  0   26  9 18  0             205714.7066  -0.0177  0.050  -0.0177 0.01  
1155: 27  9 19  0   26  8 18  0             205714.7066  -0.0177  0.050  -0.0177 0.01  
1156: 27  9 19  0   26  9 18  0             205714.7066  -0.0177  0.050  -0.0177 0.49  
1157: 26  9 17  0   25  9 16  0             205724.1047  -0.0220  0.050  -0.0220 0.49  
1158: 26  9 17  0   25 10 16  0             205724.1047  -0.0220  0.050  -0.0220 0.01  
1159: 26 10 17  0   25  9 16  0             205724.1047  -0.0220  0.050  -0.0220 0.01  
1160: 26 10 17  0   25 10 16  0             205724.1047  -0.0220  0.050  -0.0220 0.49  
1161: 25 10 15  0   24 10 14  0             205740.7872  -0.0032  0.050  -0.0032 0.49  
1162: 25 10 15  0   24 11 14  0             205740.7872  -0.0032  0.050  -0.0032 0.01  
1163: 25 11 15  0   24 10 14  0             205740.7872  -0.0032  0.050  -0.0032 0.01  
1164: 25 11 15  0   24 11 14  0             205740.7872  -0.0032  0.050  -0.0032 0.49  
1165: 37  2 35  0   37  1 36  0             205745.1180   0.0377  0.050   0.0378 0.01  
1166: 37  2 35  0   37  2 36  0             205745.1180   0.0377  0.050   0.0378 0.49  
1167: 37  3 35  0   37  1 36  0             205745.1180   0.0377  0.050   0.0378 0.49  
1168: 37  3 35  0   37  2 36  0             205745.1180   0.0377  0.050   0.0378 0.01  
1169: 24 11 13  0   23 11 12  0             205772.4555  -0.0311  0.050  -0.0311 0.49  
1170: 24 11 13  0   23 12 12  0             205772.4555  -0.0310  0.050  -0.0311 0.01  
1171: 24 12 13  0   23 11 12  0             205772.4555  -0.0311  0.050  -0.0311 0.01  
1172: 24 12 13  0   23 12 12  0             205772.4555  -0.0310  0.050  -0.0311 0.49  
1173: 23 12 11  0   22 12 10  0             205838.8103   0.0158  0.050   0.0241 0.49  
1174: 23 12 11  0   22 13 10  0             205838.8103   0.0337  0.050   0.0241 0.01  
1175: 23 13 11  0   22 12 10  0             205838.8103   0.0144  0.050   0.0241 0.01  
1176: 23 13 11  0   22 13 10  0             205838.8103   0.0324  0.050   0.0241 0.49  
1177: 22 14  9  0   21 14  8  0             205997.1580   0.0239  0.050               
1178: 22 13  9  0   21 13  8  0             206001.7443   0.0699  0.050               
1179: 21 15  7  0   20 15  6  0             206280.6687  -0.0480  0.050               
1180: 21 14  7  0   20 14  6  0             206754.6587  -0.0802  0.050               
1181: 62 27 36  0   62 25 37  0             210584.1027  -0.0124  0.050  -0.0124 0.50  
1182: 62 26 36  0   62 26 37  0             210584.1027  -0.0124  0.050  -0.0124 0.50  
1183: 61 26 36  0   61 24 37  0             210645.6198  -0.0076  0.050  -0.0076 0.50  
1184: 61 25 36  0   61 25 37  0             210645.6198  -0.0076  0.050  -0.0076 0.50  
1185: 59 24 36  0   59 22 37  0             210761.7178   0.0077  0.050   0.0077 0.50  
1186: 59 23 36  0   59 23 37  0             210761.7178   0.0077  0.050   0.0077 0.50  
1187: 58 23 36  0   58 21 37  0             210816.4166   0.0008  0.050   0.0008 0.50  
1188: 58 22 36  0   58 22 37  0             210816.4166   0.0008  0.050   0.0008 0.50  
1189: 57 22 36  0   57 20 37  0             210869.0709   0.0853  0.050   0.0853 0.50  
1190: 57 21 36  0   57 21 37  0             210869.0709   0.0853  0.050   0.0853 0.50  
1191: 56 21 36  0   56 19 37  0             210919.5561   0.0725  0.050   0.0726 0.50  
1192: 56 20 36  0   56 20 37  0             210919.5561   0.0725  0.050   0.0726 0.50  
1193: 55 20 36  0   55 18 37  0             210968.0341   0.0614  0.050   0.0614 0.50  
1194: 55 19 36  0   55 19 37  0             210968.0341   0.0614  0.050   0.0614 0.50  
1195: 54 19 36  0   54 17 37  0             211014.5360   0.0217  0.050   0.0217 0.50  
1196: 54 18 36  0   54 18 37  0             211014.5360   0.0217  0.050   0.0217 0.50  
1197: 53 18 36  0   53 16 37  0             211059.2267   0.0582  0.050   0.0583 0.50  
1198: 53 17 36  0   53 17 37  0             211059.2267   0.0582  0.050   0.0583 0.50  
1199: 50 15 36  0   50 13 37  0             211182.4154   0.0271  0.050   0.0271 0.50  
1200: 50 14 36  0   50 14 37  0             211182.4154   0.0271  0.050   0.0271 0.50  
1201: 49 14 36  0   49 12 37  0             211220.0852   0.0169  0.050   0.0169 0.50  
1202: 49 13 36  0   49 13 37  0             211220.0852   0.0169  0.050   0.0169 0.50  
1203: 48 12 36  0   48 12 37  0             211256.1229  -0.0193  0.050  -0.0193 0.50  
1204: 48 13 36  0   48 11 37  0             211256.1229  -0.0193  0.050  -0.0193 0.50  
1205: 47 12 36  0   47 10 37  0             211290.7064   0.0437  0.050   0.0437 0.50  
1206: 47 11 36  0   47 11 37  0             211290.7064   0.0437  0.050   0.0437 0.50  
1207: 46 11 36  0   46  9 37  0             211323.6458  -0.0353  0.050  -0.0353 0.50  
1208: 46 10 36  0   46 10 37  0             211323.6458  -0.0353  0.050  -0.0353 0.50  
1209: 45  9 36  0   45  9 37  0             211355.2606   0.0129  0.050   0.0129 0.50  
1210: 45 10 36  0   45  8 37  0             211355.2606   0.0129  0.050   0.0129 0.50  
1211: 44  8 36  0   44  8 37  0             211385.5068   0.0954  0.050   0.0954 0.50  
1212: 44  9 36  0   44  7 37  0             211385.5068   0.0954  0.050   0.0954 0.50  
1213: 43  8 36  0   43  6 37  0             211414.2546   0.0345  0.050   0.0346 0.50  
1214: 43  7 36  0   43  7 37  0             211414.2546   0.0345  0.050   0.0346 0.50  
1215: 42  7 36  0   42  5 37  0             211441.7606   0.0403  0.050   0.0404 0.50  
1216: 42  6 36  0   42  6 37  0             211441.7606   0.0403  0.050   0.0404 0.50  
1217: 41  5 36  0   41  5 37  0             211468.0267   0.0690  0.050   0.0691 0.50  
1218: 41  6 36  0   41  4 37  0             211468.0267   0.0690  0.050   0.0691 0.50  
1219: 36  0 36  0   35  0 35  0             211485.9308  -0.0164  0.050  -0.0165 0.49  
1220: 36  1 36  0   35  1 35  0             211485.9308  -0.0164  0.050  -0.0165 0.49  
1221: 36  1 36  0   35  0 35  0             211485.9308  -0.0164  0.050  -0.0165 0.01  
1222: 36  0 36  0   35  1 35  0             211485.9308  -0.0164  0.050  -0.0165 0.01  
1223: 35  1 34  0   34  2 33  0             211488.2056  -0.0241  0.050  -0.0242 0.01  
1224: 35  2 34  0   34  1 33  0             211488.2056  -0.0241  0.050  -0.0242 0.01  
1225: 35  1 34  0   34  1 33  0             211488.2056  -0.0241  0.050  -0.0242 0.49  
1226: 35  2 34  0   34  2 33  0             211488.2056  -0.0241  0.050  -0.0242 0.49  
1227: 34  3 32  0   33  3 31  0             211490.1785  -0.0228  0.050  -0.0228 0.49  
1228: 34  3 32  0   33  2 31  0             211490.1785  -0.0228  0.050  -0.0228 0.01  
1229: 34  2 32  0   33  3 31  0             211490.1785  -0.0228  0.050  -0.0228 0.01  
1230: 34  2 32  0   33  2 31  0             211490.1785  -0.0228  0.050  -0.0228 0.49  
1231: 33  4 30  0   32  3 29  0             211491.9710  -0.0070  0.050  -0.0070 0.01  
1232: 33  3 30  0   32  4 29  0             211491.9710  -0.0070  0.050  -0.0070 0.01  
1233: 33  4 30  0   32  4 29  0             211491.9710  -0.0070  0.050  -0.0070 0.49  
1234: 33  3 30  0   32  3 29  0             211491.9710  -0.0070  0.050  -0.0070 0.49  
1235: 32  5 28  0   31  4 27  0             211493.6814  -0.0272  0.050  -0.0272 0.01  
1236: 32  4 28  0   31  4 27  0             211493.6814  -0.0272  0.050  -0.0272 0.49  
1237: 32  4 28  0   31  5 27  0             211493.6814  -0.0272  0.050  -0.0272 0.01  
1238: 32  5 28  0   31  5 27  0             211493.6814  -0.0272  0.050  -0.0272 0.49  
1239: 31  6 26  0   30  5 25  0             211495.6183   0.0206  0.050   0.0206 0.01  
1240: 31  5 26  0   30  5 25  0             211495.6183   0.0206  0.050   0.0206 0.49  
1241: 31  6 26  0   30  6 25  0             211495.6183   0.0206  0.050   0.0206 0.49  
1242: 31  5 26  0   30  6 25  0             211495.6183   0.0206  0.050   0.0206 0.01  
1243: 30  7 24  0   29  6 23  0             211497.9814   0.0362  0.050   0.0362 0.01  
1244: 30  7 24  0   29  7 23  0             211497.9814   0.0362  0.050   0.0362 0.49  
1245: 30  6 24  0   29  7 23  0             211497.9814   0.0362  0.050   0.0362 0.01  
1246: 30  6 24  0   29  6 23  0             211497.9814   0.0362  0.050   0.0362 0.49  
1247: 29  8 22  0   28  8 21  0             211501.2457   0.0228  0.050   0.0229 0.50  
1248: 29  7 22  0   28  7 21  0             211501.2457   0.0228  0.050   0.0229 0.50  
1249: 28  9 20  0   27  9 19  0             211506.2371   0.0140  0.050   0.0140 0.50  
1250: 28  8 20  0   27  8 19  0             211506.2371   0.0140  0.050   0.0140 0.50  
1251: 27 10 18  0   26 10 17  0             211514.3807   0.0108  0.050   0.0108 0.50  
1252: 27  9 18  0   26  9 17  0             211514.3807   0.0108  0.050   0.0108 0.50  
1253: 39  3 36  0   39  3 37  0             211516.8054  -0.0151  0.050  -0.0151 0.50  
1254: 39  4 36  0   39  2 37  0             211516.8054  -0.0151  0.050  -0.0151 0.50  
1255: 26 11 16  0   25 11 15  0             211528.3874  -0.0297  0.050  -0.0297 0.50  
1256: 26 10 16  0   25 10 15  0             211528.3874  -0.0297  0.050  -0.0297 0.50  
1257: 25 12 14  0   24 12 13  0             211554.2088   0.0414  0.050   0.0415 0.50  
1258: 25 11 14  0   24 11 13  0             211554.2088   0.0414  0.050   0.0415 0.50  
1259: 24 13 12  0   23 13 11  0             211605.3128   0.0475  0.050   0.0469 0.50  
1260: 24 12 12  0   23 12 11  0             211605.3128   0.0462  0.050   0.0469 0.50  
1261: 21 16  6  0   20 16  5  0             211609.9232   0.0262  0.050               
1262: 23 14 10  0   22 14  9  0             211719.2185   0.2532  0.050   0.0235 0.50  
1263: 23 13 10  0   22 13  9  0             211719.2185  -0.2063  0.050   0.0235 0.50  
1264: 22 15  8  0   21 15  7  0             211992.7405   0.0161  0.050               
1265: 22 14  8  0   21 14  7  0             212067.1555  -0.0045  0.050               
1266: 20 16  4  0   19 16  3  0             212673.6006  -0.0640  0.050               
1267: 17 15  2  0   16 13  3  0             212889.0390   0.0177  0.050               
1268: 21 19  2  0   20 19  1  0             212895.7371  -0.0498  0.050               
1269: 21 18  4  0   20 18  3  0             214473.9729  -0.0092  0.050               
1270: 21 17  5  0   20 17  4  0             214618.1000  -0.0287  0.050               
1271: 21 15  6  0   20 15  5  0             214751.8705  -0.0154  0.050               
1272: 16 11  5  0   15  9  6  0             215509.9786   0.0230  0.050               
1273: 16 12  5  0   15 10  6  0             216092.3599   0.0439  0.050               
1274: 61 25 37  0   61 23 38  0             216493.6593  -0.0465  0.050  -0.0465 0.50  
1275: 61 24 37  0   61 24 38  0             216493.6593  -0.0465  0.050  -0.0465 0.50  
1276: 60 24 37  0   60 22 38  0             216550.3277   0.0596  0.050   0.0596 0.50  
1277: 60 23 37  0   60 23 38  0             216550.3277   0.0596  0.050   0.0596 0.50  
1278: 59 23 37  0   59 21 38  0             216604.6670  -0.0430  0.050  -0.0430 0.50  
1279: 59 22 37  0   59 22 38  0             216604.6670  -0.0430  0.050  -0.0430 0.50  
1280: 58 21 37  0   58 21 38  0             216657.0639  -0.0287  0.050  -0.0288 0.50  
1281: 58 22 37  0   58 20 38  0             216657.0639  -0.0287  0.050  -0.0288 0.50  
1282: 57 21 37  0   57 19 38  0             216707.4798   0.0035  0.050   0.0036 0.50  
1283: 57 20 37  0   57 20 38  0             216707.4798   0.0035  0.050   0.0036 0.50  
1284: 56 20 37  0   56 18 38  0             216755.9330   0.0133  0.050   0.0134 0.50  
1285: 56 19 37  0   56 19 38  0             216755.9330   0.0133  0.050   0.0134 0.50  
1286: 55 19 37  0   55 17 38  0             216802.4447  -0.0355  0.050  -0.0355 0.50  
1287: 55 18 37  0   55 18 38  0             216802.4447  -0.0355  0.050  -0.0355 0.50  
1288: 50 14 37  0   50 12 38  0             217008.9622  -0.0104  0.050  -0.0104 0.50  
1289: 50 13 37  0   50 13 38  0             217008.9622  -0.0104  0.050  -0.0104 0.50  
1290: 49 13 37  0   49 11 38  0             217045.4000   0.0211  0.050   0.0211 0.50  
1291: 49 12 37  0   49 12 38  0             217045.4000   0.0211  0.050   0.0211 0.50  
1292: 47 10 37  0   47 10 38  0             217113.6923  -0.0089  0.050  -0.0089 0.50  
1293: 47 11 37  0   47  9 38  0             217113.6923  -0.0089  0.050  -0.0089 0.50  
1294: 46 10 37  0   46  8 38  0             217145.7786   0.0657  0.050   0.0658 0.50  
1295: 46  9 37  0   46  9 38  0             217145.7786   0.0657  0.050   0.0658 0.50  
1296: 45  9 37  0   45  7 38  0             217176.3231  -0.0301  0.050  -0.0301 0.50  
1297: 45  8 37  0   45  8 38  0             217176.3231  -0.0301  0.050  -0.0301 0.50  
1298: 43  7 37  0   43  5 38  0             217233.7094   0.0094  0.050   0.0095 0.50  
1299: 43  6 37  0   43  6 38  0             217233.7094   0.0094  0.050   0.0095 0.50  
1300: 42  6 37  0   42  4 38  0             217260.5616   0.0684  0.050   0.0685 0.50  
1301: 42  5 37  0   42  5 38  0             217260.5616   0.0684  0.050   0.0685 0.50  
1302: 37  1 37  0   36  0 36  0             217278.8384  -0.0052  0.050  -0.0053 0.01  
1303: 37  1 37  0   36  1 36  0             217278.8384  -0.0052  0.050  -0.0053 0.49  
1304: 37  0 37  0   36  1 36  0             217278.8384  -0.0052  0.050  -0.0053 0.01  
1305: 37  0 37  0   36  0 36  0             217278.8384  -0.0052  0.050  -0.0053 0.49  
1306: 36  2 35  0   35  1 34  0             217281.1449   0.0303  0.050   0.0303 0.01  
1307: 36  2 35  0   35  2 34  0             217281.1449   0.0303  0.050   0.0303 0.49  
1308: 36  1 35  0   35  2 34  0             217281.1449   0.0303  0.050   0.0303 0.01  
1309: 36  1 35  0   35  1 34  0             217281.1449   0.0303  0.050   0.0303 0.49  
1310: 35  3 33  0   34  2 32  0             217283.0587  -0.0006  0.050  -0.0006 0.01  
1311: 35  3 33  0   34  3 32  0             217283.0587  -0.0006  0.050  -0.0006 0.49  
1312: 35  2 33  0   34  3 32  0             217283.0587  -0.0006  0.050  -0.0006 0.01  
1313: 35  2 33  0   34  2 32  0             217283.0587  -0.0006  0.050  -0.0006 0.49  
1314: 34  4 31  0   33  4 30  0             217284.8130   0.0233  0.050   0.0234 0.49  
1315: 34  4 31  0   33  3 30  0             217284.8130   0.0233  0.050   0.0234 0.01  
1316: 34  3 31  0   33  3 30  0             217284.8130   0.0233  0.050   0.0234 0.49  
1317: 34  3 31  0   33  4 30  0             217284.8130   0.0233  0.050   0.0234 0.01  
1318: 33  5 29  0   32  5 28  0             217286.4509   0.0043  0.050   0.0044 0.49  
1319: 33  5 29  0   32  4 28  0             217286.4509   0.0043  0.050   0.0044 0.01  
1320: 33  4 29  0   32  5 28  0             217286.4509   0.0043  0.050   0.0044 0.01  
1321: 33  4 29  0   32  4 28  0             217286.4509   0.0043  0.050   0.0044 0.49  
1322: 32  6 27  0   31  6 26  0             217288.2423   0.0226  0.050   0.0227 0.49  
1323: 32  6 27  0   31  5 26  0             217288.2423   0.0226  0.050   0.0227 0.01  
1324: 32  5 27  0   31  6 26  0             217288.2423   0.0226  0.050   0.0227 0.01  
1325: 32  5 27  0   31  5 26  0             217288.2423   0.0226  0.050   0.0227 0.49  
1326: 31  7 25  0   30  6 24  0             217290.4044   0.0237  0.050   0.0238 0.01  
1327: 31  7 25  0   30  7 24  0             217290.4044   0.0237  0.050   0.0238 0.49  
1328: 31  6 25  0   30  7 24  0             217290.4044   0.0237  0.050   0.0238 0.01  
1329: 31  6 25  0   30  6 24  0             217290.4044   0.0237  0.050   0.0238 0.49  
1330: 30  7 23  0   29  8 22  0             217293.3213  -0.0240  0.050  -0.0241 0.01  
1331: 30  8 23  0   29  7 22  0             217293.3213  -0.0240  0.050  -0.0241 0.01  
1332: 30  8 23  0   29  8 22  0             217293.3213  -0.0240  0.050  -0.0241 0.49  
1333: 30  7 23  0   29  7 22  0             217293.3213  -0.0240  0.050  -0.0241 0.49  
1334: 29  9 21  0   28  9 20  0             217297.7904  -0.0021  0.050  -0.0022 0.50  
1335: 29  8 21  0   28  8 20  0             217297.7904  -0.0021  0.050  -0.0022 0.50  
1336: 28 10 19  0   27 10 18  0             217304.9094   0.0054  0.050   0.0055 0.50  
1337: 28  9 19  0   27  9 18  0             217304.9094   0.0054  0.050   0.0055 0.50  
1338: 40  4 37  0   40  2 38  0             217310.5543   0.0255  0.050   0.0255 0.50  
1339: 40  3 37  0   40  3 38  0             217310.5543   0.0255  0.050   0.0255 0.50  
1340: 27 10 17  0   26 10 16  0             217316.8606  -0.0208  0.050  -0.0208 0.50  
1341: 27 11 17  0   26 11 16  0             217316.8606  -0.0208  0.050  -0.0208 0.50  
1342: 26 12 15  0   25 12 14  0             217338.1987   0.0371  0.050   0.0371 0.50  
1343: 26 11 15  0   25 11 14  0             217338.1987   0.0371  0.050   0.0371 0.50  
1344: 25 13 13  0   24 13 12  0             217378.5939   0.0098  0.050   0.0098 0.50  
1345: 25 12 13  0   24 12 12  0             217378.5939   0.0097  0.050   0.0098 0.50  
1346: 24 14 11  0   23 14 10  0             217463.0927   0.1150  0.050   0.0944 0.50  
1347: 24 13 11  0   23 13 10  0             217463.0927   0.0737  0.050   0.0944 0.50  
1348: 23 15  9  0   22 15  8  0             217663.2932  -0.0250  0.050               
1349: 22 16  7  0   21 16  6  0             217946.8001   0.0378  0.050               
1350: 22 15  7  0   21 15  6  0             218740.4889   0.0558  0.050               
1351: 18 15  3  0   17 13  4  0             221323.4997  -0.0888  0.050               
1352: 62 25 38  0   62 23 39  0             222281.3176  -0.0137  0.050  -0.0137 0.50  
1353: 62 24 38  0   62 24 39  0             222281.3176  -0.0137  0.050  -0.0137 0.50  
1354: 60 22 38  0   60 22 39  0             222391.9248  -0.0011  0.050  -0.0011 0.50  
1355: 60 23 38  0   60 21 39  0             222391.9248  -0.0011  0.050  -0.0011 0.50  
1356: 57 20 38  0   57 18 39  0             222543.0501   0.0124  0.050   0.0124 0.50  
1357: 57 19 38  0   57 19 39  0             222543.0501   0.0124  0.050   0.0124 0.50  
1358: 22 20  3  0   21 20  2  0             222558.7005  -0.0250  0.050               
1359: 21 16  5  0   20 16  4  0             222569.8112  -0.0480  0.050               
1360: 17 14  4  0   16 12  5  0             222579.6846  -0.0746  0.050               
1361: 56 19 38  0   56 17 39  0             222589.6581  -0.0306  0.050  -0.0307 0.50  
1362: 56 18 38  0   56 18 39  0             222589.6581  -0.0306  0.050  -0.0307 0.50  
1363: 55 18 38  0   55 16 39  0             222634.5775   0.0083  0.050   0.0083 0.50  
1364: 55 17 38  0   55 17 39  0             222634.5775   0.0083  0.050   0.0083 0.50  
1365: 54 17 38  0   54 15 39  0             222677.6542  -0.0764  0.050  -0.0765 0.50  
1366: 54 16 38  0   54 16 39  0             222677.6542  -0.0764  0.050  -0.0765 0.50  
1367: 53 16 38  0   53 14 39  0             222719.3143   0.0900  0.050   0.0901 0.50  
1368: 53 15 38  0   53 15 39  0             222719.3143   0.0900  0.050   0.0901 0.50  
1369: 22 20  2  0   21 20  1  0             222733.9602   0.0309  0.050               
1370: 51 14 38  0   51 12 39  0             222797.3959  -0.0087  0.050  -0.0088 0.50  
1371: 51 13 38  0   51 13 39  0             222797.3959  -0.0087  0.050  -0.0088 0.50  
1372: 48 11 38  0   48  9 39  0             222903.3212  -0.0512  0.050  -0.0512 0.50  
1373: 48 10 38  0   48 10 39  0             222903.3212  -0.0512  0.050  -0.0512 0.50  
1374: 22 17  6  0   21 17  5  0             222954.9941  -0.0405  0.050               
1375: 46  9 38  0   46  7 39  0             222966.9189  -0.0945  0.050  -0.0946 0.50  
1376: 46  8 38  0   46  8 39  0             222966.9189  -0.0945  0.050  -0.0946 0.50  
1377: 45  8 38  0   45  6 39  0             222996.8142  -0.0491  0.050  -0.0492 0.50  
1378: 45  7 38  0   45  7 39  0             222996.8142  -0.0491  0.050  -0.0492 0.50  
1379: 44  7 38  0   44  5 39  0             223025.4977   0.0424  0.050   0.0425 0.50  
1380: 44  6 38  0   44  6 39  0             223025.4977   0.0424  0.050   0.0425 0.50  
1381: 43  6 38  0   43  4 39  0             223052.8034  -0.0262  0.050  -0.0263 0.50  
1382: 43  5 38  0   43  5 39  0             223052.8034  -0.0262  0.050  -0.0263 0.50  
1383: 38  1 38  0   37  1 37  0             223071.6465   0.0039  0.050   0.0039 0.49  
1384: 38  1 38  0   37  0 37  0             223071.6465   0.0039  0.050   0.0039 0.01  
1385: 38  0 38  0   37  1 37  0             223071.6465   0.0039  0.050   0.0039 0.01  
1386: 38  0 38  0   37  0 37  0             223071.6465   0.0039  0.050   0.0039 0.49  
1387: 37  2 36  0   36  2 35  0             223073.8982  -0.0038  0.050  -0.0038 0.49  
1388: 37  1 36  0   36  2 35  0             223073.8982  -0.0038  0.050  -0.0038 0.01  
1389: 37  2 36  0   36  1 35  0             223073.8982  -0.0038  0.050  -0.0038 0.01  
1390: 37  1 36  0   36  1 35  0             223073.8982  -0.0038  0.050  -0.0038 0.49  
1391: 36  3 34  0   35  2 33  0             223075.8089  -0.0113  0.050  -0.0114 0.02  
1392: 36  3 34  0   35  3 33  0             223075.8089  -0.0113  0.050  -0.0114 0.95  
1393: 36  2 34  0   35  3 33  0             223075.8089  -0.0113  0.050  -0.0114 0.02  
1394: 35  4 32  0   34  4 31  0             223077.5218   0.0164  0.050   0.0165 0.49  
1395: 35  4 32  0   34  3 31  0             223077.5218   0.0164  0.050   0.0165 0.01  
1396: 35  3 32  0   34  4 31  0             223077.5218   0.0164  0.050   0.0165 0.01  
1397: 35  3 32  0   34  3 31  0             223077.5218   0.0164  0.050   0.0165 0.49  
1398: 42  5 38  0   42  3 39  0             223079.0964   0.0701  0.050   0.0100 0.04  
1399: 42  4 38  0   42  4 39  0             223079.0964   0.0701  0.050   0.0100 0.04  
1400: 34  4 30  0   33  5 29  0             223079.0964   0.0049  0.050   0.0100 0.01  
1401: 34  5 30  0   33  5 29  0             223079.0964   0.0049  0.050   0.0100 0.45  
1402: 34  4 30  0   33  4 29  0             223079.0964   0.0049  0.050   0.0100 0.45  
1403: 34  5 30  0   33  4 29  0             223079.0964   0.0049  0.050   0.0100 0.01  
1404: 33  6 28  0   32  6 27  0             223080.7770   0.0216  0.050   0.0216 0.49  
1405: 33  6 28  0   32  5 27  0             223080.7770   0.0216  0.050   0.0216 0.01  
1406: 33  5 28  0   32  6 27  0             223080.7770   0.0216  0.050   0.0216 0.01  
1407: 33  5 28  0   32  5 27  0             223080.7770   0.0216  0.050   0.0216 0.49  
1408: 32  6 26  0   31  7 25  0             223082.7615   0.0166  0.050   0.0167 0.01  
1409: 32  7 26  0   31  7 25  0             223082.7615   0.0166  0.050   0.0167 0.49  
1410: 32  6 26  0   31  6 25  0             223082.7615   0.0166  0.050   0.0167 0.49  
1411: 32  7 26  0   31  6 25  0             223082.7615   0.0166  0.050   0.0167 0.01  
1412: 31  7 24  0   30  8 23  0             223085.4307   0.0009  0.050   0.0009 0.01  
1413: 31  8 24  0   30  8 23  0             223085.4307   0.0009  0.050   0.0009 0.49  
1414: 31  8 24  0   30  7 23  0             223085.4307   0.0009  0.050   0.0009 0.01  
1415: 31  7 24  0   30  7 23  0             223085.4307   0.0009  0.050   0.0009 0.49  
1416: 30  9 22  0   29  9 21  0             223089.4059   0.0079  0.050   0.0080 0.50  
1417: 30  8 22  0   29  8 21  0             223089.4059   0.0079  0.050   0.0080 0.50  
1418: 29 10 20  0   28 10 19  0             223095.6551   0.0132  0.050   0.0132 0.50  
1419: 29  9 20  0   28  9 19  0             223095.6551   0.0132  0.050   0.0132 0.50  
1420: 28 11 18  0   27 11 17  0             223105.9477  -0.0032  0.050  -0.0032 0.50  
1421: 28 10 18  0   27 10 17  0             223105.9477  -0.0032  0.050  -0.0032 0.50  
1422: 27 11 16  0   26 11 15  0             223123.7730  -0.0143  0.050               
1423: 26 13 14  0   25 13 13  0             223156.4449  -0.0048  0.050  -0.0049 0.50  
1424: 26 12 14  0   25 12 13  0             223156.4449  -0.0048  0.050  -0.0049 0.50  
1425: 25 14 12  0   24 14 11  0             223221.1218  -0.0062  0.050  -0.0079 0.50  
1426: 25 13 12  0   24 13 11  0             223221.1218  -0.0095  0.050  -0.0079 0.50  
1427: 24 15 10  0   23 15  9  0             223364.8836   0.0462  0.050               
1428: 24 14 10  0   23 14  9  0             223365.8749   0.0099  0.050               
1429: 23 16  8  0   22 16  7  0             223694.4586   0.0086  0.050               
1430: 23 15  8  0   22 15  7  0             223831.9677  -0.0377  0.050               
1431: 22 19  4  0   21 19  3  0             224579.5890  -0.0248  0.050               
1432: 22 19  3  0   21 19  2  0             226318.5840  -0.0767  0.050               
1433: 22 16  6  0   21 16  5  0             227274.9749  -0.0137  0.050               
1434: 56 17 39  0   56 17 40  0             228421.2630   0.0053  0.050   0.0053 0.50  
1435: 56 18 39  0   56 16 40  0             228421.2630   0.0053  0.050   0.0053 0.50  
1436: 55 17 39  0   55 15 40  0             228464.7447   0.0696  0.050   0.0697 0.50  
1437: 55 16 39  0   55 16 40  0             228464.7447   0.0696  0.050   0.0697 0.50  
1438: 53 15 39  0   53 13 40  0             228546.7508   0.0634  0.050   0.0635 0.50  
1439: 53 14 39  0   53 14 40  0             228546.7508   0.0634  0.050   0.0635 0.50  
1440: 52 14 39  0   52 12 40  0             228585.3717  -0.0032  0.050  -0.0032 0.50  
1441: 52 13 39  0   52 13 40  0             228585.3717  -0.0032  0.050  -0.0032 0.50  
1442: 50 12 39  0   50 10 40  0             228658.3571   0.0197  0.050   0.0198 0.50  
1443: 50 11 39  0   50 11 40  0             228658.3571   0.0197  0.050   0.0198 0.50  
1444: 48 10 39  0   48  8 40  0             228725.6973  -0.0067  0.050  -0.0067 0.50  
1445: 48  9 39  0   48  9 40  0             228725.6973  -0.0067  0.050  -0.0067 0.50  
1446: 47  9 39  0   47  7 40  0             228757.4080   0.0145  0.050   0.0146 0.50  
1447: 47  8 39  0   47  8 40  0             228757.4080   0.0145  0.050   0.0146 0.50  
1448: 45  7 39  0   45  5 40  0             228816.9740  -0.0116  0.050  -0.0116 0.50  
1449: 45  6 39  0   45  6 40  0             228816.9740  -0.0116  0.050  -0.0116 0.50  
1450: 39  1 39  0   38  0 38  0             228864.3287  -0.0125  0.050  -0.0125 0.01  
1451: 39  1 39  0   38  1 38  0             228864.3287  -0.0125  0.050  -0.0125 0.49  
1452: 39  0 39  0   38  1 38  0             228864.3287  -0.0125  0.050  -0.0125 0.01  
1453: 39  0 39  0   38  0 38  0             228864.3287  -0.0125  0.050  -0.0125 0.49  
1454: 38  2 37  0   37  1 36  0             228866.6142   0.0246  0.050   0.0246 0.01  
1455: 38  2 37  0   37  2 36  0             228866.6142   0.0246  0.050   0.0246 0.49  
1456: 38  1 37  0   37  2 36  0             228866.6142   0.0246  0.050   0.0246 0.01  
1457: 38  1 37  0   37  1 36  0             228866.6142   0.0246  0.050   0.0246 0.49  
1458: 37  3 35  0   36  3 34  0             228868.5238   0.0421  0.050   0.0422 0.49  
1459: 37  3 35  0   36  2 34  0             228868.5238   0.0421  0.050   0.0422 0.01  
1460: 37  2 35  0   36  3 34  0             228868.5238   0.0421  0.050   0.0422 0.01  
1461: 37  2 35  0   36  2 34  0             228868.5238   0.0421  0.050   0.0422 0.49  
1462: 36  4 33  0   35  3 32  0             228870.1613   0.0387  0.050   0.0387 0.01  
1463: 36  4 33  0   35  4 32  0             228870.1613   0.0387  0.050   0.0387 0.49  
1464: 36  3 33  0   35  4 32  0             228870.1613   0.0387  0.050   0.0387 0.01  
1465: 36  3 33  0   35  3 32  0             228870.1613   0.0387  0.050   0.0387 0.49  
1466: 35  5 31  0   34  5 30  0             228871.6843   0.0441  0.050   0.0441 0.49  
1467: 35  5 31  0   34  4 30  0             228871.6843   0.0441  0.050   0.0441 0.01  
1468: 35  4 31  0   34  5 30  0             228871.6843   0.0441  0.050   0.0441 0.01  
1469: 35  4 31  0   34  4 30  0             228871.6843   0.0441  0.050   0.0441 0.49  
1470: 34  6 29  0   33  5 28  0             228873.2269   0.0263  0.050   0.0263 0.01  
1471: 34  6 29  0   33  6 28  0             228873.2269   0.0263  0.050   0.0263 0.49  
1472: 34  5 29  0   33  6 28  0             228873.2269   0.0263  0.050   0.0263 0.01  
1473: 34  5 29  0   33  5 28  0             228873.2269   0.0263  0.050   0.0263 0.49  
1474: 33  7 27  0   32  7 26  0             228875.0574   0.0262  0.050   0.0262 0.49  
1475: 33  7 27  0   32  6 26  0             228875.0574   0.0262  0.050   0.0262 0.01  
1476: 33  6 27  0   32  7 26  0             228875.0574   0.0262  0.050   0.0262 0.01  
1477: 33  6 27  0   32  6 26  0             228875.0574   0.0262  0.050   0.0262 0.49  
1478: 32  8 25  0   31  7 24  0             228877.4823   0.0187  0.050   0.0187 0.01  
1479: 32  8 25  0   31  8 24  0             228877.4823   0.0187  0.050   0.0187 0.49  
1480: 32  7 25  0   31  8 24  0             228877.4823   0.0187  0.050   0.0187 0.01  
1481: 32  7 25  0   31  7 24  0             228877.4823   0.0187  0.050   0.0187 0.49  
1482: 31  9 23  0   30  8 22  0             228881.0004  -0.0109  0.050  -0.0109 0.02  
1483: 31  8 23  0   30  9 22  0             228881.0004  -0.0109  0.050  -0.0109 0.02  
1484: 31  8 23  0   30  8 22  0             228881.0004  -0.0109  0.050  -0.0109 0.96  
1485: 30 10 21  0   29 10 20  0             228886.5088  -0.0098  0.050  -0.0098 0.49  
1486: 30 10 21  0   29  9 20  0             228886.5088  -0.0098  0.050  -0.0098 0.01  
1487: 30  9 21  0   29 10 20  0             228886.5088  -0.0098  0.050  -0.0098 0.01  
1488: 30  9 21  0   29  9 20  0             228886.5088  -0.0098  0.050  -0.0098 0.49  
1489: 29 11 19  0   28 11 18  0             228895.4203  -0.0393  0.050               
1490: 28 12 17  0   27 12 16  0             228910.5501  -0.0356  0.050  -0.0357 0.50  
1491: 28 11 17  0   27 11 16  0             228910.5501  -0.0356  0.050  -0.0357 0.50  
1492: 41  3 39  0   41  1 40  0             228922.1381   0.0465  0.050   0.0466 0.50  
1493: 41  2 39  0   41  2 40  0             228922.1381   0.0465  0.050   0.0466 0.50  
1494: 27 13 15  0   26 13 14  0             228937.4685   0.0257  0.050   0.0257 0.50  
1495: 27 12 15  0   26 12 14  0             228937.4685   0.0257  0.050   0.0257 0.50  
1496: 26 14 13  0   25 14 12  0             228988.3755   0.0328  0.050   0.0327 0.50  
1497: 26 13 13  0   25 13 12  0             228988.3755   0.0325  0.050   0.0327 0.50  
1498: 25 15 11  0   24 15 10  0             229094.5365   0.0849  0.050   0.0356 0.50  
1499: 25 14 11  0   24 14 10  0             229094.5365  -0.0137  0.050   0.0356 0.50  
1500: 24 16  9  0   23 16  8  0             229344.0162  -0.0357  0.050               
1501: 24 15  9  0   23 15  8  0             229363.0053   0.0289  0.050               
1502: 23 17  7  0   22 17  6  0             229587.3549  -0.0026  0.050               
1503: 19 16  3  0   18 14  4  0             233732.8467   0.0085  0.050               
1504: 22 17  5  0   21 17  4  0             234103.6380  -0.0054  0.050               
1505: 23 18  6  0   22 18  5  0             234182.3506  -0.0767  0.050               
1506: 18 16  3  0   17 14  4  0             234405.0484  -0.0376  0.050               
1507: 51 12 40  0   51 10 41  0             234446.7298  -0.0742  0.050  -0.0742 0.50  
1508: 51 11 40  0   51 11 41  0             234446.7298  -0.0742  0.050  -0.0742 0.50  
1509: 50 11 40  0   50  9 41  0             234481.6145  -0.0700  0.050  -0.0701 0.50  
1510: 50 10 40  0   50 10 41  0             234481.6145  -0.0700  0.050  -0.0701 0.50  
1511: 49 10 40  0   49  8 41  0             234515.2377   0.0027  0.050   0.0027 0.50  
1512: 49  9 40  0   49  9 41  0             234515.2377   0.0027  0.050   0.0027 0.50  
1513: 40  1 40  0   39  1 39  0             234656.9291  -0.0081  0.050  -0.0082 0.49  
1514: 40  0 40  0   39  1 39  0             234656.9291  -0.0081  0.050  -0.0082 0.01  
1515: 40  1 40  0   39  0 39  0             234656.9291  -0.0081  0.050  -0.0082 0.01  
1516: 40  0 40  0   39  0 39  0             234656.9291  -0.0081  0.050  -0.0082 0.49  
1517: 39  2 38  0   38  2 37  0             234659.1555  -0.0188  0.050  -0.0188 0.49  
1518: 39  2 38  0   38  1 37  0             234659.1555  -0.0188  0.050  -0.0188 0.01  
1519: 39  1 38  0   38  2 37  0             234659.1555  -0.0188  0.050  -0.0188 0.01  
1520: 39  1 38  0   38  1 37  0             234659.1555  -0.0188  0.050  -0.0188 0.49  
1521: 38  3 36  0   37  3 35  0             234661.0340  -0.0067  0.050  -0.0068 0.49  
1522: 38  3 36  0   37  2 35  0             234661.0340  -0.0067  0.050  -0.0068 0.01  
1523: 38  2 36  0   37  3 35  0             234661.0340  -0.0067  0.050  -0.0068 0.01  
1524: 38  2 36  0   37  2 35  0             234661.0340  -0.0067  0.050  -0.0068 0.49  
1525: 37  4 34  0   36  4 33  0             234662.6152  -0.0230  0.050  -0.0230 0.49  
1526: 37  4 34  0   36  3 33  0             234662.6152  -0.0230  0.050  -0.0230 0.01  
1527: 37  3 34  0   36  4 33  0             234662.6152  -0.0230  0.050  -0.0230 0.01  
1528: 37  3 34  0   36  3 33  0             234662.6152  -0.0230  0.050  -0.0230 0.49  
1529: 36  5 32  0   35  5 31  0             234664.0987   0.0089  0.050   0.0089 0.49  
1530: 36  5 32  0   35  4 31  0             234664.0987   0.0089  0.050   0.0089 0.01  
1531: 36  4 32  0   35  5 31  0             234664.0987   0.0089  0.050   0.0089 0.01  
1532: 36  4 32  0   35  4 31  0             234664.0987   0.0089  0.050   0.0089 0.49  
1533: 33  7 26  0   32  8 25  0             234669.3772  -0.0585  0.050  -0.0586 0.01  
1534: 33  8 26  0   32  8 25  0             234669.3772  -0.0585  0.050  -0.0586 0.49  
1535: 33  8 26  0   32  7 25  0             234669.3772  -0.0585  0.050  -0.0586 0.01  
1536: 33  7 26  0   32  7 25  0             234669.3772  -0.0585  0.050  -0.0586 0.49  
1537: 32  9 24  0   31  9 23  0             234672.5594  -0.0515  0.050  -0.0515 0.49  
1538: 32  9 24  0   31  8 23  0             234672.5594  -0.0515  0.050  -0.0515 0.01  
1539: 32  8 24  0   31  9 23  0             234672.5594  -0.0515  0.050  -0.0515 0.01  
1540: 32  8 24  0   31  8 23  0             234672.5594  -0.0515  0.050  -0.0515 0.49  
1541: 31 10 22  0   30 10 21  0             234677.4583  -0.0259  0.050  -0.0259 0.49  
1542: 31 10 22  0   30  9 21  0             234677.4583  -0.0259  0.050  -0.0259 0.01  
1543: 31  9 22  0   30 10 21  0             234677.4583  -0.0259  0.050  -0.0259 0.01  
1544: 31  9 22  0   30  9 21  0             234677.4583  -0.0259  0.050  -0.0259 0.49  
1545: 30 11 20  0   29 11 19  0             234685.3069   0.0205  0.050   0.0205 0.49  
1546: 30 11 20  0   29 10 19  0             234685.3069   0.0205  0.050   0.0205 0.01  
1547: 30 10 20  0   29 11 19  0             234685.3069   0.0205  0.050   0.0205 0.01  
1548: 30 10 20  0   29 10 19  0             234685.3069   0.0205  0.050   0.0205 0.49  
1549: 29 12 18  0   28 12 17  0             234698.3333   0.0944  0.050   0.0945 0.50  
1550: 29 11 18  0   28 11 17  0             234698.3333   0.0944  0.050   0.0945 0.50  
1551: 27 14 14  0   26 14 13  0             234761.5834   0.0049  0.050   0.0050 0.50  
1552: 27 13 14  0   26 13 13  0             234761.5834   0.0049  0.050   0.0050 0.50  
1553: 26 15 12  0   25 15 11  0             234842.4770   0.0088  0.050   0.0046 0.50  
1554: 26 14 12  0   25 14 11  0             234842.4770   0.0002  0.050   0.0046 0.50  
1555: 25 16 10  0   24 16  9  0             235021.9744   0.0250  0.050               
1556: 25 15 10  0   24 15  9  0             235024.0958  -0.0592  0.050               
1557: 23 19  5  0   22 19  4  0             235806.2365   0.0431  0.050               
1558: 41  1 41  0   40  0 40  0             240449.4498   0.0218  0.050   0.0218 0.01  
1559: 41  1 41  0   40  1 40  0             240449.4498   0.0218  0.050   0.0218 0.49  
1560: 41  0 41  0   40  1 40  0             240449.4498   0.0218  0.050   0.0218 0.01  
1561: 41  0 41  0   40  0 40  0             240449.4498   0.0218  0.050   0.0218 0.49  
1562: 42  1 42  0   41  1 41  0             246241.7954  -0.0153  0.050  -0.0154 0.49  
1563: 42  0 42  0   41  1 41  0             246241.7954  -0.0153  0.050  -0.0154 0.01  
1564: 42  0 42  0   41  0 41  0             246241.7954  -0.0153  0.050  -0.0154 0.49  
1565: 42  1 42  0   41  0 41  0             246241.7954  -0.0153  0.050  -0.0154 0.01  
1566: 41  2 40  0   40  1 39  0             246243.9993  -0.0265  0.050  -0.0266 0.01  
1567: 41  2 40  0   40  2 39  0             246243.9993  -0.0265  0.050  -0.0266 0.49  
1568: 41  1 40  0   40  2 39  0             246243.9993  -0.0265  0.050  -0.0266 0.01  
1569: 41  1 40  0   40  1 39  0             246243.9993  -0.0265  0.050  -0.0266 0.49  
1570: 40  3 38  0   39  2 37  0             246245.8550   0.0134  0.050   0.0135 0.01  
1571: 40  3 38  0   39  3 37  0             246245.8550   0.0134  0.050   0.0135 0.49  
1572: 40  2 38  0   39  3 37  0             246245.8550   0.0134  0.050   0.0135 0.01  
1573: 40  2 38  0   39  2 37  0             246245.8550   0.0134  0.050   0.0135 0.49  
1574: 39  4 36  0   38  4 35  0             246247.3463  -0.0083  0.050  -0.0083 0.49  
1575: 39  3 36  0   38  4 35  0             246247.3463  -0.0083  0.050  -0.0083 0.01  
1576: 39  3 36  0   38  3 35  0             246247.3463  -0.0083  0.050  -0.0083 0.49  
1577: 38  5 34  0   37  4 33  0             246248.6663  -0.0128  0.050  -0.0128 0.01  
1578: 38  5 34  0   37  5 33  0             246248.6663  -0.0128  0.050  -0.0128 0.49  
1579: 38  4 34  0   37  5 33  0             246248.6663  -0.0128  0.050  -0.0128 0.01  
1580: 38  4 34  0   37  4 33  0             246248.6663  -0.0128  0.050  -0.0128 0.49  
1581: 37  6 32  0   36  5 31  0             246249.9658   0.0102  0.050   0.0102 0.01  
1582: 37  6 32  0   36  6 31  0             246249.9658   0.0102  0.050   0.0102 0.49  
1583: 37  5 32  0   36  6 31  0             246249.9658   0.0102  0.050   0.0102 0.01  
1584: 37  5 32  0   36  5 31  0             246249.9658   0.0102  0.050   0.0102 0.49  
1585: 36  7 30  0   35  6 29  0             246251.3854   0.0190  0.050   0.0191 0.01  
1586: 36  7 30  0   35  7 29  0             246251.3854   0.0190  0.050   0.0191 0.49  
1587: 36  6 30  0   35  6 29  0             246251.3854   0.0190  0.050   0.0191 0.49  
1588: 35  8 28  0   34  8 27  0             246253.0941  -0.0669  0.050  -0.0669 0.49  
1589: 35  8 28  0   34  7 27  0             246253.0941  -0.0669  0.050  -0.0669 0.01  
1590: 35  7 28  0   34  8 27  0             246253.0941  -0.0669  0.050  -0.0669 0.01  
1591: 35  7 28  0   34  7 27  0             246253.0941  -0.0669  0.050  -0.0669 0.49  
1592: 32 11 22  0   31 10 21  0             246265.5395  -0.0142  0.050  -0.0143 0.01  
1593: 32 11 22  0   31 11 21  0             246265.5395  -0.0142  0.050  -0.0143 0.49  
1594: 32 10 22  0   31 11 21  0             246265.5395  -0.0142  0.050  -0.0143 0.01  
1595: 32 10 22  0   31 10 21  0             246265.5395  -0.0142  0.050  -0.0143 0.49  
1596: 30 12 18  0   29 12 17  0             246291.3867  -0.0118  0.050  -0.0118 0.50  
1597: 30 13 18  0   29 13 17  0             246291.3867  -0.0118  0.050  -0.0118 0.50  
1598: 43  1 43  0   42  1 42  0             252034.1540   0.0710  0.050   0.0710 0.49  
1599: 43  1 43  0   42  0 42  0             252034.1540   0.0710  0.050   0.0710 0.01  
1600: 43  0 43  0   42  1 42  0             252034.1540   0.0710  0.050   0.0710 0.01  
1601: 43  0 43  0   42  0 42  0             252034.1540   0.0710  0.050   0.0710 0.49  
1602: 42  2 41  0   41  2 40  0             252036.3420   0.0548  0.050   0.0548 0.49  
1603: 42  2 41  0   41  1 40  0             252036.3420   0.0548  0.050   0.0548 0.01  
1604: 42  1 41  0   41  2 40  0             252036.3420   0.0548  0.050   0.0548 0.01  
1605: 42  1 41  0   41  1 40  0             252036.3420   0.0548  0.050   0.0548 0.49  
1606: 41  3 39  0   40  2 38  0             252038.1347   0.0567  0.050   0.0568 0.02  
1607: 41  2 39  0   40  3 38  0             252038.1347   0.0567  0.050   0.0568 0.02  
1608: 41  2 39  0   40  2 38  0             252038.1347   0.0567  0.050   0.0568 0.95  
1609: 40  4 37  0   39  4 36  0             252039.6461   0.0963  0.050   0.0963 0.49  
1610: 40  3 37  0   39  4 36  0             252039.6461   0.0963  0.050   0.0963 0.01  
1611: 40  3 37  0   39  3 36  0             252039.6461   0.0963  0.050   0.0963 0.49  
1612: 40  4 37  0   39  3 36  0             252039.6461   0.0963  0.050   0.0963 0.01  
1613: 39  5 35  0   38  5 34  0             252040.7958  -0.0173  0.050  -0.0173 0.49  
1614: 39  5 35  0   38  4 34  0             252040.7958  -0.0173  0.050  -0.0173 0.01  
1615: 39  4 35  0   38  5 34  0             252040.7958  -0.0173  0.050  -0.0173 0.01  
1616: 39  4 35  0   38  4 34  0             252040.7958  -0.0173  0.050  -0.0173 0.49  
1617: 38  6 33  0   37  5 32  0             252042.0279   0.0259  0.050   0.0260 0.01  
1618: 38  6 33  0   37  6 32  0             252042.0279   0.0259  0.050   0.0260 0.49  
1619: 38  5 33  0   37  6 32  0             252042.0279   0.0259  0.050   0.0260 0.01  
1620: 38  5 33  0   37  5 32  0             252042.0279   0.0259  0.050   0.0260 0.49  
1621: 37  7 31  0   36  7 30  0             252043.3791   0.0918  0.050   0.0919 0.49  
1622: 37  7 31  0   36  6 30  0             252043.3791   0.0918  0.050   0.0919 0.01  
1623: 37  6 31  0   36  7 30  0             252043.3791   0.0918  0.050   0.0919 0.01  
1624: 37  6 31  0   36  6 30  0             252043.3791   0.0918  0.050   0.0919 0.49  
1625: 35  9 27  0   34  9 26  0             252047.1085  -0.0550  0.050  -0.0550 0.49  
1626: 35  9 27  0   34  8 26  0             252047.1085  -0.0550  0.050  -0.0550 0.01  
1627: 35  8 27  0   34  9 26  0             252047.1085  -0.0550  0.050  -0.0550 0.01  
1628: 35  8 27  0   34  8 26  0             252047.1085  -0.0550  0.050  -0.0550 0.49  
1629: 33 11 23  0   32 11 22  0             252055.8831   0.0103  0.050   0.0103 0.49  
1630: 33 11 23  0   32 10 22  0             252055.8831   0.0103  0.050   0.0103 0.01  
1631: 33 10 23  0   32 11 22  0             252055.8831   0.0103  0.050   0.0103 0.01  
1632: 33 10 23  0   32 10 22  0             252055.8831   0.0103  0.050   0.0103 0.49  
1633: 31 13 19  0   30 12 18  0             252078.2918   0.0684  0.050   0.0685 0.01  
1634: 31 13 19  0   30 13 18  0             252078.2918   0.0684  0.050   0.0685 0.49  
1635: 31 12 19  0   30 13 18  0             252078.2918   0.0684  0.050   0.0685 0.01  
1636: 31 12 19  0   30 12 18  0             252078.2918   0.0684  0.050   0.0685 0.49  
1637: 29 15 15  0   28 15 14  0             252142.9969  -0.0293  0.050  -0.0293 0.50  
1638: 29 14 15  0   28 14 14  0             252142.9969  -0.0293  0.050  -0.0293 0.50  
1639: 44  1 44  0   43  1 43  0             257826.2367  -0.0054  0.050  -0.0055 0.49  
1640: 44  1 44  0   43  0 43  0             257826.2367  -0.0054  0.050  -0.0055 0.01  
1641: 44  0 44  0   43  1 43  0             257826.2367  -0.0054  0.050  -0.0055 0.01  
1642: 44  0 44  0   43  0 43  0             257826.2367  -0.0054  0.050  -0.0055 0.49  
1643: 43  2 42  0   42  2 41  0             257828.4109  -0.0246  0.050  -0.0246 0.49  
1644: 43  2 42  0   42  1 41  0             257828.4109  -0.0246  0.050  -0.0246 0.01  
1645: 43  1 42  0   42  2 41  0             257828.4109  -0.0246  0.050  -0.0246 0.01  
1646: 43  1 42  0   42  1 41  0             257828.4109  -0.0246  0.050  -0.0246 0.49  
1647: 42  3 40  0   41  3 39  0             257830.2204   0.0188  0.050   0.0189 0.49  
1648: 42  3 40  0   41  2 39  0             257830.2204   0.0188  0.050   0.0189 0.01  
1649: 42  2 40  0   41  3 39  0             257830.2204   0.0188  0.050   0.0189 0.01  
1650: 42  2 40  0   41  2 39  0             257830.2204   0.0188  0.050   0.0189 0.49  
1651: 41  4 38  0   40  4 37  0             257831.6251  -0.0075  0.050  -0.0076 0.49  
1652: 41  4 38  0   40  3 37  0             257831.6251  -0.0075  0.050  -0.0076 0.01  
1653: 41  3 38  0   40  4 37  0             257831.6251  -0.0075  0.050  -0.0076 0.01  
1654: 41  3 38  0   40  3 37  0             257831.6251  -0.0075  0.050  -0.0076 0.49  
1655: 40  5 36  0   39  5 35  0             257832.8219  -0.0141  0.050  -0.0141 0.49  
1656: 40  5 36  0   39  4 35  0             257832.8219  -0.0141  0.050  -0.0141 0.01  
1657: 40  4 36  0   39  5 35  0             257832.8219  -0.0141  0.050  -0.0141 0.01  
1658: 40  4 36  0   39  4 35  0             257832.8219  -0.0141  0.050  -0.0141 0.49  
1659: 39  6 34  0   38  6 33  0             257833.9795   0.0396  0.050   0.0397 0.49  
1660: 39  6 34  0   38  5 33  0             257833.9795   0.0396  0.050   0.0397 0.01  
1661: 39  5 34  0   38  6 33  0             257833.9795   0.0396  0.050   0.0397 0.01  
1662: 39  5 34  0   38  5 33  0             257833.9795   0.0396  0.050   0.0397 0.49  
1663: 38  7 32  0   37  7 31  0             257835.1147   0.0091  0.050   0.0092 0.49  
1664: 38  7 32  0   37  6 31  0             257835.1147   0.0091  0.050   0.0092 0.01  
1665: 38  6 32  0   37  7 31  0             257835.1147   0.0091  0.050   0.0092 0.01  
1666: 38  6 32  0   37  6 31  0             257835.1147   0.0091  0.050   0.0092 0.49  
1667: 37  8 30  0   36  8 29  0             257836.5665   0.0204  0.050   0.0205 0.49  
1668: 37  8 30  0   36  7 29  0             257836.5665   0.0204  0.050   0.0205 0.01  
1669: 37  7 30  0   36  8 29  0             257836.5665   0.0204  0.050   0.0205 0.01  
1670: 37  7 30  0   36  7 29  0             257836.5665   0.0204  0.050   0.0205 0.49  
1671: 36  9 28  0   35  9 27  0             257838.6066   0.0492  0.050   0.0492 0.49  
1672: 36  9 28  0   35  8 27  0             257838.6066   0.0492  0.050   0.0492 0.01  
1673: 36  8 28  0   35  9 27  0             257838.6066   0.0492  0.050   0.0492 0.01  
1674: 36  8 28  0   35  8 27  0             257838.6066   0.0492  0.050   0.0492 0.49  
1675: 35 10 26  0   34 10 25  0             257841.5567  -0.0154  0.050  -0.0155 0.49  
1676: 35 10 26  0   34  9 25  0             257841.5567  -0.0154  0.050  -0.0155 0.01  
1677: 35  9 26  0   34 10 25  0             257841.5567  -0.0154  0.050  -0.0155 0.01  
1678: 35  9 26  0   34  9 25  0             257841.5567  -0.0154  0.050  -0.0155 0.49  
1679: 34 11 24  0   33 11 23  0             257846.2719   0.0160  0.050   0.0161 0.49  
1680: 34 11 24  0   33 10 23  0             257846.2719   0.0160  0.050   0.0161 0.01  
1681: 34 10 24  0   33 11 23  0             257846.2719   0.0160  0.050   0.0161 0.01  
1682: 34 10 24  0   33 10 23  0             257846.2719   0.0160  0.050   0.0161 0.49  
1683: 33 12 22  0   32 11 21  0             257853.6497  -0.0344  0.050  -0.0345 0.01  
1684: 33 12 22  0   32 12 21  0             257853.6497  -0.0344  0.050  -0.0345 0.49  
1685: 33 11 22  0   32 12 21  0             257853.6497  -0.0344  0.050  -0.0345 0.01  
1686: 33 11 22  0   32 11 21  0             257853.6497  -0.0344  0.050  -0.0345 0.49  
1687: 32 13 20  0   31 13 19  0             257865.6705  -0.0228  0.050  -0.0229 0.49  
1688: 32 13 20  0   31 12 19  0             257865.6705  -0.0228  0.050  -0.0229 0.01  
1689: 32 12 20  0   31 13 19  0             257865.6705  -0.0228  0.050  -0.0229 0.01  
1690: 32 12 20  0   31 12 19  0             257865.6705  -0.0228  0.050  -0.0229 0.49  
1691: 31 14 18  0   30 13 17  0             257885.6642   0.0581  0.050   0.0581 0.01  
1692: 31 14 18  0   30 14 17  0             257885.6642   0.0581  0.050   0.0581 0.49  
1693: 31 13 18  0   30 14 17  0             257885.6642   0.0581  0.050   0.0581 0.01  
1694: 31 13 18  0   30 13 17  0             257885.6642   0.0581  0.050   0.0581 0.49  
1695: 30 15 16  0   29 15 15  0             257919.9268   0.0595  0.050   0.0595 0.50  
1696: 30 14 16  0   29 14 15  0             257919.9268   0.0595  0.050   0.0595 0.50  
1697: 29 16 14  0   28 16 13  0             257982.0676  -0.0417  0.050  -0.0418 0.50  
1698: 29 15 14  0   28 15 13  0             257982.0676  -0.0419  0.050  -0.0418 0.50  
1699: 28 17 12  0   27 17 11  0             258104.8059   0.0610  0.050               
1700: 27 18 10  0   26 18  9  0             258375.8101   0.0892  0.050               
1701: 27 17 10  0   26 17  9  0             258384.8371   0.0128  0.050               
1702: 45  1 45  0   44  1 44  0             263618.2466  -0.0389  0.050  -0.0389 0.49  
1703: 45  1 45  0   44  0 44  0             263618.2466  -0.0389  0.050  -0.0389 0.01  
1704: 45  0 45  0   44  1 44  0             263618.2466  -0.0389  0.050  -0.0389 0.01  
1705: 45  0 45  0   44  0 44  0             263618.2466  -0.0389  0.050  -0.0389 0.49  
1706: 44  2 43  0   43  2 42  0             263620.4830   0.0147  0.050   0.0147 0.49  
1707: 44  2 43  0   43  1 42  0             263620.4830   0.0147  0.050   0.0147 0.01  
1708: 44  1 43  0   43  2 42  0             263620.4830   0.0147  0.050   0.0147 0.01  
1709: 44  1 43  0   43  1 42  0             263620.4830   0.0147  0.050   0.0147 0.49  
1710: 43  3 41  0   42  3 40  0             263622.1942  -0.0154  0.050  -0.0155 0.49  
1711: 43  3 41  0   42  2 40  0             263622.1942  -0.0154  0.050  -0.0155 0.01  
1712: 43  2 41  0   42  3 40  0             263622.1942  -0.0154  0.050  -0.0155 0.01  
1713: 43  2 41  0   42  2 40  0             263622.1942  -0.0154  0.050  -0.0155 0.49  
1714: 42  3 39  0   41  4 38  0             263623.6334   0.0326  0.050   0.0327 0.02  
1715: 42  3 39  0   41  3 38  0             263623.6334   0.0326  0.050   0.0327 0.98  
1716: 41  5 37  0   40  5 36  0             263624.7956   0.0503  0.050   0.0504 0.49  
1717: 41  5 37  0   40  4 36  0             263624.7956   0.0503  0.050   0.0504 0.01  
1718: 41  4 37  0   40  5 36  0             263624.7956   0.0503  0.050   0.0504 0.01  
1719: 41  4 37  0   40  4 36  0             263624.7956   0.0503  0.050   0.0504 0.49  
1720: 40  6 35  0   39  5 34  0             263625.7346  -0.0318  0.050  -0.0319 0.01  
1721: 40  6 35  0   39  6 34  0             263625.7346  -0.0318  0.050  -0.0319 0.49  
1722: 40  5 35  0   39  6 34  0             263625.7346  -0.0318  0.050  -0.0319 0.01  
1723: 40  5 35  0   39  5 34  0             263625.7346  -0.0318  0.050  -0.0319 0.49  
1724: 39  7 33  0   38  7 32  0             263626.7796  -0.0376  0.050  -0.0376 0.49  
1725: 39  7 33  0   38  6 32  0             263626.7796  -0.0376  0.050  -0.0376 0.01  
1726: 39  6 33  0   38  7 32  0             263626.7796  -0.0376  0.050  -0.0376 0.01  
1727: 39  6 33  0   38  6 32  0             263626.7796  -0.0376  0.050  -0.0376 0.49  
1728: 38  8 31  0   37  7 30  0             263628.0946  -0.0013  0.050  -0.0014 0.01  
1729: 38  8 31  0   37  8 30  0             263628.0946  -0.0013  0.050  -0.0014 0.49  
1730: 38  7 31  0   37  8 30  0             263628.0946  -0.0013  0.050  -0.0014 0.01  
1731: 38  7 31  0   37  7 30  0             263628.0946  -0.0013  0.050  -0.0014 0.49  
1732: 37  9 29  0   36  9 28  0             263629.9106   0.0375  0.050   0.0376 0.49  
1733: 37  9 29  0   36  8 28  0             263629.9106   0.0375  0.050   0.0376 0.01  
1734: 37  8 29  0   36  9 28  0             263629.9106   0.0375  0.050   0.0376 0.01  
1735: 37  8 29  0   36  8 28  0             263629.9106   0.0375  0.050   0.0376 0.49  
1736: 36 10 27  0   35  9 26  0             263632.5354  -0.0010  0.050  -0.0011 0.01  
1737: 36 10 27  0   35 10 26  0             263632.5354  -0.0010  0.050  -0.0011 0.49  
1738: 36  9 27  0   35 10 26  0             263632.5354  -0.0010  0.050  -0.0011 0.01  
1739: 36  9 27  0   35  9 26  0             263632.5354  -0.0010  0.050  -0.0011 0.49  
1740: 35 11 25  0   34 11 24  0             263636.6295  -0.0401  0.050  -0.0401 0.49  
1741: 35 11 25  0   34 10 24  0             263636.6295  -0.0401  0.050  -0.0401 0.01  
1742: 35 10 25  0   34 11 24  0             263636.6295  -0.0401  0.050  -0.0401 0.01  
1743: 35 10 25  0   34 10 24  0             263636.6295  -0.0401  0.050  -0.0401 0.49  
1744: 34 12 23  0   33 11 22  0             263643.1754  -0.0195  0.050  -0.0196 0.01  
1745: 34 12 23  0   33 12 22  0             263643.1754  -0.0195  0.050  -0.0196 0.49  
1746: 34 11 23  0   33 12 22  0             263643.1754  -0.0195  0.050  -0.0196 0.01  
1747: 34 11 23  0   33 11 22  0             263643.1754  -0.0195  0.050  -0.0196 0.49  
1748: 33 13 21  0   32 13 20  0             263653.6196  -0.0263  0.050  -0.0264 0.49  
1749: 33 13 21  0   32 12 20  0             263653.6196  -0.0263  0.050  -0.0264 0.01  
1750: 33 12 21  0   32 13 20  0             263653.6196  -0.0263  0.050  -0.0264 0.01  
1751: 33 12 21  0   32 12 20  0             263653.6196  -0.0263  0.050  -0.0264 0.49  
1752: 32 14 19  0   31 14 18  0             263670.6750  -0.0419  0.050  -0.0420 0.49  
1753: 32 14 19  0   31 13 18  0             263670.6750  -0.0419  0.050  -0.0420 0.01  
1754: 32 13 19  0   31 14 18  0             263670.6750  -0.0419  0.050  -0.0420 0.01  
1755: 32 13 19  0   31 13 18  0             263670.6750  -0.0419  0.050  -0.0420 0.49  
1756: 31 15 17  0   30 14 16  0             263699.4676   0.0182  0.050   0.0182 0.01  
1757: 31 15 17  0   30 15 16  0             263699.4676   0.0182  0.050   0.0182 0.49  
1758: 31 14 17  0   30 15 16  0             263699.4676   0.0182  0.050   0.0182 0.01  
1759: 31 14 17  0   30 14 16  0             263699.4676   0.0182  0.050   0.0182 0.49  
1760: 29 17 13  0   28 17 12  0             263845.1830  -0.0617  0.050  -0.0639 0.50  
1761: 29 16 13  0   28 16 12  0             263845.1830  -0.0660  0.050  -0.0639 0.50  
1762: 26 19  7  0   25 19  6  0             268184.7576   0.0358  0.050               
1763: 46  1 46  0   45  1 45  0             269410.2178   0.0072  0.050   0.0072 0.49  
1764: 46  1 46  0   45  0 45  0             269410.2178   0.0072  0.050   0.0072 0.01  
1765: 46  0 46  0   45  1 45  0             269410.2178   0.0072  0.050   0.0072 0.01  
1766: 46  0 46  0   45  0 45  0             269410.2178   0.0072  0.050   0.0072 0.49  
1767: 45  2 44  0   44  1 43  0             269412.3323  -0.0503  0.050  -0.0504 0.01  
1768: 45  2 44  0   44  2 43  0             269412.3323  -0.0503  0.050  -0.0504 0.49  
1769: 45  1 44  0   44  2 43  0             269412.3323  -0.0503  0.050  -0.0504 0.01  
1770: 45  1 44  0   44  1 43  0             269412.3323  -0.0503  0.050  -0.0504 0.49  
1771: 44  3 42  0   43  3 41  0             269414.0653  -0.0344  0.050  -0.0344 0.49  
1772: 44  3 42  0   43  2 41  0             269414.0653  -0.0344  0.050  -0.0344 0.01  
1773: 44  2 42  0   43  3 41  0             269414.0653  -0.0344  0.050  -0.0344 0.01  
1774: 44  2 42  0   43  2 41  0             269414.0653  -0.0344  0.050  -0.0344 0.49  
1775: 43  4 40  0   42  3 39  0             269415.4454  -0.0056  0.050  -0.0056 0.01  
1776: 43  4 40  0   42  4 39  0             269415.4454  -0.0056  0.050  -0.0056 0.49  
1777: 43  3 40  0   42  4 39  0             269415.4454  -0.0056  0.050  -0.0056 0.01  
1778: 43  3 40  0   42  3 39  0             269415.4454  -0.0056  0.050  -0.0056 0.49  
1779: 42  5 38  0   41  4 37  0             269416.5169  -0.0208  0.050  -0.0209 0.01  
1780: 42  5 38  0   41  5 37  0             269416.5169  -0.0208  0.050  -0.0209 0.49  
1781: 42  4 38  0   41  5 37  0             269416.5169  -0.0208  0.050  -0.0209 0.01  
1782: 42  4 38  0   41  4 37  0             269416.5169  -0.0208  0.050  -0.0209 0.49  
1783: 41  6 36  0   40  6 35  0             269417.4903   0.0116  0.050   0.0117 0.49  
1784: 41  6 36  0   40  5 35  0             269417.4903   0.0116  0.050   0.0117 0.01  
1785: 41  5 36  0   40  6 35  0             269417.4903   0.0116  0.050   0.0117 0.01  
1786: 41  5 36  0   40  5 35  0             269417.4903   0.0116  0.050   0.0117 0.49  
1787: 40  7 34  0   39  7 33  0             269418.4509   0.0321  0.050   0.0321 0.49  
1788: 40  7 34  0   39  6 33  0             269418.4509   0.0321  0.050   0.0321 0.01  
1789: 40  6 34  0   39  7 33  0             269418.4509   0.0321  0.050   0.0321 0.01  
1790: 40  6 34  0   39  6 33  0             269418.4509   0.0321  0.050   0.0321 0.49  
1791: 39  8 32  0   38  8 31  0             269419.5447   0.0008  0.050   0.0008 0.49  
1792: 39  8 32  0   38  7 31  0             269419.5447   0.0008  0.050   0.0008 0.01  
1793: 39  7 32  0   38  8 31  0             269419.5447   0.0008  0.050   0.0008 0.01  
1794: 39  7 32  0   38  7 31  0             269419.5447   0.0008  0.050   0.0008 0.49  
1795: 38  9 30  0   37  8 29  0             269421.1166   0.0138  0.050   0.0139 0.01  
1796: 38  9 30  0   37  9 29  0             269421.1166   0.0138  0.050   0.0139 0.49  
1797: 38  8 30  0   37  9 29  0             269421.1166   0.0138  0.050   0.0139 0.01  
1798: 38  8 30  0   37  8 29  0             269421.1166   0.0138  0.050   0.0139 0.49  
1799: 37 10 28  0   36 10 27  0             269423.4607   0.0154  0.050   0.0154 0.49  
1800: 37 10 28  0   36  9 27  0             269423.4607   0.0154  0.050   0.0154 0.01  
1801: 37  9 28  0   36 10 27  0             269423.4607   0.0154  0.050   0.0154 0.01  
1802: 37  9 28  0   36  9 27  0             269423.4607   0.0154  0.050   0.0154 0.49  
1803: 36 11 26  0   35 11 25  0             269427.1320   0.0446  0.050   0.0446 0.49  
1804: 36 11 26  0   35 10 25  0             269427.1320   0.0446  0.050   0.0446 0.01  
1805: 36 10 26  0   35 11 25  0             269427.1320   0.0446  0.050   0.0446 0.01  
1806: 36 10 26  0   35 10 25  0             269427.1320   0.0446  0.050   0.0446 0.49  
1807: 35 12 24  0   34 12 23  0             269432.7912  -0.0356  0.050  -0.0357 0.49  
1808: 35 12 24  0   34 11 23  0             269432.7912  -0.0356  0.050  -0.0357 0.01  
1809: 35 11 24  0   34 12 23  0             269432.7912  -0.0356  0.050  -0.0357 0.01  
1810: 35 11 24  0   34 11 23  0             269432.7912  -0.0356  0.050  -0.0357 0.49  
1811: 34 13 22  0   33 12 21  0             269441.9370  -0.0217  0.050  -0.0217 0.01  
1812: 34 13 22  0   33 13 21  0             269441.9370  -0.0217  0.050  -0.0217 0.49  
1813: 34 12 22  0   33 13 21  0             269441.9370  -0.0217  0.050  -0.0217 0.01  
1814: 34 12 22  0   33 12 21  0             269441.9370  -0.0217  0.050  -0.0217 0.49  
1815: 33 14 20  0   32 14 19  0             269456.7019   0.0055  0.050   0.0055 0.49  
1816: 33 14 20  0   32 13 19  0             269456.7019   0.0055  0.050   0.0055 0.01  
1817: 33 13 20  0   32 14 19  0             269456.7019   0.0055  0.050   0.0055 0.01  
1818: 33 13 20  0   32 13 19  0             269456.7019   0.0055  0.050   0.0055 0.49  
1819: 32 15 18  0   31 15 17  0             269480.9833  -0.0664  0.050  -0.0664 0.49  
1820: 32 15 18  0   31 14 17  0             269480.9833  -0.0664  0.050  -0.0664 0.01  
1821: 32 14 18  0   31 15 17  0             269480.9833  -0.0664  0.050  -0.0664 0.01  
1822: 32 14 18  0   31 14 17  0             269480.9833  -0.0664  0.050  -0.0664 0.49  
1823: 31 16 16  0   30 16 15  0             269522.7568  -0.0475  0.050  -0.0476 0.50  
1824: 31 15 16  0   30 15 15  0             269522.7568  -0.0475  0.050  -0.0476 0.50  
1825: 29 18 12  0   28 18 11  0             269747.4954   0.0518  0.050  -0.0027 0.50  
1826: 29 17 12  0   28 17 11  0             269747.4954  -0.0572  0.050  -0.0027 0.50  
1827: 28 19 10  0   27 19  9  0             270075.2258  -0.0120  0.050               
1828: 27 20  8  0   26 20  7  0             270533.3032   0.0586  0.050               
1829: 27 19  8  0   26 19  7  0             271645.3159  -0.0254  0.050               
1830: 27 24  4  0   26 24  3  0             274394.8724   0.0685  0.050               
1831: 47  1 47  0   46  1 46  0             275202.0205   0.0058  0.050   0.0058 0.49  
1832: 47  1 47  0   46  0 46  0             275202.0205   0.0058  0.050   0.0058 0.01  
1833: 47  0 47  0   46  1 46  0             275202.0205   0.0058  0.050   0.0058 0.01  
1834: 47  0 47  0   46  0 46  0             275202.0205   0.0058  0.050   0.0058 0.49  
1835: 46  2 45  0   45  2 44  0             275204.1655  -0.0108  0.050  -0.0108 0.49  
1836: 46  2 45  0   45  1 44  0             275204.1655  -0.0108  0.050  -0.0108 0.01  
1837: 46  1 45  0   45  2 44  0             275204.1655  -0.0108  0.050  -0.0108 0.01  
1838: 46  1 45  0   45  1 44  0             275204.1655  -0.0108  0.050  -0.0108 0.49  
1839: 45  3 43  0   44  3 42  0             275205.8436  -0.0255  0.050  -0.0256 0.49  
1840: 45  3 43  0   44  2 42  0             275205.8436  -0.0255  0.050  -0.0256 0.01  
1841: 45  2 43  0   44  3 42  0             275205.8436  -0.0255  0.050  -0.0256 0.01  
1842: 45  2 43  0   44  2 42  0             275205.8436  -0.0255  0.050  -0.0256 0.49  
1843: 44  4 41  0   43  4 40  0             275207.1878   0.0066  0.050   0.0067 0.49  
1844: 44  4 41  0   43  3 40  0             275207.1878   0.0066  0.050   0.0067 0.01  
1845: 44  3 41  0   43  4 40  0             275207.1878   0.0066  0.050   0.0067 0.01  
1846: 44  3 41  0   43  3 40  0             275207.1878   0.0066  0.050   0.0067 0.49  
1847: 43  5 39  0   42  5 38  0             275208.2173   0.0064  0.050   0.0064 0.49  
1848: 43  5 39  0   42  4 38  0             275208.2173   0.0064  0.050   0.0064 0.01  
1849: 43  4 39  0   42  5 38  0             275208.2173   0.0064  0.050   0.0064 0.01  
1850: 43  4 39  0   42  4 38  0             275208.2173   0.0064  0.050   0.0064 0.49  
1851: 42  6 37  0   41  6 36  0             275209.0704  -0.0028  0.050  -0.0028 0.49  
1852: 42  6 37  0   41  5 36  0             275209.0704  -0.0028  0.050  -0.0028 0.01  
1853: 42  5 37  0   41  6 36  0             275209.0704  -0.0028  0.050  -0.0028 0.01  
1854: 42  5 37  0   41  5 36  0             275209.0704  -0.0028  0.050  -0.0028 0.49  
1855: 41  7 35  0   40  7 34  0             275209.9266   0.0200  0.050   0.0200 0.49  
1856: 41  7 35  0   40  6 34  0             275209.9266   0.0200  0.050   0.0200 0.01  
1857: 41  6 35  0   40  7 34  0             275209.9266   0.0200  0.050   0.0200 0.01  
1858: 41  6 35  0   40  6 34  0             275209.9266   0.0200  0.050   0.0200 0.49  
1859: 40  8 33  0   39  8 32  0             275210.8749  -0.0103  0.050  -0.0103 0.49  
1860: 40  8 33  0   39  7 32  0             275210.8749  -0.0103  0.050  -0.0103 0.01  
1861: 40  7 33  0   39  8 32  0             275210.8749  -0.0103  0.050  -0.0103 0.01  
1862: 40  7 33  0   39  7 32  0             275210.8749  -0.0103  0.050  -0.0103 0.49  
1863: 39  9 31  0   38  9 30  0             275212.2595   0.0200  0.050   0.0200 0.49  
1864: 39  9 31  0   38  8 30  0             275212.2595   0.0200  0.050   0.0200 0.01  
1865: 39  8 31  0   38  9 30  0             275212.2595   0.0200  0.050   0.0200 0.01  
1866: 39  8 31  0   38  8 30  0             275212.2595   0.0200  0.050   0.0200 0.49  
1867: 38 10 29  0   37 10 28  0             275214.2871   0.0003  0.050   0.0003 0.49  
1868: 38 10 29  0   37  9 28  0             275214.2871   0.0003  0.050   0.0003 0.01  
1869: 38  9 29  0   37 10 28  0             275214.2871   0.0003  0.050   0.0003 0.01  
1870: 38  9 29  0   37  9 28  0             275214.2871   0.0003  0.050   0.0003 0.49  
1871: 37 11 27  0   36 11 26  0             275217.4954   0.0084  0.050   0.0084 0.49  
1872: 37 11 27  0   36 10 26  0             275217.4954   0.0084  0.050   0.0084 0.01  
1873: 37 10 27  0   36 11 26  0             275217.4954   0.0084  0.050   0.0084 0.01  
1874: 37 10 27  0   36 10 26  0             275217.4954   0.0084  0.050   0.0084 0.49  
1875: 36 12 25  0   35 12 24  0             275222.5389   0.0032  0.050   0.0032 0.49  
1876: 36 12 25  0   35 11 24  0             275222.5389   0.0032  0.050   0.0032 0.01  
1877: 36 11 25  0   35 12 24  0             275222.5389   0.0032  0.050   0.0032 0.01  
1878: 36 11 25  0   35 11 24  0             275222.5389   0.0032  0.050   0.0032 0.49  
1879: 35 13 23  0   34 13 22  0             275230.5295  -0.0080  0.050  -0.0080 0.49  
1880: 35 13 23  0   34 12 22  0             275230.5295  -0.0080  0.050  -0.0080 0.01  
1881: 35 12 23  0   34 13 22  0             275230.5295  -0.0080  0.050  -0.0080 0.01  
1882: 35 12 23  0   34 12 22  0             275230.5295  -0.0080  0.050  -0.0080 0.49  
1883: 34 14 21  0   33 14 20  0             275243.3092  -0.0234  0.050  -0.0235 0.49  
1884: 34 14 21  0   33 13 20  0             275243.3092  -0.0234  0.050  -0.0235 0.01  
1885: 34 13 21  0   33 14 20  0             275243.3092  -0.0234  0.050  -0.0235 0.01  
1886: 34 13 21  0   33 13 20  0             275243.3092  -0.0234  0.050  -0.0235 0.49  
1887: 33 15 19  0   32 15 18  0             275264.1584   0.0002  0.050   0.0002 0.49  
1888: 33 15 19  0   32 14 18  0             275264.1584   0.0002  0.050   0.0002 0.01  
1889: 33 14 19  0   32 15 18  0             275264.1584   0.0002  0.050   0.0002 0.01  
1890: 33 14 19  0   32 14 18  0             275264.1584   0.0002  0.050   0.0002 0.49  
1891: 32 16 17  0   31 16 16  0             275299.0486  -0.0284  0.050  -0.0284 0.49  
1892: 32 16 17  0   31 15 16  0             275299.0486  -0.0284  0.050  -0.0284 0.01  
1893: 32 15 17  0   31 16 16  0             275299.0486  -0.0284  0.050  -0.0284 0.01  
1894: 32 15 17  0   31 15 16  0             275299.0486  -0.0284  0.050  -0.0284 0.49  
1895: 31 17 15  0   30 17 14  0             275360.4319   0.0691  0.050   0.0692 0.50  
1896: 31 16 15  0   30 16 14  0             275360.4319   0.0691  0.050   0.0692 0.50  
1897: 30 18 13  0   29 18 12  0             275475.5137  -0.0329  0.050  -0.0380 0.50  
1898: 30 17 13  0   29 17 12  0             275475.5137  -0.0431  0.050  -0.0380 0.50  
1899: 27 21  7  0   26 21  6  0             275514.9319  -0.0489  0.050               
1900: 29 19 11  0   28 19 10  0             275715.4119   0.0170  0.050               
1901: 28 20  9  0   27 20  8  0             276222.1407  -0.0873  0.050               
1902: 26 20  6  0   25 20  5  0             276416.6183   0.0104  0.050               
1903: 28 19  9  0   27 19  8  0             276436.3659   0.0579  0.050               
1904: 27 20  7  0   26 20  6  0             280872.1202   0.0526  0.050               
1905: 48  1 48  0   47  1 47  0             280993.6968   0.0015  0.050   0.0015 0.49  
1906: 48  1 48  0   47  0 47  0             280993.6968   0.0015  0.050   0.0015 0.01  
1907: 48  0 48  0   47  1 47  0             280993.6968   0.0015  0.050   0.0015 0.01  
1908: 48  0 48  0   47  0 47  0             280993.6968   0.0015  0.050   0.0015 0.49  
1909: 47  2 46  0   46  1 45  0             280995.8466   0.0001  0.050   0.0001 0.01  
1910: 47  2 46  0   46  2 45  0             280995.8466   0.0001  0.050   0.0001 0.49  
1911: 47  1 46  0   46  2 45  0             280995.8466   0.0001  0.050   0.0001 0.01  
1912: 47  1 46  0   46  1 45  0             280995.8466   0.0001  0.050   0.0001 0.49  
1913: 46  3 44  0   45  3 43  0             280997.5230   0.0077  0.050   0.0077 0.49  
1914: 46  3 44  0   45  2 43  0             280997.5230   0.0077  0.050   0.0077 0.01  
1915: 46  2 44  0   45  3 43  0             280997.5230   0.0077  0.050   0.0077 0.01  
1916: 46  2 44  0   45  2 43  0             280997.5230   0.0077  0.050   0.0077 0.49  
1917: 45  4 42  0   44  4 41  0             280998.8088   0.0205  0.050   0.0205 0.49  
1918: 45  4 42  0   44  3 41  0             280998.8088   0.0205  0.050   0.0205 0.01  
1919: 45  3 42  0   44  4 41  0             280998.8088   0.0205  0.050   0.0205 0.01  
1920: 45  3 42  0   44  3 41  0             280998.8088   0.0205  0.050   0.0205 0.49  
1921: 44  5 40  0   43  5 39  0             280999.7786   0.0165  0.050   0.0166 0.49  
1922: 44  5 40  0   43  4 39  0             280999.7786   0.0165  0.050   0.0166 0.01  
1923: 44  4 40  0   43  5 39  0             280999.7786   0.0165  0.050   0.0166 0.01  
1924: 44  4 40  0   43  4 39  0             280999.7786   0.0165  0.050   0.0166 0.49  
1925: 43  6 38  0   42  6 37  0             281000.5550   0.0075  0.050   0.0076 0.49  
1926: 43  6 38  0   42  5 37  0             281000.5550   0.0075  0.050   0.0076 0.01  
1927: 43  5 38  0   42  6 37  0             281000.5550   0.0075  0.050   0.0076 0.01  
1928: 43  5 38  0   42  5 37  0             281000.5550   0.0075  0.050   0.0076 0.49  
1929: 42  7 36  0   41  7 35  0             281001.2968   0.0197  0.050   0.0197 0.49  
1930: 42  7 36  0   41  6 35  0             281001.2968   0.0197  0.050   0.0197 0.01  
1931: 42  6 36  0   41  7 35  0             281001.2968   0.0197  0.050   0.0197 0.01  
1932: 42  6 36  0   41  6 35  0             281001.2968   0.0197  0.050   0.0197 0.49  
1933: 41  8 34  0   40  8 33  0             281002.1298   0.0141  0.050   0.0141 0.49  
1934: 41  8 34  0   40  7 33  0             281002.1298   0.0141  0.050   0.0141 0.01  
1935: 41  7 34  0   40  8 33  0             281002.1298   0.0141  0.050   0.0141 0.01  
1936: 41  7 34  0   40  7 33  0             281002.1298   0.0141  0.050   0.0141 0.49  
1937: 40  9 32  0   39  9 31  0             281003.3186   0.0417  0.050   0.0417 0.49  
1938: 40  9 32  0   39  8 31  0             281003.3186   0.0417  0.050   0.0417 0.01  
1939: 40  8 32  0   39  9 31  0             281003.3186   0.0417  0.050   0.0417 0.01  
1940: 40  8 32  0   39  8 31  0             281003.3186   0.0417  0.050   0.0417 0.49  
1941: 39 10 30  0   38 10 29  0             281005.0902   0.0392  0.050   0.0393 0.49  
1942: 39 10 30  0   38  9 29  0             281005.0902   0.0392  0.050   0.0393 0.01  
1943: 39  9 30  0   38 10 29  0             281005.0902   0.0392  0.050   0.0393 0.01  
1944: 39  9 30  0   38  9 29  0             281005.0902   0.0392  0.050   0.0393 0.49  
1945: 38 11 28  0   37 11 27  0             281007.8122  -0.0377  0.050  -0.0377 0.49  
1946: 38 11 28  0   37 10 27  0             281007.8122  -0.0377  0.050  -0.0377 0.01  
1947: 38 10 28  0   37 11 27  0             281007.8122  -0.0377  0.050  -0.0377 0.01  
1948: 38 10 28  0   37 10 27  0             281007.8122  -0.0377  0.050  -0.0377 0.49  
1949: 37 12 26  0   36 12 25  0             281012.2632  -0.0226  0.050  -0.0226 0.49  
1950: 37 12 26  0   36 11 25  0             281012.2632  -0.0226  0.050  -0.0226 0.01  
1951: 37 11 26  0   36 12 25  0             281012.2632  -0.0226  0.050  -0.0226 0.01  
1952: 37 11 26  0   36 11 25  0             281012.2632  -0.0226  0.050  -0.0226 0.49  
1953: 36 13 24  0   35 13 23  0             281019.2679  -0.0412  0.050  -0.0412 0.49  
1954: 36 13 24  0   35 12 23  0             281019.2679  -0.0412  0.050  -0.0412 0.01  
1955: 36 12 24  0   35 13 23  0             281019.2679  -0.0412  0.050  -0.0412 0.01  
1956: 36 12 24  0   35 12 23  0             281019.2679  -0.0412  0.050  -0.0412 0.49  
1957: 35 14 22  0   34 14 21  0             281030.5113   0.0447  0.050   0.0447 0.49  
1958: 35 14 22  0   34 13 21  0             281030.5113   0.0447  0.050   0.0447 0.01  
1959: 35 13 22  0   34 14 21  0             281030.5113   0.0447  0.050   0.0447 0.01  
1960: 35 13 22  0   34 13 21  0             281030.5113   0.0447  0.050   0.0447 0.49  
1961: 34 15 20  0   33 15 19  0             281048.4136   0.0073  0.050   0.0073 0.49  
1962: 34 15 20  0   33 14 19  0             281048.4136   0.0073  0.050   0.0073 0.01  
1963: 34 14 20  0   33 15 19  0             281048.4136   0.0073  0.050   0.0073 0.01  
1964: 34 14 20  0   33 14 19  0             281048.4136   0.0073  0.050   0.0073 0.49  
1965: 33 16 18  0   32 16 17  0             281077.9312   0.0012  0.050   0.0013 0.49  
1966: 33 16 18  0   32 15 17  0             281077.9312   0.0012  0.050   0.0013 0.01  
1967: 33 15 18  0   32 16 17  0             281077.9312   0.0012  0.050   0.0013 0.01  
1968: 33 15 18  0   32 15 17  0             281077.9312   0.0012  0.050   0.0013 0.49  
1969: 32 17 16  0   31 17 15  0             281128.3353  -0.0367  0.050  -0.0368 0.49  
1970: 32 17 16  0   31 16 15  0             281128.3353  -0.0367  0.050  -0.0368 0.01  
1971: 32 16 16  0   31 17 15  0             281128.3353  -0.0367  0.050  -0.0368 0.01  
1972: 32 16 16  0   31 16 15  0             281128.3353  -0.0367  0.050  -0.0368 0.49  
1973: 31 18 14  0   30 18 13  0             281219.6126   0.0419  0.050   0.0415 0.50  
1974: 31 17 14  0   30 17 13  0             281219.6126   0.0410  0.050   0.0415 0.50  
1975: 30 19 12  0   29 19 11  0             281399.1812   0.0248  0.050               
1976: 29 19 10  0   28 19  9  0             281824.3490  -0.0865  0.050               
1977: 28 21  8  0   27 21  7  0             282199.5120   0.0322  0.050               
1978: 27 22  5  0   26 22  4  0             285508.7184  -0.0832  0.050               
1979: 28 24  5  0   27 24  4  0             286707.5180   0.0257  0.050               
1980: 28 22  7  0   27 22  6  0             286734.9923   0.0774  0.050               
1981: 49  1 49  0   48  1 48  0             286785.2671   0.0173  0.050   0.0173 0.49  
1982: 49  1 49  0   48  0 48  0             286785.2671   0.0173  0.050   0.0173 0.01  
1983: 49  0 49  0   48  1 48  0             286785.2671   0.0173  0.050   0.0173 0.01  
1984: 49  0 49  0   48  0 48  0             286785.2671   0.0173  0.050   0.0173 0.49  
1985: 48  2 47  0   47  2 46  0             286787.3962   0.0056  0.050   0.0056 0.49  
1986: 48  2 47  0   47  1 46  0             286787.3962   0.0056  0.050   0.0056 0.01  
1987: 48  1 47  0   47  2 46  0             286787.3962   0.0056  0.050   0.0056 0.01  
1988: 48  1 47  0   47  1 46  0             286787.3962   0.0056  0.050   0.0056 0.49  
1989: 47  3 45  0   46  3 44  0             286789.0427   0.0072  0.050   0.0073 0.49  
1990: 47  3 45  0   46  2 44  0             286789.0427   0.0072  0.050   0.0073 0.01  
1991: 47  2 45  0   46  3 44  0             286789.0427   0.0072  0.050   0.0073 0.01  
1992: 47  2 45  0   46  2 44  0             286789.0427   0.0072  0.050   0.0073 0.49  
1993: 46  4 43  0   45  4 42  0             286790.2902   0.0203  0.050   0.0203 0.49  
1994: 46  4 43  0   45  3 42  0             286790.2902   0.0203  0.050   0.0203 0.01  
1995: 46  3 43  0   45  4 42  0             286790.2902   0.0203  0.050   0.0203 0.01  
1996: 46  3 43  0   45  3 42  0             286790.2902   0.0203  0.050   0.0203 0.49  
1997: 45  5 41  0   44  5 40  0             286791.1808  -0.0074  0.050  -0.0075 0.49  
1998: 45  5 41  0   44  4 40  0             286791.1808  -0.0074  0.050  -0.0075 0.01  
1999: 45  4 41  0   44  5 40  0             286791.1808  -0.0074  0.050  -0.0075 0.01  
2000: 45  4 41  0   44  4 40  0             286791.1808  -0.0074  0.050  -0.0075 0.49  
2001: 44  6 39  0   43  6 38  0             286791.9259   0.0275  0.050   0.0275 0.49  
2002: 44  6 39  0   43  5 38  0             286791.9259   0.0275  0.050   0.0275 0.01  
2003: 44  5 39  0   43  6 38  0             286791.9259   0.0275  0.050   0.0275 0.01  
2004: 44  5 39  0   43  5 38  0             286791.9259   0.0275  0.050   0.0275 0.49  
2005: 43  7 37  0   42  7 36  0             286792.5294   0.0022  0.050   0.0022 0.49  
2006: 43  7 37  0   42  6 36  0             286792.5294   0.0022  0.050   0.0022 0.01  
2007: 43  6 37  0   42  7 36  0             286792.5294   0.0022  0.050   0.0022 0.01  
2008: 43  6 37  0   42  6 36  0             286792.5294   0.0022  0.050   0.0022 0.49  
2009: 42  8 35  0   41  8 34  0             286793.2297  -0.0012  0.050  -0.0013 0.49  
2010: 42  8 35  0   41  7 34  0             286793.2297  -0.0012  0.050  -0.0013 0.01  
2011: 42  7 35  0   41  8 34  0             286793.2297  -0.0012  0.050  -0.0013 0.01  
2012: 42  7 35  0   41  7 34  0             286793.2297  -0.0012  0.050  -0.0013 0.49  
2013: 41  9 33  0   40  9 32  0             286794.2168   0.0075  0.050   0.0076 0.49  
2014: 41  9 33  0   40  8 32  0             286794.2168   0.0075  0.050   0.0076 0.01  
2015: 41  8 33  0   40  9 32  0             286794.2168   0.0075  0.050   0.0076 0.01  
2016: 41  8 33  0   40  8 32  0             286794.2168   0.0075  0.050   0.0076 0.49  
2017: 40 10 31  0   39 10 30  0             286795.7505   0.0218  0.050   0.0219 0.49  
2018: 40 10 31  0   39  9 30  0             286795.7505   0.0218  0.050   0.0219 0.01  
2019: 40  9 31  0   39 10 30  0             286795.7505   0.0218  0.050   0.0219 0.01  
2020: 40  9 31  0   39  9 30  0             286795.7505   0.0218  0.050   0.0219 0.49  
2021: 39 11 29  0   38 11 28  0             286798.1454  -0.0154  0.050  -0.0155 0.49  
2022: 39 11 29  0   38 10 28  0             286798.1454  -0.0154  0.050  -0.0155 0.01  
2023: 39 10 29  0   38 11 28  0             286798.1454  -0.0154  0.050  -0.0155 0.01  
2024: 39 10 29  0   38 10 28  0             286798.1454  -0.0154  0.050  -0.0155 0.49  
2025: 38 12 27  0   37 12 26  0             286802.0525   0.0042  0.050   0.0042 0.49  
2026: 38 12 27  0   37 11 26  0             286802.0525   0.0042  0.050   0.0042 0.01  
2027: 38 11 27  0   37 12 26  0             286802.0525   0.0042  0.050   0.0042 0.01  
2028: 38 11 27  0   37 11 26  0             286802.0525   0.0042  0.050   0.0042 0.49  
2029: 37 13 25  0   36 13 24  0             286808.1668  -0.0488  0.050  -0.0488 0.49  
2030: 37 13 25  0   36 12 24  0             286808.1668  -0.0488  0.050  -0.0488 0.01  
2031: 37 12 25  0   36 13 24  0             286808.1668  -0.0488  0.050  -0.0488 0.01  
2032: 37 12 25  0   36 12 24  0             286808.1668  -0.0488  0.050  -0.0488 0.49  
2033: 36 14 23  0   35 14 22  0             286817.9887   0.0124  0.050   0.0124 0.49  
2034: 36 14 23  0   35 13 22  0             286817.9887   0.0124  0.050   0.0124 0.01  
2035: 36 13 23  0   35 14 22  0             286817.9887   0.0124  0.050   0.0124 0.01  
2036: 36 13 23  0   35 13 22  0             286817.9887   0.0124  0.050   0.0124 0.49  
2037: 35 15 21  0   34 15 20  0             286833.5118  -0.0106  0.050  -0.0107 0.96  
2038: 35 15 21  0   34 14 20  0             286833.5118  -0.0106  0.050  -0.0107 0.02  
2039: 35 14 21  0   34 15 20  0             286833.5118  -0.0106  0.050  -0.0107 0.02  
2040: 34 16 19  0   33 16 18  0             286858.6872  -0.0274  0.050  -0.0274 0.49  
2041: 34 16 19  0   33 15 18  0             286858.6872  -0.0274  0.050  -0.0274 0.01  
2042: 34 15 19  0   33 16 18  0             286858.6872  -0.0274  0.050  -0.0274 0.01  
2043: 34 15 19  0   33 15 18  0             286858.6872  -0.0274  0.050  -0.0274 0.49  
2044: 33 17 17  0   32 17 16  0             286900.7573  -0.0338  0.050  -0.0338 0.49  
2045: 33 17 17  0   32 16 16  0             286900.7573  -0.0338  0.050  -0.0338 0.01  
2046: 33 16 17  0   32 17 16  0             286900.7573  -0.0338  0.050  -0.0338 0.01  
2047: 33 16 17  0   32 16 16  0             286900.7573  -0.0338  0.050  -0.0338 0.49  
2048: 32 18 15  0   31 18 14  0             286974.4033  -0.0302  0.050  -0.0302 0.50  
2049: 32 17 15  0   31 17 14  0             286974.4033  -0.0302  0.050  -0.0302 0.50  
2050: 31 19 13  0   30 19 12  0             287112.7235   0.0095  0.050  -0.0022 0.50  
2051: 31 18 13  0   30 18 12  0             287112.7235  -0.0138  0.050  -0.0022 0.50  
2052: 30 20 11  0   29 20 10  0             287400.7065  -0.0583  0.050               
2053: 30 19 11  0   29 19 10  0             287405.1321   0.0429  0.050               
2054: 29 21  9  0   28 21  8  0             287973.0058  -0.0953  0.050               
2055: 28 24  4  0   27 24  3  0             288137.0757   0.0168  0.050               
2056: 28 23  6  0   27 23  5  0             288154.9982  -0.0209  0.050               
2057: 29 20  9  0   28 20  8  0             288335.8250   0.0124  0.050               
2058: 50  1 50  0   49  1 49  0             292576.6809   0.0053  0.050   0.0054 0.49  
2059: 50  1 50  0   49  0 49  0             292576.6809   0.0053  0.050   0.0054 0.01  
2060: 50  0 50  0   49  1 49  0             292576.6809   0.0053  0.050   0.0054 0.01  
2061: 50  0 50  0   49  0 49  0             292576.6809   0.0053  0.050   0.0054 0.49  
2062: 49  2 48  0   48  1 47  0             292578.8110   0.0050  0.050   0.0051 0.01  
2063: 49  2 48  0   48  2 47  0             292578.8110   0.0050  0.050   0.0051 0.49  
2064: 49  1 48  0   48  2 47  0             292578.8110   0.0050  0.050   0.0051 0.01  
2065: 49  1 48  0   48  1 47  0             292578.8110   0.0050  0.050   0.0051 0.49  
2066: 48  3 46  0   47  2 45  0             292580.4285   0.0013  0.050   0.0014 0.01  
2067: 48  3 46  0   47  3 45  0             292580.4285   0.0013  0.050   0.0014 0.49  
2068: 48  2 46  0   47  3 45  0             292580.4285   0.0013  0.050   0.0014 0.01  
2069: 48  2 46  0   47  2 45  0             292580.4285   0.0013  0.050   0.0014 0.49  
2070: 47  4 44  0   46  4 43  0             292581.6463   0.0230  0.050   0.0231 0.49  
2071: 47  4 44  0   46  3 43  0             292581.6463   0.0230  0.050   0.0231 0.01  
2072: 47  3 44  0   46  4 43  0             292581.6463   0.0230  0.050   0.0231 0.01  
2073: 47  3 44  0   46  3 43  0             292581.6463   0.0230  0.050   0.0231 0.49  
2074: 46  5 42  0   45  5 41  0             292582.4637  -0.0232  0.050  -0.0233 0.49  
2075: 46  5 42  0   45  4 41  0             292582.4637  -0.0232  0.050  -0.0233 0.01  
2076: 46  4 42  0   45  5 41  0             292582.4637  -0.0232  0.050  -0.0233 0.01  
2077: 46  4 42  0   45  4 41  0             292582.4637  -0.0232  0.050  -0.0233 0.49  
2078: 43  8 36  0   42  8 35  0             292584.2143  -0.0131  0.050  -0.0131 0.49  
2079: 43  8 36  0   42  7 35  0             292584.2143  -0.0131  0.050  -0.0131 0.01  
2080: 43  7 36  0   42  8 35  0             292584.2143  -0.0131  0.050  -0.0131 0.01  
2081: 43  7 36  0   42  7 35  0             292584.2143  -0.0131  0.050  -0.0131 0.49  
2082: 42  9 34  0   41  9 33  0             292585.0550   0.0234  0.050   0.0234 0.49  
2083: 42  9 34  0   41  8 33  0             292585.0550   0.0234  0.050   0.0234 0.01  
2084: 42  8 34  0   41  9 33  0             292585.0550   0.0234  0.050   0.0234 0.01  
2085: 42  8 34  0   41  8 33  0             292585.0550   0.0234  0.050   0.0234 0.49  
2086: 41 10 32  0   40 10 31  0             292586.3394   0.0273  0.050   0.0273 0.49  
2087: 41 10 32  0   40  9 31  0             292586.3394   0.0273  0.050   0.0273 0.01  
2088: 41  9 32  0   40 10 31  0             292586.3394   0.0273  0.050   0.0273 0.01  
2089: 41  9 32  0   40  9 31  0             292586.3394   0.0273  0.050   0.0273 0.49  
2090: 40 11 30  0   39 10 29  0             292588.4020  -0.0047  0.050  -0.0048 0.01  
2091: 40 11 30  0   39 11 29  0             292588.4020  -0.0047  0.050  -0.0048 0.49  
2092: 40 10 30  0   39 11 29  0             292588.4020  -0.0047  0.050  -0.0048 0.01  
2093: 40 10 30  0   39 10 29  0             292588.4020  -0.0047  0.050  -0.0048 0.49  
2094: 39 12 28  0   38 12 27  0             292591.8016   0.0026  0.050   0.0026 0.49  
2095: 39 12 28  0   38 11 27  0             292591.8016   0.0026  0.050   0.0026 0.01  
2096: 39 11 28  0   38 12 27  0             292591.8016   0.0026  0.050   0.0026 0.01  
2097: 39 11 28  0   38 11 27  0             292591.8016   0.0026  0.050   0.0026 0.49  
2098: 38 13 26  0   37 13 25  0             292597.2303   0.0196  0.050   0.0196 0.49  
2099: 38 13 26  0   37 12 25  0             292597.2303   0.0196  0.050   0.0196 0.01  
2100: 38 12 26  0   37 13 25  0             292597.2303   0.0196  0.050   0.0196 0.01  
2101: 38 12 26  0   37 12 25  0             292597.2303   0.0196  0.050   0.0196 0.49  
2102: 37 14 24  0   36 14 23  0             292605.8262   0.0592  0.050   0.0592 0.49  
2103: 37 14 24  0   36 13 23  0             292605.8262   0.0592  0.050   0.0592 0.01  
2104: 37 13 24  0   36 14 23  0             292605.8262   0.0592  0.050   0.0592 0.01  
2105: 37 13 24  0   36 13 23  0             292605.8262   0.0592  0.050   0.0592 0.49  
2106: 36 15 22  0   35 14 21  0             292619.3231   0.0201  0.050   0.0201 0.01  
2107: 36 15 22  0   35 15 21  0             292619.3231   0.0201  0.050   0.0201 0.49  
2108: 36 14 22  0   35 15 21  0             292619.3231   0.0201  0.050   0.0201 0.01  
2109: 36 14 22  0   35 14 21  0             292619.3231   0.0201  0.050   0.0201 0.49  
2110: 35 16 20  0   34 16 19  0             292640.9924   0.0283  0.050   0.0283 0.49  
2111: 35 16 20  0   34 15 19  0             292640.9924   0.0283  0.050   0.0283 0.01  
2112: 35 15 20  0   34 16 19  0             292640.9924   0.0283  0.050   0.0283 0.01  
2113: 35 15 20  0   34 15 19  0             292640.9924   0.0283  0.050   0.0283 0.49  
2114: 34 17 18  0   33 17 17  0             292676.4599   0.0000  0.050   0.0000 0.49  
2115: 34 17 18  0   33 16 17  0             292676.4599   0.0000  0.050   0.0000 0.01  
2116: 34 16 18  0   33 17 17  0             292676.4599   0.0000  0.050   0.0000 0.01  
2117: 34 16 18  0   33 16 17  0             292676.4599   0.0000  0.050   0.0000 0.49  
2118: 33 18 16  0   32 18 15  0             292736.9408   0.0339  0.050   0.0339 0.49  
2119: 33 18 16  0   32 17 15  0             292736.9408   0.0339  0.050   0.0339 0.01  
2120: 33 17 16  0   32 18 15  0             292736.9408   0.0339  0.050   0.0339 0.01  
2121: 33 17 16  0   32 17 15  0             292736.9408   0.0339  0.050   0.0339 0.49  
2122: 32 19 14  0   31 19 13  0             292846.0029  -0.0014  0.050  -0.0025 0.50  
2123: 32 18 14  0   31 18 13  0             292846.0029  -0.0036  0.050  -0.0025 0.50  
2124: 28 21  7  0   27 21  6  0             293551.3396  -0.0150  0.050               
2125: 29 22  8  0   28 22  7  0             293816.1185  -0.0018  0.050               
2126: 29 26  4  0   28 26  3  0             294190.8265   0.0170  0.050               
2127: 29 26  3  0   28 26  2  0             294285.8549  -0.0512  0.050               
2128: 24 20  4  0   23 18  5  0             294446.1863  -0.0189  0.050               
2129: 28 23  5  0   27 23  4  0             294741.7560   0.0256  0.050               
2130: 29 21  8  0   28 21  7  0             296354.8270  -0.0403  0.050               
2131: 29 25  5  0   28 25  4  0             296664.2775   0.0377  0.050               
2132: 29 23  7  0   28 23  6  0             297814.2137   0.0360  0.050               
2133: 24 19  5  0   23 17  6  0             298030.3985  -0.0518  0.050               
2134: 59  9 51  0   59  7 52  0             298220.1144  -0.0223  0.050  -0.0223 0.50  
2135: 59  8 51  0   59  8 52  0             298220.1144  -0.0223  0.050  -0.0223 0.50  
2136: 56  6 51  0   56  4 52  0             298334.3722  -0.0080  0.050  -0.0081 0.50  
2137: 56  5 51  0   56  5 52  0             298334.3722  -0.0080  0.050  -0.0081 0.50  
2138: 51  1 51  0   50  1 50  0             298367.9896   0.0197  0.050   0.0198 0.49  
2139: 51  1 51  0   50  0 50  0             298367.9896   0.0197  0.050   0.0198 0.01  
2140: 51  0 51  0   50  1 50  0             298367.9896   0.0197  0.050   0.0198 0.01  
2141: 51  0 51  0   50  0 50  0             298367.9896   0.0197  0.050   0.0198 0.49  
2142: 50  2 49  0   49  1 48  0             298370.0866  -0.0035  0.050  -0.0035 0.01  
2143: 50  2 49  0   49  2 48  0             298370.0866  -0.0035  0.050  -0.0035 0.49  
2144: 50  1 49  0   49  2 48  0             298370.0866  -0.0035  0.050  -0.0035 0.01  
2145: 50  1 49  0   49  1 48  0             298370.0866  -0.0035  0.050  -0.0035 0.49  
2146: 49  3 47  0   48  3 46  0             298371.6857  -0.0020  0.050  -0.0020 0.49  
2147: 49  3 47  0   48  2 46  0             298371.6857  -0.0020  0.050  -0.0020 0.01  
2148: 49  2 47  0   48  3 46  0             298371.6857  -0.0020  0.050  -0.0020 0.01  
2149: 49  2 47  0   48  2 46  0             298371.6857  -0.0020  0.050  -0.0020 0.49  
2150: 48  4 45  0   47  3 44  0             298372.8259  -0.0199  0.050  -0.0199 0.01  
2151: 48  4 45  0   47  4 44  0             298372.8259  -0.0199  0.050  -0.0199 0.49  
2152: 48  3 45  0   47  4 44  0             298372.8259  -0.0199  0.050  -0.0199 0.01  
2153: 48  3 45  0   47  3 44  0             298372.8259  -0.0199  0.050  -0.0199 0.49  
2154: 42 10 33  0   41  9 32  0             298376.8046   0.0102  0.050   0.0102 0.01  
2155: 42 10 33  0   41 10 32  0             298376.8046   0.0102  0.050   0.0102 0.49  
2156: 42  9 33  0   41 10 32  0             298376.8046   0.0102  0.050   0.0102 0.01  
2157: 42  9 33  0   41  9 32  0             298376.8046   0.0102  0.050   0.0102 0.49  
2158: 41 11 31  0   40 11 30  0             298378.5867   0.0105  0.050   0.0106 0.49  
2159: 41 11 31  0   40 10 30  0             298378.5867   0.0105  0.050   0.0106 0.01  
2160: 41 10 31  0   40 11 30  0             298378.5867   0.0105  0.050   0.0106 0.01  
2161: 41 10 31  0   40 10 30  0             298378.5867   0.0105  0.050   0.0106 0.49  
2162: 40 12 29  0   39 11 28  0             298381.5358   0.0175  0.050   0.0176 0.01  
2163: 40 12 29  0   39 12 28  0             298381.5358   0.0175  0.050   0.0176 0.49  
2164: 40 11 29  0   39 12 28  0             298381.5358   0.0175  0.050   0.0176 0.01  
2165: 40 11 29  0   39 11 28  0             298381.5358   0.0175  0.050   0.0176 0.49  
2166: 39 13 27  0   38 13 26  0             298386.2852   0.0284  0.050   0.0284 0.49  
2167: 39 13 27  0   38 12 26  0             298386.2852   0.0284  0.050   0.0284 0.01  
2168: 39 12 27  0   38 13 26  0             298386.2852   0.0284  0.050   0.0284 0.01  
2169: 39 12 27  0   38 12 26  0             298386.2852   0.0284  0.050   0.0284 0.49  
2170: 38 14 25  0   37 13 24  0             298393.7637  -0.0005  0.050  -0.0006 0.01  
2171: 38 14 25  0   37 14 24  0             298393.7637  -0.0005  0.050  -0.0006 0.49  
2172: 38 13 25  0   37 14 24  0             298393.7637  -0.0005  0.050  -0.0006 0.01  
2173: 38 13 25  0   37 13 24  0             298393.7637  -0.0005  0.050  -0.0006 0.49  
2174: 37 15 23  0   36 14 22  0             298405.5583  -0.0338  0.050  -0.0338 0.01  
2175: 37 15 23  0   36 15 22  0             298405.5583  -0.0338  0.050  -0.0338 0.49  
2176: 37 14 23  0   36 15 22  0             298405.5583  -0.0338  0.050  -0.0338 0.01  
2177: 37 14 23  0   36 14 22  0             298405.5583  -0.0338  0.050  -0.0338 0.49  
2178: 36 16 21  0   35 15 20  0             298424.2939  -0.0407  0.050  -0.0408 0.01  
2179: 36 15 21  0   35 16 20  0             298424.2939  -0.0407  0.050  -0.0408 0.01  
2180: 36 15 21  0   35 15 20  0             298424.2939  -0.0407  0.050  -0.0408 0.49  
2181: 36 16 21  0   35 16 20  0             298424.2939  -0.0407  0.050  -0.0408 0.49  
2182: 35 16 19  0   34 16 18  0             298454.5505  -0.0138  0.050  -0.0138 0.49  
2183: 35 17 19  0   34 17 18  0             298454.5505  -0.0138  0.050  -0.0138 0.49  
2184: 35 16 19  0   34 17 18  0             298454.5505  -0.0138  0.050  -0.0138 0.01  
2185: 35 17 19  0   34 16 18  0             298454.5505  -0.0138  0.050  -0.0138 0.01  
2186: 34 18 17  0   33 18 16  0             298504.8833   0.0170  0.050   0.0170 0.49  
2187: 34 18 17  0   33 17 16  0             298504.8833   0.0170  0.050   0.0170 0.01  
2188: 34 17 17  0   33 18 16  0             298504.8833   0.0170  0.050   0.0170 0.01  
2189: 34 17 17  0   33 17 16  0             298504.8833   0.0170  0.050   0.0170 0.49  
2190: 29 24  6  0   28 24  5  0             298512.8340   0.0251  0.050               
2191: 33 19 15  0   32 19 14  0             298592.6990   0.0049  0.050   0.0048 0.50  
2192: 33 18 15  0   32 18 14  0             298592.6990   0.0047  0.050   0.0048 0.50  
2193: 32 20 13  0   31 20 12  0             298757.6027   0.0444  0.050   0.0184 0.50  
2194: 32 19 13  0   31 19 12  0             298757.6027  -0.0075  0.050   0.0184 0.50  
2195: 28 22  6  0   27 22  5  0             298994.7382   0.0710  0.050               
2196: 23 17  6  0   22 15  7  0             299138.4414  -0.0386  0.050               
2197: 30 22  9  0   29 22  8  0             299726.5838  -0.0756  0.050               
2198: 30 29  2  0   29 29  1  0             300148.2761   0.0910  0.050   0.0408 0.50  
2199: 30 29  1  0   29 29  0  0             300148.2761  -0.0094  0.050   0.0408 0.50  
2200: 30 21  9  0   29 21  8  0             300322.7968  -0.0971  0.050               
2201: 52  1 52  0   51  0 51  0             304159.1287  -0.0016  0.050  -0.0017 0.01  
2202: 52  0 52  0   51  0 51  0             304159.1287  -0.0016  0.050  -0.0017 0.49  
2203: 52  1 52  0   51  1 51  0             304159.1287  -0.0016  0.050  -0.0017 0.49  
2204: 52  0 52  0   51  1 51  0             304159.1287  -0.0016  0.050  -0.0017 0.01  
2205: 51  2 50  0   50  2 49  0             304161.2233  -0.0170  0.050  -0.0170 0.49  
2206: 51  1 50  0   50  2 49  0             304161.2233  -0.0170  0.050  -0.0170 0.01  
2207: 51  1 50  0   50  1 49  0             304161.2233  -0.0170  0.050  -0.0170 0.49  
2208: 51  2 50  0   50  1 49  0             304161.2233  -0.0170  0.050  -0.0170 0.01  
2209: 50  3 48  0   49  2 47  0             304162.7904  -0.0240  0.050  -0.0241 0.01  
2210: 50  2 48  0   49  3 47  0             304162.7904  -0.0240  0.050  -0.0241 0.01  
2211: 50  2 48  0   49  2 47  0             304162.7904  -0.0240  0.050  -0.0241 0.49  
2212: 50  3 48  0   49  3 47  0             304162.7904  -0.0240  0.050  -0.0241 0.49  
2213: 49  4 46  0   48  3 45  0             304163.9188  -0.0161  0.050  -0.0161 0.01  
2214: 49  3 46  0   48  3 45  0             304163.9188  -0.0161  0.050  -0.0161 0.49  
2215: 49  4 46  0   48  4 45  0             304163.9188  -0.0161  0.050  -0.0161 0.49  
2216: 49  3 46  0   48  4 45  0             304163.9188  -0.0161  0.050  -0.0161 0.01  
2217: 47  6 42  0   46  5 41  0             304165.5114   0.3292  0.050   0.0010 0.00  
2218: 47  5 42  0   46  6 41  0             304165.5114   0.3292  0.050   0.0010 0.00  
2219: 47  5 42  0   46  5 41  0             304165.5114   0.3292  0.050   0.0010 0.17  
2220: 47  6 42  0   46  6 41  0             304165.5114   0.3292  0.050   0.0010 0.17  
2221: 46  7 40  0   45  7 39  0             304165.5114  -0.0116  0.050   0.0010 0.16  
2222: 46  7 40  0   45  6 39  0             304165.5114  -0.0116  0.050   0.0010 0.00  
2223: 46  6 40  0   45  6 39  0             304165.5114  -0.0116  0.050   0.0010 0.16  
2224: 46  6 40  0   45  7 39  0             304165.5114  -0.0116  0.050   0.0010 0.00  
2225: 45  8 38  0   44  8 37  0             304165.5114  -0.3376  0.050   0.0010 0.16  
2226: 45  8 38  0   44  7 37  0             304165.5114  -0.3376  0.050   0.0010 0.00  
2227: 45  7 38  0   44  8 37  0             304165.5114  -0.3376  0.050   0.0010 0.00  
2228: 45  7 38  0   44  7 37  0             304165.5114  -0.3376  0.050   0.0010 0.16  
2229: 43 10 34  0   42  9 33  0             304167.2158   0.0467  0.050   0.0467 0.01  
2230: 43  9 34  0   42 10 33  0             304167.2158   0.0467  0.050   0.0467 0.01  
2231: 43 10 34  0   42 10 33  0             304167.2158   0.0467  0.050   0.0467 0.49  
2232: 43  9 34  0   42  9 33  0             304167.2158   0.0467  0.050   0.0467 0.49  
2233: 42 10 32  0   41 11 31  0             304168.6612   0.0020  0.050   0.0021 0.01  
2234: 42 10 32  0   41 10 31  0             304168.6612   0.0020  0.050   0.0021 0.49  
2235: 42 11 32  0   41 10 31  0             304168.6612   0.0020  0.050   0.0021 0.01  
2236: 42 11 32  0   41 11 31  0             304168.6612   0.0020  0.050   0.0021 0.49  
2237: 41 11 30  0   40 12 29  0             304171.2068   0.0178  0.050   0.0179 0.01  
2238: 41 11 30  0   40 11 29  0             304171.2068   0.0178  0.050   0.0179 0.49  
2239: 41 12 30  0   40 11 29  0             304171.2068   0.0178  0.050   0.0179 0.01  
2240: 41 12 30  0   40 12 29  0             304171.2068   0.0178  0.050   0.0179 0.49  
2241: 40 12 28  0   39 12 27  0             304175.3786   0.0555  0.050   0.0555 0.49  
2242: 40 12 28  0   39 13 27  0             304175.3786   0.0555  0.050   0.0555 0.01  
2243: 40 13 28  0   39 13 27  0             304175.3786   0.0555  0.050   0.0555 0.49  
2244: 40 13 28  0   39 12 27  0             304175.3786   0.0555  0.050   0.0555 0.01  
2245: 39 14 26  0   38 13 25  0             304181.9445   0.0359  0.050   0.0360 0.01  
2246: 39 13 26  0   38 14 25  0             304181.9445   0.0359  0.050   0.0360 0.01  
2247: 39 14 26  0   38 14 25  0             304181.9445   0.0359  0.050   0.0360 0.49  
2248: 39 13 26  0   38 13 25  0             304181.9445   0.0359  0.050   0.0360 0.49  
2249: 38 14 24  0   37 14 23  0             304192.2491  -0.0203  0.050  -0.0204 0.49  
2250: 38 14 24  0   37 15 23  0             304192.2491  -0.0203  0.050  -0.0204 0.01  
2251: 38 15 24  0   37 15 23  0             304192.2491  -0.0203  0.050  -0.0204 0.49  
2252: 38 15 24  0   37 14 23  0             304192.2491  -0.0203  0.050  -0.0204 0.01  
2253: 37 15 22  0   36 16 21  0             304208.5511  -0.0179  0.050  -0.0179 0.01  
2254: 37 16 22  0   36 15 21  0             304208.5511  -0.0179  0.050  -0.0179 0.01  
2255: 37 16 22  0   36 16 21  0             304208.5511  -0.0179  0.050  -0.0179 0.49  
2256: 37 15 22  0   36 15 21  0             304208.5511  -0.0179  0.050  -0.0179 0.49  
2257: 36 16 20  0   35 17 19  0             304234.5435   0.0241  0.050   0.0242 0.01  
2258: 36 16 20  0   35 16 19  0             304234.5435   0.0241  0.050   0.0242 0.49  
2259: 36 17 20  0   35 17 19  0             304234.5435   0.0241  0.050   0.0242 0.49  
2260: 36 17 20  0   35 16 19  0             304234.5435   0.0241  0.050   0.0242 0.01  
2261: 35 17 18  0   34 18 17  0             304276.8547  -0.0115  0.050  -0.0116 0.01  
2262: 35 17 18  0   34 17 17  0             304276.8547  -0.0115  0.050  -0.0116 0.49  
2263: 35 18 18  0   34 18 17  0             304276.8547  -0.0115  0.050  -0.0116 0.49  
2264: 35 18 18  0   34 17 17  0             304276.8547  -0.0115  0.050  -0.0116 0.01  
2265: 33 20 14  0   32 20 13  0             304478.3369  -0.0442  0.050  -0.0467 0.50  
2266: 33 19 14  0   32 19 13  0             304478.3369  -0.0491  0.050  -0.0467 0.50  
2267: 32 21 12  0   31 21 11  0             304734.0209  -0.0487  0.050               
2268: 32 20 12  0   31 20 11  0             304735.0697  -0.0221  0.050               
2269: 31 22 10  0   30 22  9  0             305276.0437  -0.0722  0.050               
2270: 30 23  8  0   29 23  7  0             305362.3757   0.0030  0.050               
2271: 31 21 10  0   30 21  9  0             305382.4043   0.0510  0.050               
2272: 29 22  7  0   28 22  6  0             306099.3026   0.0232  0.050               
2273: 30 26  5  0   29 26  4  0             306583.6322  -0.0510  0.050               
2274: 30 24  7  0   29 24  6  0             308741.7442   0.0156  0.050               
2275: 30 22  8  0   29 22  7  0             308974.2810  -0.0664  0.050               
2276: 68 16 53  0   68 14 54  0             309475.0548  -0.0220  0.050  -0.0221 0.50  
2277: 68 15 53  0   68 15 54  0             309475.0548  -0.0220  0.050  -0.0221 0.50  
2278: 67 15 53  0   67 13 54  0             309524.0734  -0.0093  0.050  -0.0094 0.50  
2279: 67 14 53  0   67 14 54  0             309524.0734  -0.0093  0.050  -0.0094 0.50  
2280: 29 23  6  0   28 23  5  0             309579.8685   0.0123  0.050               
2281: 65 12 53  0   65 12 54  0             309618.5216   0.0619  0.050   0.0620 0.50  
2282: 65 13 53  0   65 11 54  0             309618.5216   0.0619  0.050   0.0620 0.50  
2283: 60  7 53  0   60  7 54  0             309834.2278   0.0034  0.050   0.0035 0.50  
2284: 60  8 53  0   60  6 54  0             309834.2278   0.0034  0.050   0.0035 0.50  
2285: 58  6 53  0   58  4 54  0             309912.9812   0.0796  0.050   0.0797 0.50  
2286: 58  5 53  0   58  5 54  0             309912.9812   0.0796  0.050   0.0797 0.50  
2287: 53  0 53  0   52  0 52  0             309950.1542   0.0000  0.050  -0.0001 0.49  
2288: 53  0 53  0   52  1 52  0             309950.1542   0.0000  0.050  -0.0001 0.01  
2289: 53  1 53  0   52  1 52  0             309950.1542   0.0000  0.050  -0.0001 0.49  
2290: 53  1 53  0   52  0 52  0             309950.1542   0.0000  0.050  -0.0001 0.01  
2291: 52  1 51  0   51  1 50  0             309952.2525  -0.0016  0.050  -0.0017 0.49  
2292: 52  2 51  0   51  2 50  0             309952.2525  -0.0016  0.050  -0.0017 0.49  
2293: 52  2 51  0   51  1 50  0             309952.2525  -0.0016  0.050  -0.0017 0.01  
2294: 52  1 51  0   51  2 50  0             309952.2525  -0.0016  0.050  -0.0017 0.01  
2295: 51  3 49  0   50  3 48  0             309953.7933  -0.0116  0.050  -0.0116 0.49  
2296: 51  2 49  0   50  2 48  0             309953.7933  -0.0116  0.050  -0.0116 0.49  
2297: 51  2 49  0   50  3 48  0             309953.7933  -0.0116  0.050  -0.0116 0.01  
2298: 51  3 49  0   50  2 48  0             309953.7933  -0.0116  0.050  -0.0116 0.01  
2299: 48  5 43  0   47  5 42  0             309956.2687   0.2575  0.050   0.0276 0.17  
2300: 48  6 43  0   47  5 42  0             309956.2687   0.2575  0.050   0.0276 0.00  
2301: 48  6 43  0   47  6 42  0             309956.2687   0.2575  0.050   0.0276 0.17  
2302: 48  5 43  0   47  6 42  0             309956.2687   0.2575  0.050   0.0276 0.00  
2303: 47  7 41  0   46  7 40  0             309956.2687   0.0087  0.050   0.0276 0.16  
2304: 47  6 41  0   46  7 40  0             309956.2687   0.0087  0.050   0.0276 0.00  
2305: 47  6 41  0   46  6 40  0             309956.2687   0.0087  0.050   0.0276 0.16  
2306: 47  7 41  0   46  6 40  0             309956.2687   0.0087  0.050   0.0276 0.00  
2307: 46  8 39  0   45  8 38  0             309956.2687  -0.1985  0.050   0.0276 0.16  
2308: 46  8 39  0   45  7 38  0             309956.2687  -0.1985  0.050   0.0276 0.00  
2309: 46  7 39  0   45  8 38  0             309956.2687  -0.1985  0.050   0.0276 0.00  
2310: 46  7 39  0   45  7 38  0             309956.2687  -0.1985  0.050   0.0276 0.16  
2311: 43 10 33  0   42 10 32  0             309958.6822   0.0351  0.050   0.0351 0.49  
2312: 43 10 33  0   42 11 32  0             309958.6822   0.0351  0.050   0.0351 0.01  
2313: 43 11 33  0   42 11 32  0             309958.6822   0.0351  0.050   0.0351 0.49  
2314: 43 11 33  0   42 10 32  0             309958.6822   0.0351  0.050   0.0351 0.01  
2315: 42 12 31  0   41 11 30  0             309960.8079   0.0111  0.050   0.0111 0.01  
2316: 42 12 31  0   41 12 30  0             309960.8079   0.0111  0.050   0.0111 0.49  
2317: 42 11 31  0   41 12 30  0             309960.8079   0.0111  0.050   0.0111 0.01  
2318: 42 11 31  0   41 11 30  0             309960.8079   0.0111  0.050   0.0111 0.49  
2319: 41 12 29  0   40 12 28  0             309964.3672  -0.0167  0.050  -0.0167 0.50  
2320: 41 13 29  0   40 13 28  0             309964.3672  -0.0167  0.050  -0.0167 0.50  
2321: 39 15 25  0   38 14 24  0             309979.2352  -0.0050  0.050  -0.0051 0.01  
2322: 39 15 25  0   38 15 24  0             309979.2352  -0.0050  0.050  -0.0051 0.49  
2323: 39 14 25  0   38 15 24  0             309979.2352  -0.0050  0.050  -0.0051 0.01  
2324: 39 14 25  0   38 14 24  0             309979.2352  -0.0050  0.050  -0.0051 0.49  
2325: 38 16 23  0   37 15 22  0             309993.4692  -0.0022  0.050  -0.0022 0.01  
2326: 38 15 23  0   37 15 22  0             309993.4692  -0.0022  0.050  -0.0022 0.49  
2327: 38 15 23  0   37 16 22  0             309993.4692  -0.0022  0.050  -0.0022 0.01  
2328: 38 16 23  0   37 16 22  0             309993.4692  -0.0022  0.050  -0.0022 0.49  
2329: 37 17 21  0   36 17 20  0             310015.8407  -0.0549  0.050  -0.0549 0.49  
2330: 37 17 21  0   36 16 20  0             310015.8407  -0.0549  0.050  -0.0549 0.01  
2331: 37 16 21  0   36 17 20  0             310015.8407  -0.0549  0.050  -0.0549 0.01  
2332: 37 16 21  0   36 16 20  0             310015.8407  -0.0549  0.050  -0.0549 0.49  
2333: 36 18 19  0   35 17 18  0             310051.8948  -0.0013  0.050  -0.0013 0.01  
2334: 36 18 19  0   35 18 18  0             310051.8948  -0.0013  0.050  -0.0013 0.49  
2335: 36 17 19  0   35 17 18  0             310051.8948  -0.0013  0.050  -0.0013 0.49  
2336: 36 17 19  0   35 18 18  0             310051.8948  -0.0013  0.050  -0.0013 0.01  
2337: 31 30  2  0   30 30  1  0             310088.1246   0.1097  0.050   0.0814 0.50  
2338: 31 30  1  0   30 30  0  0             310088.1246   0.0531  0.050   0.0814 0.50  
2339: 35 19 17  0   34 18 16  0             310111.6081   0.0137  0.050   0.0138 0.01  
2340: 35 19 17  0   34 19 16  0             310111.6081   0.0137  0.050   0.0138 0.49  
2341: 35 18 17  0   34 19 16  0             310111.6081   0.0137  0.050   0.0138 0.01  
2342: 35 18 17  0   34 18 16  0             310111.6081   0.0137  0.050   0.0138 0.49  
2343: 34 19 15  0   33 20 14  0             310215.5922  -0.0334  0.050  -0.0337 0.01  
2344: 34 20 15  0   33 20 14  0             310215.5922  -0.0334  0.050  -0.0337 0.49  
2345: 34 19 15  0   33 19 14  0             310215.5922  -0.0338  0.050  -0.0337 0.49  
2346: 34 20 15  0   33 19 14  0             310215.5922  -0.0339  0.050  -0.0337 0.01  
2347: 24 21  4  0   23 19  5  0             310370.4523  -0.0119  0.050               
2348: 33 21 13  0   32 21 12  0             310411.0192   0.0574  0.050   0.0015 0.50  
2349: 33 20 13  0   32 20 12  0             310411.0192  -0.0545  0.050   0.0015 0.50  
2350: 32 22 11  0   31 22 10  0             310817.3982  -0.0224  0.050               
2351: 31 22  9  0   30 22  8  0             312423.6289  -0.0608  0.050               
2352: 23 16  8  0   22 14  9  0             314162.9194  -0.0376  0.050               
2353: 22 13 10  0   21 11 11  0             315089.0755  -0.0894  0.050  -0.0806 0.50  
2354: 22 12 10  0   21 10 11  0             315089.0755  -0.0717  0.050  -0.0806 0.50  
2355: 70 17 54  0   70 15 55  0             315203.9096   0.0065  0.050   0.0066 0.50  
2356: 70 16 54  0   70 16 55  0             315203.9096   0.0065  0.050   0.0066 0.50  
2357: 67 14 54  0   67 12 55  0             315353.4587  -0.0614  0.050  -0.0614 0.50  
2358: 67 13 54  0   67 13 55  0             315353.4587  -0.0614  0.050  -0.0614 0.50  
2359: 62  8 54  0   62  8 55  0             315579.3660  -0.0685  0.050  -0.0685 0.50  
2360: 62  9 54  0   62  7 55  0             315579.3660  -0.0685  0.050  -0.0685 0.50  
2361: 54  1 54  0   53  0 53  0             315741.0990   0.0599  0.050   0.0600 0.01  
2362: 54  1 54  0   53  1 53  0             315741.0990   0.0599  0.050   0.0600 0.49  
2363: 54  0 54  0   53  1 53  0             315741.0990   0.0599  0.050   0.0600 0.01  
2364: 54  0 54  0   53  0 53  0             315741.0990   0.0599  0.050   0.0600 0.49  
2365: 53  2 52  0   52  2 51  0             315743.1317   0.0028  0.050   0.0028 0.49  
2366: 53  2 52  0   52  1 51  0             315743.1317   0.0028  0.050   0.0028 0.01  
2367: 53  1 52  0   52  2 51  0             315743.1317   0.0028  0.050   0.0028 0.01  
2368: 53  1 52  0   52  1 51  0             315743.1317   0.0028  0.050   0.0028 0.49  
2369: 52  3 50  0   51  2 49  0             315744.6785   0.0220  0.050   0.0221 0.01  
2370: 52  2 50  0   51  2 49  0             315744.6785   0.0220  0.050   0.0221 0.49  
2371: 52  2 50  0   51  3 49  0             315744.6785   0.0220  0.050   0.0221 0.01  
2372: 52  3 50  0   51  3 49  0             315744.6785   0.0220  0.050   0.0221 0.49  
2373: 49  6 44  0   48  6 43  0             315746.9046   0.2018  0.050  -0.0009 0.13  
2374: 49  6 44  0   48  5 43  0             315746.9046   0.2018  0.050  -0.0009 0.00  
2375: 49  5 44  0   48  6 43  0             315746.9046   0.2018  0.050  -0.0009 0.00  
2376: 49  5 44  0   48  5 43  0             315746.9046   0.2018  0.050  -0.0009 0.13  
2377: 48  7 42  0   47  6 41  0             315746.9046   0.0434  0.050  -0.0009 0.00  
2378: 48  6 42  0   47  6 41  0             315746.9046   0.0434  0.050  -0.0009 0.12  
2379: 48  7 42  0   47  7 41  0             315746.9046   0.0434  0.050  -0.0009 0.12  
2380: 48  6 42  0   47  7 41  0             315746.9046   0.0434  0.050  -0.0009 0.00  
2381: 47  7 40  0   46  8 39  0             315746.9046  -0.0479  0.050  -0.0009 0.00  
2382: 47  8 40  0   46  8 39  0             315746.9046  -0.0479  0.050  -0.0009 0.12  
2383: 47  7 40  0   46  7 39  0             315746.9046  -0.0479  0.050  -0.0009 0.12  
2384: 47  8 40  0   46  7 39  0             315746.9046  -0.0479  0.050  -0.0009 0.00  
2385: 46  8 38  0   45  9 37  0             315746.9046  -0.2228  0.050  -0.0009 0.00  
2386: 46  9 38  0   45  9 37  0             315746.9046  -0.2228  0.050  -0.0009 0.12  
2387: 46  9 38  0   45  8 37  0             315746.9046  -0.2228  0.050  -0.0009 0.00  
2388: 46  8 38  0   45  8 37  0             315746.9046  -0.2228  0.050  -0.0009 0.12  
2389: 44 10 34  0   43 11 33  0             315748.6214   0.0892  0.050   0.0892 0.01  
2390: 44 11 34  0   43 10 33  0             315748.6214   0.0892  0.050   0.0892 0.01  
2391: 44 11 34  0   43 11 33  0             315748.6214   0.0892  0.050   0.0892 0.49  
2392: 44 10 34  0   43 10 33  0             315748.6214   0.0892  0.050   0.0892 0.49  
2393: 43 11 32  0   42 11 31  0             315750.3497   0.0204  0.050   0.0204 0.49  
2394: 43 12 32  0   42 12 31  0             315750.3497   0.0204  0.050   0.0204 0.49  
2395: 43 11 32  0   42 12 31  0             315750.3497   0.0204  0.050   0.0204 0.01  
2396: 43 12 32  0   42 11 31  0             315750.3497   0.0204  0.050   0.0204 0.01  
2397: 42 13 30  0   41 13 29  0             315753.4404   0.0224  0.050   0.0224 0.49  
2398: 42 12 30  0   41 13 29  0             315753.4404   0.0224  0.050   0.0224 0.01  
2399: 42 13 30  0   41 12 29  0             315753.4404   0.0224  0.050   0.0224 0.01  
2400: 42 12 30  0   41 12 29  0             315753.4404   0.0224  0.050   0.0224 0.49  
2401: 41 14 28  0   40 14 27  0             315758.4596   0.0044  0.050   0.0045 0.49  
2402: 41 13 28  0   40 14 27  0             315758.4596   0.0044  0.050   0.0045 0.01  
2403: 41 13 28  0   40 13 27  0             315758.4596   0.0044  0.050   0.0045 0.49  
2404: 41 14 28  0   40 13 27  0             315758.4596   0.0044  0.050   0.0045 0.01  
2405: 40 14 26  0   39 15 25  0             315766.4420   0.0126  0.050   0.0126 0.01  
2406: 40 15 26  0   39 14 25  0             315766.4420   0.0126  0.050   0.0126 0.01  
2407: 40 15 26  0   39 15 25  0             315766.4420   0.0126  0.050   0.0126 0.49  
2408: 40 14 26  0   39 14 25  0             315766.4420   0.0126  0.050   0.0126 0.49  
2409: 39 15 24  0   38 15 23  0             315778.9123   0.0222  0.050   0.0222 0.49  
2410: 39 16 24  0   38 16 23  0             315778.9123   0.0222  0.050   0.0222 0.49  
2411: 39 15 24  0   38 16 23  0             315778.9123   0.0222  0.050   0.0222 0.01  
2412: 39 16 24  0   38 15 23  0             315778.9123   0.0222  0.050   0.0222 0.01  
2413: 38 17 22  0   37 16 21  0             315798.3837   0.0113  0.050   0.0113 0.01  
2414: 38 16 22  0   37 17 21  0             315798.3837   0.0113  0.050   0.0113 0.01  
2415: 38 17 22  0   37 17 21  0             315798.3837   0.0113  0.050   0.0113 0.49  
2416: 38 16 22  0   37 16 21  0             315798.3837   0.0113  0.050   0.0113 0.49  
2417: 37 18 20  0   36 18 19  0             315829.1973  -0.0335  0.050  -0.0335 0.49  
2418: 37 18 20  0   36 17 19  0             315829.1973  -0.0335  0.050  -0.0335 0.01  
2419: 37 17 20  0   36 17 19  0             315829.1973  -0.0335  0.050  -0.0335 0.49  
2420: 36 18 18  0   35 19 17  0             315879.3736  -0.0161  0.050  -0.0162 0.02  
2421: 36 18 18  0   35 18 17  0             315879.3736  -0.0161  0.050  -0.0162 0.96  
2422: 36 19 18  0   35 18 17  0             315879.3736  -0.0161  0.050  -0.0162 0.02  
2423: 35 20 16  0   34 20 15  0             315964.3242  -0.0145  0.050  -0.0145 0.49  
2424: 35 19 16  0   34 20 15  0             315964.3242  -0.0145  0.050  -0.0145 0.01  
2425: 35 20 16  0   34 19 15  0             315964.3242  -0.0145  0.050  -0.0145 0.01  
2426: 35 19 16  0   34 19 15  0             315964.3242  -0.0145  0.050  -0.0145 0.49  
2427: 34 21 14  0   33 21 13  0             316117.3428  -0.0242  0.050  -0.0299 0.50  
2428: 34 20 14  0   33 20 13  0             316117.3428  -0.0354  0.050  -0.0299 0.50  
2429: 33 22 12  0   32 22 11  0             316419.6682  -0.0492  0.050               
2430: 33 21 12  0   32 21 11  0             316421.7289  -0.0223  0.050               
2431: 31 27  5  0   30 27  4  0             316477.6397  -0.0039  0.050               
2432: 31 24  8  0   30 24  7  0             316816.4351  -0.0419  0.050               
2433: 32 23 10  0   31 23  9  0             317043.1860  -0.0364  0.050               
2434: 32 22 10  0   31 22  9  0             317226.2536  -0.0262  0.050               
2435: 30 23  7  0   29 23  6  0             318389.5616   0.0761  0.050               
2436: 31 26  6  0   30 26  5  0             318878.0018  -0.0133  0.050               
2437: 30 24  6  0   29 24  5  0             319691.5606   0.0274  0.050               
2438: 32 31  2  0   31 31  1  0             320027.5036  -0.0182  0.050  -0.0341 0.50  
2439: 32 31  1  0   31 31  0  0             320027.5036  -0.0499  0.050  -0.0341 0.50  
2440: 63  9 55  0   63  7 56  0             321365.3757   0.0912  0.050   0.0912 0.50  
2441: 63  8 55  0   63  8 56  0             321365.3757   0.0912  0.050   0.0912 0.50  
2442: 60  5 55  0   60  5 56  0             321490.5787   0.0725  0.050   0.0725 0.50  
2443: 60  6 55  0   60  4 56  0             321490.5787   0.0725  0.050   0.0725 0.50  
2444: 55  1 55  0   54  1 54  0             321531.7934   0.0112  0.050   0.0112 0.49  
2445: 55  0 55  0   54  1 54  0             321531.7934   0.0112  0.050   0.0112 0.01  
2446: 55  0 55  0   54  0 54  0             321531.7934   0.0112  0.050   0.0112 0.49  
2447: 55  1 55  0   54  0 54  0             321531.7934   0.0112  0.050   0.0112 0.01  
2448: 54  2 53  0   53  1 52  0             321533.8400  -0.0219  0.050  -0.0220 0.01  
2449: 54  1 53  0   53  1 52  0             321533.8400  -0.0219  0.050  -0.0220 0.49  
2450: 54  2 53  0   53  2 52  0             321533.8400  -0.0219  0.050  -0.0220 0.49  
2451: 54  1 53  0   53  2 52  0             321533.8400  -0.0219  0.050  -0.0220 0.01  
2452: 53  3 51  0   52  2 50  0             321535.3413  -0.0249  0.050  -0.0250 0.01  
2453: 53  2 51  0   52  3 50  0             321535.3413  -0.0249  0.050  -0.0250 0.01  
2454: 53  2 51  0   52  2 50  0             321535.3413  -0.0249  0.050  -0.0250 0.49  
2455: 53  3 51  0   52  3 50  0             321535.3413  -0.0249  0.050  -0.0250 0.49  
2456: 50  5 45  0   49  6 44  0             321537.3031   0.0488  0.050   0.0009 0.00  
2457: 50  6 45  0   49  6 44  0             321537.3031   0.0488  0.050   0.0009 0.13  
2458: 50  5 45  0   49  5 44  0             321537.3031   0.0488  0.050   0.0009 0.13  
2459: 50  6 45  0   49  5 44  0             321537.3031   0.0488  0.050   0.0009 0.00  
2460: 48  7 41  0   47  8 40  0             321537.3031   0.0013  0.050   0.0009 0.00  
2461: 48  8 41  0   47  7 40  0             321537.3031   0.0013  0.050   0.0009 0.00  
2462: 48  7 41  0   47  7 40  0             321537.3031   0.0013  0.050   0.0009 0.12  
2463: 48  8 41  0   47  8 40  0             321537.3031   0.0013  0.050   0.0009 0.12  
2464: 49  6 43  0   48  7 42  0             321537.3031  -0.0204  0.050   0.0009 0.00  
2465: 49  7 43  0   48  7 42  0             321537.3031  -0.0204  0.050   0.0009 0.12  
2466: 49  6 43  0   48  6 42  0             321537.3031  -0.0204  0.050   0.0009 0.12  
2467: 49  7 43  0   48  6 42  0             321537.3031  -0.0204  0.050   0.0009 0.00  
2468: 47  8 39  0   46  9 38  0             321537.3031  -0.0294  0.050   0.0009 0.00  
2469: 47  9 39  0   46  8 38  0             321537.3031  -0.0294  0.050   0.0009 0.00  
2470: 47  9 39  0   46  9 38  0             321537.3031  -0.0294  0.050   0.0009 0.12  
2471: 47  8 39  0   46  8 38  0             321537.3031  -0.0294  0.050   0.0009 0.12  
2472: 44 12 33  0   43 12 32  0             321539.7885   0.0128  0.050   0.0129 0.49  
2473: 44 12 33  0   43 11 32  0             321539.7885   0.0128  0.050   0.0129 0.01  
2474: 44 11 33  0   43 11 32  0             321539.7885   0.0128  0.050   0.0129 0.49  
2475: 44 11 33  0   43 12 32  0             321539.7885   0.0128  0.050   0.0129 0.01  
2476: 43 13 31  0   42 12 30  0             321542.3954  -0.0116  0.050  -0.0116 0.01  
2477: 43 12 31  0   42 12 30  0             321542.3954  -0.0116  0.050  -0.0116 0.49  
2478: 43 12 31  0   42 13 30  0             321542.3954  -0.0116  0.050  -0.0116 0.01  
2479: 43 13 31  0   42 13 30  0             321542.3954  -0.0116  0.050  -0.0116 0.49  
2480: 42 14 29  0   41 14 28  0             321546.8175   0.0318  0.050   0.0318 0.49  
2481: 42 13 29  0   41 13 28  0             321546.8175   0.0318  0.050   0.0318 0.49  
2482: 42 14 29  0   41 13 28  0             321546.8175   0.0318  0.050   0.0318 0.01  
2483: 42 13 29  0   41 14 28  0             321546.8175   0.0318  0.050   0.0318 0.01  
2484: 41 14 27  0   40 15 26  0             321553.7562  -0.0197  0.050  -0.0198 0.01  
2485: 41 15 27  0   40 15 26  0             321553.7562  -0.0197  0.050  -0.0198 0.49  
2486: 41 14 27  0   40 14 26  0             321553.7562  -0.0197  0.050  -0.0198 0.49  
2487: 41 15 27  0   40 14 26  0             321553.7562  -0.0197  0.050  -0.0198 0.01  
2488: 40 15 25  0   39 16 24  0             321564.7043  -0.0023  0.050  -0.0023 0.01  
2489: 40 16 25  0   39 16 24  0             321564.7043  -0.0023  0.050  -0.0023 0.49  
2490: 40 15 25  0   39 15 24  0             321564.7043  -0.0023  0.050  -0.0023 0.49  
2491: 40 16 25  0   39 15 24  0             321564.7043  -0.0023  0.050  -0.0023 0.01  
2492: 38 18 21  0   37 18 20  0             321608.3238  -0.0159  0.050  -0.0159 0.49  
2493: 38 18 21  0   37 17 20  0             321608.3238  -0.0159  0.050  -0.0159 0.01  
2494: 38 17 21  0   37 17 20  0             321608.3238  -0.0159  0.050  -0.0159 0.49  
2495: 38 17 21  0   37 18 20  0             321608.3238  -0.0159  0.050  -0.0159 0.01  
2496: 37 19 19  0   36 19 18  0             321650.9221   0.0117  0.050   0.0117 0.49  
2497: 37 18 19  0   36 19 18  0             321650.9221   0.0117  0.050   0.0117 0.01  
2498: 37 19 19  0   36 18 18  0             321650.9221   0.0117  0.050   0.0117 0.01  
2499: 37 18 19  0   36 18 18  0             321650.9221   0.0117  0.050   0.0117 0.49  
2500: 36 20 17  0   35 19 16  0             321721.2827  -0.0036  0.050  -0.0036 0.01  
2501: 36 19 17  0   35 20 16  0             321721.2827  -0.0036  0.050  -0.0036 0.01  
2502: 36 20 17  0   35 20 16  0             321721.2827  -0.0036  0.050  -0.0036 0.49  
2503: 36 19 17  0   35 19 16  0             321721.2827  -0.0036  0.050  -0.0036 0.49  
2504: 31 23  8  0   30 23  7  0             321739.5471   0.0000  0.050               
2505: 31 26  5  0   30 26  4  0             321990.8323  -0.0137  0.050               
2506: 34 22 13  0   33 22 12  0             322073.9594   0.0759  0.050  -0.0412 0.50  
2507: 34 21 13  0   33 21 12  0             322073.9594  -0.1583  0.050  -0.0412 0.50  
2508: 33 23 11  0   32 23 10  0             322551.2848  -0.0530  0.050               
2509: 33 22 11  0   32 22 10  0             322580.2149  -0.0341  0.050               
2510: 32 24  9  0   31 24  8  0             323198.9339  -0.0048  0.050               
2511: 25 22  4  0   24 20  5  0             323693.0325   0.0397  0.050               
2512: 32 29  4  0   31 29  3  0             323872.3310  -0.0916  0.050               
2513: 32 28  5  0   31 28  4  0             326355.4157   0.0431  0.050               
2514: 23 13 10  0   22 11 11  0             326528.1863  -0.0753  0.050               
2515: 32 28  4  0   31 28  3  0             326647.1589  -0.0378  0.050               
2516: 69 14 56  0   69 12 57  0             326915.5195  -0.0798  0.050  -0.0798 0.50  
2517: 69 13 56  0   69 13 57  0             326915.5195  -0.0798  0.050  -0.0798 0.50  
2518: 22 10 12  0   21  8 13  0             327000.3898   0.0823  0.050   0.0823 0.50  
2519: 22 11 12  0   21  9 13  0             327000.3898   0.0823  0.050   0.0823 0.50  
2520: 66 11 56  0   66  9 57  0             327060.0350  -0.0577  0.050  -0.0577 0.50  
2521: 66 10 56  0   66 10 57  0             327060.0350  -0.0577  0.050  -0.0577 0.50  
2522: 60  5 56  0   60  3 57  0             327319.6029   0.0003  0.050   0.0003 0.50  
2523: 60  4 56  0   60  4 57  0             327319.6029   0.0003  0.050   0.0003 0.50  
2524: 56  1 56  0   55  0 55  0             327322.3909   0.0101  0.050   0.0101 0.01  
2525: 56  0 56  0   55  1 55  0             327322.3909   0.0101  0.050   0.0101 0.01  
2526: 56  1 56  0   55  1 55  0             327322.3909   0.0101  0.050   0.0101 0.49  
2527: 56  0 56  0   55  0 55  0             327322.3909   0.0101  0.050   0.0101 0.49  
2528: 55  2 54  0   54  1 53  0             327324.4556   0.0048  0.050   0.0049 0.01  
2529: 55  1 54  0   54  1 53  0             327324.4556   0.0048  0.050   0.0049 0.49  
2530: 55  2 54  0   54  2 53  0             327324.4556   0.0048  0.050   0.0049 0.49  
2531: 55  1 54  0   54  2 53  0             327324.4556   0.0048  0.050   0.0049 0.01  
2532: 54  2 52  0   53  3 51  0             327325.8758  -0.0561  0.050  -0.0562 0.01  
2533: 54  2 52  0   53  2 51  0             327325.8758  -0.0561  0.050  -0.0562 0.49  
2534: 54  3 52  0   53  3 51  0             327325.8758  -0.0561  0.050  -0.0562 0.49  
2535: 54  3 52  0   53  2 51  0             327325.8758  -0.0561  0.050  -0.0562 0.01  
2536: 48  9 40  0   47  9 39  0             327327.5624   0.1600  0.050   0.0348 0.08  
2537: 48  9 40  0   47  8 39  0             327327.5624   0.1600  0.050   0.0348 0.00  
2538: 48  8 40  0   47  8 39  0             327327.5624   0.1600  0.050   0.0348 0.08  
2539: 48  8 40  0   47  9 39  0             327327.5624   0.1600  0.050   0.0348 0.00  
2540: 52  4 48  0   51  4 47  0             327327.5624   0.1125  0.050   0.0348 0.09  
2541: 52  4 48  0   51  5 47  0             327327.5624   0.1125  0.050   0.0348 0.00  
2542: 52  5 48  0   51  5 47  0             327327.5624   0.1125  0.050   0.0348 0.09  
2543: 52  5 48  0   51  4 47  0             327327.5624   0.1125  0.050   0.0348 0.00  
2544: 47 10 38  0   46 10 37  0             327327.5624   0.0787  0.050   0.0348 0.08  
2545: 47  9 38  0   46  9 37  0             327327.5624   0.0787  0.050   0.0348 0.08  
2546: 47  9 38  0   46 10 37  0             327327.5624   0.0787  0.050   0.0348 0.00  
2547: 47 10 38  0   46  9 37  0             327327.5624   0.0787  0.050   0.0348 0.00  
2548: 49  8 42  0   48  7 41  0             327327.5624   0.0506  0.050   0.0348 0.00  
2549: 49  7 42  0   48  8 41  0             327327.5624   0.0506  0.050   0.0348 0.00  
2550: 49  7 42  0   48  7 41  0             327327.5624   0.0506  0.050   0.0348 0.08  
2551: 49  8 42  0   48  8 41  0             327327.5624   0.0506  0.050   0.0348 0.08  
2552: 50  7 44  0   49  6 43  0             327327.5624  -0.0820  0.050   0.0348 0.00  
2553: 50  6 44  0   49  6 43  0             327327.5624  -0.0820  0.050   0.0348 0.08  
2554: 50  6 44  0   49  7 43  0             327327.5624  -0.0820  0.050   0.0348 0.00  
2555: 50  7 44  0   49  7 43  0             327327.5624  -0.0820  0.050   0.0348 0.08  
2556: 51  6 46  0   50  6 45  0             327327.5624  -0.1003  0.050   0.0348 0.08  
2557: 51  5 46  0   50  6 45  0             327327.5624  -0.1003  0.050   0.0348 0.00  
2558: 51  5 46  0   50  5 45  0             327327.5624  -0.1003  0.050   0.0348 0.08  
2559: 51  6 46  0   50  5 45  0             327327.5624  -0.1003  0.050   0.0348 0.00  
2560: 44 13 32  0   43 13 31  0             327331.3322  -0.0032  0.050  -0.0033 0.49  
2561: 44 12 32  0   43 13 31  0             327331.3322  -0.0032  0.050  -0.0033 0.01  
2562: 44 12 32  0   43 12 31  0             327331.3322  -0.0032  0.050  -0.0033 0.49  
2563: 44 13 32  0   43 12 31  0             327331.3322  -0.0032  0.050  -0.0033 0.01  
2564: 43 13 30  0   42 13 29  0             327335.1273   0.0104  0.050   0.0105 0.49  
2565: 43 13 30  0   42 14 29  0             327335.1273   0.0104  0.050   0.0105 0.01  
2566: 43 14 30  0   42 14 29  0             327335.1273   0.0104  0.050   0.0105 0.49  
2567: 43 14 30  0   42 13 29  0             327335.1273   0.0104  0.050   0.0105 0.01  
2568: 42 15 28  0   41 15 27  0             327341.2449   0.0139  0.050   0.0140 0.49  
2569: 42 14 28  0   41 14 27  0             327341.2449   0.0139  0.050   0.0140 0.49  
2570: 42 14 28  0   41 15 27  0             327341.2449   0.0139  0.050   0.0140 0.01  
2571: 42 15 28  0   41 14 27  0             327341.2449   0.0139  0.050   0.0140 0.01  
2572: 41 15 26  0   40 15 25  0             327350.7846  -0.0420  0.050  -0.0420 0.49  
2573: 41 16 26  0   40 15 25  0             327350.7846  -0.0420  0.050  -0.0420 0.01  
2574: 41 16 26  0   40 16 25  0             327350.7846  -0.0420  0.050  -0.0420 0.49  
2575: 41 15 26  0   40 16 25  0             327350.7846  -0.0420  0.050  -0.0420 0.01  
2576: 40 17 24  0   39 16 23  0             327365.7073   0.0002  0.050   0.0002 0.01  
2577: 40 16 24  0   39 16 23  0             327365.7073   0.0002  0.050   0.0002 0.49  
2578: 40 16 24  0   39 17 23  0             327365.7073   0.0002  0.050   0.0002 0.01  
2579: 40 17 24  0   39 17 23  0             327365.7073   0.0002  0.050   0.0002 0.49  
2580: 39 17 22  0   38 17 21  0             327388.8201  -0.0065  0.050  -0.0066 0.49  
2581: 39 18 22  0   38 17 21  0             327388.8201  -0.0065  0.050  -0.0066 0.01  
2582: 39 18 22  0   38 18 21  0             327388.8201  -0.0065  0.050  -0.0066 0.49  
2583: 39 17 22  0   38 18 21  0             327388.8201  -0.0065  0.050  -0.0066 0.01  
2584: 38 19 20  0   37 19 19  0             327425.2226  -0.0439  0.050  -0.0440 0.49  
2585: 38 18 20  0   37 18 19  0             327425.2226  -0.0439  0.050  -0.0440 0.49  
2586: 38 19 20  0   37 18 19  0             327425.2226  -0.0439  0.050  -0.0440 0.01  
2587: 38 18 20  0   37 19 19  0             327425.2226  -0.0439  0.050  -0.0440 0.01  
2588: 37 20 18  0   36 19 17  0             327484.2701  -0.0155  0.050  -0.0155 0.01  
2589: 37 19 18  0   36 20 17  0             327484.2701  -0.0155  0.050  -0.0155 0.01  
2590: 37 19 18  0   36 19 17  0             327484.2701  -0.0155  0.050  -0.0155 0.49  
2591: 37 20 18  0   36 20 17  0             327484.2701  -0.0155  0.050  -0.0155 0.49  
2592: 36 20 16  0   35 21 15  0             327583.9679  -0.0604  0.050  -0.0605 0.01  
2593: 36 21 16  0   35 21 15  0             327583.9679  -0.0604  0.050  -0.0605 0.49  
2594: 36 20 16  0   35 20 15  0             327583.9679  -0.0605  0.050  -0.0605 0.49  
2595: 36 21 16  0   35 20 15  0             327583.9679  -0.0605  0.050  -0.0605 0.01  
2596: 35 22 14  0   34 22 13  0             327763.6660  -0.0166  0.050  -0.0290 0.50  
2597: 35 21 14  0   34 21 13  0             327763.6660  -0.0412  0.050  -0.0290 0.50  
2598: 34 23 12  0   33 23 11  0             328119.1637  -0.0956  0.050               
2599: 34 22 12  0   33 22 11  0             328123.1858  -0.0153  0.050               
2600: 32 25  8  0   31 25  7  0             328157.2552  -0.0237  0.050               
2601: 33 24 10  0   32 24  9  0             328823.5026   0.0093  0.050               
2602: 32 27  6  0   31 27  5  0             328920.9609   0.0109  0.050               
2603: 33 23 10  0   32 23  9  0             329130.6815  -0.0130  0.050               
2604: 31 25  6  0   30 25  5  0             329368.1791  -0.0412  0.050               
2605: 31 24  7  0   30 24  6  0             330312.8344  -0.0504  0.050               
2606: 57  0 57  0   56  0 56  0             333112.8450   0.0123  0.050   0.0123 0.49  
2607: 57  1 57  0   56  0 56  0             333112.8450   0.0123  0.050   0.0123 0.01  
2608: 57  1 57  0   56  1 56  0             333112.8450   0.0123  0.050   0.0123 0.49  
2609: 57  0 57  0   56  1 56  0             333112.8450   0.0123  0.050   0.0123 0.01  
2610: 56  1 55  0   55  2 54  0             333114.8792  -0.0134  0.050  -0.0134 0.01  
2611: 56  1 55  0   55  1 54  0             333114.8792  -0.0134  0.050  -0.0134 0.49  
2612: 56  2 55  0   55  2 54  0             333114.8792  -0.0134  0.050  -0.0134 0.49  
2613: 56  2 55  0   55  1 54  0             333114.8792  -0.0134  0.050  -0.0134 0.01  
2614: 48  9 39  0   47  9 38  0             333117.5854   0.3429  0.050   0.0062 0.06  
2615: 48 10 39  0   47 10 38  0             333117.5854   0.3429  0.050   0.0062 0.06  
2616: 48 10 39  0   47  9 38  0             333117.5854   0.3429  0.050   0.0062 0.00  
2617: 48  9 39  0   47 10 38  0             333117.5854   0.3429  0.050   0.0062 0.00  
2618: 54  4 51  0   53  3 50  0             333117.5854   0.2995  0.050   0.0062 0.00  
2619: 54  3 51  0   53  3 50  0             333117.5854   0.2995  0.050   0.0062 0.07  
2620: 54  4 51  0   53  4 50  0             333117.5854   0.2995  0.050   0.0062 0.07  
2621: 54  3 51  0   53  4 50  0             333117.5854   0.2995  0.050   0.0062 0.00  
2622: 49  8 41  0   48  8 40  0             333117.5854   0.2516  0.050   0.0062 0.06  
2623: 49  9 41  0   48  8 40  0             333117.5854   0.2516  0.050   0.0062 0.00  
2624: 47 11 37  0   46 11 36  0             333117.5854   0.0815  0.050   0.0062 0.06  
2625: 47 10 37  0   46 10 36  0             333117.5854   0.0815  0.050   0.0062 0.06  
2626: 47 11 37  0   46 10 36  0             333117.5854   0.0815  0.050   0.0062 0.00  
2627: 47 10 37  0   46 11 36  0             333117.5854   0.0815  0.050   0.0062 0.00  
2628: 50  8 43  0   49  8 42  0             333117.5854   0.0058  0.050   0.0062 0.06  
2629: 50  8 43  0   49  7 42  0             333117.5854   0.0058  0.050   0.0062 0.00  
2630: 50  7 43  0   49  8 42  0             333117.5854   0.0058  0.050   0.0062 0.00  
2631: 50  7 43  0   49  7 42  0             333117.5854   0.0058  0.050   0.0062 0.06  
2632: 53  4 49  0   52  5 48  0             333117.5854  -0.1953  0.050   0.0062 0.00  
2633: 53  5 49  0   52  5 48  0             333117.5854  -0.1953  0.050   0.0062 0.07  
2634: 53  5 49  0   52  4 48  0             333117.5854  -0.1953  0.050   0.0062 0.00  
2635: 53  4 49  0   52  4 48  0             333117.5854  -0.1953  0.050   0.0062 0.07  
2636: 51  7 45  0   50  7 44  0             333117.5854  -0.2355  0.050   0.0062 0.07  
2637: 51  6 45  0   50  6 44  0             333117.5854  -0.2355  0.050   0.0062 0.07  
2638: 51  6 45  0   50  7 44  0             333117.5854  -0.2355  0.050   0.0062 0.00  
2639: 51  7 45  0   50  6 44  0             333117.5854  -0.2355  0.050   0.0062 0.00  
2640: 52  5 47  0   51  6 46  0             333117.5854  -0.3404  0.050   0.0062 0.00  
2641: 52  6 47  0   51  6 46  0             333117.5854  -0.3404  0.050   0.0062 0.07  
2642: 52  5 47  0   51  5 46  0             333117.5854  -0.3404  0.050   0.0062 0.07  
2643: 52  6 47  0   51  5 46  0             333117.5854  -0.3404  0.050   0.0062 0.00  
2644: 45 13 33  0   44 13 32  0             333120.1735  -0.0162  0.050  -0.0163 0.49  
2645: 45 12 33  0   44 13 32  0             333120.1735  -0.0162  0.050  -0.0163 0.01  
2646: 45 12 33  0   44 12 32  0             333120.1735  -0.0162  0.050  -0.0163 0.49  
2647: 45 13 33  0   44 12 32  0             333120.1735  -0.0162  0.050  -0.0163 0.01  
2648: 44 14 31  0   43 14 30  0             333123.4422   0.0167  0.050   0.0167 0.49  
2649: 44 13 31  0   43 14 30  0             333123.4422   0.0167  0.050   0.0167 0.01  
2650: 44 13 31  0   43 13 30  0             333123.4422   0.0167  0.050   0.0167 0.49  
2651: 44 14 31  0   43 13 30  0             333123.4422   0.0167  0.050   0.0167 0.01  
2652: 43 14 29  0   42 15 28  0             333128.7379  -0.0156  0.050  -0.0157 0.01  
2653: 43 15 29  0   42 15 28  0             333128.7379  -0.0156  0.050  -0.0157 0.49  
2654: 43 15 29  0   42 14 28  0             333128.7379  -0.0156  0.050  -0.0157 0.01  
2655: 43 14 29  0   42 14 28  0             333128.7379  -0.0156  0.050  -0.0157 0.49  
2656: 42 15 27  0   41 16 26  0             333137.1630  -0.0115  0.050  -0.0116 0.01  
2657: 42 15 27  0   41 15 26  0             333137.1630  -0.0115  0.050  -0.0116 0.49  
2658: 42 16 27  0   41 16 26  0             333137.1630  -0.0115  0.050  -0.0116 0.49  
2659: 42 16 27  0   41 15 26  0             333137.1630  -0.0115  0.050  -0.0116 0.01  
2660: 41 16 25  0   40 17 24  0             333150.2296  -0.0002  0.050  -0.0002 0.01  
2661: 41 17 25  0   40 17 24  0             333150.2296  -0.0002  0.050  -0.0002 0.49  
2662: 41 17 25  0   40 16 24  0             333150.2296  -0.0002  0.050  -0.0002 0.01  
2663: 41 16 25  0   40 16 24  0             333150.2296  -0.0002  0.050  -0.0002 0.49  
2664: 40 17 23  0   39 17 22  0             333170.4020   0.0103  0.050   0.0103 0.49  
2665: 40 17 23  0   39 18 22  0             333170.4020   0.0103  0.050   0.0103 0.01  
2666: 40 18 23  0   39 18 22  0             333170.4020   0.0103  0.050   0.0103 0.49  
2667: 40 18 23  0   39 17 22  0             333170.4020   0.0103  0.050   0.0103 0.01  
2668: 59  3 57  0   59  1 58  0             333189.0745  -0.0205  0.050  -0.0206 0.50  
2669: 59  2 57  0   59  2 58  0             333189.0745  -0.0205  0.050  -0.0206 0.50  
2670: 39 19 21  0   38 18 20  0             333201.7631  -0.0455  0.050  -0.0455 0.01  
2671: 39 18 21  0   38 18 20  0             333201.7631  -0.0455  0.050  -0.0455 0.49  
2672: 39 18 21  0   38 19 20  0             333201.7631  -0.0455  0.050  -0.0455 0.01  
2673: 39 19 21  0   38 19 20  0             333201.7631  -0.0455  0.050  -0.0455 0.49  
2674: 38 20 19  0   37 20 18  0             333251.7766  -0.0425  0.050  -0.0426 0.49  
2675: 38 19 19  0   37 20 18  0             333251.7766  -0.0425  0.050  -0.0426 0.01  
2676: 38 19 19  0   37 19 18  0             333251.7766  -0.0425  0.050  -0.0426 0.49  
2677: 38 20 19  0   37 19 18  0             333251.7766  -0.0425  0.050  -0.0426 0.01  
2678: 37 21 17  0   36 21 16  0             333334.3167   0.0440  0.050   0.0440 0.49  
2679: 37 20 17  0   36 21 16  0             333334.3167   0.0440  0.050   0.0440 0.01  
2680: 37 20 17  0   36 20 16  0             333334.3167   0.0439  0.050   0.0440 0.49  
2681: 37 21 17  0   36 20 16  0             333334.3167   0.0439  0.050   0.0440 0.01  
2682: 36 21 15  0   35 22 14  0             333477.6362   0.0311  0.050   0.0297 0.01  
2683: 36 22 15  0   35 22 14  0             333477.6362   0.0309  0.050   0.0297 0.49  
2684: 36 21 15  0   35 21 14  0             333477.6362   0.0285  0.050   0.0297 0.49  
2685: 36 22 15  0   35 21 14  0             333477.6362   0.0283  0.050   0.0297 0.01  
2686: 35 23 13  0   34 23 12  0             333747.6201   0.2550  0.050   0.0162 0.50  
2687: 35 22 13  0   34 22 12  0             333747.6201  -0.2225  0.050   0.0162 0.50  
2688: 34 24 11  0   33 24 10  0             334303.5761  -0.0605  0.050               
2689: 32 24  8  0   31 24  7  0             334577.3657  -0.0037  0.050               
2690: 33 25  9  0   32 25  8  0             334887.7752   0.0513  0.050               
2691: 33 29  5  0   32 29  4  0             336223.7102  -0.0570  0.050               
2692: 32 26  6  0   31 26  5  0             338686.2126  -0.0088  0.050               
2693: 27 21  6  0   26 19  7  0             338870.8332  -0.0589  0.050               
2694: 58  0 58  0   57  1 57  0             338903.1458   0.0109  0.050   0.0110 0.01  
2695: 58  0 58  0   57  0 57  0             338903.1458   0.0109  0.050   0.0110 0.49  
2696: 58  1 58  0   57  0 57  0             338903.1458   0.0109  0.050   0.0110 0.01  
2697: 58  1 58  0   57  1 57  0             338903.1458   0.0109  0.050   0.0110 0.49  
2698: 57  2 56  0   56  1 55  0             338905.1822  -0.0028  0.050  -0.0029 0.02  
2699: 57  1 56  0   56  2 55  0             338905.1822  -0.0028  0.050  -0.0029 0.02  
2700: 57  2 56  0   56  2 55  0             338905.1822  -0.0028  0.050  -0.0029 0.95  
2701: 51  8 44  0   50  8 43  0             338907.6710   0.1690  0.050  -0.0211 0.11  
2702: 51  8 44  0   50  7 43  0             338907.6710   0.1690  0.050  -0.0211 0.00  
2703: 51  7 44  0   50  8 43  0             338907.6710   0.1690  0.050  -0.0211 0.00  
2704: 51  7 44  0   50  7 43  0             338907.6710   0.1690  0.050  -0.0211 0.11  
2705: 47 12 36  0   46 12 35  0             338907.6710   0.1636  0.050  -0.0211 0.10  
2706: 47 11 36  0   46 11 35  0             338907.6710   0.1636  0.050  -0.0211 0.10  
2707: 47 11 36  0   46 12 35  0             338907.6710   0.1636  0.050  -0.0211 0.00  
2708: 47 12 36  0   46 11 35  0             338907.6710   0.1636  0.050  -0.0211 0.00  
2709: 55  3 52  0   54  3 51  0             338907.6710   0.1521  0.050  -0.0211 0.12  
2710: 55  3 52  0   54  4 51  0             338907.6710   0.1521  0.050  -0.0211 0.00  
2711: 55  4 52  0   54  3 51  0             338907.6710   0.1521  0.050  -0.0211 0.00  
2712: 52  7 46  0   51  6 45  0             338907.6710  -0.1791  0.050  -0.0211 0.00  
2713: 52  6 46  0   51  6 45  0             338907.6710  -0.1791  0.050  -0.0211 0.11  
2714: 52  7 46  0   51  7 45  0             338907.6710  -0.1791  0.050  -0.0211 0.11  
2715: 54  4 50  0   53  4 49  0             338907.6710  -0.2915  0.050  -0.0211 0.12  
2716: 54  5 50  0   53  5 49  0             338907.6710  -0.2915  0.050  -0.0211 0.12  
2717: 54  5 50  0   53  4 49  0             338907.6710  -0.2915  0.050  -0.0211 0.00  
2718: 54  4 50  0   53  5 49  0             338907.6710  -0.2915  0.050  -0.0211 0.00  
2719: 45 13 32  0   44 14 31  0             338911.6531  -0.0393  0.050  -0.0393 0.01  
2720: 45 14 32  0   44 13 31  0             338911.6531  -0.0393  0.050  -0.0393 0.01  
2721: 45 13 32  0   44 13 31  0             338911.6531  -0.0393  0.050  -0.0393 0.49  
2722: 45 14 32  0   44 14 31  0             338911.6531  -0.0393  0.050  -0.0393 0.49  
2723: 44 14 30  0   43 15 29  0             338916.2939  -0.0162  0.050  -0.0163 0.01  
2724: 44 15 30  0   43 14 29  0             338916.2939  -0.0162  0.050  -0.0163 0.01  
2725: 44 14 30  0   43 14 29  0             338916.2939  -0.0162  0.050  -0.0163 0.49  
2726: 44 15 30  0   43 15 29  0             338916.2939  -0.0162  0.050  -0.0163 0.49  
2727: 43 16 28  0   42 16 27  0             338923.6690  -0.0201  0.050  -0.0202 0.49  
2728: 43 16 28  0   42 15 27  0             338923.6690  -0.0201  0.050  -0.0202 0.01  
2729: 43 15 28  0   42 15 27  0             338923.6690  -0.0201  0.050  -0.0202 0.49  
2730: 43 15 28  0   42 16 27  0             338923.6690  -0.0201  0.050  -0.0202 0.01  
2731: 42 16 26  0   41 17 25  0             338935.1870   0.0295  0.050   0.0296 0.01  
2732: 42 17 26  0   41 16 25  0             338935.1870   0.0295  0.050   0.0296 0.01  
2733: 42 17 26  0   41 17 25  0             338935.1870   0.0295  0.050   0.0296 0.49  
2734: 42 16 26  0   41 16 25  0             338935.1870   0.0295  0.050   0.0296 0.49  
2735: 41 17 24  0   40 18 23  0             338952.7855  -0.0177  0.050  -0.0178 0.01  
2736: 41 18 24  0   40 18 23  0             338952.7855  -0.0177  0.050  -0.0178 0.49  
2737: 41 18 24  0   40 17 23  0             338952.7855  -0.0177  0.050  -0.0178 0.01  
2738: 41 17 24  0   40 17 23  0             338952.7855  -0.0177  0.050  -0.0178 0.49  
2739: 40 19 22  0   39 19 21  0             338980.0357  -0.0170  0.050  -0.0170 0.49  
2740: 40 18 22  0   39 19 21  0             338980.0357  -0.0170  0.050  -0.0170 0.01  
2741: 40 19 22  0   39 18 21  0             338980.0357  -0.0170  0.050  -0.0170 0.01  
2742: 40 18 22  0   39 18 21  0             338980.0357  -0.0170  0.050  -0.0170 0.49  
2743: 39 20 20  0   38 19 19  0             339022.8409   0.0365  0.050   0.0365 0.01  
2744: 39 19 20  0   38 20 19  0             339022.8409   0.0365  0.050   0.0365 0.01  
2745: 39 20 20  0   38 20 19  0             339022.8409   0.0365  0.050   0.0365 0.49  
2746: 39 19 20  0   38 19 19  0             339022.8409   0.0365  0.050   0.0365 0.49  
2747: 38 20 18  0   37 21 17  0             339091.8655   0.0406  0.050   0.0406 0.01  
2748: 38 21 18  0   37 21 17  0             339091.8655   0.0406  0.050   0.0406 0.49  
2749: 38 20 18  0   37 20 17  0             339091.8655   0.0406  0.050   0.0406 0.49  
2750: 38 21 18  0   37 20 17  0             339091.8655   0.0406  0.050   0.0406 0.01  
2751: 37 21 16  0   36 22 15  0             339208.1989  -0.0754  0.050  -0.0755 0.01  
2752: 37 22 16  0   36 22 15  0             339208.1989  -0.0754  0.050  -0.0755 0.49  
2753: 37 22 16  0   36 21 15  0             339208.1989  -0.0756  0.050  -0.0755 0.01  
2754: 37 21 16  0   36 21 15  0             339208.1989  -0.0756  0.050  -0.0755 0.49  
2755: 33 26  8  0   32 26  7  0             339365.9127   0.0346  0.050               
2756: 36 23 14  0   35 23 13  0             339418.1026  -0.0062  0.050  -0.0324 0.50  
2757: 36 22 14  0   35 22 13  0             339418.1026  -0.0586  0.050  -0.0324 0.50  
2758: 35 24 12  0   34 24 11  0             339834.0251  -0.0628  0.050               
2759: 35 23 12  0   34 23 11  0             339841.4623  -0.0771  0.050               
2760: 34 33  2  0   33 33  1  0             339905.3076  -0.0140  0.050  -0.0191 0.50  
2761: 34 33  1  0   33 33  0  0             339905.3076  -0.0240  0.050  -0.0191 0.50  
2762: 33 27  7  0   32 27  6  0             340589.2322   0.0529  0.050               
2763: 34 25 10  0   33 25  9  0             340611.7969   0.0552  0.050               
2764: 34 24 10  0   33 24  9  0             341113.9432   0.0182  0.050               
2765: 34 32  3  0   33 32  2  0             341637.4760   0.2098  0.050   0.0219 0.50  
2766: 34 32  2  0   33 32  1  0             341637.4760  -0.1659  0.050   0.0219 0.50  
2767: 59  1 59  0   58  0 58  0             344693.2841  -0.0008  0.050  -0.0008 0.01  
2768: 59  1 59  0   58  1 58  0             344693.2841  -0.0008  0.050  -0.0008 0.49  
2769: 59  0 59  0   58  0 58  0             344693.2841  -0.0008  0.050  -0.0008 0.49  
2770: 59  0 59  0   58  1 58  0             344693.2841  -0.0008  0.050  -0.0008 0.01  
2771: 50 10 41  0   49  9 40  0             344696.5208   0.1744  0.050  -0.0822 0.00  
2772: 50  9 41  0   49  9 40  0             344696.5208   0.1744  0.050  -0.0822 0.12  
2773: 50 10 41  0   49 10 40  0             344696.5208   0.1744  0.050  -0.0822 0.12  
2774: 50  9 41  0   49 10 40  0             344696.5208   0.1744  0.050  -0.0822 0.00  
2775: 48 11 37  0   47 11 36  0             344696.5208  -0.0025  0.050  -0.0822 0.11  
2776: 48 12 37  0   47 11 36  0             344696.5208  -0.0025  0.050  -0.0822 0.00  
2777: 48 12 37  0   47 12 36  0             344696.5208  -0.0025  0.050  -0.0822 0.11  
2778: 48 11 37  0   47 12 36  0             344696.5208  -0.0025  0.050  -0.0822 0.00  
2779: 57  2 55  0   56  3 54  0             344696.5208  -0.2172  0.050  -0.0822 0.00  
2780: 57  3 55  0   56  2 54  0             344696.5208  -0.2172  0.050  -0.0822 0.00  
2781: 57  2 55  0   56  2 54  0             344696.5208  -0.2172  0.050  -0.0822 0.14  
2782: 57  3 55  0   56  3 54  0             344696.5208  -0.2172  0.050  -0.0822 0.14  
2783: 51  8 43  0   50  8 42  0             344696.5208  -0.2459  0.050  -0.0822 0.12  
2784: 51  9 43  0   50  8 42  0             344696.5208  -0.2459  0.050  -0.0822 0.00  
2785: 51  9 43  0   50  9 42  0             344696.5208  -0.2459  0.050  -0.0822 0.12  
2786: 51  8 43  0   50  9 42  0             344696.5208  -0.2459  0.050  -0.0822 0.00  
2787: 56  4 53  0   55  3 52  0             344697.8334   0.2334  0.050   0.0372 0.00  
2788: 56  3 53  0   55  3 52  0             344697.8334   0.2334  0.050   0.0372 0.11  
2789: 56  3 53  0   55  4 52  0             344697.8334   0.2334  0.050   0.0372 0.00  
2790: 56  4 53  0   55  4 52  0             344697.8334   0.2334  0.050   0.0372 0.11  
2791: 47 12 35  0   46 12 34  0             344697.8334   0.2027  0.050   0.0372 0.08  
2792: 47 13 35  0   46 13 34  0             344697.8334   0.2027  0.050   0.0372 0.08  
2793: 47 13 35  0   46 12 34  0             344697.8334   0.2027  0.050   0.0372 0.00  
2794: 47 12 35  0   46 13 34  0             344697.8334   0.2027  0.050   0.0372 0.00  
2795: 53  6 47  0   52  6 46  0             344697.8334   0.1039  0.050   0.0372 0.10  
2796: 53  7 47  0   52  6 46  0             344697.8334   0.1039  0.050   0.0372 0.00  
2797: 53  7 47  0   52  7 46  0             344697.8334   0.1039  0.050   0.0372 0.10  
2798: 53  6 47  0   52  7 46  0             344697.8334   0.1039  0.050   0.0372 0.00  
2799: 55  5 51  0   54  5 50  0             344697.8334  -0.1594  0.050   0.0372 0.10  
2800: 55  4 51  0   54  5 50  0             344697.8334  -0.1594  0.050   0.0372 0.00  
2801: 55  5 51  0   54  4 50  0             344697.8334  -0.1594  0.050   0.0372 0.00  
2802: 55  4 51  0   54  4 50  0             344697.8334  -0.1594  0.050   0.0372 0.10  
2803: 54  5 49  0   53  6 48  0             344697.8334  -0.1706  0.050   0.0372 0.00  
2804: 54  6 49  0   53  5 48  0             344697.8334  -0.1706  0.050   0.0372 0.00  
2805: 54  5 49  0   53  5 48  0             344697.8334  -0.1706  0.050   0.0372 0.10  
2806: 54  6 49  0   53  6 48  0             344697.8334  -0.1706  0.050   0.0372 0.10  
2807: 46 13 33  0   45 13 32  0             344699.9407   0.0397  0.050   0.0398 0.49  
2808: 46 13 33  0   45 14 32  0             344699.9407   0.0397  0.050   0.0398 0.01  
2809: 46 14 33  0   45 13 32  0             344699.9407   0.0397  0.050   0.0398 0.01  
2810: 46 14 33  0   45 14 32  0             344699.9407   0.0397  0.050   0.0398 0.49  
2811: 45 14 31  0   44 14 30  0             344703.8559  -0.0166  0.050  -0.0166 0.49  
2812: 45 14 31  0   44 15 30  0             344703.8559  -0.0166  0.050  -0.0166 0.01  
2813: 45 15 31  0   44 14 30  0             344703.8559  -0.0166  0.050  -0.0166 0.01  
2814: 45 15 31  0   44 15 30  0             344703.8559  -0.0166  0.050  -0.0166 0.49  
2815: 44 15 29  0   43 15 28  0             344710.3164  -0.0036  0.050  -0.0037 0.49  
2816: 44 15 29  0   43 16 28  0             344710.3164  -0.0036  0.050  -0.0037 0.01  
2817: 44 16 29  0   43 15 28  0             344710.3164  -0.0036  0.050  -0.0037 0.01  
2818: 44 16 29  0   43 16 28  0             344710.3164  -0.0036  0.050  -0.0037 0.49  
2819: 43 16 27  0   42 17 26  0             344720.4093   0.0129  0.050   0.0130 0.01  
2820: 43 16 27  0   42 16 26  0             344720.4093   0.0129  0.050   0.0130 0.49  
2821: 43 17 27  0   42 16 26  0             344720.4093   0.0129  0.050   0.0130 0.01  
2822: 43 17 27  0   42 17 26  0             344720.4093   0.0129  0.050   0.0130 0.49  
2823: 42 17 25  0   41 18 24  0             344735.8885   0.0074  0.050   0.0075 0.01  
2824: 42 17 25  0   41 17 24  0             344735.8885   0.0074  0.050   0.0075 0.49  
2825: 42 18 25  0   41 17 24  0             344735.8885   0.0074  0.050   0.0075 0.01  
2826: 42 18 25  0   41 18 24  0             344735.8885   0.0074  0.050   0.0075 0.49  
2827: 41 18 23  0   40 19 22  0             344759.5943  -0.0381  0.050  -0.0382 0.01  
2828: 41 19 23  0   40 18 22  0             344759.5943  -0.0381  0.050  -0.0382 0.01  
2829: 41 18 23  0   40 18 22  0             344759.5943  -0.0381  0.050  -0.0382 0.49  
2830: 41 19 23  0   40 19 22  0             344759.5943  -0.0381  0.050  -0.0382 0.49  
2831: 40 20 21  0   39 20 20  0             344796.4592   0.0066  0.050   0.0066 0.49  
2832: 40 20 21  0   39 19 20  0             344796.4592   0.0066  0.050   0.0066 0.01  
2833: 40 19 21  0   39 19 20  0             344796.4592   0.0066  0.050   0.0066 0.49  
2834: 40 19 21  0   39 20 20  0             344796.4592   0.0066  0.050   0.0066 0.01  
2835: 39 20 19  0   38 20 18  0             344854.8412  -0.0057  0.050  -0.0058 0.49  
2836: 39 21 19  0   38 21 18  0             344854.8412  -0.0057  0.050  -0.0058 0.49  
2837: 39 21 19  0   38 20 18  0             344854.8412  -0.0057  0.050  -0.0058 0.01  
2838: 38 22 17  0   37 22 16  0             344950.9448   0.0394  0.050   0.0395 0.49  
2839: 38 22 17  0   37 21 16  0             344950.9448   0.0394  0.050   0.0395 0.01  
2840: 38 21 17  0   37 22 16  0             344950.9448   0.0394  0.050   0.0395 0.01  
2841: 38 21 17  0   37 21 16  0             344950.9448   0.0394  0.050   0.0395 0.49  
2842: 37 22 15  0   36 23 14  0             345117.8097   0.0055  0.050   0.0023 0.01  
2843: 37 23 15  0   36 23 14  0             345117.8097   0.0049  0.050   0.0023 0.49  
2844: 37 22 15  0   36 22 14  0             345117.8097  -0.0003  0.050   0.0023 0.49  
2845: 37 23 15  0   36 22 14  0             345117.8097  -0.0008  0.050   0.0023 0.01  
2846: 36 24 13  0   35 24 12  0             345432.6048   0.0693  0.050               
2847: 36 23 13  0   35 23 12  0             345433.3884  -0.0959  0.050               
2848: 35 24 11  0   34 24 10  0             346164.9267  -0.0041  0.050               
2849: 34 26  9  0   33 26  8  0             346519.8094  -0.0652  0.050               
2850: 33 27  6  0   32 27  5  0             347753.4133   0.0305  0.050               
2851: 26 18  8  0   25 16  9  0             347780.5589  -0.0205  0.050               
2852: 60  1 60  0   59  0 59  0             350483.2751  -0.0052  0.050  -0.0052 0.01  
2853: 60  0 60  0   59  1 59  0             350483.2751  -0.0052  0.050  -0.0052 0.01  
2854: 60  1 60  0   59  1 59  0             350483.2751  -0.0052  0.050  -0.0052 0.49  
2855: 60  0 60  0   59  0 59  0             350483.2751  -0.0052  0.050  -0.0052 0.49  
2856: 59  2 58  0   58  1 57  0             350485.4092   0.0981  0.050  -0.0195 0.00  
2857: 59  2 58  0   58  2 57  0             350485.4092   0.0981  0.050  -0.0195 0.15  
2858: 59  1 58  0   58  1 57  0             350485.4092   0.0981  0.050  -0.0195 0.15  
2859: 59  1 58  0   58  2 57  0             350485.4092   0.0981  0.050  -0.0195 0.00  
2860: 50 11 40  0   49 10 39  0             350485.4092   0.0773  0.050  -0.0195 0.00  
2861: 50 11 40  0   49 11 39  0             350485.4092   0.0773  0.050  -0.0195 0.11  
2862: 50 10 40  0   49 10 39  0             350485.4092   0.0773  0.050  -0.0195 0.11  
2863: 50 10 40  0   49 11 39  0             350485.4092   0.0773  0.050  -0.0195 0.00  
2864: 49 12 38  0   48 12 37  0             350485.4092  -0.0048  0.050  -0.0195 0.11  
2865: 49 12 38  0   48 11 37  0             350485.4092  -0.0048  0.050  -0.0195 0.00  
2866: 49 11 38  0   48 11 37  0             350485.4092  -0.0048  0.050  -0.0195 0.11  
2867: 49 11 38  0   48 12 37  0             350485.4092  -0.0048  0.050  -0.0195 0.00  
2868: 51  9 42  0   50 10 41  0             350485.4092  -0.2746  0.050  -0.0195 0.00  
2869: 51 10 42  0   50 10 41  0             350485.4092  -0.2746  0.050  -0.0195 0.12  
2870: 51  9 42  0   50  9 41  0             350485.4092  -0.2746  0.050  -0.0195 0.12  
2871: 51 10 42  0   50  9 41  0             350485.4092  -0.2746  0.050  -0.0195 0.00  
2872: 46 14 32  0   45 15 31  0             350491.4026  -0.0139  0.050  -0.0139 0.01  
2873: 46 14 32  0   45 14 31  0             350491.4026  -0.0139  0.050  -0.0139 0.49  
2874: 46 15 32  0   45 14 31  0             350491.4026  -0.0139  0.050  -0.0139 0.01  
2875: 46 15 32  0   45 15 31  0             350491.4026  -0.0139  0.050  -0.0139 0.49  
2876: 45 15 30  0   44 16 29  0             350497.0575   0.0320  0.050   0.0320 0.01  
2877: 45 16 30  0   44 15 29  0             350497.0575   0.0320  0.050   0.0320 0.01  
2878: 45 15 30  0   44 15 29  0             350497.0575   0.0320  0.050   0.0320 0.49  
2879: 45 16 30  0   44 16 29  0             350497.0575   0.0320  0.050   0.0320 0.49  
2880: 44 17 28  0   43 17 27  0             350505.8557  -0.0154  0.050  -0.0154 0.49  
2881: 44 16 28  0   43 17 27  0             350505.8557  -0.0154  0.050  -0.0154 0.01  
2882: 44 16 28  0   43 16 27  0             350505.8557  -0.0154  0.050  -0.0154 0.49  
2883: 44 17 28  0   43 16 27  0             350505.8557  -0.0154  0.050  -0.0154 0.01  
2884: 43 17 26  0   42 17 25  0             350519.4785  -0.0038  0.050  -0.0038 0.50  
2885: 43 18 26  0   42 18 25  0             350519.4785  -0.0038  0.050  -0.0038 0.50  
2886: 27 20  7  0   26 18  8  0             350529.2795   0.0066  0.050               
2887: 42 18 24  0   41 18 23  0             350540.3260   0.0595  0.050   0.0595 0.49  
2888: 42 19 24  0   41 19 23  0             350540.3260   0.0595  0.050   0.0595 0.49  
2889: 42 18 24  0   41 19 23  0             350540.3260   0.0595  0.050   0.0595 0.01  
2890: 42 19 24  0   41 18 23  0             350540.3260   0.0595  0.050   0.0595 0.01  
2891: 41 19 22  0   40 20 21  0             350572.1539  -0.0237  0.050  -0.0238 0.01  
2892: 41 20 22  0   40 20 21  0             350572.1539  -0.0237  0.050  -0.0238 0.49  
2893: 41 19 22  0   40 19 21  0             350572.1539  -0.0237  0.050  -0.0238 0.49  
2894: 41 20 22  0   40 19 21  0             350572.1539  -0.0237  0.050  -0.0238 0.01  
2895: 40 20 20  0   39 21 19  0             350622.0106  -0.0215  0.050  -0.0215 0.01  
2896: 40 21 20  0   39 21 19  0             350622.0106  -0.0215  0.050  -0.0215 0.49  
2897: 40 20 20  0   39 20 19  0             350622.0106  -0.0215  0.050  -0.0215 0.49  
2898: 40 21 20  0   39 20 19  0             350622.0106  -0.0215  0.050  -0.0215 0.01  
2899: 39 21 18  0   38 21 17  0             350702.2471  -0.0477  0.050  -0.0477 0.49  
2900: 39 22 18  0   38 22 17  0             350702.2471  -0.0477  0.050  -0.0477 0.49  
2901: 39 21 18  0   38 22 17  0             350702.2471  -0.0477  0.050  -0.0477 0.01  
2902: 39 22 18  0   38 21 17  0             350702.2471  -0.0477  0.050  -0.0477 0.01  
2903: 34 28  7  0   33 28  6  0             350913.3108  -0.0049  0.050               
2904: 37 24 14  0   36 24 13  0             351081.5494   0.0571  0.050   0.0026 0.50  
2905: 37 23 14  0   36 23 13  0             351081.5494  -0.0519  0.050   0.0026 0.50  
2906: 35 33  3  0   34 33  2  0             351563.4130   0.1301  0.050   0.0216 0.50  
2907: 35 33  2  0   34 33  1  0             351563.4130  -0.0869  0.050   0.0216 0.50  
2908: 36 25 12  0   35 25 11  0             351565.5807  -0.0118  0.050               
2909: 36 24 12  0   35 24 11  0             351579.2696  -0.0765  0.050               
2910: 35 26 10  0   34 26  9  0             352400.0276   0.0323  0.050               
2911: 33 26  7  0   32 26  6  0             352767.9846   0.0424  0.050               
2912: 61  0 61  0   60  0 60  0             356273.0664  -0.0519  0.050  -0.0519 0.49  
2913: 61  1 61  0   60  0 60  0             356273.0664  -0.0519  0.050  -0.0519 0.01  
2914: 61  0 61  0   60  1 60  0             356273.0664  -0.0519  0.050  -0.0519 0.01  
2915: 61  1 61  0   60  1 60  0             356273.0664  -0.0519  0.050  -0.0519 0.49  
2916: 58  3 55  0   57  4 54  0             356277.4525   0.1561  0.050   0.0033 0.00  
2917: 58  4 55  0   57  3 54  0             356277.4525   0.1561  0.050   0.0033 0.00  
2918: 58  3 55  0   57  3 54  0             356277.4525   0.1561  0.050   0.0033 0.17  
2919: 58  4 55  0   57  4 54  0             356277.4525   0.1561  0.050   0.0033 0.17  
2920: 56  5 51  0   55  6 50  0             356277.4525  -0.0152  0.050   0.0033 0.00  
2921: 56  5 51  0   55  5 50  0             356277.4525  -0.0152  0.050   0.0033 0.16  
2922: 56  6 51  0   55  5 50  0             356277.4525  -0.0152  0.050   0.0033 0.00  
2923: 56  6 51  0   55  6 50  0             356277.4525  -0.0152  0.050   0.0033 0.16  
2924: 57  4 53  0   56  5 52  0             356277.4525  -0.1357  0.050   0.0033 0.00  
2925: 57  5 53  0   56  5 52  0             356277.4525  -0.1357  0.050   0.0033 0.16  
2926: 57  5 53  0   56  4 52  0             356277.4525  -0.1357  0.050   0.0033 0.00  
2927: 57  4 53  0   56  4 52  0             356277.4525  -0.1357  0.050   0.0033 0.16  
2928: 46 15 31  0   45 16 30  0             356283.7664  -0.0042  0.050  -0.0043 0.01  
2929: 46 16 31  0   45 16 30  0             356283.7664  -0.0042  0.050  -0.0043 0.49  
2930: 46 15 31  0   45 15 30  0             356283.7664  -0.0042  0.050  -0.0043 0.49  
2931: 46 16 31  0   45 15 30  0             356283.7664  -0.0042  0.050  -0.0043 0.01  
2932: 45 17 29  0   44 16 28  0             356291.5159  -0.0041  0.050  -0.0042 0.01  
2933: 45 17 29  0   44 17 28  0             356291.5159  -0.0041  0.050  -0.0042 0.49  
2934: 45 16 29  0   44 16 28  0             356291.5159  -0.0041  0.050  -0.0042 0.49  
2935: 45 16 29  0   44 17 28  0             356291.5159  -0.0041  0.050  -0.0042 0.01  
2936: 43 18 25  0   42 18 24  0             356321.7648   0.0296  0.050   0.0296 0.49  
2937: 43 19 25  0   42 19 24  0             356321.7648   0.0296  0.050   0.0296 0.49  
2938: 43 19 25  0   42 18 24  0             356321.7648   0.0296  0.050   0.0296 0.01  
2939: 43 18 25  0   42 19 24  0             356321.7648   0.0296  0.050   0.0296 0.01  
2940: 42 20 23  0   41 19 22  0             356349.5820   0.0454  0.050   0.0454 0.01  
2941: 42 19 23  0   41 20 22  0             356349.5820   0.0454  0.050   0.0454 0.01  
2942: 42 19 23  0   41 19 22  0             356349.5820   0.0454  0.050   0.0454 0.49  
2943: 42 20 23  0   41 20 22  0             356349.5820   0.0454  0.050   0.0454 0.49  
2944: 41 20 21  0   40 20 20  0             356392.4922   0.0622  0.050   0.0622 0.49  
2945: 41 20 21  0   40 21 20  0             356392.4922   0.0622  0.050   0.0622 0.01  
2946: 41 21 21  0   40 20 20  0             356392.4922   0.0622  0.050   0.0622 0.01  
2947: 41 21 21  0   40 21 20  0             356392.4922   0.0622  0.050   0.0622 0.49  
2948: 40 22 19  0   39 21 18  0             356460.1837  -0.0479  0.050  -0.0480 0.01  
2949: 40 22 19  0   39 22 18  0             356460.1837  -0.0479  0.050  -0.0480 0.49  
2950: 40 21 19  0   39 21 18  0             356460.1837  -0.0479  0.050  -0.0480 0.49  
2951: 40 21 19  0   39 22 18  0             356460.1837  -0.0479  0.050  -0.0480 0.01  
2952: 39 22 17  0   38 23 16  0             356571.5372  -0.0214  0.050  -0.0215 0.01  
2953: 39 23 17  0   38 22 16  0             356571.5372  -0.0215  0.050  -0.0215 0.01  
2954: 39 22 17  0   38 22 16  0             356571.5372  -0.0215  0.050  -0.0215 0.49  
2955: 39 23 17  0   38 23 16  0             356571.5372  -0.0214  0.050  -0.0215 0.49  
2956: 38 23 15  0   37 24 14  0             356765.0270   0.0419  0.050   0.0350 0.01  
2957: 38 24 15  0   37 24 14  0             356765.0270   0.0407  0.050   0.0350 0.49  
2958: 38 23 15  0   37 23 14  0             356765.0270   0.0292  0.050   0.0350 0.49  
2959: 38 24 15  0   37 23 14  0             356765.0270   0.0280  0.050   0.0350 0.01  
2960: 37 25 13  0   36 25 12  0             357130.6054  -0.0046  0.050               
2961: 36 26 11  0   35 26 10  0             357863.7440   0.0016  0.050               
2962: 36 25 11  0   35 25 10  0             358017.6314  -0.0637  0.050               
2963: 35 27  9  0   34 27  8  0             358074.0337   0.0778  0.050               
2964: 29 23  6  0   28 21  7  0             358448.2399  -0.0009  0.050               
2965: 35 30  6  0   34 30  5  0             358701.3281  -0.0563  0.050               
--------------------------------------------------------------------------------

PARAMETERS IN FIT (values truncated and Nlines statistics):

        1000000            A  /MHz         5956.70251(19)                      1
        2000000            B  /MHz         5643.74303(15)                      2
        3000000            C  /MHz         2897.339457(77)                     3
          20000           DJ  /kHz            0.514560(74)                     4
         110000          DJK  /kHz            0.69945(30)                      5
         200000           DK  /kHz            0.11627(26)                      6
        4010000           d1  /kHz           -0.304705(34)                     7
        5000000           d2  /kHz           -0.101622(10)                     8
          30000           HJ  /Hz           [ 0.0000287]                       9
         120000          HJK  /Hz           [ 0.0010993]                      10
         210000          HKJ  /Hz           [-0.001729]                       11
         300000           HK  /Hz           [ 0.001263]                       12
        4020000           h1  /Hz           [ 0.0001266]                      13
        5010000           h2  /Hz           [ 0.0001412]                      14
        6000000           h3  /Hz           [ 0.0000285]                      15
              0         E_gs  /MHz          [ 0.]                             16

 MICROWAVE AVG =        0.000936 MHz, IR AVG =        0.00000                 
 MICROWAVE RMS =        0.037283 MHz, IR RMS =        0.00000                 
 END OF ITERATION  1 OLD, NEW RMS ERROR=        0.74565         0.74565       

  distinct frequency lines in fit:   940
       distinct parameters of fit:     8

MICROWAVE       lines fitted       lines    lines      RMS      RMS ERROR    J range  Ka range    freq. range
            total   dv=0 dv.ne.0   UNFITTD  e>900
v"= 0        940    940      0        0      0       0.037272     0.74544    14  70    0  35   101408   358701
--------------------------------------------------------------------------------------------
total:       940    940      0        0      0       0.037272     0.74544

NOTE: the RMS values above are for Nlines statistics, but the 'total' values may differ slightly from
      those in the .FIT file since the o-c values for this evaluation are as rounded in the .FIT.


 PARAMETERS IN FIT WITH STANDARD ERRORS ON THOSE THAT ARE FITTED:
 (values rounded and degrees of freedom, Ndegf=Nlines-Nconst, statistics)

        1000000            A  /MHz       5956.70252(14)                        1
        2000000            B  /MHz       5643.74304(11)                        2
        3000000            C  /MHz       2897.339457(58)                       3
          20000           DJ  /kHz          0.514560(55)                       4
         110000          DJK  /kHz          0.69946(22)                        5
         200000           DK  /kHz          0.11627(20)                        6
        4010000           d1  /kHz         -0.304705(25)                       7
        5000000           d2  /kHz         -0.1016222(76)                      8
          30000           HJ  /Hz           [ 0.0000287]                       9
         120000          HJK  /Hz           [ 0.0010993]                      10
         210000          HKJ  /Hz           [-0.001729]                       11
         300000           HK  /Hz           [ 0.001263]                       12
        4020000           h1  /Hz           [ 0.0001266]                      13
        5010000           h2  /Hz           [ 0.0001412]                      14
        6000000           h3  /Hz           [ 0.0000285]                      15
              0         E_gs  /MHz          [ 0.]                             16

 CORRELATION COEFFICIENTS, C.ij:

           A        B        C        -DJ      -DJK     -DK      d1       d2      

A           1.0000
B          -0.1758   1.0000
C           0.1404   0.2461   1.0000
-DJ         0.4501  -0.7836  -0.2557   1.0000
-DJK       -0.4513   0.3846   0.0417  -0.8256   1.0000
-DK        -0.2332   0.2458   0.0511   0.1164  -0.5762   1.0000
d1          0.5573  -0.8161   0.0166   0.9186  -0.6836  -0.1316   1.0000
d2          0.1232  -0.0659   0.0253  -0.3189   0.6866  -0.9016  -0.0630   1.0000

 Mean value of |C.ij|, i.ne.j =   0.3674
 Mean value of  C.ij,  i.ne.j =  -0.0814


 No correlations with absolute value greater than 0.9950


 Worst fitted lines (obs-calc/error):

   692:    2.0       2200:   -1.9        174:    1.9       1609:    1.9
  2847:   -1.9       2598:   -1.9       1211:    1.9       2054:   -1.9
  1375:   -1.9       1549:    1.9       1346:    1.9        170:    1.9
   707:    1.9       1621:    1.8          5:    1.8       2512:   -1.8
   677:   -1.8        217:   -1.8       2440:    1.8       1367:    1.8
  2389:    1.8       1700:    1.8       1351:   -1.8       1901:   -1.7
   191:   -1.7       1976:   -1.7       1189:    1.7         61:   -1.7
   537:    1.7        881:    1.7        905:   -1.7        582:   -1.7
  1978:   -1.7         49:    1.7         77:    1.7       2518:    1.6
  2771:   -1.6       2337:    1.6       2353:   -1.6       1180:   -1.6
  2516:   -1.6       2285:    1.6        162:    1.6        501:   -1.6
  2963:    1.6       1980:    1.5       2759:   -1.5        719:    1.5
  1432:   -1.5       1505:   -1.5

   692: 18 15  3  0   17 15  2  0             188762.1710   0.0983  0.050
  2200: 30 21  9  0   29 21  8  0             300322.7968  -0.0971  0.050
   174: 49 20 29  0   49 19 30  0             170373.2701   0.0965  0.050   0.0965 0.01
  1609: 40  4 37  0   39  4 36  0             252039.6461   0.0963  0.050   0.0963 0.49
  2847: 36 23 13  0   35 23 12  0             345433.3884  -0.0959  0.050
  2598: 34 23 12  0   33 23 11  0             328119.1637  -0.0956  0.050
  1211: 44  8 36  0   44  8 37  0             211385.5068   0.0954  0.050   0.0954 0.50
  2054: 29 21  9  0   28 21  8  0             287973.0058  -0.0953  0.050
  1375: 46  9 38  0   46  7 39  0             222966.9189  -0.0945  0.050  -0.0946 0.50
  1549: 29 12 18  0   28 12 17  0             234698.3333   0.0944  0.050   0.0945 0.50
                                           _____________________________________
__________________________________________/ SPFIT output reformatted with PIFORM
