# Supplementary material for: Precise Semi-Experimental Equilibrium (r e SE) Structure of Pyridine from 32 Isotopologues: Accurate Assessment of the Effect of Nitrogen-Atom Substitution in Aromatic Rings
Source: J Phys Chem A. 2025 Nov 7;129(46):10737–50. doi: 10.1021/acs.jpca.5c07184 (PMC12641475; doi:10.1021/acs.jpca.5c07184)
Supplement: Supplementary file 2 [file jp5c07184_si_002.zip › Supplementary Information/LSF/pyridine-15N_13C3_SI.res]

Pyridine    15N, 13C3                                 Tue Jul 29 19:58:08 2025

-------------------------------------------------------------------------------------=========
                                              obs         o-c     error     blends     Notes
                                                                         o-c      wt
    / instead of : below denotes (o-c)>3*err
-------------------------------------------------------------------------------------=========
   1: 17  0 17  0   16  0 16  0             101298.0557   0.0014  0.050   0.0015 0.48  
   2: 17  0 17  0   16  1 16  0             101298.0557   0.0014  0.050   0.0015 0.01  
   3: 17  1 17  0   16  0 16  0             101298.0557   0.0014  0.050   0.0015 0.01  
   4: 17  1 17  0   16  1 16  0             101298.0557   0.0014  0.050   0.0015 0.48  
   5: 15  3 12  0   14  3 11  0             107095.0032   0.0177  0.050   0.0177 0.49  
   6: 15  3 12  0   14  4 11  0             107095.0032   0.0177  0.050   0.0177 0.01  
   7: 15  4 12  0   14  3 11  0             107095.0032   0.0177  0.050   0.0177 0.01  
   8: 15  4 12  0   14  4 11  0             107095.0032   0.0177  0.050   0.0177 0.49  
   9: 14  4 10  0   13  4  9  0             107101.2823  -0.0624  0.050  -0.0624 0.49  
  10: 14  4 10  0   13  5  9  0             107101.2823  -0.0624  0.050  -0.0624 0.01  
  11: 14  5 10  0   13  4  9  0             107101.2823  -0.0624  0.050  -0.0624 0.01  
  12: 14  5 10  0   13  5  9  0             107101.2823  -0.0624  0.050  -0.0624 0.49  
  13: 16  3 13  0   15  3 12  0             112882.6573  -0.0024  0.050  -0.0024 0.49  
  14: 16  3 13  0   15  4 12  0             112882.6573  -0.0024  0.050  -0.0024 0.01  
  15: 16  4 13  0   15  3 12  0             112882.6573  -0.0024  0.050  -0.0024 0.01  
  16: 16  4 13  0   15  4 12  0             112882.6573  -0.0024  0.050  -0.0024 0.49  
  17: 14  5  9  0   13  5  8  0             112899.8492  -0.0754  0.050  -0.0746 0.49  
  18: 14  5  9  0   13  6  8  0             112899.8492  -0.0737  0.050  -0.0746 0.01  
  19: 14  6  9  0   13  5  8  0             112899.8492  -0.0754  0.050  -0.0746 0.01  
  20: 14  6  9  0   13  6  8  0             112899.8492  -0.0738  0.050  -0.0746 0.49  
  21: 19  1 18  0   18  1 17  0             118664.6762  -0.0194  0.050  -0.0194 0.48  
  22: 19  1 18  0   18  2 17  0             118664.6762  -0.0194  0.050  -0.0194 0.02  
  23: 19  2 18  0   18  1 17  0             118664.6762  -0.0194  0.050  -0.0194 0.02  
  24: 19  2 18  0   18  2 17  0             118664.6762  -0.0194  0.050  -0.0194 0.48  
  25: 18  2 16  0   17  2 15  0             118667.2380  -0.0230  0.050  -0.0231 0.48  
  26: 18  2 16  0   17  3 15  0             118667.2380  -0.0230  0.050  -0.0231 0.02  
  27: 18  3 16  0   17  2 15  0             118667.2380  -0.0230  0.050  -0.0231 0.02  
  28: 18  3 16  0   17  3 15  0             118667.2380  -0.0230  0.050  -0.0231 0.48  
  29: 17  3 14  0   16  3 13  0             118670.2640  -0.0897  0.050  -0.0898 0.49  
  30: 17  3 14  0   16  4 13  0             118670.2640  -0.0897  0.050  -0.0898 0.01  
  31: 17  4 14  0   16  3 13  0             118670.2640  -0.0897  0.050  -0.0898 0.01  
  32: 17  4 14  0   16  4 13  0             118670.2640  -0.0897  0.050  -0.0898 0.49  
  33: 33 12 21  0   33 11 22  0             124221.3870  -0.0828  0.050  -0.0829 0.03  
  34: 33 12 21  0   33 12 22  0             124221.3870  -0.0828  0.050  -0.0829 0.93  
  35: 33 13 21  0   33 12 22  0             124221.3870  -0.0828  0.050  -0.0829 0.03  
  36: 31 10 21  0   31  9 22  0             124292.1521  -0.0849  0.050  -0.0849 0.02  
  37: 31 10 21  0   31 10 22  0             124292.1521  -0.0849  0.050  -0.0849 0.48  
  38: 31 11 21  0   31  9 22  0             124292.1521  -0.0849  0.050  -0.0849 0.48  
  39: 31 11 21  0   31 10 22  0             124292.1521  -0.0849  0.050  -0.0849 0.02  
  40: 28  7 21  0   28  6 22  0             124378.1348  -0.0759  0.050  -0.0760 0.02  
  41: 28  7 21  0   28  7 22  0             124378.1348  -0.0759  0.050  -0.0760 0.48  
  42: 28  8 21  0   28  6 22  0             124378.1348  -0.0759  0.050  -0.0760 0.48  
  43: 28  8 21  0   28  7 22  0             124378.1348  -0.0759  0.050  -0.0760 0.02  
  44: 26  5 21  0   26  4 22  0             124423.8381  -0.0748  0.050  -0.0749 0.02  
  45: 26  5 21  0   26  5 22  0             124423.8381  -0.0748  0.050  -0.0749 0.48  
  46: 26  6 21  0   26  4 22  0             124423.8381  -0.0748  0.050  -0.0749 0.48  
  47: 26  6 21  0   26  5 22  0             124423.8381  -0.0748  0.050  -0.0749 0.02  
  48: 21  0 21  0   20  0 20  0             124450.0731  -0.0610  0.050  -0.0610 0.48  
  49: 21  0 21  0   20  1 20  0             124450.0731  -0.0610  0.050  -0.0610 0.02  
  50: 21  1 21  0   20  0 20  0             124450.0731  -0.0610  0.050  -0.0610 0.02  
  51: 21  1 21  0   20  1 20  0             124450.0731  -0.0610  0.050  -0.0610 0.48  
  52: 20  1 19  0   19  1 18  0             124452.5426  -0.0774  0.050  -0.0774 0.48  
  53: 20  1 19  0   19  2 18  0             124452.5426  -0.0774  0.050  -0.0774 0.02  
  54: 20  2 19  0   19  1 18  0             124452.5426  -0.0774  0.050  -0.0774 0.02  
  55: 20  2 19  0   19  2 18  0             124452.5426  -0.0774  0.050  -0.0774 0.48  
  56: 19  2 17  0   18  2 16  0             124455.0552  -0.0702  0.050  -0.0702 0.48  
  57: 19  2 17  0   18  3 16  0             124455.0552  -0.0702  0.050  -0.0702 0.01  
  58: 19  3 17  0   18  2 16  0             124455.0552  -0.0702  0.050  -0.0702 0.01  
  59: 19  3 17  0   18  3 16  0             124455.0552  -0.0702  0.050  -0.0702 0.48  
  60: 18  3 15  0   17  3 14  0             124458.0195  -0.0252  0.050  -0.0252 0.48  
  61: 18  3 15  0   17  4 14  0             124458.0195  -0.0252  0.050  -0.0252 0.01  
  62: 18  4 15  0   17  3 14  0             124458.0195  -0.0252  0.050  -0.0252 0.01  
  63: 18  4 15  0   17  4 14  0             124458.0195  -0.0252  0.050  -0.0252 0.48  
  64: 16  5 11  0   15  5 10  0             124469.8931  -0.0453  0.050  -0.0454 0.49  
  65: 16  5 11  0   15  6 10  0             124469.8931  -0.0453  0.050  -0.0454 0.01  
  66: 16  6 11  0   15  5 10  0             124469.8931  -0.0453  0.050  -0.0454 0.01  
  67: 16  6 11  0   15  6 10  0             124469.8931  -0.0453  0.050  -0.0454 0.49  
  68: 15  6  9  0   14  6  8  0             124487.7669  -0.0197  0.050  -0.0170 0.49  
  69: 15  6  9  0   14  7  8  0             124487.7669  -0.0139  0.050  -0.0170 0.01  
  70: 15  7  9  0   14  6  8  0             124487.7669  -0.0201  0.050  -0.0170 0.01  
  71: 15  7  9  0   14  7  8  0             124487.7669  -0.0142  0.050  -0.0170 0.49  
  72: 22  0 22  0   21  0 21  0             130237.9738  -0.0473  0.050  -0.0473 0.48  
  73: 22  0 22  0   21  1 21  0             130237.9738  -0.0473  0.050  -0.0473 0.02  
  74: 22  1 22  0   21  0 21  0             130237.9738  -0.0473  0.050  -0.0473 0.02  
  75: 22  1 22  0   21  1 21  0             130237.9738  -0.0473  0.050  -0.0473 0.48  
  76: 21  1 20  0   20  1 19  0             130240.5378   0.0480  0.050   0.0480 0.48  
  77: 21  1 20  0   20  2 19  0             130240.5378   0.0480  0.050   0.0480 0.02  
  78: 21  2 20  0   20  1 19  0             130240.5378   0.0480  0.050   0.0480 0.02  
  79: 21  2 20  0   20  2 19  0             130240.5378   0.0480  0.050   0.0480 0.48  
  80: 20  2 18  0   19  2 17  0             130242.8999  -0.0418  0.050  -0.0418 0.48  
  81: 20  2 18  0   19  3 17  0             130242.8999  -0.0418  0.050  -0.0418 0.02  
  82: 20  3 18  0   19  2 17  0             130242.8999  -0.0418  0.050  -0.0418 0.02  
  83: 20  3 18  0   19  3 17  0             130242.8999  -0.0418  0.050  -0.0418 0.48  
  84: 19  3 16  0   18  3 15  0             130245.7309   0.0144  0.050   0.0144 0.48  
  85: 19  3 16  0   18  4 15  0             130245.7309   0.0144  0.050   0.0144 0.01  
  86: 19  4 16  0   18  3 15  0             130245.7309   0.0144  0.050   0.0144 0.01  
  87: 19  4 16  0   18  4 15  0             130245.7309   0.0144  0.050   0.0144 0.48  
  88: 18  4 14  0   17  4 13  0             130249.4520  -0.0656  0.050  -0.0657 0.49  
  89: 18  4 14  0   17  5 13  0             130249.4520  -0.0656  0.050  -0.0657 0.01  
  90: 18  5 14  0   17  4 13  0             130249.4520  -0.0656  0.050  -0.0657 0.01  
  91: 18  5 14  0   17  5 13  0             130249.4520  -0.0656  0.050  -0.0657 0.49  
  92: 17  5 12  0   16  5 11  0             130256.0039  -0.0035  0.050  -0.0036 0.49  
  93: 17  5 12  0   16  6 11  0             130256.0039  -0.0035  0.050  -0.0036 0.01  
  94: 17  6 12  0   16  5 11  0             130256.0039  -0.0035  0.050  -0.0036 0.01  
  95: 17  6 12  0   16  6 11  0             130256.0039  -0.0035  0.050  -0.0036 0.49  
  96: 16  6 10  0   15  6  9  0             130269.7382  -0.0113  0.050  -0.0112 0.49  
  97: 16  6 10  0   15  7  9  0             130269.7382  -0.0110  0.050  -0.0112 0.01  
  98: 16  7 10  0   15  6  9  0             130269.7382  -0.0114  0.050  -0.0112 0.01  
  99: 16  7 10  0   15  7  9  0             130269.7382  -0.0110  0.050  -0.0112 0.49  
 100: 26  1 25  0   25  1 24  0             159178.8974  -0.0240  0.050  -0.0240 0.48  
 101: 26  1 25  0   25  2 24  0             159178.8974  -0.0240  0.050  -0.0240 0.02  
 102: 26  2 25  0   25  1 24  0             159178.8974  -0.0240  0.050  -0.0240 0.02  
 103: 26  2 25  0   25  2 24  0             159178.8974  -0.0240  0.050  -0.0240 0.48  
 104: 25  2 23  0   24  2 22  0             159181.2532   0.0882  0.050   0.0882 0.48  
 105: 25  2 23  0   24  3 22  0             159181.2532   0.0882  0.050   0.0882 0.02  
 106: 25  3 23  0   24  2 22  0             159181.2532   0.0882  0.050   0.0882 0.02  
 107: 25  3 23  0   24  3 22  0             159181.2532   0.0882  0.050   0.0882 0.48  
 108: 21  6 15  0   20  6 14  0             159195.2960  -0.0943  0.050  -0.0943 0.49  
 109: 21  6 15  0   20  7 14  0             159195.2960  -0.0943  0.050  -0.0943 0.01  
 110: 21  7 15  0   20  6 14  0             159195.2960  -0.0943  0.050  -0.0943 0.01  
 111: 21  7 15  0   20  7 14  0             159195.2960  -0.0943  0.050  -0.0943 0.49  
 112: 19  8 11  0   18  8 10  0             159227.1491  -0.0702  0.050  -0.0701 0.49  
 113: 19  8 11  0   18  9 10  0             159227.1491  -0.0699  0.050  -0.0701 0.01  
 114: 19  9 11  0   18  8 10  0             159227.1491  -0.0702  0.050  -0.0701 0.01  
 115: 19  9 11  0   18  9 10  0             159227.1491  -0.0700  0.050  -0.0701 0.49  
 116: 17 11  7  0   16 11  6  0             159419.5329   0.0594  0.050               
 117: 17 10  7  0   16 10  6  0             159457.4273   0.0647  0.050               
 118: 16 11  5  0   15 11  4  0             161284.2326  -0.0292  0.050               
 119: 56 28 28  0   56 27 29  0             163869.2973   0.0314  0.050   0.0315 0.02  
 120: 56 28 28  0   56 28 29  0             163869.2973   0.0314  0.050   0.0315 0.48  
 121: 56 29 28  0   56 27 29  0             163869.2973   0.0314  0.050   0.0315 0.48  
 122: 56 29 28  0   56 28 29  0             163869.2973   0.0314  0.050   0.0315 0.02  
 123: 54 26 28  0   54 25 29  0             164023.2869   0.0382  0.050   0.0382 0.02  
 124: 54 26 28  0   54 26 29  0             164023.2869   0.0382  0.050   0.0382 0.48  
 125: 54 27 28  0   54 25 29  0             164023.2869   0.0382  0.050   0.0382 0.48  
 126: 54 27 28  0   54 26 29  0             164023.2869   0.0382  0.050   0.0382 0.02  
 127: 53 25 28  0   53 24 29  0             164094.7472  -0.0004  0.050  -0.0004 0.02  
 128: 53 25 28  0   53 25 29  0             164094.7472  -0.0004  0.050  -0.0004 0.48  
 129: 53 26 28  0   53 24 29  0             164094.7472  -0.0004  0.050  -0.0004 0.48  
 130: 53 26 28  0   53 25 29  0             164094.7472  -0.0004  0.050  -0.0004 0.02  
 131: 52 24 28  0   52 23 29  0             164162.8302   0.0675  0.050   0.0675 0.02  
 132: 52 24 28  0   52 24 29  0             164162.8302   0.0675  0.050   0.0675 0.48  
 133: 52 25 28  0   52 23 29  0             164162.8302   0.0675  0.050   0.0675 0.48  
 134: 52 25 28  0   52 24 29  0             164162.8302   0.0675  0.050   0.0675 0.02  
 135: 49 21 28  0   49 20 29  0             164347.2491   0.0755  0.050   0.0756 0.02  
 136: 49 21 28  0   49 21 29  0             164347.2491   0.0755  0.050   0.0756 0.48  
 137: 49 22 28  0   49 20 29  0             164347.2491   0.0755  0.050   0.0756 0.48  
 138: 49 22 28  0   49 21 29  0             164347.2491   0.0755  0.050   0.0756 0.02  
 139: 47 19 28  0   47 18 29  0             164454.9863   0.0229  0.050   0.0230 0.02  
 140: 47 19 28  0   47 19 29  0             164454.9863   0.0229  0.050   0.0230 0.48  
 141: 47 20 28  0   47 18 29  0             164454.9863   0.0229  0.050   0.0230 0.48  
 142: 47 20 28  0   47 19 29  0             164454.9863   0.0229  0.050   0.0230 0.02  
 143: 46 18 28  0   46 17 29  0             164504.6208  -0.0387  0.050  -0.0387 0.02  
 144: 46 18 28  0   46 18 29  0             164504.6208  -0.0387  0.050  -0.0387 0.48  
 145: 46 19 28  0   46 17 29  0             164504.6208  -0.0387  0.050  -0.0387 0.48  
 146: 46 19 28  0   46 18 29  0             164504.6208  -0.0387  0.050  -0.0387 0.02  
 147: 45 17 28  0   45 16 29  0             164551.7798   0.0764  0.050   0.0765 0.02  
 148: 45 17 28  0   45 17 29  0             164551.7798   0.0764  0.050   0.0765 0.48  
 149: 45 18 28  0   45 16 29  0             164551.7798   0.0764  0.050   0.0765 0.48  
 150: 45 18 28  0   45 17 29  0             164551.7798   0.0764  0.050   0.0765 0.02  
 151: 43 15 28  0   43 14 29  0             164638.3097   0.0525  0.050   0.0525 0.02  
 152: 43 15 28  0   43 15 29  0             164638.3097   0.0525  0.050   0.0525 0.48  
 153: 43 16 28  0   43 14 29  0             164638.3097   0.0525  0.050   0.0525 0.48  
 154: 43 16 28  0   43 15 29  0             164638.3097   0.0525  0.050   0.0525 0.02  
 155: 42 14 28  0   42 13 29  0             164678.0349   0.0635  0.050   0.0636 0.02  
 156: 42 14 28  0   42 14 29  0             164678.0349   0.0635  0.050   0.0636 0.48  
 157: 42 15 28  0   42 13 29  0             164678.0349   0.0635  0.050   0.0636 0.48  
 158: 42 15 28  0   42 14 29  0             164678.0349   0.0635  0.050   0.0636 0.02  
 159: 41 13 28  0   41 12 29  0             164715.3913  -0.0508  0.050  -0.0508 0.02  
 160: 41 13 28  0   41 13 29  0             164715.3913  -0.0508  0.050  -0.0508 0.48  
 161: 41 14 28  0   41 12 29  0             164715.3913  -0.0508  0.050  -0.0508 0.48  
 162: 41 14 28  0   41 13 29  0             164715.3913  -0.0508  0.050  -0.0508 0.02  
 163: 40 12 28  0   40 11 29  0             164750.7398  -0.0250  0.050  -0.0250 0.02  
 164: 40 12 28  0   40 12 29  0             164750.7398  -0.0250  0.050  -0.0250 0.48  
 165: 40 13 28  0   40 11 29  0             164750.7398  -0.0250  0.050  -0.0250 0.48  
 166: 40 13 28  0   40 12 29  0             164750.7398  -0.0250  0.050  -0.0250 0.02  
 167: 39 11 28  0   39 10 29  0             164784.0303  -0.0018  0.050  -0.0019 0.02  
 168: 39 11 28  0   39 11 29  0             164784.0303  -0.0018  0.050  -0.0019 0.48  
 169: 39 12 28  0   39 10 29  0             164784.0303  -0.0018  0.050  -0.0019 0.48  
 170: 39 12 28  0   39 11 29  0             164784.0303  -0.0018  0.050  -0.0019 0.02  
 171: 34  6 28  0   34  5 29  0             164922.6611   0.0575  0.050   0.0575 0.02  
 172: 34  6 28  0   34  6 29  0             164922.6611   0.0575  0.050   0.0575 0.48  
 173: 34  7 28  0   34  5 29  0             164922.6611   0.0575  0.050   0.0575 0.48  
 174: 34  7 28  0   34  6 29  0             164922.6611   0.0575  0.050   0.0575 0.02  
 175: 33  5 28  0   33  4 29  0             164945.3463   0.0031  0.050   0.0032 0.02  
 176: 33  5 28  0   33  5 29  0             164945.3463   0.0031  0.050   0.0032 0.48  
 177: 33  6 28  0   33  4 29  0             164945.3463   0.0031  0.050   0.0032 0.48  
 178: 33  6 28  0   33  5 29  0             164945.3463   0.0031  0.050   0.0032 0.02  
 179: 28  0 28  0   27  0 27  0             164964.0479   0.0231  0.050   0.0231 0.48  
 180: 28  0 28  0   27  1 27  0             164964.0479   0.0231  0.050   0.0231 0.02  
 181: 28  1 28  0   27  0 27  0             164964.0479   0.0231  0.050   0.0231 0.02  
 182: 28  1 28  0   27  1 27  0             164964.0479   0.0231  0.050   0.0231 0.48  
 183: 27  1 26  0   26  1 25  0             164966.4353   0.0301  0.050   0.0301 0.48  
 184: 27  1 26  0   26  2 25  0             164966.4353   0.0301  0.050   0.0301 0.02  
 185: 27  2 26  0   26  1 25  0             164966.4353   0.0301  0.050   0.0301 0.02  
 186: 27  2 26  0   26  2 25  0             164966.4353   0.0301  0.050   0.0301 0.48  
 187: 26  2 24  0   25  2 23  0             164968.6261   0.0118  0.050   0.0118 0.48  
 188: 26  2 24  0   25  3 23  0             164968.6261   0.0118  0.050   0.0118 0.02  
 189: 26  3 24  0   25  2 23  0             164968.6261   0.0118  0.050   0.0118 0.02  
 190: 26  3 24  0   25  3 23  0             164968.6261   0.0118  0.050   0.0118 0.48  
 191: 25  3 22  0   24  3 21  0             164970.8367   0.0049  0.050   0.0049 0.48  
 192: 25  3 22  0   24  4 21  0             164970.8367   0.0049  0.050   0.0049 0.02  
 193: 25  4 22  0   24  3 21  0             164970.8367   0.0049  0.050   0.0049 0.02  
 194: 25  4 22  0   24  4 21  0             164970.8367   0.0049  0.050   0.0049 0.48  
 195: 24  4 20  0   23  4 19  0             164973.3520   0.0107  0.050   0.0107 0.49  
 196: 24  4 20  0   23  5 19  0             164973.3520   0.0107  0.050   0.0107 0.01  
 197: 24  5 20  0   23  4 19  0             164973.3520   0.0107  0.050   0.0107 0.01  
 198: 24  5 20  0   23  5 19  0             164973.3520   0.0107  0.050   0.0107 0.49  
 199: 23  5 18  0   22  5 17  0             164976.6388   0.0030  0.050   0.0031 0.49  
 200: 23  5 18  0   22  6 17  0             164976.6388   0.0030  0.050   0.0031 0.01  
 201: 23  6 18  0   22  5 17  0             164976.6388   0.0030  0.050   0.0031 0.01  
 202: 23  6 18  0   22  6 17  0             164976.6388   0.0030  0.050   0.0031 0.49  
 203: 22  6 16  0   21  6 15  0             164981.7071   0.0501  0.050   0.0501 0.49  
 204: 22  6 16  0   21  7 15  0             164981.7071   0.0501  0.050   0.0501 0.01  
 205: 22  7 16  0   21  6 15  0             164981.7071   0.0501  0.050   0.0501 0.01  
 206: 22  7 16  0   21  7 15  0             164981.7071   0.0501  0.050   0.0501 0.49  
 207: 21  7 14  0   20  7 13  0             164990.3753  -0.0132  0.050  -0.0132 0.49  
 208: 21  7 14  0   20  8 13  0             164990.3753  -0.0132  0.050  -0.0132 0.01  
 209: 21  8 14  0   20  7 13  0             164990.3753  -0.0132  0.050  -0.0132 0.01  
 210: 21  8 14  0   20  8 13  0             164990.3753  -0.0132  0.050  -0.0132 0.49  
 211: 20  8 12  0   19  8 11  0             165007.4620  -0.0361  0.050  -0.0362 0.49  
 212: 20  8 12  0   19  9 11  0             165007.4620  -0.0361  0.050  -0.0362 0.01  
 213: 20  9 12  0   19  8 11  0             165007.4620  -0.0361  0.050  -0.0362 0.01  
 214: 20  9 12  0   19  9 11  0             165007.4620  -0.0361  0.050  -0.0362 0.49  
 215: 19  9 10  0   18  9  9  0             165045.6781  -0.0108  0.050  -0.0054 0.49  
 216: 19  9 10  0   18 10  9  0             165045.6781   0.0008  0.050  -0.0054 0.01  
 217: 19 10 10  0   18  9  9  0             165045.6781  -0.0116  0.050  -0.0054 0.01  
 218: 19 10 10  0   18 10  9  0             165045.6781   0.0000  0.050  -0.0054 0.49  
 219: 17 11  6  0   16 11  5  0             165790.3322   0.0463  0.050               
 220: 16 12  4  0   15 12  3  0             168619.2927   0.0689  0.050               
 221: 16 13  3  0   15 13  2  0             169203.0821   0.0537  0.050               
 222: 58 29 29  0   58 28 30  0             169595.3336   0.0828  0.050   0.0828 0.02  
 223: 58 29 29  0   58 29 30  0             169595.3336   0.0828  0.050   0.0828 0.48  
 224: 58 30 29  0   58 28 30  0             169595.3336   0.0828  0.050   0.0828 0.48  
 225: 58 30 29  0   58 29 30  0             169595.3336   0.0828  0.050   0.0828 0.02  
 226: 57 28 29  0   57 27 30  0             169675.2345   0.0022  0.050   0.0022 0.02  
 227: 57 28 29  0   57 28 30  0             169675.2345   0.0022  0.050   0.0022 0.48  
 228: 57 29 29  0   57 27 30  0             169675.2345   0.0022  0.050   0.0022 0.48  
 229: 57 29 29  0   57 28 30  0             169675.2345   0.0022  0.050   0.0022 0.02  
 230: 55 26 29  0   55 25 30  0             169824.3731  -0.0023  0.050  -0.0024 0.02  
 231: 55 26 29  0   55 26 30  0             169824.3731  -0.0023  0.050  -0.0024 0.48  
 232: 55 27 29  0   55 25 30  0             169824.3731  -0.0023  0.050  -0.0024 0.48  
 233: 55 27 29  0   55 26 30  0             169824.3731  -0.0023  0.050  -0.0024 0.02  
 234: 53 24 29  0   53 23 30  0             169959.9202  -0.0032  0.050  -0.0032 0.02  
 235: 53 24 29  0   53 24 30  0             169959.9202  -0.0032  0.050  -0.0032 0.48  
 236: 53 25 29  0   53 23 30  0             169959.9202  -0.0032  0.050  -0.0032 0.48  
 237: 53 25 29  0   53 24 30  0             169959.9202  -0.0032  0.050  -0.0032 0.02  
 238: 49 20 29  0   49 19 30  0             170194.0132   0.0173  0.050   0.0173 0.02  
 239: 49 20 29  0   49 20 30  0             170194.0132   0.0173  0.050   0.0173 0.48  
 240: 49 21 29  0   49 19 30  0             170194.0132   0.0173  0.050   0.0173 0.48  
 241: 49 21 29  0   49 20 30  0             170194.0132   0.0173  0.050   0.0173 0.02  
 242: 48 19 29  0   48 18 30  0             170245.4842   0.0371  0.050   0.0372 0.02  
 243: 48 19 29  0   48 19 30  0             170245.4842   0.0371  0.050   0.0372 0.48  
 244: 48 20 29  0   48 18 30  0             170245.4842   0.0371  0.050   0.0372 0.48  
 245: 48 20 29  0   48 19 30  0             170245.4842   0.0371  0.050   0.0372 0.02  
 246: 47 18 29  0   47 17 30  0             170294.3067   0.0250  0.050   0.0251 0.02  
 247: 47 18 29  0   47 18 30  0             170294.3067   0.0250  0.050   0.0251 0.48  
 248: 47 19 29  0   47 17 30  0             170294.3067   0.0250  0.050   0.0251 0.48  
 249: 47 19 29  0   47 18 30  0             170294.3067   0.0250  0.050   0.0251 0.02  
 250: 17 13  5  0   16 13  4  0             170330.3292   0.0247  0.050               
 251: 46 17 29  0   46 16 30  0             170340.5914  -0.0086  0.050  -0.0086 0.02  
 252: 46 17 29  0   46 17 30  0             170340.5914  -0.0086  0.050  -0.0086 0.48  
 253: 46 18 29  0   46 16 30  0             170340.5914  -0.0086  0.050  -0.0086 0.48  
 254: 46 18 29  0   46 17 30  0             170340.5914  -0.0086  0.050  -0.0086 0.02  
 255: 45 16 29  0   45 15 30  0             170384.4402  -0.0598  0.050  -0.0599 0.02  
 256: 45 16 29  0   45 16 30  0             170384.4402  -0.0598  0.050  -0.0599 0.48  
 257: 45 17 29  0   45 15 30  0             170384.4402  -0.0598  0.050  -0.0599 0.48  
 258: 45 17 29  0   45 16 30  0             170384.4402  -0.0598  0.050  -0.0599 0.02  
 259: 44 15 29  0   44 14 30  0             170426.0798   0.0028  0.050   0.0028 0.02  
 260: 44 15 29  0   44 15 30  0             170426.0798   0.0028  0.050   0.0028 0.48  
 261: 44 16 29  0   44 14 30  0             170426.0798   0.0028  0.050   0.0028 0.48  
 262: 44 16 29  0   44 15 30  0             170426.0798   0.0028  0.050   0.0028 0.02  
 263: 43 14 29  0   43 13 30  0             170465.4045  -0.0188  0.050  -0.0189 0.02  
 264: 43 14 29  0   43 14 30  0             170465.4045  -0.0188  0.050  -0.0189 0.48  
 265: 43 15 29  0   43 13 30  0             170465.4045  -0.0188  0.050  -0.0189 0.48  
 266: 43 15 29  0   43 14 30  0             170465.4045  -0.0188  0.050  -0.0189 0.02  
 267: 42 13 29  0   42 12 30  0             170502.6143  -0.0152  0.050  -0.0153 0.02  
 268: 42 13 29  0   42 13 30  0             170502.6143  -0.0152  0.050  -0.0153 0.48  
 269: 42 14 29  0   42 12 30  0             170502.6143  -0.0152  0.050  -0.0153 0.48  
 270: 42 14 29  0   42 13 30  0             170502.6143  -0.0152  0.050  -0.0153 0.02  
 271: 41 12 29  0   41 11 30  0             170537.7764  -0.0071  0.050  -0.0072 0.02  
 272: 41 12 29  0   41 12 30  0             170537.7764  -0.0071  0.050  -0.0072 0.48  
 273: 41 13 29  0   41 11 30  0             170537.7764  -0.0071  0.050  -0.0072 0.48  
 274: 41 13 29  0   41 12 30  0             170537.7764  -0.0071  0.050  -0.0072 0.02  
 275: 40 11 29  0   40 10 30  0             170570.9518  -0.0189  0.050  -0.0189 0.02  
 276: 40 11 29  0   40 11 30  0             170570.9518  -0.0189  0.050  -0.0189 0.48  
 277: 40 12 29  0   40 10 30  0             170570.9518  -0.0189  0.050  -0.0189 0.48  
 278: 40 12 29  0   40 11 30  0             170570.9518  -0.0189  0.050  -0.0189 0.02  
 279: 39 10 29  0   39  9 30  0             170602.3197   0.0453  0.050   0.0454 0.02  
 280: 39 10 29  0   39 10 30  0             170602.3197   0.0453  0.050   0.0454 0.48  
 281: 39 11 29  0   39  9 30  0             170602.3197   0.0453  0.050   0.0454 0.48  
 282: 39 11 29  0   39 10 30  0             170602.3197   0.0453  0.050   0.0454 0.02  
 283: 37  8 29  0   37  7 30  0             170659.6070   0.0550  0.050   0.0551 0.02  
 284: 37  8 29  0   37  8 30  0             170659.6070   0.0550  0.050   0.0551 0.48  
 285: 37  9 29  0   37  7 30  0             170659.6070   0.0550  0.050   0.0551 0.48  
 286: 37  9 29  0   37  8 30  0             170659.6070   0.0550  0.050   0.0551 0.02  
 287: 36  7 29  0   36  6 30  0             170685.6767  -0.0043  0.050  -0.0043 0.02  
 288: 36  7 29  0   36  7 30  0             170685.6767  -0.0043  0.050  -0.0043 0.48  
 289: 36  8 29  0   36  6 30  0             170685.6767  -0.0043  0.050  -0.0043 0.48  
 290: 36  8 29  0   36  7 30  0             170685.6767  -0.0043  0.050  -0.0043 0.02  
 291: 35  6 29  0   35  5 30  0             170710.1610  -0.0756  0.050  -0.0757 0.02  
 292: 35  6 29  0   35  6 30  0             170710.1610  -0.0756  0.050  -0.0757 0.48  
 293: 35  7 29  0   35  5 30  0             170710.1610  -0.0756  0.050  -0.0757 0.48  
 294: 35  7 29  0   35  6 30  0             170710.1610  -0.0756  0.050  -0.0757 0.02  
 295: 29  0 29  0   28  0 28  0             170751.4752   0.0271  0.050   0.0272 0.48  
 296: 29  0 29  0   28  1 28  0             170751.4752   0.0271  0.050   0.0272 0.02  
 297: 29  1 29  0   28  0 28  0             170751.4752   0.0271  0.050   0.0272 0.02  
 298: 29  1 29  0   28  1 28  0             170751.4752   0.0271  0.050   0.0272 0.48  
 299: 28  1 27  0   27  1 26  0             170753.8034  -0.0119  0.050  -0.0119 0.48  
 300: 28  1 27  0   27  2 26  0             170753.8034  -0.0119  0.050  -0.0119 0.02  
 301: 28  2 27  0   27  1 26  0             170753.8034  -0.0119  0.050  -0.0119 0.02  
 302: 28  2 27  0   27  2 26  0             170753.8034  -0.0119  0.050  -0.0119 0.48  
 303: 27  2 25  0   26  2 24  0             170756.0527   0.0613  0.050   0.0614 0.48  
 304: 27  2 25  0   26  3 24  0             170756.0527   0.0613  0.050   0.0614 0.02  
 305: 27  3 25  0   26  2 24  0             170756.0527   0.0613  0.050   0.0614 0.02  
 306: 27  3 25  0   26  3 24  0             170756.0527   0.0613  0.050   0.0614 0.48  
 307: 26  3 23  0   25  3 22  0             170758.1460   0.0029  0.050   0.0030 0.48  
 308: 26  3 23  0   25  4 22  0             170758.1460   0.0029  0.050   0.0030 0.02  
 309: 26  4 23  0   25  3 22  0             170758.1460   0.0029  0.050   0.0030 0.02  
 310: 26  4 23  0   25  4 22  0             170758.1460   0.0029  0.050   0.0030 0.48  
 311: 25  4 21  0   24  4 20  0             170760.5288   0.0038  0.050   0.0039 0.48  
 312: 25  4 21  0   24  5 20  0             170760.5288   0.0038  0.050   0.0039 0.01  
 313: 25  5 21  0   24  4 20  0             170760.5288   0.0038  0.050   0.0039 0.01  
 314: 25  5 21  0   24  5 20  0             170760.5288   0.0038  0.050   0.0039 0.48  
 315: 24  5 19  0   23  5 18  0             170763.5771   0.0139  0.050   0.0139 0.49  
 316: 24  5 19  0   23  6 18  0             170763.5771   0.0139  0.050   0.0139 0.01  
 317: 24  6 19  0   23  5 18  0             170763.5771   0.0139  0.050   0.0139 0.01  
 318: 24  6 19  0   23  6 18  0             170763.5771   0.0139  0.050   0.0139 0.49  
 319: 23  6 17  0   22  6 16  0             170768.0607   0.0217  0.050   0.0218 0.49  
 320: 23  6 17  0   22  7 16  0             170768.0607   0.0217  0.050   0.0218 0.01  
 321: 23  7 17  0   22  6 16  0             170768.0607   0.0217  0.050   0.0218 0.01  
 322: 23  7 17  0   22  7 16  0             170768.0607   0.0217  0.050   0.0218 0.49  
 323: 22  7 15  0   21  7 14  0             170775.5161  -0.0036  0.050  -0.0036 0.49  
 324: 22  7 15  0   21  8 14  0             170775.5161  -0.0036  0.050  -0.0036 0.01  
 325: 22  8 15  0   21  7 14  0             170775.5161  -0.0036  0.050  -0.0036 0.01  
 326: 22  8 15  0   21  8 14  0             170775.5161  -0.0036  0.050  -0.0036 0.49  
 327: 21  8 13  0   20  8 12  0             170789.4787  -0.0057  0.050  -0.0057 0.49  
 328: 21  8 13  0   20  9 12  0             170789.4787  -0.0057  0.050  -0.0057 0.01  
 329: 21  9 13  0   20  8 12  0             170789.4787  -0.0057  0.050  -0.0057 0.01  
 330: 21  9 13  0   20  9 12  0             170789.4787  -0.0057  0.050  -0.0057 0.49  
 331: 31  2 29  0   31  1 30  0             170794.1368   0.0036  0.050   0.0036 0.02  
 332: 31  2 29  0   31  2 30  0             170794.1368   0.0036  0.050   0.0036 0.48  
 333: 31  3 29  0   31  1 30  0             170794.1368   0.0036  0.050   0.0036 0.48  
 334: 31  3 29  0   31  2 30  0             170794.1368   0.0036  0.050   0.0036 0.02  
 335: 20  9 11  0   19  9 10  0             170818.6871   0.0086  0.050   0.0091 0.49  
 336: 20  9 11  0   19 10 10  0             170818.6871   0.0094  0.050   0.0091 0.01  
 337: 20 10 11  0   19  9 10  0             170818.6871   0.0086  0.050   0.0091 0.01  
 338: 20 10 11  0   19 10 10  0             170818.6871   0.0094  0.050   0.0091 0.49  
 339: 19 10  9  0   18 10  8  0             170889.3035  -0.1868  0.050  -0.0004 0.49  
 340: 19 10  9  0   18 11  8  0             170889.3035   0.2185  0.050  -0.0004 0.01  
 341: 19 11  9  0   18 10  8  0             170889.3035  -0.2194  0.050  -0.0004 0.01  
 342: 19 11  9  0   18 11  8  0             170889.3035   0.1860  0.050  -0.0004 0.49  
 343: 18 12  7  0   17 12  6  0             171069.2422  -0.0225  0.050               
 344: 18 11  7  0   17 11  6  0             171145.6678   0.0086  0.050               
 345: 17 15  3  0   16 15  2  0             172453.7088   0.0516  0.050               
 346: 17 12  5  0   16 12  4  0             173613.3758  -0.0090  0.050               
 347: 62 32 30  0   62 31 31  0             175145.5521   0.0858  0.050   0.0858 0.02  
 348: 62 32 30  0   62 32 31  0             175145.5521   0.0858  0.050   0.0858 0.48  
 349: 62 33 30  0   62 31 31  0             175145.5521   0.0858  0.050   0.0858 0.48  
 350: 62 33 30  0   62 32 31  0             175145.5521   0.0858  0.050   0.0858 0.02  
 351: 60 30 30  0   60 29 31  0             175318.8795   0.0154  0.050   0.0154 0.02  
 352: 60 30 30  0   60 30 31  0             175318.8795   0.0154  0.050   0.0154 0.48  
 353: 60 31 30  0   60 29 31  0             175318.8795   0.0154  0.050   0.0154 0.48  
 354: 60 31 30  0   60 30 31  0             175318.8795   0.0154  0.050   0.0154 0.02  
 355: 57 27 30  0   57 26 31  0             175551.6915  -0.0037  0.050  -0.0037 0.02  
 356: 57 27 30  0   57 27 31  0             175551.6915  -0.0037  0.050  -0.0037 0.48  
 357: 57 28 30  0   57 26 31  0             175551.6915  -0.0037  0.050  -0.0037 0.48  
 358: 57 28 30  0   57 27 31  0             175551.6915  -0.0037  0.050  -0.0037 0.02  
 359: 54 24 30  0   54 23 31  0             175754.6171  -0.0360  0.050  -0.0361 0.02  
 360: 54 24 30  0   54 24 31  0             175754.6171  -0.0360  0.050  -0.0361 0.48  
 361: 54 25 30  0   54 23 31  0             175754.6171  -0.0360  0.050  -0.0361 0.48  
 362: 54 25 30  0   54 24 31  0             175754.6171  -0.0360  0.050  -0.0361 0.02  
 363: 53 23 30  0   53 22 31  0             175816.1015  -0.0879  0.050  -0.0880 0.02  
 364: 53 23 30  0   53 23 31  0             175816.1015  -0.0879  0.050  -0.0880 0.48  
 365: 53 24 30  0   53 22 31  0             175816.1015  -0.0879  0.050  -0.0880 0.48  
 366: 53 24 30  0   53 23 31  0             175816.1015  -0.0879  0.050  -0.0880 0.02  
 367: 52 22 30  0   52 21 31  0             175874.9129   0.0681  0.050   0.0681 0.02  
 368: 52 22 30  0   52 22 31  0             175874.9129   0.0681  0.050   0.0681 0.48  
 369: 52 23 30  0   52 21 31  0             175874.9129   0.0681  0.050   0.0681 0.48  
 370: 52 23 30  0   52 22 31  0             175874.9129   0.0681  0.050   0.0681 0.02  
 371: 49 19 30  0   49 18 31  0             176034.5382   0.0031  0.050   0.0031 0.02  
 372: 49 19 30  0   49 19 31  0             176034.5382   0.0031  0.050   0.0031 0.48  
 373: 49 20 30  0   49 18 31  0             176034.5382   0.0031  0.050   0.0031 0.48  
 374: 49 20 30  0   49 19 31  0             176034.5382   0.0031  0.050   0.0031 0.02  
 375: 48 18 30  0   48 17 31  0             176082.6587  -0.0054  0.050  -0.0054 0.02  
 376: 48 18 30  0   48 18 31  0             176082.6587  -0.0054  0.050  -0.0054 0.48  
 377: 48 19 30  0   48 17 31  0             176082.6587  -0.0054  0.050  -0.0054 0.48  
 378: 48 19 30  0   48 18 31  0             176082.6587  -0.0054  0.050  -0.0054 0.02  
 379: 46 16 30  0   46 15 31  0             176171.8789   0.0498  0.050   0.0498 0.02  
 380: 46 16 30  0   46 16 31  0             176171.8789   0.0498  0.050   0.0498 0.48  
 381: 46 17 30  0   46 15 31  0             176171.8789   0.0498  0.050   0.0498 0.48  
 382: 46 17 30  0   46 16 31  0             176171.8789   0.0498  0.050   0.0498 0.02  
 383: 45 15 30  0   45 14 31  0             176213.0237  -0.0193  0.050  -0.0193 0.02  
 384: 45 15 30  0   45 15 31  0             176213.0237  -0.0193  0.050  -0.0193 0.48  
 385: 45 16 30  0   45 14 31  0             176213.0237  -0.0193  0.050  -0.0193 0.48  
 386: 45 16 30  0   45 15 31  0             176213.0237  -0.0193  0.050  -0.0193 0.02  
 387: 44 14 30  0   44 13 31  0             176252.0948  -0.0310  0.050  -0.0311 0.02  
 388: 44 14 30  0   44 14 31  0             176252.0948  -0.0310  0.050  -0.0311 0.48  
 389: 44 15 30  0   44 13 31  0             176252.0948  -0.0310  0.050  -0.0311 0.48  
 390: 44 15 30  0   44 14 31  0             176252.0948  -0.0310  0.050  -0.0311 0.02  
 391: 43 13 30  0   43 12 31  0             176289.1233  -0.0380  0.050  -0.0380 0.02  
 392: 43 13 30  0   43 13 31  0             176289.1233  -0.0380  0.050  -0.0380 0.48  
 393: 43 14 30  0   43 12 31  0             176289.1233  -0.0380  0.050  -0.0380 0.48  
 394: 43 14 30  0   43 13 31  0             176289.1233  -0.0380  0.050  -0.0380 0.02  
 395: 41 11 30  0   41 10 31  0             176357.4230   0.0108  0.050   0.0109 0.02  
 396: 41 11 30  0   41 11 31  0             176357.4230   0.0108  0.050   0.0109 0.48  
 397: 41 12 30  0   41 10 31  0             176357.4230   0.0108  0.050   0.0109 0.48  
 398: 41 12 30  0   41 11 31  0             176357.4230   0.0108  0.050   0.0109 0.02  
 399: 40 10 30  0   40  9 31  0             176388.7879   0.0041  0.050   0.0041 0.02  
 400: 40 10 30  0   40 10 31  0             176388.7879   0.0041  0.050   0.0041 0.48  
 401: 40 11 30  0   40  9 31  0             176388.7879   0.0041  0.050   0.0041 0.48  
 402: 40 11 30  0   40 10 31  0             176388.7879   0.0041  0.050   0.0041 0.02  
 403: 39  9 30  0   39  8 31  0             176418.4525   0.0323  0.050   0.0324 0.02  
 404: 39  9 30  0   39  9 31  0             176418.4525   0.0323  0.050   0.0324 0.48  
 405: 39 10 30  0   39  8 31  0             176418.4525   0.0323  0.050   0.0324 0.48  
 406: 39 10 30  0   39  9 31  0             176418.4525   0.0323  0.050   0.0324 0.02  
 407: 38  8 30  0   38  7 31  0             176446.3860  -0.0081  0.050  -0.0081 0.02  
 408: 38  8 30  0   38  8 31  0             176446.3860  -0.0081  0.050  -0.0081 0.48  
 409: 38  9 30  0   38  7 31  0             176446.3860  -0.0081  0.050  -0.0081 0.48  
 410: 38  9 30  0   38  8 31  0             176446.3860  -0.0081  0.050  -0.0081 0.02  
 411: 36  6 30  0   36  5 31  0             176497.6030  -0.0336  0.050  -0.0337 0.02  
 412: 36  6 30  0   36  6 31  0             176497.6030  -0.0336  0.050  -0.0337 0.48  
 413: 36  7 30  0   36  5 31  0             176497.6030  -0.0336  0.050  -0.0337 0.48  
 414: 36  7 30  0   36  6 31  0             176497.6030  -0.0336  0.050  -0.0337 0.02  
 415: 35  5 30  0   35  4 31  0             176521.0618   0.0207  0.050   0.0208 0.02  
 416: 35  5 30  0   35  5 31  0             176521.0618   0.0207  0.050   0.0208 0.48  
 417: 35  6 30  0   35  4 31  0             176521.0618   0.0207  0.050   0.0208 0.48  
 418: 35  6 30  0   35  5 31  0             176521.0618   0.0207  0.050   0.0208 0.02  
 419: 30  0 30  0   29  0 29  0             176538.8078   0.0132  0.050   0.0132 0.48  
 420: 30  0 30  0   29  1 29  0             176538.8078   0.0132  0.050   0.0132 0.02  
 421: 30  1 30  0   29  0 29  0             176538.8078   0.0132  0.050   0.0132 0.02  
 422: 30  1 30  0   29  1 29  0             176538.8078   0.0132  0.050   0.0132 0.48  
 423: 29  1 28  0   28  1 27  0             176541.1655   0.0165  0.050   0.0165 0.48  
 424: 29  1 28  0   28  2 27  0             176541.1655   0.0165  0.050   0.0165 0.02  
 425: 29  2 28  0   28  1 27  0             176541.1655   0.0165  0.050   0.0165 0.02  
 426: 29  2 28  0   28  2 27  0             176541.1655   0.0165  0.050   0.0165 0.48  
 427: 28  2 26  0   27  2 25  0             176543.2875  -0.0057  0.050  -0.0057 0.48  
 428: 28  2 26  0   27  3 25  0             176543.2875  -0.0057  0.050  -0.0057 0.02  
 429: 28  3 26  0   27  2 25  0             176543.2875  -0.0057  0.050  -0.0057 0.02  
 430: 28  3 26  0   27  3 25  0             176543.2875  -0.0057  0.050  -0.0057 0.48  
 431: 27  3 24  0   26  3 23  0             176545.3952   0.0118  0.050   0.0119 0.48  
 432: 27  3 24  0   26  4 23  0             176545.3952   0.0118  0.050   0.0119 0.01  
 433: 27  4 24  0   26  3 23  0             176545.3952   0.0118  0.050   0.0119 0.01  
 434: 27  4 24  0   26  4 23  0             176545.3952   0.0118  0.050   0.0119 0.48  
 435: 26  4 22  0   25  4 21  0             176547.6694   0.0196  0.050   0.0197 0.48  
 436: 26  4 22  0   25  5 21  0             176547.6694   0.0196  0.050   0.0197 0.01  
 437: 26  5 22  0   25  4 21  0             176547.6694   0.0196  0.050   0.0197 0.01  
 438: 26  5 22  0   25  5 21  0             176547.6694   0.0196  0.050   0.0197 0.48  
 439: 25  5 20  0   24  5 19  0             176550.4732   0.0077  0.050   0.0078 0.49  
 440: 25  5 20  0   24  6 19  0             176550.4732   0.0077  0.050   0.0078 0.01  
 441: 25  6 20  0   24  5 19  0             176550.4732   0.0077  0.050   0.0078 0.01  
 442: 25  6 20  0   24  6 19  0             176550.4732   0.0077  0.050   0.0078 0.49  
 443: 24  6 18  0   23  6 17  0             176554.5048   0.0169  0.050   0.0169 0.49  
 444: 24  6 18  0   23  7 17  0             176554.5048   0.0169  0.050   0.0169 0.01  
 445: 24  7 18  0   23  6 17  0             176554.5048   0.0169  0.050   0.0169 0.01  
 446: 24  7 18  0   23  7 17  0             176554.5048   0.0169  0.050   0.0169 0.49  
 447: 23  7 16  0   22  7 15  0             176560.9618  -0.0185  0.050  -0.0186 0.49  
 448: 23  7 16  0   22  8 15  0             176560.9618  -0.0185  0.050  -0.0186 0.01  
 449: 23  8 16  0   22  7 15  0             176560.9618  -0.0185  0.050  -0.0186 0.01  
 450: 23  8 16  0   22  8 15  0             176560.9618  -0.0185  0.050  -0.0186 0.49  
 451: 22  8 14  0   21  8 13  0             176572.6430   0.0385  0.050   0.0385 0.49  
 452: 22  8 14  0   21  9 13  0             176572.6430   0.0385  0.050   0.0385 0.01  
 453: 22  9 14  0   21  8 13  0             176572.6430   0.0385  0.050   0.0385 0.01  
 454: 22  9 14  0   21  9 13  0             176572.6430   0.0385  0.050   0.0385 0.49  
 455: 21  9 12  0   20  9 11  0             176595.6330   0.0169  0.050   0.0170 0.49  
 456: 21  9 12  0   20 10 11  0             176595.6330   0.0170  0.050   0.0170 0.01  
 457: 21 10 12  0   20  9 11  0             176595.6330   0.0169  0.050   0.0170 0.01  
 458: 21 10 12  0   20 10 11  0             176595.6330   0.0170  0.050   0.0170 0.49  
 459: 20 10 10  0   19 10  9  0             176647.0490  -0.0002  0.050   0.0148 0.49  
 460: 20 10 10  0   19 11  9  0             176647.0490   0.0323  0.050   0.0148 0.01  
 461: 20 11 10  0   19 10  9  0             176647.0490  -0.0026  0.050   0.0148 0.01  
 462: 20 11 10  0   19 11  9  0             176647.0490   0.0299  0.050   0.0148 0.49  
 463: 19 12  8  0   18 12  7  0             176780.4075   0.0065  0.050               
 464: 19 11  8  0   18 11  7  0             176789.4504   0.0313  0.050               
 465: 18 13  6  0   17 13  5  0             176882.3165  -0.0538  0.050               
 466: 18 12  6  0   17 12  5  0             177749.4028   0.0074  0.050               
 467: 17 14  3  0   16 14  2  0             179031.1334   0.0050  0.050               
 468: 17 13  4  0   16 13  3  0             180142.2743   0.0120  0.050               
 469: 63 32 31  0   63 31 32  0             180954.1888   0.0334  0.050   0.0335 0.02  
 470: 63 32 31  0   63 32 32  0             180954.1888   0.0334  0.050   0.0335 0.48  
 471: 63 33 31  0   63 31 32  0             180954.1888   0.0334  0.050   0.0335 0.48  
 472: 63 33 31  0   63 32 32  0             180954.1888   0.0334  0.050   0.0335 0.02  
 473: 62 31 31  0   62 30 32  0             181040.0064  -0.0203  0.050  -0.0204 0.02  
 474: 62 31 31  0   62 31 32  0             181040.0064  -0.0203  0.050  -0.0204 0.48  
 475: 62 32 31  0   62 30 32  0             181040.0064  -0.0203  0.050  -0.0204 0.48  
 476: 62 32 31  0   62 31 32  0             181040.0064  -0.0203  0.050  -0.0204 0.02  
 477: 60 29 31  0   60 28 32  0             181201.1686   0.0171  0.050   0.0172 0.02  
 478: 60 29 31  0   60 29 32  0             181201.1686   0.0171  0.050   0.0172 0.48  
 479: 60 30 31  0   60 28 32  0             181201.1686   0.0171  0.050   0.0172 0.48  
 480: 60 30 31  0   60 29 32  0             181201.1686   0.0171  0.050   0.0172 0.02  
 481: 59 28 31  0   59 27 32  0             181276.6838   0.0523  0.050   0.0523 0.02  
 482: 59 28 31  0   59 28 32  0             181276.6838   0.0523  0.050   0.0523 0.48  
 483: 59 29 31  0   59 27 32  0             181276.6838   0.0523  0.050   0.0523 0.48  
 484: 59 29 31  0   59 28 32  0             181276.6838   0.0523  0.050   0.0523 0.02  
 485: 57 26 31  0   57 25 32  0             181417.9054  -0.0683  0.050  -0.0683 0.02  
 486: 57 26 31  0   57 26 32  0             181417.9054  -0.0683  0.050  -0.0683 0.48  
 487: 57 27 31  0   57 25 32  0             181417.9054  -0.0683  0.050  -0.0683 0.48  
 488: 57 27 31  0   57 26 32  0             181417.9054  -0.0683  0.050  -0.0683 0.02  
 489: 56 25 31  0   56 24 32  0             181484.0537   0.0073  0.050   0.0073 0.02  
 490: 56 25 31  0   56 25 32  0             181484.0537   0.0073  0.050   0.0073 0.48  
 491: 56 26 31  0   56 24 32  0             181484.0537   0.0073  0.050   0.0073 0.48  
 492: 56 26 31  0   56 25 32  0             181484.0537   0.0073  0.050   0.0073 0.02  
 493: 18 14  5  0   17 14  4  0             181552.4503  -0.0337  0.050               
 494: 54 23 31  0   54 22 32  0             181607.5019  -0.0002  0.050  -0.0002 0.02  
 495: 54 23 31  0   54 23 32  0             181607.5019  -0.0002  0.050  -0.0002 0.48  
 496: 54 24 31  0   54 22 32  0             181607.5019  -0.0002  0.050  -0.0002 0.48  
 497: 54 24 31  0   54 23 32  0             181607.5019  -0.0002  0.050  -0.0002 0.02  
 498: 53 22 31  0   53 21 32  0             181665.0555  -0.0252  0.050  -0.0253 0.02  
 499: 53 22 31  0   53 22 32  0             181665.0555  -0.0252  0.050  -0.0253 0.48  
 500: 53 23 31  0   53 21 32  0             181665.0555  -0.0252  0.050  -0.0253 0.48  
 501: 53 23 31  0   53 22 32  0             181665.0555  -0.0252  0.050  -0.0253 0.02  
 502: 52 21 31  0   52 20 32  0             181720.0378   0.0181  0.050   0.0182 0.02  
 503: 52 21 31  0   52 21 32  0             181720.0378   0.0181  0.050   0.0182 0.48  
 504: 52 22 31  0   52 20 32  0             181720.0378   0.0181  0.050   0.0182 0.48  
 505: 52 22 31  0   52 21 32  0             181720.0378   0.0181  0.050   0.0182 0.02  
 506: 51 20 31  0   51 19 32  0             181772.4691   0.0585  0.050   0.0585 0.02  
 507: 51 20 31  0   51 20 32  0             181772.4691   0.0585  0.050   0.0585 0.48  
 508: 51 21 31  0   51 19 32  0             181772.4691   0.0585  0.050   0.0585 0.48  
 509: 51 21 31  0   51 20 32  0             181772.4691   0.0585  0.050   0.0585 0.02  
 510: 50 19 31  0   50 18 32  0             181822.3911   0.0474  0.050   0.0475 0.02  
 511: 50 19 31  0   50 19 32  0             181822.3911   0.0474  0.050   0.0475 0.48  
 512: 50 20 31  0   50 18 32  0             181822.3911   0.0474  0.050   0.0475 0.48  
 513: 50 20 31  0   50 19 32  0             181822.3911   0.0474  0.050   0.0475 0.02  
 514: 49 18 31  0   49 17 32  0             181869.9370   0.0310  0.050   0.0311 0.02  
 515: 49 18 31  0   49 18 32  0             181869.9370   0.0310  0.050   0.0311 0.48  
 516: 49 19 31  0   49 17 32  0             181869.9370   0.0310  0.050   0.0311 0.48  
 517: 49 19 31  0   49 18 32  0             181869.9370   0.0310  0.050   0.0311 0.02  
 518: 48 17 31  0   48 16 32  0             181915.1537  -0.0294  0.050  -0.0294 0.02  
 519: 48 17 31  0   48 17 32  0             181915.1537  -0.0294  0.050  -0.0294 0.48  
 520: 48 18 31  0   48 16 32  0             181915.1537  -0.0294  0.050  -0.0294 0.48  
 521: 48 18 31  0   48 17 32  0             181915.1537  -0.0294  0.050  -0.0294 0.02  
 522: 47 16 31  0   47 15 32  0             181958.2992   0.0408  0.050   0.0408 0.02  
 523: 47 16 31  0   47 16 32  0             181958.2992   0.0408  0.050   0.0408 0.48  
 524: 47 17 31  0   47 15 32  0             181958.2992   0.0408  0.050   0.0408 0.48  
 525: 47 17 31  0   47 16 32  0             181958.2992   0.0408  0.050   0.0408 0.02  
 526: 46 15 31  0   46 14 32  0             181999.2290   0.0160  0.050   0.0160 0.02  
 527: 46 15 31  0   46 15 32  0             181999.2290   0.0160  0.050   0.0160 0.48  
 528: 46 16 31  0   46 14 32  0             181999.2290   0.0160  0.050   0.0160 0.48  
 529: 46 16 31  0   46 15 32  0             181999.2290   0.0160  0.050   0.0160 0.02  
 530: 44 13 31  0   44 12 32  0             182075.0878   0.0126  0.050   0.0127 0.02  
 531: 44 13 31  0   44 13 32  0             182075.0878   0.0126  0.050   0.0127 0.48  
 532: 44 14 31  0   44 12 32  0             182075.0878   0.0126  0.050   0.0127 0.48  
 533: 44 14 31  0   44 13 32  0             182075.0878   0.0126  0.050   0.0127 0.02  
 534: 43 12 31  0   43 11 32  0             182110.2154   0.0802  0.050   0.0803 0.02  
 535: 43 12 31  0   43 12 32  0             182110.2154   0.0802  0.050   0.0803 0.48  
 536: 43 13 31  0   43 11 32  0             182110.2154   0.0802  0.050   0.0803 0.48  
 537: 43 13 31  0   43 12 32  0             182110.2154   0.0802  0.050   0.0803 0.02  
 538: 42 11 31  0   42 10 32  0             182143.3462  -0.0334  0.050  -0.0335 0.02  
 539: 42 11 31  0   42 11 32  0             182143.3462  -0.0334  0.050  -0.0335 0.48  
 540: 42 12 31  0   42 10 32  0             182143.3462  -0.0334  0.050  -0.0335 0.48  
 541: 42 12 31  0   42 11 32  0             182143.3462  -0.0334  0.050  -0.0335 0.02  
 542: 41 10 31  0   41  9 32  0             182174.8506  -0.0296  0.050  -0.0296 0.02  
 543: 41 10 31  0   41 10 32  0             182174.8506  -0.0296  0.050  -0.0296 0.48  
 544: 41 11 31  0   41  9 32  0             182174.8506  -0.0296  0.050  -0.0296 0.48  
 545: 41 11 31  0   41 10 32  0             182174.8506  -0.0296  0.050  -0.0296 0.02  
 546: 40  9 31  0   40  8 32  0             182204.7242   0.0179  0.050   0.0180 0.02  
 547: 40  9 31  0   40  9 32  0             182204.7242   0.0179  0.050   0.0180 0.48  
 548: 40 10 31  0   40  8 32  0             182204.7242   0.0179  0.050   0.0180 0.48  
 549: 40 10 31  0   40  9 32  0             182204.7242   0.0179  0.050   0.0180 0.02  
 550: 39  8 31  0   39  7 32  0             182232.9508   0.0251  0.050   0.0251 0.02  
 551: 39  8 31  0   39  8 32  0             182232.9508   0.0251  0.050   0.0251 0.48  
 552: 39  9 31  0   39  7 32  0             182232.9508   0.0251  0.050   0.0251 0.48  
 553: 39  9 31  0   39  8 32  0             182232.9508   0.0251  0.050   0.0251 0.02  
 554: 38  7 31  0   38  6 32  0             182259.5763  -0.0281  0.050  -0.0281 0.02  
 555: 38  7 31  0   38  7 32  0             182259.5763  -0.0281  0.050  -0.0281 0.48  
 556: 38  8 31  0   38  6 32  0             182259.5763  -0.0281  0.050  -0.0281 0.48  
 557: 38  8 31  0   38  7 32  0             182259.5763  -0.0281  0.050  -0.0281 0.02  
 558: 37  6 31  0   37  5 32  0             182284.8662   0.0595  0.050   0.0595 0.02  
 559: 37  6 31  0   37  6 32  0             182284.8662   0.0595  0.050   0.0595 0.48  
 560: 37  7 31  0   37  5 32  0             182284.8662   0.0595  0.050   0.0595 0.48  
 561: 37  7 31  0   37  6 32  0             182284.8662   0.0595  0.050   0.0595 0.02  
 562: 36  5 31  0   36  4 32  0             182308.5961   0.0012  0.050   0.0013 0.02  
 563: 36  5 31  0   36  5 32  0             182308.5961   0.0012  0.050   0.0013 0.48  
 564: 36  6 31  0   36  4 32  0             182308.5961   0.0012  0.050   0.0013 0.48  
 565: 36  6 31  0   36  5 32  0             182308.5961   0.0012  0.050   0.0013 0.02  
 566: 31  0 31  0   30  0 30  0             182326.0736   0.0118  0.050   0.0118 0.48  
 567: 31  0 31  0   30  1 30  0             182326.0736   0.0118  0.050   0.0118 0.02  
 568: 31  1 31  0   30  0 30  0             182326.0736   0.0118  0.050   0.0118 0.02  
 569: 31  1 31  0   30  1 30  0             182326.0736   0.0118  0.050   0.0118 0.48  
 570: 30  1 29  0   29  1 28  0             182328.4157   0.0120  0.050   0.0120 0.48  
 571: 30  1 29  0   29  2 28  0             182328.4157   0.0120  0.050   0.0120 0.02  
 572: 30  2 29  0   29  1 28  0             182328.4157   0.0120  0.050   0.0120 0.02  
 573: 30  2 29  0   29  2 28  0             182328.4157   0.0120  0.050   0.0120 0.48  
 574: 29  2 27  0   28  2 26  0             182330.5254   0.0082  0.050   0.0082 0.48  
 575: 29  2 27  0   28  3 26  0             182330.5254   0.0082  0.050   0.0082 0.02  
 576: 29  3 27  0   28  2 26  0             182330.5254   0.0082  0.050   0.0082 0.02  
 577: 29  3 27  0   28  3 26  0             182330.5254   0.0082  0.050   0.0082 0.48  
 578: 28  3 25  0   27  3 24  0             182332.5689   0.0199  0.050   0.0199 0.48  
 579: 28  3 25  0   27  4 24  0             182332.5689   0.0199  0.050   0.0199 0.02  
 580: 28  4 25  0   27  3 24  0             182332.5689   0.0199  0.050   0.0199 0.02  
 581: 28  4 25  0   27  4 24  0             182332.5689   0.0199  0.050   0.0199 0.48  
 582: 27  4 23  0   26  4 22  0             182334.7301   0.0203  0.050   0.0204 0.48  
 583: 27  4 23  0   26  5 22  0             182334.7301   0.0203  0.050   0.0204 0.01  
 584: 27  5 23  0   26  4 22  0             182334.7301   0.0203  0.050   0.0204 0.01  
 585: 27  5 23  0   26  5 22  0             182334.7301   0.0203  0.050   0.0204 0.48  
 586: 26  5 21  0   25  5 20  0             182337.3596   0.0303  0.050   0.0303 0.49  
 587: 26  6 21  0   25  5 20  0             182337.3596   0.0303  0.050   0.0303 0.02  
 588: 26  6 21  0   25  6 20  0             182337.3596   0.0303  0.050   0.0303 0.49  
 589: 25  6 19  0   24  6 18  0             182340.9762   0.0074  0.050   0.0075 0.49  
 590: 25  6 19  0   24  7 18  0             182340.9762   0.0074  0.050   0.0075 0.01  
 591: 25  7 19  0   24  6 18  0             182340.9762   0.0074  0.050   0.0075 0.01  
 592: 25  7 19  0   24  7 18  0             182340.9762   0.0074  0.050   0.0075 0.49  
 593: 24  7 17  0   23  7 16  0             182346.6723   0.0088  0.050   0.0088 0.49  
 594: 24  7 17  0   23  8 16  0             182346.6723   0.0088  0.050   0.0088 0.01  
 595: 24  8 17  0   23  7 16  0             182346.6723   0.0088  0.050   0.0088 0.01  
 596: 24  8 17  0   23  8 16  0             182346.6723   0.0088  0.050   0.0088 0.49  
 597: 34  3 31  0   34  2 32  0             182352.1867   0.0173  0.050   0.0173 0.02  
 598: 34  3 31  0   34  3 32  0             182352.1867   0.0173  0.050   0.0173 0.48  
 599: 34  4 31  0   34  2 32  0             182352.1867   0.0173  0.050   0.0173 0.48  
 600: 34  4 31  0   34  3 32  0             182352.1867   0.0173  0.050   0.0173 0.02  
 601: 23  8 15  0   22  8 14  0             182356.5078   0.0115  0.050   0.0115 0.49  
 602: 23  8 15  0   22  9 14  0             182356.5078   0.0115  0.050   0.0115 0.01  
 603: 23  9 15  0   22  8 14  0             182356.5078   0.0115  0.050   0.0115 0.01  
 604: 23  9 15  0   22  9 14  0             182356.5078   0.0115  0.050   0.0115 0.49  
 605: 33  2 31  0   33  1 32  0             182372.0420  -0.0299  0.050  -0.0299 0.02  
 606: 33  2 31  0   33  2 32  0             182372.0420  -0.0299  0.050  -0.0299 0.48  
 607: 33  3 31  0   33  1 32  0             182372.0420  -0.0299  0.050  -0.0299 0.48  
 608: 33  3 31  0   33  2 32  0             182372.0420  -0.0299  0.050  -0.0299 0.02  
 609: 22  9 13  0   21  9 12  0             182375.0683  -0.0170  0.050  -0.0171 0.49  
 610: 22  9 13  0   21 10 12  0             182375.0683  -0.0170  0.050  -0.0171 0.01  
 611: 22 10 13  0   21  9 12  0             182375.0683  -0.0170  0.050  -0.0171 0.01  
 612: 22 10 13  0   21 10 12  0             182375.0683  -0.0170  0.050  -0.0171 0.49  
 613: 21 10 11  0   20 10 10  0             182414.0403   0.0049  0.050   0.0061 0.49  
 614: 21 10 11  0   20 11 10  0             182414.0403   0.0073  0.050   0.0061 0.01  
 615: 21 11 11  0   20 10 10  0             182414.0403   0.0048  0.050   0.0061 0.01  
 616: 21 11 11  0   20 11 10  0             182414.0403   0.0071  0.050   0.0061 0.49  
 617: 18 16  3  0   17 16  2  0             182507.7879  -0.1118  0.050  -0.0369 0.32  
 618: 20 11  9  0   19 12  8  0             182507.7879   0.0808  0.050  -0.0369 0.02  
 619: 20 12  9  0   19 12  8  0             182507.7879  -0.0041  0.050  -0.0369 0.66  
 620: 20 11  9  0   19 11  8  0             182508.7455   0.0559  0.050   0.0538 0.97  
 621: 20 12  9  0   19 11  8  0             182508.7455  -0.0290  0.050   0.0538 0.03  
 622: 19 13  7  0   18 13  6  0             182729.1447   0.0436  0.050               
 623: 19 12  7  0   18 12  6  0             182875.4430  -0.0373  0.050               
 624: 18 15  4  0   17 15  3  0             183407.4510   0.0132  0.050               
 625: 18 16  2  0   17 16  1  0             183486.2839   0.0721  0.050               
 626: 15 13  2  0   14 11  3  0             185524.5505   0.0597  0.050               
 627: 14 10  4  0   13  8  5  0             185599.1771  -0.0375  0.050               
 628: 18 13  5  0   17 13  4  0             185986.3666   0.0083  0.050               
 629: 65 33 32  0   65 32 33  0             186671.7236   0.0432  0.050   0.0432 0.02  
 630: 65 33 32  0   65 33 33  0             186671.7236   0.0432  0.050   0.0432 0.48  
 631: 65 34 32  0   65 32 33  0             186671.7236   0.0432  0.050   0.0432 0.48  
 632: 65 34 32  0   65 33 33  0             186671.7236   0.0432  0.050   0.0432 0.02  
 633: 64 32 32  0   64 31 33  0             186758.6275  -0.0326  0.050  -0.0327 0.02  
 634: 64 32 32  0   64 32 33  0             186758.6275  -0.0326  0.050  -0.0327 0.48  
 635: 64 33 32  0   64 31 33  0             186758.6275  -0.0326  0.050  -0.0327 0.48  
 636: 64 33 32  0   64 32 33  0             186758.6275  -0.0326  0.050  -0.0327 0.02  
 637: 63 31 32  0   63 30 33  0             186842.1026  -0.0505  0.050  -0.0506 0.02  
 638: 63 31 32  0   63 31 33  0             186842.1026  -0.0505  0.050  -0.0506 0.48  
 639: 63 32 32  0   63 30 33  0             186842.1026  -0.0505  0.050  -0.0506 0.48  
 640: 63 32 32  0   63 31 33  0             186842.1026  -0.0505  0.050  -0.0506 0.02  
 641: 62 30 32  0   62 29 33  0             186922.2633  -0.0040  0.050  -0.0041 0.02  
 642: 62 30 32  0   62 30 33  0             186922.2633  -0.0040  0.050  -0.0041 0.48  
 643: 62 31 32  0   62 29 33  0             186922.2633  -0.0040  0.050  -0.0041 0.48  
 644: 62 31 32  0   62 30 33  0             186922.2633  -0.0040  0.050  -0.0041 0.02  
 645: 61 29 32  0   61 28 33  0             186999.1462   0.0378  0.050   0.0378 0.02  
 646: 61 29 32  0   61 29 33  0             186999.1462   0.0378  0.050   0.0378 0.48  
 647: 61 30 32  0   61 28 33  0             186999.1462   0.0378  0.050   0.0378 0.48  
 648: 61 30 32  0   61 29 33  0             186999.1462   0.0378  0.050   0.0378 0.02  
 649: 15 12  3  0   14 10  4  0             187013.5522  -0.0076  0.050               
 650: 59 27 32  0   59 26 33  0             187143.3341  -0.0458  0.050  -0.0458 0.02  
 651: 59 27 32  0   59 27 33  0             187143.3341  -0.0458  0.050  -0.0458 0.48  
 652: 59 28 32  0   59 26 33  0             187143.3341  -0.0458  0.050  -0.0458 0.48  
 653: 59 28 32  0   59 27 33  0             187143.3341  -0.0458  0.050  -0.0458 0.02  
 654: 57 25 32  0   57 24 33  0             187275.8219   0.0596  0.050   0.0596 0.02  
 655: 57 25 32  0   57 25 33  0             187275.8219   0.0596  0.050   0.0596 0.48  
 656: 57 26 32  0   57 24 33  0             187275.8219   0.0596  0.050   0.0596 0.48  
 657: 57 26 32  0   57 25 33  0             187275.8219   0.0596  0.050   0.0596 0.02  
 658: 56 24 32  0   56 23 33  0             187337.6860  -0.0470  0.050  -0.0470 0.02  
 659: 56 24 32  0   56 24 33  0             187337.6860  -0.0470  0.050  -0.0470 0.48  
 660: 56 25 32  0   56 23 33  0             187337.6860  -0.0470  0.050  -0.0470 0.48  
 661: 56 25 32  0   56 24 33  0             187337.6860  -0.0470  0.050  -0.0470 0.02  
 662: 55 23 32  0   55 22 33  0             187396.9984  -0.0141  0.050  -0.0141 0.02  
 663: 55 23 32  0   55 23 33  0             187396.9984  -0.0141  0.050  -0.0141 0.48  
 664: 55 24 32  0   55 22 33  0             187396.9984  -0.0141  0.050  -0.0141 0.48  
 665: 55 24 32  0   55 23 33  0             187396.9984  -0.0141  0.050  -0.0141 0.02  
 666: 54 22 32  0   54 21 33  0             187453.6813  -0.0087  0.050  -0.0088 0.02  
 667: 54 22 32  0   54 22 33  0             187453.6813  -0.0087  0.050  -0.0088 0.48  
 668: 54 23 32  0   54 21 33  0             187453.6813  -0.0087  0.050  -0.0088 0.48  
 669: 54 23 32  0   54 22 33  0             187453.6813  -0.0087  0.050  -0.0088 0.02  
 670: 53 21 32  0   53 20 33  0             187507.8269  -0.0257  0.050  -0.0257 0.02  
 671: 53 21 32  0   53 21 33  0             187507.8269  -0.0257  0.050  -0.0257 0.48  
 672: 53 22 32  0   53 20 33  0             187507.8269  -0.0257  0.050  -0.0257 0.48  
 673: 53 22 32  0   53 21 33  0             187507.8269  -0.0257  0.050  -0.0257 0.02  
 674: 52 20 32  0   52 19 33  0             187559.5306  -0.0546  0.050  -0.0547 0.02  
 675: 52 20 32  0   52 20 33  0             187559.5306  -0.0546  0.050  -0.0547 0.48  
 676: 52 21 32  0   52 19 33  0             187559.5306  -0.0546  0.050  -0.0547 0.48  
 677: 52 21 32  0   52 20 33  0             187559.5306  -0.0546  0.050  -0.0547 0.02  
 678: 51 19 32  0   51 18 33  0             187608.9347  -0.0362  0.050  -0.0363 0.02  
 679: 51 19 32  0   51 19 33  0             187608.9347  -0.0362  0.050  -0.0363 0.48  
 680: 51 20 32  0   51 18 33  0             187608.9347  -0.0362  0.050  -0.0363 0.48  
 681: 51 20 32  0   51 19 33  0             187608.9347  -0.0362  0.050  -0.0363 0.02  
 682: 50 18 32  0   50 17 33  0             187656.0476  -0.0431  0.050  -0.0431 0.02  
 683: 50 18 32  0   50 18 33  0             187656.0476  -0.0431  0.050  -0.0431 0.48  
 684: 50 19 32  0   50 17 33  0             187656.0476  -0.0431  0.050  -0.0431 0.48  
 685: 50 19 32  0   50 18 33  0             187656.0476  -0.0431  0.050  -0.0431 0.02  
 686: 49 17 32  0   49 16 33  0             187701.0032  -0.0203  0.050  -0.0203 0.02  
 687: 49 17 32  0   49 17 33  0             187701.0032  -0.0203  0.050  -0.0203 0.48  
 688: 49 18 32  0   49 16 33  0             187701.0032  -0.0203  0.050  -0.0203 0.48  
 689: 49 18 32  0   49 17 33  0             187701.0032  -0.0203  0.050  -0.0203 0.02  
 690: 48 16 32  0   48 15 33  0             187743.8209  -0.0258  0.050  -0.0259 0.02  
 691: 48 16 32  0   48 16 33  0             187743.8209  -0.0258  0.050  -0.0259 0.48  
 692: 48 17 32  0   48 15 33  0             187743.8209  -0.0258  0.050  -0.0259 0.48  
 693: 48 17 32  0   48 16 33  0             187743.8209  -0.0258  0.050  -0.0259 0.02  
 694: 47 15 32  0   47 14 33  0             187784.6657   0.0299  0.050   0.0300 0.02  
 695: 47 15 32  0   47 15 33  0             187784.6657   0.0299  0.050   0.0300 0.48  
 696: 47 16 32  0   47 14 33  0             187784.6657   0.0299  0.050   0.0300 0.48  
 697: 47 16 32  0   47 15 33  0             187784.6657   0.0299  0.050   0.0300 0.02  
 698: 46 14 32  0   46 13 33  0             187823.4375  -0.0264  0.050  -0.0264 0.02  
 699: 46 14 32  0   46 14 33  0             187823.4375  -0.0264  0.050  -0.0264 0.48  
 700: 46 15 32  0   46 13 33  0             187823.4375  -0.0264  0.050  -0.0264 0.48  
 701: 46 15 32  0   46 14 33  0             187823.4375  -0.0264  0.050  -0.0264 0.02  
 702: 44 12 32  0   44 11 33  0             187895.5138  -0.0096  0.050  -0.0096 0.02  
 703: 44 12 32  0   44 12 33  0             187895.5138  -0.0096  0.050  -0.0096 0.48  
 704: 44 13 32  0   44 11 33  0             187895.5138  -0.0096  0.050  -0.0096 0.48  
 705: 44 13 32  0   44 12 33  0             187895.5138  -0.0096  0.050  -0.0096 0.02  
 706: 43 11 32  0   43 10 33  0             187928.8304  -0.0625  0.050  -0.0626 0.02  
 707: 43 11 32  0   43 11 33  0             187928.8304  -0.0625  0.050  -0.0626 0.48  
 708: 43 12 32  0   43 10 33  0             187928.8304  -0.0625  0.050  -0.0626 0.48  
 709: 43 12 32  0   43 11 33  0             187928.8304  -0.0625  0.050  -0.0626 0.02  
 710: 42 10 32  0   42  9 33  0             187960.5894   0.0112  0.050   0.0112 0.02  
 711: 42 10 32  0   42 10 33  0             187960.5894   0.0112  0.050   0.0112 0.48  
 712: 42 11 32  0   42  9 33  0             187960.5894   0.0112  0.050   0.0112 0.48  
 713: 42 11 32  0   42 10 33  0             187960.5894   0.0112  0.050   0.0112 0.02  
 714: 41  9 32  0   41  8 33  0             187990.6662   0.0221  0.050   0.0221 0.02  
 715: 41  9 32  0   41  9 33  0             187990.6662   0.0221  0.050   0.0221 0.48  
 716: 41 10 32  0   41  8 33  0             187990.6662   0.0221  0.050   0.0221 0.48  
 717: 41 10 32  0   41  9 33  0             187990.6662   0.0221  0.050   0.0221 0.02  
 718: 40  8 32  0   40  7 33  0             188019.1883   0.0344  0.050   0.0345 0.02  
 719: 40  8 32  0   40  8 33  0             188019.1883   0.0344  0.050   0.0345 0.48  
 720: 40  9 32  0   40  7 33  0             188019.1883   0.0344  0.050   0.0345 0.48  
 721: 40  9 32  0   40  8 33  0             188019.1883   0.0344  0.050   0.0345 0.02  
 722: 39  7 32  0   39  6 33  0             188046.1426  -0.0261  0.050  -0.0262 0.02  
 723: 39  7 32  0   39  7 33  0             188046.1426  -0.0261  0.050  -0.0262 0.48  
 724: 39  8 32  0   39  6 33  0             188046.1426  -0.0261  0.050  -0.0262 0.48  
 725: 39  8 32  0   39  7 33  0             188046.1426  -0.0261  0.050  -0.0262 0.02  
 726: 38  6 32  0   38  5 33  0             188071.8026   0.0535  0.050   0.0536 0.02  
 727: 38  6 32  0   38  6 33  0             188071.8026   0.0535  0.050   0.0536 0.48  
 728: 38  7 32  0   38  5 33  0             188071.8026   0.0535  0.050   0.0536 0.48  
 729: 38  7 32  0   38  6 33  0             188071.8026   0.0535  0.050   0.0536 0.02  
 730: 37  5 32  0   37  4 33  0             188095.9610   0.0083  0.050   0.0083 0.02  
 731: 37  5 32  0   37  5 33  0             188095.9610   0.0083  0.050   0.0083 0.48  
 732: 37  6 32  0   37  4 33  0             188095.9610   0.0083  0.050   0.0083 0.48  
 733: 37  6 32  0   37  5 33  0             188095.9610   0.0083  0.050   0.0083 0.02  
 734: 32  0 32  0   31  0 31  0             188113.2837   0.0365  0.050   0.0365 0.48  
 735: 32  0 32  0   31  1 31  0             188113.2837   0.0365  0.050   0.0365 0.02  
 736: 32  1 32  0   31  0 31  0             188113.2837   0.0365  0.050   0.0365 0.02  
 737: 32  1 32  0   31  1 31  0             188113.2837   0.0365  0.050   0.0365 0.48  
 738: 31  1 30  0   30  1 29  0             188115.5989   0.0222  0.050   0.0222 0.48  
 739: 31  1 30  0   30  2 29  0             188115.5989   0.0222  0.050   0.0222 0.02  
 740: 31  2 30  0   30  1 29  0             188115.5989   0.0222  0.050   0.0222 0.02  
 741: 31  2 30  0   30  2 29  0             188115.5989   0.0222  0.050   0.0222 0.48  
 742: 30  2 28  0   29  2 27  0             188117.6843   0.0239  0.050   0.0239 0.48  
 743: 30  2 28  0   29  3 27  0             188117.6843   0.0239  0.050   0.0239 0.02  
 744: 30  3 28  0   29  2 27  0             188117.6843   0.0239  0.050   0.0239 0.02  
 745: 30  3 28  0   29  3 27  0             188117.6843   0.0239  0.050   0.0239 0.48  
 746: 29  3 26  0   28  3 25  0             188119.6653   0.0285  0.050   0.0285 0.48  
 747: 29  3 26  0   28  4 25  0             188119.6653   0.0285  0.050   0.0285 0.02  
 748: 29  4 26  0   28  3 25  0             188119.6653   0.0285  0.050   0.0285 0.02  
 749: 29  4 26  0   28  4 25  0             188119.6653   0.0285  0.050   0.0285 0.48  
 750: 28  4 24  0   27  4 23  0             188121.7152   0.0152  0.050   0.0152 0.48  
 751: 28  4 24  0   27  5 23  0             188121.7152   0.0152  0.050   0.0152 0.01  
 752: 28  5 24  0   27  4 23  0             188121.7152   0.0152  0.050   0.0152 0.01  
 753: 28  5 24  0   27  5 23  0             188121.7152   0.0152  0.050   0.0152 0.48  
 754: 27  5 22  0   26  5 21  0             188124.1372  -0.0072  0.050  -0.0072 0.49  
 755: 27  5 22  0   26  6 21  0             188124.1372  -0.0072  0.050  -0.0072 0.01  
 756: 27  6 22  0   26  5 21  0             188124.1372  -0.0072  0.050  -0.0072 0.01  
 757: 27  6 22  0   26  6 21  0             188124.1372  -0.0072  0.050  -0.0072 0.49  
 758: 26  6 20  0   25  6 19  0             188127.4437  -0.0111  0.050  -0.0111 0.49  
 759: 26  6 20  0   25  7 19  0             188127.4437  -0.0111  0.050  -0.0111 0.01  
 760: 26  7 20  0   25  6 19  0             188127.4437  -0.0111  0.050  -0.0111 0.01  
 761: 26  7 20  0   25  7 19  0             188127.4437  -0.0111  0.050  -0.0111 0.49  
 762: 25  7 18  0   24  7 17  0             188132.4769  -0.0163  0.050  -0.0163 0.49  
 763: 25  7 18  0   24  8 17  0             188132.4769  -0.0163  0.050  -0.0163 0.01  
 764: 25  8 18  0   24  7 17  0             188132.4769  -0.0163  0.050  -0.0163 0.01  
 765: 25  8 18  0   24  8 17  0             188132.4769  -0.0163  0.050  -0.0163 0.49  
 766: 24  8 16  0   23  8 15  0             188140.8856  -0.0359  0.050  -0.0359 0.49  
 767: 24  8 16  0   23  9 15  0             188140.8856  -0.0359  0.050  -0.0359 0.01  
 768: 24  9 16  0   23  8 15  0             188140.8856  -0.0359  0.050  -0.0359 0.01  
 769: 24  9 16  0   23  9 15  0             188140.8856  -0.0359  0.050  -0.0359 0.49  
 770: 23  9 14  0   22  9 13  0             188156.2502   0.0089  0.050   0.0090 0.49  
 771: 23  9 14  0   22 10 13  0             188156.2502   0.0089  0.050   0.0090 0.01  
 772: 23 10 14  0   22  9 13  0             188156.2502   0.0089  0.050   0.0090 0.01  
 773: 23 10 14  0   22 10 13  0             188156.2502   0.0089  0.050   0.0090 0.49  
 774: 34  2 32  0   34  1 33  0             188160.9167   0.0534  0.050   0.0534 0.02  
 775: 34  2 32  0   34  2 33  0             188160.9167   0.0534  0.050   0.0534 0.48  
 776: 34  3 32  0   34  1 33  0             188160.9167   0.0534  0.050   0.0534 0.48  
 777: 34  3 32  0   34  2 33  0             188160.9167   0.0534  0.050   0.0534 0.02  
 778: 33  1 32  0   33  0 33  0             188180.1352   0.0235  0.050   0.0235 0.02  
 779: 33  1 32  0   33  1 33  0             188180.1352   0.0235  0.050   0.0235 0.48  
 780: 33  2 32  0   33  0 33  0             188180.1352   0.0235  0.050   0.0235 0.48  
 781: 33  2 32  0   33  1 33  0             188180.1352   0.0235  0.050   0.0235 0.02  
 782: 22 10 12  0   21 10 11  0             188186.6714  -0.0060  0.050  -0.0060 0.49  
 783: 22 10 12  0   21 11 11  0             188186.6714  -0.0059  0.050  -0.0060 0.01  
 784: 22 11 12  0   21 10 11  0             188186.6714  -0.0060  0.050  -0.0060 0.01  
 785: 22 11 12  0   21 11 11  0             188186.6714  -0.0059  0.050  -0.0060 0.49  
 786: 21 11 10  0   20 11  9  0             188254.6224  -0.0598  0.050  -0.0200 0.49  
 787: 21 11 10  0   20 12  9  0             188254.6224   0.0251  0.050  -0.0200 0.01  
 788: 21 12 10  0   20 12  9  0             188254.6224   0.0185  0.050  -0.0200 0.49  
 789: 20 13  8  0   19 13  7  0             188427.9417  -0.0378  0.050               
 790: 19 14  6  0   18 14  5  0             188447.1540  -0.0909  0.050   0.0622 0.48  
 791: 20 12  8  0   19 12  7  0             188447.1540   0.2018  0.050   0.0622 0.52  
 792: 18 15  3  0   17 15  2  0             188604.1016  -0.0124  0.050               
 793: 18 14  4  0   17 14  3  0             191312.2186  -0.0145  0.050               
 794: 67 34 33  0   67 33 34  0             192386.6309   0.0688  0.050   0.0689 0.02  
 795: 67 34 33  0   67 34 34  0             192386.6309   0.0688  0.050   0.0689 0.48  
 796: 67 35 33  0   67 33 34  0             192386.6309   0.0688  0.050   0.0689 0.48  
 797: 67 35 33  0   67 34 34  0             192386.6309   0.0688  0.050   0.0689 0.02  
 798: 19 17  3  0   18 17  2  0             192513.3344  -0.0093  0.050               
 799: 65 32 33  0   65 31 34  0             192559.4666   0.0598  0.050   0.0599 0.04  
 800: 65 32 33  0   65 32 34  0             192559.4666   0.0598  0.050   0.0599 0.93  
 801: 65 33 33  0   65 32 34  0             192559.4666   0.0598  0.050   0.0599 0.04  
 802: 19 15  5  0   18 15  4  0             192647.2494   0.0133  0.050               
 803: 63 30 33  0   63 29 34  0             192719.0236  -0.0259  0.050  -0.0260 0.02  
 804: 63 30 33  0   63 30 34  0             192719.0236  -0.0259  0.050  -0.0260 0.48  
 805: 63 31 33  0   63 29 34  0             192719.0236  -0.0259  0.050  -0.0260 0.48  
 806: 63 31 33  0   63 30 34  0             192719.0236  -0.0259  0.050  -0.0260 0.02  
 807: 62 29 33  0   62 28 34  0             192794.2014   0.0339  0.050   0.0340 0.02  
 808: 62 29 33  0   62 29 34  0             192794.2014   0.0339  0.050   0.0340 0.48  
 809: 62 30 33  0   62 28 34  0             192794.2014   0.0339  0.050   0.0340 0.48  
 810: 62 30 33  0   62 29 34  0             192794.2014   0.0339  0.050   0.0340 0.02  
 811: 61 28 33  0   61 27 34  0             192866.2575  -0.0195  0.050  -0.0195 0.02  
 812: 61 28 33  0   61 28 34  0             192866.2575  -0.0195  0.050  -0.0195 0.48  
 813: 61 29 33  0   61 27 34  0             192866.2575  -0.0195  0.050  -0.0195 0.48  
 814: 61 29 33  0   61 28 34  0             192866.2575  -0.0195  0.050  -0.0195 0.02  
 815: 14  9  5  0   13  7  6  0             192972.6685   0.0374  0.050               
 816: 59 26 33  0   59 25 34  0             193001.8426   0.0029  0.050   0.0029 0.02  
 817: 59 26 33  0   59 26 34  0             193001.8426   0.0029  0.050   0.0029 0.48  
 818: 59 27 33  0   59 25 34  0             193001.8426   0.0029  0.050   0.0029 0.48  
 819: 59 27 33  0   59 26 34  0             193001.8426   0.0029  0.050   0.0029 0.02  
 820: 58 25 33  0   58 24 34  0             193065.5387   0.0669  0.050   0.0669 0.02  
 821: 58 25 33  0   58 25 34  0             193065.5387   0.0669  0.050   0.0669 0.48  
 822: 58 26 33  0   58 24 34  0             193065.5387   0.0669  0.050   0.0669 0.48  
 823: 58 26 33  0   58 25 34  0             193065.5387   0.0669  0.050   0.0669 0.02  
 824: 57 24 33  0   57 23 34  0             193126.4741   0.0203  0.050   0.0204 0.02  
 825: 57 24 33  0   57 24 34  0             193126.4741   0.0203  0.050   0.0204 0.48  
 826: 57 25 33  0   57 23 34  0             193126.4741   0.0203  0.050   0.0204 0.48  
 827: 57 25 33  0   57 24 34  0             193126.4741   0.0203  0.050   0.0204 0.02  
 828: 19 17  2  0   18 17  1  0             193170.3629  -0.0306  0.050               
 829: 56 23 33  0   56 22 34  0             193184.9340   0.0639  0.050   0.0640 0.02  
 830: 56 23 33  0   56 23 34  0             193184.9340   0.0639  0.050   0.0640 0.48  
 831: 56 24 33  0   56 22 34  0             193184.9340   0.0639  0.050   0.0640 0.48  
 832: 56 24 33  0   56 23 34  0             193184.9340   0.0639  0.050   0.0640 0.02  
 833: 55 22 33  0   55 21 34  0             193240.7109  -0.0923  0.050  -0.0923 0.02  
 834: 55 22 33  0   55 22 34  0             193240.7109  -0.0923  0.050  -0.0923 0.48  
 835: 55 23 33  0   55 21 34  0             193240.7109  -0.0923  0.050  -0.0923 0.48  
 836: 55 23 33  0   55 22 34  0             193240.7109  -0.0923  0.050  -0.0923 0.02  
 837: 54 21 33  0   54 20 34  0             193294.3813   0.0475  0.050   0.0475 0.02  
 838: 54 21 33  0   54 21 34  0             193294.3813   0.0475  0.050   0.0475 0.48  
 839: 54 22 33  0   54 20 34  0             193294.3813   0.0475  0.050   0.0475 0.48  
 840: 54 22 33  0   54 21 34  0             193294.3813   0.0475  0.050   0.0475 0.02  
 841: 53 20 33  0   53 19 34  0             193345.5578   0.0171  0.050   0.0172 0.02  
 842: 53 20 33  0   53 20 34  0             193345.5578   0.0171  0.050   0.0172 0.48  
 843: 53 21 33  0   53 19 34  0             193345.5578   0.0171  0.050   0.0172 0.48  
 844: 53 21 33  0   53 20 34  0             193345.5578   0.0171  0.050   0.0172 0.02  
 845: 51 18 33  0   51 17 34  0             193441.3195   0.0300  0.050   0.0300 0.02  
 846: 51 18 33  0   51 18 34  0             193441.3195   0.0300  0.050   0.0300 0.48  
 847: 51 19 33  0   51 17 34  0             193441.3195   0.0300  0.050   0.0300 0.48  
 848: 51 19 33  0   51 18 34  0             193441.3195   0.0300  0.050   0.0300 0.02  
 849: 50 17 33  0   50 16 34  0             193486.0135   0.0333  0.050   0.0333 0.02  
 850: 50 17 33  0   50 17 34  0             193486.0135   0.0333  0.050   0.0333 0.48  
 851: 50 18 33  0   50 16 34  0             193486.0135   0.0333  0.050   0.0333 0.48  
 852: 50 18 33  0   50 17 34  0             193486.0135   0.0333  0.050   0.0333 0.02  
 853: 49 16 33  0   49 15 34  0             193528.6412  -0.0033  0.050  -0.0033 0.02  
 854: 49 16 33  0   49 16 34  0             193528.6412  -0.0033  0.050  -0.0033 0.48  
 855: 49 17 33  0   49 15 34  0             193528.6412  -0.0033  0.050  -0.0033 0.48  
 856: 49 17 33  0   49 16 34  0             193528.6412  -0.0033  0.050  -0.0033 0.02  
 857: 48 15 33  0   48 14 34  0             193569.3306  -0.0221  0.050  -0.0221 0.02  
 858: 48 15 33  0   48 15 34  0             193569.3306  -0.0221  0.050  -0.0221 0.48  
 859: 48 16 33  0   48 14 34  0             193569.3306  -0.0221  0.050  -0.0221 0.48  
 860: 48 16 33  0   48 15 34  0             193569.3306  -0.0221  0.050  -0.0221 0.02  
 861: 47 14 33  0   47 13 34  0             193608.1927   0.0193  0.050   0.0194 0.02  
 862: 47 14 33  0   47 14 34  0             193608.1927   0.0193  0.050   0.0194 0.48  
 863: 47 15 33  0   47 13 34  0             193608.1927   0.0193  0.050   0.0194 0.48  
 864: 47 15 33  0   47 14 34  0             193608.1927   0.0193  0.050   0.0194 0.02  
 865: 46 13 33  0   46 12 34  0             193645.2109   0.0379  0.050   0.0380 0.02  
 866: 46 13 33  0   46 13 34  0             193645.2109   0.0379  0.050   0.0380 0.48  
 867: 46 14 33  0   46 12 34  0             193645.2109   0.0379  0.050   0.0380 0.48  
 868: 46 14 33  0   46 13 34  0             193645.2109   0.0379  0.050   0.0380 0.02  
 869: 45 12 33  0   45 11 34  0             193680.4494   0.0326  0.050   0.0327 0.02  
 870: 45 12 33  0   45 12 34  0             193680.4494   0.0326  0.050   0.0327 0.48  
 871: 45 13 33  0   45 11 34  0             193680.4494   0.0326  0.050   0.0327 0.48  
 872: 45 13 33  0   45 12 34  0             193680.4494   0.0326  0.050   0.0327 0.02  
 873: 44 11 33  0   44 10 34  0             193713.9497  -0.0188  0.050  -0.0189 0.02  
 874: 44 11 33  0   44 11 34  0             193713.9497  -0.0188  0.050  -0.0189 0.48  
 875: 44 12 33  0   44 10 34  0             193713.9497  -0.0188  0.050  -0.0189 0.48  
 876: 44 12 33  0   44 11 34  0             193713.9497  -0.0188  0.050  -0.0189 0.02  
 877: 43 10 33  0   43  9 34  0             193745.9031   0.0127  0.050   0.0128 0.02  
 878: 43 10 33  0   43 10 34  0             193745.9031   0.0127  0.050   0.0128 0.48  
 879: 43 11 33  0   43  9 34  0             193745.9031   0.0127  0.050   0.0128 0.48  
 880: 43 11 33  0   43 10 34  0             193745.9031   0.0127  0.050   0.0128 0.02  
 881: 42  9 33  0   42  8 34  0             193776.2465   0.0038  0.050   0.0039 0.02  
 882: 42  9 33  0   42  9 34  0             193776.2465   0.0038  0.050   0.0039 0.48  
 883: 42 10 33  0   42  8 34  0             193776.2465   0.0038  0.050   0.0039 0.48  
 884: 42 10 33  0   42  9 34  0             193776.2465   0.0038  0.050   0.0039 0.02  
 885: 40  7 33  0   40  6 34  0             193832.5079   0.0344  0.050   0.0344 0.02  
 886: 40  7 33  0   40  7 34  0             193832.5079   0.0344  0.050   0.0344 0.48  
 887: 40  8 33  0   40  6 34  0             193832.5079   0.0344  0.050   0.0344 0.48  
 888: 40  8 33  0   40  7 34  0             193832.5079   0.0344  0.050   0.0344 0.02  
 889: 39  6 33  0   39  5 34  0             193858.5050   0.0395  0.050   0.0395 0.02  
 890: 39  6 33  0   39  6 34  0             193858.5050   0.0395  0.050   0.0395 0.48  
 891: 39  7 33  0   39  5 34  0             193858.5050   0.0395  0.050   0.0395 0.48  
 892: 39  7 33  0   39  6 34  0             193858.5050   0.0395  0.050   0.0395 0.02  
 893: 33  0 33  0   32  0 32  0             193900.3626   0.0145  0.050   0.0146 0.48  
 894: 33  0 33  0   32  1 32  0             193900.3626   0.0145  0.050   0.0146 0.02  
 895: 33  1 33  0   32  0 32  0             193900.3626   0.0145  0.050   0.0146 0.02  
 896: 33  1 33  0   32  1 32  0             193900.3626   0.0145  0.050   0.0146 0.48  
 897: 32  1 31  0   31  1 30  0             193902.6696   0.0041  0.050   0.0042 0.48  
 898: 32  1 31  0   31  2 30  0             193902.6696   0.0041  0.050   0.0042 0.02  
 899: 32  2 31  0   31  1 30  0             193902.6696   0.0041  0.050   0.0042 0.02  
 900: 32  2 31  0   31  2 30  0             193902.6696   0.0041  0.050   0.0042 0.48  
 901: 31  2 29  0   30  2 28  0             193904.7362   0.0160  0.050   0.0161 0.48  
 902: 31  2 29  0   30  3 28  0             193904.7362   0.0160  0.050   0.0161 0.02  
 903: 31  3 29  0   30  2 28  0             193904.7362   0.0160  0.050   0.0161 0.02  
 904: 31  3 29  0   30  3 28  0             193904.7362   0.0160  0.050   0.0161 0.48  
 905: 30  3 27  0   29  3 26  0             193906.6244  -0.0191  0.050  -0.0191 0.48  
 906: 30  3 27  0   29  4 26  0             193906.6244  -0.0191  0.050  -0.0191 0.02  
 907: 30  4 27  0   29  3 26  0             193906.6244  -0.0191  0.050  -0.0191 0.02  
 908: 30  4 27  0   29  4 26  0             193906.6244  -0.0191  0.050  -0.0191 0.48  
 909: 29  4 25  0   28  4 24  0             193908.5997  -0.0160  0.050  -0.0160 0.48  
 910: 29  4 25  0   28  5 24  0             193908.5997  -0.0160  0.050  -0.0160 0.01  
 911: 29  5 25  0   28  4 24  0             193908.5997  -0.0160  0.050  -0.0160 0.01  
 912: 29  5 25  0   28  5 24  0             193908.5997  -0.0160  0.050  -0.0160 0.48  
 913: 28  5 23  0   27  5 22  0             193910.9123   0.0101  0.050   0.0101 0.94  
 914: 28  5 23  0   27  6 22  0             193910.9123   0.0101  0.050   0.0101 0.03  
 915: 28  6 23  0   27  5 22  0             193910.9123   0.0101  0.050   0.0101 0.03  
 916: 27  6 21  0   26  6 20  0             193913.9074  -0.0184  0.050  -0.0185 0.49  
 917: 27  6 21  0   26  7 20  0             193913.9074  -0.0184  0.050  -0.0185 0.01  
 918: 27  7 21  0   26  6 20  0             193913.9074  -0.0184  0.050  -0.0185 0.01  
 919: 27  7 21  0   26  7 20  0             193913.9074  -0.0184  0.050  -0.0185 0.49  
 920: 26  7 19  0   25  7 18  0             193918.4180   0.0032  0.050   0.0033 0.49  
 921: 26  8 19  0   25  7 18  0             193918.4180   0.0032  0.050   0.0033 0.01  
 922: 26  8 19  0   25  8 18  0             193918.4180   0.0032  0.050   0.0033 0.49  
 923: 25  8 17  0   24  8 16  0             193925.7409   0.0227  0.050   0.0228 0.49  
 924: 25  8 17  0   24  9 16  0             193925.7409   0.0227  0.050   0.0228 0.01  
 925: 25  9 17  0   24  8 16  0             193925.7409   0.0227  0.050   0.0228 0.01  
 926: 25  9 17  0   24  9 16  0             193925.7409   0.0227  0.050   0.0228 0.49  
 927: 36  4 33  0   36  3 34  0             193928.6038   0.0059  0.050               
 928: 24  9 15  0   23  9 14  0             193938.5705   0.0182  0.050   0.0183 0.49  
 929: 24  9 15  0   23 10 14  0             193938.5705   0.0182  0.050   0.0183 0.01  
 930: 24 10 15  0   23  9 14  0             193938.5705   0.0182  0.050   0.0183 0.01  
 931: 24 10 15  0   23 10 14  0             193938.5705   0.0182  0.050   0.0183 0.49  
 932: 23 10 13  0   22 10 12  0             193962.9654   0.0274  0.050   0.0274 0.49  
 933: 23 10 13  0   22 11 12  0             193962.9654   0.0274  0.050   0.0274 0.01  
 934: 23 11 13  0   22 10 12  0             193962.9654   0.0274  0.050   0.0274 0.01  
 935: 23 11 13  0   22 11 12  0             193962.9654   0.0274  0.050   0.0274 0.49  
 936: 22 11 11  0   21 11 10  0             194014.0251   0.0111  0.050   0.0142 0.49  
 937: 22 11 11  0   21 12 10  0             194014.0251   0.0177  0.050   0.0142 0.01  
 938: 22 12 11  0   21 11 10  0             194014.0251   0.0106  0.050   0.0142 0.01  
 939: 22 12 11  0   21 12 10  0             194014.0251   0.0172  0.050   0.0142 0.49  
 940: 21 13  9  0   20 13  8  0             194136.5279  -0.0096  0.050               
 941: 21 12  9  0   20 12  8  0             194138.5341  -0.0521  0.050               
 942: 15 11  4  0   14  9  5  0             196186.3039   0.0552  0.050               
 943: 19 16  3  0   18 16  2  0             198013.2575  -0.0111  0.050               
 944: 67 33 34  0   67 32 35  0             198274.0071   0.0038  0.050   0.0038 0.02  
 945: 67 33 34  0   67 33 35  0             198274.0071   0.0038  0.050   0.0038 0.48  
 946: 67 34 34  0   67 32 35  0             198274.0071   0.0038  0.050   0.0038 0.48  
 947: 67 34 34  0   67 33 35  0             198274.0071   0.0038  0.050   0.0038 0.02  
 948: 19 14  5  0   18 14  4  0             198303.3933   0.0331  0.050               
 949: 65 31 34  0   65 30 35  0             198436.4243   0.0456  0.050   0.0456 0.02  
 950: 65 31 34  0   65 31 35  0             198436.4243   0.0456  0.050   0.0456 0.48  
 951: 65 32 34  0   65 30 35  0             198436.4243   0.0456  0.050   0.0456 0.48  
 952: 65 32 34  0   65 31 35  0             198436.4243   0.0456  0.050   0.0456 0.02  
 953: 63 29 34  0   63 28 35  0             198586.5710  -0.0207  0.050  -0.0207 0.02  
 954: 63 29 34  0   63 29 35  0             198586.5710  -0.0207  0.050  -0.0207 0.48  
 955: 63 30 34  0   63 28 35  0             198586.5710  -0.0207  0.050  -0.0207 0.48  
 956: 63 30 34  0   63 29 35  0             198586.5710  -0.0207  0.050  -0.0207 0.02  
 957: 62 28 34  0   62 27 35  0             198657.3864   0.0259  0.050   0.0259 0.02  
 958: 62 28 34  0   62 28 35  0             198657.3864   0.0259  0.050   0.0259 0.48  
 959: 62 29 34  0   62 27 35  0             198657.3864   0.0259  0.050   0.0259 0.48  
 960: 62 29 34  0   62 28 35  0             198657.3864   0.0259  0.050   0.0259 0.02  
 961: 61 27 34  0   61 26 35  0             198725.3218  -0.0307  0.050  -0.0307 0.02  
 962: 61 27 34  0   61 27 35  0             198725.3218  -0.0307  0.050  -0.0307 0.48  
 963: 61 28 34  0   61 26 35  0             198725.3218  -0.0307  0.050  -0.0307 0.48  
 964: 61 28 34  0   61 27 35  0             198725.3218  -0.0307  0.050  -0.0307 0.02  
 965: 16 14  2  0   15 12  3  0             198843.6192  -0.0039  0.050               
 966: 59 25 34  0   59 24 35  0             198853.3294  -0.0102  0.050  -0.0103 0.02  
 967: 59 25 34  0   59 25 35  0             198853.3294  -0.0102  0.050  -0.0103 0.48  
 968: 59 26 34  0   59 24 35  0             198853.3294  -0.0102  0.050  -0.0103 0.48  
 969: 59 26 34  0   59 25 35  0             198853.3294  -0.0102  0.050  -0.0103 0.02  
 970: 15 12  4  0   14 10  5  0             198900.1261  -0.0382  0.050               
 971: 58 24 34  0   58 23 35  0             198913.4711  -0.0259  0.050  -0.0260 0.02  
 972: 58 24 34  0   58 24 35  0             198913.4711  -0.0259  0.050  -0.0260 0.48  
 973: 58 25 34  0   58 23 35  0             198913.4711  -0.0259  0.050  -0.0260 0.48  
 974: 58 25 34  0   58 24 35  0             198913.4711  -0.0259  0.050  -0.0260 0.02  
 975: 57 23 34  0   57 22 35  0             198971.1536  -0.0483  0.050  -0.0484 0.02  
 976: 57 23 34  0   57 23 35  0             198971.1536  -0.0483  0.050  -0.0484 0.48  
 977: 57 24 34  0   57 22 35  0             198971.1536  -0.0483  0.050  -0.0484 0.48  
 978: 57 24 34  0   57 23 35  0             198971.1536  -0.0483  0.050  -0.0484 0.02  
 979: 56 22 34  0   56 21 35  0             199026.4699  -0.0611  0.050  -0.0612 0.02  
 980: 56 22 34  0   56 22 35  0             199026.4699  -0.0611  0.050  -0.0612 0.48  
 981: 56 23 34  0   56 21 35  0             199026.4699  -0.0611  0.050  -0.0612 0.48  
 982: 56 23 34  0   56 22 35  0             199026.4699  -0.0611  0.050  -0.0612 0.02  
 983: 55 21 34  0   55 20 35  0             199079.6289   0.0696  0.050   0.0696 0.02  
 984: 55 21 34  0   55 21 35  0             199079.6289   0.0696  0.050   0.0696 0.48  
 985: 55 22 34  0   55 20 35  0             199079.6289   0.0696  0.050   0.0696 0.48  
 986: 55 22 34  0   55 21 35  0             199079.6289   0.0696  0.050   0.0696 0.02  
 987: 54 20 34  0   54 19 35  0             199130.3147  -0.0452  0.050  -0.0453 0.02  
 988: 54 20 34  0   54 20 35  0             199130.3147  -0.0452  0.050  -0.0453 0.48  
 989: 54 21 34  0   54 19 35  0             199130.3147  -0.0452  0.050  -0.0453 0.48  
 990: 54 21 34  0   54 20 35  0             199130.3147  -0.0452  0.050  -0.0453 0.02  
 991: 53 19 34  0   53 18 35  0             199178.9855  -0.0190  0.050  -0.0191 0.02  
 992: 53 19 34  0   53 19 35  0             199178.9855  -0.0190  0.050  -0.0191 0.48  
 993: 53 20 34  0   53 18 35  0             199178.9855  -0.0190  0.050  -0.0191 0.48  
 994: 53 20 34  0   53 19 35  0             199178.9855  -0.0190  0.050  -0.0191 0.02  
 995: 14  8  6  0   13  6  7  0             199204.7985   0.0262  0.050               
 996: 52 18 34  0   52 17 35  0             199225.5041  -0.0591  0.050  -0.0591 0.02  
 997: 52 18 34  0   52 18 35  0             199225.5041  -0.0591  0.050  -0.0591 0.48  
 998: 52 19 34  0   52 17 35  0             199225.5041  -0.0591  0.050  -0.0591 0.48  
 999: 52 19 34  0   52 18 35  0             199225.5041  -0.0591  0.050  -0.0591 0.02  
1000: 51 17 34  0   51 16 35  0             199270.1194   0.0152  0.050   0.0152 0.02  
1001: 51 17 34  0   51 17 35  0             199270.1194   0.0152  0.050   0.0152 0.48  
1002: 51 18 34  0   51 16 35  0             199270.1194   0.0152  0.050   0.0152 0.48  
1003: 51 18 34  0   51 17 35  0             199270.1194   0.0152  0.050   0.0152 0.02  
1004: 50 16 34  0   50 15 35  0             199312.6999   0.0053  0.050   0.0054 0.02  
1005: 50 16 34  0   50 16 35  0             199312.6999   0.0053  0.050   0.0054 0.48  
1006: 50 17 34  0   50 15 35  0             199312.6999   0.0053  0.050   0.0054 0.48  
1007: 50 17 34  0   50 16 35  0             199312.6999   0.0053  0.050   0.0054 0.02  
1008: 49 15 34  0   49 14 35  0             199353.3659  -0.0337  0.050  -0.0337 0.02  
1009: 49 15 34  0   49 15 35  0             199353.3659  -0.0337  0.050  -0.0337 0.48  
1010: 49 16 34  0   49 14 35  0             199353.3659  -0.0337  0.050  -0.0337 0.48  
1011: 49 16 34  0   49 15 35  0             199353.3659  -0.0337  0.050  -0.0337 0.02  
1012: 48 14 34  0   48 13 35  0             199392.3273   0.0442  0.050   0.0443 0.02  
1013: 48 14 34  0   48 14 35  0             199392.3273   0.0442  0.050   0.0443 0.48  
1014: 48 15 34  0   48 13 35  0             199392.3273   0.0442  0.050   0.0443 0.48  
1015: 48 15 34  0   48 14 35  0             199392.3273   0.0442  0.050   0.0443 0.02  
1016: 47 13 34  0   47 12 35  0             199429.3810  -0.0263  0.050  -0.0263 0.02  
1017: 47 13 34  0   47 13 35  0             199429.3810  -0.0263  0.050  -0.0263 0.48  
1018: 47 14 34  0   47 12 35  0             199429.3810  -0.0263  0.050  -0.0263 0.48  
1019: 47 14 34  0   47 13 35  0             199429.3810  -0.0263  0.050  -0.0263 0.02  
1020: 46 12 34  0   46 11 35  0             199464.8565   0.0231  0.050   0.0232 0.02  
1021: 46 12 34  0   46 12 35  0             199464.8565   0.0231  0.050   0.0232 0.48  
1022: 46 13 34  0   46 11 35  0             199464.8565   0.0231  0.050   0.0232 0.48  
1023: 46 13 34  0   46 12 35  0             199464.8565   0.0231  0.050   0.0232 0.02  
1024: 45 11 34  0   45 10 35  0             199498.6182  -0.0023  0.050  -0.0023 0.02  
1025: 45 11 34  0   45 11 35  0             199498.6182  -0.0023  0.050  -0.0023 0.48  
1026: 45 12 34  0   45 10 35  0             199498.6182  -0.0023  0.050  -0.0023 0.48  
1027: 45 12 34  0   45 11 35  0             199498.6182  -0.0023  0.050  -0.0023 0.02  
1028: 44 10 34  0   44  9 35  0             199530.8247  -0.0022  0.050  -0.0023 0.02  
1029: 44 10 34  0   44 10 35  0             199530.8247  -0.0022  0.050  -0.0023 0.48  
1030: 44 11 34  0   44  9 35  0             199530.8247  -0.0022  0.050  -0.0023 0.48  
1031: 44 11 34  0   44 10 35  0             199530.8247  -0.0022  0.050  -0.0023 0.02  
1032: 43  9 34  0   43  8 35  0             199561.4880  -0.0213  0.050  -0.0213 0.02  
1033: 43  9 34  0   43  9 35  0             199561.4880  -0.0213  0.050  -0.0213 0.48  
1034: 43 10 34  0   43  8 35  0             199561.4880  -0.0213  0.050  -0.0213 0.48  
1035: 43 10 34  0   43  9 35  0             199561.4880  -0.0213  0.050  -0.0213 0.02  
1036: 42  8 34  0   42  7 35  0             199590.7067  -0.0159  0.050  -0.0160 0.02  
1037: 42  8 34  0   42  8 35  0             199590.7067  -0.0159  0.050  -0.0160 0.48  
1038: 42  9 34  0   42  7 35  0             199590.7067  -0.0159  0.050  -0.0160 0.48  
1039: 42  9 34  0   42  8 35  0             199590.7067  -0.0159  0.050  -0.0160 0.02  
1040: 41  7 34  0   41  6 35  0             199618.5415   0.0203  0.050   0.0204 0.02  
1041: 41  7 34  0   41  7 35  0             199618.5415   0.0203  0.050   0.0204 0.48  
1042: 41  8 34  0   41  6 35  0             199618.5415   0.0203  0.050   0.0204 0.48  
1043: 41  8 34  0   41  7 35  0             199618.5415   0.0203  0.050   0.0204 0.02  
1044: 39  5 34  0   39  4 35  0             199670.1615   0.0798  0.050   0.0799 0.02  
1045: 39  5 34  0   39  5 35  0             199670.1615   0.0798  0.050   0.0799 0.48  
1046: 39  6 34  0   39  4 35  0             199670.1615   0.0798  0.050   0.0799 0.48  
1047: 39  6 34  0   39  5 35  0             199670.1615   0.0798  0.050   0.0799 0.02  
1048: 34  0 34  0   33  0 33  0             199687.3803   0.0184  0.050   0.0184 0.48  
1049: 34  0 34  0   33  1 33  0             199687.3803   0.0184  0.050   0.0184 0.02  
1050: 34  1 34  0   33  0 33  0             199687.3803   0.0184  0.050   0.0184 0.02  
1051: 34  1 34  0   33  1 33  0             199687.3803   0.0184  0.050   0.0184 0.48  
1052: 33  1 32  0   32  1 31  0             199689.6835   0.0161  0.050   0.0162 0.48  
1053: 33  1 32  0   32  2 31  0             199689.6835   0.0161  0.050   0.0162 0.02  
1054: 33  2 32  0   32  1 31  0             199689.6835   0.0161  0.050   0.0162 0.02  
1055: 33  2 32  0   32  2 31  0             199689.6835   0.0161  0.050   0.0162 0.48  
1056: 32  2 30  0   31  2 29  0             199691.7216   0.0281  0.050   0.0281 0.48  
1057: 32  2 30  0   31  3 29  0             199691.7216   0.0281  0.050   0.0281 0.02  
1058: 32  3 30  0   31  2 29  0             199691.7216   0.0281  0.050   0.0281 0.02  
1059: 32  3 30  0   31  3 29  0             199691.7216   0.0281  0.050   0.0281 0.48  
1060: 31  3 28  0   30  3 27  0             199693.6012   0.0350  0.050   0.0350 0.48  
1061: 31  3 28  0   30  4 27  0             199693.6012   0.0350  0.050   0.0350 0.02  
1062: 31  4 28  0   30  3 27  0             199693.6012   0.0350  0.050   0.0350 0.02  
1063: 31  4 28  0   30  4 27  0             199693.6012   0.0350  0.050   0.0350 0.48  
1064: 30  4 26  0   29  4 25  0             199695.4698   0.0168  0.050   0.0169 0.48  
1065: 30  4 26  0   29  5 25  0             199695.4698   0.0168  0.050   0.0169 0.01  
1066: 30  5 26  0   29  4 25  0             199695.4698   0.0168  0.050   0.0169 0.01  
1067: 30  5 26  0   29  5 25  0             199695.4698   0.0168  0.050   0.0169 0.48  
1068: 29  5 24  0   28  5 23  0             199697.5979   0.0029  0.050   0.0029 0.48  
1069: 29  5 24  0   28  6 23  0             199697.5979   0.0029  0.050   0.0029 0.01  
1070: 29  6 24  0   28  5 23  0             199697.5979   0.0029  0.050   0.0029 0.01  
1071: 29  6 24  0   28  6 23  0             199697.5979   0.0029  0.050   0.0029 0.48  
1072: 28  6 22  0   27  6 21  0             199700.4206   0.0548  0.050   0.0548 0.49  
1073: 28  6 22  0   27  7 21  0             199700.4206   0.0548  0.050   0.0548 0.01  
1074: 28  7 22  0   27  6 21  0             199700.4206   0.0548  0.050   0.0548 0.01  
1075: 28  7 22  0   27  7 21  0             199700.4206   0.0548  0.050   0.0548 0.49  
1076: 27  7 20  0   26  7 19  0             199704.4099   0.0226  0.050   0.0226 0.49  
1077: 27  7 20  0   26  8 19  0             199704.4099   0.0226  0.050   0.0226 0.01  
1078: 27  8 20  0   26  7 19  0             199704.4099   0.0226  0.050   0.0226 0.01  
1079: 27  8 20  0   26  8 19  0             199704.4099   0.0226  0.050   0.0226 0.49  
1080: 26  8 18  0   25  8 17  0             199710.7815   0.0091  0.050   0.0091 0.49  
1081: 26  8 18  0   25  9 17  0             199710.7815   0.0091  0.050   0.0091 0.01  
1082: 26  9 18  0   25  8 17  0             199710.7815   0.0091  0.050   0.0091 0.01  
1083: 26  9 18  0   25  9 17  0             199710.7815   0.0091  0.050   0.0091 0.49  
1084: 25  9 16  0   24  9 15  0             199721.6732   0.0026  0.050   0.0026 0.49  
1085: 25  9 16  0   24 10 15  0             199721.6732   0.0026  0.050   0.0026 0.01  
1086: 25 10 16  0   24  9 15  0             199721.6732   0.0026  0.050   0.0026 0.01  
1087: 25 10 16  0   24 10 15  0             199721.6732   0.0026  0.050   0.0026 0.49  
1088: 36  2 34  0   36  1 35  0             199738.0831   0.0041  0.050   0.0042 0.02  
1089: 36  2 34  0   36  2 35  0             199738.0831   0.0041  0.050   0.0042 0.48  
1090: 36  3 34  0   36  1 35  0             199738.0831   0.0041  0.050   0.0042 0.48  
1091: 36  3 34  0   36  2 35  0             199738.0831   0.0041  0.050   0.0042 0.02  
1092: 23 11 12  0   22 11 11  0             199781.1909  -0.0389  0.050  -0.0388 0.49  
1093: 23 11 12  0   22 12 11  0             199781.1909  -0.0385  0.050  -0.0388 0.01  
1094: 23 12 12  0   22 11 11  0             199781.1909  -0.0390  0.050  -0.0388 0.01  
1095: 23 12 12  0   22 12 11  0             199781.1909  -0.0385  0.050  -0.0388 0.49  
1096: 22 12 10  0   21 12  9  0             199869.5633  -0.1420  0.050  -0.0458 0.49  
1097: 22 12 10  0   21 13  9  0             199869.5633   0.0679  0.050  -0.0458 0.01  
1098: 22 13 10  0   21 12  9  0             199869.5633  -0.1595  0.050  -0.0458 0.01  
1099: 22 13 10  0   21 13  9  0             199869.5633   0.0504  0.050  -0.0458 0.49  
1100: 20 15  6  0   19 15  5  0             199956.7907   0.0240  0.050               
1101: 21 14  8  0   20 14  7  0             200089.6093   0.0317  0.050               
1102: 21 13  8  0   20 13  7  0             200127.7082   0.0382  0.050               
1103: 19 15  4  0   18 15  3  0             202096.0235   0.0223  0.050               
1104: 20 18  3  0   19 18  2  0             202483.5829  -0.0014  0.050               
1105: 20 18  2  0   19 18  1  0             202915.3094  -0.0308  0.050               
1106: 20 16  5  0   19 16  4  0             203602.0566  -0.0112  0.050               
1107: 68 33 35  0   68 32 36  0             204070.0267   0.0514  0.050   0.0514 0.04  
1108: 68 33 35  0   68 33 36  0             204070.0267   0.0514  0.050   0.0514 0.93  
1109: 68 34 35  0   68 33 36  0             204070.0267   0.0514  0.050   0.0514 0.04  
1110: 20 17  4  0   19 17  3  0             204095.8539   0.0003  0.050               
1111: 15 10  5  0   14  8  6  0             204191.2873  -0.0788  0.050               
1112: 66 31 35  0   66 30 36  0             204229.1133   0.0309  0.050   0.0309 0.02  
1113: 66 31 35  0   66 31 36  0             204229.1133   0.0309  0.050   0.0309 0.48  
1114: 66 32 35  0   66 30 36  0             204229.1133   0.0309  0.050   0.0309 0.48  
1115: 66 32 35  0   66 31 36  0             204229.1133   0.0309  0.050   0.0309 0.02  
1116: 64 29 35  0   64 29 36  0             204376.6238   0.0179  0.050   0.0180 0.49  
1117: 64 30 35  0   64 28 36  0             204376.6238   0.0179  0.050   0.0180 0.49  
1118: 64 30 35  0   64 29 36  0             204376.6238   0.0179  0.050   0.0180 0.02  
1119: 63 28 35  0   63 27 36  0             204446.2947   0.0640  0.050   0.0641 0.02  
1120: 63 28 35  0   63 28 36  0             204446.2947   0.0640  0.050   0.0641 0.48  
1121: 63 29 35  0   63 27 36  0             204446.2947   0.0640  0.050   0.0641 0.48  
1122: 63 29 35  0   63 28 36  0             204446.2947   0.0640  0.050   0.0641 0.02  
1123: 62 27 35  0   62 26 36  0             204513.2400   0.0358  0.050   0.0358 0.02  
1124: 62 27 35  0   62 27 36  0             204513.2400   0.0358  0.050   0.0358 0.48  
1125: 62 28 35  0   62 26 36  0             204513.2400   0.0358  0.050   0.0358 0.48  
1126: 62 28 35  0   62 27 36  0             204513.2400   0.0358  0.050   0.0358 0.02  
1127: 61 26 35  0   61 25 36  0             204577.5581  -0.0462  0.050  -0.0462 0.03  
1128: 61 26 35  0   61 26 36  0             204577.5581  -0.0462  0.050  -0.0462 0.93  
1129: 61 27 35  0   61 26 36  0             204577.5581  -0.0462  0.050  -0.0462 0.03  
1130: 60 25 35  0   60 24 36  0             204639.5065  -0.0006  0.050  -0.0006 0.02  
1131: 60 25 35  0   60 25 36  0             204639.5065  -0.0006  0.050  -0.0006 0.48  
1132: 60 26 35  0   60 24 36  0             204639.5065  -0.0006  0.050  -0.0006 0.48  
1133: 60 26 35  0   60 25 36  0             204639.5065  -0.0006  0.050  -0.0006 0.02  
1134: 59 24 35  0   59 23 36  0             204698.9951   0.0079  0.050   0.0079 0.02  
1135: 59 24 35  0   59 24 36  0             204698.9951   0.0079  0.050   0.0079 0.48  
1136: 59 25 35  0   59 23 36  0             204698.9951   0.0079  0.050   0.0079 0.48  
1137: 59 25 35  0   59 24 36  0             204698.9951   0.0079  0.050   0.0079 0.02  
1138: 58 23 35  0   58 22 36  0             204756.0960  -0.0215  0.050  -0.0215 0.02  
1139: 58 23 35  0   58 23 36  0             204756.0960  -0.0215  0.050  -0.0215 0.48  
1140: 58 24 35  0   58 22 36  0             204756.0960  -0.0215  0.050  -0.0215 0.48  
1141: 58 24 35  0   58 23 36  0             204756.0960  -0.0215  0.050  -0.0215 0.02  
1142: 56 21 35  0   56 20 36  0             204863.6174   0.0051  0.050   0.0052 0.02  
1143: 56 21 35  0   56 21 36  0             204863.6174   0.0051  0.050   0.0052 0.49  
1144: 56 22 35  0   56 20 36  0             204863.6174   0.0051  0.050   0.0052 0.49  
1145: 54 19 35  0   54 18 36  0             204962.4793  -0.0643  0.050  -0.0643 0.02  
1146: 54 19 35  0   54 19 36  0             204962.4793  -0.0643  0.050  -0.0643 0.48  
1147: 54 20 35  0   54 18 36  0             204962.4793  -0.0643  0.050  -0.0643 0.48  
1148: 54 20 35  0   54 19 36  0             204962.4793  -0.0643  0.050  -0.0643 0.02  
1149: 53 18 35  0   53 17 36  0             205008.9531  -0.0110  0.050  -0.0110 0.02  
1150: 53 18 35  0   53 18 36  0             205008.9531  -0.0110  0.050  -0.0110 0.48  
1151: 53 19 35  0   53 17 36  0             205008.9531  -0.0110  0.050  -0.0110 0.48  
1152: 53 19 35  0   53 18 36  0             205008.9531  -0.0110  0.050  -0.0110 0.02  
1153: 52 17 35  0   52 16 36  0             205053.3907  -0.0492  0.050  -0.0493 0.02  
1154: 52 17 35  0   52 17 36  0             205053.3907  -0.0492  0.050  -0.0493 0.48  
1155: 52 18 35  0   52 16 36  0             205053.3907  -0.0492  0.050  -0.0493 0.48  
1156: 52 18 35  0   52 17 36  0             205053.3907  -0.0492  0.050  -0.0493 0.02  
1157: 51 16 35  0   51 15 36  0             205095.9988  -0.0349  0.050  -0.0349 0.02  
1158: 51 16 35  0   51 16 36  0             205095.9988  -0.0349  0.050  -0.0349 0.48  
1159: 51 17 35  0   51 15 36  0             205095.9988  -0.0349  0.050  -0.0349 0.48  
1160: 51 17 35  0   51 16 36  0             205095.9988  -0.0349  0.050  -0.0349 0.02  
1161: 49 14 35  0   49 13 36  0             205175.7681  -0.0498  0.050  -0.0498 0.02  
1162: 49 14 35  0   49 14 36  0             205175.7681  -0.0498  0.050  -0.0498 0.48  
1163: 49 15 35  0   49 13 36  0             205175.7681  -0.0498  0.050  -0.0498 0.48  
1164: 49 15 35  0   49 14 36  0             205175.7681  -0.0498  0.050  -0.0498 0.02  
1165: 48 13 35  0   48 13 36  0             205213.1124  -0.0138  0.050  -0.0138 0.49  
1166: 48 14 35  0   48 12 36  0             205213.1124  -0.0138  0.050  -0.0138 0.49  
1167: 48 14 35  0   48 13 36  0             205213.1124  -0.0138  0.050  -0.0138 0.02  
1168: 47 12 35  0   47 11 36  0             205248.8043   0.0156  0.050   0.0157 0.02  
1169: 47 12 35  0   47 12 36  0             205248.8043   0.0156  0.050   0.0157 0.48  
1170: 47 13 35  0   47 11 36  0             205248.8043   0.0156  0.050   0.0157 0.48  
1171: 47 13 35  0   47 12 36  0             205248.8043   0.0156  0.050   0.0157 0.02  
1172: 46 11 35  0   46 10 36  0             205282.8522  -0.0085  0.050  -0.0085 0.02  
1173: 46 11 35  0   46 11 36  0             205282.8522  -0.0085  0.050  -0.0085 0.48  
1174: 46 12 35  0   46 10 36  0             205282.8522  -0.0085  0.050  -0.0085 0.48  
1175: 46 12 35  0   46 11 36  0             205282.8522  -0.0085  0.050  -0.0085 0.02  
1176: 45 10 35  0   45  9 36  0             205315.3800  -0.0167  0.050  -0.0167 0.02  
1177: 45 10 35  0   45 10 36  0             205315.3800  -0.0167  0.050  -0.0167 0.48  
1178: 45 11 35  0   45  9 36  0             205315.3800  -0.0167  0.050  -0.0167 0.48  
1179: 45 11 35  0   45 10 36  0             205315.3800  -0.0167  0.050  -0.0167 0.02  
1180: 44  9 35  0   44  8 36  0             205346.4457  -0.0042  0.050  -0.0043 0.02  
1181: 44  9 35  0   44  9 36  0             205346.4457  -0.0042  0.050  -0.0043 0.48  
1182: 44 10 35  0   44  8 36  0             205346.4457  -0.0042  0.050  -0.0043 0.48  
1183: 44 10 35  0   44  9 36  0             205346.4457  -0.0042  0.050  -0.0043 0.02  
1184: 42  7 35  0   42  6 36  0             205404.3304   0.0165  0.050   0.0165 0.02  
1185: 42  7 35  0   42  7 36  0             205404.3304   0.0165  0.050   0.0165 0.48  
1186: 42  8 35  0   42  6 36  0             205404.3304   0.0165  0.050   0.0165 0.48  
1187: 42  8 35  0   42  7 36  0             205404.3304   0.0165  0.050   0.0165 0.02  
1188: 41  6 35  0   41  5 36  0             205431.1959  -0.0286  0.050  -0.0286 0.02  
1189: 41  6 35  0   41  6 36  0             205431.1959  -0.0286  0.050  -0.0286 0.48  
1190: 41  7 35  0   41  5 36  0             205431.1959  -0.0286  0.050  -0.0286 0.48  
1191: 41  7 35  0   41  6 36  0             205431.1959  -0.0286  0.050  -0.0286 0.02  
1192: 40  5 35  0   40  4 36  0             205456.8041  -0.0480  0.050  -0.0480 0.02  
1193: 40  5 35  0   40  5 36  0             205456.8041  -0.0480  0.050  -0.0480 0.48  
1194: 40  6 35  0   40  4 36  0             205456.8041  -0.0480  0.050  -0.0480 0.48  
1195: 40  6 35  0   40  5 36  0             205456.8041  -0.0480  0.050  -0.0480 0.02  
1196: 35  0 35  0   34  0 34  0             205474.3156   0.0296  0.050   0.0296 0.48  
1197: 35  0 35  0   34  1 34  0             205474.3156   0.0296  0.050   0.0296 0.02  
1198: 35  1 35  0   34  0 34  0             205474.3156   0.0296  0.050   0.0296 0.02  
1199: 35  1 35  0   34  1 34  0             205474.3156   0.0296  0.050   0.0296 0.48  
1200: 34  1 33  0   33  1 32  0             205476.6053   0.0256  0.050   0.0256 0.48  
1201: 34  1 33  0   33  2 32  0             205476.6053   0.0256  0.050   0.0256 0.02  
1202: 34  2 33  0   33  1 32  0             205476.6053   0.0256  0.050   0.0256 0.02  
1203: 34  2 33  0   33  2 32  0             205476.6053   0.0256  0.050   0.0256 0.48  
1204: 33  2 31  0   32  2 30  0             205478.6069   0.0288  0.050   0.0288 0.48  
1205: 33  2 31  0   32  3 30  0             205478.6069   0.0288  0.050   0.0288 0.02  
1206: 33  3 31  0   32  2 30  0             205478.6069   0.0288  0.050   0.0288 0.02  
1207: 33  3 31  0   32  3 30  0             205478.6069   0.0288  0.050   0.0288 0.48  
1208: 32  3 29  0   31  3 28  0             205480.4014  -0.0001  0.050  -0.0002 0.48  
1209: 32  3 29  0   31  4 28  0             205480.4014  -0.0001  0.050  -0.0002 0.02  
1210: 32  4 29  0   31  3 28  0             205480.4014  -0.0001  0.050  -0.0002 0.02  
1211: 32  4 29  0   31  4 28  0             205480.4014  -0.0001  0.050  -0.0002 0.48  
1212: 31  4 27  0   30  4 26  0             205482.2080   0.0005  0.050   0.0005 0.48  
1213: 31  4 27  0   30  5 26  0             205482.2080   0.0005  0.050   0.0005 0.02  
1214: 31  5 27  0   30  4 26  0             205482.2080   0.0005  0.050   0.0005 0.02  
1215: 31  5 27  0   30  5 26  0             205482.2080   0.0005  0.050   0.0005 0.48  
1216: 29  6 23  0   28  6 22  0             205486.7419  -0.0198  0.050  -0.0198 0.49  
1217: 29  6 23  0   28  7 22  0             205486.7419  -0.0198  0.050  -0.0198 0.01  
1218: 29  7 23  0   28  6 22  0             205486.7419  -0.0198  0.050  -0.0198 0.01  
1219: 29  7 23  0   28  7 22  0             205486.7419  -0.0198  0.050  -0.0198 0.49  
1220: 28  7 21  0   27  8 20  0             205490.3503  -0.0297  0.050  -0.0298 0.03  
1221: 28  8 21  0   27  7 20  0             205490.3503  -0.0297  0.050  -0.0298 0.03  
1222: 28  8 21  0   27  8 20  0             205490.3503  -0.0297  0.050  -0.0298 0.94  
1223: 27  8 19  0   26  8 18  0             205495.9522  -0.0503  0.050  -0.0503 0.49  
1224: 27  8 19  0   26  9 18  0             205495.9522  -0.0503  0.050  -0.0503 0.01  
1225: 27  9 19  0   26  8 18  0             205495.9522  -0.0503  0.050  -0.0503 0.01  
1226: 27  9 19  0   26  9 18  0             205495.9522  -0.0503  0.050  -0.0503 0.49  
1227: 26  9 17  0   25  9 16  0             205505.3158  -0.0444  0.050  -0.0444 0.49  
1228: 26  9 17  0   25 10 16  0             205505.3158  -0.0444  0.050  -0.0444 0.01  
1229: 26 10 17  0   25  9 16  0             205505.3158  -0.0444  0.050  -0.0444 0.01  
1230: 26 10 17  0   25 10 16  0             205505.3158  -0.0444  0.050  -0.0444 0.49  
1231: 25 10 15  0   24 10 14  0             205521.9746   0.0352  0.050   0.0352 0.49  
1232: 25 10 15  0   24 11 14  0             205521.9746   0.0352  0.050   0.0352 0.01  
1233: 25 11 15  0   24 10 14  0             205521.9746   0.0352  0.050   0.0352 0.01  
1234: 25 11 15  0   24 11 14  0             205521.9746   0.0352  0.050   0.0352 0.49  
1235: 37  2 35  0   37  1 36  0             205526.5422   0.0433  0.050   0.0433 0.02  
1236: 37  2 35  0   37  2 36  0             205526.5422   0.0433  0.050   0.0433 0.48  
1237: 37  3 35  0   37  1 36  0             205526.5422   0.0433  0.050   0.0433 0.48  
1238: 37  3 35  0   37  2 36  0             205526.5422   0.0433  0.050   0.0433 0.02  
1239: 24 11 13  0   23 11 12  0             205553.4392  -0.0280  0.050  -0.0281 0.49  
1240: 24 11 13  0   23 12 12  0             205553.4392  -0.0280  0.050  -0.0281 0.01  
1241: 24 12 13  0   23 11 12  0             205553.4392  -0.0280  0.050  -0.0281 0.01  
1242: 24 12 13  0   23 12 12  0             205553.4392  -0.0280  0.050  -0.0281 0.49  
1243: 23 12 11  0   22 12 10  0             205619.4035  -0.0062  0.050   0.0019 0.49  
1244: 23 12 11  0   22 13 10  0             205619.4035   0.0112  0.050   0.0019 0.01  
1245: 23 13 11  0   22 12 10  0             205619.4035  -0.0075  0.050   0.0019 0.01  
1246: 23 13 11  0   22 13 10  0             205619.4035   0.0099  0.050   0.0019 0.49  
1247: 22 14  9  0   21 14  8  0             205776.8128  -0.0530  0.050               
1248: 22 13  9  0   21 13  8  0             205781.2759  -0.0474  0.050               
1249: 21 15  7  0   20 15  6  0             206060.2222   0.0681  0.050               
1250: 21 14  7  0   20 14  6  0             206528.0256  -0.0416  0.050               
1251: 16 12  4  0   15 10  5  0             206564.8742  -0.0651  0.050               
1252: 64 28 36  0   64 28 37  0             210232.9729  -0.0874  0.050  -0.0874 0.50  
1253: 64 29 36  0   64 27 37  0             210232.9729  -0.0874  0.050  -0.0874 0.50  
1254: 20 15  5  0   19 15  4  0             210452.8594  -0.0596  0.050               
1255: 60 25 36  0   60 23 37  0             210483.0417   0.0102  0.050   0.0103 0.50  
1256: 60 24 36  0   60 24 37  0             210483.0417   0.0102  0.050   0.0103 0.50  
1257: 59 24 36  0   59 22 37  0             210539.6538  -0.0569  0.050  -0.0569 0.50  
1258: 59 23 36  0   59 23 37  0             210539.6538  -0.0569  0.050  -0.0569 0.50  
1259: 16 13  4  0   15 11  5  0             210557.1368  -0.0868  0.050               
1260: 58 22 36  0   58 22 37  0             210594.2507   0.0508  0.050   0.0508 0.50  
1261: 58 23 36  0   58 21 37  0             210594.2507   0.0508  0.050   0.0508 0.50  
1262: 57 22 36  0   57 20 37  0             210646.5750   0.0109  0.050   0.0110 0.50  
1263: 57 21 36  0   57 21 37  0             210646.5750   0.0109  0.050   0.0110 0.50  
1264: 56 21 36  0   56 19 37  0             210696.8993   0.0324  0.050   0.0325 0.50  
1265: 56 20 36  0   56 20 37  0             210696.8993   0.0324  0.050   0.0325 0.50  
1266: 55 19 36  0   55 19 37  0             210745.1764   0.0055  0.050   0.0055 0.50  
1267: 55 20 36  0   55 18 37  0             210745.1764   0.0055  0.050   0.0055 0.50  
1268: 53 18 36  0   53 16 37  0             210835.9993  -0.0258  0.050  -0.0259 0.50  
1269: 53 17 36  0   53 17 37  0             210835.9993  -0.0258  0.050  -0.0259 0.50  
1270: 52 17 36  0   52 15 37  0             210878.6874  -0.0061  0.050  -0.0062 0.50  
1271: 52 16 36  0   52 16 37  0             210878.6874  -0.0061  0.050  -0.0062 0.50  
1272: 51 15 36  0   51 15 37  0             210919.5561  -0.0435  0.050  -0.0435 0.50  
1273: 51 16 36  0   51 14 37  0             210919.5561  -0.0435  0.050  -0.0435 0.50  
1274: 50 14 36  0   50 14 37  0             210958.8292   0.0300  0.050   0.0301 0.50  
1275: 50 15 36  0   50 13 37  0             210958.8292   0.0300  0.050   0.0301 0.50  
1276: 49 14 36  0   49 12 37  0             210996.2818  -0.0649  0.050  -0.0650 0.50  
1277: 49 13 36  0   49 13 37  0             210996.2818  -0.0649  0.050  -0.0650 0.50  
1278: 48 12 36  0   48 12 37  0             211032.2628  -0.0332  0.050  -0.0332 0.50  
1279: 48 13 36  0   48 11 37  0             211032.2628  -0.0332  0.050  -0.0332 0.50  
1280: 46 10 36  0   46 10 37  0             211099.5138  -0.0932  0.050  -0.0932 0.50  
1281: 46 11 36  0   46  9 37  0             211099.5138  -0.0932  0.050  -0.0932 0.50  
1282: 45 10 36  0   45  8 37  0             211131.1118   0.0419  0.050   0.0419 0.50  
1283: 45  9 36  0   45  9 37  0             211131.1118   0.0419  0.050   0.0419 0.50  
1284: 44  9 36  0   44  7 37  0             211161.1033  -0.0327  0.050  -0.0328 0.50  
1285: 44  8 36  0   44  8 37  0             211161.1033  -0.0327  0.050  -0.0328 0.50  
1286: 43  8 36  0   43  6 37  0             211189.8638   0.0104  0.050   0.0104 0.50  
1287: 43  7 36  0   43  7 37  0             211189.8638   0.0104  0.050   0.0104 0.50  
1288: 42  6 36  0   42  6 37  0             211217.3070   0.0388  0.050   0.0388 0.50  
1289: 42  7 36  0   42  5 37  0             211217.3070   0.0388  0.050   0.0388 0.50  
1290: 41  6 36  0   41  4 37  0             211243.4721   0.0464  0.050   0.0464 0.50  
1291: 41  5 36  0   41  5 37  0             211243.4721   0.0464  0.050   0.0464 0.50  
1292: 36  0 36  0   35  0 35  0             211261.1073  -0.0105  0.050  -0.0105 0.48  
1293: 36  1 36  0   35  0 35  0             211261.1073  -0.0105  0.050  -0.0105 0.01  
1294: 36  0 36  0   35  1 35  0             211261.1073  -0.0105  0.050  -0.0105 0.01  
1295: 36  1 36  0   35  1 35  0             211261.1073  -0.0105  0.050  -0.0105 0.48  
1296: 35  2 34  0   34  2 33  0             211263.3743  -0.0255  0.050  -0.0255 0.48  
1297: 35  2 34  0   34  1 33  0             211263.3743  -0.0255  0.050  -0.0255 0.01  
1298: 35  1 34  0   34  2 33  0             211263.3743  -0.0255  0.050  -0.0255 0.01  
1299: 35  1 34  0   34  1 33  0             211263.3743  -0.0255  0.050  -0.0255 0.48  
1300: 34  2 32  0   33  3 31  0             211265.3486  -0.0223  0.050  -0.0223 0.01  
1301: 34  3 32  0   33  3 31  0             211265.3486  -0.0223  0.050  -0.0223 0.49  
1302: 34  3 32  0   33  2 31  0             211265.3486  -0.0223  0.050  -0.0223 0.01  
1303: 34  2 32  0   33  2 31  0             211265.3486  -0.0223  0.050  -0.0223 0.49  
1304: 33  4 30  0   32  3 29  0             211267.1128  -0.0340  0.050  -0.0341 0.01  
1305: 33  3 30  0   32  4 29  0             211267.1128  -0.0340  0.050  -0.0341 0.01  
1306: 33  3 30  0   32  3 29  0             211267.1128  -0.0340  0.050  -0.0341 0.49  
1307: 33  4 30  0   32  4 29  0             211267.1128  -0.0340  0.050  -0.0341 0.49  
1308: 32  5 28  0   31  4 27  0             211268.8577  -0.0181  0.050  -0.0182 0.01  
1309: 32  4 28  0   31  4 27  0             211268.8577  -0.0181  0.050  -0.0182 0.49  
1310: 32  4 28  0   31  5 27  0             211268.8577  -0.0181  0.050  -0.0182 0.01  
1311: 32  5 28  0   31  5 27  0             211268.8577  -0.0181  0.050  -0.0182 0.49  
1312: 31  5 26  0   30  6 25  0             211270.7715   0.0098  0.050   0.0099 0.01  
1313: 31  5 26  0   30  5 25  0             211270.7715   0.0098  0.050   0.0099 0.49  
1314: 31  6 26  0   30  5 25  0             211270.7715   0.0098  0.050   0.0099 0.01  
1315: 31  6 26  0   30  6 25  0             211270.7715   0.0098  0.050   0.0099 0.49  
1316: 30  6 24  0   29  7 23  0             211273.0957  -0.0071  0.050  -0.0072 0.01  
1317: 30  6 24  0   29  6 23  0             211273.0957  -0.0071  0.050  -0.0072 0.49  
1318: 30  7 24  0   29  6 23  0             211273.0957  -0.0071  0.050  -0.0072 0.01  
1319: 30  7 24  0   29  7 23  0             211273.0957  -0.0071  0.050  -0.0072 0.49  
1320: 29  7 22  0   28  8 21  0             211276.3785   0.0096  0.050   0.0097 0.01  
1321: 29  7 22  0   28  7 21  0             211276.3785   0.0096  0.050   0.0097 0.49  
1322: 29  8 22  0   28  7 21  0             211276.3785   0.0096  0.050   0.0097 0.01  
1323: 29  8 22  0   28  8 21  0             211276.3785   0.0096  0.050   0.0097 0.49  
1324: 28  9 20  0   27  8 19  0             211281.3670   0.0190  0.050   0.0190 0.01  
1325: 28  8 20  0   27  9 19  0             211281.3670   0.0190  0.050   0.0190 0.01  
1326: 28  8 20  0   27  8 19  0             211281.3670   0.0190  0.050   0.0190 0.49  
1327: 28  9 20  0   27  9 19  0             211281.3670   0.0190  0.050   0.0190 0.49  
1328: 27 10 18  0   26 10 17  0             211289.4973   0.0406  0.050   0.0406 0.49  
1329: 27  9 18  0   26 10 17  0             211289.4973   0.0406  0.050   0.0406 0.01  
1330: 27  9 18  0   26  9 17  0             211289.4973   0.0406  0.050   0.0406 0.49  
1331: 27 10 18  0   26  9 17  0             211289.4973   0.0406  0.050   0.0406 0.01  
1332: 39  3 36  0   39  3 37  0             211292.1707   0.0263  0.050   0.0263 0.50  
1333: 39  4 36  0   39  2 37  0             211292.1707   0.0263  0.050   0.0263 0.50  
1334: 26 10 16  0   25 10 15  0             211303.4397   0.0062  0.050   0.0063 0.50  
1335: 26 11 16  0   25 11 15  0             211303.4397   0.0062  0.050   0.0063 0.50  
1336: 25 11 14  0   24 11 13  0             211329.0197  -0.0286  0.050  -0.0286 0.50  
1337: 25 12 14  0   24 12 13  0             211329.0197  -0.0286  0.050  -0.0286 0.50  
1338: 24 13 12  0   23 13 11  0             211379.8620  -0.0061  0.050  -0.0067 0.50  
1339: 24 12 12  0   23 12 11  0             211379.8620  -0.0073  0.050  -0.0067 0.50  
1340: 22 15  8  0   21 15  7  0             211765.3798  -0.0029  0.050               
1341: 22 14  8  0   21 14  7  0             211838.6419  -0.0123  0.050               
1342: 20 16  4  0   19 16  3  0             212480.5799  -0.0118  0.050               
1343: 21 19  2  0   20 19  1  0             212708.1790  -0.0201  0.050               
1344: 21 18  4  0   20 18  3  0             214278.5609   0.0148  0.050               
1345: 21 17  5  0   20 17  4  0             214409.7980  -0.0122  0.050               
1346: 16 11  5  0   15  9  6  0             215291.1860   0.0326  0.050               
1347: 16 16  0  0   15 14  1  0             215770.9761   0.0184  0.050               
1348: 16 12  5  0   15 10  6  0             215867.0112   0.0585  0.050               
1349: 60 23 37  0   60 23 38  0             216322.0560  -0.0071  0.050  -0.0071 0.50  
1350: 60 24 37  0   60 22 38  0             216322.0560  -0.0071  0.050  -0.0071 0.50  
1351: 59 23 37  0   59 21 38  0             216376.2899  -0.0042  0.050  -0.0043 0.50  
1352: 59 22 37  0   59 22 38  0             216376.2899  -0.0042  0.050  -0.0043 0.50  
1353: 58 22 37  0   58 20 38  0             216428.4202  -0.0561  0.050  -0.0561 0.50  
1354: 58 21 37  0   58 21 38  0             216428.4202  -0.0561  0.050  -0.0561 0.50  
1355: 57 21 37  0   57 19 38  0             216478.6987   0.0291  0.050   0.0291 0.50  
1356: 57 20 37  0   57 20 38  0             216478.6987   0.0291  0.050   0.0291 0.50  
1357: 56 20 37  0   56 18 38  0             216526.9056  -0.0264  0.050  -0.0264 0.50  
1358: 56 19 37  0   56 19 38  0             216526.9056  -0.0264  0.050  -0.0264 0.50  
1359: 54 17 37  0   54 17 38  0             216617.9119   0.0192  0.050   0.0192 0.50  
1360: 54 18 37  0   54 16 38  0             216617.9119   0.0192  0.050   0.0192 0.50  
1361: 53 17 37  0   53 15 38  0             216660.6447  -0.0569  0.050  -0.0570 0.50  
1362: 53 16 37  0   53 16 38  0             216660.6447  -0.0569  0.050  -0.0570 0.50  
1363: 52 16 37  0   52 14 38  0             216701.7901  -0.0114  0.050  -0.0115 0.50  
1364: 52 15 37  0   52 15 38  0             216701.7901  -0.0114  0.050  -0.0115 0.50  
1365: 21 18  3  0   20 18  2  0             216709.8640  -0.0655  0.050               
1366: 51 15 37  0   51 13 38  0             216741.2177  -0.0273  0.050  -0.0273 0.50  
1367: 51 14 37  0   51 14 38  0             216741.2177  -0.0273  0.050  -0.0273 0.50  
1368: 50 13 37  0   50 13 38  0             216779.0700  -0.0133  0.050  -0.0134 0.50  
1369: 50 14 37  0   50 12 38  0             216779.0700  -0.0133  0.050  -0.0134 0.50  
1370: 17 13  4  0   16 11  5  0             216788.9405  -0.0107  0.050               
1371: 49 13 37  0   49 11 38  0             216815.3871   0.0204  0.050   0.0204 0.50  
1372: 49 12 37  0   49 12 38  0             216815.3871   0.0204  0.050   0.0204 0.50  
1373: 45  9 37  0   45  7 38  0             216945.8974  -0.0195  0.050  -0.0195 0.50  
1374: 45  8 37  0   45  8 38  0             216945.8974  -0.0195  0.050  -0.0195 0.50  
1375: 44  8 37  0   44  6 38  0             216975.1802   0.0395  0.050   0.0395 0.50  
1376: 44  7 37  0   44  7 38  0             216975.1802   0.0395  0.050   0.0395 0.50  
1377: 43  6 37  0   43  6 38  0             217003.0804  -0.0076  0.050  -0.0076 0.50  
1378: 43  7 37  0   43  5 38  0             217003.0804  -0.0076  0.050  -0.0076 0.50  
1379: 42  5 37  0   42  5 38  0             217029.8237   0.0221  0.050   0.0221 0.50  
1380: 42  6 37  0   42  4 38  0             217029.8237   0.0221  0.050   0.0221 0.50  
1381: 37  1 37  0   36  1 36  0             217047.8298  -0.0249  0.050  -0.0249 0.48  
1382: 37  0 37  0   36  1 36  0             217047.8298  -0.0249  0.050  -0.0249 0.01  
1383: 37  1 37  0   36  0 36  0             217047.8298  -0.0249  0.050  -0.0249 0.01  
1384: 37  0 37  0   36  0 36  0             217047.8298  -0.0249  0.050  -0.0249 0.48  
1385: 36  2 35  0   35  1 34  0             217050.1320   0.0068  0.050   0.0068 0.01  
1386: 36  1 35  0   35  1 34  0             217050.1320   0.0068  0.050   0.0068 0.48  
1387: 36  2 35  0   35  2 34  0             217050.1320   0.0068  0.050   0.0068 0.48  
1388: 36  1 35  0   35  2 34  0             217050.1320   0.0068  0.050   0.0068 0.01  
1389: 35  3 33  0   34  2 32  0             217052.0954   0.0258  0.050   0.0258 0.01  
1390: 35  2 33  0   34  3 32  0             217052.0954   0.0258  0.050   0.0258 0.01  
1391: 35  2 33  0   34  2 32  0             217052.0954   0.0258  0.050   0.0258 0.49  
1392: 35  3 33  0   34  3 32  0             217052.0954   0.0258  0.050   0.0258 0.49  
1393: 34  4 31  0   33  3 30  0             217053.8315   0.0323  0.050   0.0323 0.01  
1394: 34  3 31  0   33  3 30  0             217053.8315   0.0323  0.050   0.0323 0.49  
1395: 34  3 31  0   33  4 30  0             217053.8315   0.0323  0.050   0.0323 0.01  
1396: 34  4 31  0   33  4 30  0             217053.8315   0.0323  0.050   0.0323 0.49  
1397: 33  5 29  0   32  4 28  0             217055.4638   0.0091  0.050   0.0092 0.01  
1398: 33  4 29  0   32  5 28  0             217055.4638   0.0091  0.050   0.0092 0.01  
1399: 33  4 29  0   32  4 28  0             217055.4638   0.0091  0.050   0.0092 0.49  
1400: 33  5 29  0   32  5 28  0             217055.4638   0.0091  0.050   0.0092 0.49  
1401: 32  6 27  0   31  5 26  0             217057.2582   0.0333  0.050   0.0333 0.01  
1402: 32  5 27  0   31  6 26  0             217057.2582   0.0333  0.050   0.0333 0.01  
1403: 32  5 27  0   31  5 26  0             217057.2582   0.0333  0.050   0.0333 0.49  
1404: 32  6 27  0   31  6 26  0             217057.2582   0.0333  0.050   0.0333 0.49  
1405: 31  6 25  0   30  7 24  0             217059.4148   0.0345  0.050   0.0346 0.01  
1406: 31  6 25  0   30  6 24  0             217059.4148   0.0345  0.050   0.0346 0.49  
1407: 31  7 25  0   30  6 24  0             217059.4148   0.0345  0.050   0.0346 0.01  
1408: 31  7 25  0   30  7 24  0             217059.4148   0.0345  0.050   0.0346 0.49  
1409: 30  8 23  0   29  8 22  0             217062.3704   0.0357  0.050   0.0357 0.49  
1410: 30  7 23  0   29  8 22  0             217062.3704   0.0357  0.050   0.0357 0.01  
1411: 30  8 23  0   29  7 22  0             217062.3704   0.0357  0.050   0.0357 0.01  
1412: 30  7 23  0   29  7 22  0             217062.3704   0.0357  0.050   0.0357 0.49  
1413: 29  8 21  0   28  9 20  0             217066.8021   0.0386  0.050   0.0386 0.01  
1414: 29  8 21  0   28  8 20  0             217066.8021   0.0386  0.050   0.0386 0.49  
1415: 29  9 21  0   28  9 20  0             217066.8021   0.0386  0.050   0.0386 0.49  
1416: 29  9 21  0   28  8 20  0             217066.8021   0.0386  0.050   0.0386 0.01  
1417: 28  9 19  0   27 10 18  0             217073.8586   0.0166  0.050   0.0167 0.01  
1418: 28 10 19  0   27  9 18  0             217073.8586   0.0166  0.050   0.0167 0.01  
1419: 28  9 19  0   27  9 18  0             217073.8586   0.0166  0.050   0.0167 0.49  
1420: 28 10 19  0   27 10 18  0             217073.8586   0.0166  0.050   0.0167 0.49  
1421: 27 11 17  0   26 11 16  0             217085.7551  -0.0048  0.050  -0.0048 0.49  
1422: 27 11 17  0   26 10 16  0             217085.7551  -0.0048  0.050  -0.0048 0.01  
1423: 27 10 17  0   26 10 16  0             217085.7551  -0.0048  0.050  -0.0048 0.49  
1424: 27 10 17  0   26 11 16  0             217085.7551  -0.0048  0.050  -0.0048 0.01  
1425: 26 12 15  0   25 12 14  0             217106.9002  -0.0292  0.050  -0.0292 0.50  
1426: 26 11 15  0   25 11 14  0             217106.9002  -0.0292  0.050  -0.0292 0.50  
1427: 25 13 13  0   24 13 12  0             217147.1024  -0.0316  0.050  -0.0317 0.50  
1428: 25 12 13  0   24 12 12  0             217147.1024  -0.0317  0.050  -0.0317 0.50  
1429: 24 14 11  0   23 14 10  0             217231.1000   0.0423  0.050   0.0221 0.50  
1430: 24 13 11  0   23 13 10  0             217231.1000   0.0019  0.050   0.0221 0.50  
1431: 23 15  9  0   22 15  8  0             217430.3515   0.0663  0.050               
1432: 23 14  9  0   22 14  8  0             217439.5304  -0.0397  0.050               
1433: 22 16  7  0   21 16  6  0             217714.2419   0.0290  0.050               
1434: 21 16  5  0   20 16  4  0             222332.9296   0.0404  0.050               
1435: 56 19 38  0   56 17 39  0             222354.3429  -0.0070  0.050  -0.0071 0.50  
1436: 56 18 38  0   56 18 39  0             222354.3429  -0.0070  0.050  -0.0071 0.50  
1437: 55 17 38  0   55 17 39  0             222399.0927   0.0216  0.050   0.0217 0.50  
1438: 55 18 38  0   55 16 39  0             222399.0927   0.0216  0.050   0.0217 0.50  
1439: 54 16 38  0   54 16 39  0             222442.0744  -0.0071  0.050  -0.0071 0.50  
1440: 54 17 38  0   54 15 39  0             222442.0744  -0.0071  0.050  -0.0071 0.50  
1441: 21 17  4  0   20 17  3  0             222479.1380   0.0601  0.050               
1442: 53 15 38  0   53 15 39  0             222483.4040  -0.0277  0.050  -0.0278 0.50  
1443: 53 16 38  0   53 14 39  0             222483.4040  -0.0277  0.050  -0.0278 0.50  
1444: 52 15 38  0   52 13 39  0             222523.0779  -0.0934  0.050  -0.0934 0.50  
1445: 52 14 38  0   52 14 39  0             222523.0779  -0.0934  0.050  -0.0934 0.50  
1446: 51 13 38  0   51 13 39  0             222561.3021  -0.0462  0.050  -0.0463 0.50  
1447: 51 14 38  0   51 12 39  0             222561.3021  -0.0462  0.050  -0.0463 0.50  
1448: 49 12 38  0   49 10 39  0             222633.2393   0.0359  0.050   0.0360 0.50  
1449: 49 11 38  0   49 11 39  0             222633.2393   0.0359  0.050   0.0360 0.50  
1450: 48 10 38  0   48 10 39  0             222666.9416  -0.0310  0.050  -0.0310 0.50  
1451: 48 11 38  0   48  9 39  0             222666.9416  -0.0310  0.050  -0.0310 0.50  
1452: 47  9 38  0   47  9 39  0             222699.4050   0.0424  0.050   0.0424 0.50  
1453: 47 10 38  0   47  8 39  0             222699.4050   0.0424  0.050   0.0424 0.50  
1454: 22 17  6  0   21 17  5  0             222725.8938  -0.0789  0.050               
1455: 46  8 38  0   46  8 39  0             222730.4481   0.0316  0.050   0.0317 0.50  
1456: 46  9 38  0   46  7 39  0             222730.4481   0.0316  0.050   0.0317 0.50  
1457: 45  7 38  0   45  7 39  0             222760.2352   0.0589  0.050   0.0590 0.50  
1458: 45  8 38  0   45  6 39  0             222760.2352   0.0589  0.050   0.0590 0.50  
1459: 44  6 38  0   44  6 39  0             222788.7171   0.0335  0.050   0.0336 0.50  
1460: 44  7 38  0   44  5 39  0             222788.7171   0.0335  0.050   0.0336 0.50  
1461: 38  0 38  0   37  0 37  0             222834.4945   0.0003  0.050   0.0003 0.48  
1462: 38  1 38  0   37  1 37  0             222834.4945   0.0003  0.050   0.0003 0.48  
1463: 38  0 38  0   37  1 37  0             222834.4945   0.0003  0.050   0.0003 0.01  
1464: 38  1 38  0   37  0 37  0             222834.4945   0.0003  0.050   0.0003 0.01  
1465: 37  1 36  0   36  2 35  0             222836.7611   0.0078  0.050   0.0079 0.01  
1466: 37  1 36  0   36  1 35  0             222836.7611   0.0078  0.050   0.0079 0.49  
1467: 37  2 36  0   36  1 35  0             222836.7611   0.0078  0.050   0.0079 0.01  
1468: 37  2 36  0   36  2 35  0             222836.7611   0.0078  0.050   0.0079 0.49  
1469: 36  3 34  0   35  3 33  0             222838.6652  -0.0059  0.050  -0.0059 0.49  
1470: 36  2 34  0   35  3 33  0             222838.6652  -0.0059  0.050  -0.0059 0.01  
1471: 36  2 34  0   35  2 33  0             222838.6652  -0.0059  0.050  -0.0059 0.49  
1472: 36  3 34  0   35  2 33  0             222838.6652  -0.0059  0.050  -0.0059 0.01  
1473: 35  4 32  0   34  4 31  0             222840.3465  -0.0091  0.050  -0.0092 0.49  
1474: 35  4 32  0   34  3 31  0             222840.3465  -0.0091  0.050  -0.0092 0.01  
1475: 35  3 32  0   34  4 31  0             222840.3465  -0.0091  0.050  -0.0092 0.01  
1476: 35  3 32  0   34  3 31  0             222840.3465  -0.0091  0.050  -0.0092 0.49  
1477: 34  5 30  0   33  5 29  0             222841.9474   0.0068  0.050   0.0069 0.49  
1478: 34  4 30  0   33  4 29  0             222841.9474   0.0068  0.050   0.0069 0.49  
1479: 34  4 30  0   33  5 29  0             222841.9474   0.0068  0.050   0.0069 0.01  
1480: 34  5 30  0   33  4 29  0             222841.9474   0.0068  0.050   0.0069 0.01  
1481: 33  6 28  0   32  5 27  0             222843.5695  -0.0323  0.050  -0.0323 0.01  
1482: 33  5 28  0   32  6 27  0             222843.5695  -0.0323  0.050  -0.0323 0.01  
1483: 33  5 28  0   32  5 27  0             222843.5695  -0.0323  0.050  -0.0323 0.49  
1484: 33  6 28  0   32  6 27  0             222843.5695  -0.0323  0.050  -0.0323 0.49  
1485: 32  7 26  0   31  7 25  0             222845.5580  -0.0283  0.050  -0.0283 0.49  
1486: 32  6 26  0   31  6 25  0             222845.5580  -0.0283  0.050  -0.0283 0.49  
1487: 32  7 26  0   31  6 25  0             222845.5580  -0.0283  0.050  -0.0283 0.01  
1488: 32  6 26  0   31  7 25  0             222845.5580  -0.0283  0.050  -0.0283 0.01  
1489: 31  8 24  0   30  8 23  0             222848.2372  -0.0249  0.050  -0.0250 0.49  
1490: 31  7 24  0   30  8 23  0             222848.2372  -0.0249  0.050  -0.0250 0.01  
1491: 31  7 24  0   30  7 23  0             222848.2372  -0.0249  0.050  -0.0250 0.49  
1492: 31  8 24  0   30  7 23  0             222848.2372  -0.0249  0.050  -0.0250 0.01  
1493: 30  8 22  0   29  9 21  0             222852.1916  -0.0223  0.050  -0.0224 0.01  
1494: 30  8 22  0   29  8 21  0             222852.1916  -0.0223  0.050  -0.0224 0.49  
1495: 30  9 22  0   29  9 21  0             222852.1916  -0.0223  0.050  -0.0224 0.49  
1496: 30  9 22  0   29  8 21  0             222852.1916  -0.0223  0.050  -0.0224 0.01  
1497: 29  9 20  0   28 10 19  0             222858.3982  -0.0311  0.050  -0.0312 0.01  
1498: 29  9 20  0   28  9 19  0             222858.3982  -0.0311  0.050  -0.0312 0.49  
1499: 29 10 20  0   28  9 19  0             222858.3982  -0.0311  0.050  -0.0312 0.01  
1500: 29 10 20  0   28 10 19  0             222858.3982  -0.0311  0.050  -0.0312 0.49  
1501: 41  4 38  0   41  2 39  0             222867.0920   0.0033  0.050   0.0034 0.50  
1502: 41  3 38  0   41  3 39  0             222867.0920   0.0033  0.050   0.0034 0.50  
1503: 28 11 18  0   27 11 17  0             222868.7434   0.0556  0.050   0.0557 0.49  
1504: 28 11 18  0   27 10 17  0             222868.7434   0.0556  0.050   0.0557 0.01  
1505: 28 10 18  0   27 11 17  0             222868.7434   0.0556  0.050   0.0557 0.01  
1506: 28 10 18  0   27 10 17  0             222868.7434   0.0556  0.050   0.0557 0.49  
1507: 27 12 16  0   26 12 15  0             222886.4341   0.0018  0.050   0.0019 0.49  
1508: 27 11 16  0   26 11 15  0             222886.4341   0.0018  0.050   0.0019 0.49  
1509: 27 12 16  0   26 11 15  0             222886.4341   0.0018  0.050   0.0019 0.01  
1510: 27 11 16  0   26 12 15  0             222886.4341   0.0018  0.050   0.0019 0.01  
1511: 40  2 38  0   40  2 39  0             222890.9453  -0.0340  0.050  -0.0341 0.50  
1512: 40  3 38  0   40  1 39  0             222890.9453  -0.0340  0.050  -0.0341 0.50  
1513: 26 12 14  0   25 12 13  0             222918.9285   0.0082  0.050   0.0083 0.50  
1514: 26 13 14  0   25 13 13  0             222918.9285   0.0082  0.050   0.0083 0.50  
1515: 25 14 12  0   24 14 11  0             222983.2754   0.0332  0.050   0.0316 0.50  
1516: 25 13 12  0   24 13 11  0             222983.2754   0.0299  0.050   0.0316 0.50  
1517: 24 15 10  0   23 15  9  0             223126.1327  -0.0045  0.050               
1518: 24 14 10  0   23 14  9  0             223127.1647   0.0209  0.050               
1519: 23 15  8  0   22 15  7  0             223589.7966   0.0323  0.050               
1520: 22 19  4  0   21 19  3  0             224376.6829   0.0327  0.050               
1521: 22 16  6  0   21 16  5  0             227012.2629  -0.0556  0.050               
1522: 56 17 39  0   56 17 40  0             228179.6130   0.0281  0.050   0.0282 0.50  
1523: 56 18 39  0   56 16 40  0             228179.6130   0.0281  0.050   0.0282 0.50  
1524: 55 17 39  0   55 15 40  0             228222.7791  -0.0744  0.050  -0.0745 0.50  
1525: 55 16 39  0   55 16 40  0             228222.7791  -0.0744  0.050  -0.0745 0.50  
1526: 54 16 39  0   54 14 40  0             228264.5438   0.0368  0.050   0.0368 0.50  
1527: 54 15 39  0   54 15 40  0             228264.5438   0.0368  0.050   0.0368 0.50  
1528: 53 14 39  0   53 14 40  0             228304.6374   0.0458  0.050   0.0458 0.50  
1529: 53 15 39  0   53 13 40  0             228304.6374   0.0458  0.050   0.0458 0.50  
1530: 52 13 39  0   52 13 40  0             228343.1943   0.0415  0.050   0.0415 0.50  
1531: 52 14 39  0   52 12 40  0             228343.1943   0.0415  0.050   0.0415 0.50  
1532: 50 12 39  0   50 10 40  0             228415.8882   0.0057  0.050   0.0058 0.50  
1533: 50 11 39  0   50 11 40  0             228415.8882   0.0057  0.050   0.0058 0.50  
1534: 49 11 39  0   49  9 40  0             228450.1176  -0.0196  0.050  -0.0197 0.50  
1535: 49 10 39  0   49 10 40  0             228450.1176  -0.0196  0.050  -0.0197 0.50  
1536: 47  9 39  0   47  7 40  0             228514.6218  -0.0141  0.050  -0.0141 0.50  
1537: 47  8 39  0   47  8 40  0             228514.6218  -0.0141  0.050  -0.0141 0.50  
1538: 45  7 39  0   45  5 40  0             228573.9839  -0.0705  0.050  -0.0705 0.50  
1539: 45  6 39  0   45  6 40  0             228573.9839  -0.0705  0.050  -0.0705 0.50  
1540: 39  1 39  0   38  0 38  0             228621.0490   0.0155  0.050   0.0156 0.01  
1541: 39  1 39  0   38  1 38  0             228621.0490   0.0155  0.050   0.0156 0.48  
1542: 39  0 39  0   38  1 38  0             228621.0490   0.0155  0.050   0.0156 0.01  
1543: 39  0 39  0   38  0 38  0             228621.0490   0.0155  0.050   0.0156 0.48  
1544: 38  2 37  0   37  2 36  0             228623.3236   0.0422  0.050   0.0422 0.49  
1545: 38  2 37  0   37  1 36  0             228623.3236   0.0422  0.050   0.0422 0.01  
1546: 38  1 37  0   37  1 36  0             228623.3236   0.0422  0.050   0.0422 0.49  
1547: 38  1 37  0   37  2 36  0             228623.3236   0.0422  0.050   0.0422 0.01  
1548: 37  3 35  0   36  3 34  0             228625.1929   0.0197  0.050   0.0197 0.49  
1549: 37  2 35  0   36  3 34  0             228625.1929   0.0197  0.050   0.0197 0.01  
1550: 37  2 35  0   36  2 34  0             228625.1929   0.0197  0.050   0.0197 0.49  
1551: 37  3 35  0   36  2 34  0             228625.1929   0.0197  0.050   0.0197 0.01  
1552: 36  4 33  0   35  4 32  0             228626.8296   0.0160  0.050   0.0161 0.49  
1553: 36  4 33  0   35  3 32  0             228626.8296   0.0160  0.050   0.0161 0.01  
1554: 36  3 33  0   35  3 32  0             228626.8296   0.0160  0.050   0.0161 0.49  
1555: 36  3 33  0   35  4 32  0             228626.8296   0.0160  0.050   0.0161 0.01  
1556: 35  5 31  0   34  5 30  0             228628.3795   0.0493  0.050   0.0493 0.49  
1557: 35  4 31  0   34  5 30  0             228628.3795   0.0493  0.050   0.0493 0.01  
1558: 35  4 31  0   34  4 30  0             228628.3795   0.0493  0.050   0.0493 0.49  
1559: 35  5 31  0   34  4 30  0             228628.3795   0.0493  0.050   0.0493 0.01  
1560: 34  6 29  0   33  6 28  0             228629.9001   0.0117  0.050   0.0118 0.49  
1561: 34  5 29  0   33  6 28  0             228629.9001   0.0117  0.050   0.0118 0.01  
1562: 34  5 29  0   33  5 28  0             228629.9001   0.0117  0.050   0.0118 0.49  
1563: 34  6 29  0   33  5 28  0             228629.9001   0.0117  0.050   0.0118 0.01  
1564: 33  7 27  0   32  7 26  0             228631.7087  -0.0056  0.050  -0.0057 0.49  
1565: 33  6 27  0   32  6 26  0             228631.7087  -0.0056  0.050  -0.0057 0.49  
1566: 33  7 27  0   32  6 26  0             228631.7087  -0.0056  0.050  -0.0057 0.01  
1567: 33  6 27  0   32  7 26  0             228631.7087  -0.0056  0.050  -0.0057 0.01  
1568: 32  8 25  0   31  7 24  0             228634.1187  -0.0199  0.050  -0.0199 0.01  
1569: 32  7 25  0   31  8 24  0             228634.1187  -0.0199  0.050  -0.0199 0.01  
1570: 32  7 25  0   31  7 24  0             228634.1187  -0.0199  0.050  -0.0199 0.49  
1571: 32  8 25  0   31  8 24  0             228634.1187  -0.0199  0.050  -0.0199 0.49  
1572: 31  9 23  0   30  9 22  0             228637.6470  -0.0250  0.050  -0.0250 0.49  
1573: 31  8 23  0   30  8 22  0             228637.6470  -0.0250  0.050  -0.0250 0.49  
1574: 31  9 23  0   30  8 22  0             228637.6470  -0.0250  0.050  -0.0250 0.01  
1575: 31  8 23  0   30  9 22  0             228637.6470  -0.0250  0.050  -0.0250 0.01  
1576: 30 10 21  0   29 10 20  0             228643.1355  -0.0187  0.050  -0.0188 0.49  
1577: 30  9 21  0   29 10 20  0             228643.1355  -0.0187  0.050  -0.0188 0.01  
1578: 30 10 21  0   29  9 20  0             228643.1355  -0.0187  0.050  -0.0188 0.01  
1579: 30  9 21  0   29  9 20  0             228643.1355  -0.0187  0.050  -0.0188 0.49  
1580: 29 10 19  0   28 10 18  0             228652.0637   0.0120  0.050   0.0120 0.49  
1581: 29 11 19  0   28 10 18  0             228652.0637   0.0120  0.050   0.0120 0.01  
1582: 29 10 19  0   28 11 18  0             228652.0637   0.0120  0.050   0.0120 0.01  
1583: 29 11 19  0   28 11 18  0             228652.0637   0.0120  0.050   0.0120 0.49  
1584: 28 12 17  0   27 12 16  0             228667.1104   0.0098  0.050   0.0099 0.49  
1585: 28 11 17  0   27 12 16  0             228667.1104   0.0098  0.050   0.0099 0.01  
1586: 28 11 17  0   27 11 16  0             228667.1104   0.0098  0.050   0.0099 0.49  
1587: 28 12 17  0   27 11 16  0             228667.1104   0.0098  0.050   0.0099 0.01  
1588: 27 12 15  0   26 13 14  0             228693.7569  -0.0583  0.050  -0.0583 0.01  
1589: 27 12 15  0   26 12 14  0             228693.7569  -0.0583  0.050  -0.0583 0.49  
1590: 27 13 15  0   26 12 14  0             228693.7569  -0.0583  0.050  -0.0583 0.01  
1591: 27 13 15  0   26 13 14  0             228693.7569  -0.0583  0.050  -0.0583 0.49  
1592: 25 15 11  0   24 15 10  0             228849.9805   0.0309  0.050  -0.0173 0.50  
1593: 25 14 11  0   24 14 10  0             228849.9805  -0.0654  0.050  -0.0173 0.50  
1594: 24 16  9  0   23 16  8  0             229098.1980   0.0174  0.050               
1595: 24 15  9  0   23 15  8  0             229116.7433  -0.0208  0.050               
1596: 23 17  7  0   22 17  6  0             229343.2097  -0.0740  0.050               
1597: 23 16  7  0   22 16  6  0             230601.0536   0.0087  0.050               
1598: 22 18  4  0   21 18  3  0             232138.1031  -0.0003  0.050               
1599: 22 17  5  0   21 17  4  0             233863.7115   0.0114  0.050               
1600: 23 18  6  0   22 18  5  0             233944.9466  -0.0173  0.050               
1601: 57 17 40  0   57 17 41  0             233959.3705  -0.0850  0.050  -0.0850 0.50  
1602: 57 18 40  0   57 16 41  0             233959.3705  -0.0850  0.050  -0.0850 0.50  
1603: 56 16 40  0   56 16 41  0             234003.0914   0.0554  0.050   0.0555 0.50  
1604: 56 17 40  0   56 15 41  0             234003.0914   0.0554  0.050   0.0555 0.50  
1605: 54 15 40  0   54 13 41  0             234085.6002   0.0827  0.050   0.0827 0.50  
1606: 54 14 40  0   54 14 41  0             234085.6002   0.0827  0.050   0.0827 0.50  
1607: 18 16  3  0   17 14  4  0             234126.1974  -0.0118  0.050               
1608: 52 13 40  0   52 11 41  0             234161.9529  -0.0953  0.050  -0.0953 0.50  
1609: 52 12 40  0   52 12 41  0             234161.9529  -0.0953  0.050  -0.0953 0.50  
1610: 51 11 40  0   51 11 41  0             234198.0941  -0.0925  0.050  -0.0925 0.50  
1611: 51 12 40  0   51 10 41  0             234198.0941  -0.0925  0.050  -0.0925 0.50  
1612: 50 11 40  0   50  9 41  0             234232.9312  -0.0301  0.050  -0.0302 0.50  
1613: 50 10 40  0   50 10 41  0             234232.9312  -0.0301  0.050  -0.0302 0.50  
1614: 49 10 40  0   49  8 41  0             234266.4725   0.0607  0.050   0.0607 0.50  
1615: 49  9 40  0   49  9 41  0             234266.4725   0.0607  0.050   0.0607 0.50  
1616: 40  1 40  0   39  1 39  0             234407.4672  -0.0028  0.050  -0.0029 0.48  
1617: 40  0 40  0   39  1 39  0             234407.4672  -0.0028  0.050  -0.0029 0.01  
1618: 40  1 40  0   39  0 39  0             234407.4672  -0.0028  0.050  -0.0029 0.01  
1619: 40  0 40  0   39  0 39  0             234407.4672  -0.0028  0.050  -0.0029 0.48  
1620: 39  2 38  0   38  1 37  0             234409.6817  -0.0251  0.050  -0.0251 0.01  
1621: 39  1 38  0   38  2 37  0             234409.6817  -0.0251  0.050  -0.0251 0.01  
1622: 39  1 38  0   38  1 37  0             234409.6817  -0.0251  0.050  -0.0251 0.48  
1623: 39  2 38  0   38  2 37  0             234409.6817  -0.0251  0.050  -0.0251 0.48  
1624: 38  3 36  0   37  2 35  0             234411.5003  -0.0725  0.050  -0.0726 0.01  
1625: 38  3 36  0   37  3 35  0             234411.5003  -0.0725  0.050  -0.0726 0.49  
1626: 38  2 36  0   37  2 35  0             234411.5003  -0.0725  0.050  -0.0726 0.49  
1627: 38  2 36  0   37  3 35  0             234411.5003  -0.0725  0.050  -0.0726 0.01  
1628: 37  4 34  0   36  3 33  0             234413.1648  -0.0052  0.050  -0.0053 0.01  
1629: 37  3 34  0   36  4 33  0             234413.1648  -0.0052  0.050  -0.0053 0.01  
1630: 37  3 34  0   36  3 33  0             234413.1648  -0.0052  0.050  -0.0053 0.49  
1631: 37  4 34  0   36  4 33  0             234413.1648  -0.0052  0.050  -0.0053 0.49  
1632: 36  4 32  0   35  4 31  0             234414.6222   0.0015  0.050   0.0015 0.49  
1633: 36  4 32  0   35  5 31  0             234414.6222   0.0015  0.050   0.0015 0.01  
1634: 36  5 32  0   35  4 31  0             234414.6222   0.0015  0.050   0.0015 0.01  
1635: 36  5 32  0   35  5 31  0             234414.6222   0.0015  0.050   0.0015 0.49  
1636: 35  5 30  0   34  6 29  0             234416.0690  -0.0113  0.050  -0.0113 0.01  
1637: 35  5 30  0   34  5 29  0             234416.0690  -0.0113  0.050  -0.0113 0.49  
1638: 35  6 30  0   34  6 29  0             234416.0690  -0.0113  0.050  -0.0113 0.49  
1639: 35  6 30  0   34  5 29  0             234416.0690  -0.0113  0.050  -0.0113 0.01  
1640: 34  6 28  0   33  7 27  0             234417.7620   0.0034  0.050   0.0035 0.01  
1641: 34  6 28  0   33  6 27  0             234417.7620   0.0034  0.050   0.0035 0.49  
1642: 34  7 28  0   33  7 27  0             234417.7620   0.0034  0.050   0.0035 0.49  
1643: 34  7 28  0   33  6 27  0             234417.7620   0.0034  0.050   0.0035 0.01  
1644: 33  7 26  0   32  7 25  0             234419.9637   0.0102  0.050   0.0103 0.49  
1645: 33  8 26  0   32  7 25  0             234419.9637   0.0102  0.050   0.0103 0.01  
1646: 33  8 26  0   32  8 25  0             234419.9637   0.0102  0.050   0.0103 0.49  
1647: 33  7 26  0   32  8 25  0             234419.9637   0.0102  0.050   0.0103 0.01  
1648: 32  8 24  0   31  9 23  0             234423.1363   0.0204  0.050   0.0205 0.01  
1649: 32  8 24  0   31  8 23  0             234423.1363   0.0204  0.050   0.0205 0.49  
1650: 32  9 24  0   31  9 23  0             234423.1363   0.0204  0.050   0.0205 0.49  
1651: 32  9 24  0   31  8 23  0             234423.1363   0.0204  0.050   0.0205 0.01  
1652: 31 10 22  0   30  9 21  0             234427.9742   0.0071  0.050   0.0071 0.01  
1653: 31  9 22  0   30 10 21  0             234427.9742   0.0071  0.050   0.0071 0.01  
1654: 31  9 22  0   30  9 21  0             234427.9742   0.0071  0.050   0.0071 0.49  
1655: 31 10 22  0   30 10 21  0             234427.9742   0.0071  0.050   0.0071 0.49  
1656: 30 11 20  0   29 11 19  0             234435.7407   0.0093  0.050   0.0093 0.49  
1657: 30 11 20  0   29 10 19  0             234435.7407   0.0093  0.050   0.0093 0.01  
1658: 30 10 20  0   29 11 19  0             234435.7407   0.0093  0.050   0.0093 0.01  
1659: 30 10 20  0   29 10 19  0             234435.7407   0.0093  0.050   0.0093 0.49  
1660: 43  3 40  0   43  3 41  0             234441.4658   0.0550  0.050   0.0550 0.50  
1661: 43  4 40  0   43  2 41  0             234441.4658   0.0550  0.050   0.0550 0.50  
1662: 29 11 18  0   28 12 17  0             234448.5887  -0.0293  0.050  -0.0294 0.01  
1663: 29 11 18  0   28 11 17  0             234448.5887  -0.0293  0.050  -0.0294 0.49  
1664: 29 12 18  0   28 11 17  0             234448.5887  -0.0293  0.050  -0.0294 0.01  
1665: 29 12 18  0   28 12 17  0             234448.5887  -0.0293  0.050  -0.0294 0.49  
1666: 28 12 16  0   27 13 15  0             234470.9308   0.0251  0.050   0.0252 0.01  
1667: 28 12 16  0   27 12 15  0             234470.9308   0.0251  0.050   0.0252 0.49  
1668: 28 13 16  0   27 12 15  0             234470.9308   0.0251  0.050   0.0252 0.01  
1669: 28 13 16  0   27 13 15  0             234470.9308   0.0251  0.050   0.0252 0.49  
1670: 26 15 12  0   25 15 11  0             234592.1032   0.0453  0.050   0.0412 0.50  
1671: 26 14 12  0   25 14 11  0             234592.1032   0.0369  0.050   0.0412 0.50  
1672: 25 16 10  0   24 16  9  0             234770.5578   0.0416  0.050               
1673: 25 15 10  0   24 15  9  0             234772.6626  -0.0140  0.050               
1674: 23 19  5  0   22 19  4  0             235584.3874   0.0938  0.050               
1675: 42  1 42  0   41  1 41  0             245980.0337   0.0089  0.050   0.0089 0.48  
1676: 42  1 42  0   41  0 41  0             245980.0337   0.0089  0.050   0.0089 0.01  
1677: 42  0 42  0   41  1 41  0             245980.0337   0.0089  0.050   0.0089 0.01  
1678: 42  0 42  0   41  0 41  0             245980.0337   0.0089  0.050   0.0089 0.48  
1679: 41  1 40  0   40  2 39  0             245982.2709   0.0313  0.050   0.0313 0.01  
1680: 41  1 40  0   40  1 39  0             245982.2709   0.0313  0.050   0.0313 0.48  
1681: 41  2 40  0   40  1 39  0             245982.2709   0.0313  0.050   0.0313 0.01  
1682: 41  2 40  0   40  2 39  0             245982.2709   0.0313  0.050   0.0313 0.48  
1683: 40  2 38  0   39  2 37  0             245984.0951   0.0399  0.050   0.0400 0.49  
1684: 40  3 38  0   39  2 37  0             245984.0951   0.0399  0.050   0.0400 0.01  
1685: 40  3 38  0   39  3 37  0             245984.0951   0.0399  0.050   0.0400 0.49  
1686: 40  2 38  0   39  3 37  0             245984.0951   0.0399  0.050   0.0400 0.01  
1687: 39  3 36  0   38  4 35  0             245985.5273  -0.0406  0.050  -0.0406 0.01  
1688: 39  3 36  0   38  3 35  0             245985.5273  -0.0406  0.050  -0.0406 0.49  
1689: 39  4 36  0   38  4 35  0             245985.5273  -0.0406  0.050  -0.0406 0.49  
1690: 39  4 36  0   38  3 35  0             245985.5273  -0.0406  0.050  -0.0406 0.01  
1691: 38  5 34  0   37  4 33  0             245986.8355  -0.0562  0.050  -0.0563 0.01  
1692: 38  4 34  0   37  4 33  0             245986.8355  -0.0562  0.050  -0.0563 0.49  
1693: 38  4 34  0   37  5 33  0             245986.8355  -0.0562  0.050  -0.0563 0.01  
1694: 38  5 34  0   37  5 33  0             245986.8355  -0.0562  0.050  -0.0563 0.49  
1695: 37  5 32  0   36  5 31  0             245988.2424   0.0756  0.050   0.0756 0.49  
1696: 37  5 32  0   36  6 31  0             245988.2424   0.0756  0.050   0.0756 0.01  
1697: 37  6 32  0   36  6 31  0             245988.2424   0.0756  0.050   0.0756 0.49  
1698: 37  6 32  0   36  5 31  0             245988.2424   0.0756  0.050   0.0756 0.01  
1699: 36  7 30  0   35  7 29  0             245989.6245   0.0501  0.050   0.0501 0.49  
1700: 36  6 30  0   35  6 29  0             245989.6245   0.0501  0.050   0.0501 0.49  
1701: 36  6 30  0   35  7 29  0             245989.6245   0.0501  0.050   0.0501 0.01  
1702: 36  7 30  0   35  6 29  0             245989.6245   0.0501  0.050   0.0501 0.01  
1703: 35  7 28  0   34  7 27  0             245991.3581  -0.0051  0.050  -0.0051 0.49  
1704: 35  8 28  0   34  7 27  0             245991.3581  -0.0051  0.050  -0.0051 0.01  
1705: 35  7 28  0   34  8 27  0             245991.3581  -0.0051  0.050  -0.0051 0.01  
1706: 35  8 28  0   34  8 27  0             245991.3581  -0.0051  0.050  -0.0051 0.49  
1707: 34  9 26  0   33  8 25  0             245993.9292   0.0365  0.050   0.0366 0.01  
1708: 34  8 26  0   33  9 25  0             245993.9292   0.0365  0.050   0.0366 0.01  
1709: 34  8 26  0   33  8 25  0             245993.9292   0.0365  0.050   0.0366 0.49  
1710: 34  9 26  0   33  9 25  0             245993.9292   0.0365  0.050   0.0366 0.49  
1711: 31 11 20  0   30 11 19  0             246013.4340   0.0724  0.050   0.0724 0.49  
1712: 31 12 20  0   30 11 19  0             246013.4340   0.0724  0.050   0.0724 0.01  
1713: 31 11 20  0   30 12 19  0             246013.4340   0.0724  0.050   0.0724 0.01  
1714: 31 12 20  0   30 12 19  0             246013.4340   0.0724  0.050   0.0724 0.49  
1715: 30 12 18  0   29 13 17  0             246029.4564   0.0450  0.050   0.0450 0.01  
1716: 30 12 18  0   29 12 17  0             246029.4564   0.0450  0.050   0.0450 0.49  
1717: 30 13 18  0   29 13 17  0             246029.4564   0.0450  0.050   0.0450 0.49  
1718: 30 13 18  0   29 12 17  0             246029.4564   0.0450  0.050   0.0450 0.01  
1719: 29 14 16  0   28 14 15  0             246057.1527   0.0429  0.050   0.0429 0.49  
1720: 29 13 16  0   28 14 15  0             246057.1527   0.0429  0.050   0.0429 0.01  
1721: 29 13 16  0   28 13 15  0             246057.1527   0.0429  0.050   0.0429 0.49  
1722: 29 14 16  0   28 13 15  0             246057.1527   0.0429  0.050   0.0429 0.01  
1723: 27 16 12  0   26 16 11  0             246207.1147   0.0308  0.050   0.0207 0.50  
1724: 27 15 12  0   26 15 11  0             246207.1147   0.0105  0.050   0.0207 0.50  
1725: 43  1 43  0   42  0 42  0             251766.1342  -0.0035  0.050  -0.0035 0.01  
1726: 43  0 43  0   42  0 42  0             251766.1342  -0.0035  0.050  -0.0035 0.48  
1727: 43  0 43  0   42  1 42  0             251766.1342  -0.0035  0.050  -0.0035 0.01  
1728: 43  1 43  0   42  1 42  0             251766.1342  -0.0035  0.050  -0.0035 0.48  
1729: 42  1 41  0   41  1 40  0             251768.3343  -0.0073  0.050  -0.0074 0.48  
1730: 42  2 41  0   41  1 40  0             251768.3343  -0.0073  0.050  -0.0074 0.01  
1731: 42  1 41  0   41  2 40  0             251768.3343  -0.0073  0.050  -0.0074 0.01  
1732: 42  2 41  0   41  2 40  0             251768.3343  -0.0073  0.050  -0.0074 0.48  
1733: 41  3 39  0   40  3 38  0             251770.1086  -0.0236  0.050  -0.0236 0.49  
1734: 41  3 39  0   40  2 38  0             251770.1086  -0.0236  0.050  -0.0236 0.01  
1735: 41  2 39  0   40  3 38  0             251770.1086  -0.0236  0.050  -0.0236 0.01  
1736: 41  2 39  0   40  2 38  0             251770.1086  -0.0236  0.050  -0.0236 0.49  
1737: 40  3 37  0   39  4 36  0             251771.6365   0.0326  0.050   0.0326 0.01  
1738: 40  3 37  0   39  3 36  0             251771.6365   0.0326  0.050   0.0326 0.49  
1739: 40  4 37  0   39  3 36  0             251771.6365   0.0326  0.050   0.0326 0.01  
1740: 40  4 37  0   39  4 36  0             251771.6365   0.0326  0.050   0.0326 0.49  
1741: 39  5 35  0   38  4 34  0             251772.8378  -0.0289  0.050  -0.0289 0.01  
1742: 39  4 35  0   38  4 34  0             251772.8378  -0.0289  0.050  -0.0289 0.49  
1743: 39  4 35  0   38  5 34  0             251772.8378  -0.0289  0.050  -0.0289 0.01  
1744: 39  5 35  0   38  5 34  0             251772.8378  -0.0289  0.050  -0.0289 0.49  
1745: 37  7 31  0   36  6 30  0             251775.3737   0.0369  0.050   0.0369 0.01  
1746: 37  6 31  0   36  7 30  0             251775.3737   0.0369  0.050   0.0369 0.01  
1747: 37  6 31  0   36  6 30  0             251775.3737   0.0369  0.050   0.0369 0.49  
1748: 37  7 31  0   36  7 30  0             251775.3737   0.0369  0.050   0.0369 0.49  
1749: 36  7 29  0   35  7 28  0             251776.9585   0.0149  0.050   0.0149 0.49  
1750: 36  8 29  0   35  7 28  0             251776.9585   0.0149  0.050   0.0149 0.01  
1751: 36  7 29  0   35  8 28  0             251776.9585   0.0149  0.050   0.0149 0.01  
1752: 36  8 29  0   35  8 28  0             251776.9585   0.0149  0.050   0.0149 0.49  
1753: 35  9 27  0   34  9 26  0             251779.2050   0.0061  0.050   0.0062 0.49  
1754: 35  8 27  0   34  9 26  0             251779.2050   0.0061  0.050   0.0062 0.01  
1755: 35  8 27  0   34  8 26  0             251779.2050   0.0061  0.050   0.0062 0.49  
1756: 35  9 27  0   34  8 26  0             251779.2050   0.0061  0.050   0.0062 0.01  
1757: 34  9 25  0   33 10 24  0             251782.5488  -0.0375  0.050  -0.0375 0.01  
1758: 34  9 25  0   33  9 24  0             251782.5488  -0.0375  0.050  -0.0375 0.49  
1759: 34 10 25  0   33  9 24  0             251782.5488  -0.0375  0.050  -0.0375 0.01  
1760: 34 10 25  0   33 10 24  0             251782.5488  -0.0375  0.050  -0.0375 0.49  
1761: 33 11 23  0   32 10 22  0             251787.8564  -0.0106  0.050  -0.0106 0.01  
1762: 33 10 23  0   32 11 22  0             251787.8564  -0.0106  0.050  -0.0106 0.01  
1763: 33 10 23  0   32 10 22  0             251787.8564  -0.0106  0.050  -0.0106 0.49  
1764: 33 11 23  0   32 11 22  0             251787.8564  -0.0106  0.050  -0.0106 0.49  
1765: 31 12 19  0   30 12 18  0             251810.0720  -0.0310  0.050  -0.0310 0.49  
1766: 31 13 19  0   30 12 18  0             251810.0720  -0.0310  0.050  -0.0310 0.01  
1767: 31 13 19  0   30 13 18  0             251810.0720  -0.0310  0.050  -0.0310 0.49  
1768: 31 12 19  0   30 13 18  0             251810.0720  -0.0310  0.050  -0.0310 0.01  
1769: 30 14 17  0   29 14 16  0             251833.4870   0.0814  0.050   0.0814 0.49  
1770: 30 14 17  0   29 13 16  0             251833.4870   0.0814  0.050   0.0814 0.01  
1771: 30 13 17  0   29 14 16  0             251833.4870   0.0814  0.050   0.0814 0.01  
1772: 30 13 17  0   29 13 16  0             251833.4870   0.0814  0.050   0.0814 0.49  
1773: 44  1 44  0   43  1 43  0             257552.1958   0.0583  0.050   0.0583 0.48  
1774: 44  0 44  0   43  1 43  0             257552.1958   0.0583  0.050   0.0583 0.01  
1775: 44  0 44  0   43  0 43  0             257552.1958   0.0583  0.050   0.0583 0.48  
1776: 44  1 44  0   43  0 43  0             257552.1958   0.0583  0.050   0.0583 0.01  
1777: 43  2 42  0   42  2 41  0             257554.3590   0.0283  0.050   0.0283 0.48  
1778: 43  1 42  0   42  1 41  0             257554.3590   0.0283  0.050   0.0283 0.48  
1779: 43  2 42  0   42  1 41  0             257554.3590   0.0283  0.050   0.0283 0.01  
1780: 43  1 42  0   42  2 41  0             257554.3590   0.0283  0.050   0.0283 0.01  
1781: 42  3 40  0   41  3 39  0             257556.0947  -0.0019  0.050  -0.0019 0.48  
1782: 42  3 40  0   41  2 39  0             257556.0947  -0.0019  0.050  -0.0019 0.01  
1783: 42  2 40  0   41  3 39  0             257556.0947  -0.0019  0.050  -0.0019 0.01  
1784: 42  2 40  0   41  2 39  0             257556.0947  -0.0019  0.050  -0.0019 0.48  
1785: 41  4 38  0   40  4 37  0             257557.5127  -0.0149  0.050  -0.0150 0.49  
1786: 41  4 38  0   40  3 37  0             257557.5127  -0.0149  0.050  -0.0150 0.01  
1787: 41  3 38  0   40  4 37  0             257557.5127  -0.0149  0.050  -0.0150 0.01  
1788: 41  3 38  0   40  3 37  0             257557.5127  -0.0149  0.050  -0.0150 0.49  
1789: 40  5 36  0   39  5 35  0             257558.7289  -0.0016  0.050  -0.0016 0.49  
1790: 40  4 36  0   39  5 35  0             257558.7289  -0.0016  0.050  -0.0016 0.01  
1791: 40  4 36  0   39  4 35  0             257558.7289  -0.0016  0.050  -0.0016 0.49  
1792: 40  5 36  0   39  4 35  0             257558.7289  -0.0016  0.050  -0.0016 0.01  
1793: 39  6 34  0   38  6 33  0             257559.8538   0.0205  0.050   0.0205 0.49  
1794: 39  5 34  0   38  6 33  0             257559.8538   0.0205  0.050   0.0205 0.01  
1795: 39  5 34  0   38  5 33  0             257559.8538   0.0205  0.050   0.0205 0.49  
1796: 39  6 34  0   38  5 33  0             257559.8538   0.0205  0.050   0.0205 0.01  
1797: 38  7 32  0   37  7 31  0             257560.9974   0.0009  0.050   0.0010 0.49  
1798: 38  6 32  0   37  6 31  0             257560.9974   0.0009  0.050   0.0010 0.49  
1799: 38  7 32  0   37  6 31  0             257560.9974   0.0009  0.050   0.0010 0.01  
1800: 38  6 32  0   37  7 31  0             257560.9974   0.0009  0.050   0.0010 0.01  
1801: 37  8 30  0   36  8 29  0             257562.4384   0.0060  0.050   0.0061 0.49  
1802: 37  8 30  0   36  7 29  0             257562.4384   0.0060  0.050   0.0061 0.01  
1803: 37  7 30  0   36  8 29  0             257562.4384   0.0060  0.050   0.0061 0.01  
1804: 37  7 30  0   36  7 29  0             257562.4384   0.0060  0.050   0.0061 0.49  
1805: 36  9 28  0   35  9 27  0             257564.4585   0.0229  0.050   0.0229 0.49  
1806: 36  8 28  0   35  9 27  0             257564.4585   0.0229  0.050   0.0229 0.01  
1807: 36  8 28  0   35  8 27  0             257564.4585   0.0229  0.050   0.0229 0.49  
1808: 36  9 28  0   35  8 27  0             257564.4585   0.0229  0.050   0.0229 0.01  
1809: 34 11 24  0   33 11 23  0             257572.0764  -0.0211  0.050  -0.0212 0.49  
1810: 34 10 24  0   33 10 23  0             257572.0764  -0.0211  0.050  -0.0212 0.49  
1811: 34 11 24  0   33 10 23  0             257572.0764  -0.0211  0.050  -0.0212 0.01  
1812: 34 10 24  0   33 11 23  0             257572.0764  -0.0211  0.050  -0.0212 0.01  
1813: 33 12 22  0   32 12 21  0             257579.4190  -0.0694  0.050  -0.0695 0.49  
1814: 33 12 22  0   32 11 21  0             257579.4190  -0.0694  0.050  -0.0695 0.01  
1815: 33 11 22  0   32 12 21  0             257579.4190  -0.0694  0.050  -0.0695 0.01  
1816: 33 11 22  0   32 11 21  0             257579.4190  -0.0694  0.050  -0.0695 0.49  
1817: 31 14 18  0   30 13 17  0             257611.2381  -0.0046  0.050  -0.0047 0.01  
1818: 31 14 18  0   30 14 17  0             257611.2381  -0.0046  0.050  -0.0047 0.49  
1819: 31 13 18  0   30 13 17  0             257611.2381  -0.0046  0.050  -0.0047 0.49  
1820: 31 13 18  0   30 14 17  0             257611.2381  -0.0046  0.050  -0.0047 0.01  
1821: 29 16 14  0   28 16 13  0             257707.2558   0.0383  0.050   0.0383 0.49  
1822: 29 15 14  0   28 15 13  0             257707.2558   0.0382  0.050   0.0383 0.49  
1823: 29 16 14  0   28 15 13  0             257707.2558   0.0381  0.050   0.0383 0.01  
1824: 29 15 14  0   28 16 13  0             257707.2558   0.0383  0.050   0.0383 0.01  
1825: 45  1 45  0   44  0 44  0             263338.0084  -0.0131  0.050  -0.0132 0.01  
1826: 45  0 45  0   44  1 44  0             263338.0084  -0.0131  0.050  -0.0132 0.01  
1827: 45  0 45  0   44  0 44  0             263338.0084  -0.0131  0.050  -0.0132 0.48  
1828: 45  1 45  0   44  1 44  0             263338.0084  -0.0131  0.050  -0.0132 0.48  
1829: 44  1 43  0   43  1 42  0             263340.2070   0.0028  0.050   0.0029 0.48  
1830: 44  2 43  0   43  2 42  0             263340.2070   0.0028  0.050   0.0029 0.48  
1831: 44  1 43  0   43  2 42  0             263340.2070   0.0028  0.050   0.0029 0.01  
1832: 44  2 43  0   43  1 42  0             263340.2070   0.0028  0.050   0.0029 0.01  
1833: 43  2 41  0   42  3 40  0             263341.9515   0.0060  0.050   0.0060 0.01  
1834: 43  2 41  0   42  2 40  0             263341.9515   0.0060  0.050   0.0060 0.48  
1835: 43  3 41  0   42  2 40  0             263341.9515   0.0060  0.050   0.0060 0.01  
1836: 43  3 41  0   42  3 40  0             263341.9515   0.0060  0.050   0.0060 0.48  
1837: 42  3 39  0   41  3 38  0             263343.3277  -0.0087  0.050  -0.0088 0.49  
1838: 42  3 39  0   41  4 38  0             263343.3277  -0.0087  0.050  -0.0088 0.01  
1839: 42  4 39  0   41  3 38  0             263343.3277  -0.0087  0.050  -0.0088 0.01  
1840: 42  4 39  0   41  4 38  0             263343.3277  -0.0087  0.050  -0.0088 0.49  
1841: 41  5 37  0   40  5 36  0             263344.5334   0.0526  0.050   0.0527 0.49  
1842: 41  4 37  0   40  5 36  0             263344.5334   0.0526  0.050   0.0527 0.02  
1843: 41  4 37  0   40  4 36  0             263344.5334   0.0526  0.050   0.0527 0.49  
1844: 40  6 35  0   39  6 34  0             263345.5316   0.0306  0.050   0.0306 0.49  
1845: 40  5 35  0   39  6 34  0             263345.5316   0.0306  0.050   0.0306 0.01  
1846: 40  6 35  0   39  5 34  0             263345.5316   0.0306  0.050   0.0306 0.01  
1847: 40  5 35  0   39  5 34  0             263345.5316   0.0306  0.050   0.0306 0.49  
1848: 39  6 33  0   38  7 32  0             263346.5500   0.0003  0.050   0.0003 0.01  
1849: 39  6 33  0   38  6 32  0             263346.5500   0.0003  0.050   0.0003 0.49  
1850: 39  7 33  0   38  6 32  0             263346.5500   0.0003  0.050   0.0003 0.01  
1851: 39  7 33  0   38  7 32  0             263346.5500   0.0003  0.050   0.0003 0.49  
1852: 38  8 31  0   37  8 30  0             263347.8279   0.0036  0.050   0.0036 0.49  
1853: 38  8 31  0   37  7 30  0             263347.8279   0.0036  0.050   0.0036 0.01  
1854: 38  7 31  0   37  7 30  0             263347.8279   0.0036  0.050   0.0036 0.49  
1855: 38  7 31  0   37  8 30  0             263347.8279   0.0036  0.050   0.0036 0.01  
1856: 37  8 29  0   36  9 28  0             263349.5833  -0.0107  0.050  -0.0108 0.01  
1857: 37  8 29  0   36  8 28  0             263349.5833  -0.0107  0.050  -0.0108 0.49  
1858: 37  9 29  0   36  9 28  0             263349.5833  -0.0107  0.050  -0.0108 0.49  
1859: 37  9 29  0   36  8 28  0             263349.5833  -0.0107  0.050  -0.0108 0.01  
1860: 36 10 27  0   35  9 26  0             263352.2043  -0.0409  0.050  -0.0409 0.01  
1861: 36  9 27  0   35  9 26  0             263352.2043  -0.0409  0.050  -0.0409 0.49  
1862: 36  9 27  0   35 10 26  0             263352.2043  -0.0409  0.050  -0.0409 0.01  
1863: 36 10 27  0   35 10 26  0             263352.2043  -0.0409  0.050  -0.0409 0.49  
1864: 35 11 25  0   34 10 24  0             263356.3774   0.0192  0.050   0.0193 0.01  
1865: 35 10 25  0   34 11 24  0             263356.3774   0.0192  0.050   0.0193 0.01  
1866: 35 10 25  0   34 10 24  0             263356.3774   0.0192  0.050   0.0193 0.49  
1867: 35 11 25  0   34 11 24  0             263356.3774   0.0192  0.050   0.0193 0.49  
1868: 34 12 23  0   33 12 22  0             263362.8500  -0.0003  0.050  -0.0004 0.49  
1869: 34 12 23  0   33 11 22  0             263362.8500  -0.0003  0.050  -0.0004 0.01  
1870: 34 11 23  0   33 12 22  0             263362.8500  -0.0003  0.050  -0.0004 0.01  
1871: 34 11 23  0   33 11 22  0             263362.8500  -0.0003  0.050  -0.0004 0.49  
1872: 33 12 21  0   32 13 20  0             263373.2300  -0.0171  0.050  -0.0172 0.01  
1873: 33 12 21  0   32 12 20  0             263373.2300  -0.0171  0.050  -0.0172 0.49  
1874: 33 13 21  0   32 13 20  0             263373.2300  -0.0171  0.050  -0.0172 0.49  
1875: 33 13 21  0   32 12 20  0             263373.2300  -0.0171  0.050  -0.0172 0.01  
1876: 32 14 19  0   31 13 18  0             263390.2228  -0.0051  0.050  -0.0052 0.01  
1877: 32 13 19  0   31 13 18  0             263390.2228  -0.0051  0.050  -0.0052 0.49  
1878: 32 13 19  0   31 14 18  0             263390.2228  -0.0051  0.050  -0.0052 0.01  
1879: 32 14 19  0   31 14 18  0             263390.2228  -0.0051  0.050  -0.0052 0.49  
1880: 31 15 17  0   30 14 16  0             263418.7837  -0.0222  0.050  -0.0222 0.01  
1881: 31 14 17  0   30 14 16  0             263418.7837  -0.0222  0.050  -0.0222 0.49  
1882: 31 15 17  0   30 15 16  0             263418.7837  -0.0222  0.050  -0.0222 0.49  
1883: 31 14 17  0   30 15 16  0             263418.7837  -0.0222  0.050  -0.0222 0.01  
1884: 30 16 15  0   29 15 14  0             263469.0290  -0.0834  0.050  -0.0834 0.01  
1885: 30 15 15  0   29 15 14  0             263469.0290  -0.0834  0.050  -0.0834 0.49  
1886: 30 16 15  0   29 16 14  0             263469.0290  -0.0834  0.050  -0.0834 0.49  
1887: 30 15 15  0   29 16 14  0             263469.0290  -0.0834  0.050  -0.0834 0.01  
1888: 29 16 13  0   28 17 12  0             263563.7964   0.0069  0.050   0.0045 0.01  
1889: 29 17 13  0   28 17 12  0             263563.7964   0.0066  0.050   0.0045 0.49  
1890: 29 16 13  0   28 16 12  0             263563.7964   0.0024  0.050   0.0045 0.49  
1891: 29 17 13  0   28 16 12  0             263563.7964   0.0020  0.050   0.0045 0.01  
1892: 27 19  9  0   26 19  8  0             264196.1591   0.0812  0.050               
1893: 27 18  9  0   26 18  8  0             264316.4240  -0.0663  0.050               
1894: 26 19  7  0   25 19  6  0             267871.4405  -0.0306  0.050               
1895: 46  0 46  0   45  1 45  0             269123.7986   0.0112  0.050   0.0113 0.01  
1896: 46  0 46  0   45  0 45  0             269123.7986   0.0112  0.050   0.0113 0.48  
1897: 46  1 46  0   45  0 45  0             269123.7986   0.0112  0.050   0.0113 0.01  
1898: 46  1 46  0   45  1 45  0             269123.7986   0.0112  0.050   0.0113 0.48  
1899: 45  1 44  0   44  1 43  0             269125.9329  -0.0264  0.050  -0.0265 0.48  
1900: 45  2 44  0   44  2 43  0             269125.9329  -0.0264  0.050  -0.0265 0.48  
1901: 45  2 44  0   44  1 43  0             269125.9329  -0.0264  0.050  -0.0265 0.01  
1902: 45  1 44  0   44  2 43  0             269125.9329  -0.0264  0.050  -0.0265 0.01  
1903: 44  3 42  0   43  3 41  0             269127.6556  -0.0208  0.050  -0.0208 0.49  
1904: 44  2 42  0   43  3 41  0             269127.6556  -0.0208  0.050  -0.0208 0.01  
1905: 44  2 42  0   43  2 41  0             269127.6556  -0.0208  0.050  -0.0208 0.49  
1906: 44  3 42  0   43  2 41  0             269127.6556  -0.0208  0.050  -0.0208 0.01  
1907: 43  3 40  0   42  4 39  0             269129.0568   0.0291  0.050   0.0291 0.01  
1908: 43  3 40  0   42  3 39  0             269129.0568   0.0291  0.050   0.0291 0.49  
1909: 43  4 40  0   42  3 39  0             269129.0568   0.0291  0.050   0.0291 0.01  
1910: 43  4 40  0   42  4 39  0             269129.0568   0.0291  0.050   0.0291 0.49  
1911: 42  5 38  0   41  4 37  0             269130.1068  -0.0074  0.050  -0.0074 0.01  
1912: 42  4 38  0   41  5 37  0             269130.1068  -0.0074  0.050  -0.0074 0.01  
1913: 42  4 38  0   41  4 37  0             269130.1068  -0.0074  0.050  -0.0074 0.49  
1914: 42  5 38  0   41  5 37  0             269130.1068  -0.0074  0.050  -0.0074 0.49  
1915: 41  5 36  0   40  6 35  0             269131.0650   0.0106  0.050   0.0107 0.01  
1916: 41  5 36  0   40  5 35  0             269131.0650   0.0106  0.050   0.0107 0.49  
1917: 41  6 36  0   40  6 35  0             269131.0650   0.0106  0.050   0.0107 0.49  
1918: 41  6 36  0   40  5 35  0             269131.0650   0.0106  0.050   0.0107 0.01  
1919: 40  7 34  0   39  6 33  0             269132.0067   0.0140  0.050   0.0141 0.01  
1920: 40  6 34  0   39  7 33  0             269132.0067   0.0140  0.050   0.0141 0.01  
1921: 40  6 34  0   39  6 33  0             269132.0067   0.0140  0.050   0.0141 0.49  
1922: 40  7 34  0   39  7 33  0             269132.0067   0.0140  0.050   0.0141 0.49  
1923: 39  8 32  0   38  7 31  0             269133.1020  -0.0120  0.050  -0.0121 0.01  
1924: 39  8 32  0   38  8 31  0             269133.1020  -0.0120  0.050  -0.0121 0.49  
1925: 39  7 32  0   38  7 31  0             269133.1020  -0.0120  0.050  -0.0121 0.49  
1926: 39  7 32  0   38  8 31  0             269133.1020  -0.0120  0.050  -0.0121 0.01  
1927: 38  8 30  0   37  9 29  0             269134.6996   0.0331  0.050   0.0331 0.01  
1928: 38  8 30  0   37  8 29  0             269134.6996   0.0331  0.050   0.0331 0.49  
1929: 38  9 30  0   37  8 29  0             269134.6996   0.0331  0.050   0.0331 0.01  
1930: 38  9 30  0   37  9 29  0             269134.6996   0.0331  0.050   0.0331 0.49  
1931: 37  9 28  0   36  9 27  0             269136.9829  -0.0150  0.050  -0.0150 0.49  
1932: 37  9 28  0   36 10 27  0             269136.9829  -0.0150  0.050  -0.0150 0.01  
1933: 37 10 28  0   36  9 27  0             269136.9829  -0.0150  0.050  -0.0150 0.01  
1934: 37 10 28  0   36 10 27  0             269136.9829  -0.0150  0.050  -0.0150 0.49  
1935: 36 10 26  0   35 11 25  0             269140.6288   0.0068  0.050   0.0069 0.01  
1936: 36 10 26  0   35 10 25  0             269140.6288   0.0068  0.050   0.0069 0.49  
1937: 36 11 26  0   35 11 25  0             269140.6288   0.0068  0.050   0.0069 0.49  
1938: 36 11 26  0   35 10 25  0             269140.6288   0.0068  0.050   0.0069 0.01  
1939: 35 12 24  0   34 12 23  0             269146.3088  -0.0233  0.050  -0.0233 0.49  
1940: 35 11 24  0   34 11 23  0             269146.3088  -0.0233  0.050  -0.0233 0.49  
1941: 35 11 24  0   34 12 23  0             269146.3088  -0.0233  0.050  -0.0233 0.01  
1942: 35 12 24  0   34 11 23  0             269146.3088  -0.0233  0.050  -0.0233 0.01  
1943: 34 13 22  0   33 12 21  0             269155.3508  -0.0656  0.050  -0.0656 0.01  
1944: 34 12 22  0   33 13 21  0             269155.3508  -0.0656  0.050  -0.0656 0.01  
1945: 34 12 22  0   33 12 21  0             269155.3508  -0.0656  0.050  -0.0656 0.49  
1946: 34 13 22  0   33 13 21  0             269155.3508  -0.0656  0.050  -0.0656 0.49  
1947: 33 13 20  0   32 14 19  0             269170.0072  -0.0690  0.050  -0.0690 0.01  
1948: 33 13 20  0   32 13 19  0             269170.0072  -0.0690  0.050  -0.0690 0.49  
1949: 33 14 20  0   32 13 19  0             269170.0072  -0.0690  0.050  -0.0690 0.01  
1950: 33 14 20  0   32 14 19  0             269170.0072  -0.0690  0.050  -0.0690 0.49  
1951: 32 15 18  0   31 14 17  0             269194.2968  -0.0022  0.050  -0.0022 0.01  
1952: 32 14 18  0   31 14 17  0             269194.2968  -0.0022  0.050  -0.0022 0.49  
1953: 32 15 18  0   31 15 17  0             269194.2968  -0.0022  0.050  -0.0022 0.49  
1954: 32 14 18  0   31 15 17  0             269194.2968  -0.0022  0.050  -0.0022 0.01  
1955: 31 16 16  0   30 15 15  0             269235.8131  -0.0128  0.050  -0.0128 0.01  
1956: 31 15 16  0   30 15 15  0             269235.8131  -0.0128  0.050  -0.0128 0.49  
1957: 31 15 16  0   30 16 15  0             269235.8131  -0.0128  0.050  -0.0128 0.01  
1958: 31 16 16  0   30 16 15  0             269235.8131  -0.0128  0.050  -0.0128 0.49  
1959: 30 16 14  0   29 17 13  0             269311.0384  -0.0250  0.050  -0.0253 0.01  
1960: 30 17 14  0   29 17 13  0             269311.0384  -0.0251  0.050  -0.0253 0.49  
1961: 30 17 14  0   29 16 13  0             269311.0384  -0.0254  0.050  -0.0253 0.01  
1962: 30 16 14  0   29 16 13  0             269311.0384  -0.0254  0.050  -0.0253 0.49  
1963: 29 17 12  0   28 18 11  0             269459.2024   0.0209  0.050  -0.0431 0.01  
1964: 29 18 12  0   28 18 11  0             269459.2024   0.0100  0.050  -0.0431 0.49  
1965: 29 17 12  0   28 17 11  0             269459.2024  -0.0962  0.050  -0.0431 0.49  
1966: 29 18 12  0   28 17 11  0             269459.2024  -0.1071  0.050  -0.0431 0.01  
1967: 27 20  8  0   26 20  7  0             270243.9216   0.0800  0.050               
1968: 27 24  3  0   26 24  2  0             274389.3310  -0.0227  0.050               
1969: 61 15 47  0   61 13 48  0             274538.8005  -0.0543  0.050  -0.0544 0.50  
1970: 61 14 47  0   61 14 48  0             274538.8005  -0.0543  0.050  -0.0544 0.50  
1971: 60 14 47  0   60 12 48  0             274581.8352  -0.0330  0.050  -0.0330 0.50  
1972: 60 13 47  0   60 13 48  0             274581.8352  -0.0330  0.050  -0.0330 0.50  
1973: 59 13 47  0   59 11 48  0             274623.5254  -0.0798  0.050  -0.0798 0.50  
1974: 59 12 47  0   59 12 48  0             274623.5254  -0.0798  0.050  -0.0798 0.50  
1975: 56  9 47  0   56  9 48  0             274741.5242   0.0804  0.050   0.0804 0.50  
1976: 56 10 47  0   56  8 48  0             274741.5242   0.0804  0.050   0.0804 0.50  
1977: 55  8 47  0   55  8 48  0             274778.3446  -0.0136  0.050  -0.0136 0.50  
1978: 55  9 47  0   55  7 48  0             274778.3446  -0.0136  0.050  -0.0136 0.50  
1979: 47  0 47  0   46  0 46  0             274909.4541   0.0218  0.050   0.0219 0.48  
1980: 47  1 47  0   46  1 46  0             274909.4541   0.0218  0.050   0.0219 0.48  
1981: 47  0 47  0   46  1 46  0             274909.4541   0.0218  0.050   0.0219 0.01  
1982: 47  1 47  0   46  0 46  0             274909.4541   0.0218  0.050   0.0219 0.01  
1983: 46  1 45  0   45  2 44  0             274911.5949   0.0012  0.050   0.0013 0.01  
1984: 46  1 45  0   45  1 44  0             274911.5949   0.0012  0.050   0.0013 0.48  
1985: 46  2 45  0   45  1 44  0             274911.5949   0.0012  0.050   0.0013 0.01  
1986: 46  2 45  0   45  2 44  0             274911.5949   0.0012  0.050   0.0013 0.48  
1987: 45  2 43  0   44  3 42  0             274913.2707  -0.0158  0.050  -0.0158 0.01  
1988: 45  2 43  0   44  2 42  0             274913.2707  -0.0158  0.050  -0.0158 0.49  
1989: 45  3 43  0   44  3 42  0             274913.2707  -0.0158  0.050  -0.0158 0.49  
1990: 45  3 43  0   44  2 42  0             274913.2707  -0.0158  0.050  -0.0158 0.01  
1991: 44  4 41  0   43  3 40  0             274914.6376   0.0389  0.050   0.0390 0.01  
1992: 44  3 41  0   43  4 40  0             274914.6376   0.0389  0.050   0.0390 0.01  
1993: 44  3 41  0   43  3 40  0             274914.6376   0.0389  0.050   0.0390 0.49  
1994: 44  4 41  0   43  4 40  0             274914.6376   0.0389  0.050   0.0390 0.49  
1995: 43  4 39  0   42  4 38  0             274915.6588   0.0303  0.050   0.0304 0.49  
1996: 43  4 39  0   42  5 38  0             274915.6588   0.0303  0.050   0.0304 0.01  
1997: 43  5 39  0   42  5 38  0             274915.6588   0.0303  0.050   0.0304 0.49  
1998: 43  5 39  0   42  4 38  0             274915.6588   0.0303  0.050   0.0304 0.01  
1999: 42  6 37  0   41  6 36  0             274916.5204   0.0302  0.050   0.0303 0.49  
2000: 42  5 37  0   41  6 36  0             274916.5204   0.0302  0.050   0.0303 0.01  
2001: 42  5 37  0   41  5 36  0             274916.5204   0.0302  0.050   0.0303 0.49  
2002: 42  6 37  0   41  5 36  0             274916.5204   0.0302  0.050   0.0303 0.01  
2003: 41  6 35  0   40  7 34  0             274917.3355   0.0137  0.050   0.0137 0.01  
2004: 41  7 35  0   40  7 34  0             274917.3355   0.0137  0.050   0.0137 0.49  
2005: 41  6 35  0   40  6 34  0             274917.3355   0.0137  0.050   0.0137 0.49  
2006: 41  7 35  0   40  6 34  0             274917.3355   0.0137  0.050   0.0137 0.01  
2007: 40  7 33  0   39  8 32  0             274918.3030   0.0057  0.050   0.0058 0.01  
2008: 40  7 33  0   39  7 32  0             274918.3030   0.0057  0.050   0.0058 0.49  
2009: 40  8 33  0   39  8 32  0             274918.3030   0.0057  0.050   0.0058 0.49  
2010: 40  8 33  0   39  7 32  0             274918.3030   0.0057  0.050   0.0058 0.01  
2011: 39  8 31  0   38  8 30  0             274919.6631   0.0174  0.050   0.0175 0.49  
2012: 39  9 31  0   38  9 30  0             274919.6631   0.0174  0.050   0.0175 0.49  
2013: 39  8 31  0   38  9 30  0             274919.6631   0.0174  0.050   0.0175 0.01  
2014: 39  9 31  0   38  8 30  0             274919.6631   0.0174  0.050   0.0175 0.01  
2015: 38 10 29  0   37  9 28  0             274921.7025   0.0194  0.050   0.0194 0.01  
2016: 38  9 29  0   37 10 28  0             274921.7025   0.0194  0.050   0.0194 0.01  
2017: 38  9 29  0   37  9 28  0             274921.7025   0.0194  0.050   0.0194 0.49  
2018: 38 10 29  0   37 10 28  0             274921.7025   0.0194  0.050   0.0194 0.49  
2019: 37 11 27  0   36 11 26  0             274924.8789   0.0119  0.050   0.0120 0.49  
2020: 37 10 27  0   36 11 26  0             274924.8789   0.0119  0.050   0.0120 0.01  
2021: 37 10 27  0   36 10 26  0             274924.8789   0.0119  0.050   0.0120 0.49  
2022: 37 11 27  0   36 10 26  0             274924.8789   0.0119  0.050   0.0120 0.01  
2023: 36 12 25  0   35 11 24  0             274929.8762  -0.0135  0.050  -0.0135 0.03  
2024: 36 11 25  0   35 12 24  0             274929.8762  -0.0135  0.050  -0.0135 0.03  
2025: 36 12 25  0   35 12 24  0             274929.8762  -0.0135  0.050  -0.0135 0.94  
2026: 35 12 23  0   34 13 22  0             274937.8912   0.0416  0.050   0.0416 0.01  
2027: 35 12 23  0   34 12 22  0             274937.8912   0.0416  0.050   0.0416 0.49  
2028: 35 13 23  0   34 13 22  0             274937.8912   0.0416  0.050   0.0416 0.49  
2029: 35 13 23  0   34 12 22  0             274937.8912   0.0416  0.050   0.0416 0.01  
2030: 34 13 21  0   33 14 20  0             274950.5825   0.0054  0.050   0.0055 0.01  
2031: 34 13 21  0   33 13 20  0             274950.5825   0.0054  0.050   0.0055 0.49  
2032: 34 14 21  0   33 14 20  0             274950.5825   0.0054  0.050   0.0055 0.49  
2033: 34 14 21  0   33 13 20  0             274950.5825   0.0054  0.050   0.0055 0.01  
2034: 33 15 19  0   32 15 18  0             274971.2507  -0.0404  0.050  -0.0404 0.49  
2035: 33 14 19  0   32 15 18  0             274971.2507  -0.0404  0.050  -0.0404 0.01  
2036: 33 14 19  0   32 14 18  0             274971.2507  -0.0404  0.050  -0.0404 0.49  
2037: 33 15 19  0   32 14 18  0             274971.2507  -0.0404  0.050  -0.0404 0.01  
2038: 32 16 17  0   31 16 16  0             275005.9326  -0.0877  0.050  -0.0877 0.49  
2039: 32 15 17  0   31 15 16  0             275005.9326  -0.0877  0.050  -0.0877 0.49  
2040: 32 15 17  0   31 16 16  0             275005.9326  -0.0877  0.050  -0.0877 0.01  
2041: 32 16 17  0   31 15 16  0             275005.9326  -0.0877  0.050  -0.0877 0.01  
2042: 31 17 15  0   30 17 14  0             275066.9755   0.0082  0.050   0.0082 0.49  
2043: 31 16 15  0   30 17 14  0             275066.9755   0.0082  0.050   0.0082 0.01  
2044: 31 16 15  0   30 16 14  0             275066.9755   0.0082  0.050   0.0082 0.49  
2045: 31 17 15  0   30 16 14  0             275066.9755   0.0082  0.050   0.0082 0.01  
2046: 30 17 13  0   29 18 12  0             275181.4875  -0.0109  0.050  -0.0169 0.01  
2047: 30 18 13  0   29 18 12  0             275181.4875  -0.0119  0.050  -0.0169 0.49  
2048: 30 17 13  0   29 17 12  0             275181.4875  -0.0218  0.050  -0.0169 0.49  
2049: 30 18 13  0   29 17 12  0             275181.4875  -0.0227  0.050  -0.0169 0.01  
2050: 27 21  7  0   26 21  6  0             275232.2150   0.0789  0.050               
2051: 29 19 11  0   28 19 10  0             275419.8857  -0.0682  0.050               
2052: 29 18 11  0   28 18 10  0             275422.1623   0.0872  0.050               
2053: 28 20  9  0   27 20  8  0             275924.7102   0.0918  0.050               
2054: 26 20  6  0   25 20  5  0             276122.1570   0.0001  0.050               
2055: 48  0 48  0   47  1 47  0             280694.9622   0.0085  0.050   0.0086 0.01  
2056: 48  1 48  0   47  1 47  0             280694.9622   0.0085  0.050   0.0086 0.48  
2057: 48  0 48  0   47  0 47  0             280694.9622   0.0085  0.050   0.0086 0.48  
2058: 48  1 48  0   47  0 47  0             280694.9622   0.0085  0.050   0.0086 0.01  
2059: 47  2 46  0   46  1 45  0             280697.0735  -0.0310  0.050  -0.0311 0.01  
2060: 47  1 46  0   46  2 45  0             280697.0735  -0.0310  0.050  -0.0311 0.01  
2061: 47  1 46  0   46  1 45  0             280697.0735  -0.0310  0.050  -0.0311 0.48  
2062: 47  2 46  0   46  2 45  0             280697.0735  -0.0310  0.050  -0.0311 0.48  
2063: 46  3 44  0   45  3 43  0             280698.7750   0.0014  0.050   0.0015 0.48  
2064: 46  2 44  0   45  3 43  0             280698.7750   0.0014  0.050   0.0015 0.01  
2065: 46  2 44  0   45  2 43  0             280698.7750   0.0014  0.050   0.0015 0.48  
2066: 46  3 44  0   45  2 43  0             280698.7750   0.0014  0.050   0.0015 0.01  
2067: 45  4 42  0   44  3 41  0             280700.0577   0.0110  0.050   0.0110 0.01  
2068: 45  3 42  0   44  4 41  0             280700.0577   0.0110  0.050   0.0110 0.01  
2069: 45  4 42  0   44  4 41  0             280700.0577   0.0110  0.050   0.0110 0.49  
2070: 45  3 42  0   44  3 41  0             280700.0577   0.0110  0.050   0.0110 0.49  
2071: 44  5 40  0   43  4 39  0             280701.0310   0.0105  0.050   0.0105 0.01  
2072: 44  4 40  0   43  5 39  0             280701.0310   0.0105  0.050   0.0105 0.01  
2073: 44  4 40  0   43  4 39  0             280701.0310   0.0105  0.050   0.0105 0.49  
2074: 44  5 40  0   43  5 39  0             280701.0310   0.0105  0.050   0.0105 0.49  
2075: 43  6 38  0   42  6 37  0             280701.8215   0.0161  0.050   0.0161 0.49  
2076: 43  5 38  0   42  6 37  0             280701.8215   0.0161  0.050   0.0161 0.01  
2077: 43  5 38  0   42  5 37  0             280701.8215   0.0161  0.050   0.0161 0.49  
2078: 43  6 38  0   42  5 37  0             280701.8215   0.0161  0.050   0.0161 0.01  
2079: 42  6 36  0   41  7 35  0             280702.5526   0.0188  0.050   0.0188 0.01  
2080: 42  6 36  0   41  6 35  0             280702.5526   0.0188  0.050   0.0188 0.49  
2081: 42  7 36  0   41  7 35  0             280702.5526   0.0188  0.050   0.0188 0.49  
2082: 42  7 36  0   41  6 35  0             280702.5526   0.0188  0.050   0.0188 0.01  
2083: 41  7 34  0   40  7 33  0             280703.3764   0.0069  0.050   0.0069 0.49  
2084: 41  8 34  0   40  7 33  0             280703.3764   0.0069  0.050   0.0069 0.01  
2085: 41  8 34  0   40  8 33  0             280703.3764   0.0069  0.050   0.0069 0.49  
2086: 41  7 34  0   40  8 33  0             280703.3764   0.0069  0.050   0.0069 0.01  
2087: 40  8 32  0   39  9 31  0             280704.5426   0.0171  0.050   0.0171 0.01  
2088: 40  8 32  0   39  8 31  0             280704.5426   0.0171  0.050   0.0171 0.49  
2089: 40  9 32  0   39  8 31  0             280704.5426   0.0171  0.050   0.0171 0.01  
2090: 40  9 32  0   39  9 31  0             280704.5426   0.0171  0.050   0.0171 0.49  
2091: 39  9 30  0   38 10 29  0             280706.2927   0.0021  0.050   0.0022 0.01  
2092: 39  9 30  0   38  9 29  0             280706.2927   0.0021  0.050   0.0022 0.49  
2093: 39 10 30  0   38 10 29  0             280706.2927   0.0021  0.050   0.0022 0.49  
2094: 39 10 30  0   38  9 29  0             280706.2927   0.0021  0.050   0.0022 0.01  
2095: 38 11 28  0   37 10 27  0             280709.0657  -0.0093  0.050  -0.0093 0.01  
2096: 38 10 28  0   37 11 27  0             280709.0657  -0.0093  0.050  -0.0093 0.01  
2097: 38 10 28  0   37 10 27  0             280709.0657  -0.0093  0.050  -0.0093 0.49  
2098: 38 11 28  0   37 11 27  0             280709.0657  -0.0093  0.050  -0.0093 0.49  
2099: 37 12 26  0   36 12 25  0             280713.4966   0.0089  0.050   0.0089 0.49  
2100: 37 11 26  0   36 11 25  0             280713.4966   0.0089  0.050   0.0089 0.49  
2101: 37 11 26  0   36 12 25  0             280713.4966   0.0089  0.050   0.0089 0.01  
2102: 37 12 26  0   36 11 25  0             280713.4966   0.0089  0.050   0.0089 0.01  
2103: 36 13 24  0   35 13 23  0             280720.5007   0.0269  0.050   0.0269 0.49  
2104: 36 12 24  0   35 13 23  0             280720.5007   0.0269  0.050   0.0269 0.01  
2105: 36 12 24  0   35 12 23  0             280720.5007   0.0269  0.050   0.0269 0.49  
2106: 36 13 24  0   35 12 23  0             280720.5007   0.0269  0.050   0.0269 0.01  
2107: 35 13 22  0   34 13 21  0             280731.5599  -0.0121  0.050  -0.0121 0.49  
2108: 35 13 22  0   34 14 21  0             280731.5599  -0.0121  0.050  -0.0121 0.01  
2109: 35 14 22  0   34 14 21  0             280731.5599  -0.0121  0.050  -0.0121 0.49  
2110: 35 14 22  0   34 13 21  0             280731.5599  -0.0121  0.050  -0.0121 0.01  
2111: 34 15 20  0   33 14 19  0             280749.4044  -0.0112  0.050  -0.0112 0.01  
2112: 34 14 20  0   33 15 19  0             280749.4044  -0.0112  0.050  -0.0112 0.01  
2113: 34 14 20  0   33 14 19  0             280749.4044  -0.0112  0.050  -0.0112 0.49  
2114: 34 15 20  0   33 15 19  0             280749.4044  -0.0112  0.050  -0.0112 0.49  
2115: 33 15 18  0   32 16 17  0             280778.7855   0.0061  0.050   0.0062 0.01  
2116: 33 15 18  0   32 15 17  0             280778.7855   0.0061  0.050   0.0062 0.49  
2117: 33 16 18  0   32 16 17  0             280778.7855   0.0061  0.050   0.0062 0.49  
2118: 33 16 18  0   32 15 17  0             280778.7855   0.0061  0.050   0.0062 0.01  
2119: 32 17 16  0   31 17 15  0             280828.9248  -0.0194  0.050  -0.0194 0.49  
2120: 32 16 16  0   31 17 15  0             280828.9248  -0.0194  0.050  -0.0194 0.01  
2121: 32 16 16  0   31 16 15  0             280828.9248  -0.0194  0.050  -0.0194 0.49  
2122: 32 17 16  0   31 16 15  0             280828.9248  -0.0194  0.050  -0.0194 0.01  
2123: 31 17 14  0   30 18 13  0             280919.6528   0.0215  0.050   0.0210 0.01  
2124: 31 18 14  0   30 18 13  0             280919.6528   0.0214  0.050   0.0210 0.49  
2125: 31 17 14  0   30 17 13  0             280919.6528   0.0206  0.050   0.0210 0.49  
2126: 31 18 14  0   30 17 13  0             280919.6528   0.0205  0.050   0.0210 0.01  
2127: 30 18 12  0   29 19 11  0             281098.3158   0.1596  0.050   0.0190 0.01  
2128: 30 19 12  0   29 19 11  0             281098.3158   0.1345  0.050   0.0190 0.49  
2129: 30 18 12  0   29 18 11  0             281098.3158  -0.0966  0.050   0.0190 0.49  
2130: 30 19 12  0   29 18 11  0             281098.3158  -0.1216  0.050   0.0190 0.01  
2131: 29 20 10  0   28 20  9  0             281488.3411   0.0414  0.050               
2132: 29 19 10  0   28 19  9  0             281520.5681  -0.0445  0.050               
2133: 28 21  8  0   27 21  7  0             281898.8835   0.0058  0.050               
2134: 62 14 49  0   62 12 50  0             286137.3537   0.0062  0.050   0.0063 0.50  
2135: 62 13 49  0   62 13 50  0             286137.3537   0.0062  0.050   0.0063 0.50  
2136: 61 13 49  0   61 11 50  0             286180.6118   0.0534  0.050   0.0534 0.50  
2137: 61 12 49  0   61 12 50  0             286180.6118   0.0534  0.050   0.0534 0.50  
2138: 60 12 49  0   60 10 50  0             286222.6385   0.0862  0.050   0.0863 0.50  
2139: 60 11 49  0   60 11 50  0             286222.6385   0.0862  0.050   0.0863 0.50  
2140: 56  8 49  0   56  6 50  0             286378.8724   0.0080  0.050   0.0081 0.50  
2141: 56  7 49  0   56  7 50  0             286378.8724   0.0080  0.050   0.0081 0.50  
2142: 55  6 49  0   55  6 50  0             286415.2402   0.0908  0.050   0.0908 0.50  
2143: 55  7 49  0   55  5 50  0             286415.2402   0.0908  0.050   0.0908 0.50  
2144: 28 22  7  0   27 22  6  0             286444.6834   0.0831  0.050               
2145: 49  1 49  0   48  0 48  0             286480.3491   0.0001  0.050   0.0002 0.01  
2146: 49  0 49  0   48  1 48  0             286480.3491   0.0001  0.050   0.0002 0.01  
2147: 49  0 49  0   48  0 48  0             286480.3491   0.0001  0.050   0.0002 0.48  
2148: 49  1 49  0   48  1 48  0             286480.3491   0.0001  0.050   0.0002 0.48  
2149: 48  2 47  0   47  1 46  0             286482.4673  -0.0221  0.050  -0.0222 0.01  
2150: 48  1 47  0   47  2 46  0             286482.4673  -0.0221  0.050  -0.0222 0.01  
2151: 48  1 47  0   47  1 46  0             286482.4673  -0.0221  0.050  -0.0222 0.48  
2152: 48  2 47  0   47  2 46  0             286482.4673  -0.0221  0.050  -0.0222 0.48  
2153: 47  3 45  0   46  3 44  0             286484.1543   0.0197  0.050   0.0197 0.48  
2154: 47  3 45  0   46  2 44  0             286484.1543   0.0197  0.050   0.0197 0.01  
2155: 47  2 45  0   46  2 44  0             286484.1543   0.0197  0.050   0.0197 0.48  
2156: 47  2 45  0   46  3 44  0             286484.1543   0.0197  0.050   0.0197 0.01  
2157: 46  4 43  0   45  3 42  0             286485.3631  -0.0061  0.050  -0.0062 0.01  
2158: 46  3 43  0   45  4 42  0             286485.3631  -0.0061  0.050  -0.0062 0.01  
2159: 46  3 43  0   45  3 42  0             286485.3631  -0.0061  0.050  -0.0062 0.49  
2160: 46  4 43  0   45  4 42  0             286485.3631  -0.0061  0.050  -0.0062 0.49  
2161: 45  5 41  0   44  4 40  0             286486.3072   0.0195  0.050   0.0195 0.01  
2162: 45  5 41  0   44  5 40  0             286486.3072   0.0195  0.050   0.0195 0.49  
2163: 45  4 41  0   44  4 40  0             286486.3072   0.0195  0.050   0.0195 0.49  
2164: 45  4 41  0   44  5 40  0             286486.3072   0.0195  0.050   0.0195 0.01  
2165: 44  6 39  0   43  5 38  0             286487.0415   0.0440  0.050   0.0440 0.01  
2166: 44  5 39  0   43  6 38  0             286487.0415   0.0440  0.050   0.0440 0.01  
2167: 44  5 39  0   43  5 38  0             286487.0415   0.0440  0.050   0.0440 0.49  
2168: 44  6 39  0   43  6 38  0             286487.0415   0.0440  0.050   0.0440 0.49  
2169: 43  7 37  0   42  6 36  0             286487.6471   0.0218  0.050   0.0218 0.01  
2170: 43  6 37  0   42  6 36  0             286487.6471   0.0218  0.050   0.0218 0.49  
2171: 43  7 37  0   42  7 36  0             286487.6471   0.0218  0.050   0.0218 0.49  
2172: 43  6 37  0   42  7 36  0             286487.6471   0.0218  0.050   0.0218 0.01  
2173: 42  7 35  0   41  8 34  0             286488.3487   0.0221  0.050   0.0222 0.01  
2174: 42  7 35  0   41  7 34  0             286488.3487   0.0221  0.050   0.0222 0.49  
2175: 42  8 35  0   41  8 34  0             286488.3487   0.0221  0.050   0.0222 0.49  
2176: 42  8 35  0   41  7 34  0             286488.3487   0.0221  0.050   0.0222 0.01  
2177: 41  9 33  0   40  8 32  0             286489.2764  -0.0237  0.050  -0.0238 0.01  
2178: 41  9 33  0   40  9 32  0             286489.2764  -0.0237  0.050  -0.0238 0.49  
2179: 41  8 33  0   40  8 32  0             286489.2764  -0.0237  0.050  -0.0238 0.49  
2180: 41  8 33  0   40  9 32  0             286489.2764  -0.0237  0.050  -0.0238 0.01  
2181: 40 10 31  0   39  9 30  0             286490.8556   0.0441  0.050   0.0441 0.01  
2182: 40  9 31  0   39 10 30  0             286490.8556   0.0441  0.050   0.0441 0.01  
2183: 40  9 31  0   39  9 30  0             286490.8556   0.0441  0.050   0.0441 0.49  
2184: 40 10 31  0   39 10 30  0             286490.8556   0.0441  0.050   0.0441 0.49  
2185: 39 11 29  0   38 10 28  0             286493.2280  -0.0027  0.050  -0.0027 0.01  
2186: 39 11 29  0   38 11 28  0             286493.2280  -0.0027  0.050  -0.0027 0.49  
2187: 39 10 29  0   38 10 28  0             286493.2280  -0.0027  0.050  -0.0027 0.49  
2188: 39 10 29  0   38 11 28  0             286493.2280  -0.0027  0.050  -0.0027 0.01  
2189: 38 12 27  0   37 11 26  0             286497.1098   0.0126  0.050   0.0126 0.01  
2190: 38 11 27  0   37 12 26  0             286497.1098   0.0126  0.050   0.0126 0.01  
2191: 38 11 27  0   37 11 26  0             286497.1098   0.0126  0.050   0.0126 0.49  
2192: 38 12 27  0   37 12 26  0             286497.1098   0.0126  0.050   0.0126 0.49  
2193: 37 13 25  0   36 12 24  0             286503.2145  -0.0170  0.050  -0.0170 0.01  
2194: 37 13 25  0   36 13 24  0             286503.2145  -0.0170  0.050  -0.0170 0.49  
2195: 37 12 25  0   36 12 24  0             286503.2145  -0.0170  0.050  -0.0170 0.49  
2196: 37 12 25  0   36 13 24  0             286503.2145  -0.0170  0.050  -0.0170 0.01  
2197: 36 14 23  0   35 14 22  0             286512.9368  -0.0031  0.050  -0.0031 0.49  
2198: 36 14 23  0   35 13 22  0             286512.9368  -0.0031  0.050  -0.0031 0.01  
2199: 36 13 23  0   35 14 22  0             286512.9368  -0.0031  0.050  -0.0031 0.01  
2200: 36 13 23  0   35 13 22  0             286512.9368  -0.0031  0.050  -0.0031 0.49  
2201: 35 15 21  0   34 14 20  0             286528.3994  -0.0033  0.050  -0.0034 0.01  
2202: 35 14 21  0   34 15 20  0             286528.3994  -0.0033  0.050  -0.0034 0.01  
2203: 35 14 21  0   34 14 20  0             286528.3994  -0.0033  0.050  -0.0034 0.49  
2204: 35 15 21  0   34 15 20  0             286528.3994  -0.0033  0.050  -0.0034 0.49  
2205: 34 16 19  0   33 15 18  0             286553.4527  -0.0058  0.050  -0.0059 0.01  
2206: 34 16 19  0   33 16 18  0             286553.4527  -0.0058  0.050  -0.0059 0.49  
2207: 34 15 19  0   33 15 18  0             286553.4527  -0.0058  0.050  -0.0059 0.49  
2208: 34 15 19  0   33 16 18  0             286553.4527  -0.0058  0.050  -0.0059 0.01  
2209: 33 17 17  0   32 16 16  0             286595.3042  -0.0004  0.050  -0.0005 0.01  
2210: 33 16 17  0   32 16 16  0             286595.3042  -0.0004  0.050  -0.0005 0.49  
2211: 33 17 17  0   32 17 16  0             286595.3042  -0.0004  0.050  -0.0005 0.49  
2212: 33 16 17  0   32 17 16  0             286595.3042  -0.0004  0.050  -0.0005 0.01  
2213: 32 17 15  0   31 18 14  0             286668.5322  -0.0048  0.050  -0.0049 0.01  
2214: 32 17 15  0   31 17 14  0             286668.5322  -0.0048  0.050  -0.0049 0.49  
2215: 32 18 15  0   31 18 14  0             286668.5322  -0.0048  0.050  -0.0049 0.49  
2216: 32 18 15  0   31 17 14  0             286668.5322  -0.0048  0.050  -0.0049 0.01  
2217: 31 18 13  0   30 19 12  0             286806.0085  -0.0179  0.050  -0.0315 0.01  
2218: 31 19 13  0   30 19 12  0             286806.0085  -0.0201  0.050  -0.0315 0.49  
2219: 31 18 13  0   30 18 12  0             286806.0085  -0.0429  0.050  -0.0315 0.49  
2220: 31 19 13  0   30 18 12  0             286806.0085  -0.0451  0.050  -0.0315 0.01  
2221: 30 20 11  0   29 20 10  0             287092.3746  -0.0226  0.050               
2222: 27 21  6  0   26 21  5  0             287638.0443  -0.0349  0.050               
2223: 29 21  9  0   28 21  8  0             287662.7159   0.0052  0.050               
2224: 28 23  6  0   27 23  5  0             287885.0125   0.0451  0.050               
2225: 60 11 50  0   60  9 51  0             292042.8418  -0.0109  0.050  -0.0109 0.50  
2226: 60 10 50  0   60 10 51  0             292042.8418  -0.0109  0.050  -0.0109 0.50  
2227: 59  9 50  0   59  9 51  0             292083.2445  -0.0596  0.050  -0.0596 0.50  
2228: 59 10 50  0   59  8 51  0             292083.2445  -0.0596  0.050  -0.0596 0.50  
2229: 57  7 50  0   57  7 51  0             292160.8934   0.0569  0.050   0.0569 0.50  
2230: 57  8 50  0   57  6 51  0             292160.8934   0.0569  0.050   0.0569 0.50  
2231: 50  0 50  0   49  0 49  0             292265.6268   0.0113  0.050   0.0114 0.48  
2232: 50  1 50  0   49  1 49  0             292265.6268   0.0113  0.050   0.0114 0.48  
2233: 50  1 50  0   49  0 49  0             292265.6268   0.0113  0.050   0.0114 0.01  
2234: 50  0 50  0   49  1 49  0             292265.6268   0.0113  0.050   0.0114 0.01  
2235: 49  2 48  0   48  2 47  0             292267.7321  -0.0137  0.050  -0.0137 0.48  
2236: 49  2 48  0   48  1 47  0             292267.7321  -0.0137  0.050  -0.0137 0.01  
2237: 49  1 48  0   48  2 47  0             292267.7321  -0.0137  0.050  -0.0137 0.01  
2238: 49  1 48  0   48  1 47  0             292267.7321  -0.0137  0.050  -0.0137 0.48  
2239: 48  2 46  0   47  2 45  0             292269.3718   0.0046  0.050   0.0047 0.49  
2240: 48  3 46  0   47  2 45  0             292269.3718   0.0046  0.050   0.0047 0.01  
2241: 48  2 46  0   47  3 45  0             292269.3718   0.0046  0.050   0.0047 0.01  
2242: 48  3 46  0   47  3 45  0             292269.3718   0.0046  0.050   0.0047 0.49  
2243: 47  3 44  0   46  4 43  0             292270.5927   0.0290  0.050   0.0291 0.01  
2244: 47  3 44  0   46  3 43  0             292270.5927   0.0290  0.050   0.0291 0.49  
2245: 47  4 44  0   46  3 43  0             292270.5927   0.0290  0.050   0.0291 0.01  
2246: 47  4 44  0   46  4 43  0             292270.5927   0.0290  0.050   0.0291 0.49  
2247: 46  5 42  0   45  4 41  0             292271.4350   0.0075  0.050   0.0076 0.01  
2248: 46  4 42  0   45  4 41  0             292271.4350   0.0075  0.050   0.0076 0.49  
2249: 46  5 42  0   45  5 41  0             292271.4350   0.0075  0.050   0.0076 0.49  
2250: 46  4 42  0   45  5 41  0             292271.4350   0.0075  0.050   0.0076 0.01  
2251: 44  6 38  0   43  7 37  0             292272.5561  -0.0369  0.050  -0.0369 0.01  
2252: 44  6 38  0   43  6 37  0             292272.5561  -0.0369  0.050  -0.0369 0.49  
2253: 44  7 38  0   43  6 37  0             292272.5561  -0.0369  0.050  -0.0369 0.01  
2254: 44  7 38  0   43  7 37  0             292272.5561  -0.0369  0.050  -0.0369 0.49  
2255: 43  7 36  0   42  8 35  0             292273.1890   0.0242  0.050   0.0243 0.01  
2256: 43  7 36  0   42  7 35  0             292273.1890   0.0242  0.050   0.0243 0.49  
2257: 43  8 36  0   42  7 35  0             292273.1890   0.0242  0.050   0.0243 0.01  
2258: 43  8 36  0   42  8 35  0             292273.1890   0.0242  0.050   0.0243 0.49  
2259: 42  9 34  0   41  8 33  0             292273.9759   0.0112  0.050   0.0112 0.01  
2260: 42  8 34  0   41  9 33  0             292273.9759   0.0112  0.050   0.0112 0.01  
2261: 42  8 34  0   41  8 33  0             292273.9759   0.0112  0.050   0.0112 0.49  
2262: 42  9 34  0   41  9 33  0             292273.9759   0.0112  0.050   0.0112 0.49  
2263: 41  9 32  0   40 10 31  0             292275.2587   0.0206  0.050   0.0206 0.01  
2264: 41  9 32  0   40  9 31  0             292275.2587   0.0206  0.050   0.0206 0.49  
2265: 41 10 32  0   40 10 31  0             292275.2587   0.0206  0.050   0.0206 0.49  
2266: 41 10 32  0   40  9 31  0             292275.2587   0.0206  0.050   0.0206 0.01  
2267: 40 11 30  0   39 11 29  0             292277.2914  -0.0296  0.050  -0.0296 0.49  
2268: 40 10 30  0   39 10 29  0             292277.2914  -0.0296  0.050  -0.0296 0.49  
2269: 40 11 30  0   39 10 29  0             292277.2914  -0.0296  0.050  -0.0296 0.01  
2270: 40 10 30  0   39 11 29  0             292277.2914  -0.0296  0.050  -0.0296 0.01  
2271: 39 12 28  0   38 12 27  0             292280.7107   0.0162  0.050   0.0163 0.49  
2272: 39 11 28  0   38 12 27  0             292280.7107   0.0162  0.050   0.0163 0.01  
2273: 39 11 28  0   38 11 27  0             292280.7107   0.0162  0.050   0.0163 0.49  
2274: 39 12 28  0   38 11 27  0             292280.7107   0.0162  0.050   0.0163 0.01  
2275: 38 13 26  0   37 12 25  0             292286.0590  -0.0176  0.050  -0.0176 0.01  
2276: 38 12 26  0   37 12 25  0             292286.0590  -0.0176  0.050  -0.0176 0.49  
2277: 38 12 26  0   37 13 25  0             292286.0590  -0.0176  0.050  -0.0176 0.01  
2278: 38 13 26  0   37 13 25  0             292286.0590  -0.0176  0.050  -0.0176 0.49  
2279: 37 14 24  0   36 14 23  0             292294.5786  -0.0080  0.050  -0.0081 0.49  
2280: 37 13 24  0   36 14 23  0             292294.5786  -0.0080  0.050  -0.0081 0.01  
2281: 37 13 24  0   36 13 23  0             292294.5786  -0.0080  0.050  -0.0081 0.49  
2282: 37 14 24  0   36 13 23  0             292294.5786  -0.0080  0.050  -0.0081 0.01  
2283: 35 16 20  0   34 16 19  0             292329.5813  -0.0121  0.050  -0.0122 0.49  
2284: 35 15 20  0   34 16 19  0             292329.5813  -0.0121  0.050  -0.0122 0.01  
2285: 35 15 20  0   34 15 19  0             292329.5813  -0.0121  0.050  -0.0122 0.49  
2286: 35 16 20  0   34 15 19  0             292329.5813  -0.0121  0.050  -0.0122 0.01  
2287: 34 16 18  0   33 17 17  0             292364.8713  -0.0242  0.050  -0.0243 0.01  
2288: 34 16 18  0   33 16 17  0             292364.8713  -0.0242  0.050  -0.0243 0.49  
2289: 34 17 18  0   33 16 17  0             292364.8713  -0.0242  0.050  -0.0243 0.01  
2290: 34 17 18  0   33 17 17  0             292364.8713  -0.0242  0.050  -0.0243 0.49  
2291: 33 17 16  0   32 18 15  0             292425.0372   0.0294  0.050   0.0294 0.01  
2292: 33 17 16  0   32 17 15  0             292425.0372   0.0294  0.050   0.0294 0.49  
2293: 33 18 16  0   32 17 15  0             292425.0372   0.0294  0.050   0.0294 0.01  
2294: 33 18 16  0   32 18 15  0             292425.0372   0.0294  0.050   0.0294 0.49  
2295: 32 18 14  0   31 19 13  0             292533.4914   0.0026  0.050   0.0014 0.01  
2296: 32 19 14  0   31 19 13  0             292533.4914   0.0024  0.050   0.0014 0.49  
2297: 32 18 14  0   31 18 13  0             292533.4914   0.0004  0.050   0.0014 0.49  
2298: 32 19 14  0   31 18 13  0             292533.4914   0.0002  0.050   0.0014 0.01  
2299: 31 19 12  0   30 20 11  0             292747.2200   0.0701  0.050   0.0156 0.02  
2300: 31 20 12  0   30 20 11  0             292747.2200   0.0142  0.050   0.0156 0.98  
2301: 30 21 10  0   29 21  9  0             293208.8630   0.0356  0.050               
2302: 28 21  7  0   27 21  6  0             293210.0993   0.0280  0.050               
2303: 30 20 10  0   29 20  9  0             293267.6069  -0.0513  0.050               
2304: 29 22  8  0   28 22  7  0             293505.0836  -0.0019  0.050               
2305: 29 25  5  0   28 25  4  0             296400.4336  -0.0433  0.050               
2306: 29 23  7  0   28 23  6  0             297517.2675   0.0146  0.050               
2307: 57  7 51  0   57  5 52  0             297980.5231  -0.0123  0.050  -0.0123 0.50  
2308: 57  6 51  0   57  6 52  0             297980.5231  -0.0123  0.050  -0.0123 0.50  
2309: 51  1 51  0   50  0 50  0             298050.7722   0.0215  0.050   0.0215 0.01  
2310: 51  0 51  0   50  1 50  0             298050.7722   0.0215  0.050   0.0215 0.01  
2311: 51  0 51  0   50  0 50  0             298050.7722   0.0215  0.050   0.0215 0.48  
2312: 51  1 51  0   50  1 50  0             298050.7722   0.0215  0.050   0.0215 0.48  
2313: 50  1 49  0   49  1 48  0             298052.8933   0.0224  0.050   0.0224 0.48  
2314: 50  1 49  0   49  2 48  0             298052.8933   0.0224  0.050   0.0224 0.01  
2315: 50  2 49  0   49  2 48  0             298052.8933   0.0224  0.050   0.0224 0.48  
2316: 50  2 49  0   49  1 48  0             298052.8933   0.0224  0.050   0.0224 0.01  
2317: 49  2 47  0   48  3 46  0             298054.5489   0.0803  0.050   0.0803 0.01  
2318: 49  2 47  0   48  2 46  0             298054.5489   0.0803  0.050   0.0803 0.49  
2319: 49  3 47  0   48  3 46  0             298054.5489   0.0803  0.050   0.0803 0.49  
2320: 49  3 47  0   48  2 46  0             298054.5489   0.0803  0.050   0.0803 0.01  
2321: 48  4 45  0   47  3 44  0             298055.6290   0.0019  0.050   0.0019 0.01  
2322: 48  4 45  0   47  4 44  0             298055.6290   0.0019  0.050   0.0019 0.49  
2323: 48  3 45  0   47  3 44  0             298055.6290   0.0019  0.050   0.0019 0.49  
2324: 48  3 45  0   47  4 44  0             298055.6290   0.0019  0.050   0.0019 0.01  
2325: 47  4 43  0   46  5 42  0             298056.5103   0.0733  0.050   0.0734 0.01  
2326: 47  4 43  0   46  4 42  0             298056.5103   0.0733  0.050   0.0734 0.49  
2327: 47  5 43  0   46  5 42  0             298056.5103   0.0733  0.050   0.0734 0.49  
2328: 47  5 43  0   46  4 42  0             298056.5103   0.0733  0.050   0.0734 0.01  
2329: 43  8 35  0   42  9 34  0             298058.5330   0.0187  0.050   0.0187 0.01  
2330: 43  8 35  0   42  8 34  0             298058.5330   0.0187  0.050   0.0187 0.49  
2331: 43  9 35  0   42  9 34  0             298058.5330   0.0187  0.050   0.0187 0.49  
2332: 43  9 35  0   42  8 34  0             298058.5330   0.0187  0.050   0.0187 0.01  
2333: 42 10 33  0   41 10 32  0             298059.5676   0.0043  0.050   0.0044 0.49  
2334: 42  9 33  0   41  9 32  0             298059.5676   0.0043  0.050   0.0044 0.49  
2335: 42  9 33  0   41 10 32  0             298059.5676   0.0043  0.050   0.0044 0.01  
2336: 42 10 33  0   41  9 32  0             298059.5676   0.0043  0.050   0.0044 0.01  
2337: 41 11 31  0   40 10 30  0             298061.3333  -0.0011  0.050  -0.0011 0.01  
2338: 41 10 31  0   40 11 30  0             298061.3333  -0.0011  0.050  -0.0011 0.01  
2339: 41 10 31  0   40 10 30  0             298061.3333  -0.0011  0.050  -0.0011 0.49  
2340: 41 11 31  0   40 11 30  0             298061.3333  -0.0011  0.050  -0.0011 0.49  
2341: 40 11 29  0   39 11 28  0             298064.2382  -0.0213  0.050  -0.0214 0.49  
2342: 40 12 29  0   39 12 28  0             298064.2382  -0.0213  0.050  -0.0214 0.49  
2343: 40 11 29  0   39 12 28  0             298064.2382  -0.0213  0.050  -0.0214 0.01  
2344: 40 12 29  0   39 11 28  0             298064.2382  -0.0213  0.050  -0.0214 0.01  
2345: 39 12 27  0   38 13 26  0             298068.9752   0.0034  0.050   0.0035 0.01  
2346: 39 12 27  0   38 12 26  0             298068.9752   0.0034  0.050   0.0035 0.49  
2347: 39 13 27  0   38 12 26  0             298068.9752   0.0034  0.050   0.0035 0.01  
2348: 39 13 27  0   38 13 26  0             298068.9752   0.0034  0.050   0.0035 0.49  
2349: 38 14 25  0   37 14 24  0             298076.4431   0.0049  0.050   0.0050 0.49  
2350: 38 13 25  0   37 14 24  0             298076.4431   0.0049  0.050   0.0050 0.01  
2351: 38 13 25  0   37 13 24  0             298076.4431   0.0049  0.050   0.0050 0.49  
2352: 38 14 25  0   37 13 24  0             298076.4431   0.0049  0.050   0.0050 0.01  
2353: 37 15 23  0   36 15 22  0             298088.1873  -0.0144  0.050  -0.0145 0.49  
2354: 37 14 23  0   36 15 22  0             298088.1873  -0.0144  0.050  -0.0145 0.01  
2355: 37 14 23  0   36 14 22  0             298088.1873  -0.0144  0.050  -0.0145 0.49  
2356: 37 15 23  0   36 14 22  0             298088.1873  -0.0144  0.050  -0.0145 0.01  
2357: 36 15 21  0   35 16 20  0             298106.8118  -0.0308  0.050  -0.0308 0.01  
2358: 36 15 21  0   35 15 20  0             298106.8118  -0.0308  0.050  -0.0308 0.49  
2359: 36 16 21  0   35 16 20  0             298106.8118  -0.0308  0.050  -0.0308 0.49  
2360: 36 16 21  0   35 15 20  0             298106.8118  -0.0308  0.050  -0.0308 0.01  
2361: 35 17 19  0   34 16 18  0             298136.9086   0.0012  0.050   0.0012 0.01  
2362: 35 16 19  0   34 16 18  0             298136.9086   0.0012  0.050   0.0012 0.49  
2363: 35 17 19  0   34 17 18  0             298136.9086   0.0012  0.050   0.0012 0.49  
2364: 35 16 19  0   34 17 18  0             298136.9086   0.0012  0.050   0.0012 0.01  
2365: 34 17 17  0   33 17 16  0             298186.8894  -0.0424  0.050  -0.0425 0.49  
2366: 34 18 17  0   33 17 16  0             298186.8894  -0.0424  0.050  -0.0425 0.01  
2367: 34 18 17  0   33 18 16  0             298186.8894  -0.0424  0.050  -0.0425 0.49  
2368: 34 17 17  0   33 18 16  0             298186.8894  -0.0424  0.050  -0.0425 0.01  
2369: 29 24  6  0   28 24  5  0             298237.0554   0.0006  0.050               
2370: 33 18 15  0   32 19 14  0             298274.2187  -0.0485  0.050  -0.0487 0.01  
2371: 33 19 15  0   32 19 14  0             298274.2187  -0.0485  0.050  -0.0487 0.49  
2372: 33 19 15  0   32 18 14  0             298274.2187  -0.0487  0.050  -0.0487 0.01  
2373: 33 18 15  0   32 18 14  0             298274.2187  -0.0487  0.050  -0.0487 0.49  
2374: 32 19 13  0   31 20 12  0             298438.1654  -0.0125  0.050  -0.0431 0.01  
2375: 32 20 13  0   31 20 12  0             298438.1654  -0.0178  0.050  -0.0431 0.49  
2376: 32 19 13  0   31 19 12  0             298438.1654  -0.0683  0.050  -0.0431 0.49  
2377: 32 20 13  0   31 19 12  0             298438.1654  -0.0736  0.050  -0.0431 0.01  
2378: 28 22  6  0   27 22  5  0             298704.0157   0.0296  0.050               
2379: 31 21 11  0   30 21 10  0             298779.6478   0.0569  0.050               
2380: 31 20 11  0   30 20 10  0             298787.7737  -0.0006  0.050               
2381: 30 22  9  0   29 22  8  0             299403.7081  -0.0350  0.050               
2382: 30 29  2  0   29 29  1  0             299877.1681   0.0846  0.050   0.0334 0.50  
2383: 30 29  1  0   29 29  0  0             299877.1681  -0.0177  0.050   0.0334 0.50  
2384: 30 21  9  0   29 21  8  0             299990.1506   0.0042  0.050               
2385: 68 16 52  0   68 16 53  0             303323.2169  -0.0890  0.050  -0.0891 0.50  
2386: 68 17 52  0   68 15 53  0             303323.2169  -0.0890  0.050  -0.0891 0.50  
2387: 66 15 52  0   66 13 53  0             303420.6387  -0.0277  0.050  -0.0278 0.50  
2388: 66 14 52  0   66 14 53  0             303420.6387  -0.0277  0.050  -0.0278 0.50  
2389: 65 14 52  0   65 12 53  0             303467.5617   0.0668  0.050   0.0668 0.50  
2390: 65 13 52  0   65 13 53  0             303467.5617   0.0668  0.050   0.0668 0.50  
2391: 64 12 52  0   64 12 53  0             303513.0349  -0.0851  0.050  -0.0851 0.50  
2392: 64 13 52  0   64 11 53  0             303513.0349  -0.0851  0.050  -0.0851 0.50  
2393: 63 12 52  0   63 10 53  0             303557.5286  -0.0362  0.050  -0.0363 0.50  
2394: 63 11 52  0   63 11 53  0             303557.5286  -0.0362  0.050  -0.0363 0.50  
2395: 29 24  5  0   28 24  4  0             303591.5911   0.0482  0.050               
2396: 62 11 52  0   62  9 53  0             303600.9190   0.0668  0.050   0.0668 0.50  
2397: 62 10 52  0   62 10 53  0             303600.9190   0.0668  0.050   0.0668 0.50  
2398: 57  6 52  0   57  4 53  0             303800.7452   0.0588  0.050   0.0588 0.50  
2399: 57  5 52  0   57  5 53  0             303800.7452   0.0588  0.050   0.0588 0.50  
2400: 52  1 52  0   51  1 51  0             303835.7487  -0.0033  0.050  -0.0034 0.48  
2401: 52  0 52  0   51  1 51  0             303835.7487  -0.0033  0.050  -0.0034 0.01  
2402: 52  0 52  0   51  0 51  0             303835.7487  -0.0033  0.050  -0.0034 0.48  
2403: 52  1 52  0   51  0 51  0             303835.7487  -0.0033  0.050  -0.0034 0.01  
2404: 51  2 50  0   50  2 49  0             303837.8589  -0.0031  0.050  -0.0031 0.48  
2405: 51  1 50  0   50  2 49  0             303837.8589  -0.0031  0.050  -0.0031 0.01  
2406: 51  1 50  0   50  1 49  0             303837.8589  -0.0031  0.050  -0.0031 0.48  
2407: 51  2 50  0   50  1 49  0             303837.8589  -0.0031  0.050  -0.0031 0.01  
2408: 50  3 48  0   49  3 47  0             303839.4195  -0.0168  0.050  -0.0168 0.48  
2409: 50  2 48  0   49  3 47  0             303839.4195  -0.0168  0.050  -0.0168 0.01  
2410: 50  2 48  0   49  2 47  0             303839.4195  -0.0168  0.050  -0.0168 0.48  
2411: 50  3 48  0   49  2 47  0             303839.4195  -0.0168  0.050  -0.0168 0.01  
2412: 49  4 46  0   48  4 45  0             303840.5384  -0.0186  0.050  -0.0187 0.49  
2413: 49  4 46  0   48  3 45  0             303840.5384  -0.0186  0.050  -0.0187 0.01  
2414: 49  3 46  0   48  4 45  0             303840.5384  -0.0186  0.050  -0.0187 0.01  
2415: 49  3 46  0   48  3 45  0             303840.5384  -0.0186  0.050  -0.0187 0.49  
2416: 43 10 34  0   42 10 33  0             303843.8068   0.0260  0.050   0.0260 0.49  
2417: 43 10 34  0   42  9 33  0             303843.8068   0.0260  0.050   0.0260 0.01  
2418: 43  9 34  0   42 10 33  0             303843.8068   0.0260  0.050   0.0260 0.01  
2419: 43  9 34  0   42  9 33  0             303843.8068   0.0260  0.050   0.0260 0.49  
2420: 42 11 32  0   41 11 31  0             303845.2914   0.0300  0.050   0.0301 0.49  
2421: 42 10 32  0   41 11 31  0             303845.2914   0.0300  0.050   0.0301 0.01  
2422: 42 10 32  0   41 10 31  0             303845.2914   0.0300  0.050   0.0301 0.49  
2423: 42 11 32  0   41 10 31  0             303845.2914   0.0300  0.050   0.0301 0.01  
2424: 41 12 30  0   40 12 29  0             303847.7834   0.0075  0.050   0.0076 0.49  
2425: 41 12 30  0   40 11 29  0             303847.7834   0.0075  0.050   0.0076 0.01  
2426: 41 11 30  0   40 12 29  0             303847.7834   0.0075  0.050   0.0076 0.01  
2427: 41 11 30  0   40 11 29  0             303847.7834   0.0075  0.050   0.0076 0.49  
2428: 40 12 28  0   39 13 27  0             303851.8846  -0.0016  0.050  -0.0016 0.01  
2429: 40 12 28  0   39 12 27  0             303851.8846  -0.0016  0.050  -0.0016 0.49  
2430: 40 13 28  0   39 12 27  0             303851.8846  -0.0016  0.050  -0.0016 0.01  
2431: 40 13 28  0   39 13 27  0             303851.8846  -0.0016  0.050  -0.0016 0.49  
2432: 39 14 26  0   38 14 25  0             303858.4320  -0.0030  0.050  -0.0030 0.49  
2433: 39 13 26  0   38 14 25  0             303858.4320  -0.0030  0.050  -0.0030 0.01  
2434: 39 13 26  0   38 13 25  0             303858.4320  -0.0030  0.050  -0.0030 0.49  
2435: 39 14 26  0   38 13 25  0             303858.4320  -0.0030  0.050  -0.0030 0.01  
2436: 38 15 24  0   37 15 23  0             303868.7670   0.0278  0.050   0.0279 0.49  
2437: 38 14 24  0   37 15 23  0             303868.7670   0.0278  0.050   0.0279 0.01  
2438: 38 14 24  0   37 14 23  0             303868.7670   0.0278  0.050   0.0279 0.49  
2439: 38 15 24  0   37 14 23  0             303868.7670   0.0278  0.050   0.0279 0.01  
2440: 37 16 22  0   36 16 21  0             303884.9172  -0.0326  0.050  -0.0327 0.49  
2441: 37 16 22  0   36 15 21  0             303884.9172  -0.0326  0.050  -0.0327 0.01  
2442: 37 15 22  0   36 16 21  0             303884.9172  -0.0326  0.050  -0.0327 0.01  
2443: 37 15 22  0   36 15 21  0             303884.9172  -0.0326  0.050  -0.0327 0.49  
2444: 36 17 20  0   35 16 19  0             303910.7434  -0.0151  0.050  -0.0152 0.01  
2445: 36 16 20  0   35 17 19  0             303910.7434  -0.0151  0.050  -0.0152 0.01  
2446: 36 16 20  0   35 16 19  0             303910.7434  -0.0151  0.050  -0.0152 0.49  
2447: 36 17 20  0   35 17 19  0             303910.7434  -0.0151  0.050  -0.0152 0.49  
2448: 35 18 18  0   34 17 17  0             303952.8586  -0.0140  0.050  -0.0141 0.01  
2449: 35 17 18  0   34 18 17  0             303952.8586  -0.0140  0.050  -0.0141 0.01  
2450: 35 17 18  0   34 17 17  0             303952.8586  -0.0140  0.050  -0.0141 0.49  
2451: 35 18 18  0   34 18 17  0             303952.8586  -0.0140  0.050  -0.0141 0.49  
2452: 34 19 16  0   33 18 15  0             304024.3361  -0.0374  0.050  -0.0374 0.01  
2453: 34 18 16  0   33 19 15  0             304024.3361  -0.0374  0.050  -0.0374 0.01  
2454: 34 18 16  0   33 18 15  0             304024.3361  -0.0374  0.050  -0.0374 0.49  
2455: 34 19 16  0   33 19 15  0             304024.3361  -0.0374  0.050  -0.0374 0.49  
2456: 33 19 14  0   32 20 13  0             304153.2288  -0.0197  0.050  -0.0226 0.01  
2457: 33 20 14  0   32 20 13  0             304153.2288  -0.0201  0.050  -0.0226 0.49  
2458: 33 19 14  0   32 19 13  0             304153.2288  -0.0249  0.050  -0.0226 0.49  
2459: 33 20 14  0   32 19 13  0             304153.2288  -0.0254  0.050  -0.0226 0.01  
2460: 32 20 12  0   31 21 11  0             304407.4095   0.0930  0.050  -0.0250 0.02  
2461: 32 21 12  0   31 21 11  0             304407.4095  -0.0277  0.050  -0.0250 0.98  
2462: 32 20 12  0   31 20 11  0             304408.4711   0.0369  0.050   0.0342 0.98  
2463: 32 21 12  0   31 20 11  0             304408.4711  -0.0839  0.050   0.0342 0.02  
2464: 31 22 10  0   30 22  9  0             304946.6572  -0.0197  0.050               
2465: 30 23  8  0   29 23  7  0             305041.7573  -0.0557  0.050               
2466: 31 21 10  0   30 21  9  0             305050.8005  -0.0447  0.050               
2467: 29 22  7  0   28 22  6  0             305750.0090  -0.0690  0.050               
2468: 30 26  4  0   29 26  3  0             306988.0252  -0.0249  0.050               
2469: 23 22  2  0   22 20  3  0             307144.0921  -0.0471  0.050               
2470: 25 20  5  0   24 18  6  0             308065.2494  -0.0024  0.050               
2471: 30 24  7  0   29 24  6  0             308438.9547   0.0207  0.050               
2472: 30 25  6  0   29 25  5  0             308466.4509  -0.0391  0.050               
2473: 24 20  5  0   23 18  6  0             308889.6846   0.0549  0.050               
2474: 29 23  6  0   28 23  5  0             309294.1004  -0.0569  0.050               
2475: 64 11 53  0   64 11 54  0             309335.1764  -0.0121  0.050  -0.0122 0.50  
2476: 64 12 53  0   64 10 54  0             309335.1764  -0.0121  0.050  -0.0122 0.50  
2477: 62  9 53  0   62  9 54  0             309422.4080   0.0199  0.050   0.0199 0.50  
2478: 62 10 53  0   62  8 54  0             309422.4080   0.0199  0.050   0.0199 0.50  
2479: 53  1 53  0   52  1 52  0             309620.6278   0.0109  0.050   0.0110 0.48  
2480: 53  1 53  0   52  0 52  0             309620.6278   0.0109  0.050   0.0110 0.01  
2481: 53  0 53  0   52  1 52  0             309620.6278   0.0109  0.050   0.0110 0.01  
2482: 53  0 53  0   52  0 52  0             309620.6278   0.0109  0.050   0.0110 0.48  
2483: 52  2 51  0   51  1 50  0             309622.7008  -0.0159  0.050  -0.0159 0.01  
2484: 52  1 51  0   51  2 50  0             309622.7008  -0.0159  0.050  -0.0159 0.01  
2485: 52  1 51  0   51  1 50  0             309622.7008  -0.0159  0.050  -0.0159 0.48  
2486: 52  2 51  0   51  2 50  0             309622.7008  -0.0159  0.050  -0.0159 0.48  
2487: 51  3 49  0   50  2 48  0             309624.2486  -0.0191  0.050  -0.0192 0.01  
2488: 51  2 49  0   50  2 48  0             309624.2486  -0.0191  0.050  -0.0192 0.49  
2489: 51  2 49  0   50  3 48  0             309624.2486  -0.0191  0.050  -0.0192 0.01  
2490: 51  3 49  0   50  3 48  0             309624.2486  -0.0191  0.050  -0.0192 0.49  
2491: 48  6 43  0   47  5 42  0             309626.7645   0.2893  0.050   0.0601 0.01  
2492: 48  5 43  0   47  6 42  0             309626.7645   0.2893  0.050   0.0601 0.01  
2493: 48  5 43  0   47  5 42  0             309626.7645   0.2893  0.050   0.0601 0.17  
2494: 48  6 43  0   47  6 42  0             309626.7645   0.2893  0.050   0.0601 0.17  
2495: 47  7 41  0   46  6 40  0             309626.7645   0.0409  0.050   0.0601 0.00  
2496: 47  6 41  0   46  7 40  0             309626.7645   0.0409  0.050   0.0601 0.00  
2497: 47  6 41  0   46  6 40  0             309626.7645   0.0409  0.050   0.0601 0.16  
2498: 47  7 41  0   46  7 40  0             309626.7645   0.0409  0.050   0.0601 0.16  
2499: 46  8 39  0   45  7 38  0             309626.7645  -0.1650  0.050   0.0601 0.00  
2500: 46  7 39  0   45  8 38  0             309626.7645  -0.1650  0.050   0.0601 0.00  
2501: 46  7 39  0   45  7 38  0             309626.7645  -0.1650  0.050   0.0601 0.16  
2502: 46  8 39  0   45  8 38  0             309626.7645  -0.1650  0.050   0.0601 0.16  
2503: 43 11 33  0   42 10 32  0             309629.1069   0.0139  0.050   0.0140 0.01  
2504: 43 10 33  0   42 10 32  0             309629.1069   0.0139  0.050   0.0140 0.49  
2505: 43 11 33  0   42 11 32  0             309629.1069   0.0139  0.050   0.0140 0.49  
2506: 43 10 33  0   42 11 32  0             309629.1069   0.0139  0.050   0.0140 0.01  
2507: 42 12 31  0   41 11 30  0             309631.2284  -0.0004  0.050  -0.0004 0.01  
2508: 42 11 31  0   41 12 30  0             309631.2284  -0.0004  0.050  -0.0004 0.01  
2509: 42 11 31  0   41 11 30  0             309631.2284  -0.0004  0.050  -0.0004 0.49  
2510: 42 12 31  0   41 12 30  0             309631.2284  -0.0004  0.050  -0.0004 0.49  
2511: 41 13 29  0   40 12 28  0             309634.7936  -0.0010  0.050  -0.0010 0.01  
2512: 41 12 29  0   40 13 28  0             309634.7936  -0.0010  0.050  -0.0010 0.01  
2513: 41 12 29  0   40 12 28  0             309634.7936  -0.0010  0.050  -0.0010 0.49  
2514: 41 13 29  0   40 13 28  0             309634.7936  -0.0010  0.050  -0.0010 0.49  
2515: 40 14 27  0   39 13 26  0             309640.5493   0.0196  0.050   0.0196 0.01  
2516: 40 13 27  0   39 14 26  0             309640.5493   0.0196  0.050   0.0196 0.01  
2517: 40 13 27  0   39 13 26  0             309640.5493   0.0196  0.050   0.0196 0.49  
2518: 40 14 27  0   39 14 26  0             309640.5493   0.0196  0.050   0.0196 0.49  
2519: 39 15 25  0   38 14 24  0             309649.5435  -0.0240  0.050  -0.0240 0.01  
2520: 39 14 25  0   38 15 24  0             309649.5435  -0.0240  0.050  -0.0240 0.01  
2521: 39 14 25  0   38 14 24  0             309649.5435  -0.0240  0.050  -0.0240 0.49  
2522: 39 15 25  0   38 15 24  0             309649.5435  -0.0240  0.050  -0.0240 0.49  
2523: 38 16 23  0   37 15 22  0             309663.7598   0.0392  0.050   0.0392 0.01  
2524: 38 15 23  0   37 16 22  0             309663.7598   0.0392  0.050   0.0392 0.01  
2525: 38 15 23  0   37 15 22  0             309663.7598   0.0392  0.050   0.0392 0.49  
2526: 38 16 23  0   37 16 22  0             309663.7598   0.0392  0.050   0.0392 0.49  
2527: 37 17 21  0   36 17 20  0             309686.0301   0.0079  0.050   0.0079 0.49  
2528: 37 17 21  0   36 16 20  0             309686.0301   0.0079  0.050   0.0079 0.01  
2529: 37 16 21  0   36 17 20  0             309686.0301   0.0079  0.050   0.0079 0.01  
2530: 37 16 21  0   36 16 20  0             309686.0301   0.0079  0.050   0.0079 0.49  
2531: 36 18 19  0   35 18 18  0             309721.8139  -0.0110  0.050  -0.0111 0.49  
2532: 36 18 19  0   35 17 18  0             309721.8139  -0.0110  0.050  -0.0111 0.01  
2533: 36 17 19  0   35 17 18  0             309721.8139  -0.0110  0.050  -0.0111 0.49  
2534: 35 19 17  0   34 19 16  0             309781.1842  -0.0077  0.050  -0.0077 0.49  
2535: 35 19 17  0   34 18 16  0             309781.1842  -0.0077  0.050  -0.0077 0.01  
2536: 35 18 17  0   34 19 16  0             309781.1842  -0.0077  0.050  -0.0077 0.01  
2537: 35 18 17  0   34 18 16  0             309781.1842  -0.0077  0.050  -0.0077 0.49  
2538: 34 20 15  0   33 20 14  0             309884.6259  -0.0101  0.050  -0.0104 0.49  
2539: 34 19 15  0   33 20 14  0             309884.6259  -0.0101  0.050  -0.0104 0.01  
2540: 34 19 15  0   33 19 14  0             309884.6259  -0.0106  0.050  -0.0104 0.49  
2541: 34 20 15  0   33 19 14  0             309884.6259  -0.0106  0.050  -0.0104 0.01  
2542: 33 20 13  0   32 21 12  0             310078.8927   0.0656  0.050  -0.0008 0.01  
2543: 33 21 13  0   32 21 12  0             310078.8927   0.0536  0.050  -0.0008 0.49  
2544: 33 20 13  0   32 20 12  0             310078.8927  -0.0552  0.050  -0.0008 0.49  
2545: 33 21 13  0   32 20 12  0             310078.8927  -0.0671  0.050  -0.0008 0.01  
2546: 32 22 11  0   31 22 10  0             310482.9356   0.0119  0.050               
2547: 32 21 11  0   31 21 10  0             310498.3282  -0.0078  0.050               
2548: 31 23  9  0   30 23  8  0             311137.9625  -0.0343  0.050               
2549: 31 22  9  0   30 22  8  0             312073.3582  -0.0691  0.050               
2550: 31 28  3  0   30 28  2  0             313735.9358   0.0386  0.050               
2551: 23 16  8  0   22 14  9  0             313836.6366   0.0469  0.050               
2552: 71 18 54  0   71 16 55  0             314817.4292   0.0239  0.050   0.0239 0.50  
2553: 71 17 54  0   71 17 55  0             314817.4292   0.0239  0.050   0.0239 0.50  
2554: 67 14 54  0   67 12 55  0             315018.9017   0.0125  0.050   0.0126 0.50  
2555: 67 13 54  0   67 13 55  0             315018.9017   0.0125  0.050   0.0126 0.50  
2556: 65 12 54  0   65 10 55  0             315112.4499  -0.0042  0.050  -0.0042 0.50  
2557: 65 11 54  0   65 11 55  0             315112.4499  -0.0042  0.050  -0.0042 0.50  
2558: 61  8 54  0   61  6 55  0             315286.1412   0.0724  0.050   0.0724 0.50  
2559: 61  7 54  0   61  7 55  0             315286.1412   0.0724  0.050   0.0724 0.50  
2560: 54  1 54  0   53  1 53  0             315405.3427   0.0001  0.050   0.0001 0.48  
2561: 54  0 54  0   53  1 53  0             315405.3427   0.0001  0.050   0.0001 0.01  
2562: 54  0 54  0   53  0 53  0             315405.3427   0.0001  0.050   0.0001 0.48  
2563: 54  1 54  0   53  0 53  0             315405.3427   0.0001  0.050   0.0001 0.01  
2564: 53  2 52  0   52  1 51  0             315407.4297  -0.0027  0.050  -0.0027 0.01  
2565: 53  2 52  0   52  2 51  0             315407.4297  -0.0027  0.050  -0.0027 0.48  
2566: 53  1 52  0   52  2 51  0             315407.4297  -0.0027  0.050  -0.0027 0.01  
2567: 53  1 52  0   52  1 51  0             315407.4297  -0.0027  0.050  -0.0027 0.48  
2568: 52  3 50  0   51  2 49  0             315408.9715   0.0113  0.050   0.0113 0.01  
2569: 52  3 50  0   51  3 49  0             315408.9715   0.0113  0.050   0.0113 0.49  
2570: 52  2 50  0   51  3 49  0             315408.9715   0.0113  0.050   0.0113 0.01  
2571: 52  2 50  0   51  2 49  0             315408.9715   0.0113  0.050   0.0113 0.49  
2572: 49  6 44  0   48  5 43  0             315411.2292   0.2212  0.050   0.0198 0.00  
2573: 49  5 44  0   48  6 43  0             315411.2292   0.2212  0.050   0.0198 0.00  
2574: 49  5 44  0   48  5 43  0             315411.2292   0.2212  0.050   0.0198 0.13  
2575: 49  6 44  0   48  6 43  0             315411.2292   0.2212  0.050   0.0198 0.13  
2576: 48  7 42  0   47  6 41  0             315411.2292   0.0630  0.050   0.0198 0.00  
2577: 48  7 42  0   47  7 41  0             315411.2292   0.0630  0.050   0.0198 0.12  
2578: 48  6 42  0   47  7 41  0             315411.2292   0.0630  0.050   0.0198 0.00  
2579: 48  6 42  0   47  6 41  0             315411.2292   0.0630  0.050   0.0198 0.12  
2580: 47  8 40  0   46  7 39  0             315411.2292  -0.0273  0.050   0.0198 0.00  
2581: 47  8 40  0   46  8 39  0             315411.2292  -0.0273  0.050   0.0198 0.12  
2582: 47  7 40  0   46  8 39  0             315411.2292  -0.0273  0.050   0.0198 0.00  
2583: 47  7 40  0   46  7 39  0             315411.2292  -0.0273  0.050   0.0198 0.12  
2584: 46  9 38  0   45  8 37  0             315411.2292  -0.1998  0.050   0.0198 0.00  
2585: 46  9 38  0   45  9 37  0             315411.2292  -0.1998  0.050   0.0198 0.12  
2586: 46  8 38  0   45  9 37  0             315411.2292  -0.1998  0.050   0.0198 0.00  
2587: 46  8 38  0   45  8 37  0             315411.2292  -0.1998  0.050   0.0198 0.12  
2588: 44 11 34  0   43 10 33  0             315412.9082   0.0867  0.050   0.0867 0.01  
2589: 44 11 34  0   43 11 33  0             315412.9082   0.0867  0.050   0.0867 0.49  
2590: 44 10 34  0   43 11 33  0             315412.9082   0.0867  0.050   0.0867 0.01  
2591: 44 10 34  0   43 10 33  0             315412.9082   0.0867  0.050   0.0867 0.49  
2592: 43 12 32  0   42 12 31  0             315414.6143   0.0081  0.050   0.0081 0.49  
2593: 43 11 32  0   42 12 31  0             315414.6143   0.0081  0.050   0.0081 0.01  
2594: 43 11 32  0   42 11 31  0             315414.6143   0.0081  0.050   0.0081 0.49  
2595: 43 12 32  0   42 11 31  0             315414.6143   0.0081  0.050   0.0081 0.01  
2596: 42 13 30  0   41 12 29  0             315417.6606  -0.0149  0.050  -0.0149 0.01  
2597: 42 13 30  0   41 13 29  0             315417.6606  -0.0149  0.050  -0.0149 0.49  
2598: 42 12 30  0   41 13 29  0             315417.6606  -0.0149  0.050  -0.0149 0.01  
2599: 42 12 30  0   41 12 29  0             315417.6606  -0.0149  0.050  -0.0149 0.49  
2600: 41 14 28  0   40 14 27  0             315422.6789  -0.0042  0.050  -0.0042 0.49  
2601: 41 13 28  0   40 14 27  0             315422.6789  -0.0042  0.050  -0.0042 0.01  
2602: 41 13 28  0   40 13 27  0             315422.6789  -0.0042  0.050  -0.0042 0.49  
2603: 41 14 28  0   40 13 27  0             315422.6789  -0.0042  0.050  -0.0042 0.01  
2604: 40 15 26  0   39 15 25  0             315430.6207   0.0084  0.050   0.0084 0.49  
2605: 40 15 26  0   39 14 25  0             315430.6207   0.0084  0.050   0.0084 0.01  
2606: 40 14 26  0   39 15 25  0             315430.6207   0.0084  0.050   0.0084 0.01  
2607: 40 14 26  0   39 14 25  0             315430.6207   0.0084  0.050   0.0084 0.49  
2608: 39 16 24  0   38 16 23  0             315443.0110   0.0069  0.050   0.0070 0.49  
2609: 39 15 24  0   38 16 23  0             315443.0110   0.0069  0.050   0.0070 0.01  
2610: 39 15 24  0   38 15 23  0             315443.0110   0.0069  0.050   0.0070 0.49  
2611: 39 16 24  0   38 15 23  0             315443.0110   0.0069  0.050   0.0070 0.01  
2612: 38 17 22  0   37 17 21  0             315462.3772  -0.0021  0.050  -0.0021 0.95  
2613: 38 16 22  0   37 17 21  0             315462.3772  -0.0021  0.050  -0.0021 0.03  
2614: 38 17 22  0   37 16 21  0             315462.3772  -0.0021  0.050  -0.0021 0.03  
2615: 37 18 20  0   36 17 19  0             315493.0592  -0.0091  0.050  -0.0091 0.03  
2616: 37 18 20  0   36 18 19  0             315493.0592  -0.0091  0.050  -0.0091 0.95  
2617: 37 17 20  0   36 18 19  0             315493.0592  -0.0091  0.050  -0.0091 0.03  
2618: 36 19 18  0   35 19 17  0             315542.9166  -0.0331  0.050  -0.0332 0.49  
2619: 36 18 18  0   35 19 17  0             315542.9166  -0.0331  0.050  -0.0332 0.01  
2620: 36 18 18  0   35 18 17  0             315542.9166  -0.0331  0.050  -0.0332 0.49  
2621: 36 19 18  0   35 18 17  0             315542.9166  -0.0331  0.050  -0.0332 0.01  
2622: 35 20 16  0   34 20 15  0             315627.4093  -0.0128  0.050  -0.0129 0.49  
2623: 35 19 16  0   34 20 15  0             315627.4093  -0.0128  0.050  -0.0129 0.01  
2624: 35 20 16  0   34 19 15  0             315627.4093  -0.0129  0.050  -0.0129 0.01  
2625: 35 19 16  0   34 19 15  0             315627.4093  -0.0128  0.050  -0.0129 0.49  
2626: 34 20 14  0   33 21 13  0             315779.5615  -0.0103  0.050  -0.0168 0.01  
2627: 34 21 14  0   33 21 13  0             315779.5615  -0.0113  0.050  -0.0168 0.49  
2628: 34 20 14  0   33 20 13  0             315779.5615  -0.0222  0.050  -0.0168 0.49  
2629: 34 21 14  0   33 20 13  0             315779.5615  -0.0233  0.050  -0.0168 0.01  
2630: 33 22 12  0   32 22 11  0             316080.1032  -0.0320  0.050               
2631: 33 21 12  0   32 21 11  0             316082.1012  -0.0177  0.050               
2632: 31 27  5  0   30 27  4  0             316197.6661  -0.0050  0.050               
2633: 31 24  8  0   30 24  7  0             316487.3613  -0.0387  0.050               
2634: 31 27  4  0   30 27  3  0             316648.1679  -0.0929  0.050               
2635: 32 23 10  0   31 23  9  0             316700.6043  -0.0464  0.050               
2636: 32 22 10  0   31 22  9  0             316880.1657  -0.0261  0.050               
2637: 30 23  7  0   29 23  6  0             318036.9955  -0.0455  0.050               
2638: 30 24  6  0   29 24  5  0             319411.6519   0.0166  0.050               
2639: 22 12 11  0   21 10 12  0             320730.8511   0.0942  0.050   0.0945 0.50  
2640: 22 11 11  0   21  9 12  0             320730.8511   0.0947  0.050   0.0945 0.50  
2641: 68 14 55  0   68 12 56  0             320794.0180   0.0421  0.050   0.0421 0.50  
2642: 68 13 55  0   68 13 56  0             320794.0180   0.0421  0.050   0.0421 0.50  
2643: 64  9 55  0   64  9 56  0             320980.1630  -0.0552  0.050  -0.0552 0.50  
2644: 64 10 55  0   64  8 56  0             320980.1630  -0.0552  0.050  -0.0552 0.50  
2645: 55  1 55  0   54  1 54  0             321189.9270   0.0004  0.050   0.0004 0.48  
2646: 55  0 55  0   54  1 54  0             321189.9270   0.0004  0.050   0.0004 0.01  
2647: 55  0 55  0   54  0 54  0             321189.9270   0.0004  0.050   0.0004 0.48  
2648: 55  1 55  0   54  0 54  0             321189.9270   0.0004  0.050   0.0004 0.01  
2649: 54  2 53  0   53  1 52  0             321192.0177   0.0112  0.050   0.0112 0.01  
2650: 54  1 53  0   53  2 52  0             321192.0177   0.0112  0.050   0.0112 0.01  
2651: 54  1 53  0   53  1 52  0             321192.0177   0.0112  0.050   0.0112 0.48  
2652: 54  2 53  0   53  2 52  0             321192.0177   0.0112  0.050   0.0112 0.48  
2653: 53  3 51  0   52  2 50  0             321193.4921  -0.0190  0.050  -0.0191 0.01  
2654: 53  2 51  0   52  3 50  0             321193.4921  -0.0190  0.050  -0.0191 0.01  
2655: 53  2 51  0   52  2 50  0             321193.4921  -0.0190  0.050  -0.0191 0.48  
2656: 53  3 51  0   52  3 50  0             321193.4921  -0.0190  0.050  -0.0191 0.48  
2657: 50  6 45  0   49  5 44  0             321195.4438   0.0431  0.050  -0.0040 0.00  
2658: 50  5 45  0   49  6 44  0             321195.4438   0.0431  0.050  -0.0040 0.00  
2659: 50  5 45  0   49  5 44  0             321195.4438   0.0431  0.050  -0.0040 0.13  
2660: 50  6 45  0   49  6 44  0             321195.4438   0.0431  0.050  -0.0040 0.13  
2661: 48  8 41  0   47  7 40  0             321195.4438  -0.0036  0.050  -0.0040 0.00  
2662: 48  7 41  0   47  8 40  0             321195.4438  -0.0036  0.050  -0.0040 0.00  
2663: 48  7 41  0   47  7 40  0             321195.4438  -0.0036  0.050  -0.0040 0.12  
2664: 48  8 41  0   47  8 40  0             321195.4438  -0.0036  0.050  -0.0040 0.12  
2665: 49  7 43  0   48  6 42  0             321195.4438  -0.0262  0.050  -0.0040 0.00  
2666: 49  6 43  0   48  7 42  0             321195.4438  -0.0262  0.050  -0.0040 0.00  
2667: 49  6 43  0   48  6 42  0             321195.4438  -0.0262  0.050  -0.0040 0.12  
2668: 49  7 43  0   48  7 42  0             321195.4438  -0.0262  0.050  -0.0040 0.12  
2669: 47  9 39  0   46  8 38  0             321195.4438  -0.0323  0.050  -0.0040 0.00  
2670: 47  8 39  0   46  9 38  0             321195.4438  -0.0323  0.050  -0.0040 0.00  
2671: 47  8 39  0   46  8 38  0             321195.4438  -0.0323  0.050  -0.0040 0.12  
2672: 47  9 39  0   46  9 38  0             321195.4438  -0.0323  0.050  -0.0040 0.12  
2673: 44 12 33  0   43 11 32  0             321197.9332   0.0360  0.050   0.0361 0.01  
2674: 44 11 33  0   43 11 32  0             321197.9332   0.0360  0.050   0.0361 0.49  
2675: 44 11 33  0   43 12 32  0             321197.9332   0.0360  0.050   0.0361 0.01  
2676: 44 12 33  0   43 12 32  0             321197.9332   0.0360  0.050   0.0361 0.49  
2677: 43 13 31  0   42 12 30  0             321200.4835  -0.0275  0.050  -0.0275 0.01  
2678: 43 12 31  0   42 13 30  0             321200.4835  -0.0275  0.050  -0.0275 0.01  
2679: 43 12 31  0   42 12 30  0             321200.4835  -0.0275  0.050  -0.0275 0.49  
2680: 43 13 31  0   42 13 30  0             321200.4835  -0.0275  0.050  -0.0275 0.49  
2681: 42 14 29  0   41 13 28  0             321204.8507  -0.0123  0.050  -0.0123 0.01  
2682: 42 13 29  0   41 14 28  0             321204.8507  -0.0123  0.050  -0.0123 0.01  
2683: 42 13 29  0   41 13 28  0             321204.8507  -0.0123  0.050  -0.0123 0.49  
2684: 42 14 29  0   41 14 28  0             321204.8507  -0.0123  0.050  -0.0123 0.49  
2685: 41 15 27  0   40 14 26  0             321211.8183   0.0053  0.050   0.0053 0.01  
2686: 41 14 27  0   40 15 26  0             321211.8183   0.0053  0.050   0.0053 0.01  
2687: 41 14 27  0   40 14 26  0             321211.8183   0.0053  0.050   0.0053 0.49  
2688: 41 15 27  0   40 15 26  0             321211.8183   0.0053  0.050   0.0053 0.49  
2689: 40 16 25  0   39 16 24  0             321222.6926   0.0104  0.050   0.0104 0.49  
2690: 40 16 25  0   39 15 24  0             321222.6926   0.0104  0.050   0.0104 0.01  
2691: 40 15 25  0   39 15 24  0             321222.6926   0.0104  0.050   0.0104 0.49  
2692: 39 17 23  0   38 16 22  0             321239.5780  -0.0093  0.050  -0.0093 0.03  
2693: 39 16 23  0   38 17 22  0             321239.5780  -0.0093  0.050  -0.0093 0.03  
2694: 39 17 23  0   38 17 22  0             321239.5780  -0.0093  0.050  -0.0093 0.95  
2695: 38 17 21  0   37 18 20  0             321266.0635  -0.0113  0.050  -0.0114 0.03  
2696: 38 18 21  0   37 17 20  0             321266.0635  -0.0113  0.050  -0.0114 0.03  
2697: 38 18 21  0   37 18 20  0             321266.0635  -0.0113  0.050  -0.0114 0.95  
2698: 37 19 19  0   36 18 18  0             321308.4117   0.0012  0.050   0.0012 0.01  
2699: 37 18 19  0   36 19 18  0             321308.4117   0.0012  0.050   0.0012 0.01  
2700: 37 18 19  0   36 18 18  0             321308.4117   0.0012  0.050   0.0012 0.49  
2701: 37 19 19  0   36 19 18  0             321308.4117   0.0012  0.050   0.0012 0.49  
2702: 31 23  8  0   30 23  7  0             321358.3148  -0.0606  0.050               
2703: 36 20 17  0   35 19 16  0             321378.3860  -0.0075  0.050  -0.0075 0.01  
2704: 36 20 17  0   35 20 16  0             321378.3860  -0.0074  0.050  -0.0075 0.49  
2705: 36 19 17  0   35 20 16  0             321378.3860  -0.0074  0.050  -0.0075 0.01  
2706: 36 19 17  0   35 19 16  0             321378.3860  -0.0075  0.050  -0.0075 0.49  
2707: 35 20 15  0   34 21 14  0             321500.1397  -0.0159  0.050  -0.0166 0.01  
2708: 35 21 15  0   34 21 14  0             321500.1397  -0.0160  0.050  -0.0166 0.49  
2709: 35 20 15  0   34 20 14  0             321500.1397  -0.0170  0.050  -0.0166 0.49  
2710: 35 21 15  0   34 20 14  0             321500.1397  -0.0171  0.050  -0.0166 0.01  
2711: 34 21 13  0   33 22 12  0             321729.0231   0.1014  0.050  -0.0389 0.01  
2712: 34 22 13  0   33 22 12  0             321729.0231   0.0751  0.050  -0.0389 0.49  
2713: 34 21 13  0   33 21 12  0             321729.0231  -0.1528  0.050  -0.0389 0.49  
2714: 34 22 13  0   33 21 12  0             321729.0231  -0.1791  0.050  -0.0389 0.01  
2715: 31 26  5  0   30 26  4  0             321733.0447  -0.0406  0.050               
2716: 33 23 11  0   32 23 10  0             322203.6514   0.0137  0.050               
2717: 33 22 11  0   32 22 10  0             322231.8521  -0.0618  0.050               
2718: 32 24  9  0   31 24  8  0             322852.3693   0.0130  0.050               
2719: 32 29  4  0   31 29  3  0             323584.0435   0.0521  0.050               
2720: 32 23  9  0   31 23  8  0             324298.4565  -0.0365  0.050               
2721: 56  1 56  0   55  0 55  0             326974.3939   0.0275  0.050   0.0276 0.01  
2722: 56  1 56  0   55  1 55  0             326974.3939   0.0275  0.050   0.0276 0.48  
2723: 56  0 56  0   55  1 55  0             326974.3939   0.0275  0.050   0.0276 0.01  
2724: 56  0 56  0   55  0 55  0             326974.3939   0.0275  0.050   0.0276 0.48  
2725: 55  2 54  0   54  2 53  0             326976.4379   0.0016  0.050   0.0016 0.48  
2726: 55  1 54  0   54  2 53  0             326976.4379   0.0016  0.050   0.0016 0.01  
2727: 55  1 54  0   54  1 53  0             326976.4379   0.0016  0.050   0.0016 0.48  
2728: 55  2 54  0   54  1 53  0             326976.4379   0.0016  0.050   0.0016 0.01  
2729: 54  2 52  0   53  3 51  0             326977.8585  -0.0593  0.050  -0.0594 0.01  
2730: 54  2 52  0   53  2 51  0             326977.8585  -0.0593  0.050  -0.0594 0.49  
2731: 54  3 52  0   53  2 51  0             326977.8585  -0.0593  0.050  -0.0594 0.01  
2732: 54  3 52  0   53  3 51  0             326977.8585  -0.0593  0.050  -0.0594 0.49  
2733: 48  9 40  0   47  8 39  0             326979.5363   0.1483  0.050  -0.0806 0.00  
2734: 48  9 40  0   47  9 39  0             326979.5363   0.1483  0.050  -0.0806 0.13  
2735: 48  8 40  0   47  9 39  0             326979.5363   0.1483  0.050  -0.0806 0.00  
2736: 48  8 40  0   47  8 39  0             326979.5363   0.1483  0.050  -0.0806 0.13  
2737: 52  5 48  0   51  4 47  0             326979.5363   0.0992  0.050  -0.0806 0.00  
2738: 52  4 48  0   51  4 47  0             326979.5363   0.0992  0.050  -0.0806 0.15  
2739: 47  9 38  0   46 10 37  0             326979.5363   0.0705  0.050  -0.0806 0.00  
2740: 47 10 38  0   46  9 37  0             326979.5363   0.0705  0.050  -0.0806 0.00  
2741: 49  7 42  0   48  8 41  0             326979.5363   0.0371  0.050  -0.0806 0.00  
2742: 49  8 42  0   48  7 41  0             326979.5363   0.0371  0.050  -0.0806 0.00  
2743: 50  6 44  0   49  7 43  0             326979.5363  -0.0960  0.050  -0.0806 0.00  
2744: 50  7 44  0   49  6 43  0             326979.5363  -0.0960  0.050  -0.0806 0.00  
2745: 51  6 46  0   50  6 45  0             326979.5363  -0.1142  0.050  -0.0806 0.15  
2746: 51  5 46  0   50  5 45  0             326979.5363  -0.1142  0.050  -0.0806 0.15  
2747: 46 11 36  0   45 11 35  0             326979.5363  -0.4061  0.050  -0.0806 0.13  
2748: 46 10 36  0   45 11 35  0             326979.5363  -0.4061  0.050  -0.0806 0.00  
2749: 46 10 36  0   45 10 35  0             326979.5363  -0.4061  0.050  -0.0806 0.13  
2750: 44 13 32  0   43 12 31  0             326983.2818  -0.0035  0.050  -0.0036 0.01  
2751: 44 13 32  0   43 13 31  0             326983.2818  -0.0035  0.050  -0.0036 0.49  
2752: 44 12 32  0   43 13 31  0             326983.2818  -0.0035  0.050  -0.0036 0.01  
2753: 44 12 32  0   43 12 31  0             326983.2818  -0.0035  0.050  -0.0036 0.49  
2754: 43 14 30  0   42 14 29  0             326987.0476   0.0049  0.050   0.0050 0.49  
2755: 43 14 30  0   42 13 29  0             326987.0476   0.0049  0.050   0.0050 0.01  
2756: 43 13 30  0   42 14 29  0             326987.0476   0.0049  0.050   0.0050 0.01  
2757: 43 13 30  0   42 13 29  0             326987.0476   0.0049  0.050   0.0050 0.49  
2758: 42 15 28  0   41 15 27  0             326993.1230   0.0024  0.050   0.0024 0.49  
2759: 42 14 28  0   41 15 27  0             326993.1230   0.0024  0.050   0.0024 0.01  
2760: 42 14 28  0   41 14 27  0             326993.1230   0.0024  0.050   0.0024 0.49  
2761: 42 15 28  0   41 14 27  0             326993.1230   0.0024  0.050   0.0024 0.01  
2762: 41 16 26  0   40 16 25  0             327002.6696   0.0080  0.050   0.0081 0.49  
2763: 41 15 26  0   40 16 25  0             327002.6696   0.0080  0.050   0.0081 0.01  
2764: 41 15 26  0   40 15 25  0             327002.6696   0.0080  0.050   0.0081 0.49  
2765: 41 16 26  0   40 15 25  0             327002.6696   0.0080  0.050   0.0081 0.01  
2766: 40 17 24  0   39 17 23  0             327017.4726   0.0136  0.050   0.0136 0.49  
2767: 40 16 24  0   39 17 23  0             327017.4726   0.0136  0.050   0.0136 0.01  
2768: 40 16 24  0   39 16 23  0             327017.4726   0.0136  0.050   0.0136 0.49  
2769: 40 17 24  0   39 16 23  0             327017.4726   0.0136  0.050   0.0136 0.01  
2770: 39 18 22  0   38 17 21  0             327040.4581   0.0070  0.050   0.0071 0.01  
2771: 39 17 22  0   38 18 21  0             327040.4581   0.0070  0.050   0.0071 0.01  
2772: 39 17 22  0   38 17 21  0             327040.4581   0.0070  0.050   0.0071 0.49  
2773: 39 18 22  0   38 18 21  0             327040.4581   0.0070  0.050   0.0071 0.49  
2774: 38 18 20  0   37 19 19  0             327076.7015   0.0119  0.050   0.0119 0.01  
2775: 38 18 20  0   37 18 19  0             327076.7015   0.0119  0.050   0.0119 0.49  
2776: 38 19 20  0   37 19 19  0             327076.7015   0.0119  0.050   0.0119 0.49  
2777: 38 19 20  0   37 18 19  0             327076.7015   0.0119  0.050   0.0119 0.01  
2778: 37 20 18  0   36 19 17  0             327135.3552  -0.0252  0.050  -0.0253 0.01  
2779: 37 20 18  0   36 20 17  0             327135.3552  -0.0252  0.050  -0.0253 0.49  
2780: 37 19 18  0   36 20 17  0             327135.3552  -0.0252  0.050  -0.0253 0.01  
2781: 37 19 18  0   36 19 17  0             327135.3552  -0.0252  0.050  -0.0253 0.49  
2782: 35 21 14  0   34 22 13  0             327413.1554  -0.0182  0.050  -0.0326 0.01  
2783: 35 22 14  0   34 22 13  0             327413.1554  -0.0207  0.050  -0.0326 0.49  
2784: 35 21 14  0   34 21 13  0             327413.1554  -0.0445  0.050  -0.0326 0.49  
2785: 35 22 14  0   34 21 13  0             327413.1554  -0.0470  0.050  -0.0326 0.01  
2786: 34 23 12  0   33 23 11  0             327766.6123  -0.0232  0.050               
2787: 34 22 12  0   33 22 11  0             327770.4508  -0.0299  0.050               
2788: 32 25  8  0   31 25  7  0             327820.7228  -0.0112  0.050               
2789: 33 24 10  0   32 24  9  0             328467.8849  -0.0037  0.050               
2790: 32 27  6  0   31 27  5  0             328626.7110  -0.0430  0.050               
2791: 33 23 10  0   32 23  9  0             328769.2567  -0.0291  0.050               
2792: 26 20  6  0   25 18  7  0             328895.4136  -0.0149  0.050               
2793: 31 25  6  0   30 25  5  0             329093.6075   0.0352  0.050               
2794: 32 26  7  0   31 26  6  0             329812.7602  -0.0909  0.050               
2795: 31 24  7  0   30 24  6  0             329961.4685  -0.0622  0.050               
2796: 27 22  5  0   26 20  6  0             330099.0574  -0.0518  0.050               
2797: 57  1 57  0   56  1 56  0             332758.6948   0.0356  0.050   0.0357 0.48  
2798: 57  1 57  0   56  0 56  0             332758.6948   0.0356  0.050   0.0357 0.01  
2799: 57  0 57  0   56  1 56  0             332758.6948   0.0356  0.050   0.0357 0.01  
2800: 57  0 57  0   56  0 56  0             332758.6948   0.0356  0.050   0.0357 0.48  
2801: 56  1 55  0   55  2 54  0             332760.7245   0.0053  0.050   0.0053 0.01  
2802: 56  1 55  0   55  1 54  0             332760.7245   0.0053  0.050   0.0053 0.48  
2803: 56  2 55  0   55  2 54  0             332760.7245   0.0053  0.050   0.0053 0.48  
2804: 56  2 55  0   55  1 54  0             332760.7245   0.0053  0.050   0.0053 0.01  
2805: 45 13 33  0   44 13 32  0             332765.9488  -0.0364  0.050  -0.0365 0.49  
2806: 45 13 33  0   44 12 32  0             332765.9488  -0.0364  0.050  -0.0365 0.01  
2807: 45 12 33  0   44 13 32  0             332765.9488  -0.0364  0.050  -0.0365 0.01  
2808: 45 12 33  0   44 12 32  0             332765.9488  -0.0364  0.050  -0.0365 0.49  
2809: 44 14 31  0   43 14 30  0             332769.2013   0.0021  0.050   0.0021 0.49  
2810: 44 13 31  0   43 14 30  0             332769.2013   0.0021  0.050   0.0021 0.01  
2811: 44 13 31  0   43 13 30  0             332769.2013   0.0021  0.050   0.0021 0.49  
2812: 44 14 31  0   43 13 30  0             332769.2013   0.0021  0.050   0.0021 0.01  
2813: 43 15 29  0   42 15 28  0             332774.4999   0.0052  0.050   0.0052 0.49  
2814: 43 15 29  0   42 14 28  0             332774.4999   0.0052  0.050   0.0052 0.01  
2815: 43 14 29  0   42 15 28  0             332774.4999   0.0052  0.050   0.0052 0.01  
2816: 43 14 29  0   42 14 28  0             332774.4999   0.0052  0.050   0.0052 0.49  
2817: 42 16 27  0   41 16 26  0             332782.8606  -0.0060  0.050  -0.0060 0.49  
2818: 42 15 27  0   41 16 26  0             332782.8606  -0.0060  0.050  -0.0060 0.01  
2819: 42 15 27  0   41 15 26  0             332782.8606  -0.0060  0.050  -0.0060 0.49  
2820: 42 16 27  0   41 15 26  0             332782.8606  -0.0060  0.050  -0.0060 0.01  
2821: 41 17 25  0   40 16 24  0             332795.8138  -0.0344  0.050  -0.0345 0.03  
2822: 41 16 25  0   40 17 24  0             332795.8138  -0.0344  0.050  -0.0345 0.03  
2823: 41 16 25  0   40 16 24  0             332795.8138  -0.0344  0.050  -0.0345 0.95  
2824: 40 17 23  0   39 18 22  0             332815.9634   0.0652  0.050   0.0652 0.01  
2825: 40 17 23  0   39 17 22  0             332815.9634   0.0652  0.050   0.0652 0.49  
2826: 40 18 23  0   39 18 22  0             332815.9634   0.0652  0.050   0.0652 0.49  
2827: 40 18 23  0   39 17 22  0             332815.9634   0.0652  0.050   0.0652 0.01  
2828: 39 19 21  0   38 19 20  0             332847.1405  -0.0008  0.050  -0.0009 0.49  
2829: 39 18 21  0   38 19 20  0             332847.1405  -0.0008  0.050  -0.0009 0.01  
2830: 39 18 21  0   38 18 20  0             332847.1405  -0.0008  0.050  -0.0009 0.49  
2831: 39 19 21  0   38 18 20  0             332847.1405  -0.0008  0.050  -0.0009 0.01  
2832: 38 20 19  0   37 20 18  0             332896.8588  -0.0154  0.050  -0.0154 0.49  
2833: 38 19 19  0   37 20 18  0             332896.8588  -0.0154  0.050  -0.0154 0.01  
2834: 38 19 19  0   37 19 18  0             332896.8588  -0.0154  0.050  -0.0154 0.49  
2835: 38 20 19  0   37 19 18  0             332896.8588  -0.0154  0.050  -0.0154 0.01  
2836: 37 20 17  0   36 21 16  0             332978.8435  -0.0214  0.050  -0.0215 0.01  
2837: 37 20 17  0   36 20 16  0             332978.8435  -0.0214  0.050  -0.0215 0.49  
2838: 37 21 17  0   36 21 16  0             332978.8435  -0.0214  0.050  -0.0215 0.49  
2839: 36 21 15  0   35 22 14  0             333121.4349   0.0577  0.050   0.0564 0.01  
2840: 36 22 15  0   35 22 14  0             333121.4349   0.0575  0.050   0.0564 0.49  
2841: 36 21 15  0   35 21 14  0             333121.4349   0.0552  0.050   0.0564 0.49  
2842: 36 22 15  0   35 21 14  0             333121.4349   0.0550  0.050   0.0564 0.01  
2843: 35 22 13  0   34 23 12  0             333389.8594   0.3715  0.050   0.0828 0.01  
2844: 35 23 13  0   34 23 12  0             333389.8594   0.3150  0.050   0.0828 0.49  
2845: 35 22 13  0   34 22 12  0             333389.8594  -0.1495  0.050   0.0828 0.49  
2846: 35 23 13  0   34 22 12  0             333389.8594  -0.2060  0.050   0.0828 0.01  
2847: 33 30  4  0   32 30  3  0             333471.2467  -0.0544  0.050               
2848: 34 24 11  0   33 24 10  0             333942.7466   0.0931  0.050               
2849: 34 23 11  0   33 23 10  0             333993.2679   0.0236  0.050               
2850: 33 25  9  0   32 25  8  0             334530.2972  -0.0579  0.050               
2851: 65  7 58  0   65  7 59  0             338406.9344  -0.0235  0.050  -0.0235 0.50  
2852: 65  8 58  0   65  6 59  0             338406.9344  -0.0235  0.050  -0.0235 0.50  
2853: 32 26  6  0   31 26  5  0             338414.6998  -0.0099  0.050               
2854: 64  7 58  0   64  5 59  0             338451.5995   0.0345  0.050   0.0346 0.50  
2855: 64  6 58  0   64  6 59  0             338451.5995   0.0345  0.050   0.0346 0.50  
2856: 58  1 58  0   57  0 57  0             338542.8135   0.0110  0.050   0.0111 0.01  
2857: 58  1 58  0   57  1 57  0             338542.8135   0.0110  0.050   0.0111 0.48  
2858: 58  0 58  0   57  1 57  0             338542.8135   0.0110  0.050   0.0111 0.01  
2859: 58  0 58  0   57  0 57  0             338542.8135   0.0110  0.050   0.0111 0.48  
2860: 57  2 56  0   56  2 55  0             338544.8516  -0.0010  0.050  -0.0011 0.48  
2861: 57  1 56  0   56  2 55  0             338544.8516  -0.0010  0.050  -0.0011 0.01  
2862: 57  1 56  0   56  1 55  0             338544.8516  -0.0010  0.050  -0.0011 0.48  
2863: 57  2 56  0   56  1 55  0             338544.8516  -0.0010  0.050  -0.0011 0.01  
2864: 51  7 44  0   50  7 43  0             338547.3797   0.2070  0.050   0.0006 0.11  
2865: 51  7 44  0   50  8 43  0             338547.3797   0.2070  0.050   0.0006 0.00  
2866: 51  8 44  0   50  8 43  0             338547.3797   0.2070  0.050   0.0006 0.11  
2867: 51  8 44  0   50  7 43  0             338547.3797   0.2070  0.050   0.0006 0.00  
2868: 55  4 52  0   54  3 51  0             338547.3797   0.1920  0.050   0.0006 0.00  
2869: 55  4 52  0   54  4 51  0             338547.3797   0.1920  0.050   0.0006 0.13  
2870: 55  3 52  0   54  4 51  0             338547.3797   0.1920  0.050   0.0006 0.00  
2871: 55  3 52  0   54  3 51  0             338547.3797   0.1920  0.050   0.0006 0.13  
2872: 52  7 46  0   51  6 45  0             338547.3797  -0.1413  0.050   0.0006 0.00  
2873: 52  7 46  0   51  7 45  0             338547.3797  -0.1413  0.050   0.0006 0.12  
2874: 52  6 46  0   51  7 45  0             338547.3797  -0.1413  0.050   0.0006 0.00  
2875: 52  6 46  0   51  6 45  0             338547.3797  -0.1413  0.050   0.0006 0.12  
2876: 54  5 50  0   53  5 49  0             338547.3797  -0.2524  0.050   0.0006 0.12  
2877: 54  5 50  0   53  4 49  0             338547.3797  -0.2524  0.050   0.0006 0.00  
2878: 54  4 50  0   53  5 49  0             338547.3797  -0.2524  0.050   0.0006 0.00  
2879: 54  4 50  0   53  4 49  0             338547.3797  -0.2524  0.050   0.0006 0.12  
2880: 45 14 32  0   44 14 31  0             338551.3332   0.0197  0.050   0.0197 0.49  
2881: 45 14 32  0   44 13 31  0             338551.3332   0.0197  0.050   0.0197 0.01  
2882: 45 13 32  0   44 14 31  0             338551.3332   0.0197  0.050   0.0197 0.01  
2883: 45 13 32  0   44 13 31  0             338551.3332   0.0197  0.050   0.0197 0.49  
2884: 44 14 30  0   43 15 29  0             338555.9268   0.0250  0.050   0.0250 0.01  
2885: 44 14 30  0   43 14 29  0             338555.9268   0.0250  0.050   0.0250 0.49  
2886: 44 15 30  0   43 14 29  0             338555.9268   0.0250  0.050   0.0250 0.01  
2887: 44 15 30  0   43 15 29  0             338555.9268   0.0250  0.050   0.0250 0.49  
2888: 43 16 28  0   42 16 27  0             338563.2512   0.0145  0.050   0.0145 0.49  
2889: 43 15 28  0   42 16 27  0             338563.2512   0.0145  0.050   0.0145 0.01  
2890: 43 15 28  0   42 15 27  0             338563.2512   0.0145  0.050   0.0145 0.49  
2891: 43 16 28  0   42 15 27  0             338563.2512   0.0145  0.050   0.0145 0.01  
2892: 42 17 26  0   41 17 25  0             338574.6780   0.0388  0.050   0.0388 0.49  
2893: 42 16 26  0   41 17 25  0             338574.6780   0.0388  0.050   0.0388 0.01  
2894: 42 16 26  0   41 16 25  0             338574.6780   0.0388  0.050   0.0388 0.49  
2895: 42 17 26  0   41 16 25  0             338574.6780   0.0388  0.050   0.0388 0.01  
2896: 41 18 24  0   40 18 23  0             338592.1679  -0.0184  0.050  -0.0185 0.49  
2897: 41 17 24  0   40 18 23  0             338592.1679  -0.0184  0.050  -0.0185 0.01  
2898: 41 17 24  0   40 17 23  0             338592.1679  -0.0184  0.050  -0.0185 0.49  
2899: 41 18 24  0   40 17 23  0             338592.1679  -0.0184  0.050  -0.0185 0.01  
2900: 40 19 22  0   39 19 21  0             338619.2964   0.0117  0.050   0.0118 0.49  
2901: 40 19 22  0   39 18 21  0             338619.2964   0.0117  0.050   0.0118 0.01  
2902: 40 18 22  0   39 19 21  0             338619.2964   0.0117  0.050   0.0118 0.01  
2903: 40 18 22  0   39 18 21  0             338619.2964   0.0117  0.050   0.0118 0.49  
2904: 39 20 20  0   38 20 19  0             338661.8316   0.0324  0.050   0.0325 0.49  
2905: 39 19 20  0   38 20 19  0             338661.8316   0.0324  0.050   0.0325 0.01  
2906: 39 20 20  0   38 19 19  0             338661.8316   0.0324  0.050   0.0325 0.01  
2907: 39 19 20  0   38 19 19  0             338661.8316   0.0324  0.050   0.0325 0.49  
2908: 38 21 18  0   37 21 17  0             338730.4462   0.0125  0.050   0.0125 0.49  
2909: 38 21 18  0   37 20 17  0             338730.4462   0.0125  0.050   0.0125 0.01  
2910: 38 20 18  0   37 21 17  0             338730.4462   0.0125  0.050   0.0125 0.01  
2911: 38 20 18  0   37 20 17  0             338730.4462   0.0125  0.050   0.0125 0.49  
2912: 37 22 16  0   36 22 15  0             338846.1641  -0.0579  0.050  -0.0581 0.49  
2913: 37 21 16  0   36 22 15  0             338846.1641  -0.0579  0.050  -0.0581 0.01  
2914: 37 22 16  0   36 21 15  0             338846.1641  -0.0582  0.050  -0.0581 0.01  
2915: 37 21 16  0   36 21 15  0             338846.1641  -0.0581  0.050  -0.0581 0.49  
2916: 36 22 14  0   35 23 13  0             339054.8854   0.0574  0.050   0.0264 0.01  
2917: 36 23 14  0   35 23 13  0             339054.8854   0.0517  0.050   0.0264 0.49  
2918: 36 22 14  0   35 22 13  0             339054.8854   0.0009  0.050   0.0264 0.49  
2919: 36 23 14  0   35 22 13  0             339054.8854  -0.0047  0.050   0.0264 0.01  
2920: 35 24 12  0   34 24 11  0             339468.3919   0.0677  0.050               
2921: 35 23 12  0   34 23 11  0             339475.5647  -0.0291  0.050               
2922: 33 27  7  0   32 27  6  0             340271.4463   0.0592  0.050               
2923: 34 24 10  0   33 24  9  0             340736.2084   0.0070  0.050               
2924: 32 25  7  0   31 25  6  0             341442.3333   0.0405  0.050               
2925: 59  1 59  0   58  0 58  0             344326.8035   0.0099  0.050   0.0100 0.01  
2926: 59  0 59  0   58  1 58  0             344326.8035   0.0099  0.050   0.0100 0.01  
2927: 59  0 59  0   58  0 58  0             344326.8035   0.0099  0.050   0.0100 0.48  
2928: 59  1 59  0   58  1 58  0             344326.8035   0.0099  0.050   0.0100 0.48  
2929: 58  2 57  0   57  1 56  0             344328.8137  -0.0203  0.050  -0.0204 0.01  
2930: 58  1 57  0   57  2 56  0             344328.8137  -0.0203  0.050  -0.0204 0.01  
2931: 58  1 57  0   57  1 56  0             344328.8137  -0.0203  0.050  -0.0204 0.48  
2932: 58  2 57  0   57  2 56  0             344328.8137  -0.0203  0.050  -0.0204 0.48  
2933: 50 10 41  0   49  9 40  0             344330.0198   0.1642  0.050  -0.0906 0.00  
2934: 50  9 41  0   49 10 40  0             344330.0198   0.1642  0.050  -0.0906 0.00  
2935: 50  9 41  0   49  9 40  0             344330.0198   0.1642  0.050  -0.0906 0.12  
2936: 50 10 41  0   49 10 40  0             344330.0198   0.1642  0.050  -0.0906 0.12  
2937: 48 11 37  0   47 12 36  0             344330.0198  -0.0009  0.050  -0.0906 0.00  
2938: 48 11 37  0   47 11 36  0             344330.0198  -0.0009  0.050  -0.0906 0.11  
2939: 48 12 37  0   47 12 36  0             344330.0198  -0.0009  0.050  -0.0906 0.11  
2940: 57  3 55  0   56  2 54  0             344330.0198  -0.2273  0.050  -0.0906 0.00  
2941: 57  2 55  0   56  3 54  0             344330.0198  -0.2273  0.050  -0.0906 0.00  
2942: 57  2 55  0   56  2 54  0             344330.0198  -0.2273  0.050  -0.0906 0.14  
2943: 57  3 55  0   56  3 54  0             344330.0198  -0.2273  0.050  -0.0906 0.14  
2944: 51  9 43  0   50  9 42  0             344330.0198  -0.2584  0.050  -0.0906 0.12  
2945: 51  9 43  0   50  8 42  0             344330.0198  -0.2584  0.050  -0.0906 0.00  
2946: 51  8 43  0   50  9 42  0             344330.0198  -0.2584  0.050  -0.0906 0.00  
2947: 51  8 43  0   50  8 42  0             344330.0198  -0.2584  0.050  -0.0906 0.12  
2948: 56  4 53  0   55  3 52  0             344331.3146   0.2046  0.050  -0.0220 0.00  
2949: 56  3 53  0   55  3 52  0             344331.3146   0.2046  0.050  -0.0220 0.13  
2950: 56  3 53  0   55  4 52  0             344331.3146   0.2046  0.050  -0.0220 0.00  
2951: 47 13 35  0   46 12 34  0             344331.3146   0.1981  0.050  -0.0220 0.00  
2952: 47 12 35  0   46 12 34  0             344331.3146   0.1981  0.050  -0.0220 0.10  
2953: 47 13 35  0   46 13 34  0             344331.3146   0.1981  0.050  -0.0220 0.10  
2954: 53  7 47  0   52  6 46  0             344331.3146   0.0727  0.050  -0.0220 0.00  
2955: 53  6 47  0   52  7 46  0             344331.3146   0.0727  0.050  -0.0220 0.00  
2956: 53  7 47  0   52  7 46  0             344331.3146   0.0727  0.050  -0.0220 0.12  
2957: 55  5 51  0   54  4 50  0             344331.3146  -0.1891  0.050  -0.0220 0.00  
2958: 55  4 51  0   54  4 50  0             344331.3146  -0.1891  0.050  -0.0220 0.13  
2959: 55  4 51  0   54  5 50  0             344331.3146  -0.1891  0.050  -0.0220 0.00  
2960: 55  5 51  0   54  5 50  0             344331.3146  -0.1891  0.050  -0.0220 0.13  
2961: 54  6 49  0   53  5 48  0             344331.3146  -0.2012  0.050  -0.0220 0.00  
2962: 54  5 49  0   53  6 48  0             344331.3146  -0.2012  0.050  -0.0220 0.00  
2963: 54  5 49  0   53  5 48  0             344331.3146  -0.2012  0.050  -0.0220 0.12  
2964: 54  6 49  0   53  6 48  0             344331.3146  -0.2012  0.050  -0.0220 0.12  
2965: 46 14 33  0   45 14 32  0             344333.4065   0.0377  0.050   0.0377 0.49  
2966: 46 14 33  0   45 13 32  0             344333.4065   0.0377  0.050   0.0377 0.01  
2967: 46 13 33  0   45 14 32  0             344333.4065   0.0377  0.050   0.0377 0.01  
2968: 46 13 33  0   45 13 32  0             344333.4065   0.0377  0.050   0.0377 0.49  
2969: 45 15 31  0   44 14 30  0             344337.3300   0.0163  0.050   0.0164 0.01  
2970: 45 14 31  0   44 15 30  0             344337.3300   0.0163  0.050   0.0164 0.01  
2971: 45 14 31  0   44 14 30  0             344337.3300   0.0163  0.050   0.0164 0.49  
2972: 45 15 31  0   44 15 30  0             344337.3300   0.0163  0.050   0.0164 0.49  
2973: 44 16 29  0   43 16 28  0             344343.6835  -0.0380  0.050  -0.0381 0.49  
2974: 44 16 29  0   43 15 28  0             344343.6835  -0.0380  0.050  -0.0381 0.01  
2975: 44 15 29  0   43 16 28  0             344343.6835  -0.0380  0.050  -0.0381 0.01  
2976: 44 15 29  0   43 15 28  0             344343.6835  -0.0380  0.050  -0.0381 0.49  
2977: 43 17 27  0   42 16 26  0             344353.8122   0.0731  0.050   0.0731 0.01  
2978: 43 16 27  0   42 16 26  0             344353.8122   0.0731  0.050   0.0731 0.49  
2979: 43 16 27  0   42 17 26  0             344353.8122   0.0731  0.050   0.0731 0.01  
2980: 43 17 27  0   42 17 26  0             344353.8122   0.0731  0.050   0.0731 0.49  
2981: 42 18 25  0   41 17 24  0             344369.1449   0.0087  0.050   0.0087 0.01  
2982: 42 17 25  0   41 18 24  0             344369.1449   0.0087  0.050   0.0087 0.01  
2983: 42 17 25  0   41 17 24  0             344369.1449   0.0087  0.050   0.0087 0.49  
2984: 42 18 25  0   41 18 24  0             344369.1449   0.0087  0.050   0.0087 0.49  
2985: 41 19 23  0   40 18 22  0             344392.7392  -0.0160  0.050  -0.0160 0.01  
2986: 41 18 23  0   40 19 22  0             344392.7392  -0.0160  0.050  -0.0160 0.01  
2987: 41 18 23  0   40 18 22  0             344392.7392  -0.0160  0.050  -0.0160 0.49  
2988: 41 19 23  0   40 19 22  0             344392.7392  -0.0160  0.050  -0.0160 0.49  
2989: 40 20 21  0   39 19 20  0             344429.3362  -0.0346  0.050  -0.0347 0.03  
2990: 40 19 21  0   39 20 20  0             344429.3362  -0.0346  0.050  -0.0347 0.03  
2991: 40 20 21  0   39 20 20  0             344429.3362  -0.0346  0.050  -0.0347 0.95  
2992: 39 21 19  0   38 21 18  0             344487.3671  -0.0724  0.050  -0.0724 0.49  
2993: 39 21 19  0   38 20 18  0             344487.3671  -0.0724  0.050  -0.0724 0.01  
2994: 39 20 19  0   38 21 18  0             344487.3671  -0.0724  0.050  -0.0724 0.01  
2995: 39 20 19  0   38 20 18  0             344487.3671  -0.0724  0.050  -0.0724 0.49  
2996: 38 22 17  0   37 21 16  0             344582.9414  -0.0143  0.050  -0.0144 0.01  
2997: 38 21 17  0   37 22 16  0             344582.9414  -0.0143  0.050  -0.0144 0.01  
2998: 38 21 17  0   37 21 16  0             344582.9414  -0.0143  0.050  -0.0144 0.49  
2999: 38 22 17  0   37 22 16  0             344582.9414  -0.0143  0.050  -0.0144 0.49  
3000: 37 22 15  0   36 23 14  0             344748.8203  -0.0725  0.050  -0.0755 0.01  
3001: 37 23 15  0   36 23 14  0             344748.8203  -0.0730  0.050  -0.0755 0.49  
3002: 37 22 15  0   36 22 14  0             344748.8203  -0.0781  0.050  -0.0755 0.49  
3003: 36 23 13  0   35 23 12  0             345062.6445  -0.0275  0.050  -0.0302 0.98  
3004: 36 24 13  0   35 23 12  0             345062.6445  -0.1457  0.050  -0.0302 0.02  
3005: 34 30  5  0   33 30  4  0             345781.7886  -0.0152  0.050               
3006: 35 24 11  0   34 24 10  0             345788.6415  -0.0255  0.050               
3007: 34 25  9  0   33 25  8  0             349276.1194   0.0485  0.050               
3008: 34 27  8  0   33 27  7  0             350078.6965   0.0560  0.050               
3009: 60  1 60  0   59  0 59  0             350110.6425   0.0124  0.050   0.0125 0.01  
3010: 60  0 60  0   59  1 59  0             350110.6425   0.0124  0.050   0.0125 0.01  
3011: 60  0 60  0   59  0 59  0             350110.6425   0.0124  0.050   0.0125 0.48  
3012: 60  1 60  0   59  1 59  0             350110.6425   0.0124  0.050   0.0125 0.48  
3013: 59  2 58  0   58  1 57  0             350112.7553   0.0944  0.050  -0.0336 0.01  
3014: 59  1 58  0   58  2 57  0             350112.7553   0.0944  0.050  -0.0336 0.01  
3015: 59  1 58  0   58  1 57  0             350112.7553   0.0944  0.050  -0.0336 0.16  
3016: 59  2 58  0   58  2 57  0             350112.7553   0.0944  0.050  -0.0336 0.16  
3017: 50 11 40  0   49 11 39  0             350112.7553   0.0756  0.050  -0.0336 0.13  
3018: 50 11 40  0   49 10 39  0             350112.7553   0.0756  0.050  -0.0336 0.00  
3019: 50 10 40  0   49 11 39  0             350112.7553   0.0756  0.050  -0.0336 0.00  
3020: 49 12 38  0   48 11 37  0             350112.7553   0.0000  0.050  -0.0336 0.00  
3021: 49 11 38  0   48 12 37  0             350112.7553   0.0000  0.050  -0.0336 0.00  
3022: 49 11 38  0   48 11 37  0             350112.7553   0.0000  0.050  -0.0336 0.12  
3023: 49 12 38  0   48 12 37  0             350112.7553   0.0000  0.050  -0.0336 0.12  
3024: 51 10 42  0   50 10 41  0             350112.7553  -0.2801  0.050  -0.0336 0.13  
3025: 51 10 42  0   50  9 41  0             350112.7553  -0.2801  0.050  -0.0336 0.00  
3026: 51  9 42  0   50 10 41  0             350112.7553  -0.2801  0.050  -0.0336 0.00  
3027: 51  9 42  0   50  9 41  0             350112.7553  -0.2801  0.050  -0.0336 0.13  
3028: 54  7 48  0   53  6 47  0             350115.1089   0.2990  0.050   0.0097 0.00  
3029: 54  6 48  0   53  7 47  0             350115.1089   0.2990  0.050   0.0097 0.00  
3030: 54  6 48  0   53  6 47  0             350115.1089   0.2990  0.050   0.0097 0.11  
3031: 54  7 48  0   53  7 47  0             350115.1089   0.2990  0.050   0.0097 0.11  
3032: 57  4 54  0   56  4 53  0             350115.1089   0.2309  0.050   0.0097 0.12  
3033: 57  3 54  0   56  4 53  0             350115.1089   0.2309  0.050   0.0097 0.00  
3034: 55  6 50  0   54  5 49  0             350115.1089  -0.0583  0.050   0.0097 0.00  
3035: 55  5 50  0   54  6 49  0             350115.1089  -0.0583  0.050   0.0097 0.00  
3036: 55  5 50  0   54  5 49  0             350115.1089  -0.0583  0.050   0.0097 0.11  
3037: 55  6 50  0   54  6 49  0             350115.1089  -0.0583  0.050   0.0097 0.11  
3038: 56  5 52  0   55  5 51  0             350115.1089  -0.1122  0.050   0.0097 0.11  
3039: 56  5 52  0   55  4 51  0             350115.1089  -0.1122  0.050   0.0097 0.00  
3040: 56  4 52  0   55  5 51  0             350115.1089  -0.1122  0.050   0.0097 0.00  
3041: 56  4 52  0   55  4 51  0             350115.1089  -0.1122  0.050   0.0097 0.11  
3042: 47 14 34  0   46 14 33  0             350115.1089  -0.2420  0.050   0.0097 0.09  
3043: 47 14 34  0   46 13 33  0             350115.1089  -0.2420  0.050   0.0097 0.00  
3044: 47 13 34  0   46 14 33  0             350115.1089  -0.2420  0.050   0.0097 0.00  
3045: 47 13 34  0   46 13 33  0             350115.1089  -0.2420  0.050   0.0097 0.09  
3046: 46 15 32  0   45 14 31  0             350118.7055  -0.0011  0.050  -0.0011 0.01  
3047: 46 14 32  0   45 15 31  0             350118.7055  -0.0011  0.050  -0.0011 0.01  
3048: 46 14 32  0   45 14 31  0             350118.7055  -0.0011  0.050  -0.0011 0.49  
3049: 46 15 32  0   45 15 31  0             350118.7055  -0.0011  0.050  -0.0011 0.49  
3050: 45 16 30  0   44 15 29  0             350124.2587  -0.0210  0.050  -0.0210 0.01  
3051: 45 15 30  0   44 16 29  0             350124.2587  -0.0210  0.050  -0.0210 0.01  
3052: 45 15 30  0   44 15 29  0             350124.2587  -0.0210  0.050  -0.0210 0.49  
3053: 45 16 30  0   44 16 29  0             350124.2587  -0.0210  0.050  -0.0210 0.49  
3054: 44 17 28  0   43 17 27  0             350133.0575  -0.0151  0.050  -0.0152 0.49  
3055: 44 17 28  0   43 16 27  0             350133.0575  -0.0151  0.050  -0.0152 0.01  
3056: 44 16 28  0   43 16 27  0             350133.0575  -0.0151  0.050  -0.0152 0.49  
3057: 43 18 26  0   42 17 25  0             350146.5654  -0.0402  0.050  -0.0402 0.03  
3058: 43 17 26  0   42 18 25  0             350146.5654  -0.0402  0.050  -0.0402 0.03  
3059: 43 18 26  0   42 18 25  0             350146.5654  -0.0402  0.050  -0.0402 0.95  
3060: 42 19 24  0   41 18 23  0             350167.2269  -0.0462  0.050  -0.0463 0.03  
3061: 42 18 24  0   41 19 23  0             350167.2269  -0.0462  0.050  -0.0463 0.03  
3062: 42 19 24  0   41 19 23  0             350167.2269  -0.0462  0.050  -0.0463 0.95  
3063: 41 20 22  0   40 20 21  0             350199.0757   0.0690  0.050   0.0690 0.49  
3064: 41 20 22  0   40 19 21  0             350199.0757   0.0690  0.050   0.0690 0.01  
3065: 41 19 22  0   40 19 21  0             350199.0757   0.0690  0.050   0.0690 0.49  
3066: 39 22 18  0   38 21 17  0             350328.3984   0.0034  0.050   0.0034 0.02  
3067: 39 21 18  0   38 22 17  0             350328.3984   0.0034  0.050   0.0034 0.02  
3068: 39 21 18  0   38 21 17  0             350328.3984   0.0034  0.050   0.0034 0.95  
3069: 34 28  7  0   33 28  6  0             350590.6410  -0.0488  0.050               
3070: 37 23 14  0   36 24 13  0             350705.3962   0.0228  0.050  -0.0424 0.01  
3071: 37 24 14  0   36 24 13  0             350705.3962   0.0105  0.050  -0.0424 0.49  
3072: 37 23 14  0   36 23 13  0             350705.3962  -0.0953  0.050  -0.0424 0.49  
3073: 37 24 14  0   36 23 13  0             350705.3962  -0.1076  0.050  -0.0424 0.01  
3074: 36 25 12  0   35 25 11  0             351186.5295  -0.0558  0.050               
3075: 36 24 12  0   35 24 11  0             351200.0801   0.0743  0.050               
3076: 35 26 10  0   34 26  9  0             352019.1226   0.0165  0.050               
3077: 33 26  7  0   32 26  6  0             352428.8689   0.0638  0.050               
3078: 35 25 10  0   34 25  9  0             352804.1545   0.0425  0.050               
3079: 61  1 61  0   60  0 60  0             355894.2695  -0.0396  0.050  -0.0397 0.01  
3080: 61  0 61  0   60  1 60  0             355894.2695  -0.0396  0.050  -0.0397 0.01  
3081: 61  0 61  0   60  0 60  0             355894.2695  -0.0396  0.050  -0.0397 0.48  
3082: 61  1 61  0   60  1 60  0             355894.2695  -0.0396  0.050  -0.0397 0.48  
3083: 50 12 39  0   49 11 38  0             355895.6852   0.3265  0.050  -0.0832 0.01  
3084: 50 11 39  0   49 12 38  0             355895.6852   0.3265  0.050  -0.0832 0.01  
3085: 50 11 39  0   49 11 38  0             355895.6852   0.3265  0.050  -0.0832 0.19  
3086: 51 11 41  0   50 10 40  0             355895.6852   0.1635  0.050  -0.0832 0.01  
3087: 51 10 41  0   50 10 40  0             355895.6852   0.1635  0.050  -0.0832 0.20  
3088: 49 13 37  0   48 13 36  0             355895.6852  -0.1406  0.050  -0.0832 0.19  
3089: 49 12 37  0   48 13 36  0             355895.6852  -0.1406  0.050  -0.0832 0.01  
3090: 52 10 43  0   51  9 42  0             355895.6852  -0.3822  0.050  -0.0832 0.01  
3091: 52  9 43  0   51  9 42  0             355895.6852  -0.3822  0.050  -0.0832 0.20  
3092: 52 10 43  0   51 10 42  0             355895.6852  -0.3822  0.050  -0.0832 0.20  
3093: 54  8 47  0   53  7 46  0             355897.6387   0.0749  0.050   0.0032 0.01  
3094: 54  7 47  0   53  8 46  0             355897.6387   0.0749  0.050   0.0032 0.01  
3095: 54  7 47  0   53  7 46  0             355897.6387   0.0749  0.050   0.0032 0.23  
3096: 54  8 47  0   53  8 46  0             355897.6387   0.0749  0.050   0.0032 0.23  
3097: 59  3 57  0   58  2 56  0             355897.6387  -0.0595  0.050   0.0032 0.01  
3098: 59  2 57  0   58  3 56  0             355897.6387  -0.0595  0.050   0.0032 0.01  
3099: 59  2 57  0   58  2 56  0             355897.6387  -0.0595  0.050   0.0032 0.26  
3100: 59  3 57  0   58  3 56  0             355897.6387  -0.0595  0.050   0.0032 0.26  
3101: 56  6 51  0   55  5 50  0             355898.6612  -0.0010  0.050  -0.0616 0.01  
3102: 56  5 51  0   55  6 50  0             355898.6612  -0.0010  0.050  -0.0616 0.01  
3103: 56  5 51  0   55  5 50  0             355898.6612  -0.0010  0.050  -0.0616 0.24  
3104: 56  6 51  0   55  6 50  0             355898.6612  -0.0010  0.050  -0.0616 0.24  
3105: 57  5 53  0   56  4 52  0             355898.6612  -0.1205  0.050  -0.0616 0.01  
3106: 57  4 53  0   56  5 52  0             355898.6612  -0.1205  0.050  -0.0616 0.01  
3107: 57  4 53  0   56  4 52  0             355898.6612  -0.1205  0.050  -0.0616 0.25  
3108: 57  5 53  0   56  5 52  0             355898.6612  -0.1205  0.050  -0.0616 0.25  
3109: 46 16 31  0   45 16 30  0             355904.8209  -0.0557  0.050  -0.0557 0.49  
3110: 46 16 31  0   45 15 30  0             355904.8209  -0.0557  0.050  -0.0557 0.01  
3111: 46 15 31  0   45 16 30  0             355904.8209  -0.0557  0.050  -0.0557 0.01  
3112: 46 15 31  0   45 15 30  0             355904.8209  -0.0557  0.050  -0.0557 0.49  
3113: 45 17 29  0   44 16 28  0             355912.5655  -0.0129  0.050  -0.0129 0.01  
3114: 45 16 29  0   44 17 28  0             355912.5655  -0.0129  0.050  -0.0129 0.01  
3115: 45 16 29  0   44 16 28  0             355912.5655  -0.0129  0.050  -0.0129 0.49  
3116: 45 17 29  0   44 17 28  0             355912.5655  -0.0129  0.050  -0.0129 0.49  
3117: 44 18 27  0   43 17 26  0             355924.5149   0.0334  0.050   0.0335 0.01  
3118: 44 17 27  0   43 18 26  0             355924.5149   0.0334  0.050   0.0335 0.01  
3119: 44 17 27  0   43 17 26  0             355924.5149   0.0334  0.050   0.0335 0.49  
3120: 44 18 27  0   43 18 26  0             355924.5149   0.0334  0.050   0.0335 0.49  
3121: 43 19 25  0   42 19 24  0             355942.6069  -0.0133  0.050  -0.0134 0.95  
3122: 43 19 25  0   42 18 24  0             355942.6069  -0.0133  0.050  -0.0134 0.03  
3123: 43 18 25  0   42 19 24  0             355942.6069  -0.0133  0.050  -0.0134 0.03  
3124: 42 20 23  0   41 19 22  0             355970.2442  -0.0219  0.050  -0.0220 0.03  
3125: 42 19 23  0   41 20 22  0             355970.2442  -0.0219  0.050  -0.0220 0.03  
3126: 42 19 23  0   41 19 22  0             355970.2442  -0.0219  0.050  -0.0220 0.95  
3127: 41 21 21  0   40 20 20  0             356012.8703  -0.0502  0.050  -0.0502 0.03  
3128: 41 20 21  0   40 21 20  0             356012.8703  -0.0502  0.050  -0.0502 0.03  
3129: 41 21 21  0   40 21 20  0             356012.8703  -0.0502  0.050  -0.0502 0.95  
3130: 40 22 19  0   39 21 18  0             356080.3089  -0.0334  0.050  -0.0334 0.03  
3131: 40 21 19  0   39 22 18  0             356080.3089  -0.0334  0.050  -0.0334 0.03  
3132: 40 22 19  0   39 22 18  0             356080.3089  -0.0334  0.050  -0.0334 0.95  
3133: 38 23 15  0   37 24 14  0             356383.4202   0.0794  0.050   0.0728 0.01  
3134: 38 24 15  0   37 24 14  0             356383.4202   0.0782  0.050   0.0728 0.49  
3135: 38 23 15  0   37 23 14  0             356383.4202   0.0671  0.050   0.0728 0.49  
3136: 34 28  6  0   33 28  5  0             356415.1217  -0.0384  0.050               
3137: 37 25 13  0   36 25 12  0             356746.8101   0.0422  0.050               
--------------------------------------------------------------------------------

PARAMETERS IN FIT (values truncated and Nlines statistics):

        1000000            A  /MHz         5950.00277(19)                      1
        2000000            B  /MHz         5638.07565(15)                      2
        3000000            C  /MHz         2894.259547(75)                     3
          20000           DJ  /kHz            0.511364(77)                     4
         110000          DJK  /kHz            0.71659(40)                      5
         200000           DK  /kHz            0.10225(45)                      6
        4010000           d1  /kHz           -0.303586(35)                     7
        5000000           d2  /kHz           -0.102090(16)                     8
          30000           HJ  /Hz           [ 0.0000261]                       9
         120000          HJK  /Hz           [ 0.0010813]                      10
         210000          HKJ  /Hz           [-0.0016176]                      11
         300000           HK  /Hz           [ 0.0011668]                      12
        4020000           h1  /Hz           [ 0.0001247]                      13
        5010000           h2  /Hz           [ 0.0001415]                      14
        6000000           h3  /Hz           [ 0.0000294]                      15
              0         E_gs  /MHz          [ 0.]                             16

 MICROWAVE AVG =        0.000216 MHz, IR AVG =        0.00000                 
 MICROWAVE RMS =        0.037079 MHz, IR RMS =        0.00000                 
 END OF ITERATION  1 OLD, NEW RMS ERROR=        0.74159         0.74159       

  distinct frequency lines in fit:   962
       distinct parameters of fit:     8

MICROWAVE       lines fitted       lines    lines      RMS      RMS ERROR    J range  Ka range    freq. range
            total   dv=0 dv.ne.0   UNFITTD  e>900
v"= 0        962    962      0        0      0       0.037071     0.74141    13  71    0  34   101298   356747
--------------------------------------------------------------------------------------------
total:       962    962      0        0      0       0.037071     0.74141

NOTE: the RMS values above are for Nlines statistics, but the 'total' values may differ slightly from
      those in the .FIT file since the o-c values for this evaluation are as rounded in the .FIT.


 PARAMETERS IN FIT WITH STANDARD ERRORS ON THOSE THAT ARE FITTED:
 (values rounded and degrees of freedom, Ndegf=Nlines-Nconst, statistics)

        1000000            A  /MHz       5950.00278(14)                        1
        2000000            B  /MHz       5638.07565(11)                        2
        3000000            C  /MHz       2894.259547(56)                       3
          20000           DJ  /kHz          0.511364(57)                       4
         110000          DJK  /kHz          0.71659(30)                        5
         200000           DK  /kHz          0.10225(34)                        6
        4010000           d1  /kHz         -0.303586(26)                       7
        5000000           d2  /kHz         -0.102090(12)                       8
          30000           HJ  /Hz           [ 0.0000261]                       9
         120000          HJK  /Hz           [ 0.0010813]                      10
         210000          HKJ  /Hz           [-0.0016176]                      11
         300000           HK  /Hz           [ 0.0011668]                      12
        4020000           h1  /Hz           [ 0.0001247]                      13
        5010000           h2  /Hz           [ 0.0001415]                      14
        6000000           h3  /Hz           [ 0.0000294]                      15
              0         E_gs  /MHz          [ 0.]                             16

 CORRELATION COEFFICIENTS, C.ij:

           A        B        C        -DJ      -DJK     -DK      d1       d2      

A           1.0000
B          -0.2325   1.0000
C           0.1230   0.2440   1.0000
-DJ         0.4024  -0.7227  -0.2476   1.0000
-DJK       -0.2163   0.2154   0.0390  -0.7703   1.0000
-DK        -0.2803   0.2388   0.0311   0.2714  -0.7892   1.0000
d1          0.5769  -0.8219   0.0037   0.8650  -0.4513  -0.1516   1.0000
d2          0.2048  -0.1398   0.0162  -0.3897   0.8417  -0.9631   0.0355   1.0000

 Mean value of |C.ij|, i.ne.j =   0.3673
 Mean value of  C.ij,  i.ne.j =  -0.0738


 No correlations with absolute value greater than 0.9950


 Worst fitted lines (obs-calc/error):

  1608:   -1.9       2639:    1.9        108:   -1.9       1674:    1.9
  1444:   -1.9       1280:   -1.9       2848:    1.9       2634:   -1.9
  1610:   -1.9        833:   -1.8       2053:    1.8       2794:   -1.8
  2142:    1.8       2933:   -1.8         29:   -1.8       2385:   -1.8
   104:    1.8        363:   -1.8       2038:   -1.8       1252:   -1.7
  2052:    1.7       1259:   -1.7       2588:    1.7       2138:    1.7
   347:    1.7       2391:   -1.7       1601:   -1.7         36:   -1.7
  1884:   -1.7       3083:   -1.7       2144:    1.7         33:   -1.7
   222:    1.7       2843:    1.7       1605:    1.7       1769:    1.6
  1892:    1.6       2733:   -1.6       1975:    1.6       2317:    1.6
   534:    1.6       1967:    1.6       1044:    1.6       1973:   -1.6
  2050:    1.6       1454:   -1.6       1111:   -1.6         52:   -1.5
   147:    1.5         40:   -1.5

  1608: 52 13 40  0   52 11 41  0             234161.9529  -0.0953  0.050  -0.0953 0.50
  2639: 22 12 11  0   21 10 12  0             320730.8511   0.0942  0.050   0.0945 0.50
   108: 21  6 15  0   20  6 14  0             159195.2960  -0.0943  0.050  -0.0943 0.49
  1674: 23 19  5  0   22 19  4  0             235584.3874   0.0938  0.050
  1444: 52 15 38  0   52 13 39  0             222523.0779  -0.0934  0.050  -0.0934 0.50
  1280: 46 10 36  0   46 10 37  0             211099.5138  -0.0932  0.050  -0.0932 0.50
  2848: 34 24 11  0   33 24 10  0             333942.7466   0.0931  0.050
  2634: 31 27  4  0   30 27  3  0             316648.1679  -0.0929  0.050
  1610: 51 11 40  0   51 11 41  0             234198.0941  -0.0925  0.050  -0.0925 0.50
   833: 55 22 33  0   55 21 34  0             193240.7109  -0.0923  0.050  -0.0923 0.02
                                           _____________________________________
__________________________________________/ SPFIT output reformatted with PIFORM
