# Supplementary material for: Precise Semi-Experimental Equilibrium (r e SE) Structure of Pyridine from 32 Isotopologues: Accurate Assessment of the Effect of Nitrogen-Atom Substitution in Aromatic Rings
Source: J Phys Chem A. 2025 Nov 7;129(46):10737–50. doi: 10.1021/acs.jpca.5c07184 (PMC12641475; doi:10.1021/acs.jpca.5c07184)
Supplement: Supplementary file 2 [file jp5c07184_si_002.zip › Supplementary Information/LSF/pyridine-15N_13C4_SI.res]

 Pyridine-13C4, 15N g.s.                   Wed Apr 05 Tue Jul 29 20:54:26 2025

-------------------------------------------------------------------------------------=========
                                              obs         o-c     error     blends     Notes
                                                                         o-c      wt
    / instead of : below denotes (o-c)>3*err
-------------------------------------------------------------------------------------=========
   1:  2  1  1  0    2  1  2  0               7983.8150  -0.0049  0.050              Bettens and Bauder, 1995
   2:  1  0  1  0    0  0  0  0               8446.5670  -0.0053  0.050               
   3:  3  0  3  0    2  2  0  0               8542.3240   0.0259  0.050               
   4:  2  2  1  0    2  0  2  0               9501.5970  -0.0043  0.050               
   5:  3  3  1  0    3  1  2  0              10502.3610  -0.0037  0.050               
   6:  4  4  1  0    4  2  2  0              12091.0410  -0.0018  0.050               
   7:  5  3  2  0    5  3  3  0              13155.2690  -0.0111  0.050               
   8:  4  2  2  0    4  2  3  0              13858.4180  -0.0095  0.050               
   9:  2  1  2  0    1  1  1  0              14231.8520  -0.0069  0.050               
  10:  3  1  2  0    3  1  3  0              14259.3710  -0.0068  0.050               
  11:  3  2  2  0    3  0  3  0              14561.1990  -0.0058  0.050               
  12:  2  0  2  0    1  0  1  0              14656.9610  -0.0070  0.050               
  13:  4  3  2  0    4  1  3  0              14744.9900  -0.0095  0.050               
  14: 22  1 22  0   21  1 21  0             130165.4891   0.0499  0.050   0.0500 0.50 Current Work
  15: 22  0 22  0   21  0 21  0             130165.4891   0.0499  0.050   0.0500 0.50  
  16: 20  2 18  0   19  2 17  0             130170.7444   0.0025  0.050   0.0025 0.50  
  17: 20  3 18  0   19  3 17  0             130170.7444   0.0025  0.050   0.0025 0.50  
  18: 19  3 16  0   18  3 15  0             130174.5567   0.0950  0.050   0.0951 0.50  
  19: 19  4 16  0   18  4 15  0             130174.5567   0.0950  0.050   0.0951 0.50  
  20: 18  4 14  0   17  4 13  0             130180.8406   0.0751  0.050   0.0751 0.50  
  21: 18  5 14  0   17  5 13  0             130180.8406   0.0751  0.050   0.0751 0.50  
  22: 28  0 28  0   27  0 27  0             164872.1296   0.0615  0.050   0.0615 0.50  
  23: 28  1 28  0   27  1 27  0             164872.1296   0.0615  0.050   0.0615 0.50  
  24: 27  2 26  0   26  2 25  0             164874.5102   0.0203  0.050   0.0203 0.50  
  25: 27  1 26  0   26  1 25  0             164874.5102   0.0203  0.050   0.0203 0.50  
  26: 26  2 24  0   25  2 23  0             164876.8877   0.0245  0.050   0.0246 0.50  
  27: 26  3 24  0   25  3 23  0             164876.8877   0.0245  0.050   0.0246 0.50  
  28: 25  4 22  0   24  4 21  0             164879.5601   0.0254  0.050   0.0254 0.50  
  29: 25  3 22  0   24  3 21  0             164879.5601   0.0254  0.050   0.0254 0.50  
  30: 24  4 20  0   23  4 19  0             164883.0882  -0.0161  0.050  -0.0161 0.50  
  31: 24  5 20  0   23  5 19  0             164883.0882  -0.0161  0.050  -0.0161 0.50  
  32: 23  6 18  0   22  6 17  0             164888.6949   0.0099  0.050   0.0099 0.50  
  33: 23  5 18  0   22  5 17  0             164888.6949   0.0099  0.050   0.0099 0.50  
  34: 22  6 16  0   21  6 15  0             164898.4672  -0.0264  0.050  -0.0264 0.50  
  35: 22  7 16  0   21  7 15  0             164898.4672  -0.0264  0.050  -0.0264 0.50  
  36: 21  7 14  0   20  7 13  0             164917.3351   0.0055  0.050   0.0055 0.50  
  37: 21  8 14  0   20  8 13  0             164917.3351   0.0055  0.050   0.0055 0.50  
  38: 20  9 12  0   19  9 11  0             164956.8018   0.0540  0.050   0.0532 0.50  
  39: 20  8 12  0   19  8 11  0             164956.8018   0.0523  0.050   0.0532 0.50  
  40: 18 11  8  0   17 11  7  0             165274.3039  -0.0963  0.050               
  41: 29  1 29  0   28  1 28  0             170656.2706   0.0092  0.050   0.0092 0.50  
  42: 29  0 29  0   28  0 28  0             170656.2706   0.0092  0.050   0.0092 0.50  
  43: 28  2 27  0   27  2 26  0             170658.6482  -0.0187  0.050  -0.0187 0.50  
  44: 28  1 27  0   27  1 26  0             170658.6482  -0.0187  0.050  -0.0187 0.50  
  45: 27  2 25  0   26  2 24  0             170661.0196   0.0263  0.050   0.0263 0.50  
  46: 27  3 25  0   26  3 24  0             170661.0196   0.0263  0.050   0.0263 0.50  
  47: 26  4 23  0   25  4 22  0             170663.5855   0.0296  0.050   0.0296 0.50  
  48: 26  3 23  0   25  3 22  0             170663.5855   0.0296  0.050   0.0296 0.50  
  49: 25  5 21  0   24  5 20  0             170666.9157   0.0319  0.050   0.0320 0.50  
  50: 25  4 21  0   24  4 20  0             170666.9157   0.0319  0.050   0.0320 0.50  
  51: 24  5 19  0   23  5 18  0             170671.9616   0.0352  0.050   0.0353 0.50  
  52: 24  6 19  0   23  6 18  0             170671.9616   0.0352  0.050   0.0353 0.50  
  53: 23  7 17  0   22  7 16  0             170680.5358   0.0310  0.050   0.0310 0.50  
  54: 23  6 17  0   22  6 16  0             170680.5358   0.0310  0.050   0.0310 0.50  
  55: 22  8 15  0   21  8 14  0             170696.4362   0.0500  0.050   0.0500 0.50  
  56: 22  7 15  0   21  7 14  0             170696.4362   0.0500  0.050   0.0500 0.50  
  57: 21  9 13  0   20  9 12  0             170728.1243   0.0001  0.050   0.0001 0.50  
  58: 21  8 13  0   20  8 12  0             170728.1243   0.0000  0.050   0.0001 0.50  
  59: 20 10 11  0   19 10 10  0             170797.8202   0.0674  0.050   0.0389 0.50  
  60: 20  9 11  0   19  9 10  0             170797.8202   0.0102  0.050   0.0389 0.50  
  61: 19 11  9  0   18 11  8  0             170969.1248  -0.0631  0.050               
  62: 18 12  7  0   17 12  6  0             171169.6087   0.0247  0.050               
  63: 47 18 30  0   47 16 31  0             175580.0955   0.0486  0.050   0.0486 0.50  
  64: 47 17 30  0   47 17 31  0             175580.0955   0.0486  0.050   0.0486 0.50  
  65: 45 16 30  0   45 14 31  0             175751.0239   0.0754  0.050   0.0755 0.50  
  66: 45 15 30  0   45 15 31  0             175751.0239   0.0754  0.050   0.0755 0.50  
  67: 44 15 30  0   44 13 31  0             175828.9994  -0.0078  0.050  -0.0078 0.50  
  68: 44 14 30  0   44 14 31  0             175828.9994  -0.0078  0.050  -0.0078 0.50  
  69: 43 13 30  0   43 13 31  0             175902.4096  -0.0133  0.050  -0.0133 0.50  
  70: 43 14 30  0   43 12 31  0             175902.4096  -0.0133  0.050  -0.0133 0.50  
  71: 41 12 30  0   41 10 31  0             176036.1593   0.0181  0.050   0.0181 0.50  
  72: 41 11 30  0   41 11 31  0             176036.1593   0.0181  0.050   0.0181 0.50  
  73: 18 13  6  0   17 13  5  0             176066.6379  -0.0713  0.050               
  74: 39 10 30  0   39  8 31  0             176153.6806   0.0066  0.050   0.0066 0.50  
  75: 39  9 30  0   39  9 31  0             176153.6806   0.0066  0.050   0.0066 0.50  
  76: 38  8 30  0   38  8 31  0             176206.8207  -0.0151  0.050  -0.0151 0.50  
  77: 38  9 30  0   38  7 31  0             176206.8207  -0.0151  0.050  -0.0151 0.50  
  78: 37  8 30  0   37  6 31  0             176256.4174  -0.0803  0.050  -0.0804 0.50  
  79: 37  7 30  0   37  7 31  0             176256.4174  -0.0803  0.050  -0.0804 0.50  
  80: 36  7 30  0   36  5 31  0             176302.7914  -0.0393  0.050  -0.0393 0.50  
  81: 36  6 30  0   36  6 31  0             176302.7914  -0.0393  0.050  -0.0393 0.50  
  82: 30  1 30  0   29  1 29  0             176440.3732  -0.0045  0.050  -0.0045 0.50  
  83: 30  0 30  0   29  0 29  0             176440.3732  -0.0045  0.050  -0.0045 0.50  
  84: 29  1 28  0   28  1 27  0             176442.7559  -0.0118  0.050  -0.0118 0.50  
  85: 29  2 28  0   28  2 27  0             176442.7559  -0.0118  0.050  -0.0118 0.50  
  86: 28  3 26  0   27  3 25  0             176445.0705   0.0204  0.050   0.0204 0.50  
  87: 28  2 26  0   27  2 25  0             176445.0705   0.0204  0.050   0.0204 0.50  
  88: 27  4 24  0   26  4 23  0             176447.5132  -0.0005  0.050  -0.0005 0.50  
  89: 27  3 24  0   26  3 23  0             176447.5132  -0.0005  0.050  -0.0005 0.50  
  90: 26  5 22  0   25  5 21  0             176450.6253  -0.0040  0.050  -0.0040 0.50  
  91: 26  4 22  0   25  4 21  0             176450.6253  -0.0040  0.050  -0.0040 0.50  
  92: 25  6 20  0   24  6 19  0             176455.2606   0.0446  0.050   0.0447 0.50  
  93: 25  5 20  0   24  5 19  0             176455.2606   0.0446  0.050   0.0447 0.50  
  94: 32  3 30  0   32  1 31  0             176458.1021   0.0006  0.050   0.0006 0.50  
  95: 32  2 30  0   32  2 31  0             176458.1021   0.0006  0.050   0.0006 0.50  
  96: 24  6 18  0   23  6 17  0             176462.8176   0.0266  0.050   0.0266 0.50  
  97: 24  7 18  0   23  7 17  0             176462.8176   0.0266  0.050   0.0266 0.50  
  98: 23  8 16  0   22  8 15  0             176476.3643  -0.0036  0.050  -0.0037 0.50  
  99: 23  7 16  0   22  7 15  0             176476.3643  -0.0036  0.050  -0.0037 0.50  
 100: 22  9 14  0   21  9 13  0             176502.4439  -0.0046  0.050  -0.0046 0.50  
 101: 22  8 14  0   21  8 13  0             176502.4439  -0.0046  0.050  -0.0046 0.50  
 102: 21 10 12  0   20 10 11  0             176556.6577  -0.0127  0.050  -0.0156 0.50  
 103: 21  9 12  0   20  9 11  0             176556.6577  -0.0184  0.050  -0.0156 0.50  
 104: 20 10 10  0   19 10  9  0             176683.8971  -0.0025  0.050               
 105: 19 12  8  0   18 12  7  0             176965.8936   0.0797  0.050               
 106: 19 11  8  0   18 11  7  0             177130.0087   0.0229  0.050               
 107: 49 18 31  0   49 18 32  0             181282.9657  -0.0004  0.050  -0.0004 0.50  
 108: 49 19 31  0   49 17 32  0             181282.9657  -0.0004  0.050  -0.0004 0.50  
 109: 46 15 31  0   46 15 32  0             181541.5391   0.0166  0.050   0.0167 0.50  
 110: 46 16 31  0   46 14 32  0             181541.5391   0.0166  0.050   0.0167 0.50  
 111: 44 14 31  0   44 12 32  0             181690.5377   0.0874  0.050   0.0875 0.50  
 112: 44 13 31  0   44 13 32  0             181690.5377   0.0874  0.050   0.0875 0.50  
 113: 41 10 31  0   41 10 32  0             181882.5380  -0.0036  0.050  -0.0037 0.50  
 114: 41 11 31  0   41  9 32  0             181882.5380  -0.0036  0.050  -0.0037 0.50  
 115: 40 10 31  0   40  8 32  0             181938.9887   0.0410  0.050   0.0410 0.50  
 116: 40  9 31  0   40  9 32  0             181938.9887   0.0410  0.050   0.0410 0.50  
 117: 39  9 31  0   39  7 32  0             181991.7530  -0.0740  0.050  -0.0741 0.50  
 118: 39  8 31  0   39  8 32  0             181991.7530  -0.0740  0.050  -0.0741 0.50  
 119: 37  7 31  0   37  5 32  0             182087.7141   0.0582  0.050   0.0583 0.50  
 120: 37  6 31  0   37  6 32  0             182087.7141   0.0582  0.050   0.0583 0.50  
 121: 36  6 31  0   36  4 32  0             182130.9710   0.0530  0.050   0.0530 0.50  
 122: 36  5 31  0   36  5 32  0             182130.9710   0.0530  0.050   0.0530 0.50  
 123: 35  5 31  0   35  3 32  0             182171.1980  -0.0814  0.050  -0.0814 0.50  
 124: 35  4 31  0   35  4 32  0             182171.1980  -0.0814  0.050  -0.0814 0.50  
 125: 34  4 31  0   34  2 32  0             182208.8184  -0.0662  0.050  -0.0663 0.50  
 126: 34  3 31  0   34  3 32  0             182208.8184  -0.0662  0.050  -0.0663 0.50  
 127: 31  0 31  0   30  0 30  0             182224.4348   0.0203  0.050   0.0203 0.50  
 128: 31  1 31  0   30  1 30  0             182224.4348   0.0203  0.050   0.0203 0.50  
 129: 30  1 29  0   29  1 28  0             182226.8206   0.0310  0.050   0.0310 0.50  
 130: 30  2 29  0   29  2 28  0             182226.8206   0.0310  0.050   0.0310 0.50  
 131: 29  3 27  0   28  3 26  0             182229.0608   0.0303  0.050   0.0303 0.50  
 132: 29  2 27  0   28  2 26  0             182229.0608   0.0303  0.050   0.0303 0.50  
 133: 28  3 25  0   27  3 24  0             182231.4330   0.0296  0.050   0.0296 0.50  
 134: 28  4 25  0   27  4 24  0             182231.4330   0.0296  0.050   0.0296 0.50  
 135: 27  5 23  0   26  5 22  0             182234.3586   0.0280  0.050   0.0280 0.50  
 136: 27  4 23  0   26  4 22  0             182234.3586   0.0280  0.050   0.0280 0.50  
 137: 26  6 21  0   25  6 20  0             182238.5590   0.0333  0.050   0.0333 0.50  
 138: 26  5 21  0   25  5 20  0             182238.5590   0.0333  0.050   0.0333 0.50  
 139: 25  7 19  0   24  7 18  0             182245.2775   0.0082  0.050   0.0082 0.50  
 140: 25  6 19  0   24  6 18  0             182245.2775   0.0082  0.050   0.0082 0.50  
 141: 24  7 17  0   23  7 16  0             182256.9914  -0.0209  0.050  -0.0209 0.50  
 142: 24  8 17  0   23  8 16  0             182256.9914  -0.0209  0.050  -0.0209 0.50  
 143: 32  2 31  0   32  0 32  0             182276.4414   0.0580  0.050   0.0581 0.50  
 144: 32  1 31  0   32  1 32  0             182276.4414   0.0580  0.050   0.0581 0.50  
 145: 23  9 15  0   22  9 14  0             182278.8215   0.0118  0.050   0.0119 0.50  
 146: 23  8 15  0   22  8 14  0             182278.8215   0.0118  0.050   0.0119 0.50  
 147: 22 10 13  0   21 10 12  0             182322.1151  -0.0055  0.050  -0.0058 0.50  
 148: 22  9 13  0   21  9 12  0             182322.1151  -0.0061  0.050  -0.0058 0.50  
 149: 21 11 11  0   20 11 10  0             182416.6652   0.1581  0.050   0.0744 0.50  
 150: 21 10 11  0   20 10 10  0             182416.6652  -0.0092  0.050   0.0744 0.50  
 151: 20 12  9  0   19 12  8  0             182643.9008   0.0033  0.050               
 152: 20 11  9  0   19 11  8  0             182670.4659   0.0822  0.050               
 153: 19 12  7  0   18 12  6  0             184231.6229  -0.0316  0.050               
 154: 59 27 32  0   59 27 33  0             186023.6227  -0.0100  0.050  -0.0100 0.50  
 155: 59 28 32  0   59 26 33  0             186023.6227  -0.0100  0.050  -0.0100 0.50  
 156: 58 26 32  0   58 26 33  0             186165.6229  -0.0357  0.050  -0.0357 0.50  
 157: 58 27 32  0   58 25 33  0             186165.6229  -0.0357  0.050  -0.0357 0.50  
 158: 54 22 32  0   54 22 33  0             186668.1465  -0.0376  0.050  -0.0376 0.50  
 159: 54 23 32  0   54 21 33  0             186668.1465  -0.0376  0.050  -0.0376 0.50  
 160: 18 13  5  0   17 13  4  0             186712.6699  -0.0179  0.050               
 161: 52 21 32  0   52 19 33  0             186883.4615  -0.0006  0.050  -0.0006 0.50  
 162: 52 20 32  0   52 20 33  0             186883.4615  -0.0006  0.050  -0.0006 0.50  
 163: 50 19 32  0   50 17 33  0             187077.1933   0.0544  0.050   0.0545 0.50  
 164: 50 18 32  0   50 18 33  0             187077.1933   0.0544  0.050   0.0545 0.50  
 165: 19 14  6  0   18 14  5  0             187120.4177  -0.0898  0.050               
 166: 49 18 32  0   49 16 33  0             187166.3979  -0.0014  0.050  -0.0015 0.50  
 167: 49 17 32  0   49 17 33  0             187166.3979  -0.0014  0.050  -0.0015 0.50  
 168: 48 17 32  0   48 15 33  0             187250.8716  -0.0028  0.050  -0.0029 0.50  
 169: 48 16 32  0   48 16 33  0             187250.8716  -0.0028  0.050  -0.0029 0.50  
 170: 47 15 32  0   47 15 33  0             187330.7556  -0.0012  0.050  -0.0012 0.50  
 171: 47 16 32  0   47 14 33  0             187330.7556  -0.0012  0.050  -0.0012 0.50  
 172: 19 16  4  0   18 16  3  0             187340.7369  -0.0442  0.050               
 173: 46 15 32  0   46 13 33  0             187406.1373  -0.0962  0.050  -0.0962 0.50  
 174: 46 14 32  0   46 14 33  0             187406.1373  -0.0962  0.050  -0.0962 0.50  
 175: 44 13 32  0   44 11 33  0             187544.6461  -0.0454  0.050  -0.0454 0.50  
 176: 44 12 32  0   44 12 33  0             187544.6461  -0.0454  0.050  -0.0454 0.50  
 177: 43 12 32  0   43 10 33  0             187607.9860  -0.0348  0.050  -0.0349 0.50  
 178: 43 11 32  0   43 11 33  0             187607.9860  -0.0348  0.050  -0.0349 0.50  
 179: 41 10 32  0   41  8 33  0             187723.6269  -0.0858  0.050  -0.0859 0.50  
 180: 41  9 32  0   41  9 33  0             187723.6269  -0.0858  0.050  -0.0859 0.50  
 181: 40  9 32  0   40  7 33  0             187776.3684  -0.0259  0.050  -0.0260 0.50  
 182: 40  8 32  0   40  8 33  0             187776.3684  -0.0259  0.050  -0.0260 0.50  
 183: 39  7 32  0   39  7 33  0             187825.8201  -0.0178  0.050  -0.0179 0.50  
 184: 39  8 32  0   39  6 33  0             187825.8201  -0.0178  0.050  -0.0179 0.50  
 185: 38  7 32  0   38  5 33  0             187872.1959   0.0041  0.050   0.0042 0.50  
 186: 38  6 32  0   38  6 33  0             187872.1959   0.0041  0.050   0.0042 0.50  
 187: 37  5 32  0   37  5 33  0             187915.6672   0.0678  0.050   0.0678 0.50  
 188: 37  6 32  0   37  4 33  0             187915.6672   0.0678  0.050   0.0678 0.50  
 189: 36  5 32  0   36  3 33  0             187956.1864  -0.0141  0.050  -0.0142 0.50  
 190: 36  4 32  0   36  4 33  0             187956.1864  -0.0141  0.050  -0.0142 0.50  
 191: 35  3 32  0   35  3 33  0             187994.1637   0.0330  0.050   0.0330 0.50  
 192: 35  4 32  0   35  2 33  0             187994.1637   0.0330  0.050   0.0330 0.50  
 193: 32  1 32  0   31  1 31  0             188008.3940   0.0248  0.050   0.0249 0.50  
 194: 32  0 32  0   31  0 31  0             188008.3940   0.0248  0.050   0.0249 0.50  
 195: 31  2 30  0   30  2 29  0             188010.7504   0.0208  0.050   0.0208 0.50  
 196: 31  1 30  0   30  1 29  0             188010.7504   0.0208  0.050   0.0208 0.50  
 197: 30  2 28  0   29  2 27  0             188012.9720   0.0408  0.050   0.0408 0.50  
 198: 30  3 28  0   29  3 27  0             188012.9720   0.0408  0.050   0.0408 0.50  
 199: 29  4 26  0   28  4 25  0             188015.2390   0.0186  0.050   0.0187 0.50  
 200: 29  3 26  0   28  3 25  0             188015.2390   0.0186  0.050   0.0187 0.50  
 201: 28  5 24  0   27  5 23  0             188018.0335   0.0547  0.050   0.0547 0.50  
 202: 28  4 24  0   27  4 23  0             188018.0335   0.0547  0.050   0.0547 0.50  
 203: 27  5 22  0   26  5 21  0             188021.8799   0.0462  0.050   0.0462 0.50  
 204: 27  6 22  0   26  6 21  0             188021.8799   0.0462  0.050   0.0462 0.50  
 205: 26  6 20  0   25  6 19  0             188027.8947   0.0163  0.050   0.0164 0.50  
 206: 26  7 20  0   25  7 19  0             188027.8947   0.0163  0.050   0.0164 0.50  
 207: 25  8 18  0   24  8 17  0             188038.0851  -0.0506  0.050  -0.0507 0.50  
 208: 25  7 18  0   24  7 17  0             188038.0851  -0.0506  0.050  -0.0507 0.50  
 209: 24  9 16  0   23  9 15  0             188056.6340   0.0208  0.050   0.0208 0.50  
 210: 24  8 16  0   23  8 15  0             188056.6340   0.0208  0.050   0.0208 0.50  
 211: 23  9 14  0   22  9 13  0             188091.9726   0.0318  0.050   0.0318 0.50  
 212: 23 10 14  0   22 10 13  0             188091.9726   0.0318  0.050   0.0318 0.50  
 213: 22 11 12  0   21 11 11  0             188164.9529   0.0593  0.050   0.0504 0.50  
 214: 22 10 12  0   21 10 11  0             188164.9529   0.0415  0.050   0.0504 0.50  
 215: 21 11 10  0   20 11  9  0             188336.5375  -0.0111  0.050               
 216: 19 15  5  0   18 15  4  0             188502.7573   0.0180  0.050               
 217: 20 13  8  0   19 13  7  0             188667.5055   0.0468  0.050               
 218: 20 12  8  0   19 12  7  0             188998.2838   0.0484  0.050               
 219: 59 26 33  0   59 26 34  0             191981.0743   0.0014  0.050   0.0015 0.50  
 220: 59 27 33  0   59 25 34  0             191981.0743   0.0014  0.050   0.0015 0.50  
 221: 58 25 33  0   58 25 34  0             192112.3786   0.0922  0.050   0.0922 0.50  
 222: 58 26 33  0   58 24 34  0             192112.3786   0.0922  0.050   0.0922 0.50  
 223: 57 24 33  0   57 24 34  0             192237.2989  -0.0037  0.050  -0.0037 0.50  
 224: 57 25 33  0   57 23 34  0             192237.2989  -0.0037  0.050  -0.0037 0.50  
 225: 54 22 33  0   54 20 34  0             192577.4518   0.0565  0.050   0.0565 0.50  
 226: 54 21 33  0   54 21 34  0             192577.4518   0.0565  0.050   0.0565 0.50  
 227: 53 20 33  0   53 20 34  0             192679.8489   0.0320  0.050   0.0320 0.50  
 228: 53 21 33  0   53 19 34  0             192679.8489   0.0320  0.050   0.0320 0.50  
 229: 52 19 33  0   52 19 34  0             192777.1310   0.0246  0.050   0.0247 0.50  
 230: 52 20 33  0   52 18 34  0             192777.1310   0.0246  0.050   0.0247 0.50  
 231: 51 19 33  0   51 17 34  0             192869.4220  -0.0366  0.050  -0.0367 0.50  
 232: 51 18 33  0   51 18 34  0             192869.4220  -0.0366  0.050  -0.0367 0.50  
 233: 50 17 33  0   50 17 34  0             192957.0748   0.0118  0.050   0.0118 0.50  
 234: 50 18 33  0   50 16 34  0             192957.0748   0.0118  0.050   0.0118 0.50  
 235: 49 17 33  0   49 15 34  0             193040.0677  -0.0354  0.050  -0.0354 0.50  
 236: 49 16 33  0   49 16 34  0             193040.0677  -0.0354  0.050  -0.0354 0.50  
 237: 19 13  6  0   18 13  5  0             193055.3560   0.0632  0.050               
 238: 48 16 33  0   48 14 34  0             193118.7689   0.0108  0.050   0.0108 0.50  
 239: 48 15 33  0   48 15 34  0             193118.7689   0.0108  0.050   0.0108 0.50  
 240: 47 14 33  0   47 14 34  0             193193.1848  -0.0166  0.050  -0.0166 0.50  
 241: 47 15 33  0   47 13 34  0             193193.1848  -0.0166  0.050  -0.0166 0.50  
 242: 42  9 33  0   42  9 34  0             193507.9342  -0.0604  0.050  -0.0605 0.50  
 243: 42 10 33  0   42  8 34  0             193507.9342  -0.0604  0.050  -0.0605 0.50  
 244: 41  8 33  0   41  8 34  0             193560.5652   0.0094  0.050   0.0094 0.50  
 245: 41  9 33  0   41  7 34  0             193560.5652   0.0094  0.050   0.0094 0.50  
 246: 39  6 33  0   39  6 34  0             193656.4192  -0.0268  0.050  -0.0268 0.50  
 247: 39  7 33  0   39  5 34  0             193656.4192  -0.0268  0.050  -0.0268 0.50  
 248: 38  5 33  0   38  5 34  0             193700.0669   0.0185  0.050   0.0186 0.50  
 249: 38  6 33  0   38  4 34  0             193700.0669   0.0185  0.050   0.0186 0.50  
 250: 37  4 33  0   37  4 34  0             193740.9051  -0.0256  0.050  -0.0257 0.50  
 251: 37  5 33  0   37  3 34  0             193740.9051  -0.0256  0.050  -0.0257 0.50  
 252: 36  4 33  0   36  2 34  0             193779.3121   0.0916  0.050   0.0916 0.50  
 253: 36  3 33  0   36  3 34  0             193779.3121   0.0916  0.050   0.0916 0.50  
 254: 33  0 33  0   32  0 32  0             193792.2703   0.0313  0.050   0.0314 0.50  
 255: 33  1 33  0   32  1 32  0             193792.2703   0.0313  0.050   0.0314 0.50  
 256: 32  1 31  0   31  1 30  0             193794.5947   0.0093  0.050   0.0094 0.50  
 257: 32  2 31  0   31  2 30  0             193794.5947   0.0093  0.050   0.0094 0.50  
 258: 31  2 29  0   30  2 28  0             193796.7590   0.0095  0.050   0.0096 0.50  
 259: 31  3 29  0   30  3 28  0             193796.7590   0.0095  0.050   0.0096 0.50  
 260: 30  4 27  0   29  4 26  0             193798.9692   0.0085  0.050   0.0085 0.50  
 261: 30  3 27  0   29  3 26  0             193798.9692   0.0085  0.050   0.0085 0.50  
 262: 29  5 25  0   28  5 24  0             193801.5874   0.0211  0.050   0.0211 0.50  
 263: 29  4 25  0   28  4 24  0             193801.5874   0.0211  0.050   0.0211 0.50  
 264: 28  5 23  0   27  5 22  0             193805.0722  -0.0501  0.050  -0.0502 0.50  
 265: 28  6 23  0   27  6 22  0             193805.0722  -0.0501  0.050  -0.0502 0.50  
 266: 27  6 21  0   26  6 20  0             193810.6587   0.0866  0.050   0.0867 0.50  
 267: 27  7 21  0   26  7 20  0             193810.6587   0.0866  0.050   0.0867 0.50  
 268: 26  7 19  0   25  7 18  0             193819.6209   0.0141  0.050   0.0142 0.50  
 269: 26  8 19  0   25  8 18  0             193819.6209   0.0141  0.050   0.0142 0.50  
 270: 24 10 15  0   23 10 14  0             193864.7750  -0.0032  0.050  -0.0032 0.50  
 271: 24  9 15  0   23  9 14  0             193864.7750  -0.0032  0.050  -0.0032 0.50  
 272: 23 11 13  0   22 11 12  0             193922.6746   0.0263  0.050               
 273: 22 12 11  0   21 12 10  0             194048.3784   0.3065  0.050   0.0773 0.50  
 274: 22 11 11  0   21 11 10  0             194048.3784  -0.1519  0.050   0.0773 0.50  
 275: 20 14  7  0   19 14  6  0             194277.2366  -0.0320  0.050               
 276: 21 13  9  0   20 13  8  0             194340.9114   0.0196  0.050               
 277: 21 12  9  0   20 12  8  0             194399.5954   0.0128  0.050               
 278: 20 13  7  0   19 13  6  0             196708.2048   0.0141  0.050               
 279: 20 17  4  0   19 17  3  0             196956.6759   0.0452  0.050               
 280: 62 28 34  0   62 28 35  0             197518.4184  -0.0471  0.050  -0.0471 0.50  
 281: 62 29 34  0   62 27 35  0             197518.4184  -0.0471  0.050  -0.0471 0.50  
 282: 60 27 34  0   60 25 35  0             197792.2349   0.0049  0.050   0.0050 0.50  
 283: 60 26 34  0   60 26 35  0             197792.2349   0.0049  0.050   0.0050 0.50  
 284: 59 25 34  0   59 25 35  0             197919.7863  -0.0796  0.050  -0.0797 0.50  
 285: 59 26 34  0   59 24 35  0             197919.7863  -0.0796  0.050  -0.0797 0.50  
 286: 20 15  6  0   19 15  5  0             197965.2025  -0.0111  0.050               
 287: 57 24 34  0   57 22 35  0             198157.6840  -0.0362  0.050  -0.0363 0.50  
 288: 57 23 34  0   57 23 35  0             198157.6840  -0.0362  0.050  -0.0363 0.50  
 289: 20 16  5  0   19 16  4  0             198522.7205  -0.0620  0.050               
 290: 52 19 34  0   52 17 35  0             198660.0586  -0.0221  0.050  -0.0222 0.50  
 291: 52 18 34  0   52 18 35  0             198660.0586  -0.0221  0.050  -0.0222 0.50  
 292: 51 17 34  0   51 17 35  0             198746.2615   0.0278  0.050   0.0278 0.50  
 293: 51 18 34  0   51 16 35  0             198746.2615   0.0278  0.050   0.0278 0.50  
 294: 49 16 34  0   49 14 35  0             198905.5719  -0.0455  0.050  -0.0456 0.50  
 295: 49 15 34  0   49 15 35  0             198905.5719  -0.0455  0.050  -0.0456 0.50  
 296: 47 14 34  0   47 12 35  0             199048.8977   0.0393  0.050   0.0393 0.50  
 297: 47 13 34  0   47 13 35  0             199048.8977   0.0393  0.050   0.0393 0.50  
 298: 46 12 34  0   46 12 35  0             199114.7849  -0.0311  0.050  -0.0311 0.50  
 299: 46 13 34  0   46 11 35  0             199114.7849  -0.0311  0.050  -0.0311 0.50  
 300: 45 11 34  0   45 11 35  0             199177.2383   0.0395  0.050   0.0396 0.50  
 301: 45 12 34  0   45 10 35  0             199177.2383   0.0395  0.050   0.0396 0.50  
 302: 44 11 34  0   44  9 35  0             199236.2380   0.0866  0.050   0.0866 0.50  
 303: 44 10 34  0   44 10 35  0             199236.2380   0.0866  0.050   0.0866 0.50  
 304: 43  9 34  0   43  9 35  0             199291.8096  -0.0054  0.050  -0.0054 0.50  
 305: 43 10 34  0   43  8 35  0             199291.8096  -0.0054  0.050  -0.0054 0.50  
 306: 42  8 34  0   42  8 35  0             199344.3379   0.0110  0.050   0.0111 0.50  
 307: 42  9 34  0   42  7 35  0             199344.3379   0.0110  0.050   0.0111 0.50  
 308: 41  7 34  0   41  7 35  0             199393.7745  -0.0458  0.050  -0.0459 0.50  
 309: 41  8 34  0   41  6 35  0             199393.7745  -0.0458  0.050  -0.0459 0.50  
 310: 40  6 34  0   40  6 35  0             199440.3621  -0.0632  0.050  -0.0632 0.50  
 311: 40  7 34  0   40  5 35  0             199440.3621  -0.0632  0.050  -0.0632 0.50  
 312: 39  5 34  0   39  5 35  0             199484.3547   0.0867  0.050   0.0867 0.50  
 313: 39  6 34  0   39  4 35  0             199484.3547   0.0867  0.050   0.0867 0.50  
 314: 37  4 34  0   37  2 35  0             199564.1206  -0.0327  0.050  -0.0328 0.50  
 315: 37  3 34  0   37  3 35  0             199564.1206  -0.0327  0.050  -0.0328 0.50  
 316: 34  1 34  0   33  1 33  0             199575.9943  -0.0269  0.050  -0.0269 0.50  
 317: 34  0 34  0   33  0 33  0             199575.9943  -0.0269  0.050  -0.0269 0.50  
 318: 33  2 32  0   32  2 31  0             199578.3509  -0.0031  0.050  -0.0032 0.50  
 319: 33  1 32  0   32  1 31  0             199578.3509  -0.0031  0.050  -0.0032 0.50  
 320: 32  3 30  0   31  3 29  0             199580.4666  -0.0155  0.050  -0.0156 0.50  
 321: 32  2 30  0   31  2 29  0             199580.4666  -0.0155  0.050  -0.0156 0.50  
 322: 31  4 28  0   30  4 27  0             199582.6294   0.0089  0.050   0.0089 0.50  
 323: 31  3 28  0   30  3 27  0             199582.6294   0.0089  0.050   0.0089 0.50  
 324: 30  5 26  0   29  5 25  0             199585.1034   0.0167  0.050   0.0167 0.50  
 325: 30  4 26  0   29  4 25  0             199585.1034   0.0167  0.050   0.0167 0.50  
 326: 29  6 24  0   28  6 23  0             199588.4112   0.0334  0.050   0.0334 0.50  
 327: 29  5 24  0   28  5 23  0             199588.4112   0.0334  0.050   0.0334 0.50  
 328: 28  7 22  0   27  7 21  0             199593.3330   0.0184  0.050   0.0184 0.50  
 329: 28  6 22  0   27  6 21  0             199593.3330   0.0184  0.050   0.0184 0.50  
 330: 27  7 20  0   26  7 19  0             199601.3397   0.0111  0.050   0.0111 0.50  
 331: 27  8 20  0   26  8 19  0             199601.3397   0.0111  0.050   0.0111 0.50  
 332: 26  8 18  0   25  8 17  0             199615.0320  -0.0332  0.050  -0.0333 0.50  
 333: 26  9 18  0   25  9 17  0             199615.0320  -0.0332  0.050  -0.0333 0.50  
 334: 25  9 16  0   24  9 15  0             199639.7701   0.0143  0.050   0.0144 0.50  
 335: 25 10 16  0   24 10 15  0             199639.7701   0.0143  0.050   0.0144 0.50  
 336: 23 12 12  0   22 12 11  0             199782.9421  -0.0135  0.050  -0.0395 0.50  
 337: 23 11 12  0   22 11 11  0             199782.9421  -0.0655  0.050  -0.0395 0.50  
 338: 22 13 10  0   21 13  9  0             200002.9013   0.0880  0.050               
 339: 22 12 10  0   21 12  9  0             200011.7124   0.0371  0.050               
 340: 21 14  8  0   20 14  7  0             200366.0851  -0.0135  0.050               
 341: 62 27 35  0   62 27 36  0             203469.3405   0.0199  0.050   0.0199 0.50  
 342: 62 28 35  0   62 26 36  0             203469.3405   0.0199  0.050   0.0199 0.50  
 343: 58 23 35  0   58 23 36  0             203956.2878  -0.0068  0.050  -0.0068 0.50  
 344: 58 24 35  0   58 22 36  0             203956.2878  -0.0068  0.050  -0.0068 0.50  
 345: 57 22 35  0   57 22 36  0             204064.6439   0.0898  0.050   0.0898 0.50  
 346: 57 23 35  0   57 21 36  0             204064.6439   0.0898  0.050   0.0898 0.50  
 347: 55 21 35  0   55 19 36  0             204266.2611   0.0720  0.050   0.0720 0.50  
 348: 55 20 35  0   55 20 36  0             204266.2611   0.0720  0.050   0.0720 0.50  
 349: 54 19 35  0   54 19 36  0             204359.8268  -0.0881  0.050  -0.0881 0.50  
 350: 54 20 35  0   54 18 36  0             204359.8268  -0.0881  0.050  -0.0881 0.50  
 351: 52 18 35  0   52 16 36  0             204534.0273   0.0028  0.050   0.0028 0.50  
 352: 52 17 35  0   52 17 36  0             204534.0273   0.0028  0.050   0.0028 0.50  
 353: 50 15 35  0   50 15 36  0             204691.3930  -0.0208  0.050  -0.0208 0.50  
 354: 50 16 35  0   50 14 36  0             204691.3930  -0.0208  0.050  -0.0208 0.50  
 355: 49 14 35  0   49 14 36  0             204764.2424   0.0187  0.050   0.0188 0.50  
 356: 49 15 35  0   49 13 36  0             204764.2424   0.0187  0.050   0.0188 0.50  
 357: 47 12 35  0   47 12 36  0             204898.7290  -0.0797  0.050  -0.0798 0.50  
 358: 47 13 35  0   47 11 36  0             204898.7290  -0.0797  0.050  -0.0798 0.50  
 359: 46 11 35  0   46 11 36  0             204960.8560  -0.0108  0.050  -0.0108 0.50  
 360: 46 12 35  0   46 10 36  0             204960.8560  -0.0108  0.050  -0.0108 0.50  
 361: 45 11 35  0   45  9 36  0             205019.6202   0.0028  0.050   0.0029 0.50  
 362: 45 10 35  0   45 10 36  0             205019.6202   0.0028  0.050   0.0029 0.50  
 363: 44 10 35  0   44  8 36  0             205075.1536  -0.0388  0.050  -0.0388 0.50  
 364: 44  9 35  0   44  9 36  0             205075.1536  -0.0388  0.050  -0.0388 0.50  
 365: 42  7 35  0   42  7 36  0             205177.2547  -0.0729  0.050  -0.0730 0.50  
 366: 42  8 35  0   42  6 36  0             205177.2547  -0.0729  0.050  -0.0730 0.50  
 367: 41  7 35  0   41  5 36  0             205224.1652   0.0302  0.050   0.0302 0.50  
 368: 41  6 35  0   41  6 36  0             205224.1652   0.0302  0.050   0.0302 0.50  
 369: 40  6 35  0   40  4 36  0             205268.3439   0.0827  0.050   0.0827 0.50  
 370: 40  5 35  0   40  5 36  0             205268.3439   0.0827  0.050   0.0827 0.50  
 371: 39  4 35  0   39  4 36  0             205309.8332   0.0115  0.050   0.0115 0.50  
 372: 39  5 35  0   39  3 36  0             205309.8332   0.0115  0.050   0.0115 0.50  
 373: 38  4 35  0   38  2 36  0             205348.9203  -0.0081  0.050  -0.0081 0.50  
 374: 38  3 35  0   38  3 36  0             205348.9203  -0.0081  0.050  -0.0081 0.50  
 375: 35  0 35  0   34  0 34  0             205359.7124  -0.0012  0.050  -0.0012 0.50  
 376: 35  1 35  0   34  1 34  0             205359.7124  -0.0012  0.050  -0.0012 0.50  
 377: 34  1 33  0   33  1 32  0             205361.9533  -0.0797  0.050  -0.0797 0.50  
 378: 34  2 33  0   33  2 32  0             205361.9533  -0.0797  0.050  -0.0797 0.50  
 379: 33  2 31  0   32  2 30  0             205364.1492   0.0226  0.050   0.0226 0.50  
 380: 33  3 31  0   32  3 30  0             205364.1492   0.0226  0.050   0.0226 0.50  
 381: 32  3 29  0   31  3 28  0             205366.1554  -0.0407  0.050  -0.0408 0.50  
 382: 32  4 29  0   31  4 28  0             205366.1554  -0.0407  0.050  -0.0408 0.50  
 383: 31  4 27  0   30  4 26  0             205368.5427   0.0084  0.050   0.0084 0.50  
 384: 31  5 27  0   30  5 26  0             205368.5427   0.0084  0.050   0.0084 0.50  
 385: 30  5 25  0   29  5 24  0             205371.5955   0.0075  0.050   0.0076 0.50  
 386: 30  6 25  0   29  6 24  0             205371.5955   0.0075  0.050   0.0076 0.50  
 387: 29  7 23  0   28  7 22  0             205376.0879   0.0097  0.050   0.0097 0.50  
 388: 29  6 23  0   28  6 22  0             205376.0879   0.0097  0.050   0.0097 0.50  
 389: 28  8 21  0   27  8 20  0             205383.2421   0.0131  0.050   0.0131 0.50  
 390: 28  7 21  0   27  7 20  0             205383.2421   0.0131  0.050   0.0131 0.50  
 391: 27  9 19  0   26  9 18  0             205395.2197  -0.0156  0.050  -0.0156 0.50  
 392: 27  8 19  0   26  8 18  0             205395.2197  -0.0156  0.050  -0.0156 0.50  
 393: 26  9 17  0   25  9 16  0             205416.3061   0.0224  0.050   0.0224 0.50  
 394: 26 10 17  0   25 10 16  0             205416.3061   0.0224  0.050   0.0224 0.50  
 395: 20 14  6  0   19 14  5  0             205438.1940  -0.0312  0.050               
 396: 25 11 15  0   24 11 14  0             205454.9843  -0.0005  0.050  -0.0005 0.50  
 397: 25 10 15  0   24 10 14  0             205454.9843  -0.0005  0.050  -0.0005 0.50  
 398: 24 12 13  0   23 12 12  0             205530.8820  -0.0097  0.050  -0.0125 0.50  
 399: 24 11 13  0   23 11 12  0             205530.8820  -0.0152  0.050  -0.0125 0.50  
 400: 21 15  7  0   20 15  6  0             205673.3965   0.0487  0.050               
 401: 22 13  9  0   21 13  8  0             206182.8258  -0.0248  0.050               
 402: 21 18  4  0   20 18  3  0             206533.6276   0.0585  0.050               
 403: 21 16  6  0   20 16  5  0             208586.0961   0.0481  0.050               
 404: 54 19 36  0   54 17 37  0             210236.7885   0.0402  0.050   0.0402 0.37  
 405: 54 18 36  0   54 18 37  0             210236.7885   0.0402  0.050   0.0402 0.63  
 406: 50 14 36  0   50 14 37  0             210548.4583   0.0597  0.050   0.0597 0.62  
 407: 50 15 36  0   50 13 37  0             210548.4583   0.0597  0.050   0.0597 0.38  
 408: 46 11 36  0   46  9 37  0             210802.6303   0.0433  0.050   0.0433 0.38  
 409: 46 10 36  0   46 10 37  0             210802.6303   0.0433  0.050   0.0433 0.62  
 410: 45  9 36  0   45  9 37  0             210858.1754   0.0325  0.050   0.0325 0.38  
 411: 45 10 36  0   45  8 37  0             210858.1754   0.0325  0.050   0.0325 0.62  
 412: 40  5 36  0   40  3 37  0             211094.0515   0.0683  0.050   0.0684 0.38  
 413: 40  4 36  0   40  4 37  0             211094.0515   0.0683  0.050   0.0684 0.62  
 414: 36  1 36  0   35  1 35  0             211143.2759  -0.0374  0.050  -0.0374 0.38  
 415: 36  0 36  0   35  0 35  0             211143.2759  -0.0374  0.050  -0.0374 0.62  
 416: 35  1 34  0   34  1 33  0             211145.6080  -0.0116  0.050  -0.0117 0.38  
 417: 35  2 34  0   34  2 33  0             211145.6080  -0.0116  0.050  -0.0117 0.62  
 418: 34  2 32  0   33  2 31  0             211147.6591  -0.0207  0.050  -0.0207 0.63  
 419: 34  3 32  0   33  3 31  0             211147.6591  -0.0207  0.050  -0.0207 0.37  
 420: 33  4 30  0   32  4 29  0             211149.6636  -0.0208  0.050  -0.0208 0.63  
 421: 33  3 30  0   32  3 29  0             211149.6636  -0.0208  0.050  -0.0208 0.37  
 422: 32  5 28  0   31  5 27  0             211151.9087   0.0048  0.050   0.0049 0.38  
 423: 32  4 28  0   31  4 27  0             211151.9087   0.0048  0.050   0.0049 0.62  
 424: 31  6 26  0   30  6 25  0             211154.7071  -0.0359  0.050  -0.0360 0.62  
 425: 31  5 26  0   30  5 25  0             211154.7071  -0.0359  0.050  -0.0360 0.38  
 426: 30  6 24  0   29  6 23  0             211158.7736  -0.0667  0.050  -0.0668 0.63  
 427: 30  7 24  0   29  7 23  0             211158.7736  -0.0667  0.050  -0.0668 0.37  
 428: 29  8 22  0   28  8 21  0             211165.2605   0.0078  0.050   0.0078 0.63  
 429: 29  7 22  0   28  7 21  0             211165.2605   0.0078  0.050   0.0078 0.37  
 430: 28  8 20  0   27  8 19  0             211175.8661   0.0433  0.050   0.0433 0.63  
 431: 28  9 20  0   27  9 19  0             211175.8661   0.0433  0.050   0.0433 0.37  
 432: 27  9 18  0   26  9 17  0             211193.9612   0.0077  0.050   0.0077 0.38  
 433: 27 10 18  0   26 10 17  0             211193.9612   0.0077  0.050   0.0077 0.62  
 434: 26 10 16  0   25 10 15  0             211226.4094   0.0425  0.050   0.0425 0.63  
 435: 26 11 16  0   25 11 15  0             211226.4094   0.0425  0.050   0.0425 0.37  
 436: 25 12 14  0   24 12 13  0             211287.5514   0.0091  0.050   0.0090 0.63  
 437: 25 11 14  0   24 11 13  0             211287.5514   0.0086  0.050   0.0090 0.37  
 438: 24 13 12  0   23 13 11  0             211412.5763   0.0073  0.050  -0.0823 0.38  
 439: 24 12 12  0   23 12 11  0             211412.5763  -0.1360  0.050  -0.0823 0.62  
 440: 23 14 10  0   22 14  9  0             211694.9250   0.0821  0.050               
 441: 56 19 37  0   56 19 38  0             215936.1928   0.0147  0.050   0.0147 0.37  
 442: 56 20 37  0   56 18 38  0             215936.1928   0.0147  0.050   0.0147 0.63  
 443: 55 18 37  0   55 18 38  0             216023.0084  -0.0008  0.050  -0.0009 0.62  
 444: 55 19 37  0   55 17 38  0             216023.0084  -0.0008  0.050  -0.0009 0.38  
 445: 22 19  3  0   21 19  2  0             216275.4818   0.0276  0.050               
 446: 51 14 37  0   51 14 38  0             216331.7299  -0.0203  0.050  -0.0203 0.62  
 447: 51 15 37  0   51 13 38  0             216331.7299  -0.0203  0.050  -0.0203 0.38  
 448: 50 13 37  0   50 13 38  0             216399.9432  -0.0171  0.050  -0.0171 0.38  
 449: 50 14 37  0   50 12 38  0             216399.9432  -0.0171  0.050  -0.0171 0.62  
 450: 49 13 37  0   49 11 38  0             216464.8554   0.0182  0.050   0.0182 0.37  
 451: 49 12 37  0   49 12 38  0             216464.8554   0.0182  0.050   0.0182 0.63  
 452: 47 10 37  0   47 10 38  0             216585.0717  -0.0072  0.050  -0.0072 0.62  
 453: 47 11 37  0   47  9 38  0             216585.0717  -0.0072  0.050  -0.0072 0.38  
 454: 46 10 37  0   46  8 38  0             216640.7392   0.0590  0.050   0.0590 0.62  
 455: 46  9 37  0   46  9 38  0             216640.7392   0.0590  0.050   0.0590 0.38  
 456: 45  9 37  0   45  7 38  0             216693.4273   0.0063  0.050   0.0063 0.37  
 457: 45  8 37  0   45  8 38  0             216693.4273   0.0063  0.050   0.0063 0.63  
 458: 43  6 37  0   43  6 38  0             216790.8098   0.0478  0.050   0.0478 0.63  
 459: 43  7 37  0   43  5 38  0             216790.8098   0.0478  0.050   0.0478 0.37  
 460: 22 16  7  0   21 16  6  0             216912.5779   0.0700  0.050               
 461: 37  0 37  0   36  0 36  0             216926.8352   0.0174  0.050   0.0174 0.62  
 462: 37  1 37  0   36  1 36  0             216926.8352   0.0174  0.050   0.0174 0.38  
 463: 36  1 35  0   35  1 34  0             216929.1447   0.0333  0.050   0.0334 0.38  
 464: 36  2 35  0   35  2 34  0             216929.1447   0.0333  0.050   0.0334 0.62  
 465: 35  3 33  0   34  3 32  0             216931.1961   0.0568  0.050   0.0569 0.38  
 466: 35  2 33  0   34  2 32  0             216931.1961   0.0568  0.050   0.0569 0.62  
 467: 33  5 29  0   32  5 28  0             216935.1945   0.0038  0.050   0.0039 0.38  
 468: 33  4 29  0   32  4 28  0             216935.1945   0.0038  0.050   0.0039 0.62  
 469: 32  6 27  0   31  6 26  0             216937.8509   0.0162  0.050   0.0162 0.63  
 470: 32  5 27  0   31  5 26  0             216937.8509   0.0162  0.050   0.0162 0.37  
 471: 31  7 25  0   30  7 24  0             216941.5438  -0.0392  0.050  -0.0393 0.38  
 472: 31  6 25  0   30  6 24  0             216941.5438  -0.0392  0.050  -0.0393 0.62  
 473: 30  7 23  0   29  7 22  0             216947.2802  -0.0763  0.050  -0.0763 0.38  
 474: 30  8 23  0   29  8 22  0             216947.2802  -0.0763  0.050  -0.0763 0.62  
 475: 29  9 21  0   28  9 20  0             216956.7424   0.0230  0.050   0.0231 0.37  
 476: 29  8 21  0   28  8 20  0             216956.7424   0.0230  0.050   0.0231 0.63  
 477: 28 10 19  0   27 10 18  0             216972.5351   0.0600  0.050   0.0601 0.63  
 478: 28  9 19  0   27  9 18  0             216972.5351   0.0600  0.050   0.0601 0.37  
 479: 38  2 37  0   38  0 38  0             216991.4349  -0.0418  0.050  -0.0418 0.62  
 480: 38  1 37  0   38  1 38  0             216991.4349  -0.0418  0.050  -0.0418 0.38  
 481: 27 10 17  0   26 10 16  0             216999.9801   0.0137  0.050   0.0137 0.62  
 482: 27 11 17  0   26 11 16  0             216999.9801   0.0137  0.050   0.0137 0.38  
 483: 26 12 15  0   25 12 14  0             217050.1320  -0.0520  0.050  -0.0521 0.62  
 484: 26 11 15  0   25 11 14  0             217050.1320  -0.0521  0.050  -0.0521 0.38  
 485: 25 13 13  0   24 13 12  0             217148.1674   0.0068  0.050  -0.0032 0.38  
 486: 25 12 13  0   24 12 12  0             217148.1674  -0.0091  0.050  -0.0032 0.62  
 487: 38  0 38  0   37  0 37  0             222710.2551   0.0307  0.050   0.0308 0.63  
 488: 38  1 38  0   37  1 37  0             222710.2551   0.0307  0.050   0.0308 0.37  
 489: 37  1 36  0   36  1 35  0             222712.5207   0.0153  0.050   0.0154 0.38  
 490: 37  2 36  0   36  2 35  0             222712.5207   0.0153  0.050   0.0154 0.62  
 491: 36  3 34  0   35  3 33  0             222714.5204   0.0184  0.050   0.0185 0.38  
 492: 36  2 34  0   35  2 33  0             222714.5204   0.0184  0.050   0.0185 0.62  
 493: 35  3 32  0   34  3 31  0             222716.3891   0.0037  0.050   0.0038 0.38  
 494: 35  4 32  0   34  4 31  0             222716.3891   0.0037  0.050   0.0038 0.62  
 495: 34  4 30  0   33  4 29  0             222718.3881  -0.0023  0.050  -0.0024 0.63  
 496: 34  5 30  0   33  5 29  0             222718.3881  -0.0023  0.050  -0.0024 0.37  
 497: 33  6 28  0   32  6 27  0             222720.8132  -0.0423  0.050  -0.0424 0.62  
 498: 33  5 28  0   32  5 27  0             222720.8132  -0.0423  0.050  -0.0424 0.38  
 499: 32  6 26  0   31  6 25  0             222724.2734  -0.0180  0.050  -0.0180 0.63  
 500: 32  7 26  0   31  7 25  0             222724.2734  -0.0180  0.050  -0.0180 0.37  
 501: 31  8 24  0   30  8 23  0             222729.4715  -0.0350  0.050  -0.0350 0.63  
 502: 31  7 24  0   30  7 23  0             222729.4715  -0.0350  0.050  -0.0350 0.37  
 503: 30  8 22  0   29  8 21  0             222737.8338  -0.0084  0.050  -0.0085 0.62  
 504: 30  9 22  0   29  9 21  0             222737.8338  -0.0084  0.050  -0.0085 0.38  
 505: 29  9 20  0   28  9 19  0             222751.6199  -0.0169  0.050  -0.0170 0.37  
 506: 29 10 20  0   28 10 19  0             222751.6199  -0.0169  0.050  -0.0170 0.63  
 507: 28 11 18  0   27 11 17  0             222775.2375   0.0332  0.050   0.0332 0.37  
 508: 28 10 18  0   27 10 17  0             222775.2375   0.0332  0.050   0.0332 0.63  
 509: 27 12 16  0   26 12 15  0             222817.0815   0.0155  0.050   0.0156 0.62  
 510: 27 11 16  0   26 11 15  0             222817.0815   0.0155  0.050   0.0156 0.38  
 511: 26 13 14  0   25 13 13  0             222895.5831  -0.0297  0.050  -0.0308 0.38  
 512: 26 12 14  0   25 12 13  0             222895.5831  -0.0314  0.050  -0.0308 0.62  
 513: 24 15 10  0   23 15  9  0             223410.8507  -0.0353  0.050               
 514: 23 16  8  0   22 16  7  0             223662.6848  -0.0964  0.050               
 515: 39  1 39  0   38  1 38  0             228493.5649   0.0345  0.050   0.0345 0.37  
 516: 39  0 39  0   38  0 38  0             228493.5649   0.0345  0.050   0.0345 0.63  
 517: 38  2 37  0   37  2 36  0             228495.8509   0.0517  0.050   0.0517 0.62  
 518: 38  1 37  0   37  1 36  0             228495.8509   0.0517  0.050   0.0517 0.38  
 519: 37  3 35  0   36  3 34  0             228497.8012   0.0360  0.050   0.0361 0.37  
 520: 37  2 35  0   36  2 34  0             228497.8012   0.0360  0.050   0.0361 0.63  
 521: 36  3 33  0   35  3 32  0             228499.6126   0.0208  0.050   0.0209 0.38  
 522: 36  4 33  0   35  4 32  0             228499.6126   0.0208  0.050   0.0209 0.62  
 523: 35  4 31  0   34  4 30  0             228501.4901  -0.0090  0.050  -0.0091 0.63  
 524: 35  5 31  0   34  5 30  0             228501.4901  -0.0090  0.050  -0.0091 0.37  
 525: 34  5 29  0   33  5 28  0             228503.8168   0.0178  0.050   0.0178 0.38  
 526: 34  6 29  0   33  6 28  0             228503.8168   0.0178  0.050   0.0178 0.62  
 527: 33  7 27  0   32  7 26  0             228506.9374  -0.0152  0.050  -0.0152 0.38  
 528: 33  6 27  0   32  6 26  0             228506.9374  -0.0152  0.050  -0.0152 0.62  
 529: 32  7 25  0   31  7 24  0             228511.6845   0.0088  0.050   0.0089 0.38  
 530: 32  8 25  0   31  8 24  0             228511.6845   0.0088  0.050   0.0089 0.62  
 531: 31  9 23  0   30  9 22  0             228519.0916  -0.0364  0.050  -0.0365 0.38  
 532: 31  8 23  0   30  8 22  0             228519.0916  -0.0364  0.050  -0.0365 0.62  
 533: 30  9 21  0   29  9 20  0             228531.2646  -0.0176  0.050  -0.0176 0.38  
 534: 30 10 21  0   29 10 20  0             228531.2646  -0.0176  0.050  -0.0176 0.62  
 535: 29 11 19  0   28 11 18  0             228551.6937   0.0234  0.050   0.0234 0.37  
 536: 29 10 19  0   28 10 18  0             228551.6937   0.0234  0.050   0.0234 0.63  
 537: 28 12 17  0   27 12 16  0             228586.9560  -0.0661  0.050  -0.0661 0.63  
 538: 28 11 17  0   27 11 16  0             228586.9560  -0.0661  0.050  -0.0661 0.37  
 539: 22 16  6  0   21 16  5  0             228732.4790   0.0220  0.050               
 540: 26 14 13  0   25 14 12  0             228775.8698  -0.0342  0.050  -0.0509 0.63  
 541: 26 13 13  0   25 13 12  0             228775.8698  -0.0786  0.050  -0.0509 0.37  
 542: 25 14 11  0   24 14 10  0             229049.9379   0.0602  0.050               
 543: 23 18  6  0   22 18  5  0             229163.3229  -0.0135  0.050               
 544: 24 16  9  0   23 16  8  0             229541.2333   0.0019  0.050               
 545: 40  0 40  0   39  0 39  0             234276.7337   0.0002  0.050   0.0003 0.62  
 546: 40  1 40  0   39  1 39  0             234276.7337   0.0002  0.050   0.0003 0.38  
 547: 39  2 38  0   38  2 37  0             234278.9771  -0.0129  0.050  -0.0130 0.63  
 548: 39  1 38  0   38  1 37  0             234278.9771  -0.0129  0.050  -0.0130 0.37  
 549: 38  3 36  0   37  3 35  0             234280.9075  -0.0186  0.050  -0.0186 0.38  
 550: 38  2 36  0   37  2 35  0             234280.9075  -0.0186  0.050  -0.0186 0.62  
 551: 37  4 34  0   36  4 33  0             234282.6870  -0.0109  0.050  -0.0110 0.62  
 552: 37  3 34  0   36  3 33  0             234282.6870  -0.0109  0.050  -0.0110 0.38  
 553: 36  5 32  0   35  5 31  0             234284.5169   0.0039  0.050   0.0040 0.37  
 554: 36  4 32  0   35  4 31  0             234284.5169   0.0039  0.050   0.0040 0.63  
 555: 35  6 30  0   34  6 29  0             234286.5991  -0.0601  0.050  -0.0602 0.62  
 556: 35  5 30  0   34  5 29  0             234286.5991  -0.0601  0.050  -0.0602 0.38  
 557: 34  7 28  0   33  7 27  0             234289.5547  -0.0015  0.050  -0.0016 0.38  
 558: 34  6 28  0   33  6 27  0             234289.5547  -0.0015  0.050  -0.0016 0.62  
 559: 33  8 26  0   32  8 25  0             234293.8044  -0.0370  0.050  -0.0370 0.62  
 560: 33  7 26  0   32  7 25  0             234293.8044  -0.0370  0.050  -0.0370 0.38  
 561: 32  9 24  0   31  9 23  0             234300.5039  -0.0229  0.050  -0.0229 0.38  
 562: 32  8 24  0   31  8 23  0             234300.5039  -0.0229  0.050  -0.0229 0.62  
 563: 31  9 22  0   30  9 21  0             234311.3217   0.0291  0.050   0.0292 0.38  
 564: 31 10 22  0   30 10 21  0             234311.3217   0.0291  0.050   0.0292 0.62  
 565: 30 10 20  0   29 10 19  0             234329.1526   0.0855  0.050   0.0855 0.63  
 566: 30 11 20  0   29 11 19  0             234329.1526   0.0855  0.050   0.0855 0.37  
 567: 29 11 18  0   28 11 17  0             234359.1745  -0.0776  0.050  -0.0776 0.37  
 568: 29 12 18  0   28 12 17  0             234359.1745  -0.0776  0.050  -0.0776 0.63  
 569: 26 15 12  0   25 15 11  0             234714.2261  -0.0454  0.050               
 570: 26 14 12  0   25 14 11  0             234715.1549  -0.0479  0.050               
 571: 43  1 43  0   42  1 42  0             251625.6515  -0.0461  0.050  -0.0461 0.38  
 572: 43  0 43  0   42  0 42  0             251625.6515  -0.0461  0.050  -0.0461 0.62  
 573: 41  3 39  0   40  3 38  0             251629.7276  -0.0417  0.050  -0.0418 0.38  
 574: 41  2 39  0   40  2 38  0             251629.7276  -0.0417  0.050  -0.0418 0.62  
 575: 40  4 37  0   39  4 36  0             251631.4091   0.0218  0.050   0.0219 0.62  
 576: 40  3 37  0   39  3 36  0             251631.4091   0.0218  0.050   0.0219 0.38  
 577: 44  1 44  0   43  1 43  0             257408.4538  -0.0083  0.050  -0.0083 0.37  
 578: 44  0 44  0   43  0 43  0             257408.4538  -0.0083  0.050  -0.0083 0.63  
 579: 40  4 36  0   39  4 35  0             257415.5405  -0.0081  0.050  -0.0081 0.63  
 580: 40  5 36  0   39  5 35  0             257415.5405  -0.0081  0.050  -0.0081 0.37  
 581: 39  6 34  0   38  6 33  0             257417.1855   0.0164  0.050   0.0164 0.62  
 582: 39  5 34  0   38  5 33  0             257417.1855   0.0164  0.050   0.0164 0.38  
 583: 38  7 32  0   37  7 31  0             257419.2913   0.0650  0.050   0.0651 0.38  
 584: 38  6 32  0   37  6 31  0             257419.2913   0.0650  0.050   0.0651 0.62  
 585: 37  7 30  0   36  7 29  0             257422.1211  -0.0255  0.050  -0.0255 0.38  
 586: 37  8 30  0   36  8 29  0             257422.1211  -0.0255  0.050  -0.0255 0.62  
 587: 36  8 28  0   35  8 27  0             257426.5663   0.0069  0.050   0.0070 0.62  
 588: 36  9 28  0   35  9 27  0             257426.5663   0.0069  0.050   0.0070 0.38  
 589: 35 10 26  0   34 10 25  0             257433.4783   0.0506  0.050   0.0506 0.63  
 590: 35  9 26  0   34  9 25  0             257433.4783   0.0506  0.050   0.0506 0.37  
 591: 33 12 22  0   32 12 21  0             257461.6060  -0.0784  0.050  -0.0784 0.62  
 592: 33 11 22  0   32 11 21  0             257461.6060  -0.0784  0.050  -0.0784 0.38  
 593: 31 13 18  0   30 13 17  0             257537.6601   0.0164  0.050   0.0164 0.38  
 594: 31 14 18  0   30 14 17  0             257537.6601   0.0164  0.050   0.0164 0.62  
 595: 30 14 16  0   29 14 15  0             257620.7107   0.0204  0.050   0.0205 0.62  
 596: 30 15 16  0   29 15 15  0             257620.7107   0.0205  0.050   0.0205 0.38  
 597: 45  0 45  0   44  0 44  0             263191.1319   0.0214  0.050   0.0215 0.63  
 598: 45  1 45  0   44  1 44  0             263191.1319   0.0214  0.050   0.0215 0.37  
 599: 44  2 43  0   43  2 42  0             263193.2970  -0.0122  0.050  -0.0123 0.63  
 600: 44  1 43  0   43  1 42  0             263193.2970  -0.0122  0.050  -0.0123 0.37  
 601: 43  3 41  0   42  3 40  0             263195.0779  -0.0269  0.050  -0.0269 0.38  
 602: 43  2 41  0   42  2 40  0             263195.0779  -0.0269  0.050  -0.0269 0.62  
 603: 42  3 39  0   41  3 38  0             263196.6318   0.0051  0.050   0.0052 0.38  
 604: 42  4 39  0   41  4 38  0             263196.6318   0.0051  0.050   0.0052 0.62  
 605: 41  5 37  0   40  5 36  0             263197.9533  -0.0829  0.050  -0.0830 0.38  
 606: 41  4 37  0   40  4 36  0             263197.9533  -0.0829  0.050  -0.0830 0.62  
 607: 40  6 35  0   39  6 34  0             263199.5043  -0.0376  0.050  -0.0376 0.62  
 608: 40  5 35  0   39  5 34  0             263199.5043  -0.0376  0.050  -0.0376 0.38  
 609: 39  6 33  0   38  6 32  0             263201.4791   0.0557  0.050   0.0557 0.63  
 610: 39  7 33  0   38  7 32  0             263201.4791   0.0557  0.050   0.0557 0.37  
 611: 38  7 31  0   37  7 30  0             263203.9946  -0.0773  0.050  -0.0773 0.38  
 612: 38  8 31  0   37  8 30  0             263203.9946  -0.0773  0.050  -0.0773 0.62  
 613: 37  9 29  0   36  9 28  0             263208.0139  -0.0406  0.050  -0.0406 0.38  
 614: 37  8 29  0   36  8 28  0             263208.0139  -0.0406  0.050  -0.0406 0.62  
 615: 36 10 27  0   35 10 26  0             263214.2121  -0.0124  0.050  -0.0125 0.62  
 616: 36  9 27  0   35  9 26  0             263214.2121  -0.0124  0.050  -0.0125 0.38  
 617: 35 11 25  0   34 11 24  0             263223.8493  -0.0669  0.050  -0.0669 0.38  
 618: 35 10 25  0   34 10 24  0             263223.8493  -0.0669  0.050  -0.0669 0.62  
 619: 34 12 23  0   33 12 22  0             263239.2966  -0.0026  0.050  -0.0026 0.63  
 620: 34 11 23  0   33 11 22  0             263239.2966  -0.0026  0.050  -0.0026 0.37  
 621: 31 15 17  0   30 15 16  0             263374.2599   0.0436  0.050   0.0437 0.38  
 622: 31 14 17  0   30 14 16  0             263374.2599   0.0436  0.050   0.0437 0.62  
 623: 30 16 15  0   29 16 14  0             263498.4536  -0.0529  0.050  -0.0545 0.62  
 624: 30 15 15  0   29 15 14  0             263498.4536  -0.0570  0.050  -0.0545 0.38  
 625: 46  1 46  0   45  1 45  0             268973.6239  -0.0160  0.050  -0.0161 0.38  
 626: 46  0 46  0   45  0 45  0             268973.6239  -0.0160  0.050  -0.0161 0.62  
 627: 45  2 44  0   44  2 43  0             268975.8555   0.0277  0.050   0.0278 0.62  
 628: 45  1 44  0   44  1 43  0             268975.8555   0.0277  0.050   0.0278 0.38  
 629: 44  2 42  0   43  2 41  0             268977.5692  -0.0272  0.050  -0.0272 0.63  
 630: 44  3 42  0   43  3 41  0             268977.5692  -0.0272  0.050  -0.0272 0.37  
 631: 43  3 40  0   42  3 39  0             268979.0307  -0.0412  0.050  -0.0413 0.37  
 632: 43  4 40  0   42  4 39  0             268979.0307  -0.0412  0.050  -0.0413 0.63  
 633: 42  4 38  0   41  4 37  0             268980.3484  -0.0606  0.050  -0.0606 0.63  
 634: 42  5 38  0   41  5 37  0             268980.3484  -0.0606  0.050  -0.0606 0.37  
 635: 41  5 36  0   40  5 35  0             268981.8757   0.0707  0.050   0.0707 0.37  
 636: 41  6 36  0   40  6 35  0             268981.8757   0.0707  0.050   0.0707 0.63  
 637: 40  6 34  0   39  6 33  0             268983.4820  -0.0391  0.050  -0.0391 0.62  
 638: 40  7 34  0   39  7 33  0             268983.4820  -0.0391  0.050  -0.0391 0.38  
 639: 39  7 32  0   38  7 31  0             268985.9092  -0.0086  0.050  -0.0086 0.37  
 640: 39  8 32  0   38  8 31  0             268985.9092  -0.0086  0.050  -0.0086 0.63  
 641: 38  9 30  0   37  9 29  0             268989.4688  -0.0400  0.050  -0.0401 0.38  
 642: 38  8 30  0   37  8 29  0             268989.4688  -0.0400  0.050  -0.0401 0.62  
 643: 36 10 26  0   35 10 25  0             269003.7743   0.0491  0.050   0.0491 0.62  
 644: 36 11 26  0   35 11 25  0             269003.7743   0.0491  0.050   0.0491 0.38  
 645: 35 12 24  0   34 12 23  0             269017.3877   0.0065  0.050   0.0066 0.63  
 646: 35 11 24  0   34 11 23  0             269017.3877   0.0065  0.050   0.0066 0.37  
 647: 34 12 22  0   33 12 21  0             269039.0613  -0.0587  0.050  -0.0587 0.63  
 648: 34 13 22  0   33 13 21  0             269039.0613  -0.0587  0.050  -0.0587 0.37  
 649: 33 13 20  0   32 13 19  0             269074.3111  -0.0313  0.050  -0.0314 0.38  
 650: 33 14 20  0   32 14 19  0             269074.3111  -0.0313  0.050  -0.0314 0.62  
 651: 47  0 47  0   46  0 46  0             274756.0613   0.0131  0.050   0.0132 0.62  
 652: 47  1 47  0   46  1 46  0             274756.0613   0.0131  0.050   0.0132 0.38  
 653: 46  1 45  0   45  1 44  0             274758.2123  -0.0125  0.050  -0.0126 0.38  
 654: 46  2 45  0   45  2 44  0             274758.2123  -0.0125  0.050  -0.0126 0.62  
 655: 45  2 43  0   44  2 42  0             274759.9924   0.0252  0.050   0.0252 0.62  
 656: 45  3 43  0   44  3 42  0             274759.9924   0.0252  0.050   0.0252 0.38  
 657: 44  4 41  0   43  4 40  0             274761.3798  -0.0174  0.050  -0.0175 0.62  
 658: 44  3 41  0   43  3 40  0             274761.3798  -0.0174  0.050  -0.0175 0.38  
 659: 43  4 39  0   42  4 38  0             274762.6779   0.0138  0.050   0.0139 0.62  
 660: 43  5 39  0   42  5 38  0             274762.6779   0.0138  0.050   0.0139 0.38  
 661: 42  5 37  0   41  5 36  0             274763.9059  -0.0486  0.050  -0.0487 0.37  
 662: 42  6 37  0   41  6 36  0             274763.9059  -0.0486  0.050  -0.0487 0.63  
 663: 41  6 35  0   40  6 34  0             274765.5091  -0.0054  0.050  -0.0054 0.63  
 664: 41  7 35  0   40  7 34  0             274765.5091  -0.0054  0.050  -0.0054 0.37  
 665: 40  8 33  0   39  8 32  0             274767.7185   0.0418  0.050   0.0419 0.62  
 666: 40  7 33  0   39  7 32  0             274767.7185   0.0418  0.050   0.0419 0.38  
 667: 39  8 31  0   38  8 30  0             274770.8783  -0.0308  0.050  -0.0308 0.62  
 668: 39  9 31  0   38  9 30  0             274770.8783  -0.0308  0.050  -0.0308 0.38  
 669: 38 10 29  0   37 10 28  0             274775.8917  -0.0028  0.050  -0.0028 0.62  
 670: 38  9 29  0   37  9 28  0             274775.8917  -0.0028  0.050  -0.0028 0.38  
 671: 37 10 27  0   36 10 26  0             274783.6983   0.0356  0.050   0.0357 0.62  
 672: 37 11 27  0   36 11 26  0             274783.6983   0.0356  0.050   0.0357 0.38  
 673: 36 12 25  0   35 12 24  0             274795.8130  -0.0122  0.050  -0.0122 0.62  
 674: 36 11 25  0   35 11 24  0             274795.8130  -0.0122  0.050  -0.0122 0.38  
 675: 35 12 23  0   34 12 22  0             274814.9709  -0.0346  0.050  -0.0347 0.63  
 676: 35 13 23  0   34 13 22  0             274814.9709  -0.0346  0.050  -0.0347 0.37  
 677: 34 14 21  0   33 14 20  0             274845.6704   0.0026  0.050   0.0026 0.63  
 678: 34 13 21  0   33 13 20  0             274845.6704   0.0026  0.050   0.0026 0.37  
 679: 33 14 19  0   32 14 18  0             274895.8224   0.0049  0.050   0.0049 0.62  
 680: 33 15 19  0   32 15 18  0             274895.8224   0.0049  0.050   0.0049 0.38  
 681: 31 17 15  0   30 17 14  0             275132.5745  -0.0315  0.050  -0.0385 0.38  
 682: 31 16 15  0   30 16 14  0             275132.5745  -0.0426  0.050  -0.0385 0.62  
 683: 30 18 13  0   29 18 12  0             275426.3918  -0.0841  0.050               
 684: 28 20  9  0   27 20  8  0             276187.0539   0.0169  0.050               
 685: 48  1 48  0   47  1 47  0             280538.3877   0.0554  0.050   0.0554 0.38  
 686: 48  0 48  0   47  0 47  0             280538.3877   0.0554  0.050   0.0554 0.62  
 687: 47  2 46  0   46  2 45  0             280540.5174   0.0192  0.050   0.0193 0.63  
 688: 47  1 46  0   46  1 45  0             280540.5174   0.0192  0.050   0.0193 0.37  
 689: 46  3 44  0   45  3 43  0             280542.1979  -0.0164  0.050  -0.0165 0.38  
 690: 46  2 44  0   45  2 43  0             280542.1979  -0.0164  0.050  -0.0165 0.62  
 691: 44  4 40  0   43  4 39  0             280544.8288   0.0306  0.050   0.0306 0.63  
 692: 44  5 40  0   43  5 39  0             280544.8288   0.0306  0.050   0.0306 0.37  
 693: 43  5 38  0   42  5 37  0             280546.0851   0.0975  0.050   0.0975 0.38  
 694: 43  6 38  0   42  6 37  0             280546.0851   0.0975  0.050   0.0975 0.62  
 695: 42  6 36  0   41  6 35  0             280547.4275   0.0285  0.050   0.0285 0.63  
 696: 42  7 36  0   41  7 35  0             280547.4275   0.0285  0.050   0.0285 0.37  
 697: 41  7 34  0   40  7 33  0             280549.3186  -0.0229  0.050  -0.0230 0.37  
 698: 41  8 34  0   40  8 33  0             280549.3186  -0.0229  0.050  -0.0230 0.63  
 699: 40  8 32  0   39  8 31  0             280552.2877   0.0438  0.050   0.0439 0.63  
 700: 40  9 32  0   39  9 31  0             280552.2877   0.0438  0.050   0.0439 0.37  
 701: 39 10 30  0   38 10 29  0             280556.7510   0.0297  0.050   0.0298 0.62  
 702: 39  9 30  0   38  9 29  0             280556.7510   0.0297  0.050   0.0298 0.38  
 703: 38 10 28  0   37 10 27  0             280563.6961   0.0086  0.050   0.0087 0.62  
 704: 38 11 28  0   37 11 27  0             280563.6961   0.0086  0.050   0.0087 0.38  
 705: 37 11 26  0   36 11 25  0             280574.5198  -0.0276  0.050  -0.0277 0.37  
 706: 37 12 26  0   36 12 25  0             280574.5198  -0.0276  0.050  -0.0277 0.63  
 707: 36 12 24  0   35 12 23  0             280591.5283  -0.0151  0.050  -0.0151 0.63  
 708: 36 13 24  0   35 13 23  0             280591.5283  -0.0151  0.050  -0.0151 0.37  
 709: 35 13 22  0   34 13 21  0             280618.4839   0.0790  0.050   0.0791 0.38  
 710: 35 14 22  0   34 14 21  0             280618.4839   0.0790  0.050   0.0791 0.62  
 711: 34 15 20  0   33 15 19  0             280661.5754  -0.0657  0.050  -0.0658 0.38  
 712: 34 14 20  0   33 14 19  0             280661.5754  -0.0657  0.050  -0.0658 0.62  
 713: 31 18 14  0   30 18 13  0             281087.5485   0.0904  0.050               
 714: 31 17 14  0   30 17 13  0             281087.7127   0.0282  0.050               
 715: 30 19 12  0   29 19 11  0             281552.5798   0.0087  0.050               
 716: 30 18 12  0   29 18 11  0             281575.8243   0.0150  0.050               
 717: 29 20 10  0   28 20  9  0             282260.1967  -0.0088  0.050               
 718: 49  0 49  0   48  0 48  0             286320.5249   0.0350  0.050   0.0350 0.63  
 719: 49  1 49  0   48  1 48  0             286320.5249   0.0350  0.050   0.0350 0.37  
 720: 48  1 47  0   47  1 46  0             286322.6111  -0.0339  0.050  -0.0339 0.38  
 721: 48  2 47  0   47  2 46  0             286322.6111  -0.0339  0.050  -0.0339 0.62  
 722: 47  2 45  0   46  2 44  0             286324.3552   0.0198  0.050   0.0198 0.62  
 723: 47  3 45  0   46  3 44  0             286324.3552   0.0198  0.050   0.0198 0.38  
 724: 46  3 43  0   45  3 42  0             286325.6426  -0.0345  0.050  -0.0345 0.38  
 725: 46  4 43  0   45  4 42  0             286325.6426  -0.0345  0.050  -0.0345 0.62  
 726: 45  4 41  0   44  4 40  0             286326.8392   0.0305  0.050   0.0306 0.63  
 727: 45  5 41  0   44  5 40  0             286326.8392   0.0305  0.050   0.0306 0.37  
 728: 44  6 39  0   43  6 38  0             286327.8800  -0.0203  0.050  -0.0203 0.63  
 729: 44  5 39  0   43  5 38  0             286327.8800  -0.0203  0.050  -0.0203 0.37  
 730: 43  7 37  0   42  7 36  0             286329.1940   0.0237  0.050   0.0238 0.38  
 731: 43  6 37  0   42  6 36  0             286329.1940   0.0237  0.050   0.0238 0.62  
 732: 42  8 35  0   41  8 34  0             286330.9261   0.0197  0.050   0.0197 0.63  
 733: 42  7 35  0   41  7 34  0             286330.9261   0.0197  0.050   0.0197 0.37  
 734: 41  9 33  0   40  9 32  0             286333.4608  -0.0421  0.050  -0.0421 0.38  
 735: 41  8 33  0   40  8 32  0             286333.4608  -0.0421  0.050  -0.0421 0.62  
 736: 40  9 31  0   39  9 30  0             286337.4908  -0.0267  0.050  -0.0268 0.38  
 737: 40 10 31  0   39 10 30  0             286337.4908  -0.0267  0.050  -0.0268 0.62  
 738: 39 11 29  0   38 11 28  0             286343.7851   0.0193  0.050   0.0194 0.38  
 739: 39 10 29  0   38 10 28  0             286343.7851   0.0193  0.050   0.0194 0.62  
 740: 38 11 27  0   37 11 26  0             286353.4951   0.0145  0.050   0.0145 0.38  
 741: 38 12 27  0   37 12 26  0             286353.4951   0.0145  0.050   0.0145 0.62  
 742: 37 12 25  0   36 12 24  0             286368.5289  -0.0652  0.050  -0.0652 0.63  
 743: 37 13 25  0   36 13 24  0             286368.5289  -0.0652  0.050  -0.0652 0.37  
 744: 36 13 23  0   35 13 22  0             286392.2507  -0.0023  0.050  -0.0023 0.38  
 745: 36 14 23  0   35 14 22  0             286392.2507  -0.0023  0.050  -0.0023 0.62  
 746: 35 15 21  0   34 15 20  0             286429.7650  -0.0497  0.050  -0.0498 0.38  
 747: 35 14 21  0   34 14 20  0             286429.7650  -0.0497  0.050  -0.0498 0.62  
 748: 34 16 19  0   33 16 18  0             286490.8556  -0.0450  0.050  -0.0450 0.62  
 749: 34 15 19  0   33 15 18  0             286490.8556  -0.0450  0.050  -0.0450 0.38  
 750: 33 17 17  0   32 17 16  0             286593.9316  -0.0578  0.050  -0.0579 0.38  
 751: 33 16 17  0   32 16 16  0             286593.9316  -0.0579  0.050  -0.0579 0.62  
 752: 32 18 15  0   31 18 14  0             286777.9037  -0.0178  0.050  -0.0286 0.62  
 753: 32 17 15  0   31 17 14  0             286777.9037  -0.0465  0.050  -0.0286 0.38  
 754: 31 18 13  0   30 18 12  0             287138.0458  -0.0236  0.050               
 755: 29 24  5  0   28 24  4  0             287823.4266  -0.0041  0.050               
 756: 50  1 50  0   49  1 49  0             292102.5294   0.0111  0.050   0.0112 0.37  
 757: 50  0 50  0   49  0 49  0             292102.5294   0.0111  0.050   0.0112 0.63  
 758: 49  1 48  0   48  1 47  0             292104.6738   0.0112  0.050   0.0112 0.38  
 759: 49  2 48  0   48  2 47  0             292104.6738   0.0112  0.050   0.0112 0.62  
 760: 48  3 46  0   47  3 45  0             292106.2941  -0.0335  0.050  -0.0335 0.37  
 761: 48  2 46  0   47  2 45  0             292106.2941  -0.0335  0.050  -0.0335 0.63  
 762: 47  4 44  0   46  4 43  0             292107.6600   0.0336  0.050   0.0337 0.62  
 763: 47  3 44  0   46  3 43  0             292107.6600   0.0336  0.050   0.0337 0.38  
 764: 46  4 42  0   45  4 41  0             292108.6998   0.0072  0.050   0.0073 0.63  
 765: 46  5 42  0   45  5 41  0             292108.6998   0.0072  0.050   0.0073 0.37  
 766: 45  6 40  0   44  6 39  0             292109.6635  -0.0262  0.050  -0.0262 0.63  
 767: 45  5 40  0   44  5 39  0             292109.6635  -0.0262  0.050  -0.0262 0.37  
 768: 44  6 38  0   43  6 37  0             292110.8445   0.0203  0.050   0.0203 0.62  
 769: 44  7 38  0   43  7 37  0             292110.8445   0.0203  0.050   0.0203 0.38  
 770: 43  8 36  0   42  8 35  0             292112.3861   0.0206  0.050   0.0207 0.62  
 771: 43  7 36  0   42  7 35  0             292112.3861   0.0206  0.050   0.0207 0.38  
 772: 42  8 34  0   41  8 33  0             292114.6916   0.0141  0.050   0.0141 0.63  
 773: 42  9 34  0   41  9 33  0             292114.6916   0.0141  0.050   0.0141 0.37  
 774: 41  9 32  0   40  9 31  0             292118.2398  -0.0282  0.050  -0.0282 0.38  
 775: 41 10 32  0   40 10 31  0             292118.2398  -0.0282  0.050  -0.0282 0.62  
 776: 40 11 30  0   39 11 29  0             292123.9210   0.0520  0.050   0.0521 0.37  
 777: 40 10 30  0   39 10 29  0             292123.9210   0.0520  0.050   0.0521 0.63  
 778: 39 11 28  0   38 11 27  0             292132.5665  -0.0030  0.050  -0.0031 0.38  
 779: 39 12 28  0   38 12 27  0             292132.5665  -0.0030  0.050  -0.0031 0.62  
 780: 38 13 26  0   37 13 25  0             292146.0154  -0.0317  0.050  -0.0317 0.37  
 781: 38 12 26  0   37 12 25  0             292146.0154  -0.0317  0.050  -0.0317 0.63  
 782: 37 13 24  0   36 13 23  0             292166.9921   0.0117  0.050   0.0118 0.37  
 783: 37 14 24  0   36 14 23  0             292166.9921   0.0117  0.050   0.0118 0.63  
 784: 36 14 22  0   35 14 21  0             292199.8434   0.0157  0.050   0.0157 0.62  
 785: 36 15 22  0   35 15 21  0             292199.8434   0.0157  0.050   0.0157 0.38  
 786: 35 16 20  0   34 16 19  0             292252.3674  -0.0111  0.050  -0.0111 0.63  
 787: 35 15 20  0   34 15 19  0             292252.3674  -0.0111  0.050  -0.0111 0.37  
 788: 34 16 18  0   33 16 17  0             292339.0240  -0.0614  0.050  -0.0614 0.63  
 789: 34 17 18  0   33 17 17  0             292339.0240  -0.0614  0.050  -0.0614 0.37  
 790: 33 18 16  0   32 18 15  0             292488.9354  -0.0156  0.050  -0.0170 0.62  
 791: 33 17 16  0   32 17 15  0             292488.9354  -0.0190  0.050  -0.0170 0.38  
 792: 31 20 12  0   30 20 11  0             293325.0046  -0.0334  0.050               
 793: 30 25  5  0   29 25  4  0             297112.5331  -0.0319  0.050               
 794: 51  0 51  0   50  0 50  0             297884.4024  -0.0123  0.050  -0.0123 0.63  
 795: 51  1 51  0   50  1 50  0             297884.4024  -0.0123  0.050  -0.0123 0.37  
 796: 50  2 49  0   49  2 48  0             297886.5821   0.0334  0.050   0.0335 0.62  
 797: 50  1 49  0   49  1 48  0             297886.5821   0.0334  0.050   0.0335 0.38  
 798: 49  2 47  0   48  2 46  0             297888.1699  -0.0184  0.050  -0.0184 0.63  
 799: 49  3 47  0   48  3 46  0             297888.1699  -0.0184  0.050  -0.0184 0.37  
 800: 48  4 45  0   47  4 44  0             297889.4307  -0.0138  0.050  -0.0139 0.62  
 801: 48  3 45  0   47  3 44  0             297889.4307  -0.0138  0.050  -0.0139 0.38  
 802: 47  5 43  0   46  5 42  0             297890.4893   0.0422  0.050   0.0423 0.37  
 803: 47  4 43  0   46  4 42  0             297890.4893   0.0422  0.050   0.0423 0.63  
 804: 46  6 41  0   45  6 40  0             297891.4030   0.0505  0.050   0.0505 0.62  
 805: 46  5 41  0   45  5 40  0             297891.4030   0.0505  0.050   0.0505 0.38  
 806: 45  6 39  0   44  6 38  0             297892.3786   0.0216  0.050   0.0217 0.63  
 807: 45  7 39  0   44  7 38  0             297892.3786   0.0216  0.050   0.0217 0.37  
 808: 44  7 37  0   43  7 36  0             297893.6861  -0.0274  0.050  -0.0274 0.38  
 809: 44  8 37  0   43  8 36  0             297893.6861  -0.0274  0.050  -0.0274 0.62  
 810: 43  9 35  0   42  9 34  0             297895.7569  -0.0025  0.050  -0.0025 0.38  
 811: 43  8 35  0   42  8 34  0             297895.7569  -0.0025  0.050  -0.0025 0.62  
 812: 42 10 33  0   41 10 32  0             297898.9593   0.0000  0.050   0.0000 0.62  
 813: 42  9 33  0   41  9 32  0             297898.9593   0.0000  0.050   0.0000 0.38  
 814: 41 10 31  0   40 10 30  0             297903.9589  -0.0143  0.050  -0.0144 0.62  
 815: 41 11 31  0   40 11 30  0             297903.9589  -0.0143  0.050  -0.0144 0.38  
 816: 40 12 29  0   39 12 28  0             297911.7765   0.0070  0.050   0.0071 0.62  
 817: 40 11 29  0   39 11 28  0             297911.7765   0.0070  0.050   0.0071 0.38  
 818: 39 12 27  0   38 12 26  0             297923.8173   0.0034  0.050   0.0035 0.62  
 819: 39 13 27  0   38 13 26  0             297923.8173   0.0034  0.050   0.0035 0.38  
 820: 38 14 25  0   37 14 24  0             297942.4056  -0.0002  0.050  -0.0003 0.63  
 821: 38 13 25  0   37 13 24  0             297942.4056  -0.0002  0.050  -0.0003 0.37  
 822: 37 14 23  0   36 14 22  0             297971.3097   0.0169  0.050   0.0169 0.63  
 823: 37 15 23  0   36 15 22  0             297971.3097   0.0169  0.050   0.0169 0.37  
 824: 36 15 21  0   35 15 20  0             298016.8806   0.0203  0.050   0.0204 0.38  
 825: 36 16 21  0   35 16 20  0             298016.8806   0.0203  0.050   0.0204 0.62  
 826: 35 17 19  0   34 17 18  0             298090.5675  -0.0283  0.050  -0.0283 0.38  
 827: 35 16 19  0   34 16 18  0             298090.5675  -0.0283  0.050  -0.0283 0.62  
 828: 34 18 17  0   33 18 16  0             298214.6920   0.0491  0.050   0.0490 0.62  
 829: 34 17 17  0   33 17 16  0             298214.6920   0.0487  0.050   0.0490 0.38  
 830: 33 19 15  0   32 19 14  0             298435.8803   0.0089  0.050  -0.0355 0.38  
 831: 33 18 15  0   32 18 14  0             298435.8803  -0.0622  0.050  -0.0355 0.62  
 832: 30 22  9  0   29 22  8  0             298836.1665   0.0035  0.050               
 833: 32 20 13  0   31 20 12  0             298865.1711   0.0378  0.050               
 834: 52  0 52  0   51  0 51  0             303666.2293   0.0524  0.050   0.0525 0.62  
 835: 52  1 52  0   51  1 51  0             303666.2293   0.0524  0.050   0.0525 0.38  
 836: 51  2 50  0   50  2 49  0             303668.2891  -0.0111  0.050  -0.0112 0.62  
 837: 51  1 50  0   50  1 49  0             303668.2891  -0.0111  0.050  -0.0112 0.38  
 838: 50  3 48  0   49  3 47  0             303669.8929  -0.0220  0.050  -0.0221 0.38  
 839: 50  2 48  0   49  2 47  0             303669.8929  -0.0220  0.050  -0.0221 0.62  
 840: 49  4 46  0   48  4 45  0             303671.1459   0.0165  0.050   0.0166 0.63  
 841: 49  3 46  0   48  3 45  0             303671.1459   0.0165  0.050   0.0166 0.37  
 842: 48  4 44  0   47  4 43  0             303672.0618  -0.0073  0.050  -0.0073 0.63  
 843: 48  5 44  0   47  5 43  0             303672.0618  -0.0073  0.050  -0.0073 0.37  
 844: 47  6 42  0   46  6 41  0             303672.8628  -0.0227  0.050  -0.0227 0.62  
 845: 47  5 42  0   46  5 41  0             303672.8628  -0.0227  0.050  -0.0227 0.38  
 846: 46  6 40  0   45  6 39  0             303673.7605  -0.0044  0.050  -0.0044 0.63  
 847: 46  7 40  0   45  7 39  0             303673.7605  -0.0044  0.050  -0.0044 0.37  
 848: 45  8 38  0   44  8 37  0             303674.9207  -0.0249  0.050  -0.0250 0.62  
 849: 45  7 38  0   44  7 37  0             303674.9207  -0.0249  0.050  -0.0250 0.38  
 850: 44  9 36  0   43  9 35  0             303676.8215   0.0798  0.050   0.0799 0.38  
 851: 44  8 36  0   43  8 35  0             303676.8215   0.0798  0.050   0.0799 0.62  
 852: 43 10 34  0   42 10 33  0             303679.5808   0.0010  0.050   0.0011 0.63  
 853: 43  9 34  0   42  9 33  0             303679.5808   0.0010  0.050   0.0011 0.37  
 854: 42 11 32  0   41 11 31  0             303684.0365  -0.0218  0.050               
 855: 41 12 30  0   40 12 29  0             303691.0183  -0.0241  0.050  -0.0241 0.62  
 856: 41 11 30  0   40 11 29  0             303691.0183  -0.0241  0.050  -0.0241 0.38  
 857: 40 13 28  0   39 13 27  0             303701.8023  -0.0199  0.050  -0.0199 0.38  
 858: 40 12 28  0   39 12 27  0             303701.8023  -0.0199  0.050  -0.0199 0.62  
 859: 39 13 26  0   38 13 25  0             303718.3489  -0.0371  0.050  -0.0372 0.38  
 860: 39 14 26  0   38 14 25  0             303718.3489  -0.0371  0.050  -0.0372 0.62  
 861: 38 15 24  0   37 15 23  0             303743.9628   0.0504  0.050   0.0504 0.38  
 862: 38 14 24  0   37 14 23  0             303743.9628   0.0504  0.050   0.0504 0.62  
 863: 37 16 22  0   36 16 21  0             303783.6466  -0.0485  0.050  -0.0486 0.63  
 864: 37 15 22  0   36 15 21  0             303783.6466  -0.0485  0.050  -0.0486 0.37  
 865: 36 16 20  0   35 16 19  0             303846.9709  -0.0258  0.050  -0.0258 0.62  
 866: 36 17 20  0   35 17 19  0             303846.9709  -0.0258  0.050  -0.0258 0.38  
 867: 34 19 16  0   33 19 15  0             304130.6016  -0.0290  0.050  -0.0345 0.38  
 868: 34 18 16  0   33 18 15  0             304130.6016  -0.0378  0.050  -0.0345 0.62  
 869: 33 20 14  0   32 20 13  0             304463.9939  -0.0969  0.050               
 870: 33 19 14  0   32 19 13  0             304465.3196   0.0141  0.050               
 871: 31 22 10  0   30 22  9  0             305671.9024   0.0579  0.050               
 872: 53  1 53  0   52  1 52  0             309447.7803  -0.0216  0.050  -0.0216 0.37  
 873: 53  0 53  0   52  0 52  0             309447.7803  -0.0216  0.050  -0.0216 0.63  
 874: 52  1 51  0   51  1 50  0             309449.9054  -0.0095  0.050  -0.0096 0.38  
 875: 52  2 51  0   51  2 50  0             309449.9054  -0.0095  0.050  -0.0096 0.62  
 876: 51  3 49  0   50  3 48  0             309451.5179   0.0129  0.050   0.0130 0.38  
 877: 51  2 49  0   50  2 48  0             309451.5179   0.0129  0.050   0.0130 0.62  
 878: 50  3 47  0   49  3 46  0             309452.6737  -0.0041  0.050  -0.0042 0.38  
 879: 50  4 47  0   49  4 46  0             309452.6737  -0.0041  0.050  -0.0042 0.62  
 880: 49  4 45  0   48  4 44  0             309453.5628   0.0064  0.050   0.0064 0.62  
 881: 49  5 45  0   48  5 44  0             309453.5628   0.0064  0.050   0.0064 0.38  
 882: 48  6 43  0   47  6 42  0             309454.2514  -0.0343  0.050  -0.0344 0.62  
 883: 48  5 43  0   47  5 42  0             309454.2514  -0.0343  0.050  -0.0344 0.38  
 884: 47  7 41  0   46  7 40  0             309455.0313  -0.0131  0.050  -0.0132 0.38  
 885: 47  6 41  0   46  6 40  0             309455.0313  -0.0131  0.050  -0.0132 0.62  
 886: 46  8 39  0   45  8 38  0             309456.0274  -0.0298  0.050  -0.0299 0.62  
 887: 46  7 39  0   45  7 38  0             309456.0274  -0.0298  0.050  -0.0299 0.38  
 888: 45  9 37  0   44  9 36  0             309457.6007  -0.0169  0.050  -0.0169 0.38  
 889: 45  8 37  0   44  8 36  0             309457.6007  -0.0169  0.050  -0.0169 0.62  
 890: 44 10 35  0   43 10 34  0             309460.0641  -0.0549  0.050  -0.0549 0.63  
 891: 44  9 35  0   43  9 34  0             309460.0641  -0.0549  0.050  -0.0549 0.37  
 892: 43 11 33  0   42 11 32  0             309464.1082   0.0016  0.050   0.0016 0.37  
 893: 43 10 33  0   42 10 32  0             309464.1082   0.0016  0.050   0.0016 0.63  
 894: 42 11 31  0   41 11 30  0             309470.3104  -0.0469  0.050  -0.0469 0.37  
 895: 42 12 31  0   41 12 30  0             309470.3104  -0.0469  0.050  -0.0469 0.63  
 896: 41 13 29  0   40 13 28  0             309479.9796  -0.0335  0.050  -0.0335 0.37  
 897: 41 12 29  0   40 12 28  0             309479.9796  -0.0335  0.050  -0.0335 0.63  
 898: 40 14 27  0   39 14 26  0             309494.7913  -0.0147  0.050  -0.0147 0.63  
 899: 40 13 27  0   39 13 26  0             309494.7913  -0.0147  0.050  -0.0147 0.37  
 900: 39 14 25  0   38 14 24  0             309517.4954   0.0409  0.050   0.0409 0.62  
 901: 39 15 25  0   38 15 24  0             309517.4954   0.0409  0.050   0.0409 0.38  
 902: 38 15 23  0   37 15 22  0             309552.3579  -0.0338  0.050  -0.0339 0.37  
 903: 38 16 23  0   37 16 22  0             309552.3579  -0.0338  0.050  -0.0339 0.63  
 904: 37 17 21  0   36 17 20  0             309607.1618  -0.0201  0.050  -0.0202 0.38  
 905: 37 16 21  0   36 16 20  0             309607.1618  -0.0201  0.050  -0.0202 0.62  
 906: 36 17 19  0   35 17 18  0             309695.4599  -0.0026  0.050  -0.0026 0.38  
 907: 36 18 19  0   35 18 18  0             309695.4599  -0.0026  0.050  -0.0026 0.62  
 908: 34 20 15  0   33 20 14  0             310108.0092  -0.0124  0.050  -0.0764 0.62  
 909: 34 19 15  0   33 19 14  0             310108.0092  -0.1825  0.050  -0.0764 0.38  
 910: 33 20 13  0   32 20 12  0             310637.8224  -0.0577  0.050               
 911: 32 22 11  0   31 22 10  0             311485.2392   0.0009  0.050               
 912: 54  0 54  0   53  0 53  0             315229.3478   0.0605  0.050   0.0605 0.62  
 913: 54  1 54  0   53  1 53  0             315229.3478   0.0605  0.050   0.0605 0.38  
 914: 53  2 52  0   52  2 51  0             315231.3875  -0.0025  0.050  -0.0025 0.63  
 915: 53  1 52  0   52  1 51  0             315231.3875  -0.0025  0.050  -0.0025 0.37  
 916: 52  3 50  0   51  3 49  0             315232.9361  -0.0193  0.050  -0.0193 0.38  
 917: 52  2 50  0   51  2 49  0             315232.9361  -0.0193  0.050  -0.0193 0.62  
 918: 51  4 48  0   50  4 47  0             315234.1231   0.0355  0.050   0.0356 0.63  
 919: 51  3 48  0   50  3 47  0             315234.1231   0.0355  0.050   0.0356 0.37  
 920: 49  5 44  0   48  5 43  0             315235.5802   0.0298  0.050   0.0298 0.37  
 921: 49  6 44  0   48  6 43  0             315235.5802   0.0298  0.050   0.0298 0.63  
 922: 48  7 42  0   47  7 41  0             315236.2005   0.0083  0.050   0.0083 0.38  
 923: 48  6 42  0   47  6 41  0             315236.2005   0.0083  0.050   0.0083 0.62  
 924: 47  8 40  0   46  8 39  0             315237.0110  -0.0332  0.050  -0.0332 0.62  
 925: 47  7 40  0   46  7 39  0             315237.0110  -0.0332  0.050  -0.0332 0.38  
 926: 46  9 38  0   45  9 37  0             315238.4003   0.0189  0.050   0.0190 0.37  
 927: 46  8 38  0   45  8 37  0             315238.4003   0.0189  0.050   0.0190 0.63  
 928: 45 10 36  0   44 10 35  0             315240.5723   0.0041  0.050   0.0042 0.63  
 929: 45  9 36  0   44  9 35  0             315240.5723   0.0041  0.050   0.0042 0.37  
 930: 44 11 34  0   43 11 33  0             315244.1091   0.0061  0.050   0.0062 0.37  
 931: 44 10 34  0   43 10 33  0             315244.1091   0.0061  0.050   0.0062 0.63  
 932: 43 11 32  0   42 11 31  0             315249.6607  -0.0266  0.050  -0.0266 0.37  
 933: 43 12 32  0   42 12 31  0             315249.6607  -0.0266  0.050  -0.0266 0.63  
 934: 42 13 30  0   41 13 29  0             315258.3451   0.0072  0.050   0.0072 0.37  
 935: 42 12 30  0   41 12 29  0             315258.3451   0.0072  0.050   0.0072 0.63  
 936: 41 14 28  0   40 14 27  0             315271.5839   0.0109  0.050   0.0109 0.62  
 937: 41 13 28  0   40 13 27  0             315271.5839   0.0109  0.050   0.0109 0.38  
 938: 40 14 26  0   39 14 25  0             315291.7423   0.0068  0.050   0.0068 0.63  
 939: 40 15 26  0   39 15 25  0             315291.7423   0.0068  0.050   0.0068 0.37  
 940: 39 16 24  0   38 16 23  0             315322.5928   0.0199  0.050   0.0199 0.62  
 941: 39 15 24  0   38 15 23  0             315322.5928   0.0199  0.050   0.0199 0.38  
 942: 38 16 22  0   37 16 21  0             315370.3066  -0.0264  0.050  -0.0264 0.62  
 943: 38 17 22  0   37 17 21  0             315370.3066  -0.0264  0.050  -0.0264 0.38  
 944: 37 17 20  0   36 17 19  0             315445.9819   0.0145  0.050   0.0145 0.38  
 945: 37 18 20  0   36 18 19  0             315445.9819   0.0145  0.050   0.0145 0.62  
 946: 36 19 18  0   35 19 17  0             315569.9580   0.0378  0.050   0.0378 0.38  
 947: 36 18 18  0   35 18 17  0             315569.9580   0.0377  0.050   0.0378 0.62  
 948: 35 20 16  0   34 20 15  0             315783.7425   0.0309  0.050   0.0226 0.62  
 949: 35 19 16  0   34 19 15  0             315783.7425   0.0087  0.050   0.0226 0.38  
 950: 34 20 14  0   33 20 13  0             316184.2501  -0.0347  0.050               
 951: 33 21 12  0   32 21 11  0             317130.4073  -0.0661  0.050               
 952: 32 23 10  0   31 23  9  0             317236.0794  -0.0604  0.050               
 953: 55  0 55  0   54  0 54  0             321010.6218  -0.0085  0.050  -0.0086 0.63  
 954: 55  1 55  0   54  1 54  0             321010.6218  -0.0085  0.050  -0.0086 0.37  
 955: 54  1 53  0   53  1 52  0             321012.6606  -0.0623  0.050  -0.0624 0.37  
 956: 54  2 53  0   53  2 52  0             321012.6606  -0.0623  0.050  -0.0624 0.63  
 957: 53  3 51  0   52  3 50  0             321014.1992  -0.0648  0.050  -0.0649 0.38  
 958: 53  2 51  0   52  2 50  0             321014.1992  -0.0648  0.050  -0.0649 0.62  
 959: 52  4 49  0   51  4 48  0             321015.3247  -0.0310  0.050  -0.0310 0.63  
 960: 52  3 49  0   51  3 48  0             321015.3247  -0.0310  0.050  -0.0310 0.37  
 961: 50  5 45  0   49  5 44  0             321016.7397   0.0635  0.050   0.0635 0.37  
 962: 50  6 45  0   49  6 44  0             321016.7397   0.0635  0.050   0.0635 0.63  
 963: 48  8 41  0   47  8 40  0             321017.8884  -0.0138  0.050  -0.0138 0.62  
 964: 48  7 41  0   47  7 40  0             321017.8884  -0.0138  0.050  -0.0138 0.38  
 965: 47  8 39  0   46  8 38  0             321019.0068  -0.0205  0.050  -0.0205 0.63  
 966: 47  9 39  0   46  9 38  0             321019.0068  -0.0205  0.050  -0.0205 0.37  
 967: 45 11 35  0   44 11 34  0             321024.0118  -0.0222  0.050  -0.0222 0.38  
 968: 45 10 35  0   44 10 34  0             321024.0118  -0.0222  0.050  -0.0222 0.62  
 969: 44 12 33  0   43 12 32  0             321029.0433   0.0336  0.050   0.0336 0.62  
 970: 44 11 33  0   43 11 32  0             321029.0433   0.0336  0.050   0.0336 0.38  
 971: 43 13 31  0   42 13 30  0             321036.6740  -0.0815  0.050  -0.0816 0.37  
 972: 43 12 31  0   42 12 30  0             321036.6740  -0.0815  0.050  -0.0816 0.63  
 973: 42 13 29  0   41 13 28  0             321048.5857  -0.0251  0.050  -0.0251 0.38  
 974: 42 14 29  0   41 14 28  0             321048.5857  -0.0251  0.050  -0.0251 0.62  
 975: 41 15 27  0   40 15 26  0             321066.6412   0.0319  0.050   0.0320 0.37  
 976: 41 14 27  0   40 14 26  0             321066.6412   0.0319  0.050   0.0320 0.63  
 977: 40 16 25  0   39 16 24  0             321093.9784   0.0334  0.050   0.0335 0.62  
 978: 40 15 25  0   39 15 24  0             321093.9784   0.0334  0.050   0.0335 0.38  
 979: 39 17 23  0   38 17 22  0             321135.7769  -0.0558  0.050  -0.0558 0.37  
 980: 39 16 23  0   38 16 22  0             321135.7769  -0.0558  0.050  -0.0558 0.63  
 981: 37 19 19  0   36 19 18  0             321306.0748  -0.0258  0.050  -0.0259 0.38  
 982: 37 18 19  0   36 18 18  0             321306.0748  -0.0258  0.050  -0.0259 0.62  
 983: 35 21 15  0   34 21 14  0             321796.3564   0.2524  0.050   0.0063 0.37  
 984: 35 20 15  0   34 20 14  0             321796.3564  -0.1409  0.050   0.0063 0.63  
 985: 34 22 13  0   33 22 12  0             322405.0026  -0.0013  0.050               
 986: 56  0 56  0   55  0 55  0             326791.8461   0.0174  0.050   0.0175 0.63  
 987: 56  1 56  0   55  1 55  0             326791.8461   0.0174  0.050   0.0175 0.37  
 988: 55  2 54  0   54  2 53  0             326793.9048  -0.0062  0.050  -0.0063 0.62  
 989: 55  1 54  0   54  1 53  0             326793.9048  -0.0062  0.050  -0.0063 0.38  
 990: 54  3 52  0   53  3 51  0             326795.3916  -0.0363  0.050  -0.0364 0.37  
 991: 54  2 52  0   53  2 51  0             326795.3916  -0.0363  0.050  -0.0364 0.63  
 992: 53  4 50  0   52  4 49  0             326796.4473  -0.0323  0.050  -0.0324 0.62  
 993: 53  3 50  0   52  3 49  0             326796.4473  -0.0323  0.050  -0.0324 0.38  
 994: 48  8 40  0   47  8 39  0             326799.5689   0.0186  0.050   0.0186 0.62  
 995: 48  9 40  0   47  9 39  0             326799.5689   0.0186  0.050   0.0186 0.38  
 996: 47  9 38  0   46  9 37  0             326801.1523  -0.0108  0.050  -0.0108 0.38  
 997: 47 10 38  0   46 10 37  0             326801.1523  -0.0108  0.050  -0.0108 0.62  
 998: 46 10 36  0   45 10 35  0             326803.8571  -0.0310  0.050  -0.0311 0.63  
 999: 46 11 36  0   45 11 35  0             326803.8571  -0.0310  0.050  -0.0311 0.37  
1000: 44 12 32  0   43 12 31  0             326815.2367   0.0047  0.050   0.0048 0.62  
1001: 44 13 32  0   43 13 31  0             326815.2367   0.0047  0.050   0.0048 0.38  
1002: 43 14 30  0   42 14 29  0             326825.7875  -0.0694  0.050  -0.0694 0.63  
1003: 43 13 30  0   42 13 29  0             326825.7875  -0.0694  0.050  -0.0694 0.37  
1004: 42 14 28  0   41 14 27  0             326841.9486  -0.0085  0.050  -0.0085 0.62  
1005: 42 15 28  0   41 15 27  0             326841.9486  -0.0085  0.050  -0.0085 0.38  
1006: 41 16 26  0   40 16 25  0             326866.3028   0.0261  0.050   0.0261 0.62  
1007: 41 15 26  0   40 15 25  0             326866.3028   0.0261  0.050   0.0261 0.38  
1008: 40 16 24  0   39 16 23  0             326903.2144   0.0055  0.050   0.0056 0.63  
1009: 40 17 24  0   39 17 23  0             326903.2144   0.0055  0.050   0.0056 0.37  
1010: 39 18 22  0   38 18 21  0             326960.0471  -0.0403  0.050  -0.0403 0.62  
1011: 39 17 22  0   38 17 21  0             326960.0471  -0.0403  0.050  -0.0403 0.38  
1012: 38 19 20  0   37 19 19  0             327049.8104   0.0153  0.050   0.0154 0.37  
1013: 38 18 20  0   37 18 19  0             327049.8104   0.0153  0.050   0.0154 0.63  
1014: 37 20 18  0   36 20 17  0             327196.4257  -0.0505  0.050  -0.0507 0.62  
1015: 37 19 18  0   36 19 17  0             327196.4257  -0.0508  0.050  -0.0507 0.38  
1016: 36 21 16  0   35 21 15  0             327449.5468   0.0179  0.050  -0.0155 0.38  
1017: 36 20 16  0   35 20 15  0             327449.5468  -0.0356  0.050  -0.0155 0.62  
1018: 33 24 10  0   32 24  9  0             328652.7300  -0.0133  0.050               
1019: 34 23 12  0   33 23 11  0             328805.1398   0.0796  0.050               
1020: 32 23  9  0   31 23  8  0             331744.9371   0.0346  0.050               
1021: 57  1 57  0   56  1 56  0             332572.8717  -0.0076  0.050  -0.0077 0.37  
1022: 57  0 57  0   56  0 56  0             332572.8717  -0.0076  0.050  -0.0077 0.63  
1023: 56  1 55  0   55  1 54  0             332574.9214  -0.0304  0.050  -0.0304 0.37  
1024: 56  2 55  0   55  2 54  0             332574.9214  -0.0304  0.050  -0.0304 0.63  
1025: 55  3 53  0   54  3 52  0             332576.4501   0.0054  0.050   0.0054 0.37  
1026: 55  2 53  0   54  2 52  0             332576.4501   0.0054  0.050   0.0054 0.63  
1027: 48  9 39  0   47  9 38  0             332581.3157   0.0207  0.050   0.0207 0.38  
1028: 48 10 39  0   47 10 38  0             332581.3157   0.0207  0.050   0.0207 0.62  
1029: 47 11 37  0   46 11 36  0             332583.6382  -0.0168  0.050  -0.0169 0.38  
1030: 47 10 37  0   46 10 36  0             332583.6382  -0.0168  0.050  -0.0169 0.62  
1031: 46 12 35  0   45 12 34  0             332587.4770  -0.0792  0.050  -0.0793 0.63  
1032: 46 11 35  0   45 11 34  0             332587.4770  -0.0792  0.050  -0.0793 0.37  
1033: 45 13 33  0   44 13 32  0             332593.7780   0.0402  0.050   0.0402 0.38  
1034: 45 12 33  0   44 12 32  0             332593.7780   0.0402  0.050   0.0402 0.62  
1035: 44 14 31  0   43 14 30  0             332603.2014  -0.0578  0.050  -0.0579 0.62  
1036: 44 13 31  0   43 13 30  0             332603.2014  -0.0578  0.050  -0.0579 0.38  
1037: 43 15 29  0   42 15 28  0             332617.6118  -0.0711  0.050  -0.0712 0.37  
1038: 43 14 29  0   42 14 28  0             332617.6118  -0.0711  0.050  -0.0712 0.63  
1039: 42 15 27  0   41 15 26  0             332639.3281  -0.0555  0.050  -0.0555 0.37  
1040: 42 16 27  0   41 16 26  0             332639.3281  -0.0555  0.050  -0.0555 0.63  
1041: 41 17 25  0   40 17 24  0             332672.0748  -0.0195  0.050  -0.0195 0.38  
1042: 41 16 25  0   40 16 24  0             332672.0748  -0.0195  0.050  -0.0195 0.62  
1043: 40 18 23  0   39 18 22  0             332721.8831  -0.0325  0.050  -0.0325 0.63  
1044: 40 17 23  0   39 17 22  0             332721.8831  -0.0325  0.050  -0.0325 0.37  
1045: 39 19 21  0   38 19 20  0             332799.2712  -0.0187  0.050  -0.0188 0.37  
1046: 39 18 21  0   38 18 20  0             332799.2712  -0.0187  0.050  -0.0188 0.63  
1047: 38 20 19  0   37 20 18  0             332923.1768   0.0224  0.050   0.0225 0.62  
1048: 38 19 19  0   37 19 18  0             332923.1768   0.0224  0.050   0.0225 0.38  
1049: 32 24  8  0   31 24  7  0             333036.9169   0.0134  0.050               
1050: 37 21 17  0   36 21 16  0             333130.5977   0.0289  0.050   0.0246 0.38  
1051: 37 20 17  0   36 20 16  0             333130.5977   0.0220  0.050   0.0246 0.62  
1052: 36 22 15  0   35 22 14  0             333502.0733   0.0423  0.050               
1053: 58  1 58  0   57  1 57  0             338353.7528  -0.0272  0.050  -0.0272 0.38  
1054: 58  0 58  0   57  0 57  0             338353.7528  -0.0272  0.050  -0.0272 0.62  
1055: 57  2 56  0   56  2 55  0             338355.8334  -0.0091  0.050  -0.0091 0.62  
1056: 57  1 56  0   56  1 55  0             338355.8334  -0.0091  0.050  -0.0091 0.38  
1057: 56  3 54  0   55  3 53  0             338357.2524  -0.0591  0.050  -0.0592 0.38  
1058: 56  2 54  0   55  2 53  0             338357.2524  -0.0591  0.050  -0.0592 0.62  
1059: 49 10 40  0   48 10 39  0             338361.3077   0.0000  0.050   0.0000 0.63  
1060: 49  9 40  0   48  9 39  0             338361.3077   0.0000  0.050   0.0000 0.37  
1061: 48 11 38  0   47 11 37  0             338363.2924  -0.0330  0.050  -0.0330 0.38  
1062: 48 10 38  0   47 10 37  0             338363.2924  -0.0330  0.050  -0.0330 0.62  
1063: 47 12 36  0   46 12 35  0             338366.7816   0.0331  0.050   0.0331 0.63  
1064: 47 11 36  0   46 11 35  0             338366.7816   0.0331  0.050   0.0331 0.37  
1065: 46 13 34  0   45 13 33  0             338372.2776   0.0295  0.050   0.0296 0.37  
1066: 46 12 34  0   45 12 33  0             338372.2776   0.0295  0.050   0.0296 0.63  
1067: 45 14 32  0   44 14 31  0             338380.8659   0.0919  0.050   0.0920 0.62  
1068: 45 13 32  0   44 13 31  0             338380.8659   0.0919  0.050   0.0920 0.38  
1069: 44 15 30  0   43 15 29  0             338393.7500   0.0425  0.050   0.0425 0.38  
1070: 44 14 30  0   43 14 29  0             338393.7500   0.0425  0.050   0.0425 0.62  
1071: 42 17 26  0   41 17 25  0             338442.1577  -0.0431  0.050  -0.0432 0.38  
1072: 42 16 26  0   41 16 25  0             338442.1577  -0.0431  0.050  -0.0432 0.62  
1073: 41 18 24  0   40 18 23  0             338486.0676  -0.0140  0.050  -0.0140 0.62  
1074: 41 17 24  0   40 17 23  0             338486.0676  -0.0140  0.050  -0.0140 0.38  
1075: 40 19 22  0   39 19 21  0             338553.2842  -0.0414  0.050  -0.0414 0.38  
1076: 40 18 22  0   39 18 21  0             338553.2842  -0.0414  0.050  -0.0414 0.62  
1077: 39 20 20  0   38 20 19  0             338659.0364   0.0181  0.050   0.0181 0.62  
1078: 39 19 20  0   38 19 19  0             338659.0364   0.0181  0.050   0.0181 0.38  
1079: 38 21 18  0   37 21 17  0             338831.5497  -0.0140  0.050  -0.0145 0.37  
1080: 38 20 18  0   37 20 17  0             338831.5497  -0.0148  0.050  -0.0145 0.63  
1081: 37 22 16  0   36 22 15  0             339129.5223  -0.0316  0.050  -0.0790 0.62  
1082: 37 21 16  0   36 21 15  0             339129.5223  -0.1574  0.050  -0.0790 0.38  
1083: 36 22 14  0   35 22 13  0             339698.7754   0.0119  0.050               
1084: 59  1 59  0   58  1 58  0             344134.5584   0.0304  0.050   0.0304 0.38  
1085: 59  0 59  0   58  0 58  0             344134.5584   0.0304  0.050   0.0304 0.62  
1086: 58  2 57  0   57  2 56  0             344136.6083   0.0277  0.050   0.0277 0.62  
1087: 58  1 57  0   57  1 56  0             344136.6083   0.0277  0.050   0.0277 0.38  
1088: 57  3 55  0   56  3 54  0             344137.9755  -0.0504  0.050  -0.0504 0.38  
1089: 57  2 55  0   56  2 54  0             344137.9755  -0.0504  0.050  -0.0504 0.62  
1090: 55  5 51  0   54  5 50  0             344139.7045   0.2154  0.050  -0.0482 0.10  
1091: 55  4 51  0   54  4 50  0             344139.7045   0.2154  0.050  -0.0482 0.16  
1092: 54  5 49  0   53  5 48  0             344139.7045  -0.0302  0.050  -0.0482 0.10  
1093: 54  6 49  0   53  6 48  0             344139.7045  -0.0302  0.050  -0.0482 0.16  
1094: 53  7 47  0   52  7 46  0             344139.7045  -0.1340  0.050  -0.0482 0.09  
1095: 53  6 47  0   52  6 46  0             344139.7045  -0.1340  0.050  -0.0482 0.15  
1096: 52  8 45  0   51  8 44  0             344139.7045  -0.2648  0.050  -0.0482 0.15  
1097: 52  7 45  0   51  7 44  0             344139.7045  -0.2648  0.050  -0.0482 0.09  
1098: 49 10 39  0   48 10 38  0             344142.8586  -0.0321  0.050  -0.0321 0.63  
1099: 49 11 39  0   48 11 38  0             344142.8586  -0.0321  0.050  -0.0321 0.37  
1100: 48 12 37  0   47 12 36  0             344145.8932   0.0244  0.050   0.0245 0.62  
1101: 48 11 37  0   47 11 36  0             344145.8932   0.0244  0.050   0.0245 0.38  
1102: 47 12 35  0   46 12 34  0             344150.7590   0.0177  0.050   0.0177 0.63  
1103: 47 13 35  0   46 13 34  0             344150.7590   0.0177  0.050   0.0177 0.37  
1104: 46 13 33  0   45 13 32  0             344158.4063   0.0424  0.050   0.0424 0.38  
1105: 46 14 33  0   45 14 32  0             344158.4063   0.0424  0.050   0.0424 0.62  
1106: 45 15 31  0   44 15 30  0             344169.9763   0.0116  0.050   0.0117 0.37  
1107: 45 14 31  0   44 14 30  0             344169.9763   0.0116  0.050   0.0117 0.63  
1108: 44 16 29  0   43 16 28  0             344187.3155  -0.0413  0.050  -0.0414 0.62  
1109: 44 15 29  0   43 15 28  0             344187.3155  -0.0413  0.050  -0.0414 0.38  
1110: 43 16 27  0   42 16 26  0             344213.3288   0.0298  0.050   0.0298 0.62  
1111: 43 17 27  0   42 17 26  0             344213.3288   0.0298  0.050   0.0298 0.38  
1112: 42 18 25  0   41 18 24  0             344252.0728  -0.0589  0.050  -0.0589 0.62  
1113: 42 17 25  0   41 17 24  0             344252.0728  -0.0589  0.050  -0.0589 0.38  
1114: 41 19 23  0   40 19 22  0             344311.0025   0.0444  0.050   0.0445 0.38  
1115: 41 18 23  0   40 18 22  0             344311.0025   0.0444  0.050   0.0445 0.62  
1116: 40 20 21  0   39 20 20  0             344401.9072  -0.0536  0.050  -0.0537 0.63  
1117: 40 19 21  0   39 19 20  0             344401.9072  -0.0536  0.050  -0.0537 0.37  
1118: 39 21 19  0   38 21 18  0             344547.3011  -0.0150  0.050  -0.0151 0.38  
1119: 39 20 19  0   38 20 18  0             344547.3011  -0.0151  0.050  -0.0151 0.62  
1120: 38 22 17  0   37 22 16  0             344790.7800   0.0681  0.050   0.0619 0.62  
1121: 38 21 17  0   37 21 16  0             344790.7800   0.0514  0.050   0.0619 0.38  
1122: 37 23 15  0   36 23 14  0             345227.9460   0.0416  0.050               
1123: 37 22 15  0   36 22 14  0             345229.8153  -0.0046  0.050               
1124: 60  1 60  0   59  1 59  0             349915.1092  -0.0114  0.050  -0.0114 0.38  
1125: 60  0 60  0   59  0 59  0             349915.1092  -0.0114  0.050  -0.0114 0.62  
1126: 59  1 58  0   58  1 57  0             349917.2004   0.0370  0.050   0.0370 0.37  
1127: 59  2 58  0   58  2 57  0             349917.2004   0.0370  0.050   0.0370 0.63  
1128: 58  3 56  0   57  3 55  0             349918.5349  -0.0503  0.050  -0.0503 0.37  
1129: 58  2 56  0   57  2 55  0             349918.5349  -0.0503  0.050  -0.0503 0.63  
1130: 56  5 52  0   55  5 51  0             349920.1394   0.1853  0.050   0.0126 0.08  
1131: 56  4 52  0   55  4 51  0             349920.1394   0.1853  0.050   0.0126 0.13  
1132: 55  5 50  0   54  5 49  0             349920.1394   0.0153  0.050   0.0126 0.08  
1133: 55  6 50  0   54  6 49  0             349920.1394   0.0153  0.050   0.0126 0.13  
1134: 54  6 48  0   53  6 47  0             349920.1394   0.0118  0.050   0.0126 0.12  
1135: 53  8 46  0   52  8 45  0             349920.1394   0.0124  0.050   0.0126 0.12  
1136: 54  7 48  0   53  7 47  0             349920.1394   0.0118  0.050   0.0126 0.07  
1137: 53  7 46  0   52  7 45  0             349920.1394   0.0124  0.050   0.0126 0.07  
1138: 52  9 44  0   51  9 43  0             349920.1394  -0.1806  0.050   0.0126 0.07  
1139: 52  8 44  0   51  8 43  0             349920.1394  -0.1806  0.050   0.0126 0.12  
1140: 50 11 40  0   49 11 39  0             349922.4026   0.0591  0.050   0.0591 0.37  
1141: 50 10 40  0   49 10 39  0             349922.4026   0.0591  0.050   0.0591 0.63  
1142: 49 12 38  0   48 12 37  0             349924.8961  -0.0090  0.050  -0.0091 0.62  
1143: 49 11 38  0   48 11 37  0             349924.8961  -0.0090  0.050  -0.0091 0.38  
1144: 48 13 36  0   47 13 35  0             349929.1988   0.0002  0.050   0.0002 0.38  
1145: 48 12 36  0   47 12 35  0             349929.1988   0.0002  0.050   0.0002 0.62  
1146: 46 15 32  0   45 15 31  0             349946.4353   0.0359  0.050   0.0359 0.37  
1147: 46 14 32  0   45 14 31  0             349946.4353   0.0359  0.050   0.0359 0.63  
1148: 45 16 30  0   44 16 29  0             349962.0429   0.0400  0.050   0.0400 0.63  
1149: 45 15 30  0   44 15 29  0             349962.0429   0.0400  0.050   0.0400 0.37  
1150: 44 17 28  0   43 17 27  0             349985.1871  -0.0170  0.050  -0.0170 0.38  
1151: 44 16 28  0   43 16 27  0             349985.1871  -0.0170  0.050  -0.0170 0.62  
1152: 43 18 26  0   42 18 25  0             350019.7259   0.0158  0.050   0.0158 0.63  
1153: 43 17 26  0   42 17 25  0             350019.7259   0.0158  0.050   0.0158 0.37  
1154: 42 19 24  0   41 19 23  0             350071.3857  -0.0821  0.050  -0.0821 0.38  
1155: 42 18 24  0   41 18 23  0             350071.3857  -0.0821  0.050  -0.0821 0.62  
1156: 41 20 22  0   40 20 21  0             350150.3875  -0.0505  0.050  -0.0506 0.63  
1157: 41 19 22  0   40 19 21  0             350150.3875  -0.0505  0.050  -0.0506 0.37  
1158: 39 22 18  0   38 22 17  0             350476.0699  -0.0286  0.050  -0.0294 0.63  
1159: 39 21 18  0   38 21 17  0             350476.0699  -0.0307  0.050  -0.0294 0.37  
1160: 37 24 14  0   36 24 13  0             351479.7360   0.0222  0.050               
1161: 60  1 59  0   59  1 58  0             355697.5838  -0.0045  0.050  -0.0045 0.38  
1162: 60  2 59  0   59  2 58  0             355697.5838  -0.0045  0.050  -0.0045 0.62  
1163: 54  7 47  0   53  7 46  0             355700.2322   0.0980  0.050  -0.0801 0.08  
1164: 54  8 47  0   53  8 46  0             355700.2322   0.0980  0.050  -0.0801 0.13  
1165: 53  9 45  0   52  9 44  0             355700.2322   0.0713  0.050  -0.0801 0.08  
1166: 57  4 53  0   56  4 52  0             355700.2322  -0.0299  0.050  -0.0801 0.14  
1167: 55  6 49  0   54  6 48  0             355700.2322  -0.0304  0.050  -0.0801 0.14  
1168: 56  6 51  0   55  6 50  0             355700.2322  -0.1252  0.050  -0.0801 0.14  
1169: 56  5 51  0   55  5 50  0             355700.2322  -0.1252  0.050  -0.0801 0.08  
1170: 52  9 43  0   51  9 42  0             355700.2322  -0.3439  0.050  -0.0801 0.08  
1171: 52 10 43  0   51 10 42  0             355700.2322  -0.3439  0.050  -0.0801 0.13  
1172: 50 11 39  0   49 11 38  0             355703.7846  -0.0630  0.050  -0.0630 0.38  
1173: 50 12 39  0   49 12 38  0             355703.7846  -0.0630  0.050  -0.0630 0.62  
1174: 49 12 37  0   48 12 36  0             355707.6497   0.0460  0.050   0.0460 0.63  
1175: 49 13 37  0   48 13 36  0             355707.6497   0.0460  0.050   0.0460 0.37  
1176: 48 13 35  0   47 13 34  0             355713.6954   0.0476  0.050   0.0476 0.37  
1177: 48 14 35  0   47 14 34  0             355713.6954   0.0476  0.050   0.0476 0.63  
1178: 47 15 33  0   46 15 32  0             355722.9891   0.0237  0.050   0.0238 0.38  
1179: 47 14 33  0   46 14 32  0             355722.9891   0.0237  0.050   0.0238 0.62  
1180: 46 16 31  0   45 16 30  0             355736.9817   0.0082  0.050   0.0082 0.62  
1181: 46 15 31  0   45 15 30  0             355736.9817   0.0082  0.050   0.0082 0.38  
1182: 44 17 27  0   43 17 26  0             355788.5808   0.0470  0.050   0.0470 0.38  
1183: 44 18 27  0   43 18 26  0             355788.5808   0.0470  0.050   0.0470 0.62  
1184: 43 18 25  0   42 18 24  0             355834.3498   0.0504  0.050   0.0505 0.62  
1185: 43 19 25  0   42 19 24  0             355834.3498   0.0504  0.050   0.0505 0.38  
1186: 41 21 21  0   40 21 20  0             356009.5994  -0.0823  0.050  -0.0824 0.38  
1187: 41 20 21  0   40 20 20  0             356009.5994  -0.0823  0.050  -0.0824 0.62  
1188: 40 22 19  0   39 22 18  0             356179.3294  -0.0032  0.050  -0.0033 0.62  
1189: 40 21 19  0   39 21 18  0             356179.3294  -0.0034  0.050  -0.0033 0.38  
1190: 62  1 62  0   61  1 61  0             361475.7908  -0.0386  0.050  -0.0386 0.50  
1191: 62  0 62  0   61  0 61  0             361475.7908  -0.0386  0.050  -0.0386 0.50  
1192: 61  2 60  0   60  2 59  0             361477.8777   0.0248  0.050   0.0249 0.50  
1193: 61  1 60  0   60  1 59  0             361477.8777   0.0248  0.050   0.0249 0.50  
1194: 54  8 46  0   53  8 45  0             361480.2412   0.3881  0.050   0.0800 0.07  
1195: 54  9 46  0   53  9 45  0             361480.2412   0.3881  0.050   0.0800 0.07  
1196: 55  7 48  0   54  7 47  0             361480.2412   0.2534  0.050   0.0800 0.08  
1197: 55  8 48  0   54  8 47  0             361480.2412   0.2534  0.050   0.0800 0.08  
1198: 53 10 44  0   52 10 43  0             361480.2412   0.1824  0.050   0.0800 0.07  
1199: 53  9 44  0   52  9 43  0             361480.2412   0.1824  0.050   0.0800 0.07  
1200: 59  3 56  0   58  3 55  0             361480.2412   0.1943  0.050   0.0800 0.08  
1201: 56  7 50  0   55  7 49  0             361480.2412   0.0001  0.050   0.0800 0.08  
1202: 56  6 50  0   55  6 49  0             361480.2412   0.0001  0.050   0.0800 0.08  
1203: 58  4 54  0   57  4 53  0             361480.2412  -0.1694  0.050   0.0800 0.08  
1204: 58  5 54  0   57  5 53  0             361480.2412  -0.1694  0.050   0.0800 0.08  
1205: 57  6 52  0   56  6 51  0             361480.2412  -0.1911  0.050   0.0800 0.08  
1206: 57  5 52  0   56  5 51  0             361480.2412  -0.1911  0.050   0.0800 0.08  
1207: 50 12 38  0   49 12 37  0             361485.9975   0.0554  0.050   0.0555 0.50  
1208: 50 13 38  0   49 13 37  0             361485.9975   0.0554  0.050   0.0555 0.50  
1209: 48 14 34  0   47 14 33  0             361499.6590   0.0360  0.050   0.0360 0.50  
1210: 48 15 34  0   47 15 33  0             361499.6590   0.0360  0.050   0.0360 0.50  
1211: 47 15 32  0   46 15 31  0             361512.2630   0.0632  0.050   0.0632 0.50  
1212: 47 16 32  0   46 16 31  0             361512.2630   0.0632  0.050   0.0632 0.50  
1213: 46 17 30  0   45 17 29  0             361530.9092   0.0460  0.050   0.0460 0.50  
1214: 46 16 30  0   45 16 29  0             361530.9092   0.0460  0.050   0.0460 0.50  
1215: 45 18 28  0   44 18 27  0             361558.3434  -0.0327  0.050  -0.0327 0.50  
1216: 45 17 28  0   44 17 27  0             361558.3434  -0.0327  0.050  -0.0327 0.50  
1217: 44 18 26  0   43 18 25  0             361599.0781   0.0608  0.050   0.0608 0.50  
1218: 44 19 26  0   43 19 25  0             361599.0781   0.0608  0.050   0.0608 0.50  
1219: 63  1 63  0   62  1 62  0             367255.9880   0.0475  0.050   0.0475 0.50  
1220: 63  0 63  0   62  0 62  0             367255.9880   0.0475  0.050   0.0475 0.50  
1221: 62  1 61  0   61  1 60  0             367257.9006  -0.0536  0.050  -0.0536 0.50  
1222: 62  2 61  0   61  2 60  0             367257.9006  -0.0536  0.050  -0.0536 0.50  
1223: 51 12 39  0   50 12 38  0             367264.2292   0.0283  0.050   0.0283 0.50  
1224: 51 13 39  0   50 13 38  0             367264.2292   0.0283  0.050   0.0283 0.50  
1225: 50 14 37  0   49 14 36  0             367268.8843  -0.0230  0.050  -0.0231 0.50  
1226: 50 13 37  0   49 13 36  0             367268.8843  -0.0230  0.050  -0.0231 0.50  
1227: 49 14 35  0   48 14 34  0             367276.3525   0.0141  0.050   0.0142 0.50  
1228: 49 15 35  0   48 15 34  0             367276.3525   0.0141  0.050   0.0142 0.50  
1229: 48 15 33  0   47 15 32  0             367287.5453  -0.0788  0.050  -0.0789 0.50  
1230: 48 16 33  0   47 16 32  0             367287.5453  -0.0788  0.050  -0.0789 0.50  
1231: 47 17 31  0   46 17 30  0             367304.4379   0.0450  0.050   0.0450 0.50  
1232: 47 16 31  0   46 16 30  0             367304.4379   0.0450  0.050   0.0450 0.50  
1233: 46 18 29  0   45 18 28  0             367329.1138   0.0607  0.050   0.0607 0.50  
1234: 46 17 29  0   45 17 28  0             367329.1138   0.0607  0.050   0.0607 0.50  
1235: 45 19 27  0   44 19 26  0             367365.2908   0.0144  0.050   0.0144 0.50  
1236: 45 18 27  0   44 18 26  0             367365.2908   0.0144  0.050   0.0144 0.50  
1237: 64  0 64  0   63  0 63  0             373035.9807   0.0949  0.050   0.0950 0.50  
1238: 64  1 64  0   63  1 63  0             373035.9807   0.0949  0.050   0.0950 0.50  
1239: 51 13 38  0   50 13 37  0             373046.4674  -0.0108  0.050  -0.0109 0.50  
1240: 51 14 38  0   50 14 37  0             373046.4674  -0.0108  0.050  -0.0109 0.50  
1241: 50 15 36  0   49 15 35  0             373053.1433   0.0609  0.050   0.0609 0.50  
1242: 50 14 36  0   49 14 35  0             373053.1433   0.0609  0.050   0.0609 0.50  
1243: 49 15 34  0   48 15 33  0             373063.2059   0.0082  0.050   0.0082 0.50  
1244: 49 16 34  0   48 16 33  0             373063.2059   0.0082  0.050   0.0082 0.50  
1245: 48 16 32  0   47 16 31  0             373078.2933   0.0224  0.050   0.0224 0.50  
1246: 48 17 32  0   47 17 31  0             373078.2933   0.0224  0.050   0.0224 0.50  
1247: 65  0 65  0   64  0 64  0             378815.7261   0.0634  0.050   0.0635 0.50  
1248: 65  1 65  0   64  1 64  0             378815.7261   0.0634  0.050   0.0635 0.50  
1249: 52 14 39  0   51 14 38  0             378824.0267   0.0386  0.050   0.0387 0.50  
1250: 52 13 39  0   51 13 38  0             378824.0267   0.0386  0.050   0.0387 0.50  
1251: 51 14 37  0   50 14 36  0             378829.9174   0.0874  0.050   0.0875 0.50  
1252: 51 15 37  0   50 15 36  0             378829.9174   0.0874  0.050   0.0875 0.50  
1253: 50 15 35  0   49 15 34  0             378838.9070   0.0283  0.050   0.0284 0.50  
1254: 50 16 35  0   49 16 34  0             378838.9070   0.0283  0.050   0.0284 0.50  
1255: 48 17 31  0   47 17 30  0             378872.3849   0.0491  0.050   0.0491 0.50  
1256: 48 18 31  0   47 18 30  0             378872.3849   0.0491  0.050   0.0491 0.50  
1257: 66  0 66  0   65  0 65  0             384595.2333  -0.0351  0.050  -0.0352 0.50  
1258: 66  1 66  0   65  1 65  0             384595.2333  -0.0351  0.050  -0.0352 0.50  
1259: 62  5 58  0   61  5 57  0             384598.8447  -0.5116  0.050  -0.0193 0.09  
1260: 62  4 58  0   61  4 57  0             384598.8447  -0.5116  0.050  -0.0193 0.09  
1261: 63  3 60  0   62  3 59  0             384598.8447  -0.3614  0.050  -0.0193 0.09  
1262: 63  4 60  0   62  4 59  0             384598.8447  -0.3614  0.050  -0.0193 0.09  
1263: 61  5 56  0   60  5 55  0             384598.8447  -0.2472  0.050  -0.0193 0.08  
1264: 61  6 56  0   60  6 55  0             384598.8447  -0.2472  0.050  -0.0193 0.08  
1265: 64  2 62  0   63  2 61  0             384598.8447   0.3076  0.050  -0.0193 0.09  
1266: 64  3 62  0   63  3 61  0             384598.8447   0.3076  0.050  -0.0193 0.09  
1267: 54 12 42  0   53 12 41  0             384598.8447   0.4544  0.050  -0.0193 0.07  
1268: 54 13 42  0   53 13 41  0             384598.8447   0.4544  0.050  -0.0193 0.07  
1269: 60  6 54  0   59  6 53  0             384598.8447   0.3149  0.050  -0.0193 0.08  
1270: 60  7 54  0   59  7 53  0             384598.8447   0.3149  0.050  -0.0193 0.08  
1271: 53 14 40  0   52 14 39  0             384601.4032  -0.0194  0.050  -0.0195 0.50  
1272: 53 13 40  0   52 13 39  0             384601.4032  -0.0194  0.050  -0.0195 0.50  
1273: 52 14 38  0   51 14 37  0             384606.5644   0.0057  0.050   0.0057 0.50  
1274: 52 15 38  0   51 15 37  0             384606.5644   0.0057  0.050   0.0057 0.50  
1275: 51 15 36  0   50 15 35  0             384614.5653  -0.0659  0.050  -0.0659 0.50  
1276: 51 16 36  0   50 16 35  0             384614.5653  -0.0659  0.050  -0.0659 0.50  
1277: 50 16 34  0   49 16 33  0             384626.7751  -0.0241  0.050  -0.0241 0.50  
1278: 50 17 34  0   49 17 33  0             384626.7751  -0.0241  0.050  -0.0241 0.50  
1279: 49 17 32  0   48 17 31  0             384644.7739   0.0598  0.050   0.0599 0.50  
1280: 49 18 32  0   48 18 31  0             384644.7739   0.0598  0.050   0.0599 0.50  
1281: 48 19 30  0   47 19 29  0             384670.7913   0.0022  0.050   0.0022 0.50  
1282: 48 18 30  0   47 18 29  0             384670.7913   0.0022  0.050   0.0022 0.50  
--------------------------------------------------------------------------------

PARAMETERS IN FIT (values truncated and Nlines statistics):

        1000000         A_gs  /MHz         6039.65045(52)                      1
        2000000         B_gs  /MHz         5553.92752(37)                      2
        3000000         C_gs  /MHz         2892.646934(82)                     3
          20000        DJ_gs  /kHz            0.53379(21)                      4
         110000       DJK_gs  /kHz            0.5070(17)                       5
         200000        DK_gs  /kHz            0.3334(24)                       6
        4010000        d1_gs  /kHz           -0.30350(10)                      7
        5000000        d2_gs  /kHz           -0.091005(76)                     8
          30000        HJ_gs  /Hz           [ 0.0000697]                       9
         120000       HJK_gs  /Hz           [ 0.0009]                         10
         210000       HKJ_gs  /Hz           [-0.0018215]                      11
         300000        HK_gs  /Hz           [ 0.0015697]                      12
        4020000        h1_gs  /Hz           [ 0.0001368]                      13
        5010000        h2_gs  /Hz           [ 0.0001264]                      14
        6000000        h3_gs  /Hz           [ 0.000024]                       15
              0         E_gs  /MHz          [ 0.]                             16

 MICROWAVE AVG =        0.000622 MHz, IR AVG =        0.00000                 
 MICROWAVE RMS =        0.039495 MHz, IR RMS =        0.00000                 
 END OF ITERATION  1 OLD, NEW RMS ERROR=        0.78990         0.78990       

  distinct frequency lines in fit:   665
       distinct parameters of fit:     8

MICROWAVE       lines fitted       lines    lines      RMS      RMS ERROR    J range  Ka range    freq. range
            total   dv=0 dv.ne.0   UNFITTD  e>900
v"= 0        665    665      0        0      0       0.039490     0.78980     0  66    0  28     7984   384671
--------------------------------------------------------------------------------------------
total:       665    665      0        0      0       0.039490     0.78980

NOTE: the RMS values above are for Nlines statistics, but the 'total' values may differ slightly from
      those in the .FIT file since the o-c values for this evaluation are as rounded in the .FIT.


 PARAMETERS IN FIT WITH STANDARD ERRORS ON THOSE THAT ARE FITTED:
 (values rounded and degrees of freedom, Ndegf=Nlines-Nconst, statistics)

        1000000         A_gs  /MHz       6039.65045(41)                        1
        2000000         B_gs  /MHz       5553.92752(29)                        2
        3000000         C_gs  /MHz       2892.646934(65)                       3
          20000        DJ_gs  /kHz          0.53380(17)                        4
         110000       DJK_gs  /kHz          0.5070(13)                         5
         200000        DK_gs  /kHz          0.3335(19)                         6
        4010000        d1_gs  /kHz         -0.303501(80)                       7
        5000000        d2_gs  /kHz         -0.091005(60)                       8
          30000        HJ_gs  /Hz           [ 0.0000697]                       9
         120000       HJK_gs  /Hz           [ 0.0009]                         10
         210000       HKJ_gs  /Hz           [-0.0018215]                      11
         300000        HK_gs  /Hz           [ 0.0015697]                      12
        4020000        h1_gs  /Hz           [ 0.0001368]                      13
        5010000        h2_gs  /Hz           [ 0.0001264]                      14
        6000000        h3_gs  /Hz           [ 0.000024]                       15
              0         E_gs  /MHz          [ 0.]                             16

 CORRELATION COEFFICIENTS, C.ij:

           A_gs     B_gs     C_gs     -DJ_gs   -DJK_gs  -DK_gs   d1_gs    d2_gs   

A_gs        1.0000
B_gs       -0.7479   1.0000
C_gs        0.0158   0.2075   1.0000
-DJ_gs      0.3940  -0.5132  -0.1635   1.0000
-DJK_gs     0.1928  -0.1485   0.0169  -0.7230   1.0000
-DK_gs     -0.5503   0.4993   0.0380   0.3567  -0.8995   1.0000
d1_gs       0.7915  -0.8739  -0.0987   0.7313  -0.0671  -0.3678   1.0000
d2_gs       0.4955  -0.4435   0.0044  -0.4314   0.9292  -0.9919   0.2947   1.0000

 Mean value of |C.ij|, i.ne.j =   0.4281
 Mean value of  C.ij,  i.ne.j =  -0.0733


 No correlations with absolute value greater than 0.9950


 Worst fitted lines (obs-calc/error):

   693:    2.0        869:   -1.9        514:   -1.9         40:   -1.9
   173:   -1.9         18:    1.9       1237:    1.9        221:    1.8
  1067:    1.8        252:    1.8        713:    1.8        345:    1.8
   165:   -1.8        349:   -1.8        338:    1.8       1251:    1.7
   111:    1.7        312:    1.7        266:    1.7        302:    1.7
   179:   -1.7        565:    1.7        683:   -1.7        605:   -1.7
   369:    1.7       1186:   -1.6        438:   -1.6        152:    1.6
  1154:   -1.6        440:    1.6        971:   -1.6        123:   -1.6
    78:   -1.6       1163:   -1.6       1194:    1.6        850:    1.6
   357:   -1.6        377:   -1.6        105:    1.6        284:   -1.6
  1019:    1.6       1031:   -1.6        709:    1.6       1081:   -1.6
  1229:   -1.6        591:   -1.6        567:   -1.6        273:    1.5
   611:   -1.5        908:   -1.5

   693: 43  5 38  0   42  5 37  0             280546.0851   0.0975  0.050   0.0975 0.38
   869: 33 20 14  0   32 20 13  0             304463.9939  -0.0969  0.050
   514: 23 16  8  0   22 16  7  0             223662.6848  -0.0964  0.050
    40: 18 11  8  0   17 11  7  0             165274.3039  -0.0963  0.050
   173: 46 15 32  0   46 13 33  0             187406.1373  -0.0962  0.050  -0.0962 0.50
    18: 19  3 16  0   18  3 15  0             130174.5567   0.0950  0.050   0.0951 0.50
  1237: 64  0 64  0   63  0 63  0             373035.9807   0.0949  0.050   0.0950 0.50
   221: 58 25 33  0   58 25 34  0             192112.3786   0.0922  0.050   0.0922 0.50
  1067: 45 14 32  0   44 14 31  0             338380.8659   0.0919  0.050   0.0920 0.62
   252: 36  4 33  0   36  2 34  0             193779.3121   0.0916  0.050   0.0916 0.50
                                           _____________________________________
__________________________________________/ SPFIT output reformatted with PIFORM
