# Supplementary material for: Precise Semi-Experimental Equilibrium (r e SE) Structure of Pyridine from 32 Isotopologues: Accurate Assessment of the Effect of Nitrogen-Atom Substitution in Aromatic Rings
Source: J Phys Chem A. 2025 Nov 7;129(46):10737–50. doi: 10.1021/acs.jpca.5c07184 (PMC12641475; doi:10.1021/acs.jpca.5c07184)
Supplement: Supplementary file 2 [file jp5c07184_si_002.zip › Supplementary Information/LSF/pyridine-15N_AI.res]

Pyridine    N15                                       Tue Jul 29 16:37:10 2025

-------------------------------------------------------------------------------------=========
                                              obs         o-c     error     blends     Notes
                                                                         o-c      wt
    / instead of : below denotes (o-c)>3*err
-------------------------------------------------------------------------------------=========
   1:  4  3  2  0    4  1  3  0              14785.5700  -0.0200  0.080              Sorenson et al., 1974
   2:  2  0  2  0    1  0  1  0              14786.1500  -0.0072  0.080               
   3:  2  1  2  0    1  1  1  0              14460.0500   0.0599  0.080               
   4:  3  1  2  0    3  1  3  0              14523.9400   0.0355  0.080               
   5:  3  1  3  0    2  1  2  0              20472.9300   0.0423  0.080               
   6:  4  1  3  0    4  1  4  0              20465.8500   0.0788  0.080               
   7:  3  0  3  0    2  0  2  0              20503.8900   0.0248  0.080               
   8:  3  2  2  0    3  0  3  0              14688.3800   0.0372  0.080               
   9:  4  1  4  0    3  1  3  0              26339.6700  -0.0122  0.080               
  10:  4  2  2  0    4  2  3  0              14296.6400   0.0035  0.080               
  11:  4  0  4  0    3  0  3  0              26341.5100   0.0276  0.080               
  12: 47 34 14  0   47 32 15  0              79668.7973   0.0428  0.050              Current Work
  13:  8  5  3  0    7  5  2  0              80431.2970  -0.0692  0.050               
  14: 45 31 14  0   45 31 15  0              80551.0210  -0.0091  0.050               
  15: 44 30 14  0   44 30 15  0              80958.3701  -0.0360  0.050               
  16: 43 30 14  0   43 28 15  0              81336.2697   0.0816  0.050               
  17: 41 27 14  0   41 27 15  0              81986.1747   0.0301  0.050               
  18: 41 28 14  0   41 26 15  0              81987.5087   0.0027  0.050               
  19: 39 26 14  0   39 24 15  0              82537.9757  -0.0495  0.050               
  20: 38 24 14  0   38 24 15  0              82779.8762   0.0864  0.050   0.0051 0.50  
  21: 38 25 14  0   38 23 15  0              82779.8762  -0.0761  0.050   0.0051 0.50  
  22: 37 23 14  0   37 23 15  0              83001.7643   0.0517  0.050   0.0135 0.50  
  23: 37 24 14  0   37 22 15  0              83001.7643  -0.0247  0.050   0.0135 0.50  
  24:  8  7  1  0    7  7  0  0              83043.2187  -0.0359  0.050               
  25: 36 22 14  0   36 22 15  0              83204.9682   0.0215  0.050   0.0040 0.50  
  26: 36 23 14  0   36 21 15  0              83204.9682  -0.0135  0.050   0.0040 0.50  
  27: 35 21 14  0   35 21 15  0              83390.8532   0.0031  0.050  -0.0046 0.50  
  28: 35 22 14  0   35 20 15  0              83390.8532  -0.0125  0.050  -0.0046 0.50  
  29: 42 35  8  0   42 33  9  0              83485.8675   0.0776  0.050               
  30: 33 19 14  0   33 19 15  0              83715.5036  -0.0477  0.050  -0.0492 0.50  
  31: 33 20 14  0   33 18 15  0              83715.5036  -0.0506  0.050  -0.0492 0.50  
  32: 32 28  5  0   32 26  6  0              83814.6868   0.0779  0.050               
  33: 32 18 14  0   32 18 15  0              83856.6130   0.0489  0.050   0.0483 0.50  
  34: 32 19 14  0   32 17 15  0              83856.6130   0.0477  0.050   0.0483 0.50  
  35: 31 17 14  0   31 17 15  0              83984.7017   0.0045  0.050   0.0044 0.50  
  36: 31 18 14  0   31 16 15  0              83984.7017   0.0041  0.050   0.0044 0.50  
  37: 30 16 14  0   30 16 15  0              84100.9146   0.0395  0.050   0.0394 0.50  
  38: 30 17 14  0   30 15 15  0              84100.9146   0.0393  0.050   0.0394 0.50  
  39: 52 37 15  0   52 37 16  0              84155.4245   0.0102  0.050               
  40: 29 15 14  0   29 15 15  0              84205.9292  -0.0336  0.050  -0.0337 0.50  
  41: 29 16 14  0   29 14 15  0              84205.9292  -0.0337  0.050  -0.0337 0.50  
  42: 52 38 15  0   52 36 16  0              84244.3506  -0.0188  0.050               
  43: 28 14 14  0   28 14 15  0              84300.8645   0.0929  0.050   0.0930 0.50  
  44: 28 15 14  0   28 13 15  0              84300.8645   0.0929  0.050   0.0930 0.50  
  45: 29 24  5  0   29 22  8  0              84355.0648   0.0241  0.050               
  46: 27 13 14  0   27 13 15  0              84386.1188   0.0553  0.050   0.0553 0.50  
  47: 27 14 14  0   27 12 15  0              84386.1188   0.0552  0.050   0.0553 0.50  
  48: 26 12 14  0   26 12 15  0              84462.6008   0.0444  0.050   0.0445 0.50  
  49: 26 13 14  0   26 11 15  0              84462.6008   0.0444  0.050   0.0445 0.50  
  50: 25 11 14  0   25 11 15  0              84530.9192  -0.0071  0.050  -0.0072 0.50  
  51: 25 12 14  0   25 10 15  0              84530.9192  -0.0071  0.050  -0.0072 0.50  
  52: 24 10 14  0   24 10 15  0              84591.8502   0.0382  0.050   0.0383 0.50  
  53: 24 11 14  0   24  9 15  0              84591.8502   0.0382  0.050   0.0383 0.50  
  54: 23  9 14  0   23  9 15  0              84645.8001  -0.0157  0.050  -0.0158 0.50  
  55: 23 10 14  0   23  8 15  0              84645.8001  -0.0157  0.050  -0.0158 0.50  
  56: 22  8 14  0   22  8 15  0              84693.4936  -0.0142  0.050  -0.0142 0.50  
  57: 22  9 14  0   22  7 15  0              84693.4936  -0.0142  0.050  -0.0142 0.50  
  58: 21  7 14  0   21  7 15  0              84735.4119  -0.0145  0.050  -0.0145 0.50  
  59: 21  8 14  0   21  6 15  0              84735.4119  -0.0145  0.050  -0.0145 0.50  
  60:  9  6  4  0    8  6  3  0              84737.6495   0.0280  0.050               
  61:  8  6  2  0    7  6  1  0              84761.9017   0.0081  0.050               
  62: 20  6 14  0   20  6 15  0              84772.0451  -0.0352  0.050  -0.0353 0.50  
  63: 20  7 14  0   20  5 15  0              84772.0451  -0.0352  0.050  -0.0353 0.50  
  64: 51 37 15  0   51 35 16  0              84778.4979   0.0500  0.050               
  65: 19  5 14  0   19  5 15  0              84803.9537   0.0031  0.050   0.0031 0.50  
  66: 19  6 14  0   19  4 15  0              84803.9537   0.0031  0.050   0.0031 0.50  
  67: 18  4 14  0   18  4 15  0              84831.5015   0.0107  0.050   0.0108 0.50  
  68: 18  5 14  0   18  3 15  0              84831.5015   0.0107  0.050   0.0108 0.50  
  69: 17  3 14  0   17  3 15  0              84855.1000  -0.0286  0.050  -0.0287 0.50  
  70: 17  4 14  0   17  2 15  0              84855.1000  -0.0286  0.050  -0.0287 0.50  
  71: 14  0 14  0   13  0 13  0              84869.5947   0.0373  0.050               
  72: 13  1 12  0   12  1 11  0              84872.3373   0.0487  0.050   0.0487 0.50  
  73: 13  2 12  0   12  2 11  0              84872.3373   0.0487  0.050   0.0487 0.50  
  74: 12  2 10  0   11  2  9  0              84875.9003   0.0455  0.050   0.0455 0.50  
  75: 12  3 10  0   11  3  9  0              84875.9003   0.0455  0.050   0.0455 0.50  
  76: 11  3  8  0   10  3  7  0              84883.1903   0.0277  0.050   0.0297 0.50  
  77: 11  4  8  0   10  4  7  0              84883.1903   0.0316  0.050   0.0297 0.50  
  78: 15  1 14  0   15  1 15  0              84892.2566  -0.0281  0.050  -0.0281 0.37  
  79: 15  2 14  0   15  0 15  0              84892.2566  -0.0281  0.050  -0.0281 0.63  
  80: 10  5  6  0    9  5  5  0              84906.7174  -0.0270  0.050               
  81: 10  4  6  0    9  4  5  0              84910.2957   0.0245  0.050               
  82: 50 35 15  0   50 35 16  0              85247.0127   0.0747  0.050               
  83: 50 36 15  0   50 34 16  0              85276.2825  -0.0339  0.050               
  84:  9  5  4  0    8  5  3  0              85417.3234   0.0162  0.050               
  85: 49 35 15  0   49 33 16  0              85739.1133   0.0482  0.050               
  86: 48 33 15  0   48 33 16  0              86159.3034   0.0429  0.050               
  87: 48 34 15  0   48 32 16  0              86168.2601  -0.0911  0.050               
  88: 47 33 15  0   47 31 16  0              86566.1976   0.0945  0.050               
  89: 46 38  9  0   46 36 10  0              86680.9327   0.0804  0.050               
  90: 46 32 15  0   46 30 16  0              86934.3783   0.0452  0.050               
  91: 45 31 15  0   45 29 16  0              87275.0141  -0.0128  0.050               
  92: 44 29 15  0   44 29 16  0              87589.3362  -0.0411  0.050               
  93: 44 30 15  0   44 28 16  0              87590.1615   0.0772  0.050               
  94: 43 29 15  0   43 27 16  0              87881.2667  -0.0219  0.050               
  95: 42 27 15  0   42 27 16  0              88150.2346   0.1122  0.050   0.0242 0.50  
  96: 42 28 15  0   42 26 16  0              88150.2346  -0.0637  0.050   0.0242 0.50  
  97: 41 26 15  0   41 26 16  0              88398.6319   0.0698  0.050   0.0272 0.50  
  98: 41 27 15  0   41 25 16  0              88398.6319  -0.0153  0.050   0.0272 0.50  
  99: 40 25 15  0   40 25 16  0              88627.7562   0.0452  0.050   0.0251 0.50  
 100: 40 26 15  0   40 24 16  0              88627.7562   0.0049  0.050   0.0251 0.50  
 101:  7  6  1  0    6  4  2  0              88681.1064   0.0610  0.050               
 102: 57 42 16  0   57 40 17  0              88698.7180  -0.0433  0.050               
 103: 39 24 15  0   39 24 16  0              88838.8964  -0.0028  0.050  -0.0121 0.50  
 104: 39 25 15  0   39 23 16  0              88838.8964  -0.0214  0.050  -0.0121 0.50  
 105: 37 22 15  0   37 22 16  0              89212.2437   0.0596  0.050   0.0578 0.50  
 106: 37 23 15  0   37 21 16  0              89212.2437   0.0559  0.050   0.0578 0.50  
 107: 56 40 16  0   56 40 17  0              89218.3545   0.0376  0.050               
 108: 36 21 15  0   36 21 16  0              89376.5387   0.0873  0.050   0.0865 0.50  
 109: 36 22 15  0   36 20 16  0              89376.5387   0.0857  0.050   0.0865 0.50  
 110: 33 18 15  0   33 18 16  0              89791.3121   0.0749  0.050   0.0749 0.50  
 111: 33 19 15  0   33 17 16  0              89791.3121   0.0748  0.050   0.0749 0.50  
 112: 31 16 15  0   31 16 16  0              90011.0718  -0.0480  0.050  -0.0480 0.50  
 113: 31 17 15  0   31 15 16  0              90011.0718  -0.0480  0.050  -0.0480 0.50  
 114: 27 12 15  0   27 12 16  0              90340.8121  -0.0246  0.050  -0.0247 0.50  
 115: 27 13 15  0   27 11 16  0              90340.8121  -0.0246  0.050  -0.0247 0.50  
 116:  9  8  2  0    8  8  1  0              90458.9379   0.0269  0.050               
 117: 25 10 15  0   25 10 16  0              90460.4872  -0.0077  0.050  -0.0077 0.50  
 118: 25 11 15  0   25  9 16  0              90460.4872  -0.0077  0.050  -0.0077 0.50  
 119: 24  9 15  0   24  9 16  0              90510.8944  -0.0289  0.050  -0.0289 0.50  
 120: 24 10 15  0   24  8 16  0              90510.8944  -0.0289  0.050  -0.0289 0.50  
 121: 23  8 15  0   23  8 16  0              90555.6931  -0.0411  0.050  -0.0412 0.50  
 122: 23  9 15  0   23  7 16  0              90555.6931  -0.0411  0.050  -0.0412 0.50  
 123: 22  7 15  0   22  7 16  0              90595.3304  -0.0535  0.050  -0.0535 0.50  
 124: 22  8 15  0   22  6 16  0              90595.3304  -0.0535  0.050  -0.0535 0.50  
 125: 21  6 15  0   21  6 16  0              90630.2757  -0.0291  0.050  -0.0291 0.50  
 126: 21  7 15  0   21  5 16  0              90630.2757  -0.0291  0.050  -0.0291 0.50  
 127: 20  5 15  0   20  5 16  0              90661.0017   0.0947  0.050   0.0947 0.50  
 128: 20  6 15  0   20  4 16  0              90661.0017   0.0947  0.050   0.0947 0.50  
 129: 18  3 15  0   18  3 16  0              90710.6859  -0.0018  0.050  -0.0019 0.50  
 130: 18  4 15  0   18  2 16  0              90710.6859  -0.0018  0.050  -0.0019 0.50  
 131: 16  1 15  0   16  1 16  0              90747.5875   0.0022  0.050   0.0023 0.50  
 132: 16  2 15  0   16  0 16  0              90747.5875   0.0022  0.050   0.0023 0.50  
 133: 11  4  7  0   10  4  6  0              90751.1338  -0.1191  0.050   0.0124 0.50  
 134: 11  5  7  0   10  5  6  0              90751.1338   0.1439  0.050   0.0124 0.50  
 135: 10  5  5  0    9  5  4  0              90880.8541   0.0003  0.050               
 136: 53 38 16  0   53 36 17  0              90881.7302  -0.0021  0.050               
 137: 52 36 16  0   52 36 17  0              91330.6484  -0.0506  0.050               
 138: 51 36 16  0   51 34 17  0              91765.1389   0.0563  0.050               
 139: 49 33 16  0   49 33 17  0              92527.5965  -0.0751  0.050               
 140: 49 34 16  0   49 32 17  0              92528.9658  -0.0677  0.050               
 141:  9  6  3  0    8  6  2  0              92542.8269   0.0665  0.050               
 142:  9  8  1  0    8  8  0  0              92738.4225  -0.0540  0.050               
 143: 48 32 16  0   48 32 17  0              92870.3660   0.0185  0.050               
 144: 48 33 16  0   48 31 17  0              92871.1241   0.0647  0.050               
 145: 47 32 16  0   47 30 17  0              93188.7821  -0.0427  0.050               
 146: 46 30 16  0   46 30 17  0              93483.8889   0.1177  0.050   0.0255 0.50  
 147: 46 31 16  0   46 29 17  0              93483.8889  -0.0668  0.050   0.0255 0.50  
 148: 61 44 17  0   61 44 18  0              93579.7435   0.0874  0.050               
 149: 40 34  7  0   40 32  8  0              93631.6205  -0.0155  0.050               
 150: 45 29 16  0   45 29 17  0              93757.8744   0.0105  0.050  -0.0351 0.50  
 151: 45 30 16  0   45 28 17  0              93757.8744  -0.0808  0.050  -0.0351 0.50  
 152: 44 28 16  0   44 28 17  0              94012.1941   0.0269  0.050   0.0047 0.50  
 153: 44 29 16  0   44 27 17  0              94012.1941  -0.0174  0.050   0.0047 0.50  
 154: 43 27 16  0   43 27 17  0              94247.9842  -0.0017  0.050  -0.0123 0.50  
 155: 43 28 16  0   43 26 17  0              94247.9842  -0.0228  0.050  -0.0123 0.50  
 156: 60 44 17  0   60 42 18  0              94333.5364  -0.0979  0.050               
 157:  7  5  2  0    6  3  3  0              94361.0664   0.0457  0.050               
 158: 34 28  6  0   34 26  9  0              94362.8872  -0.0090  0.050               
 159: 42 26 16  0   42 26 17  0              94466.5905   0.0726  0.050   0.0677 0.50  
 160: 42 27 16  0   42 25 17  0              94466.5905   0.0628  0.050   0.0677 0.50  
 161: 41 25 16  0   41 25 17  0              94668.8450  -0.0235  0.050  -0.0258 0.50  
 162: 41 26 16  0   41 24 17  0              94668.8450  -0.0280  0.050  -0.0258 0.50  
 163: 40 24 16  0   40 24 17  0              94856.0770   0.0142  0.050   0.0132 0.50  
 164: 40 25 16  0   40 23 17  0              94856.0770   0.0122  0.050   0.0132 0.50  
 165: 39 23 16  0   39 23 17  0              95029.0390  -0.0151  0.050  -0.0155 0.50  
 166: 39 24 16  0   39 22 17  0              95029.0390  -0.0159  0.050  -0.0155 0.50  
 167: 38 22 16  0   38 22 17  0              95188.7204  -0.0120  0.050  -0.0122 0.50  
 168: 38 23 16  0   38 21 17  0              95188.7204  -0.0124  0.050  -0.0122 0.50  
 169: 37 21 16  0   37 21 17  0              95335.9446   0.0139  0.050   0.0138 0.50  
 170: 37 22 16  0   37 20 17  0              95335.9446   0.0137  0.050   0.0138 0.50  
 171: 36 20 16  0   36 20 17  0              95471.4782   0.0477  0.050   0.0477 0.50  
 172: 36 21 16  0   36 19 17  0              95471.4782   0.0476  0.050   0.0477 0.50  
 173: 58 42 17  0   58 40 18  0              95479.7596  -0.0561  0.050               
 174: 34 30  5  0   34 28  6  0              95527.9750   0.0441  0.050               
 175:  9  7  2  0    8  7  1  0              95568.0697  -0.0443  0.050               
 176: 35 19 16  0   35 19 17  0              95595.9646  -0.0026  0.050  -0.0027 0.50  
 177: 35 20 16  0   35 18 17  0              95595.9646  -0.0027  0.050  -0.0027 0.50  
 178: 34 18 16  0   34 18 17  0              95710.2491   0.0151  0.050   0.0152 0.50  
 179: 34 19 16  0   34 17 17  0              95710.2491   0.0151  0.050   0.0152 0.50  
 180: 33 17 16  0   33 17 17  0              95814.8586  -0.0261  0.050  -0.0262 0.50  
 181: 33 18 16  0   33 16 17  0              95814.8586  -0.0261  0.050  -0.0262 0.50  
 182: 32 16 16  0   32 16 17  0              95910.5609   0.0223  0.050   0.0223 0.50  
 183: 32 17 16  0   32 15 17  0              95910.5609   0.0223  0.050   0.0223 0.50  
 184: 57 40 17  0   57 40 18  0              95983.9612  -0.0477  0.050               
 185: 31 15 16  0   31 15 17  0              95997.7845   0.0027  0.050   0.0027 0.50  
 186: 31 16 16  0   31 14 17  0              95997.7845   0.0027  0.050   0.0027 0.50  
 187: 36 30  6  0   36 28  9  0              96032.7802  -0.0200  0.050               
 188: 30 14 16  0   30 14 17  0              96077.1713   0.0011  0.050   0.0011 0.50  
 189: 30 15 16  0   30 13 17  0              96077.1713   0.0011  0.050   0.0011 0.50  
 190: 29 13 16  0   29 13 17  0              96149.2085  -0.0232  0.050  -0.0232 0.50  
 191: 29 14 16  0   29 12 17  0              96149.2085  -0.0232  0.050  -0.0232 0.50  
 192: 28 12 16  0   28 12 17  0              96214.4707   0.0026  0.050   0.0027 0.50  
 193: 28 13 16  0   28 11 17  0              96214.4707   0.0026  0.050   0.0027 0.50  
 194: 27 11 16  0   27 11 17  0              96273.3816   0.0256  0.050   0.0256 0.50  
 195: 27 12 16  0   27 10 17  0              96273.3816   0.0256  0.050   0.0256 0.50  
 196: 10  7  4  0    9  7  3  0              96299.0034  -0.0341  0.050               
 197: 26 10 16  0   26 10 17  0              96326.3963   0.0467  0.050   0.0468 0.50  
 198: 26 11 16  0   26  9 17  0              96326.3963   0.0467  0.050   0.0468 0.50  
 199: 25  9 16  0   25  9 17  0              96373.8732  -0.0071  0.050  -0.0072 0.50  
 200: 25 10 16  0   25  8 17  0              96373.8732  -0.0071  0.050  -0.0072 0.50  
 201: 24  8 16  0   24  8 17  0              96416.3100  -0.0496  0.050  -0.0496 0.50  
 202: 24  9 16  0   24  7 17  0              96416.3100  -0.0496  0.050  -0.0496 0.50  
 203: 23  7 16  0   23  7 17  0              96454.1644  -0.0141  0.050  -0.0141 0.50  
 204: 23  8 16  0   23  6 17  0              96454.1644  -0.0141  0.050  -0.0141 0.50  
 205: 56 40 17  0   56 38 18  0              96482.9349  -0.0015  0.050               
 206: 22  6 16  0   22  6 17  0              96487.7466   0.0374  0.050   0.0374 0.50  
 207: 22  7 16  0   22  5 17  0              96487.7466   0.0374  0.050   0.0374 0.50  
 208: 21  5 16  0   21  5 17  0              96517.3003  -0.0050  0.050  -0.0050 0.50  
 209: 21  6 16  0   21  4 17  0              96517.3003  -0.0050  0.050  -0.0050 0.50  
 210: 20  4 16  0   20  4 17  0              96543.3289   0.0259  0.050   0.0259 0.50  
 211: 20  5 16  0   20  3 17  0              96543.3289   0.0259  0.050   0.0259 0.50  
 212: 19  3 16  0   19  3 17  0              96566.0071  -0.0140  0.050  -0.0140 0.50  
 213: 19  4 16  0   19  2 17  0              96566.0071  -0.0140  0.050  -0.0140 0.50  
 214: 16  0 16  0   15  0 15  0              96575.0015  -0.0584  0.050  -0.0585 0.50  
 215: 16  1 16  0   15  1 15  0              96575.0015  -0.0584  0.050  -0.0585 0.50  
 216: 15  1 14  0   14  1 13  0              96577.6518  -0.0538  0.050  -0.0538 0.50  
 217: 15  2 14  0   14  2 13  0              96577.6518  -0.0538  0.050  -0.0538 0.50  
 218: 14  2 12  0   13  2 11  0              96580.7701  -0.0498  0.050  -0.0499 0.50  
 219: 14  3 12  0   13  3 11  0              96580.7701  -0.0498  0.050  -0.0499 0.50  
 220: 13  3 10  0   12  3  9  0              96585.8545  -0.0328  0.050  -0.0328 0.50  
 221: 13  4 10  0   12  4  9  0              96585.8545  -0.0328  0.050  -0.0328 0.50  
 222: 12  4  8  0   11  4  7  0              96598.1545   0.0290  0.050   0.0377 0.50  
 223: 12  5  8  0   11  5  7  0              96598.1545   0.0463  0.050   0.0377 0.50  
 224: 17  1 16  0   17  1 17  0              96602.8195   0.0083  0.050   0.0084 0.50  
 225: 17  2 16  0   17  0 17  0              96602.8195   0.0083  0.050   0.0084 0.50  
 226: 11  6  6  0   10  6  5  0              96637.5495   0.0276  0.050               
 227: 11  5  6  0   10  5  5  0              96647.9303   0.0653  0.050               
 228: 55 38 17  0   55 38 18  0              96930.8719  -0.0179  0.050               
 229: 55 39 17  0   55 37 18  0              96935.3967   0.0064  0.050               
 230: 51 42 10  0   51 40 11  0              96984.4984  -0.0125  0.050               
 231: 54 37 17  0   54 37 18  0              97355.2902  -0.0059  0.050               
 232: 54 38 17  0   54 36 18  0              97357.7485  -0.0094  0.050               
 233:  7  6  2  0    6  4  3  0              97508.3809   0.0940  0.050               
 234: 53 36 17  0   53 36 18  0              97750.7082   0.0575  0.050               
 235: 53 37 17  0   53 35 18  0              97752.0241   0.0470  0.050               
 236: 51 34 17  0   51 34 18  0              98462.9688   0.1339  0.050  -0.0037 0.63  
 237: 51 35 17  0   51 33 18  0              98462.9688  -0.2334  0.050  -0.0037 0.37  
 238: 65 48 18  0   65 46 19  0              98690.4555  -0.0612  0.050               
 239: 49 32 17  0   49 32 18  0              99082.2492   0.0232  0.050  -0.0244 0.50  
 240: 49 33 17  0   49 31 18  0              99082.2492  -0.0720  0.050  -0.0244 0.50  
 241: 32 29  4  0   32 27  5  0              99179.7142   0.0409  0.050               
 242: 36 31  5  0   36 29  8  0              99180.8204   0.0333  0.050               
 243: 48 31 17  0   48 31 18  0              99361.0359   0.1221  0.050   0.0985 0.50  
 244: 48 32 17  0   48 30 18  0              99361.0359   0.0748  0.050   0.0985 0.50  
 245: 34 30  4  0   34 28  7  0              99609.8732   0.0555  0.050               
 246: 47 30 17  0   47 30 18  0              99620.6759  -0.0014  0.050  -0.0130 0.50  
 247: 47 31 17  0   47 29 18  0              99620.6759  -0.0245  0.050  -0.0130 0.50  
 248: 46 29 17  0   46 29 18  0              99862.7065   0.0134  0.050   0.0079 0.50  
 249: 46 30 17  0   46 28 18  0              99862.7065   0.0023  0.050   0.0079 0.50  
 250: 10  8  3  0    9  8  2  0             100005.1072  -0.0305  0.050               
 251: 45 28 17  0   45 28 18  0             100088.0449  -0.0019  0.050  -0.0045 0.50  
 252: 45 29 17  0   45 27 18  0             100088.0449  -0.0071  0.050  -0.0045 0.50  
 253: 44 27 17  0   44 27 18  0             100297.7030  -0.0426  0.050  -0.0438 0.50  
 254: 44 28 17  0   44 26 18  0             100297.7030  -0.0449  0.050  -0.0438 0.50  
 255: 38 32  6  0   38 30  9  0             100359.6714   0.0504  0.050               
 256: 43 26 17  0   43 26 18  0             100492.6509  -0.0755  0.050  -0.0760 0.50  
 257: 43 27 17  0   43 25 18  0             100492.6509  -0.0765  0.050  -0.0760 0.50  
 258: 42 25 17  0   42 25 18  0             100673.9037   0.0400  0.050   0.0398 0.50  
 259: 42 26 17  0   42 24 18  0             100673.9037   0.0396  0.050   0.0398 0.50  
 260: 10  9  2  0    9  9  1  0             100730.3222  -0.0246  0.050               
 261: 41 24 17  0   41 24 18  0             100841.9853   0.0089  0.050   0.0089 0.50  
 262: 41 25 17  0   41 23 18  0             100841.9853   0.0087  0.050   0.0089 0.50  
 263:  8  7  1  0    7  5  2  0             100895.4832  -0.0043  0.050               
 264: 40 23 17  0   40 23 18  0             100997.8481   0.0155  0.050   0.0155 0.50  
 265: 40 24 17  0   40 22 18  0             100997.8481   0.0154  0.050   0.0155 0.50  
 266: 35 31  5  0   35 29  6  0             101016.3628  -0.0868  0.050               
 267: 61 44 18  0   61 42 19  0             101090.7058   0.0094  0.050               
 268: 39 22 17  0   39 22 18  0             101142.1309  -0.0246  0.050  -0.0246 0.50  
 269: 39 23 17  0   39 21 18  0             101142.1309  -0.0246  0.050  -0.0246 0.50  
 270: 38 21 17  0   38 21 18  0             101275.5426  -0.0836  0.050  -0.0837 0.50  
 271: 38 22 17  0   38 20 18  0             101275.5426  -0.0836  0.050  -0.0837 0.50  
 272: 37 20 17  0   37 20 18  0             101398.8746  -0.0139  0.050  -0.0140 0.50  
 273: 37 21 17  0   37 19 18  0             101398.8746  -0.0140  0.050  -0.0140 0.50  
 274: 48 40  9  0   48 38 10  0             101459.1055   0.0339  0.050               
 275: 36 19 17  0   36 19 18  0             101512.4877  -0.0635  0.050  -0.0635 0.50  
 276: 36 20 17  0   36 18 18  0             101512.4877  -0.0635  0.050  -0.0635 0.50  
 277: 60 42 18  0   60 42 19  0             101593.3055  -0.0629  0.050               
 278: 35 18 17  0   35 18 18  0             101617.2357   0.0442  0.050   0.0443 0.50  
 279: 35 19 17  0   35 17 18  0             101617.2357   0.0442  0.050   0.0443 0.50  
 280: 34 17 17  0   34 17 18  0             101713.3148  -0.0419  0.050  -0.0420 0.50  
 281: 34 18 17  0   34 16 18  0             101713.3148  -0.0419  0.050  -0.0420 0.50  
 282: 33 16 17  0   33 16 18  0             101801.4990  -0.0686  0.050  -0.0687 0.50  
 283: 33 17 17  0   33 15 18  0             101801.4990  -0.0686  0.050  -0.0687 0.50  
 284: 32 15 17  0   32 15 18  0             101882.2605  -0.0588  0.050  -0.0588 0.50  
 285: 32 16 17  0   32 14 18  0             101882.2605  -0.0588  0.050  -0.0588 0.50  
 286:  7  4  3  0    6  2  4  0             101933.0074   0.0207  0.050               
 287: 31 14 17  0   31 14 18  0             101956.0933   0.0103  0.050   0.0103 0.50  
 288: 31 15 17  0   31 13 18  0             101956.0933   0.0103  0.050   0.0103 0.50  
 289: 30 13 17  0   30 13 18  0             102023.3390   0.0309  0.050   0.0309 0.50  
 290: 30 14 17  0   30 12 18  0             102023.3390   0.0309  0.050   0.0309 0.50  
 291: 59 41 18  0   59 41 19  0             102074.7417   0.0904  0.050               
 292: 29 12 17  0   29 12 18  0             102084.3944  -0.0285  0.050  -0.0286 0.50  
 293: 29 13 17  0   29 11 18  0             102084.3944  -0.0285  0.050  -0.0286 0.50  
 294: 28 11 17  0   28 11 18  0             102139.7503  -0.0860  0.050  -0.0861 0.50  
 295: 28 12 17  0   28 10 18  0             102139.7503  -0.0860  0.050  -0.0861 0.50  
 296: 27 10 17  0   27 10 18  0             102189.9844   0.0459  0.050   0.0460 0.50  
 297: 27 11 17  0   27  9 18  0             102189.9844   0.0459  0.050   0.0460 0.50  
 298: 26  9 17  0   26  9 18  0             102235.1510   0.0496  0.050   0.0496 0.50  
 299: 26 10 17  0   26  8 18  0             102235.1510   0.0496  0.050   0.0496 0.50  
 300: 25  8 17  0   25  8 18  0             102275.6953   0.0145  0.050   0.0146 0.50  
 301: 25  9 17  0   25  7 18  0             102275.6953   0.0145  0.050   0.0146 0.50  
 302: 24  7 17  0   24  7 18  0             102312.0679   0.0525  0.050   0.0525 0.50  
 303: 24  8 17  0   24  6 18  0             102312.0679   0.0525  0.050   0.0525 0.50  
 304: 23  6 17  0   23  6 18  0             102344.3746  -0.0541  0.050  -0.0541 0.50  
 305: 23  7 17  0   23  5 18  0             102344.3746  -0.0541  0.050  -0.0541 0.50  
 306: 22  5 17  0   22  5 18  0             102373.1873  -0.0420  0.050  -0.0421 0.50  
 307: 22  6 17  0   22  4 18  0             102373.1873  -0.0420  0.050  -0.0421 0.50  
 308: 10  9  1  0    9  9  0  0             102382.7417  -0.0676  0.050               
 309: 21  4 17  0   21  4 18  0             102398.7772   0.0666  0.050   0.0667 0.50  
 310: 21  5 17  0   21  3 18  0             102398.7772   0.0666  0.050   0.0667 0.50  
 311: 20  3 17  0   20  3 18  0             102421.0880  -0.0638  0.050  -0.0639 0.50  
 312: 20  4 17  0   20  2 18  0             102421.0880  -0.0638  0.050  -0.0639 0.50  
 313: 15  2 13  0   14  2 12  0             102433.2585  -0.0666  0.050  -0.0666 0.50  
 314: 15  3 13  0   14  3 12  0             102433.2585  -0.0666  0.050  -0.0666 0.50  
 315: 14  3 11  0   13  3 10  0             102437.8066   0.0342  0.050   0.0343 0.50  
 316: 14  4 11  0   13  4 10  0             102437.8066   0.0342  0.050   0.0343 0.50  
 317: 19  2 17  0   19  2 18  0             102440.8581   0.0393  0.050   0.0393 0.50  
 318: 19  3 17  0   19  1 18  0             102440.8581   0.0393  0.050   0.0393 0.50  
 319: 13  4  9  0   12  4  8  0             102447.2564   0.0316  0.050   0.0322 0.50  
 320: 13  5  9  0   12  5  8  0             102447.2564   0.0327  0.050   0.0322 0.50  
 321: 18  1 17  0   18  1 18  0             102457.8911  -0.0718  0.050  -0.0718 0.50  
 322: 18  2 17  0   18  0 18  0             102457.8911  -0.0718  0.050  -0.0718 0.50  
 323: 12  6  7  0   11  6  6  0             102475.3738   0.0845  0.050               
 324: 58 40 18  0   58 40 19  0             102524.2715   0.0391  0.050               
 325: 11  6  5  0   10  6  4  0             102723.6460   0.0683  0.050               
 326: 57 39 18  0   57 39 19  0             102944.6474   0.0226  0.050               
 327: 57 40 18  0   57 38 19  0             102945.9012   0.0017  0.050               
 328: 37 32  5  0   37 30  8  0             103024.8198   0.0097  0.050               
 329: 39 33  6  0   39 31  9  0             103315.9778  -0.0026  0.050               
 330: 56 38 18  0   56 38 19  0             103337.9432  -0.0486  0.050               
 331: 56 39 18  0   56 37 19  0             103338.7112   0.0343  0.050               
 332: 54 36 18  0   54 36 19  0             104051.0386   0.0140  0.050  -0.0805 0.50  
 333: 54 37 18  0   54 35 19  0             104051.0386  -0.1750  0.050  -0.0805 0.50  
 334: 39 32  7  0   39 30 10  0             104159.6745  -0.0327  0.050               
 335: 38 31  7  0   38 29 10  0             104309.5161  -0.0377  0.050               
 336: 53 35 18  0   53 35 19  0             104373.9860   0.0946  0.050   0.0461 0.50  
 337: 53 36 18  0   53 34 19  0             104373.9860  -0.0025  0.050   0.0461 0.50  
 338: 10  7  3  0    9  7  2  0             104490.7644  -0.0416  0.050               
 339: 52 34 18  0   52 34 19  0             104676.1818  -0.0243  0.050  -0.0489 0.50  
 340: 52 35 18  0   52 33 19  0             104676.1818  -0.0734  0.050  -0.0489 0.50  
 341: 45 38  8  0   45 36  9  0             104927.1218  -0.0262  0.050               
 342: 67 48 19  0   67 48 20  0             104949.3588  -0.0356  0.050               
 343: 51 33 18  0   51 33 19  0             104959.2070  -0.0190  0.050  -0.0313 0.50  
 344: 51 34 18  0   51 32 19  0             104959.2070  -0.0434  0.050  -0.0313 0.50  
 345:  8  6  2  0    7  4  3  0             105175.0627  -0.0081  0.050               
 346: 50 32 18  0   50 32 19  0             105224.0499  -0.0569  0.050  -0.0629 0.50  
 347: 50 33 18  0   50 31 19  0             105224.0499  -0.0688  0.050  -0.0629 0.50  
 348: 37 30  7  0   37 28 10  0             105300.3198  -0.0016  0.050               
 349: 49 31 18  0   49 31 19  0             105471.9311   0.0147  0.050   0.0119 0.50  
 350: 49 32 18  0   49 30 19  0             105471.9311   0.0090  0.050   0.0119 0.50  
 351:  8  8  0  0    7  6  1  0             105621.9602  -0.0605  0.050               
 352: 48 30 18  0   48 30 19  0             105703.6079  -0.0368  0.050  -0.0382 0.50  
 353: 48 31 18  0   48 29 19  0             105703.6079  -0.0395  0.050  -0.0382 0.50  
 354: 47 29 18  0   47 29 19  0             105920.1589  -0.0548  0.050  -0.0554 0.50  
 355: 47 30 18  0   47 28 19  0             105920.1589  -0.0560  0.050  -0.0554 0.50  
 356: 10  8  2  0    9  8  1  0             106023.7387   0.0424  0.050               
 357: 46 28 18  0   46 28 19  0             106122.4153  -0.0684  0.050  -0.0688 0.50  
 358: 46 29 18  0   46 27 19  0             106122.4153  -0.0690  0.050  -0.0688 0.50  
 359: 65 46 19  0   65 46 20  0             106147.7291   0.0146  0.050               
 360: 41 34  7  0   41 32 10  0             106238.1892  -0.0054  0.050               
 361: 36 32  5  0   36 30  6  0             106272.1527   0.0468  0.050               
 362: 45 27 18  0   45 27 19  0             106311.2999   0.0394  0.050   0.0393 0.50  
 363: 45 28 18  0   45 26 19  0             106311.2999   0.0391  0.050   0.0393 0.50  
 364: 44 26 18  0   44 26 19  0             106487.2549  -0.0450  0.050  -0.0451 0.50  
 365: 44 27 18  0   44 25 19  0             106487.2549  -0.0451  0.050  -0.0451 0.50  
 366: 43 25 18  0   43 25 19  0             106651.2490  -0.0645  0.050  -0.0646 0.50  
 367: 43 26 18  0   43 24 19  0             106651.2490  -0.0646  0.050  -0.0646 0.50  
 368: 64 45 19  0   64 45 20  0             106687.6728  -0.0369  0.050               
 369: 40 34  6  0   40 32  9  0             106690.8295  -0.0298  0.050               
 370: 64 46 19  0   64 44 20  0             106694.6395  -0.0537  0.050               
 371: 42 24 18  0   42 24 19  0             106804.0153   0.0435  0.050   0.0435 0.50  
 372: 42 25 18  0   42 23 19  0             106804.0153   0.0435  0.050   0.0435 0.50  
 373: 41 23 18  0   41 23 19  0             106945.8329  -0.0752  0.050  -0.0753 0.50  
 374: 41 24 18  0   41 22 19  0             106945.8329  -0.0753  0.050  -0.0753 0.50  
 375: 40 22 18  0   40 22 19  0             107077.7071  -0.0149  0.050  -0.0150 0.50  
 376: 40 23 18  0   40 21 19  0             107077.7071  -0.0149  0.050  -0.0150 0.50  
 377: 39 21 18  0   39 21 19  0             107199.9371  -0.0447  0.050  -0.0447 0.50  
 378: 39 22 18  0   39 20 19  0             107199.9371  -0.0447  0.050  -0.0447 0.50  
 379: 39 34  6  0   39 32  7  0             107340.0888   0.0221  0.050               
 380: 37 19 18  0   37 19 19  0             107418.0122   0.0422  0.050   0.0423 0.50  
 381: 37 20 18  0   37 18 19  0             107418.0122   0.0422  0.050   0.0423 0.50  
 382: 36 18 18  0   36 18 19  0             107514.6558  -0.0435  0.050  -0.0435 0.50  
 383: 36 19 18  0   36 17 19  0             107514.6558  -0.0435  0.050  -0.0435 0.50  
 384: 35 17 18  0   35 17 19  0             107603.8435  -0.0367  0.050  -0.0368 0.50  
 385: 35 18 18  0   35 16 19  0             107603.8435  -0.0367  0.050  -0.0368 0.50  
 386: 62 44 19  0   62 42 20  0             107669.0597   0.0085  0.050               
 387: 33 15 18  0   33 15 19  0             107761.3303  -0.0212  0.050  -0.0212 0.50  
 388: 33 16 18  0   33 14 19  0             107761.3303  -0.0212  0.050  -0.0212 0.50  
 389: 11  8  4  0   10  8  3  0             107770.1574  -0.0787  0.050               
 390: 30 12 18  0   30 12 19  0             107951.4517   0.0412  0.050   0.0412 0.50  
 391: 30 13 18  0   30 11 19  0             107951.4517   0.0412  0.050   0.0412 0.50  
 392: 29 11 18  0   29 11 19  0             108003.9495  -0.0062  0.050  -0.0062 0.50  
 393: 29 12 18  0   29 10 19  0             108003.9495  -0.0062  0.050  -0.0062 0.50  
 394: 28 10 18  0   28 10 19  0             108051.6521  -0.0225  0.050  -0.0226 0.50  
 395: 28 11 18  0   28  9 19  0             108051.6521  -0.0225  0.050  -0.0226 0.50  
 396: 27  9 18  0   27  9 19  0             108094.8666  -0.0248  0.050  -0.0248 0.50  
 397: 27 10 18  0   27  8 19  0             108094.8666  -0.0248  0.050  -0.0248 0.50  
 398: 61 42 19  0   61 42 20  0             108111.2215  -0.0650  0.050               
 399: 61 43 19  0   61 41 20  0             108112.5443   0.0459  0.050               
 400: 26  8 18  0   26  8 19  0             108133.8832  -0.0331  0.050  -0.0332 0.50  
 401: 26  9 18  0   26  7 19  0             108133.8832  -0.0331  0.050  -0.0332 0.50  
 402: 25  7 18  0   25  7 19  0             108169.0319  -0.0140  0.050  -0.0140 0.50  
 403: 25  8 18  0   25  6 19  0             108169.0319  -0.0140  0.050  -0.0140 0.50  
 404: 24  6 18  0   24  6 19  0             108200.6157   0.0517  0.050   0.0517 0.50  
 405: 24  7 18  0   24  5 19  0             108200.6157   0.0517  0.050   0.0517 0.50  
 406: 23  5 18  0   23  5 19  0             108228.7183  -0.0230  0.050  -0.0231 0.50  
 407: 23  6 18  0   23  4 19  0             108228.7183  -0.0230  0.050  -0.0231 0.50  
 408: 22  4 18  0   22  4 19  0             108253.8350  -0.0017  0.050  -0.0018 0.50  
 409: 22  5 18  0   22  3 19  0             108253.8350  -0.0017  0.050  -0.0018 0.50  
 410: 21  3 18  0   21  3 19  0             108276.1190   0.0220  0.050   0.0220 0.50  
 411: 21  4 18  0   21  2 19  0             108276.1190   0.0220  0.050   0.0220 0.50  
 412: 18  0 18  0   17  0 17  0             108280.4362   0.0472  0.050   0.0473 0.50  
 413: 18  1 18  0   17  1 17  0             108280.4362   0.0472  0.050   0.0473 0.50  
 414: 17  1 16  0   16  1 15  0             108283.0048   0.0313  0.050   0.0314 0.50  
 415: 17  2 16  0   16  2 15  0             108283.0048   0.0313  0.050   0.0314 0.50  
 416: 16  2 14  0   15  2 13  0             108285.8219   0.0035  0.050   0.0036 0.50  
 417: 16  3 14  0   15  3 13  0             108285.8219   0.0035  0.050   0.0036 0.50  
 418: 15  3 12  0   14  3 11  0             108289.7940  -0.0186  0.050  -0.0187 0.50  
 419: 15  4 12  0   14  4 11  0             108289.7940  -0.0186  0.050  -0.0187 0.50  
 420: 20  2 18  0   20  2 19  0             108295.7504  -0.0066  0.050  -0.0066 0.50  
 421: 20  3 18  0   20  1 19  0             108295.7504  -0.0066  0.050  -0.0066 0.50  
 422: 14  4 10  0   13  4  9  0             108297.4055  -0.0577  0.050  -0.0577 0.50  
 423: 14  5 10  0   13  5  9  0             108297.4055  -0.0576  0.050  -0.0577 0.50  
 424: 19  1 18  0   19  1 19  0             108313.0685   0.0281  0.050   0.0282 0.50  
 425: 19  2 18  0   19  0 19  0             108313.0685   0.0281  0.050   0.0282 0.50  
 426: 13  5  8  0   12  5  7  0             108317.4782   0.0313  0.050   0.0637 0.50  
 427: 13  6  8  0   12  6  7  0             108317.4782   0.0961  0.050   0.0637 0.50  
 428: 12  7  6  0   11  7  5  0             108377.8106  -0.0545  0.050               
 429: 12  6  6  0   11  6  5  0             108404.7726   0.0811  0.050               
 430: 49 41  9  0   49 39 10  0             108973.3431  -0.0382  0.050               
 431: 58 39 19  0   58 39 20  0             109288.7390   0.0139  0.050  -0.0793 0.50  
 432: 58 40 19  0   58 38 20  0             109288.7390  -0.1725  0.050  -0.0793 0.50  
 433: 57 38 19  0   57 38 20  0             109634.8207   0.0406  0.050  -0.0079 0.50  
 434: 57 39 19  0   57 37 20  0             109634.8207  -0.0565  0.050  -0.0079 0.50  
 435: 35 28  7  0   35 26 10  0             109650.1138   0.0256  0.050               
 436:  8  8  1  0    7  6  2  0             109728.3115  -0.0287  0.050               
 437:  8  7  2  0    7  5  3  0             109786.9508  -0.0513  0.050               
 438: 11  7  4  0   10  7  3  0             109792.5871  -0.0233  0.050               
 439: 56 37 19  0   56 37 20  0             109960.0309   0.0403  0.050   0.0154 0.50  
 440: 56 38 19  0   56 36 20  0             109960.0309  -0.0095  0.050   0.0154 0.50  
 441: 55 36 19  0   55 36 20  0             110265.5770  -0.0146  0.050  -0.0242 0.62  
 442: 55 37 19  0   55 35 20  0             110265.5770  -0.0399  0.050  -0.0242 0.38  
 443: 54 35 19  0   54 35 20  0             110552.7123  -0.0079  0.050  -0.0142 0.50  
 444: 54 36 19  0   54 34 20  0             110552.7123  -0.0204  0.050  -0.0142 0.50  
 445: 11  9  3  0   10  9  2  0             110804.4094  -0.0508  0.050               
 446: 53 34 19  0   53 34 20  0             110822.4072  -0.0191  0.050  -0.0222 0.50  
 447: 53 35 19  0   53 33 20  0             110822.4072  -0.0253  0.050  -0.0222 0.50  
 448: 11 10  2  0   10 10  1  0             110906.4548  -0.0092  0.050               
 449: 43 36  7  0   43 34 10  0             110981.0273  -0.0184  0.050               
 450: 52 33 19  0   52 33 20  0             111075.6888   0.0038  0.050   0.0024 0.50  
 451: 52 34 19  0   52 32 20  0             111075.6888   0.0009  0.050   0.0024 0.50  
 452: 51 32 19  0   51 32 20  0             111313.4011  -0.0021  0.050  -0.0029 0.50  
 453: 51 33 19  0   51 31 20  0             111313.4011  -0.0035  0.050  -0.0029 0.50  
 454: 37 33  5  0   37 31  6  0             111329.5751  -0.0134  0.050               
 455: 39 34  5  0   39 32  8  0             111331.2572   0.0340  0.050               
 456: 50 31 19  0   50 31 20  0             111536.4431   0.0143  0.050               
 457: 49 30 19  0   49 30 20  0             111745.5454  -0.0095  0.050  -0.0097 0.50  
 458: 49 31 19  0   49 29 20  0             111745.5454  -0.0098  0.050  -0.0097 0.50  
 459: 68 48 20  0   68 48 21  0             111758.8928  -0.0902  0.050               
 460: 48 29 19  0   48 29 20  0             111941.5455   0.0190  0.050   0.0190 0.50  
 461: 48 30 19  0   48 28 20  0             111941.5455   0.0189  0.050   0.0190 0.50  
 462: 11 10  1  0   10 10  0  0             112045.8256  -0.0183  0.050               
 463: 47 28 19  0   47 28 20  0             112124.9903  -0.0536  0.050  -0.0537 0.50  
 464: 47 29 19  0   47 27 20  0             112124.9903  -0.0537  0.050  -0.0537 0.50  
 465: 46 27 19  0   46 27 20  0             112296.7209  -0.0471  0.050  -0.0472 0.50  
 466: 46 28 19  0   46 26 20  0             112296.7209  -0.0471  0.050  -0.0472 0.50  
 467: 45 26 19  0   45 26 20  0             112457.2834  -0.0393  0.050  -0.0394 0.50  
 468: 45 27 19  0   45 25 20  0             112457.2834  -0.0393  0.050  -0.0394 0.50  
 469: 53 44 10  0   53 42 11  0             112565.4597   0.0744  0.050               
 470: 44 25 19  0   44 25 20  0             112607.2869  -0.0118  0.050  -0.0119 0.50  
 471: 44 26 19  0   44 24 20  0             112607.2869  -0.0118  0.050  -0.0119 0.50  
 472: 43 24 19  0   43 24 20  0             112747.2190  -0.0368  0.050  -0.0368 0.50  
 473: 43 25 19  0   43 23 20  0             112747.2190  -0.0368  0.050  -0.0368 0.50  
 474: 42 23 19  0   42 23 20  0             112877.6840  -0.0416  0.050  -0.0416 0.50  
 475: 42 24 19  0   42 22 20  0             112877.6840  -0.0416  0.050  -0.0416 0.50  
 476: 40 35  6  0   40 33  7  0             112914.8815  -0.0486  0.050               
 477: 41 22 19  0   41 22 20  0             112999.1743  -0.0393  0.050  -0.0394 0.50  
 478: 41 23 19  0   41 21 20  0             112999.1743  -0.0393  0.050  -0.0394 0.50  
 479: 40 21 19  0   40 21 20  0             113112.1891  -0.0122  0.050  -0.0122 0.50  
 480: 40 22 19  0   40 20 20  0             113112.1891  -0.0122  0.050  -0.0122 0.50  
 481: 39 20 19  0   39 20 20  0             113217.1541   0.0065  0.050   0.0066 0.50  
 482: 39 21 19  0   39 19 20  0             113217.1541   0.0065  0.050   0.0066 0.50  
 483: 65 46 20  0   65 44 21  0             113253.1565  -0.0265  0.050               
 484: 38 19 19  0   38 19 20  0             113314.4606  -0.0295  0.050  -0.0296 0.50  
 485: 38 20 19  0   38 18 20  0             113314.4606  -0.0295  0.050  -0.0296 0.50  
 486: 37 18 19  0   37 18 20  0             113404.6307  -0.0170  0.050  -0.0170 0.50  
 487: 37 19 19  0   37 17 20  0             113404.6307  -0.0170  0.050  -0.0170 0.50  
 488: 36 17 19  0   36 17 20  0             113487.9960  -0.0242  0.050  -0.0242 0.50  
 489: 36 18 19  0   36 16 20  0             113487.9960  -0.0242  0.050  -0.0242 0.50  
 490: 35 16 19  0   35 16 20  0             113564.9768  -0.0138  0.050  -0.0138 0.50  
 491: 35 17 19  0   35 15 20  0             113564.9768  -0.0138  0.050  -0.0138 0.50  
 492:  9  8  1  0    8  6  2  0             113598.6005  -0.0032  0.050               
 493: 34 15 19  0   34 15 20  0             113635.9210  -0.0045  0.050  -0.0045 0.50  
 494: 34 16 19  0   34 14 20  0             113635.9210  -0.0045  0.050  -0.0045 0.50  
 495: 33 14 19  0   33 14 20  0             113701.1601  -0.0161  0.050  -0.0162 0.50  
 496: 33 15 19  0   33 13 20  0             113701.1601  -0.0161  0.050  -0.0162 0.50  
 497: 43 35  8  0   43 33 11  0             113744.8178  -0.0051  0.050               
 498: 32 13 19  0   32 13 20  0             113761.0782  -0.0013  0.050  -0.0013 0.50  
 499: 32 14 19  0   32 12 20  0             113761.0782  -0.0013  0.050  -0.0013 0.50  
 500: 31 12 19  0   31 12 20  0             113815.9243  -0.0337  0.050  -0.0338 0.50  
 501: 31 13 19  0   31 11 20  0             113815.9243  -0.0337  0.050  -0.0338 0.50  
 502: 30 11 19  0   30 11 20  0             113866.1074  -0.0143  0.050  -0.0143 0.50  
 503: 30 12 19  0   30 10 20  0             113866.1074  -0.0143  0.050  -0.0143 0.50  
 504: 29 10 19  0   29 10 20  0             113911.8660  -0.0012  0.050  -0.0012 0.50  
 505: 29 11 19  0   29  9 20  0             113911.8660  -0.0012  0.050  -0.0012 0.50  
 506: 28  9 19  0   28  9 20  0             113953.4859   0.0063  0.050   0.0064 0.50  
 507: 28 10 19  0   28  8 20  0             113953.4859   0.0063  0.050   0.0064 0.50  
 508:  8  6  3  0    7  4  4  0             113986.0166   0.0038  0.050               
 509: 27  8 19  0   27  8 20  0             113991.2349   0.0035  0.050   0.0035 0.50  
 510: 27  9 19  0   27  7 20  0             113991.2349   0.0035  0.050   0.0035 0.50  
 511: 26  7 19  0   26  7 20  0             114025.3705  -0.0143  0.050  -0.0144 0.50  
 512: 26  8 19  0   26  6 20  0             114025.3705  -0.0143  0.050  -0.0144 0.50  
 513: 25  6 19  0   25  6 20  0             114056.1737  -0.0166  0.050  -0.0167 0.50  
 514: 25  7 19  0   25  5 20  0             114056.1737  -0.0166  0.050  -0.0167 0.50  
 515: 24  5 19  0   24  5 20  0             114083.8946   0.0064  0.050   0.0064 0.50  
 516: 24  6 19  0   24  4 20  0             114083.8946   0.0064  0.050   0.0064 0.50  
 517: 63 43 20  0   63 43 21  0             114107.3084   0.1977  0.050   0.0281 0.50  
 518: 63 44 20  0   63 42 21  0             114107.3084  -0.1416  0.050   0.0281 0.50  
 519: 23  4 19  0   23  4 20  0             114108.7087   0.0009  0.050   0.0009 0.50  
 520: 23  5 19  0   23  3 20  0             114108.7087   0.0009  0.050   0.0009 0.50  
 521: 22  3 19  0   22  3 20  0             114130.8712   0.0025  0.050   0.0026 0.50  
 522: 22  4 19  0   22  2 20  0             114130.8712   0.0025  0.050   0.0026 0.50  
 523: 19  0 19  0   18  0 18  0             114132.9459  -0.0355  0.050  -0.0355 0.50  
 524: 19  1 19  0   18  1 18  0             114132.9459  -0.0355  0.050  -0.0355 0.50  
 525: 18  1 17  0   17  1 16  0             114135.5023  -0.0383  0.050  -0.0384 0.50  
 526: 18  2 17  0   17  2 16  0             114135.5023  -0.0383  0.050  -0.0384 0.50  
 527: 17  2 15  0   16  2 14  0             114138.2418  -0.0451  0.050  -0.0452 0.50  
 528: 17  3 15  0   16  3 14  0             114138.2418  -0.0451  0.050  -0.0452 0.50  
 529: 16  3 13  0   15  3 12  0             114141.9085  -0.0292  0.050  -0.0293 0.50  
 530: 16  4 13  0   15  4 12  0             114141.9085  -0.0292  0.050  -0.0293 0.50  
 531: 15  4 11  0   14  4 10  0             114148.3181  -0.0332  0.050               
 532: 21  2 19  0   21  2 20  0             114150.5762  -0.0042  0.050  -0.0042 0.50  
 533: 21  3 19  0   21  1 20  0             114150.5762  -0.0042  0.050  -0.0042 0.50  
 534: 14  5  9  0   13  5  8  0             114163.2419   0.0073  0.050   0.0095 0.50  
 535: 14  6  9  0   13  6  8  0             114163.2419   0.0116  0.050   0.0095 0.50  
 536: 20  1 19  0   20  1 20  0             114168.0574   0.0146  0.050   0.0146 0.50  
 537: 20  2 19  0   20  0 20  0             114168.0574   0.0146  0.050   0.0146 0.50  
 538: 12  8  5  0   11  8  4  0             114208.3905   0.0422  0.050               
 539: 13  6  7  0   12  6  6  0             114210.4200   0.0041  0.050               
 540: 42 36  6  0   42 34  9  0             114396.5232   0.0182  0.050               
 541: 62 42 20  0   62 42 21  0             114498.0662   0.0379  0.050  -0.0528 0.50  
 542: 62 43 20  0   62 41 21  0             114498.0662  -0.1435  0.050  -0.0528 0.50  
 543: 42 34  8  0   42 32 11  0             114561.3758   0.0194  0.050               
 544: 12  7  5  0   11  7  4  0             114654.6918   0.0051  0.050               
 545: 45 37  8  0   45 35 11  0             114707.4197  -0.0031  0.050               
 546: 61 41 20  0   61 41 21  0             114866.6109   0.0822  0.050   0.0344 0.50  
 547: 61 42 20  0   61 40 21  0             114866.6109  -0.0135  0.050   0.0344 0.50  
 548: 60 40 20  0   60 40 21  0             115213.9300  -0.0075  0.050  -0.0324 0.50  
 549: 60 41 20  0   60 39 21  0             115213.9300  -0.0573  0.050  -0.0324 0.50  
 550: 59 39 20  0   59 39 21  0             115541.4541  -0.0150  0.050  -0.0278 0.50  
 551: 59 40 20  0   59 38 21  0             115541.4541  -0.0406  0.050  -0.0278 0.50  
 552: 58 38 20  0   58 38 21  0             115850.2464   0.0046  0.050  -0.0018 0.50  
 553: 58 39 20  0   58 37 21  0             115850.2464  -0.0083  0.050  -0.0018 0.50  
 554:  9  7  2  0    8  5  3  0             116032.1853  -0.0501  0.050               
 555: 14 10  4  0   13 12  1  0             116054.0624  -0.0472  0.050               
 556: 11  9  2  0   10  9  1  0             116132.5801   0.0307  0.050               
 557: 57 37 20  0   57 37 21  0             116141.3047   0.0150  0.050   0.0119 0.50  
 558: 57 38 20  0   57 36 21  0             116141.3047   0.0086  0.050   0.0119 0.50  
 559: 11  8  3  0   10  8  2  0             116181.2342   0.0000  0.050               
 560: 38 34  5  0   38 32  6  0             116227.8365  -0.0165  0.050               
 561: 41 33  8  0   41 31 11  0             116262.4143  -0.0191  0.050               
 562: 50 42  9  0   50 40 10  0             116340.1972   0.0125  0.050               
 563: 46 38  8  0   46 36 11  0             116358.1500  -0.0114  0.050               
 564: 56 36 20  0   56 36 21  0             116415.6084   0.0357  0.050   0.0342 0.50  
 565: 56 37 20  0   56 35 21  0             116415.6084   0.0325  0.050   0.0342 0.50  
 566: 55 35 20  0   55 35 21  0             116674.0127   0.0276  0.050   0.0269 0.50  
 567: 55 36 20  0   55 34 21  0             116674.0127   0.0261  0.050   0.0269 0.50  
 568: 54 34 20  0   54 34 21  0             116917.3514  -0.0103  0.050  -0.0107 0.50  
 569: 54 35 20  0   54 33 21  0             116917.3514  -0.0110  0.050  -0.0107 0.50  
 570: 38 34  4  0   38 32  7  0             117086.9829  -0.0301  0.050               
 571: 53 33 20  0   53 33 21  0             117146.4334  -0.0515  0.050  -0.0517 0.50  
 572: 53 34 20  0   53 32 21  0             117146.4334  -0.0518  0.050  -0.0517 0.50  
 573: 52 32 20  0   52 32 21  0             117362.1052   0.0164  0.050   0.0164 0.50  
 574: 52 33 20  0   52 31 21  0             117362.1052   0.0163  0.050   0.0164 0.50  
 575: 51 31 20  0   51 31 21  0             117564.8390  -0.0250  0.050  -0.0251 0.50  
 576: 51 32 20  0   51 30 21  0             117564.8390  -0.0251  0.050  -0.0251 0.50  
 577: 50 30 20  0   50 30 21  0             117755.4368  -0.0254  0.050  -0.0254 0.50  
 578: 50 31 20  0   50 29 21  0             117755.4368  -0.0254  0.050  -0.0254 0.50  
 579: 49 29 20  0   49 29 21  0             117934.4900  -0.0085  0.050  -0.0085 0.50  
 580: 49 30 20  0   49 28 21  0             117934.4900  -0.0085  0.050  -0.0085 0.50  
 581: 48 28 20  0   48 28 21  0             118102.5632   0.0079  0.050   0.0079 0.50  
 582: 48 29 20  0   48 27 21  0             118102.5632   0.0079  0.050   0.0079 0.50  
 583: 41 36  6  0   41 34  7  0             118243.9140   0.0293  0.050               
 584: 47 27 20  0   47 27 21  0             118260.1852   0.0004  0.050   0.0004 0.50  
 585: 47 28 20  0   47 26 21  0             118260.1852   0.0004  0.050   0.0004 0.50  
 586: 69 48 21  0   69 48 22  0             118368.0333  -0.0168  0.050               
 587: 69 49 21  0   69 47 22  0             118369.1834   0.0649  0.050               
 588: 46 26 20  0   46 26 21  0             118407.8957  -0.0153  0.050  -0.0154 0.50  
 589: 46 27 20  0   46 25 21  0             118407.8957  -0.0153  0.050  -0.0154 0.50  
 590: 47 40  8  0   47 38  9  0             118543.1115   0.0359  0.050               
 591: 45 25 20  0   45 25 21  0             118546.2199  -0.0130  0.050  -0.0131 0.50  
 592: 45 26 20  0   45 24 21  0             118546.2199  -0.0130  0.050  -0.0131 0.50  
 593: 43 37  6  0   43 35  9  0             118595.2608   0.0070  0.050               
 594: 44 24 20  0   44 24 21  0             118675.5722  -0.0528  0.050  -0.0529 0.50  
 595: 44 25 20  0   44 23 21  0             118675.5722  -0.0528  0.050  -0.0529 0.50  
 596: 43 23 20  0   43 23 21  0             118796.5403   0.0000  0.050   0.0001 0.50  
 597: 43 24 20  0   43 22 21  0             118796.5403   0.0000  0.050   0.0001 0.50  
 598: 42 22 20  0   42 22 21  0             118909.4250   0.0142  0.050   0.0142 0.50  
 599: 42 23 20  0   42 21 21  0             118909.4250   0.0142  0.050   0.0142 0.50  
 600: 41 21 20  0   41 21 21  0             119014.6719   0.0223  0.050   0.0223 0.50  
 601: 41 22 20  0   41 20 21  0             119014.6719   0.0223  0.050   0.0223 0.50  
 602: 40 20 20  0   40 20 21  0             119112.6355  -0.0165  0.050  -0.0166 0.50  
 603: 40 21 20  0   40 19 21  0             119112.6355  -0.0165  0.050  -0.0166 0.50  
 604: 12  9  4  0   11  9  3  0             119126.6089   0.0125  0.050               
 605: 39 19 20  0   39 19 21  0             119203.7721  -0.0243  0.050  -0.0244 0.50  
 606: 39 20 20  0   39 18 21  0             119203.7721  -0.0243  0.050  -0.0244 0.50  
 607: 67 46 21  0   67 46 22  0             119267.5048   0.0771  0.050  -0.0845 0.50  
 608: 67 47 21  0   67 45 22  0             119267.5048  -0.2461  0.050  -0.0845 0.50  
 609: 38 18 20  0   38 18 21  0             119288.4590   0.0134  0.050   0.0135 0.50  
 610: 38 19 20  0   38 17 21  0             119288.4590   0.0134  0.050   0.0135 0.50  
 611: 37 17 20  0   37 17 21  0             119366.9202  -0.0268  0.050  -0.0268 0.50  
 612: 37 18 20  0   37 16 21  0             119366.9202  -0.0268  0.050  -0.0268 0.50  
 613: 36 16 20  0   36 16 21  0             119439.6276  -0.0069  0.050  -0.0070 0.50  
 614: 36 17 20  0   36 15 21  0             119439.6276  -0.0069  0.050  -0.0070 0.50  
 615: 35 15 20  0   35 15 21  0             119506.8607   0.0321  0.050   0.0322 0.50  
 616: 35 16 20  0   35 14 21  0             119506.8607   0.0321  0.050   0.0322 0.50  
 617: 34 14 20  0   34 14 21  0             119568.8198  -0.0168  0.050  -0.0168 0.50  
 618: 34 15 20  0   34 13 21  0             119568.8198  -0.0168  0.050  -0.0168 0.50  
 619: 33 13 20  0   33 13 21  0             119625.9719   0.0174  0.050   0.0174 0.50  
 620: 33 14 20  0   33 12 21  0             119625.9719   0.0174  0.050   0.0174 0.50  
 621: 32 12 20  0   32 12 21  0             119678.4671   0.0010  0.050   0.0011 0.50  
 622: 32 13 20  0   32 11 21  0             119678.4671   0.0010  0.050   0.0011 0.50  
 623: 66 45 21  0   66 45 22  0             119680.4078   0.1285  0.050   0.0412 0.50  
 624: 66 46 21  0   66 44 22  0             119680.4078  -0.0461  0.050   0.0412 0.50  
 625: 31 11 20  0   31 11 21  0             119726.6379  -0.0064  0.050  -0.0065 0.50  
 626: 31 12 20  0   31 10 21  0             119726.6379  -0.0064  0.050  -0.0065 0.50  
 627:  8  4  4  0    7  2  5  0             119754.8988  -0.0604  0.050               
 628: 30 10 20  0   30 10 21  0             119770.7446  -0.0071  0.050  -0.0072 0.50  
 629: 30 11 20  0   30  9 21  0             119770.7446  -0.0071  0.050  -0.0072 0.50  
 630: 29  9 20  0   29  9 21  0             119811.0249  -0.0153  0.050  -0.0154 0.50  
 631: 29 10 20  0   29  8 21  0             119811.0249  -0.0153  0.050  -0.0154 0.50  
 632: 28  8 20  0   28  8 21  0             119847.7560   0.0038  0.050   0.0039 0.50  
 633: 28  9 20  0   28  7 21  0             119847.7560   0.0038  0.050   0.0039 0.50  
 634: 27  7 20  0   27  7 21  0             119881.1139  -0.0057  0.050  -0.0057 0.50  
 635: 27  8 20  0   27  6 21  0             119881.1139  -0.0057  0.050  -0.0057 0.50  
 636: 26  6 20  0   26  6 21  0             119911.3755   0.0093  0.050   0.0093 0.50  
 637: 26  7 20  0   26  5 21  0             119911.3755   0.0093  0.050   0.0093 0.50  
 638: 25  5 20  0   25  5 21  0             119938.7031  -0.0027  0.050  -0.0027 0.50  
 639: 25  6 20  0   25  4 21  0             119938.7031  -0.0027  0.050  -0.0027 0.50  
 640: 24  4 20  0   24  4 21  0             119963.3427  -0.0008  0.050  -0.0009 0.50  
 641: 24  5 20  0   24  3 21  0             119963.3427  -0.0008  0.050  -0.0009 0.50  
 642: 20  0 20  0   19  0 19  0             119985.4805  -0.0419  0.050  -0.0371 0.45  
 643: 20  1 20  0   19  1 19  0             119985.4805  -0.0419  0.050  -0.0371 0.45  
 644: 23  3 20  0   23  3 21  0             119985.4805   0.0043  0.050  -0.0371 0.05  
 645: 23  4 20  0   23  2 21  0             119985.4805   0.0043  0.050  -0.0371 0.05  
 646: 19  1 18  0   18  1 17  0             119988.0272  -0.0317  0.050  -0.0317 0.50  
 647: 19  2 18  0   18  2 17  0             119988.0272  -0.0317  0.050  -0.0317 0.50  
 648: 18  2 16  0   17  2 15  0             119990.6974  -0.0244  0.050  -0.0244 0.50  
 649: 18  3 16  0   17  3 15  0             119990.6974  -0.0244  0.050  -0.0244 0.50  
 650: 17  3 14  0   16  3 13  0             119994.0858  -0.0178  0.050  -0.0178 0.50  
 651: 17  4 14  0   16  4 13  0             119994.0858  -0.0178  0.050  -0.0178 0.50  
 652: 16  4 12  0   15  4 11  0             119999.6176  -0.0103  0.050  -0.0103 0.50  
 653: 16  5 12  0   15  5 11  0             119999.6176  -0.0103  0.050  -0.0103 0.50  
 654: 22  2 20  0   22  2 21  0             120005.2948   0.0033  0.050   0.0034 0.50  
 655: 22  3 20  0   22  1 21  0             120005.2948   0.0033  0.050   0.0034 0.50  
 656: 15  5 10  0   14  5  9  0             120011.2620  -0.0032  0.050  -0.0031 0.50  
 657: 15  6 10  0   14  6  9  0             120011.2620  -0.0030  0.050  -0.0031 0.50  
 658: 21  1 20  0   21  1 21  0             120022.9682  -0.0007  0.050  -0.0008 0.50  
 659: 21  2 20  0   21  0 21  0             120022.9682  -0.0007  0.050  -0.0008 0.50  
 660: 14  6  8  0   13  6  7  0             120042.6085  -0.0643  0.050   0.0421 0.50  
 661: 14  7  8  0   13  7  7  0             120042.6085   0.1486  0.050   0.0421 0.50  
 662: 13  8  6  0   12  8  5  0             120127.7057  -0.0064  0.050               
 663: 41 36  5  0   41 34  8  0             120138.8788   0.0108  0.050               
 664: 13  7  6  0   12  7  5  0             120190.6791  -0.0019  0.050               
 665: 64 43 21  0   64 43 22  0             120439.4918   0.0164  0.050  -0.0081 0.50  
 666: 64 44 21  0   64 42 22  0             120439.4918  -0.0326  0.050  -0.0081 0.50  
 667: 63 42 21  0   63 42 22  0             120788.3246   0.0080  0.050  -0.0047 0.50  
 668: 63 43 21  0   63 41 22  0             120788.3246  -0.0174  0.050  -0.0047 0.50  
 669: 12 11  2  0   11 11  1  0             121008.8848   0.0036  0.050               
 670: 62 41 21  0   62 41 22  0             121118.1663   0.0141  0.050   0.0076 0.50  
 671: 62 42 21  0   62 40 22  0             121118.1663   0.0010  0.050   0.0076 0.50  
 672: 61 40 21  0   61 40 22  0             121430.0162   0.0155  0.050   0.0123 0.50  
 673: 61 41 21  0   61 39 22  0             121430.0162   0.0089  0.050   0.0123 0.50  
 674: 12 10  3  0   11 10  2  0             121443.6480   0.0106  0.050               
 675: 48 40  8  0   48 38 11  0             121545.6225  -0.0152  0.050               
 676: 60 39 21  0   60 39 22  0             121724.8073  -0.0010  0.050  -0.0027 0.50  
 677: 60 40 21  0   60 38 22  0             121724.8073  -0.0043  0.050  -0.0027 0.50  
 678: 12 11  1  0   11 11  0  0             121762.2443   0.0155  0.050               
 679: 59 38 21  0   59 38 22  0             122003.4419  -0.0147  0.050  -0.0155 0.50  
 680: 59 39 21  0   59 37 22  0             122003.4419  -0.0163  0.050  -0.0155 0.50  
 681: 12  8  4  0   11  8  3  0             122141.7281   0.0221  0.050               
 682: 15 10  5  0   14 12  2  0             122308.5525  -0.0378  0.050               
 683: 37 34  3  0   37 32  6  0             122514.1493  -0.0350  0.050               
 684: 57 36 21  0   57 36 22  0             122515.5364   0.0188  0.050   0.0186 0.50  
 685: 57 37 21  0   57 35 22  0             122515.5364   0.0184  0.050   0.0186 0.50  
 686: 56 35 21  0   56 35 22  0             122750.4682   0.0421  0.050   0.0420 0.50  
 687: 56 36 21  0   56 34 22  0             122750.4682   0.0419  0.050   0.0420 0.50  
 688: 55 34 21  0   55 34 22  0             122972.1970   0.0206  0.050   0.0206 0.50  
 689: 55 35 21  0   55 33 22  0             122972.1970   0.0205  0.050   0.0206 0.50  
 690: 54 33 21  0   54 33 22  0             123181.4185   0.0072  0.050   0.0072 0.50  
 691: 54 34 21  0   54 32 22  0             123181.4185   0.0071  0.050   0.0072 0.50  
 692:  9  9  1  0    8  7  2  0             123278.6129  -0.0330  0.050               
 693: 49 40  9  0   49 38 12  0             123365.9994  -0.0278  0.050               
 694: 53 32 21  0   53 32 22  0             123378.7142  -0.0238  0.050  -0.0238 0.50  
 695: 53 33 21  0   53 31 22  0             123378.7142  -0.0238  0.050  -0.0238 0.50  
 696: 52 31 21  0   52 31 22  0             123564.7446   0.0132  0.050   0.0132 0.50  
 697: 52 32 21  0   52 30 22  0             123564.7446   0.0132  0.050   0.0132 0.50  
 698: 47 38  9  0   47 36 12  0             123634.7859   0.0073  0.050               
 699: 51 30 21  0   51 30 22  0             123739.9449   0.0088  0.050   0.0088 0.50  
 700: 51 31 21  0   51 29 22  0             123739.9449   0.0088  0.050   0.0088 0.50  
 701: 50 29 21  0   50 29 22  0             123904.8706   0.0007  0.050   0.0007 0.50  
 702: 50 30 21  0   50 28 22  0             123904.8706   0.0007  0.050   0.0007 0.50  
 703: 15 11  4  0   14 13  1  0             123936.0526   0.0480  0.050               
 704: 49 28 21  0   49 28 22  0             124060.0256   0.0010  0.050   0.0011 0.50  
 705: 49 29 21  0   49 27 22  0             124060.0256   0.0010  0.050   0.0011 0.50  
 706: 48 27 21  0   48 27 22  0             124205.8932   0.0242  0.050   0.0243 0.50  
 707: 48 28 21  0   48 26 22  0             124205.8932   0.0242  0.050   0.0243 0.50  
 708:  9  6  3  0    8  4  4  0             124275.4406   0.0239  0.050               
 709: 47 26 21  0   47 26 22  0             124342.8173  -0.0326  0.050  -0.0326 0.50  
 710: 47 27 21  0   47 25 22  0             124342.8173  -0.0326  0.050  -0.0326 0.50  
 711: 46 25 21  0   46 25 22  0             124471.3625  -0.0317  0.050  -0.0318 0.50  
 712: 46 26 21  0   46 24 22  0             124471.3625  -0.0317  0.050  -0.0318 0.50  
 713: 45 24 21  0   45 24 22  0             124591.8909  -0.0190  0.050  -0.0191 0.50  
 714: 45 25 21  0   45 23 22  0             124591.8909  -0.0190  0.050  -0.0191 0.50  
 715: 42 37  5  0   42 35  8  0             124639.1840  -0.0220  0.050               
 716: 44 23 21  0   44 23 22  0             124704.8138   0.0265  0.050   0.0266 0.50  
 717: 44 24 21  0   44 22 22  0             124704.8138   0.0265  0.050   0.0266 0.50  
 718: 45 39  7  0   45 37  8  0             124752.3693  -0.0228  0.050               
 719: 43 22 21  0   43 22 22  0             124810.4465   0.0464  0.050   0.0464 0.50  
 720: 43 23 21  0   43 21 22  0             124810.4465   0.0464  0.050   0.0464 0.50  
 721: 42 21 21  0   42 21 22  0             124909.1017  -0.0051  0.050  -0.0052 0.50  
 722: 42 22 21  0   42 20 22  0             124909.1017  -0.0051  0.050  -0.0052 0.50  
 723: 41 20 21  0   41 20 22  0             125001.2132  -0.0383  0.050  -0.0384 0.50  
 724: 41 21 21  0   41 19 22  0             125001.2132  -0.0383  0.050  -0.0384 0.50  
 725: 40 19 21  0   40 19 22  0             125087.1873   0.0229  0.050   0.0229 0.50  
 726: 40 20 21  0   40 18 22  0             125087.1873   0.0229  0.050   0.0229 0.50  
 727: 46 37  9  0   46 35 12  0             125160.7729  -0.0226  0.050               
 728: 39 18 21  0   39 18 22  0             125167.1308  -0.0319  0.050  -0.0319 0.50  
 729: 39 19 21  0   39 17 22  0             125167.1308  -0.0319  0.050  -0.0319 0.50  
 730: 38 17 21  0   38 17 22  0             125241.5634   0.0118  0.050   0.0119 0.50  
 731: 38 18 21  0   38 16 22  0             125241.5634   0.0118  0.050   0.0119 0.50  
 732: 69 47 22  0   69 47 23  0             125248.0174   0.0634  0.050   0.0185 0.50  
 733: 69 48 22  0   69 46 23  0             125248.0174  -0.0263  0.050   0.0185 0.50  
 734: 37 16 21  0   37 16 22  0             125310.6482   0.0239  0.050   0.0240 0.50  
 735: 37 17 21  0   37 15 22  0             125310.6482   0.0239  0.050   0.0240 0.50  
 736: 36 15 21  0   36 15 22  0             125374.6411  -0.0218  0.050  -0.0219 0.50  
 737: 36 16 21  0   36 14 22  0             125374.6411  -0.0218  0.050  -0.0219 0.50  
 738: 35 14 21  0   35 14 22  0             125433.9348  -0.0047  0.050  -0.0048 0.50  
 739: 35 15 21  0   35 13 22  0             125433.9348  -0.0047  0.050  -0.0048 0.50  
 740: 34 13 21  0   34 13 22  0             125488.6909  -0.0245  0.050  -0.0245 0.50  
 741: 34 14 21  0   34 12 22  0             125488.6909  -0.0245  0.050  -0.0245 0.50  
 742: 33 12 21  0   33 12 22  0             125539.2316  -0.0108  0.050  -0.0108 0.50  
 743: 33 13 21  0   33 11 22  0             125539.2316  -0.0108  0.050  -0.0108 0.50  
 744: 32 11 21  0   32 11 22  0             125585.7561  -0.0068  0.050  -0.0069 0.50  
 745: 32 12 21  0   32 10 22  0             125585.7561  -0.0068  0.050  -0.0069 0.50  
 746: 31 10 21  0   31 10 22  0             125628.5259   0.0155  0.050   0.0155 0.50  
 747: 31 11 21  0   31  9 22  0             125628.5259   0.0155  0.050   0.0155 0.50  
 748: 68 46 22  0   68 46 23  0             125637.8726   0.0521  0.050   0.0282 0.50  
 749: 68 47 22  0   68 45 23  0             125637.8726   0.0042  0.050   0.0282 0.50  
 750: 30  9 21  0   30  9 22  0             125667.6909  -0.0184  0.050  -0.0185 0.50  
 751: 30 10 21  0   30  8 22  0             125667.6909  -0.0184  0.050  -0.0185 0.50  
 752: 29  8 21  0   29  8 22  0             125703.5620  -0.0140  0.050  -0.0140 0.50  
 753: 29  9 21  0   29  7 22  0             125703.5620  -0.0140  0.050  -0.0140 0.50  
 754:  9  7  3  0    8  5  4  0             125718.3219   0.0014  0.050               
 755: 28  7 21  0   28  7 22  0             125736.3282   0.0097  0.050   0.0098 0.50  
 756: 28  8 21  0   28  6 22  0             125736.3282   0.0097  0.050   0.0098 0.50  
 757:  8  4  5  0    7  2  6  0             125760.0599   0.0108  0.050               
 758: 27  6 21  0   27  6 22  0             125766.1395   0.0032  0.050   0.0032 0.50  
 759: 27  7 21  0   27  5 22  0             125766.1395   0.0032  0.050   0.0032 0.50  
 760: 26  5 21  0   26  5 22  0             125793.2358   0.0138  0.050   0.0139 0.50  
 761: 26  6 21  0   26  4 22  0             125793.2358   0.0138  0.050   0.0139 0.50  
 762: 25  4 21  0   25  4 22  0             125817.7500  -0.0095  0.050  -0.0095 0.50  
 763: 25  5 21  0   25  3 22  0             125817.7500  -0.0095  0.050  -0.0095 0.50  
 764: 21  0 21  0   20  0 20  0             125837.9999  -0.0093  0.050  -0.0093 0.50  
 765: 21  1 21  0   20  1 20  0             125837.9999  -0.0093  0.050  -0.0093 0.50  
 766: 20  1 19  0   19  1 18  0             125840.5708   0.0459  0.050   0.0459 0.50  
 767: 20  2 19  0   19  2 18  0             125840.5708   0.0459  0.050   0.0459 0.50  
 768: 19  2 17  0   18  2 16  0             125843.1641   0.0482  0.050   0.0483 0.50  
 769: 19  3 17  0   18  3 16  0             125843.1641   0.0482  0.050   0.0483 0.50  
 770: 18  3 15  0   17  3 14  0             125846.3401   0.0592  0.050   0.0592 0.50  
 771: 18  4 15  0   17  4 14  0             125846.3401   0.0592  0.050   0.0592 0.50  
 772: 17  4 13  0   16  4 12  0             125851.1733   0.0319  0.050   0.0319 0.50  
 773: 17  5 13  0   16  5 12  0             125851.1733   0.0319  0.050   0.0319 0.50  
 774: 16  5 11  0   15  5 10  0             125860.5783  -0.0009  0.050  -0.0010 0.50  
 775: 16  6 11  0   15  6 10  0             125860.5783  -0.0009  0.050  -0.0010 0.50  
 776: 22  1 21  0   22  1 22  0             125877.8111  -0.0062  0.050  -0.0063 0.50  
 777: 22  2 21  0   22  0 22  0             125877.8111  -0.0062  0.050  -0.0063 0.50  
 778: 13  9  5  0   12  9  4  0             125882.2701  -0.0123  0.050               
 779: 15  6  9  0   14  6  8  0             125883.3381  -0.0285  0.050  -0.0207 0.50  
 780: 15  7  9  0   14  7  8  0             125883.3381  -0.0129  0.050  -0.0207 0.50  
 781: 12 10  2  0   11 10  1  0             125941.6246   0.0125  0.050               
 782: 14  8  7  0   13  8  6  0             125950.6180   0.0038  0.050               
 783: 14  7  7  0   13  7  6  0             125957.4848   0.0103  0.050               
 784: 66 44 22  0   66 44 23  0             126357.6975  -0.0297  0.050  -0.0363 0.50  
 785: 66 45 22  0   66 43 23  0             126357.6975  -0.0428  0.050  -0.0363 0.50  
 786: 51 42  9  0   51 40 12  0             126430.5885   0.0277  0.050               
 787: 65 43 22  0   65 43 23  0             126689.8390  -0.0167  0.050  -0.0201 0.50  
 788: 65 44 22  0   65 42 23  0             126689.8390  -0.0234  0.050  -0.0201 0.50  
 789: 13  8  5  0   12  8  4  0             126709.1742  -0.0184  0.050               
 790: 10  9  1  0    9  7  2  0             126820.8356  -0.0207  0.050               
 791: 64 42 22  0   64 42 23  0             127004.7012  -0.0005  0.050  -0.0022 0.50  
 792: 64 43 22  0   64 41 23  0             127004.7012  -0.0039  0.050  -0.0022 0.50  
 793: 10  8  2  0    9  6  3  0             127079.5481   0.0084  0.050               
 794: 63 41 22  0   63 41 23  0             127303.1062  -0.0288  0.050  -0.0297 0.50  
 795: 63 42 22  0   63 40 23  0             127303.1062  -0.0305  0.050  -0.0297 0.50  
 796: 12  9  3  0   11  9  2  0             127546.1675  -0.0026  0.050               
 797: 62 40 22  0   62 40 23  0             127585.9481  -0.0202  0.050  -0.0207 0.50  
 798: 62 41 22  0   62 39 23  0             127585.9481  -0.0210  0.050  -0.0207 0.50  
 799: 45 36  9  0   45 34 12  0             127597.0589   0.0121  0.050               
 800: 61 39 22  0   61 39 23  0             127853.9485  -0.0147  0.050  -0.0149 0.50  
 801: 61 40 22  0   61 38 23  0             127853.9485  -0.0151  0.050  -0.0149 0.50  
 802: 60 38 22  0   60 38 23  0             128107.8227  -0.0122  0.050  -0.0123 0.50  
 803: 60 39 22  0   60 37 23  0             128107.8227  -0.0124  0.050  -0.0123 0.50  
 804: 59 37 22  0   59 37 23  0             128348.2336  -0.0229  0.050  -0.0230 0.50  
 805: 59 38 22  0   59 36 23  0             128348.2336  -0.0230  0.050  -0.0230 0.50  
 806: 58 36 22  0   58 36 23  0             128575.8410  -0.0218  0.050  -0.0219 0.50  
 807: 58 37 22  0   58 35 23  0             128575.8410  -0.0219  0.050  -0.0219 0.50  
 808: 57 35 22  0   57 35 23  0             128791.2057  -0.0480  0.050  -0.0481 0.50  
 809: 57 36 22  0   57 34 23  0             128791.2057  -0.0480  0.050  -0.0481 0.50  
 810: 56 34 22  0   56 34 23  0             128994.9778  -0.0189  0.050  -0.0190 0.50  
 811: 56 35 22  0   56 33 23  0             128994.9778  -0.0189  0.050  -0.0190 0.50  
 812: 55 33 22  0   55 33 23  0             129187.6323   0.0020  0.050   0.0021 0.50  
 813: 55 34 22  0   55 32 23  0             129187.6323   0.0020  0.050   0.0021 0.50  
 814: 54 32 22  0   54 32 23  0             129369.6459  -0.0191  0.050  -0.0192 0.50  
 815: 54 33 22  0   54 31 23  0             129369.6459  -0.0191  0.050  -0.0192 0.50  
 816: 53 31 22  0   53 31 23  0             129541.5441  -0.0434  0.050  -0.0435 0.50  
 817: 53 32 22  0   53 30 23  0             129541.5441  -0.0434  0.050  -0.0435 0.50  
 818: 52 30 22  0   52 30 23  0             129703.8418  -0.0186  0.050  -0.0186 0.50  
 819: 52 31 22  0   52 29 23  0             129703.8418  -0.0186  0.050  -0.0186 0.50  
 820: 51 29 22  0   51 29 23  0             129856.9121  -0.0134  0.050  -0.0134 0.50  
 821: 51 30 22  0   51 28 23  0             129856.9121  -0.0134  0.050  -0.0134 0.50  
 822: 50 28 22  0   50 28 23  0             130001.2327   0.0286  0.050   0.0287 0.50  
 823: 50 29 22  0   50 27 23  0             130001.2327   0.0286  0.050   0.0287 0.50  
 824: 49 27 22  0   49 27 23  0             130137.0743  -0.0248  0.050  -0.0248 0.50  
 825: 49 28 22  0   49 26 23  0             130137.0743  -0.0248  0.050  -0.0248 0.50  
 826: 48 26 22  0   48 26 23  0             130264.9968   0.0003  0.050   0.0004 0.50  
 827: 48 27 22  0   48 25 23  0             130264.9968   0.0003  0.050   0.0004 0.50  
 828: 13 10  4  0   12 10  3  0             130346.5622  -0.0108  0.050               
 829: 47 25 22  0   47 25 23  0             130385.2680   0.0025  0.050   0.0026 0.50  
 830: 47 26 22  0   47 24 23  0             130385.2680   0.0025  0.050   0.0026 0.50  
 831: 73 51 23  0   73 49 24  0             130399.8008  -0.0838  0.050               
 832: 73 50 23  0   73 50 24  0             130399.8025   0.0036  0.050               
 833: 46 24 22  0   46 24 23  0             130498.2669   0.0063  0.050   0.0063 0.50  
 834: 46 25 22  0   46 23 23  0             130498.2669   0.0063  0.050   0.0063 0.50  
 835: 45 23 22  0   45 23 23  0             130604.3132  -0.0086  0.050  -0.0086 0.50  
 836: 45 24 22  0   45 22 23  0             130604.3132  -0.0086  0.050  -0.0086 0.50  
 837: 44 22 22  0   44 22 23  0             130703.8067   0.0307  0.050   0.0307 0.50  
 838: 44 23 22  0   44 21 23  0             130703.8067   0.0307  0.050   0.0307 0.50  
 839: 43 21 22  0   43 21 23  0             130796.9182  -0.0186  0.050  -0.0186 0.50  
 840: 43 22 22  0   43 20 23  0             130796.9182  -0.0186  0.050  -0.0186 0.50  
 841: 72 49 23  0   72 49 24  0             130810.0087   0.0048  0.050  -0.0182 0.50  
 842: 72 50 23  0   72 48 24  0             130810.0087  -0.0412  0.050  -0.0182 0.50  
 843: 42 20 22  0   42 20 23  0             130884.0971  -0.0094  0.050  -0.0095 0.50  
 844: 42 21 22  0   42 19 23  0             130884.0971  -0.0094  0.050  -0.0095 0.50  
 845: 41 19 22  0   41 19 23  0             130965.5604  -0.0155  0.050  -0.0155 0.50  
 846: 41 20 22  0   41 18 23  0             130965.5604  -0.0155  0.050  -0.0155 0.50  
 847: 40 18 22  0   40 18 23  0             131041.6184  -0.0063  0.050  -0.0064 0.50  
 848: 40 19 22  0   40 17 23  0             131041.6184  -0.0063  0.050  -0.0064 0.50  
 849: 13 12  2  0   12 12  1  0             131057.0994  -0.0022  0.050               
 850: 39 17 22  0   39 17 23  0             131112.5182  -0.0046  0.050  -0.0046 0.50  
 851: 39 18 22  0   39 16 23  0             131112.5182  -0.0046  0.050  -0.0046 0.50  
 852: 38 16 22  0   38 16 23  0             131178.5161  -0.0137  0.050  -0.0138 0.50  
 853: 38 17 22  0   38 15 23  0             131178.5161  -0.0137  0.050  -0.0138 0.50  
 854: 71 48 23  0   71 48 24  0             131199.7707   0.0351  0.050   0.0260 0.63  
 855: 71 49 23  0   71 47 24  0             131199.7707   0.0106  0.050   0.0260 0.37  
 856: 37 15 22  0   37 15 23  0             131239.8963  -0.0004  0.050  -0.0004 0.50  
 857: 37 16 22  0   37 14 23  0             131239.8963  -0.0004  0.050  -0.0004 0.50  
 858: 36 14 22  0   36 14 23  0             131296.8608  -0.0039  0.050  -0.0039 0.50  
 859: 36 15 22  0   36 13 23  0             131296.8608  -0.0039  0.050  -0.0039 0.50  
 860: 35 13 22  0   35 13 23  0             131349.6716   0.0046  0.050   0.0046 0.50  
 861: 35 14 22  0   35 12 23  0             131349.6716   0.0046  0.050   0.0046 0.50  
 862: 34 12 22  0   34 12 23  0             131398.5246  -0.0035  0.050  -0.0036 0.50  
 863: 34 13 22  0   34 11 23  0             131398.5246  -0.0035  0.050  -0.0036 0.50  
 864: 33 11 22  0   33 11 23  0             131443.6605  -0.0042  0.050  -0.0043 0.50  
 865: 33 12 22  0   33 10 23  0             131443.6605  -0.0042  0.050  -0.0043 0.50  
 866: 32 10 22  0   32 10 23  0             131485.2842  -0.0018  0.050  -0.0019 0.50  
 867: 32 11 22  0   32  9 23  0             131485.2842  -0.0018  0.050  -0.0019 0.50  
 868: 31  9 22  0   31  9 23  0             131523.5969   0.0036  0.050   0.0037 0.50  
 869: 31 10 22  0   31  8 23  0             131523.5969   0.0036  0.050   0.0037 0.50  
 870: 13 12  1  0   12 12  0  0             131538.6386  -0.0061  0.050               
 871: 30  8 22  0   30  8 23  0             131558.7773  -0.0030  0.050  -0.0031 0.50  
 872: 30  9 22  0   30  7 23  0             131558.7773  -0.0030  0.050  -0.0031 0.50  
 873: 29  7 22  0   29  7 23  0             131591.0173  -0.0174  0.050  -0.0174 0.50  
 874: 29  8 22  0   29  6 23  0             131591.0173  -0.0174  0.050  -0.0174 0.50  
 875: 28  6 22  0   28  6 23  0             131620.5474   0.0112  0.050   0.0112 0.50  
 876: 28  7 22  0   28  5 23  0             131620.5474   0.0112  0.050   0.0112 0.50  
 877: 27  5 22  0   27  5 23  0             131647.4827   0.0246  0.050   0.0246 0.50  
 878: 27  6 22  0   27  4 23  0             131647.4827   0.0246  0.050   0.0246 0.50  
 879: 26  4 22  0   26  4 23  0             131671.9609  -0.0062  0.050  -0.0063 0.50  
 880: 26  5 22  0   26  3 23  0             131671.9609  -0.0062  0.050  -0.0063 0.50  
 881: 22  0 22  0   21  0 21  0             131690.4528   0.0138  0.050   0.0138 0.50  
 882: 22  1 22  0   21  1 21  0             131690.4528   0.0138  0.050   0.0138 0.50  
 883: 21  1 20  0   20  1 19  0             131692.9364   0.0010  0.050   0.0011 0.50  
 884: 21  2 20  0   20  2 19  0             131692.9364   0.0010  0.050   0.0011 0.50  
 885: 20  2 18  0   19  2 17  0             131695.4648   0.0016  0.050   0.0017 0.50  
 886: 20  3 18  0   19  3 17  0             131695.4648   0.0016  0.050   0.0017 0.50  
 887: 19  3 16  0   18  3 15  0             131698.4462  -0.0030  0.050  -0.0030 0.50  
 888: 19  4 16  0   18  4 15  0             131698.4462  -0.0030  0.050  -0.0030 0.50  
 889: 18  4 14  0   17  4 13  0             131702.7926  -0.0054  0.050  -0.0054 0.50  
 890: 18  5 14  0   17  5 13  0             131702.7926  -0.0054  0.050  -0.0054 0.50  
 891: 17  5 12  0   16  5 11  0             131710.6670  -0.0075  0.050  -0.0076 0.50  
 892: 17  6 12  0   16  6 11  0             131710.6670  -0.0075  0.050  -0.0076 0.50  
 893: 24  2 22  0   24  2 23  0             131714.3772  -0.0036  0.050  -0.0037 0.50  
 894: 24  3 22  0   24  1 23  0             131714.3772  -0.0036  0.050  -0.0037 0.50  
 895: 16  6 10  0   15  6  9  0             131728.0723   0.0038  0.050   0.0044 0.50  
 896: 16  7 10  0   15  7  9  0             131728.0723   0.0049  0.050   0.0044 0.50  
 897: 23  1 22  0   23  1 23  0             131732.5902   0.0036  0.050   0.0036 0.50  
 898: 23  2 22  0   23  0 23  0             131732.5902   0.0036  0.050   0.0036 0.50  
 899: 15  8  8  0   14  8  7  0             131774.9763  -0.0281  0.050               
 900: 15  7  8  0   14  7  7  0             131775.6961   0.0641  0.050               
 901: 14  9  6  0   13  9  5  0             131884.6805   0.0137  0.050               
 902: 13 11  3  0   12 11  2  0             131932.6267  -0.0195  0.050               
 903: 14  8  6  0   13  8  5  0             132020.5364  -0.0031  0.050               
 904: 23  0 23  0   22  0 22  0             137542.7914  -0.0177  0.050  -0.0177 0.50  
 905: 23  1 23  0   22  1 22  0             137542.7914  -0.0177  0.050  -0.0177 0.50  
 906: 24  0 24  0   23  0 23  0             143395.0666  -0.0504  0.050  -0.0504 0.50  
 907: 24  1 24  0   23  1 23  0             143395.0666  -0.0504  0.050  -0.0504 0.50  
 908: 25  0 25  0   24  0 24  0             149247.3199  -0.0400  0.050  -0.0401 0.50  
 909: 25  1 25  0   24  1 24  0             149247.3199  -0.0400  0.050  -0.0401 0.50  
 910: 24  1 23  0   23  1 22  0             149249.8096   0.0046  0.050   0.0046 0.50  
 911: 24  2 23  0   23  2 22  0             149249.8096   0.0046  0.050   0.0046 0.50  
 912: 33  7 26  0   33  7 27  0             155005.8157   0.0080  0.050   0.0080 0.50  
 913: 33  8 26  0   33  6 27  0             155005.8157   0.0080  0.050   0.0080 0.50  
 914: 32  6 26  0   32  6 27  0             155034.9532   0.0396  0.050   0.0397 0.50  
 915: 32  7 26  0   32  5 27  0             155034.9532   0.0396  0.050   0.0397 0.50  
 916: 31  5 26  0   31  5 27  0             155061.9108   0.0165  0.050   0.0165 0.50  
 917: 31  6 26  0   31  4 27  0             155061.9108   0.0165  0.050   0.0165 0.50  
 918: 30  4 26  0   30  4 27  0             155086.8875   0.0211  0.050   0.0212 0.50  
 919: 30  5 26  0   30  3 27  0             155086.8875   0.0211  0.050   0.0212 0.50  
 920: 26  0 26  0   25  0 25  0             155099.5117  -0.0235  0.050  -0.0235 0.50  
 921: 26  1 26  0   25  1 25  0             155099.5117  -0.0235  0.050  -0.0235 0.50  
 922: 25  1 24  0   24  1 23  0             155101.9391  -0.0256  0.050  -0.0256 0.50  
 923: 25  2 24  0   24  2 23  0             155101.9391  -0.0256  0.050  -0.0256 0.50  
 924: 24  2 22  0   23  2 21  0             155104.3344   0.0399  0.050   0.0399 0.50  
 925: 24  3 22  0   23  3 21  0             155104.3344   0.0399  0.050   0.0399 0.50  
 926: 23  3 20  0   22  3 19  0             155106.8252   0.0395  0.050   0.0395 0.50  
 927: 23  4 20  0   22  4 19  0             155106.8252   0.0395  0.050   0.0395 0.50  
 928: 22  4 18  0   21  4 17  0             155109.9374   0.0410  0.050   0.0411 0.50  
 929: 22  5 18  0   21  5 17  0             155109.9374   0.0410  0.050   0.0411 0.50  
 930: 29  3 26  0   29  3 27  0             155109.9385  -0.0030  0.050  -0.0030 0.50  
 931: 29  4 26  0   29  2 27  0             155109.9385  -0.0030  0.050  -0.0030 0.50  
 932: 21  5 16  0   20  5 15  0             155114.5406   0.0308  0.050   0.0308 0.50  
 933: 21  6 16  0   20  6 15  0             155114.5406   0.0308  0.050   0.0308 0.50  
 934: 20  6 14  0   19  6 13  0             155122.5209   0.0159  0.050   0.0160 0.50  
 935: 20  7 14  0   19  7 13  0             155122.5209   0.0159  0.050   0.0160 0.50  
 936: 28  2 26  0   28  2 27  0             155131.2279  -0.0005  0.050  -0.0006 0.50  
 937: 28  3 26  0   28  1 27  0             155131.2279  -0.0005  0.050  -0.0006 0.50  
 938: 19  7 12  0   18  7 11  0             155138.3602   0.0155  0.050   0.0155 0.50  
 939: 19  8 12  0   18  8 11  0             155138.3602   0.0155  0.050   0.0155 0.50  
 940: 27  1 26  0   27  1 27  0             155150.8647   0.0333  0.050   0.0333 0.50  
 941: 27  2 26  0   27  0 27  0             155150.8647   0.0333  0.050   0.0333 0.50  
 942: 18  8 10  0   17  8  9  0             155174.2807   0.0067  0.050   0.0126 0.50  
 943: 18  9 10  0   17  9  9  0             155174.2807   0.0185  0.050   0.0126 0.50  
 944: 17 10  8  0   16 10  7  0             155269.9369   0.0620  0.050               
 945: 17  9  8  0   16  9  7  0             155274.1412   0.0497  0.050               
 946: 16 11  6  0   15 11  5  0             155392.3774  -0.0130  0.050               
 947: 77 50 27  0   77 50 28  0             155413.1147   0.0110  0.050   0.0110 0.50  
 948: 77 51 27  0   77 49 28  0             155413.1147   0.0109  0.050   0.0110 0.50  
 949: 76 49 27  0   76 49 28  0             155702.1675  -0.0003  0.050  -0.0004 0.50  
 950: 76 50 27  0   76 48 28  0             155702.1675  -0.0003  0.050  -0.0004 0.50  
 951: 16 10  6  0   15 10  5  0             155903.4376   0.0461  0.050               
 952: 75 48 27  0   75 48 28  0             155978.9659   0.0254  0.050   0.0255 0.50  
 953: 75 49 27  0   75 47 28  0             155978.9659   0.0254  0.050   0.0255 0.50  
 954: 12  9  3  0   11  7  4  0             156216.1411  -0.0182  0.050               
 955: 74 47 27  0   74 47 28  0             156243.8901  -0.0167  0.050  -0.0168 0.50  
 956: 74 48 27  0   74 46 28  0             156243.8901  -0.0167  0.050  -0.0168 0.50  
 957: 71 44 27  0   71 44 28  0             156972.5341   0.0537  0.050   0.0538 0.63  
 958: 71 45 27  0   71 43 28  0             156972.5341   0.0537  0.050   0.0538 0.37  
 959: 70 43 27  0   70 43 28  0             157194.6632   0.0336  0.050   0.0337 0.50  
 960: 70 44 27  0   70 42 28  0             157194.6632   0.0336  0.050   0.0337 0.50  
 961: 69 42 27  0   69 42 28  0             157407.0807   0.0030  0.050   0.0031 0.50  
 962: 69 43 27  0   69 41 28  0             157407.0807   0.0030  0.050   0.0031 0.50  
 963: 68 41 27  0   68 41 28  0             157610.1988   0.0077  0.050   0.0077 0.50  
 964: 68 42 27  0   68 40 28  0             157610.1988   0.0077  0.050   0.0077 0.50  
 965: 67 40 27  0   67 40 28  0             157804.3587   0.0374  0.050   0.0374 0.50  
 966: 67 41 27  0   67 39 28  0             157804.3587   0.0374  0.050   0.0374 0.50  
 967: 66 39 27  0   66 39 28  0             157989.8241   0.0193  0.050   0.0193 0.50  
 968: 66 40 27  0   66 38 28  0             157989.8241   0.0193  0.050   0.0193 0.50  
 969: 65 38 27  0   65 38 28  0             158167.0562   0.0911  0.050   0.0912 0.50  
 970: 65 39 27  0   65 37 28  0             158167.0562   0.0911  0.050   0.0912 0.50  
 971: 64 37 27  0   64 37 28  0             158336.1558   0.0431  0.050   0.0432 0.50  
 972: 64 38 27  0   64 36 28  0             158336.1558   0.0431  0.050   0.0432 0.50  
 973: 63 36 27  0   63 36 28  0             158497.5960   0.0496  0.050   0.0496 0.50  
 974: 63 37 27  0   63 35 28  0             158497.5960   0.0496  0.050   0.0496 0.50  
 975: 62 35 27  0   62 35 28  0             158651.5618   0.0079  0.050   0.0080 0.50  
 976: 62 36 27  0   62 34 28  0             158651.5618   0.0079  0.050   0.0080 0.50  
 977: 15 11  4  0   14 11  3  0             158672.4395   0.0274  0.050               
 978: 61 34 27  0   61 34 28  0             158798.4197   0.0076  0.050   0.0076 0.50  
 979: 61 35 27  0   61 33 28  0             158798.4197   0.0076  0.050   0.0076 0.50  
 980: 60 33 27  0   60 33 28  0             158938.4426   0.0543  0.050   0.0543 0.50  
 981: 60 34 27  0   60 32 28  0             158938.4426   0.0543  0.050   0.0543 0.50  
 982: 59 32 27  0   59 32 28  0             159071.7919   0.0519  0.050   0.0520 0.50  
 983: 59 33 27  0   59 31 28  0             159071.7919   0.0519  0.050   0.0520 0.50  
 984: 58 31 27  0   58 31 28  0             159198.7300   0.0142  0.050   0.0142 0.50  
 985: 58 32 27  0   58 30 28  0             159198.7300   0.0142  0.050   0.0142 0.50  
 986: 57 30 27  0   57 30 28  0             159319.6208   0.0644  0.050   0.0645 0.50  
 987: 57 31 27  0   57 29 28  0             159319.6208   0.0644  0.050   0.0645 0.50  
 988: 15 12  3  0   14 12  2  0             159329.9278   0.0260  0.050               
 989: 56 29 27  0   56 29 28  0             159434.5090   0.0152  0.050   0.0153 0.50  
 990: 56 30 27  0   56 28 28  0             159434.5090   0.0152  0.050   0.0153 0.50  
 991: 55 28 27  0   55 28 28  0             159543.7709   0.0181  0.050   0.0181 0.50  
 992: 55 29 27  0   55 27 28  0             159543.7709   0.0181  0.050   0.0181 0.50  
 993: 54 27 27  0   54 27 28  0             159647.5845   0.0338  0.050   0.0339 0.50  
 994: 54 28 27  0   54 26 28  0             159647.5845   0.0338  0.050   0.0339 0.50  
 995: 53 26 27  0   53 26 28  0             159746.1316   0.0336  0.050   0.0337 0.50  
 996: 53 27 27  0   53 25 28  0             159746.1316   0.0336  0.050   0.0337 0.50  
 997: 52 25 27  0   52 25 28  0             159839.5993   0.0007  0.050   0.0007 0.50  
 998: 52 26 27  0   52 24 28  0             159839.5993   0.0007  0.050   0.0007 0.50  
 999: 51 24 27  0   51 24 28  0             159928.2705   0.0205  0.050   0.0206 0.50  
1000: 51 25 27  0   51 23 28  0             159928.2705   0.0205  0.050   0.0206 0.50  
1001: 50 23 27  0   50 23 28  0             160012.2876   0.0441  0.050   0.0441 0.50  
1002: 50 24 27  0   50 22 28  0             160012.2876   0.0441  0.050   0.0441 0.50  
1003: 49 22 27  0   49 22 28  0             160091.7772   0.0122  0.050   0.0122 0.50  
1004: 49 23 27  0   49 21 28  0             160091.7772   0.0122  0.050   0.0122 0.50  
1005: 48 21 27  0   48 21 28  0             160167.0146   0.0202  0.050   0.0203 0.50  
1006: 48 22 27  0   48 20 28  0             160167.0146   0.0202  0.050   0.0203 0.50  
1007: 47 20 27  0   47 20 28  0             160238.1438   0.0374  0.050   0.0374 0.50  
1008: 47 21 27  0   47 19 28  0             160238.1438   0.0374  0.050   0.0374 0.50  
1009: 46 19 27  0   46 19 28  0             160305.2908   0.0203  0.050   0.0203 0.50  
1010: 46 20 27  0   46 18 28  0             160305.2908   0.0203  0.050   0.0203 0.50  
1011: 82 54 28  0   82 54 29  0             160336.6085   0.0760  0.050   0.0760 0.50  
1012: 82 55 28  0   82 53 29  0             160336.6085   0.0759  0.050   0.0760 0.50  
1013: 45 18 27  0   45 18 28  0             160368.6455  -0.0055  0.050  -0.0056 0.50  
1014: 45 19 27  0   45 17 28  0             160368.6455  -0.0055  0.050  -0.0056 0.50  
1015: 44 17 27  0   44 17 28  0             160428.4151   0.0071  0.050   0.0072 0.50  
1016: 44 18 27  0   44 16 28  0             160428.4151   0.0071  0.050   0.0072 0.50  
1017: 43 16 27  0   43 16 28  0             160484.6957  -0.0002  0.050  -0.0003 0.50  
1018: 43 17 27  0   43 15 28  0             160484.6957  -0.0002  0.050  -0.0003 0.50  
1019: 16 12  5  0   15 12  4  0             160487.3643   0.0128  0.050               
1020: 11  6  5  0   10  4  6  0             160527.0046   0.0173  0.050               
1021: 42 15 27  0   42 15 28  0             160537.6686   0.0029  0.050   0.0030 0.50  
1022: 42 16 27  0   42 14 28  0             160537.6686   0.0029  0.050   0.0030 0.50  
1023: 11  7  5  0   10  5  6  0             160556.4065   0.0570  0.050               
1024: 41 14 27  0   41 14 28  0             160587.4661   0.0032  0.050   0.0033 0.50  
1025: 41 15 27  0   41 13 28  0             160587.4661   0.0032  0.050   0.0033 0.50  
1026: 40 13 27  0   40 13 28  0             160634.2411   0.0118  0.050   0.0118 0.50  
1027: 40 14 27  0   40 12 28  0             160634.2411   0.0118  0.050   0.0118 0.50  
1028: 81 53 28  0   81 53 29  0             160654.8667  -0.0581  0.050  -0.0582 0.50  
1029: 81 54 28  0   81 52 29  0             160654.8667  -0.0582  0.050  -0.0582 0.50  
1030: 19 14  5  0   18 16  2  0             160669.0310   0.0252  0.050               
1031: 39 12 27  0   39 12 28  0             160678.1266   0.0240  0.050   0.0240 0.50  
1032: 39 13 27  0   39 11 28  0             160678.1266   0.0240  0.050   0.0240 0.50  
1033: 38 11 27  0   38 11 28  0             160719.2692   0.0530  0.050   0.0530 0.50  
1034: 38 12 27  0   38 10 28  0             160719.2692   0.0530  0.050   0.0530 0.50  
1035: 37 10 27  0   37 10 28  0             160757.7148   0.0152  0.050   0.0153 0.50  
1036: 37 11 27  0   37  9 28  0             160757.7148   0.0152  0.050   0.0153 0.50  
1037: 36  9 27  0   36  9 28  0             160793.7039   0.0257  0.050   0.0257 0.50  
1038: 36 10 27  0   36  8 28  0             160793.7039   0.0257  0.050   0.0257 0.50  
1039: 35  8 27  0   35  8 28  0             160827.3106   0.0367  0.050   0.0367 0.50  
1040: 35  9 27  0   35  7 28  0             160827.3106   0.0367  0.050   0.0367 0.50  
1041: 65 52 13  0   65 50 16  0             160838.9951  -0.0396  0.050               
1042: 34  7 27  0   34  7 28  0             160858.6031  -0.0014  0.050  -0.0014 0.50  
1043: 34  8 27  0   34  6 28  0             160858.6031  -0.0014  0.050  -0.0014 0.50  
1044: 33  6 27  0   33  6 28  0             160887.8394   0.0547  0.050   0.0548 0.50  
1045: 33  7 27  0   33  5 28  0             160887.8394   0.0547  0.050   0.0548 0.50  
1046: 10  3  7  0    9  1  8  0             160907.4618   0.0566  0.050   0.0546 0.50  
1047: 10  4  7  0    9  2  8  0             160907.4618   0.0525  0.050   0.0546 0.50  
1048: 32  5 27  0   32  5 28  0             160914.9354   0.0108  0.050   0.0108 0.50  
1049: 32  6 27  0   32  4 28  0             160914.9354   0.0108  0.050   0.0108 0.50  
1050: 31  4 27  0   31  4 28  0             160940.1774   0.0457  0.050   0.0457 0.50  
1051: 31  5 27  0   31  3 28  0             160940.1774   0.0457  0.050   0.0457 0.50  
1052: 27  0 27  0   26  0 26  0             160951.6774   0.0371  0.050   0.0372 0.50  
1053: 27  1 27  0   26  1 26  0             160951.6774   0.0371  0.050   0.0372 0.50  
1054: 26  1 25  0   25  1 24  0             160954.0900   0.0350  0.050   0.0351 0.50  
1055: 26  2 25  0   25  2 24  0             160954.0900   0.0350  0.050   0.0351 0.50  
1056: 25  2 23  0   24  2 22  0             160956.3704   0.0265  0.050   0.0265 0.50  
1057: 25  3 23  0   24  3 22  0             160956.3704   0.0265  0.050   0.0265 0.50  
1058: 24  3 21  0   23  3 20  0             160958.7689   0.0243  0.050   0.0244 0.50  
1059: 24  4 21  0   23  4 20  0             160958.7689   0.0243  0.050   0.0244 0.50  
1060: 23  4 19  0   22  4 18  0             160961.6723   0.0155  0.050   0.0155 0.50  
1061: 23  5 19  0   22  5 18  0             160961.6723   0.0155  0.050   0.0155 0.50  
1062: 30  3 27  0   30  3 28  0             160963.5089  -0.0006  0.050  -0.0006 0.50  
1063: 30  4 27  0   30  2 28  0             160963.5089  -0.0006  0.050  -0.0006 0.50  
1064: 22  5 17  0   21  5 16  0             160965.8366   0.0162  0.050   0.0162 0.50  
1065: 22  6 17  0   21  6 16  0             160965.8366   0.0162  0.050   0.0162 0.50  
1066: 21  6 15  0   20  6 14  0             160972.7437   0.0095  0.050   0.0095 0.50  
1067: 21  7 15  0   20  7 14  0             160972.7437   0.0095  0.050   0.0095 0.50  
1068: 20  7 13  0   19  7 12  0             160985.7981   0.0439  0.050   0.0440 0.50  
1069: 20  8 13  0   19  8 12  0             160985.7981   0.0439  0.050   0.0440 0.50  
1070: 28  1 27  0   28  1 28  0             161005.2694   0.0952  0.050   0.0953 0.50  
1071: 28  2 27  0   28  0 28  0             161005.2694   0.0952  0.050   0.0953 0.50  
1072: 19  8 11  0   18  8 10  0             161013.4086   0.0244  0.050   0.0249 0.50  
1073: 19  9 11  0   18  9 10  0             161013.4086   0.0253  0.050   0.0249 0.50  
1074: 16 15  2  0   15 15  1  0             161021.1728  -0.0390  0.050               
1075: 12 11  2  0   11  9  3  0             161046.2487   0.0891  0.050               
1076: 18 10  9  0   17 10  8  0             161081.1790   0.0980  0.050  -0.0541 0.62  
1077: 18  9  9  0   17  9  8  0             161081.1790  -0.3076  0.050  -0.0541 0.38  
1078: 16 15  1  0   15 15  0  0             161130.3145  -0.0154  0.050               
1079: 17 11  7  0   16 11  6  0             161254.3311   0.0297  0.050               
1080: 17 10  7  0   16 10  6  0             161333.9441   0.0293  0.050               
1081: 12 10  3  0   11  8  4  0             161567.0338   0.0105  0.050               
1082: 76 48 28  0   76 48 29  0             162061.9943  -0.0324  0.050  -0.0325 0.50  
1083: 76 49 28  0   76 47 29  0             162061.9943  -0.0324  0.050  -0.0325 0.50  
1084: 75 47 28  0   75 47 29  0             162309.7316   0.0407  0.050   0.0408 0.50  
1085: 75 48 28  0   75 46 29  0             162309.7316   0.0407  0.050   0.0408 0.50  
1086: 74 46 28  0   74 46 29  0             162547.0790   0.0032  0.050   0.0032 0.50  
1087: 74 47 28  0   74 45 29  0             162547.0790   0.0032  0.050   0.0032 0.50  
1088: 16 14  3  0   15 14  2  0             162672.8544   0.0372  0.050               
1089: 13 11  2  0   12  9  3  0             162695.9424   0.0179  0.050               
1090: 73 45 28  0   73 45 29  0             162774.5651   0.0037  0.050   0.0037 0.50  
1091: 73 46 28  0   73 44 29  0             162774.5651   0.0037  0.050   0.0037 0.50  
1092: 72 44 28  0   72 44 29  0             162992.5360   0.0250  0.050   0.0250 0.50  
1093: 72 45 28  0   72 43 29  0             162992.5360   0.0250  0.050   0.0250 0.50  
1094: 16 13  4  0   15 13  3  0             163058.1553   0.0371  0.050               
1095: 71 43 28  0   71 43 29  0             163201.2575  -0.0155  0.050  -0.0155 0.50  
1096: 71 44 28  0   71 42 29  0             163201.2575  -0.0155  0.050  -0.0155 0.50  
1097: 70 42 28  0   70 42 29  0             163401.1673  -0.0140  0.050  -0.0140 0.50  
1098: 70 43 28  0   70 41 29  0             163401.1673  -0.0140  0.050  -0.0140 0.50  
1099: 12 12  0  0   11 10  1  0             163590.5507   0.0364  0.050               
1100: 69 41 28  0   69 41 29  0             163592.5646   0.0079  0.050   0.0079 0.50  
1101: 69 42 28  0   69 40 29  0             163592.5646   0.0079  0.050   0.0079 0.50  
1102: 68 40 28  0   68 40 29  0             163775.7085   0.0015  0.050   0.0015 0.50  
1103: 68 41 28  0   68 39 29  0             163775.7085   0.0015  0.050   0.0015 0.50  
1104: 16 11  5  0   15 11  4  0             163785.6189   0.0119  0.050               
1105: 67 39 28  0   67 39 29  0             163950.9512   0.0225  0.050   0.0226 0.50  
1106: 67 40 28  0   67 38 29  0             163950.9512   0.0225  0.050   0.0226 0.50  
1107: 16 14  2  0   15 14  1  0             164056.0512   0.0201  0.050               
1108: 66 38 28  0   66 38 29  0             164118.5341   0.0274  0.050   0.0274 0.50  
1109: 66 39 28  0   66 37 29  0             164118.5341   0.0274  0.050   0.0274 0.50  
1110: 65 37 28  0   65 37 29  0             164278.7497   0.0337  0.050   0.0338 0.50  
1111: 65 38 28  0   65 36 29  0             164278.7497   0.0337  0.050   0.0338 0.50  
1112: 64 36 28  0   64 36 29  0             164431.8323   0.0112  0.050   0.0112 0.50  
1113: 64 37 28  0   64 35 29  0             164431.8323   0.0112  0.050   0.0112 0.50  
1114: 63 35 28  0   63 35 29  0             164578.0887   0.0111  0.050   0.0111 0.50  
1115: 63 36 28  0   63 34 29  0             164578.0887   0.0111  0.050   0.0111 0.50  
1116: 62 34 28  0   62 34 29  0             164717.7544   0.0220  0.050   0.0221 0.50  
1117: 62 35 28  0   62 33 29  0             164717.7544   0.0220  0.050   0.0221 0.50  
1118: 12 12  1  0   11 10  2  0             164798.8594  -0.0141  0.050               
1119: 61 33 28  0   61 33 29  0             164851.0360   0.0125  0.050   0.0126 0.50  
1120: 61 34 28  0   61 32 29  0             164851.0360   0.0125  0.050   0.0126 0.50  
1121: 60 32 28  0   60 32 29  0             164978.2024   0.0210  0.050   0.0211 0.50  
1122: 60 33 28  0   60 31 29  0             164978.2024   0.0210  0.050   0.0211 0.50  
1123: 59 31 28  0   59 31 29  0             165099.4588   0.0299  0.050   0.0300 0.50  
1124: 59 32 28  0   59 30 29  0             165099.4588   0.0299  0.050   0.0300 0.50  
1125: 12  8  4  0   11  6  5  0             165144.2462   0.0091  0.050               
1126: 58 30 28  0   58 30 29  0             165214.9983   0.0167  0.050   0.0168 0.50  
1127: 58 31 28  0   58 29 29  0             165214.9983   0.0167  0.050   0.0168 0.50  
1128: 51 46  6  0   51 44  7  0             165242.8886  -0.0819  0.050               
1129: 51 46  5  0   51 44  8  0             165264.1071   0.0432  0.050               
1130: 57 29 28  0   57 29 29  0             165325.0708   0.0225  0.050   0.0226 0.50  
1131: 57 30 28  0   57 28 29  0             165325.0708   0.0225  0.050   0.0226 0.50  
1132: 21 14  7  0   20 16  4  0             165398.3683  -0.0528  0.050               
1133: 56 28 28  0   56 28 29  0             165429.8560   0.0246  0.050   0.0246 0.50  
1134: 56 29 28  0   56 27 29  0             165429.8560   0.0246  0.050   0.0246 0.50  
1135: 61 52 10  0   61 50 11  0             165499.7607  -0.0906  0.050               
1136: 55 27 28  0   55 27 29  0             165529.5484   0.0216  0.050   0.0216 0.50  
1137: 55 28 28  0   55 26 29  0             165529.5484   0.0216  0.050   0.0216 0.50  
1138: 86 57 29  0   86 57 30  0             165535.9885   0.0031  0.050   0.0031 0.50  
1139: 86 58 29  0   86 56 30  0             165535.9885   0.0030  0.050   0.0031 0.50  
1140: 54 26 28  0   54 26 29  0             165624.3254   0.0006  0.050   0.0006 0.50  
1141: 54 27 28  0   54 25 29  0             165624.3254   0.0006  0.050   0.0006 0.50  
1142: 53 25 28  0   53 25 29  0             165714.4163   0.0067  0.050   0.0067 0.50  
1143: 53 26 28  0   53 24 29  0             165714.4163   0.0067  0.050   0.0067 0.50  
1144: 52 24 28  0   52 24 29  0             165799.9791   0.0189  0.050   0.0189 0.50  
1145: 52 25 28  0   52 23 29  0             165799.9791   0.0189  0.050   0.0189 0.50  
1146: 85 56 29  0   85 56 30  0             165870.6215  -0.0408  0.050  -0.0409 0.50  
1147: 85 57 29  0   85 55 30  0             165870.6215  -0.0409  0.050  -0.0409 0.50  
1148: 51 23 28  0   51 23 29  0             165881.1601   0.0098  0.050   0.0099 0.50  
1149: 51 24 28  0   51 22 29  0             165881.1601   0.0098  0.050   0.0099 0.50  
1150: 45 43  2  0   45 41  5  0             165911.6980  -0.0246  0.050   0.0401 0.50  
1151: 45 43  3  0   45 41  4  0             165911.6980   0.1048  0.050   0.0401 0.50  
1152: 49 45  5  0   49 43  6  0             165914.3150  -0.0071  0.050               
1153: 64 54 11  0   64 52 12  0             165939.9168   0.0638  0.050               
1154: 50 22 28  0   50 22 29  0             165958.1525   0.0041  0.050   0.0042 0.50  
1155: 50 23 28  0   50 21 29  0             165958.1525   0.0041  0.050   0.0042 0.50  
1156: 49 21 28  0   49 21 29  0             166031.1378   0.0196  0.050   0.0197 0.50  
1157: 49 22 28  0   49 20 29  0             166031.1378   0.0196  0.050   0.0197 0.50  
1158: 12  9  4  0   11  7  5  0             166095.9083   0.0019  0.050               
1159: 48 20 28  0   48 20 29  0             166100.2224   0.0035  0.050   0.0036 0.50  
1160: 48 21 28  0   48 19 29  0             166100.2224   0.0035  0.050   0.0036 0.50  
1161: 47 19 28  0   47 19 29  0             166165.6125   0.0078  0.050   0.0078 0.50  
1162: 47 20 28  0   47 18 29  0             166165.6125   0.0078  0.050   0.0078 0.50  
1163: 46 18 28  0   46 18 29  0             166227.4445   0.0186  0.050   0.0186 0.50  
1164: 46 19 28  0   46 17 29  0             166227.4445   0.0186  0.050   0.0186 0.50  
1165: 45 17 28  0   45 17 29  0             166285.8482   0.0199  0.050   0.0199 0.50  
1166: 45 18 28  0   45 16 29  0             166285.8482   0.0199  0.050   0.0199 0.50  
1167: 44 16 28  0   44 16 29  0             166340.9722   0.0187  0.050   0.0187 0.50  
1168: 44 17 28  0   44 15 29  0             166340.9722   0.0187  0.050   0.0187 0.50  
1169: 43 15 28  0   43 15 29  0             166392.9533   0.0141  0.050   0.0141 0.50  
1170: 43 16 28  0   43 14 29  0             166392.9533   0.0141  0.050   0.0141 0.50  
1171: 42 14 28  0   42 14 29  0             166441.9381   0.0189  0.050   0.0189 0.50  
1172: 42 15 28  0   42 13 29  0             166441.9381   0.0189  0.050   0.0189 0.50  
1173: 41 13 28  0   41 13 29  0             166488.0314   0.0079  0.050   0.0079 0.50  
1174: 41 14 28  0   41 12 29  0             166488.0314   0.0079  0.050   0.0079 0.50  
1175: 83 54 29  0   83 54 30  0             166501.1280   0.0099  0.050   0.0099 0.50  
1176: 83 55 29  0   83 53 30  0             166501.1280   0.0099  0.050   0.0099 0.50  
1177: 40 12 28  0   40 12 29  0             166531.3846   0.0064  0.050   0.0064 0.50  
1178: 40 13 28  0   40 11 29  0             166531.3846   0.0064  0.050   0.0064 0.50  
1179: 39 11 28  0   39 11 29  0             166572.1305   0.0244  0.050   0.0245 0.50  
1180: 39 12 28  0   39 10 29  0             166572.1305   0.0244  0.050   0.0245 0.50  
1181: 11  5  6  0   10  3  7  0             166590.3870  -0.0270  0.050               
1182: 11  6  6  0   10  4  7  0             166591.4042   0.0451  0.050               
1183: 38 10 28  0   38 10 29  0             166610.3388   0.0127  0.050   0.0128 0.50  
1184: 38 11 28  0   38  9 29  0             166610.3388   0.0127  0.050   0.0128 0.50  
1185: 37  9 28  0   37  9 29  0             166646.1593   0.0054  0.050   0.0055 0.50  
1186: 37 10 28  0   37  8 29  0             166646.1593   0.0054  0.050   0.0055 0.50  
1187: 36  8 28  0   36  8 29  0             166679.7340   0.0324  0.050   0.0325 0.50  
1188: 36  9 28  0   36  7 29  0             166679.7340   0.0324  0.050   0.0325 0.50  
1189: 13 10  3  0   12  8  4  0             166703.4462   0.0111  0.050               
1190: 35  7 28  0   35  7 29  0             166711.0962   0.0181  0.050   0.0182 0.50  
1191: 35  8 28  0   35  6 29  0             166711.0962   0.0181  0.050   0.0182 0.50  
1192: 34  6 28  0   34  6 29  0             166740.4084   0.0197  0.050   0.0197 0.50  
1193: 34  7 28  0   34  5 29  0             166740.4084   0.0197  0.050   0.0197 0.50  
1194: 33  5 28  0   33  5 29  0             166767.7465   0.0105  0.050   0.0105 0.50  
1195: 33  6 28  0   33  4 29  0             166767.7465   0.0105  0.050   0.0105 0.50  
1196: 32  4 28  0   32  4 29  0             166793.2442   0.0252  0.050   0.0253 0.50  
1197: 32  5 28  0   32  3 29  0             166793.2442   0.0252  0.050   0.0253 0.50  
1198: 28  0 28  0   27  0 27  0             166803.6175  -0.0547  0.050  -0.0548 0.50  
1199: 28  1 28  0   27  1 27  0             166803.6175  -0.0547  0.050  -0.0548 0.50  
1200: 27  1 26  0   26  1 25  0             166806.0136  -0.0589  0.050  -0.0589 0.50  
1201: 27  2 26  0   26  2 25  0             166806.0136  -0.0589  0.050  -0.0589 0.50  
1202: 26  2 24  0   25  2 23  0             166808.3424   0.0193  0.050   0.0193 0.50  
1203: 26  3 24  0   25  3 23  0             166808.3424   0.0193  0.050   0.0193 0.50  
1204: 25  3 22  0   24  3 21  0             166810.6583   0.0170  0.050   0.0170 0.50  
1205: 25  4 22  0   24  4 21  0             166810.6583   0.0170  0.050   0.0170 0.50  
1206: 24  4 20  0   23  4 19  0             166813.4006   0.0203  0.050   0.0203 0.50  
1207: 24  5 20  0   23  5 19  0             166813.4006   0.0203  0.050   0.0203 0.50  
1208: 23  5 18  0   22  5 17  0             166817.1666  -0.0020  0.050  -0.0021 0.50  
1209: 23  6 18  0   22  6 17  0             166817.1666  -0.0020  0.050  -0.0021 0.50  
1210: 22  6 16  0   21  6 15  0             166823.2496   0.0248  0.050   0.0249 0.50  
1211: 22  7 16  0   21  7 15  0             166823.2496   0.0248  0.050   0.0249 0.50  
1212: 21  7 14  0   20  7 13  0             166834.1716   0.0342  0.050   0.0343 0.50  
1213: 21  8 14  0   20  8 13  0             166834.1716   0.0342  0.050   0.0343 0.50  
1214: 30  2 28  0   30  2 29  0             166838.9911   0.0189  0.050   0.0189 0.50  
1215: 30  3 28  0   30  1 29  0             166838.9911   0.0189  0.050   0.0189 0.50  
1216: 20  8 12  0   19  8 11  0             166856.0311  -0.0084  0.050  -0.0084 0.50  
1217: 20  9 12  0   19  9 11  0             166856.0311  -0.0083  0.050  -0.0084 0.50  
1218: 29  1 28  0   29  1 29  0             166859.4335   0.0085  0.050   0.0086 0.50  
1219: 29  2 28  0   29  0 29  0             166859.4335   0.0085  0.050   0.0086 0.50  
1220: 19  9 10  0   18  9  9  0             166905.7607   0.0097  0.050   0.0271 0.50  
1221: 19 10 10  0   18 10  9  0             166905.7607   0.0444  0.050   0.0271 0.50  
1222: 18 11  8  0   17 11  7  0             167036.0299   0.0211  0.050               
1223: 18 10  8  0   17 10  7  0             167045.8791   0.0301  0.050               
1224: 81 52 29  0   81 52 30  0             167082.9158  -0.0213  0.050  -0.0213 0.50  
1225: 81 53 29  0   81 51 30  0             167082.9158  -0.0213  0.050  -0.0213 0.50  
1226: 17 12  6  0   16 12  5  0             167118.0471   0.0300  0.050               
1227: 80 51 29  0   80 51 30  0             167356.7352   0.0040  0.050   0.0040 0.50  
1228: 80 52 29  0   80 50 30  0             167356.7352   0.0040  0.050   0.0040 0.50  
1229: 79 50 29  0   79 50 30  0             167619.6816   0.0097  0.050   0.0098 0.50  
1230: 79 51 29  0   79 49 30  0             167619.6816   0.0097  0.050   0.0098 0.50  
1231: 78 49 29  0   78 49 30  0             167872.1631   0.0095  0.050   0.0095 0.50  
1232: 78 50 29  0   78 48 30  0             167872.1631   0.0095  0.050   0.0095 0.50  
1233: 20 15  5  0   19 17  2  0             167972.7820   0.0081  0.050               
1234: 17 11  6  0   16 11  5  0             168018.5794   0.0233  0.050               
1235: 77 48 29  0   77 48 30  0             168114.5509  -0.0022  0.050  -0.0022 0.50  
1236: 77 49 29  0   77 47 30  0             168114.5509  -0.0022  0.050  -0.0022 0.50  
1237: 35 26  9  0   35 24 12  0             168191.5481  -0.0342  0.050               
1238: 76 47 29  0   76 47 30  0             168347.2270  -0.0042  0.050  -0.0042 0.50  
1239: 76 48 29  0   76 46 30  0             168347.2270  -0.0042  0.050  -0.0042 0.50  
1240: 43 36  8  0   43 32 11  0             168422.7841   0.0887  0.050               
1241: 39 31  9  0   39 27 12  0             168450.8038  -0.0010  0.050               
1242: 75 46 29  0   75 46 30  0             168570.5467   0.0132  0.050   0.0133 0.50  
1243: 75 47 29  0   75 45 30  0             168570.5467   0.0132  0.050   0.0133 0.50  
1244: 54 48  7  0   54 46  8  0             168584.2134  -0.0784  0.050               
1245: 20 14  6  0   19 16  3  0             168631.2179   0.0143  0.050               
1246: 54 48  6  0   54 46  9  0             168639.1923   0.0159  0.050               
1247: 74 45 29  0   74 45 30  0             168784.7999   0.0087  0.050   0.0088 0.50  
1248: 74 46 29  0   74 44 30  0             168784.7999   0.0087  0.050   0.0088 0.50  
1249: 64 54 10  0   64 52 13  0             168847.6748   0.0408  0.050               
1250: 73 44 29  0   73 44 30  0             168990.3380   0.0156  0.050   0.0156 0.50  
1251: 73 45 29  0   73 43 30  0             168990.3380   0.0156  0.050   0.0156 0.50  
1252: 16 13  3  0   15 13  2  0             169159.8383   0.0365  0.050               
1253: 13 12  1  0   12 10  2  0             169187.5319  -0.0150  0.050   0.0165 0.72  
1254: 72 43 29  0   72 43 30  0             169187.5319   0.0989  0.050   0.0165 0.14  
1255: 72 44 29  0   72 42 30  0             169187.5319   0.0989  0.050   0.0165 0.14  
1256: 56 44 12  0   56 42 15  0             169325.9527   0.0790  0.050               
1257: 71 42 29  0   71 42 30  0             169376.4295   0.0128  0.050   0.0128 0.50  
1258: 71 43 29  0   71 41 30  0             169376.4295   0.0128  0.050   0.0128 0.50  
1259: 70 41 29  0   70 41 30  0             169557.5656   0.0090  0.050   0.0091 0.50  
1260: 70 42 29  0   70 40 30  0             169557.5656   0.0090  0.050   0.0091 0.50  
1261: 69 40 29  0   69 40 30  0             169731.1309   0.0059  0.050   0.0059 0.50  
1262: 69 41 29  0   69 39 30  0             169731.1309   0.0059  0.050   0.0059 0.50  
1263: 68 39 29  0   68 39 30  0             169897.3769  -0.0078  0.050  -0.0079 0.50  
1264: 68 40 29  0   68 38 30  0             169897.3769  -0.0078  0.050  -0.0079 0.50  
1265: 67 38 29  0   67 38 30  0             170056.5653  -0.0239  0.050  -0.0240 0.50  
1266: 67 39 29  0   67 37 30  0             170056.5653  -0.0239  0.050  -0.0240 0.50  
1267: 66 37 29  0   66 37 30  0             170208.9977   0.0144  0.050   0.0144 0.50  
1268: 66 38 29  0   66 36 30  0             170208.9977   0.0144  0.050   0.0144 0.50  
1269: 16 12  4  0   15 12  3  0             170304.3402   0.0230  0.050               
1270: 65 36 29  0   65 36 30  0             170354.8122   0.0089  0.050   0.0089 0.50  
1271: 65 37 29  0   65 35 30  0             170354.8122   0.0089  0.050   0.0089 0.50  
1272: 64 35 29  0   64 35 30  0             170494.2937   0.0161  0.050   0.0162 0.50  
1273: 64 36 29  0   64 34 30  0             170494.2937   0.0161  0.050   0.0162 0.50  
1274: 63 34 29  0   63 34 30  0             170627.6416   0.0142  0.050   0.0143 0.50  
1275: 63 35 29  0   63 33 30  0             170627.6416   0.0142  0.050   0.0143 0.50  
1276: 62 33 29  0   62 33 30  0             170755.0521  -0.0145  0.050  -0.0145 0.50  
1277: 62 34 29  0   62 32 30  0             170755.0521  -0.0145  0.050  -0.0145 0.50  
1278: 61 32 29  0   61 32 30  0             170876.8110   0.0085  0.050   0.0086 0.50  
1279: 61 33 29  0   61 31 30  0             170876.8110   0.0085  0.050   0.0086 0.50  
1280: 17 16  2  0   16 16  1  0             170980.4063   0.0439  0.050               
1281: 60 31 29  0   60 31 30  0             170993.0412   0.0056  0.050   0.0056 0.50  
1282: 60 32 29  0   60 30 30  0             170993.0412   0.0056  0.050   0.0056 0.50  
1283: 17 16  1  0   16 16  0  0             171044.6698  -0.0050  0.050               
1284: 36 28  9  0   36 24 12  0             171052.9499   0.0034  0.050               
1285: 59 30 29  0   59 30 30  0             171103.9704   0.0096  0.050   0.0096 0.50  
1286: 59 31 29  0   59 29 30  0             171103.9704   0.0096  0.050   0.0096 0.50  
1287: 58 29 29  0   58 29 30  0             171209.7754   0.0087  0.050   0.0087 0.50  
1288: 58 30 29  0   58 28 30  0             171209.7754   0.0087  0.050   0.0087 0.50  
1289: 57 28 29  0   57 28 30  0             171310.6455   0.0092  0.050   0.0092 0.50  
1290: 57 29 29  0   57 27 30  0             171310.6455   0.0092  0.050   0.0092 0.50  
1291: 56 27 29  0   56 27 30  0             171406.7557   0.0082  0.050   0.0082 0.50  
1292: 56 28 29  0   56 26 30  0             171406.7557   0.0082  0.050   0.0082 0.50  
1293: 55 26 29  0   55 26 30  0             171498.2902   0.0176  0.050   0.0176 0.50  
1294: 55 27 29  0   55 25 30  0             171498.2902   0.0176  0.050   0.0176 0.50  
1295: 57 50  8  0   57 48  9  0             171522.3507   0.0943  0.050   0.0697 0.62  
1296: 62 49 13  0   62 47 16  0             171522.3507   0.0296  0.050   0.0697 0.38  
1297: 54 25 29  0   54 25 30  0             171585.3967   0.0173  0.050   0.0173 0.50  
1298: 54 26 29  0   54 24 30  0             171585.3967   0.0173  0.050   0.0173 0.50  
1299: 53 24 29  0   53 24 30  0             171668.2340   0.0034  0.050   0.0034 0.50  
1300: 53 25 29  0   53 23 30  0             171668.2340   0.0034  0.050   0.0034 0.50  
1301: 52 23 29  0   52 23 30  0             171747.0066   0.0221  0.050   0.0221 0.50  
1302: 52 24 29  0   52 22 30  0             171747.0066   0.0221  0.050   0.0221 0.50  
1303: 17 13  5  0   16 13  4  0             171801.1769  -0.0088  0.050               
1304: 51 22 29  0   51 22 30  0             171821.8135   0.0188  0.050   0.0188 0.50  
1305: 51 23 29  0   51 21 30  0             171821.8135   0.0188  0.050   0.0188 0.50  
1306: 50 21 29  0   50 21 30  0             171892.8143   0.0034  0.050   0.0034 0.50  
1307: 50 22 29  0   50 20 30  0             171892.8143   0.0034  0.050   0.0034 0.50  
1308: 49 20 29  0   49 20 30  0             171960.1921   0.0137  0.050   0.0137 0.50  
1309: 49 21 29  0   49 19 30  0             171960.1921   0.0137  0.050   0.0137 0.50  
1310: 48 19 29  0   48 19 30  0             172024.0663   0.0278  0.050   0.0278 0.50  
1311: 48 20 29  0   48 18 30  0             172024.0663   0.0278  0.050   0.0278 0.50  
1312: 47 18 29  0   47 18 30  0             172084.5459   0.0172  0.050   0.0173 0.50  
1313: 47 19 29  0   47 17 30  0             172084.5459   0.0172  0.050   0.0173 0.50  
1314: 12  8  5  0   11  6  6  0             172093.8982   0.0233  0.050               
1315: 46 17 29  0   46 17 30  0             172141.7906   0.0079  0.050   0.0079 0.50  
1316: 46 18 29  0   46 16 30  0             172141.7906   0.0079  0.050   0.0079 0.50  
1317: 45 16 29  0   45 16 30  0             172195.9551   0.0246  0.050   0.0246 0.50  
1318: 45 17 29  0   45 15 30  0             172195.9551   0.0246  0.050   0.0246 0.50  
1319: 44 15 29  0   44 15 30  0             172247.1272   0.0285  0.050   0.0285 0.50  
1320: 44 16 29  0   44 14 30  0             172247.1272   0.0285  0.050   0.0285 0.50  
1321: 43 14 29  0   43 14 30  0             172295.4283   0.0181  0.050   0.0182 0.50  
1322: 43 15 29  0   43 13 30  0             172295.4283   0.0181  0.050   0.0182 0.50  
1323: 85 55 30  0   85 55 31  0             172335.7107  -0.0466  0.050  -0.0467 0.50  
1324: 85 56 30  0   85 54 31  0             172335.7107  -0.0466  0.050  -0.0467 0.50  
1325: 42 13 29  0   42 13 30  0             172340.9991   0.0146  0.050   0.0146 0.50  
1326: 42 14 29  0   42 12 30  0             172340.9991   0.0146  0.050   0.0146 0.50  
1327: 41 12 29  0   41 12 30  0             172383.9477   0.0096  0.050   0.0097 0.50  
1328: 41 13 29  0   41 11 30  0             172383.9477   0.0096  0.050   0.0097 0.50  
1329: 40 11 29  0   40 11 30  0             172424.4016   0.0177  0.050   0.0178 0.50  
1330: 40 12 29  0   40 10 30  0             172424.4016   0.0177  0.050   0.0178 0.50  
1331: 39 10 29  0   39 10 30  0             172462.4513   0.0195  0.050   0.0196 0.50  
1332: 39 11 29  0   39  9 30  0             172462.4513   0.0195  0.050   0.0196 0.50  
1333: 38  9 29  0   38  9 30  0             172498.2118   0.0233  0.050   0.0233 0.50  
1334: 38 10 29  0   38  8 30  0             172498.2118   0.0233  0.050   0.0233 0.50  
1335: 37  8 29  0   37  8 30  0             172531.7900   0.0323  0.050   0.0323 0.50  
1336: 37  9 29  0   37  7 30  0             172531.7900   0.0323  0.050   0.0323 0.50  
1337: 11  4  7  0   10  2  8  0             172554.0999   0.0376  0.050   0.0285 0.50  
1338: 11  5  7  0   10  3  8  0             172554.0999   0.0193  0.050   0.0285 0.50  
1339: 36  7 29  0   36  7 30  0             172563.2594   0.0191  0.050   0.0192 0.50  
1340: 36  8 29  0   36  6 30  0             172563.2594   0.0191  0.050   0.0192 0.50  
1341: 35  6 29  0   35  6 30  0             172592.7348   0.0012  0.050   0.0012 0.50  
1342: 35  7 29  0   35  5 30  0             172592.7348   0.0012  0.050   0.0012 0.50  
1343: 34  5 29  0   34  5 30  0             172620.3533   0.0207  0.050   0.0208 0.50  
1344: 34  6 29  0   34  4 30  0             172620.3533   0.0207  0.050   0.0208 0.50  
1345: 84 54 30  0   84 54 31  0             172624.9248   0.0881  0.050   0.0881 0.50  
1346: 84 55 30  0   84 53 31  0             172624.9248   0.0881  0.050   0.0881 0.50  
1347: 33  4 29  0   33  4 30  0             172646.1442   0.0149  0.050   0.0149 0.50  
1348: 33  5 29  0   33  3 30  0             172646.1442   0.0149  0.050   0.0149 0.50  
1349: 29  0 29  0   28  0 28  0             172655.6477   0.0190  0.050   0.0190 0.50  
1350: 29  1 29  0   28  1 28  0             172655.6477   0.0190  0.050   0.0190 0.50  
1351: 28  1 27  0   27  1 26  0             172657.9489  -0.0660  0.050  -0.0660 0.50  
1352: 28  2 27  0   27  2 26  0             172657.9489  -0.0660  0.050  -0.0660 0.50  
1353: 27  2 25  0   26  2 24  0             172660.2543   0.0252  0.050   0.0252 0.50  
1354: 27  3 25  0   26  3 24  0             172660.2543   0.0252  0.050   0.0252 0.50  
1355: 26  3 23  0   25  3 22  0             172662.5049   0.0335  0.050   0.0336 0.50  
1356: 26  4 23  0   25  4 22  0             172662.5049   0.0335  0.050   0.0336 0.50  
1357: 25  4 21  0   24  4 20  0             172665.0852   0.0281  0.050   0.0281 0.50  
1358: 25  5 21  0   24  5 20  0             172665.0852   0.0281  0.050   0.0281 0.50  
1359: 24  5 19  0   23  5 18  0             172668.5571   0.0298  0.050   0.0299 0.50  
1360: 24  6 19  0   23  6 18  0             172668.5571   0.0298  0.050   0.0299 0.50  
1361: 32  3 29  0   32  3 30  0             172670.2192   0.0065  0.050   0.0066 0.50  
1362: 32  4 29  0   32  2 30  0             172670.2192   0.0065  0.050   0.0066 0.50  
1363: 23  6 17  0   22  6 16  0             172673.9151   0.0268  0.050   0.0268 0.50  
1364: 23  7 17  0   22  7 16  0             172673.9151   0.0268  0.050   0.0268 0.50  
1365: 22  7 15  0   21  7 14  0             172683.2060   0.0237  0.050   0.0237 0.50  
1366: 22  8 15  0   21  8 14  0             172683.2060   0.0237  0.050   0.0237 0.50  
1367: 31  2 29  0   31  2 30  0             172692.7487   0.0798  0.050   0.0799 0.50  
1368: 31  3 29  0   31  1 30  0             172692.7487   0.0798  0.050   0.0799 0.50  
1369: 21  8 13  0   20  8 12  0             172700.9934   0.0221  0.050   0.0222 0.50  
1370: 21  9 13  0   20  9 12  0             172700.9934   0.0221  0.050   0.0222 0.50  
1371: 30  1 29  0   30  1 30  0             172713.5833   0.0017  0.050   0.0017 0.50  
1372: 30  2 29  0   30  0 30  0             172713.5833   0.0017  0.050   0.0017 0.50  
1373: 20  9 11  0   19  9 10  0             172738.8312   0.0326  0.050   0.0340 0.50  
1374: 20 10 11  0   19 10 10  0             172738.8312   0.0353  0.050   0.0340 0.50  
1375: 17 15  3  0   16 15  2  0             172746.5580   0.0506  0.050               
1376: 19 11  9  0   18 11  8  0             172831.0973   0.0096  0.050               
1377: 19 10  9  0   18 10  8  0             172832.1601   0.0400  0.050               
1378: 18 12  7  0   17 12  6  0             173046.0442   0.0218  0.050               
1379: 82 52 30  0   82 52 31  0             173170.3553   0.0191  0.050   0.0191 0.50  
1380: 82 53 30  0   82 51 31  0             173170.3553   0.0191  0.050   0.0191 0.50  
1381: 18 11  7  0   17 11  6  0             173204.8613   0.0187  0.050               
1382: 81 51 30  0   81 51 31  0             173427.5259   0.0039  0.050   0.0040 0.50  
1383: 81 52 30  0   81 50 31  0             173427.5259   0.0039  0.050   0.0040 0.50  
1384: 17 14  4  0   16 14  3  0             173637.7490   0.0030  0.050               
1385: 17 15  2  0   16 15  1  0             173673.5993   0.0093  0.050               
1386: 80 50 30  0   80 50 31  0             173674.8488   0.0343  0.050   0.0343 0.50  
1387: 80 51 30  0   80 49 31  0             173674.8488   0.0343  0.050   0.0343 0.50  
1388: 45 44  1  0   45 42  4  0             173819.6135  -0.0165  0.050  -0.0140 0.50  
1389: 45 44  2  0   45 42  3  0             173819.6135  -0.0114  0.050  -0.0140 0.50  
1390: 13 11  3  0   12  9  4  0             173852.2234   0.0138  0.050               
1391: 79 49 30  0   79 49 31  0             173912.5518  -0.0049  0.050  -0.0049 0.50  
1392: 79 50 30  0   79 48 31  0             173912.5518  -0.0049  0.050  -0.0049 0.50  
1393: 53 48  6  0   53 46  7  0             174131.2889   0.0546  0.050               
1394: 53 48  5  0   53 46  8  0             174139.0487   0.0170  0.050               
1395: 78 48 30  0   78 48 31  0             174141.0959   0.0179  0.050   0.0180 0.50  
1396: 78 49 30  0   78 47 31  0             174141.0959   0.0179  0.050   0.0180 0.50  
1397: 60 52  8  0   60 50 11  0             174308.7102  -0.0037  0.050               
1398: 77 47 30  0   77 47 31  0             174360.6893  -0.0045  0.050  -0.0045 0.50  
1399: 77 48 30  0   77 46 31  0             174360.6893  -0.0045  0.050  -0.0045 0.50  
1400: 13 12  2  0   12 10  3  0             174412.3523   0.0145  0.050               
1401: 21 16  5  0   20 18  2  0             174414.9443  -0.0176  0.050               
1402: 68 54 14  0   68 52 17  0             174420.0345   0.0068  0.050               
1403: 76 46 30  0   76 46 31  0             174571.6927  -0.0150  0.050  -0.0150 0.50  
1404: 76 47 30  0   76 45 31  0             174571.6927  -0.0150  0.050  -0.0150 0.50  
1405: 75 45 30  0   75 45 31  0             174774.4166   0.0050  0.050   0.0051 0.50  
1406: 75 46 30  0   75 44 31  0             174774.4166   0.0050  0.050   0.0051 0.50  
1407: 74 44 30  0   74 44 31  0             174969.0882   0.0022  0.050   0.0022 0.50  
1408: 74 45 30  0   74 43 31  0             174969.0882   0.0022  0.050   0.0022 0.50  
1409: 73 43 30  0   73 43 31  0             175155.9982  -0.0034  0.050  -0.0035 0.50  
1410: 73 44 30  0   73 42 31  0             175155.9982  -0.0034  0.050  -0.0035 0.50  
1411: 72 42 30  0   72 42 31  0             175335.4318   0.0124  0.050   0.0124 0.50  
1412: 72 43 30  0   72 41 31  0             175335.4318   0.0124  0.050   0.0124 0.50  
1413: 68 57 11  0   68 55 14  0             175366.0698   0.0630  0.050               
1414: 71 41 30  0   71 41 31  0             175507.5854  -0.0051  0.050  -0.0052 0.50  
1415: 71 42 30  0   71 40 31  0             175507.5854  -0.0051  0.050  -0.0052 0.50  
1416: 32 24  9  0   32 20 12  0             175528.8382  -0.0553  0.050               
1417: 70 40 30  0   70 40 31  0             175672.7556  -0.0025  0.050  -0.0025 0.50  
1418: 70 41 30  0   70 39 31  0             175672.7556  -0.0025  0.050  -0.0025 0.50  
1419: 14 12  2  0   13 10  3  0             175680.4435   0.0221  0.050               
1420: 69 39 30  0   69 39 31  0             175831.1827   0.0259  0.050   0.0259 0.50  
1421: 69 40 30  0   69 38 31  0             175831.1827   0.0259  0.050   0.0259 0.50  
1422: 46 38  9  0   46 34 12  0             175918.5663  -0.0099  0.050               
1423: 63 54 10  0   63 52 11  0             175943.5250   0.0012  0.050               
1424: 68 38 30  0   68 38 31  0             175983.0219   0.0087  0.050   0.0087 0.50  
1425: 68 39 30  0   68 37 31  0             175983.0219   0.0087  0.050   0.0087 0.50  
1426: 13  9  4  0   12  7  5  0             176046.9212   0.0021  0.050               
1427: 67 37 30  0   67 37 31  0             176128.5247  -0.0221  0.050  -0.0222 0.50  
1428: 67 38 30  0   67 36 31  0             176128.5247  -0.0221  0.050  -0.0222 0.50  
1429: 93 62 31  0   93 62 32  0             176225.7052   0.0807  0.050   0.0807 0.50  
1430: 93 63 31  0   93 61 32  0             176225.7052   0.0807  0.050   0.0807 0.50  
1431: 66 36 30  0   66 36 31  0             176267.9671  -0.0030  0.050  -0.0030 0.50  
1432: 66 37 30  0   66 35 31  0             176267.9671  -0.0030  0.050  -0.0030 0.50  
1433: 17 12  5  0   16 12  4  0             176328.5298   0.0161  0.050               
1434: 65 35 30  0   65 35 31  0             176401.4917   0.0032  0.050   0.0032 0.50  
1435: 65 36 30  0   65 34 31  0             176401.4917   0.0032  0.050   0.0032 0.50  
1436: 64 34 30  0   64 34 31  0             176529.3094   0.0078  0.050   0.0079 0.50  
1437: 64 35 30  0   64 33 31  0             176529.3094   0.0078  0.050   0.0079 0.50  
1438: 31 23  9  0   31 19 12  0             176566.4821  -0.0004  0.050               
1439: 63 33 30  0   63 33 31  0             176651.5993  -0.0028  0.050  -0.0028 0.50  
1440: 63 34 30  0   63 32 31  0             176651.5993  -0.0028  0.050  -0.0028 0.50  
1441: 62 32 30  0   62 32 31  0             176768.5757  -0.0021  0.050  -0.0021 0.50  
1442: 62 33 30  0   62 31 31  0             176768.5757  -0.0021  0.050  -0.0021 0.50  
1443: 61 31 30  0   61 31 31  0             176880.4122   0.0018  0.050   0.0019 0.50  
1444: 61 32 30  0   61 30 31  0             176880.4122   0.0018  0.050   0.0019 0.50  
1445: 61 48 13  0   61 46 16  0             176903.8788  -0.0452  0.050               
1446: 60 30 30  0   60 30 31  0             176987.2710  -0.0052  0.050  -0.0053 0.50  
1447: 60 31 30  0   60 29 31  0             176987.2710  -0.0052  0.050  -0.0053 0.50  
1448: 59 29 30  0   59 29 31  0             177089.3602   0.0133  0.050   0.0134 0.50  
1449: 59 30 30  0   59 28 31  0             177089.3602   0.0133  0.050   0.0134 0.50  
1450: 58 28 30  0   58 28 31  0             177186.8007   0.0120  0.050   0.0120 0.50  
1451: 58 29 30  0   58 27 31  0             177186.8007   0.0120  0.050   0.0120 0.50  
1452: 66 56 11  0   66 54 12  0             177208.4668  -0.0212  0.050               
1453: 90 59 31  0   90 59 32  0             177246.7992   0.0167  0.050   0.0167 0.38  
1454: 90 60 31  0   90 58 32  0             177246.7992   0.0167  0.050   0.0167 0.62  
1455: 57 27 30  0   57 27 31  0             177279.7762   0.0126  0.050   0.0126 0.50  
1456: 57 28 30  0   57 26 31  0             177279.7762   0.0126  0.050   0.0126 0.50  
1457: 14 11  3  0   13  9  4  0             177345.7949   0.0208  0.050               
1458: 56 26 30  0   56 26 31  0             177368.4306   0.0017  0.050   0.0017 0.50  
1459: 56 27 30  0   56 25 31  0             177368.4306   0.0017  0.050   0.0017 0.50  
1460: 55 25 30  0   55 25 31  0             177452.9413   0.0037  0.050   0.0037 0.50  
1461: 55 26 30  0   55 24 31  0             177452.9413   0.0037  0.050   0.0037 0.50  
1462: 54 24 30  0   54 24 31  0             177533.4452   0.0069  0.050   0.0069 0.50  
1463: 54 25 30  0   54 23 31  0             177533.4452   0.0069  0.050   0.0069 0.50  
1464: 89 58 31  0   89 58 32  0             177562.5254  -0.0330  0.050               
1465: 69 58 12  0   69 56 13  0             177597.6838  -0.0449  0.050               
1466: 53 23 30  0   53 23 31  0             177610.0806   0.0046  0.050   0.0047 0.50  
1467: 53 24 30  0   53 22 31  0             177610.0806   0.0046  0.050   0.0047 0.50  
1468: 56 50  6  0   56 48  9  0             177663.9246  -0.0690  0.050               
1469: 52 22 30  0   52 22 31  0             177682.9944   0.0032  0.050   0.0033 0.50  
1470: 52 23 30  0   52 21 31  0             177682.9944   0.0032  0.050   0.0033 0.50  
1471: 13 10  4  0   12  8  5  0             177705.2662   0.0182  0.050               
1472: 26 18  9  0   25 20  6  0             177716.5243   0.0390  0.050               
1473: 51 21 30  0   51 21 31  0             177752.3250   0.0039  0.050   0.0039 0.50  
1474: 51 22 30  0   51 20 31  0             177752.3250   0.0039  0.050   0.0039 0.50  
1475: 50 20 30  0   50 20 31  0             177818.2209   0.0218  0.050   0.0218 0.50  
1476: 50 21 30  0   50 19 31  0             177818.2209   0.0218  0.050   0.0218 0.50  
1477: 49 19 30  0   49 19 31  0             177880.7640   0.0090  0.050   0.0091 0.50  
1478: 49 20 30  0   49 18 31  0             177880.7640   0.0090  0.050   0.0091 0.50  
1479: 48 18 30  0   48 18 31  0             177940.1290   0.0139  0.050   0.0140 0.50  
1480: 48 19 30  0   48 17 31  0             177940.1290   0.0139  0.050   0.0140 0.50  
1481: 47 17 30  0   47 17 31  0             177996.4227   0.0202  0.050   0.0202 0.50  
1482: 47 18 30  0   47 16 31  0             177996.4227   0.0202  0.050   0.0202 0.50  
1483: 48 37 11  0   48 35 14  0             177999.9206  -0.0031  0.050               
1484: 13 13  0  0   12 11  1  0             178044.0702   0.0960  0.050               
1485: 46 16 30  0   46 16 31  0             178049.7558   0.0188  0.050   0.0189 0.50  
1486: 46 17 30  0   46 15 31  0             178049.7558   0.0188  0.050   0.0189 0.50  
1487: 45 15 30  0   45 15 31  0             178100.2517   0.0167  0.050   0.0168 0.50  
1488: 45 16 30  0   45 14 31  0             178100.2517   0.0167  0.050   0.0168 0.50  
1489: 44 14 30  0   44 14 31  0             178148.0192   0.0090  0.050   0.0091 0.50  
1490: 44 15 30  0   44 13 31  0             178148.0192   0.0090  0.050   0.0091 0.50  
1491: 12  6  6  0   11  4  7  0             178180.4522   0.0263  0.050               
1492: 12  7  6  0   11  5  7  0             178183.2596   0.0349  0.050               
1493: 43 13 30  0   43 13 31  0             178193.1860   0.0133  0.050   0.0133 0.50  
1494: 43 14 30  0   43 12 31  0             178193.1860   0.0133  0.050   0.0133 0.50  
1495: 42 12 30  0   42 12 31  0             178235.8514   0.0213  0.050   0.0213 0.50  
1496: 42 13 30  0   42 11 31  0             178235.8514   0.0213  0.050   0.0213 0.50  
1497: 41 11 30  0   41 11 31  0             178276.1046   0.0175  0.050   0.0176 0.50  
1498: 41 12 30  0   41 10 31  0             178276.1046   0.0175  0.050   0.0176 0.50  
1499: 40 10 30  0   40 10 31  0             178314.0632   0.0180  0.050   0.0181 0.50  
1500: 40 11 30  0   40  9 31  0             178314.0632   0.0180  0.050   0.0181 0.50  
1501: 39  9 30  0   39  9 31  0             178349.8232   0.0200  0.050   0.0200 0.50  
1502: 39 10 30  0   39  8 31  0             178349.8232   0.0200  0.050   0.0200 0.50  
1503: 38  8 30  0   38  8 31  0             178383.4666   0.0092  0.050   0.0093 0.50  
1504: 38  9 30  0   38  7 31  0             178383.4666   0.0092  0.050   0.0093 0.50  
1505: 37  7 30  0   37  7 31  0             178415.1131   0.0120  0.050   0.0120 0.50  
1506: 37  8 30  0   37  6 31  0             178415.1131   0.0120  0.050   0.0120 0.50  
1507: 86 55 31  0   86 55 32  0             178442.0216  -0.0187  0.050  -0.0188 0.50  
1508: 86 56 31  0   86 54 32  0             178442.0216  -0.0187  0.050  -0.0188 0.50  
1509: 36  6 30  0   36  6 31  0             178444.8473   0.0222  0.050   0.0223 0.50  
1510: 36  7 30  0   36  5 31  0             178444.8473   0.0222  0.050   0.0223 0.50  
1511: 35  5 30  0   35  5 31  0             178472.7266   0.0093  0.050   0.0093 0.50  
1512: 35  6 30  0   35  4 31  0             178472.7266   0.0093  0.050   0.0093 0.50  
1513: 11  3  8  0   10  1  9  0             178476.5731   0.0047  0.050   0.0046 0.50  
1514: 11  4  8  0   10  2  9  0             178476.5731   0.0044  0.050   0.0046 0.50  
1515: 34  4 30  0   34  4 31  0             178498.8801   0.0166  0.050   0.0167 0.50  
1516: 34  5 30  0   34  3 31  0             178498.8801   0.0166  0.050   0.0167 0.50  
1517: 30  0 30  0   29  0 29  0             178507.4985  -0.0084  0.050  -0.0084 0.50  
1518: 30  1 30  0   29  1 29  0             178507.4985  -0.0084  0.050  -0.0084 0.50  
1519: 29  1 28  0   28  1 27  0             178509.8912   0.0116  0.050   0.0116 0.50  
1520: 29  2 28  0   28  2 27  0             178509.8912   0.0116  0.050   0.0116 0.50  
1521: 27  3 24  0   26  3 23  0             178514.2501   0.0194  0.050   0.0195 0.50  
1522: 27  4 24  0   26  4 23  0             178514.2501   0.0194  0.050   0.0195 0.50  
1523: 26  4 22  0   25  4 21  0             178516.7027   0.0237  0.050   0.0237 0.50  
1524: 26  5 22  0   25  5 21  0             178516.7027   0.0237  0.050   0.0237 0.50  
1525: 25  5 20  0   24  5 19  0             178519.8869   0.0121  0.050   0.0122 0.50  
1526: 25  6 20  0   24  6 19  0             178519.8869   0.0121  0.050   0.0122 0.50  
1527: 33  3 30  0   33  3 31  0             178523.3279  -0.0184  0.050  -0.0184 0.50  
1528: 33  4 30  0   33  2 31  0             178523.3279  -0.0184  0.050  -0.0184 0.50  
1529: 24  6 18  0   23  6 17  0             178524.6764   0.0140  0.050   0.0141 0.50  
1530: 24  7 18  0   23  7 17  0             178524.6764   0.0140  0.050   0.0141 0.50  
1531: 23  7 16  0   22  7 15  0             178532.6583  -0.0247  0.050  -0.0247 0.50  
1532: 23  8 16  0   22  8 15  0             178532.6583  -0.0247  0.050  -0.0247 0.50  
1533: 32  2 30  0   32  2 31  0             178546.2019  -0.0445  0.050  -0.0445 0.50  
1534: 32  3 30  0   32  1 31  0             178546.2019  -0.0445  0.050  -0.0445 0.50  
1535: 22  8 14  0   21  8 13  0             178547.4424   0.0219  0.050   0.0220 0.50  
1536: 22  9 14  0   21  9 13  0             178547.4424   0.0219  0.050   0.0220 0.50  
1537: 21  9 12  0   20  9 11  0             178577.1305   0.0166  0.050   0.0167 0.50  
1538: 21 10 12  0   20 10 11  0             178577.1305   0.0168  0.050   0.0167 0.50  
1539: 20 11 10  0   19 11  9  0             178644.3750   0.0645  0.050               
1540: 20 10 10  0   19 10  9  0             178644.3871  -0.0188  0.050               
1541: 17 14  3  0   16 14  2  0             178705.4200   0.0125  0.050               
1542: 85 54 31  0   85 54 32  0             178713.8607  -0.0220  0.050  -0.0220 0.50  
1543: 85 55 31  0   85 53 32  0             178713.8607  -0.0220  0.050  -0.0220 0.50  
1544: 18 13  6  0   17 13  5  0             178800.1032   0.0264  0.050               
1545: 19 12  8  0   18 12  7  0             178816.9001   0.0218  0.050               
1546: 19 11  8  0   18 11  7  0             178838.5295   0.0029  0.050               
1547: 84 53 31  0   84 53 32  0             178975.6351  -0.0372  0.050  -0.0372 0.50  
1548: 84 54 31  0   84 52 32  0             178975.6351  -0.0372  0.050  -0.0372 0.50  
1549: 83 52 31  0   83 52 32  0             179227.7401  -0.0096  0.050  -0.0096 0.50  
1550: 83 53 31  0   83 51 32  0             179227.7401  -0.0096  0.050  -0.0096 0.50  
1551: 21 15  6  0   20 17  3  0             179290.7248   0.0194  0.050               
1552: 82 51 31  0   82 51 32  0             179470.4579   0.0159  0.050   0.0160 0.50  
1553: 82 52 31  0   82 50 32  0             179470.4579   0.0159  0.050   0.0160 0.50  
1554: 25 18  8  0   24 20  5  0             179638.3488   0.0555  0.050               
1555: 81 50 31  0   81 50 32  0             179704.0588  -0.0036  0.050  -0.0037 0.50  
1556: 81 51 31  0   81 49 32  0             179704.0588  -0.0036  0.050  -0.0037 0.50  
1557: 80 49 31  0   80 49 32  0             179928.9090  -0.0038  0.050  -0.0039 0.50  
1558: 80 50 31  0   80 48 32  0             179928.9090  -0.0038  0.050  -0.0039 0.50  
1559: 22 17  5  0   21 19  2  0             180097.1613   0.0704  0.050               
1560: 79 48 31  0   79 48 32  0             180145.2745  -0.0082  0.050  -0.0082 0.50  
1561: 79 49 31  0   79 47 32  0             180145.2745  -0.0082  0.050  -0.0082 0.50  
1562: 18 12  6  0   17 12  5  0             180293.4920   0.0201  0.050               
1563: 78 47 31  0   78 47 32  0             180353.4487  -0.0025  0.050  -0.0025 0.50  
1564: 78 48 31  0   78 46 32  0             180353.4487  -0.0025  0.050  -0.0025 0.50  
1565: 77 46 31  0   77 46 32  0             180553.6893   0.0025  0.050   0.0026 0.50  
1566: 77 47 31  0   77 45 32  0             180553.6893   0.0025  0.050   0.0026 0.50  
1567: 76 45 31  0   76 45 32  0             180746.2505   0.0021  0.050   0.0021 0.50  
1568: 76 46 31  0   76 44 32  0             180746.2505   0.0021  0.050   0.0021 0.50  
1569: 75 44 31  0   75 44 32  0             180931.4057   0.0196  0.050   0.0197 0.50  
1570: 75 45 31  0   75 43 32  0             180931.4057   0.0196  0.050   0.0197 0.50  
1571: 18 17  2  0   17 17  1  0             180934.0191   0.0415  0.050               
1572: 18 17  1  0   17 17  0  0             180971.3985  -0.0112  0.050               
1573: 74 43 31  0   74 43 32  0             181109.3544   0.0137  0.050   0.0137 0.50  
1574: 74 44 31  0   74 42 32  0             181109.3544   0.0137  0.050   0.0137 0.50  
1575: 54 42 12  0   54 40 15  0             181129.5582   0.0490  0.050               
1576: 73 42 31  0   73 42 32  0             181280.3505   0.0050  0.050   0.0050 0.50  
1577: 73 43 31  0   73 41 32  0             181280.3505   0.0050  0.050   0.0050 0.50  
1578: 72 41 31  0   72 41 32  0             181444.6355   0.0100  0.050   0.0101 0.50  
1579: 72 42 31  0   72 40 32  0             181444.6355   0.0100  0.050   0.0101 0.50  
1580: 17 13  4  0   16 13  3  0             181533.8281   0.0282  0.050               
1581: 71 40 31  0   71 40 32  0             181602.4040   0.0053  0.050   0.0054 0.50  
1582: 71 41 31  0   71 39 32  0             181602.4040   0.0053  0.050   0.0054 0.50  
1583: 45 36 10  0   45 32 13  0             181612.4139  -0.0194  0.050               
1584: 46 37 10  0   46 33 13  0             181658.7073  -0.0348  0.050               
1585: 70 39 31  0   70 39 32  0             181753.8867   0.0109  0.050   0.0110 0.50  
1586: 70 40 31  0   70 38 32  0             181753.8867   0.0109  0.050   0.0110 0.50  
1587: 69 38 31  0   69 38 32  0             181899.2765   0.0154  0.050   0.0154 0.50  
1588: 69 39 31  0   69 37 32  0             181899.2765   0.0154  0.050   0.0154 0.50  
1589: 44 35 10  0   44 31 13  0             181974.2384   0.0161  0.050               
1590: 68 37 31  0   68 37 32  0             182038.7653   0.0129  0.050   0.0129 0.50  
1591: 68 38 31  0   68 36 32  0             182038.7653   0.0129  0.050   0.0129 0.50  
1592: 57 51  6  0   57 49  9  0             182149.1291   0.0680  0.050               
1593: 67 36 31  0   67 36 32  0             182172.5412  -0.0003  0.050  -0.0004 0.50  
1594: 67 37 31  0   67 35 32  0             182172.5412  -0.0003  0.050  -0.0004 0.50  
1595: 40 22 18  0   39 24 15  0             182178.4558   0.0453  0.050               
1596: 47 38 10  0   47 34 13  0             182199.4410  -0.0266  0.050               
1597: 66 35 31  0   66 35 32  0             182300.8286   0.0139  0.050   0.0140 0.50  
1598: 66 36 31  0   66 34 32  0             182300.8286   0.0139  0.050   0.0140 0.50  
1599: 65 34 31  0   65 34 32  0             182423.7447  -0.0074  0.050  -0.0075 0.50  
1600: 65 35 31  0   65 33 32  0             182423.7447  -0.0074  0.050  -0.0075 0.50  
1601: 64 33 31  0   64 33 32  0             182541.5386   0.0090  0.050   0.0090 0.50  
1602: 64 34 31  0   64 32 32  0             182541.5386   0.0090  0.050   0.0090 0.50  
1603: 63 32 31  0   63 32 32  0             182654.3263   0.0094  0.050   0.0095 0.50  
1604: 63 33 31  0   63 31 32  0             182654.3263   0.0094  0.050   0.0095 0.50  
1605: 43 34 10  0   43 30 13  0             182662.2030  -0.0442  0.050               
1606: 62 31 31  0   62 31 32  0             182762.2740  -0.0057  0.050  -0.0057 0.50  
1607: 62 32 31  0   62 30 32  0             182762.2740  -0.0057  0.050  -0.0057 0.50  
1608: 18 16  3  0   17 16  2  0             182766.9225   0.0335  0.050               
1609: 61 30 31  0   61 30 32  0             182865.5820   0.0032  0.050   0.0033 0.50  
1610: 61 31 31  0   61 29 32  0             182865.5820   0.0032  0.050   0.0033 0.50  
1611: 60 47 13  0   60 45 16  0             182876.2348   0.0540  0.050               
1612: 55 50  5  0   55 48  8  0             182958.5515   0.0526  0.050               
1613: 60 29 31  0   60 29 32  0             182964.3769   0.0065  0.050   0.0066 0.50  
1614: 60 30 31  0   60 28 32  0             182964.3769   0.0065  0.050   0.0066 0.50  
1615: 18 14  5  0   17 14  4  0             182968.2452   0.0117  0.050               
1616: 59 28 31  0   59 28 32  0             183058.8154   0.0087  0.050   0.0087 0.50  
1617: 59 29 31  0   59 27 32  0             183058.8154   0.0087  0.050   0.0087 0.50  
1618: 92 60 32  0   92 60 33  0             183082.8640   0.0106  0.050   0.0107 0.50  
1619: 92 61 32  0   92 59 33  0             183082.8640   0.0106  0.050   0.0107 0.50  
1620: 58 27 31  0   58 27 32  0             183149.0425   0.0067  0.050   0.0068 0.50  
1621: 58 28 31  0   58 26 32  0             183149.0425   0.0067  0.050   0.0068 0.50  
1622: 47 36 11  0   47 34 14  0             183189.8533   0.0300  0.050               
1623: 57 26 31  0   57 26 32  0             183235.2048   0.0034  0.050   0.0034 0.50  
1624: 57 27 31  0   57 25 32  0             183235.2048   0.0034  0.050   0.0034 0.50  
1625: 56 25 31  0   56 25 32  0             183317.4608   0.0170  0.050   0.0171 0.50  
1626: 56 26 31  0   56 24 32  0             183317.4608   0.0170  0.050   0.0171 0.50  
1627: 18 16  2  0   17 16  1  0             183370.2859   0.0159  0.050               
1628: 91 59 32  0   91 59 33  0             183390.7364   0.0331  0.050   0.0332 0.50  
1629: 91 60 32  0   91 58 33  0             183390.7364   0.0331  0.050   0.0332 0.50  
1630: 55 24 31  0   55 24 32  0             183395.8954  -0.0039  0.050  -0.0040 0.50  
1631: 55 25 31  0   55 23 32  0             183395.8954  -0.0039  0.050  -0.0040 0.50  
1632: 13  8  5  0   12  6  6  0             183448.7602   0.0220  0.050               
1633: 54 23 31  0   54 23 32  0             183470.7042   0.0030  0.050   0.0031 0.50  
1634: 54 24 31  0   54 22 32  0             183470.7042   0.0030  0.050   0.0031 0.50  
1635: 53 22 31  0   53 22 32  0             183541.9962   0.0177  0.050   0.0177 0.50  
1636: 53 23 31  0   53 21 32  0             183541.9962   0.0177  0.050   0.0177 0.50  
1637: 62 54  9  0   62 52 10  0             183567.7243   0.0062  0.050               
1638: 13  9  5  0   12  7  6  0             183600.3267   0.0029  0.050               
1639: 52 21 31  0   52 21 32  0             183609.8706   0.0131  0.050   0.0131 0.50  
1640: 52 22 31  0   52 20 32  0             183609.8706   0.0131  0.050   0.0131 0.50  
1641: 51 20 31  0   51 20 32  0             183674.4599  -0.0009  0.050  -0.0009 0.50  
1642: 51 21 31  0   51 19 32  0             183674.4599  -0.0009  0.050  -0.0009 0.50  
1643: 50 19 31  0   50 19 32  0             183735.9213   0.0131  0.050   0.0131 0.50  
1644: 50 20 31  0   50 18 32  0             183735.9213   0.0131  0.050   0.0131 0.50  
1645: 49 18 31  0   49 18 32  0             183794.3220   0.0057  0.050   0.0057 0.50  
1646: 49 19 31  0   49 17 32  0             183794.3220   0.0057  0.050   0.0057 0.50  
1647: 48 17 31  0   48 17 32  0             183849.8087   0.0103  0.050   0.0104 0.50  
1648: 48 18 31  0   48 16 32  0             183849.8087   0.0103  0.050   0.0104 0.50  
1649: 14 13  1  0   13 11  2  0             183871.7430   0.0395  0.050               
1650: 47 16 31  0   47 16 32  0             183902.4827   0.0173  0.050   0.0174 0.50  
1651: 47 17 31  0   47 15 32  0             183902.4827   0.0173  0.050   0.0174 0.50  
1652: 46 15 31  0   46 15 32  0             183952.4451   0.0202  0.050   0.0203 0.50  
1653: 46 16 31  0   46 14 32  0             183952.4451   0.0202  0.050   0.0203 0.50  
1654: 45 14 31  0   45 14 32  0             183999.7894   0.0076  0.050   0.0076 0.50  
1655: 45 15 31  0   45 13 32  0             183999.7894   0.0076  0.050   0.0076 0.50  
1656: 44 13 31  0   44 13 32  0             184044.6521   0.0134  0.050   0.0135 0.50  
1657: 44 14 31  0   44 12 32  0             184044.6521   0.0134  0.050   0.0135 0.50  
1658: 18 15  4  0   17 15  3  0             184068.9857   0.0286  0.050               
1659: 43 12 31  0   43 12 32  0             184087.1147   0.0199  0.050   0.0200 0.50  
1660: 43 13 31  0   43 11 32  0             184087.1147   0.0199  0.050   0.0200 0.50  
1661: 42 11 31  0   42 11 32  0             184127.2637   0.0166  0.050   0.0166 0.50  
1662: 42 12 31  0   42 10 32  0             184127.2637   0.0166  0.050   0.0166 0.50  
1663: 41 10 31  0   41 10 32  0             184165.2021   0.0120  0.050   0.0121 0.50  
1664: 41 11 31  0   41  9 32  0             184165.2021   0.0120  0.050   0.0121 0.50  
1665: 12  5  7  0   11  3  8  0             184183.4809   0.0604  0.050   0.0259 0.50  
1666: 12  6  7  0   11  4  8  0             184183.4809  -0.0087  0.050   0.0259 0.50  
1667: 40  9 31  0   40  9 32  0             184201.0437   0.0282  0.050   0.0282 0.50  
1668: 40 10 31  0   40  8 32  0             184201.0437   0.0282  0.050   0.0282 0.50  
1669: 39  8 31  0   39  8 32  0             184234.8331   0.0203  0.050   0.0203 0.50  
1670: 39  9 31  0   39  7 32  0             184234.8331   0.0203  0.050   0.0203 0.50  
1671: 88 56 32  0   88 56 33  0             184250.1806   0.0136  0.050   0.0136 0.50  
1672: 88 57 32  0   88 55 33  0             184250.1806   0.0136  0.050   0.0136 0.50  
1673: 38  7 31  0   38  7 32  0             184266.6806   0.0118  0.050   0.0118 0.50  
1674: 38  8 31  0   38  6 32  0             184266.6806   0.0118  0.050   0.0118 0.50  
1675: 37  6 31  0   37  6 32  0             184296.6649  -0.0030  0.050  -0.0031 0.50  
1676: 37  7 31  0   37  5 32  0             184296.6649  -0.0030  0.050  -0.0031 0.50  
1677: 36  5 31  0   36  5 32  0             184324.9127   0.0203  0.050   0.0203 0.50  
1678: 36  6 31  0   36  4 32  0             184324.9127   0.0203  0.050   0.0203 0.50  
1679: 35  4 31  0   35  4 32  0             184351.4475   0.0256  0.050   0.0257 0.50  
1680: 35  5 31  0   35  3 32  0             184351.4475   0.0256  0.050   0.0257 0.50  
1681: 31  0 31  0   30  0 30  0             184359.2447  -0.0594  0.050  -0.0595 0.50  
1682: 31  1 31  0   30  1 30  0             184359.2447  -0.0594  0.050  -0.0595 0.50  
1683: 30  1 29  0   29  1 28  0             184361.6306  -0.0329  0.050  -0.0330 0.50  
1684: 30  2 29  0   29  2 28  0             184361.6306  -0.0329  0.050  -0.0330 0.50  
1685: 28  3 25  0   27  3 24  0             184365.9510   0.0359  0.050   0.0359 0.50  
1686: 28  4 25  0   27  4 24  0             184365.9510   0.0359  0.050   0.0359 0.50  
1687: 27  4 23  0   26  4 22  0             184368.2685   0.0295  0.050   0.0295 0.50  
1688: 27  5 23  0   26  5 22  0             184368.2685   0.0295  0.050   0.0295 0.50  
1689: 26  5 21  0   25  5 20  0             184371.2143   0.0192  0.050   0.0192 0.50  
1690: 26  6 21  0   25  6 20  0             184371.2143   0.0192  0.050   0.0192 0.50  
1691: 25  6 19  0   24  6 18  0             184375.5040   0.0027  0.050   0.0028 0.50  
1692: 25  7 19  0   24  7 18  0             184375.5040   0.0027  0.050   0.0028 0.50  
1693: 23  8 15  0   22  8 14  0             184394.9201   0.0107  0.050   0.0107 0.50  
1694: 23  9 15  0   22  9 14  0             184394.9201   0.0107  0.050   0.0107 0.50  
1695: 33  2 31  0   33  2 32  0             184399.6729  -0.0300  0.050  -0.0301 0.50  
1696: 33  3 31  0   33  1 32  0             184399.6729  -0.0300  0.050  -0.0301 0.50  
1697: 22  9 13  0   21  9 12  0             184418.8295   0.0266  0.050   0.0266 0.50  
1698: 22 10 13  0   21 10 12  0             184418.8295   0.0266  0.050   0.0266 0.50  
1699: 32  1 31  0   32  1 32  0             184421.6607   0.0581  0.050   0.0581 0.50  
1700: 32  2 31  0   32  0 32  0             184421.6607   0.0581  0.050   0.0581 0.50  
1701: 21 10 11  0   20 10 10  0             184469.5387  -0.0014  0.050   0.0026 0.50  
1702: 21 11 11  0   20 11 10  0             184469.5387   0.0065  0.050   0.0026 0.50  
1703: 20 12  9  0   19 12  8  0             184592.6322  -0.0140  0.050               
1704: 20 11  9  0   19 11  8  0             184595.1298   0.0109  0.050               
1705: 41 32 10  0   41 28 13  0             184715.8257  -0.0425  0.050               
1706: 48 40  9  0   48 36 12  0             184743.4389   0.0979  0.050               
1707: 86 54 32  0   86 54 33  0             184773.2060  -0.0328  0.050  -0.0328 0.50  
1708: 86 55 32  0   86 53 33  0             184773.2060  -0.0328  0.050  -0.0328 0.50  
1709: 19 13  7  0   18 13  6  0             184843.3541   0.0248  0.050               
1710: 28 19 10  0   27 21  7  0             184904.4220   0.0864  0.050               
1711: 85 53 32  0   85 53 33  0             185020.8098   0.0308  0.050   0.0309 0.50  
1712: 85 54 32  0   85 52 33  0             185020.8098   0.0308  0.050   0.0309 0.50  
1713: 49 40 10  0   49 36 13  0             185132.7334  -0.0129  0.050               
1714: 19 12  7  0   18 12  6  0             185143.6282   0.0161  0.050               
1715: 23 18  5  0   22 20  2  0             185147.5597  -0.0301  0.050               
1716: 60 53  7  0   60 51 10  0             185417.5439  -0.0532  0.050               
1717: 83 51 32  0   83 51 33  0             185489.3416  -0.0238  0.050  -0.0239 0.50  
1718: 83 52 32  0   83 50 33  0             185489.3416  -0.0238  0.050  -0.0239 0.50  
1719: 82 50 32  0   82 50 33  0             185711.0056   0.0283  0.050   0.0284 0.50  
1720: 82 51 32  0   82 49 33  0             185711.0056   0.0283  0.050   0.0284 0.50  
1721: 81 49 32  0   81 49 33  0             185924.4944   0.0005  0.050   0.0006 0.50  
1722: 81 50 32  0   81 48 33  0             185924.4944   0.0005  0.050   0.0006 0.50  
1723: 38 28 10  0   38 26 13  0             186124.9738   0.0105  0.050               
1724: 80 48 32  0   80 48 33  0             186130.1777   0.0050  0.050   0.0051 0.50  
1725: 80 49 32  0   80 47 33  0             186130.1777   0.0050  0.050   0.0051 0.50  
1726: 65 56  9  0   65 54 12  0             186181.9122   0.0081  0.050               
1727: 79 47 32  0   79 47 33  0             186328.2640   0.0021  0.050   0.0021 0.50  
1728: 79 48 32  0   79 46 33  0             186328.2640   0.0021  0.050   0.0021 0.50  
1729: 14 12  3  0   13 10  4  0             186352.9206   0.0128  0.050               
1730: 78 46 32  0   78 46 33  0             186518.9992  -0.0020  0.050  -0.0020 0.50  
1731: 78 47 32  0   78 45 33  0             186518.9992  -0.0020  0.050  -0.0020 0.50  
1732: 58 52  6  0   58 50  9  0             186617.2931   0.0304  0.050               
1733: 14 10  4  0   13  8  5  0             186695.9862   0.0356  0.050               
1734: 77 45 32  0   77 45 33  0             186702.6322   0.0101  0.050   0.0102 0.50  
1735: 77 46 32  0   77 44 33  0             186702.6322   0.0101  0.050   0.0102 0.50  
1736: 76 44 32  0   76 44 33  0             186879.3356  -0.0123  0.050  -0.0124 0.50  
1737: 76 45 32  0   76 43 33  0             186879.3356  -0.0123  0.050  -0.0124 0.50  
1738: 75 43 32  0   75 43 33  0             187049.3875  -0.0081  0.050  -0.0081 0.50  
1739: 75 44 32  0   75 42 33  0             187049.3875  -0.0081  0.050  -0.0081 0.50  
1740: 74 42 32  0   74 42 33  0             187212.9682  -0.0061  0.050  -0.0062 0.50  
1741: 74 43 32  0   74 41 33  0             187212.9682  -0.0061  0.050  -0.0062 0.50  
1742: 73 41 32  0   73 41 33  0             187370.2983   0.0112  0.050   0.0113 0.50  
1743: 73 42 32  0   73 40 33  0             187370.2983   0.0112  0.050   0.0113 0.50  
1744: 72 40 32  0   72 40 33  0             187521.5616   0.0315  0.050   0.0315 0.50  
1745: 72 41 32  0   72 39 33  0             187521.5616   0.0315  0.050   0.0315 0.50  
1746: 52 49  3  0   52 47  6  0             187613.3705  -0.0564  0.050  -0.0303 0.50  
1747: 52 49  4  0   52 47  5  0             187613.3705  -0.0042  0.050  -0.0303 0.50  
1748: 71 39 32  0   71 39 33  0             187666.8818  -0.0124  0.050  -0.0124 0.50  
1749: 71 40 32  0   71 38 33  0             187666.8818  -0.0124  0.050  -0.0124 0.50  
1750: 68 58 11  0   68 56 12  0             187713.1764  -0.0037  0.050               
1751: 50 41 10  0   50 37 13  0             187723.6269   0.0829  0.050               
1752: 70 38 32  0   70 38 33  0             187806.5668   0.0027  0.050   0.0027 0.50  
1753: 70 39 32  0   70 37 33  0             187806.5668   0.0027  0.050   0.0027 0.50  
1754: 46 35 11  0   46 33 14  0             187926.4679  -0.0110  0.050               
1755: 69 37 32  0   69 37 33  0             187940.7257   0.0065  0.050   0.0065 0.50  
1756: 69 38 32  0   69 36 33  0             187940.7257   0.0065  0.050   0.0065 0.50  
1757: 14 13  2  0   13 11  3  0             187972.1224  -0.0337  0.050               
1758: 68 36 32  0   68 36 33  0             188069.5548   0.0212  0.050   0.0213 0.50  
1759: 68 37 32  0   68 35 33  0             188069.5548   0.0212  0.050   0.0213 0.50  
1760: 18 15  3  0   17 15  2  0             188078.7843   0.0039  0.050               
1761: 67 35 32  0   67 35 33  0             188193.1660  -0.0103  0.050  -0.0103 0.50  
1762: 67 36 32  0   67 34 33  0             188193.1660  -0.0103  0.050  -0.0103 0.50  
1763: 15 12  3  0   14 10  4  0             188308.6249   0.0099  0.050               
1764: 66 34 32  0   66 34 33  0             188311.8070  -0.0050  0.050  -0.0050 0.50  
1765: 66 35 32  0   66 33 33  0             188311.8070  -0.0050  0.050  -0.0050 0.50  
1766: 65 33 32  0   65 33 33  0             188425.5947  -0.0055  0.050  -0.0056 0.50  
1767: 65 34 32  0   65 32 33  0             188425.5947  -0.0055  0.050  -0.0056 0.50  
1768: 64 32 32  0   64 32 33  0             188534.7012   0.0045  0.050   0.0045 0.50  
1769: 64 33 32  0   64 31 33  0             188534.7012   0.0045  0.050   0.0045 0.50  
1770: 63 31 32  0   63 31 33  0             188639.2576   0.0053  0.050   0.0054 0.50  
1771: 63 32 32  0   63 30 33  0             188639.2576   0.0053  0.050   0.0054 0.50  
1772: 62 30 32  0   62 30 33  0             188739.4095  -0.0045  0.050  -0.0045 0.50  
1773: 62 31 32  0   62 29 33  0             188739.4095  -0.0045  0.050  -0.0045 0.50  
1774: 18 13  5  0   17 13  4  0             188793.2764   0.0066  0.050               
1775: 61 29 32  0   61 29 33  0             188835.3323   0.0069  0.050   0.0070 0.50  
1776: 61 30 32  0   61 28 33  0             188835.3323   0.0069  0.050   0.0070 0.50  
1777: 60 28 32  0   60 28 33  0             188927.1361   0.0104  0.050   0.0105 0.50  
1778: 60 29 32  0   60 27 33  0             188927.1361   0.0104  0.050   0.0105 0.50  
1779: 22 16  6  0   21 18  3  0             188983.1851   0.0030  0.050               
1780: 59 27 32  0   59 27 33  0             189014.9438  -0.0068  0.050  -0.0069 0.50  
1781: 59 28 32  0   59 26 33  0             189014.9438  -0.0068  0.050  -0.0069 0.50  
1782: 58 26 32  0   58 26 33  0             189098.9597   0.0270  0.050   0.0270 0.50  
1783: 58 27 32  0   58 25 33  0             189098.9597   0.0270  0.050   0.0270 0.50  
1784: 57 25 32  0   57 25 33  0             189179.1977  -0.0029  0.050  -0.0030 0.50  
1785: 57 26 32  0   57 24 33  0             189179.1977  -0.0029  0.050  -0.0030 0.50  
1786: 93 60 33  0   93 60 34  0             189208.1578  -0.0250  0.050  -0.0250 0.50  
1787: 93 61 33  0   93 59 34  0             189208.1578  -0.0250  0.050  -0.0250 0.50  
1788: 15 13  2  0   14 11  3  0             189254.1476   0.0374  0.050               
1789: 56 24 32  0   56 24 33  0             189255.9099   0.0297  0.050   0.0298 0.50  
1790: 56 25 32  0   56 23 33  0             189255.9099   0.0297  0.050   0.0298 0.50  
1791: 55 23 32  0   55 23 33  0             189329.1223   0.0288  0.050   0.0289 0.50  
1792: 55 24 32  0   55 22 33  0             189329.1223   0.0288  0.050   0.0289 0.50  
1793: 14 11  4  0   13  9  5  0             189383.7187   0.0079  0.050               
1794: 54 22 32  0   54 22 33  0             189398.9495  -0.0106  0.050  -0.0107 0.50  
1795: 54 23 32  0   54 21 33  0             189398.9495  -0.0106  0.050  -0.0107 0.50  
1796: 27 19  9  0   26 21  6  0             189408.6404  -0.0167  0.050               
1797: 53 21 32  0   53 21 33  0             189465.5914  -0.0050  0.050  -0.0050 0.50  
1798: 53 22 32  0   53 20 33  0             189465.5914  -0.0050  0.050  -0.0050 0.50  
1799: 52 20 32  0   52 20 33  0             189529.1406   0.0247  0.050   0.0248 0.50  
1800: 52 21 32  0   52 19 33  0             189529.1406   0.0247  0.050   0.0248 0.50  
1801: 51 19 32  0   51 19 33  0             189589.6511   0.0223  0.050   0.0224 0.50  
1802: 51 20 32  0   51 18 33  0             189589.6511   0.0223  0.050   0.0224 0.50  
1803: 50 18 32  0   50 18 33  0             189647.2857   0.0425  0.050   0.0425 0.50  
1804: 50 19 32  0   50 17 33  0             189647.2857   0.0425  0.050   0.0425 0.50  
1805: 49 17 32  0   49 17 33  0             189702.0947   0.0306  0.050   0.0306 0.50  
1806: 49 18 32  0   49 16 33  0             189702.0947   0.0306  0.050   0.0306 0.50  
1807: 13  7  6  0   12  5  7  0             189738.8495   0.0246  0.050               
1808: 13  8  6  0   12  6  7  0             189746.3273   0.0295  0.050               
1809: 48 16 32  0   48 16 33  0             189754.2165   0.0223  0.050   0.0223 0.50  
1810: 48 17 32  0   48 15 33  0             189754.2165   0.0223  0.050   0.0223 0.50  
1811: 47 15 32  0   47 15 33  0             189803.7692   0.0360  0.050   0.0361 0.50  
1812: 47 16 32  0   47 14 33  0             189803.7692   0.0360  0.050   0.0361 0.50  
1813: 46 14 32  0   46 14 33  0             189850.7740  -0.0045  0.050  -0.0045 0.50  
1814: 46 15 32  0   46 13 33  0             189850.7740  -0.0045  0.050  -0.0045 0.50  
1815: 45 13 32  0   45 13 33  0             189895.4402   0.0149  0.050   0.0150 0.50  
1816: 45 14 32  0   45 12 33  0             189895.4402   0.0149  0.050   0.0150 0.50  
1817: 44 12 32  0   44 12 33  0             189937.7807   0.0149  0.050   0.0150 0.50  
1818: 44 13 32  0   44 11 33  0             189937.7807   0.0149  0.050   0.0150 0.50  
1819: 43 11 32  0   43 11 33  0             189977.9244   0.0341  0.050   0.0341 0.50  
1820: 43 12 32  0   43 10 33  0             189977.9244   0.0341  0.050   0.0341 0.50  
1821: 42 10 32  0   42 10 33  0             190015.9133   0.0267  0.050   0.0267 0.50  
1822: 42 11 32  0   42  9 33  0             190015.9133   0.0267  0.050   0.0267 0.50  
1823: 41  9 32  0   41  9 33  0             190051.8421   0.0019  0.050   0.0019 0.50  
1824: 41 10 32  0   41  8 33  0             190051.8421   0.0019  0.050   0.0019 0.50  
1825: 40  8 32  0   40  8 33  0             190085.8567   0.0223  0.050   0.0223 0.50  
1826: 40  9 32  0   40  7 33  0             190085.8567   0.0223  0.050   0.0223 0.50  
1827: 39  7 32  0   39  7 33  0             190117.9620   0.0118  0.050   0.0118 0.50  
1828: 39  8 32  0   39  6 33  0             190117.9620   0.0118  0.050   0.0118 0.50  
1829: 12  4  8  0   11  2  9  0             190128.7597   0.0399  0.050   0.0394 0.50  
1830: 12  5  8  0   11  3  9  0             190128.7597   0.0388  0.050   0.0394 0.50  
1831: 38  6 32  0   38  6 33  0             190148.2798   0.0135  0.050   0.0135 0.50  
1832: 38  7 32  0   38  5 33  0             190148.2798   0.0135  0.050   0.0135 0.50  
1833: 37  5 32  0   37  5 33  0             190176.8882   0.0286  0.050   0.0287 0.50  
1834: 37  6 32  0   37  4 33  0             190176.8882   0.0286  0.050   0.0287 0.50  
1835: 36  4 32  0   36  4 33  0             190203.8149   0.0105  0.050   0.0105 0.50  
1836: 36  5 32  0   36  3 33  0             190203.8149   0.0105  0.050   0.0105 0.50  
1837: 32  0 32  0   31  0 31  0             190210.9647  -0.0532  0.050  -0.0532 0.50  
1838: 32  1 32  0   31  1 31  0             190210.9647  -0.0532  0.050  -0.0532 0.50  
1839: 31  1 30  0   30  1 29  0             190213.3030  -0.0612  0.050  -0.0612 0.50  
1840: 31  2 30  0   30  2 29  0             190213.3030  -0.0612  0.050  -0.0612 0.50  
1841: 30  2 28  0   29  2 27  0             190215.4671  -0.0104  0.050  -0.0105 0.50  
1842: 30  3 28  0   29  3 27  0             190215.4671  -0.0104  0.050  -0.0105 0.50  
1843: 29  3 26  0   28  3 25  0             190217.5150  -0.0062  0.050  -0.0062 0.50  
1844: 29  4 26  0   28  4 25  0             190217.5150  -0.0062  0.050  -0.0062 0.50  
1845: 28  4 24  0   27  4 23  0             190219.7246  -0.0065  0.050  -0.0065 0.50  
1846: 28  5 24  0   27  5 23  0             190219.7246  -0.0065  0.050  -0.0065 0.50  
1847: 27  5 22  0   26  5 21  0             190222.4745  -0.0007  0.050  -0.0007 0.50  
1848: 27  6 22  0   26  6 21  0             190222.4745  -0.0007  0.050  -0.0007 0.50  
1849: 26  6 20  0   25  6 19  0             190226.3725   0.0016  0.050   0.0016 0.50  
1850: 26  7 20  0   25  7 19  0             190226.3725   0.0016  0.050   0.0016 0.50  
1851: 35  3 32  0   35  3 33  0             190229.1784   0.0051  0.050   0.0051 0.50  
1852: 35  4 32  0   35  2 33  0             190229.1784   0.0051  0.050   0.0051 0.50  
1853: 25  7 18  0   24  7 17  0             190232.5529   0.0210  0.050   0.0211 0.50  
1854: 25  8 18  0   24  8 17  0             190232.5529   0.0210  0.050   0.0211 0.50  
1855: 24  8 16  0   23  8 15  0             190243.1617   0.0372  0.050   0.0372 0.50  
1856: 24  9 16  0   23  9 15  0             190243.1617   0.0372  0.050   0.0372 0.50  
1857: 34  2 32  0   34  2 33  0             190253.0598   0.0233  0.050   0.0234 0.50  
1858: 34  3 32  0   34  1 33  0             190253.0598   0.0233  0.050   0.0234 0.50  
1859: 23  9 14  0   22  9 13  0             190262.6609  -0.0823  0.050  -0.0823 0.50  
1860: 23 10 14  0   22 10 13  0             190262.6609  -0.0823  0.050  -0.0823 0.50  
1861: 33  1 32  0   33  1 33  0             190275.4758   0.0136  0.050   0.0136 0.50  
1862: 33  2 32  0   33  0 33  0             190275.4758   0.0136  0.050   0.0136 0.50  
1863: 22 10 12  0   21 10 11  0             190302.2717   0.0246  0.050   0.0249 0.50  
1864: 22 11 12  0   21 11 11  0             190302.2717   0.0252  0.050   0.0249 0.50  
1865: 21 11 10  0   20 11  9  0             190391.4756  -0.1515  0.050  -0.0281 0.50  
1866: 21 12 10  0   20 12  9  0             190391.4756   0.0953  0.050  -0.0281 0.50  
1867: 19 14  6  0   18 14  5  0             190415.1261   0.0486  0.050               
1868: 20 13  8  0   19 13  7  0             190613.5307   0.0145  0.050               
1869: 20 12  8  0   19 12  7  0             190658.6961   0.0122  0.050               
1870: 49 48  1  0   49 46  4  0             190751.8108   0.0731  0.050   0.0734 0.50  
1871: 49 48  2  0   49 46  3  0             190751.8108   0.0735  0.050   0.0734 0.50  
1872: 87 54 33  0   87 54 34  0             190806.9379  -0.0213  0.050  -0.0213 0.50  
1873: 87 55 33  0   87 53 34  0             190806.9379  -0.0213  0.050  -0.0213 0.50  
1874: 19 18  2  0   18 18  1  0             190884.7399   0.0642  0.050               
1875: 19 18  1  0   18 18  0  0             190906.2268  -0.0013  0.050               
1876: 86 53 33  0   86 53 34  0             191041.9498  -0.0068  0.050  -0.0069 0.50  
1877: 86 54 33  0   86 52 34  0             191041.9498  -0.0068  0.050  -0.0069 0.50  
1878: 71 56 15  0   71 54 18  0             191097.9350   0.0047  0.050               
1879: 30 20 11  0   29 22  8  0             191099.8256  -0.0687  0.050               
1880: 51 42 10  0   51 38 13  0             191206.0822  -0.0619  0.050               
1881: 85 52 33  0   85 52 34  0             191268.6859  -0.0213  0.050  -0.0214 0.50  
1882: 85 53 33  0   85 51 34  0             191268.6859  -0.0213  0.050  -0.0214 0.50  
1883: 51 49  2  0   51 47  5  0             191473.7202  -0.0277  0.050  -0.0257 0.50  
1884: 51 49  3  0   51 47  4  0             191473.7202  -0.0236  0.050  -0.0257 0.50  
1885: 84 52 33  0   84 50 34  0             191487.4766   0.0097  0.050               
1886: 83 50 33  0   83 50 34  0             191698.4841   0.0019  0.050   0.0020 0.50  
1887: 83 51 33  0   83 49 34  0             191698.4841   0.0019  0.050   0.0020 0.50  
1888: 23 16  7  0   22 18  4  0             191732.6218   0.0750  0.050               
1889: 53 50  3  0   53 48  6  0             191895.7489  -0.0566  0.050  -0.0418 0.50  
1890: 53 50  4  0   53 48  5  0             191895.7489  -0.0268  0.050  -0.0418 0.50  
1891: 82 49 33  0   82 49 34  0             191901.9957   0.0043  0.050   0.0044 0.50  
1892: 82 50 33  0   82 48 34  0             191901.9957   0.0043  0.050   0.0044 0.50  
1893: 55 51  4  0   55 49  7  0             191991.8588  -0.0852  0.050   0.0072 0.50  
1894: 55 51  5  0   55 49  6  0             191991.8588   0.0995  0.050   0.0072 0.50  
1895: 81 48 33  0   81 48 34  0             192098.2602   0.0358  0.050   0.0358 0.50  
1896: 81 49 33  0   81 47 34  0             192098.2602   0.0358  0.050   0.0358 0.50  
1897: 35 26 10  0   35 22 13  0             192236.5545   0.0888  0.050               
1898: 80 47 33  0   80 47 34  0             192287.3723  -0.0314  0.050  -0.0315 0.50  
1899: 80 48 33  0   80 46 34  0             192287.3723  -0.0314  0.050  -0.0315 0.50  
1900: 18 14  4  0   17 14  3  0             192323.1059   0.0140  0.050               
1901: 14 14  0  0   13 12  1  0             192430.2050   0.0505  0.050               
1902: 79 46 33  0   79 46 34  0             192469.7606   0.0160  0.050   0.0161 0.50  
1903: 79 47 33  0   79 45 34  0             192469.7606   0.0160  0.050   0.0161 0.50  
1904: 78 45 33  0   78 45 34  0             192645.4675   0.0127  0.050   0.0128 0.50  
1905: 78 46 33  0   78 44 34  0             192645.4675   0.0127  0.050   0.0128 0.50  
1906: 19 13  6  0   18 13  5  0             192745.5125   0.0327  0.050               
1907: 19 17  3  0   18 17  2  0             192750.0407   0.0505  0.050               
1908: 77 44 33  0   77 44 34  0             192814.7327  -0.0034  0.050  -0.0034 0.50  
1909: 77 45 33  0   77 43 34  0             192814.7327  -0.0034  0.050  -0.0034 0.50  
1910: 52 40 12  0   52 38 15  0             192880.7519   0.0149  0.050               
1911: 64 56  9  0   64 54 10  0             192930.8255  -0.0474  0.050               
1912: 14 14  1  0   13 12  2  0             192934.5788  -0.0413  0.050               
1913: 64 56  8  0   64 54 11  0             192981.5137   0.0423  0.050               
1914: 34 24 10  0   34 22 13  0             192983.1057  -0.0109  0.050               
1915: 19 17  2  0   18 17  1  0             193133.4287   0.0202  0.050               
1916: 75 42 33  0   75 42 34  0             193134.8309   0.0434  0.050   0.0435 0.50  
1917: 75 43 33  0   75 41 34  0             193134.8309   0.0434  0.050   0.0435 0.50  
1918: 74 41 33  0   74 41 34  0             193285.9474   0.0170  0.050   0.0170 0.50  
1919: 74 42 33  0   74 40 34  0             193285.9474   0.0170  0.050   0.0170 0.50  
1920: 73 40 33  0   73 40 34  0             193431.3935   0.0024  0.050   0.0025 0.50  
1921: 73 41 33  0   73 39 34  0             193431.3935   0.0024  0.050   0.0025 0.50  
1922: 26 20  7  0   25 22  4  0             193504.6439   0.0298  0.050               
1923: 72 39 33  0   72 39 34  0             193571.3564   0.0141  0.050   0.0141 0.50  
1924: 72 40 33  0   72 38 34  0             193571.3564   0.0141  0.050   0.0141 0.50  
1925: 71 38 33  0   71 38 34  0             193705.9688   0.0164  0.050   0.0164 0.50  
1926: 71 39 33  0   71 37 34  0             193705.9688   0.0164  0.050   0.0164 0.50  
1927: 70 37 33  0   70 37 34  0             193835.4291   0.0444  0.050   0.0445 0.50  
1928: 70 38 33  0   70 36 34  0             193835.4291   0.0444  0.050   0.0445 0.50  
1929: 69 36 33  0   69 36 34  0             193959.7995   0.0017  0.050   0.0017 0.50  
1930: 69 37 33  0   69 35 34  0             193959.7995   0.0017  0.050   0.0017 0.50  
1931: 19 15  5  0   18 15  4  0             193974.2979   0.0098  0.050               
1932: 68 35 33  0   68 35 34  0             194079.3348  -0.0116  0.050  -0.0116 0.50  
1933: 68 36 33  0   68 34 34  0             194079.3348  -0.0116  0.050  -0.0116 0.50  
1934: 67 34 33  0   67 34 34  0             194194.1653  -0.0153  0.050  -0.0153 0.50  
1935: 67 35 33  0   67 33 34  0             194194.1653  -0.0153  0.050  -0.0153 0.50  
1936: 66 33 33  0   66 33 34  0             194304.4497   0.0028  0.050   0.0029 0.50  
1937: 66 34 33  0   66 32 34  0             194304.4497   0.0028  0.050   0.0029 0.50  
1938: 19 16  4  0   18 16  3  0             194368.7026   0.0237  0.050               
1939: 65 32 33  0   65 32 34  0             194410.2773  -0.0101  0.050  -0.0101 0.50  
1940: 65 33 33  0   65 31 34  0             194410.2773  -0.0101  0.050  -0.0101 0.50  
1941: 64 31 33  0   64 31 34  0             194511.8377  -0.0032  0.050  -0.0033 0.50  
1942: 64 32 33  0   64 30 34  0             194511.8377  -0.0032  0.050  -0.0033 0.50  
1943: 63 30 33  0   63 30 34  0             194609.2367  -0.0060  0.050  -0.0060 0.50  
1944: 63 31 33  0   63 29 34  0             194609.2367  -0.0060  0.050  -0.0060 0.50  
1945: 62 29 33  0   62 29 34  0             194702.6572   0.0331  0.050   0.0332 0.50  
1946: 62 30 33  0   62 28 34  0             194702.6572   0.0331  0.050   0.0332 0.50  
1947: 14  9  5  0   13  7  6  0             194773.5910  -0.0052  0.050               
1948: 61 28 33  0   61 28 34  0             194792.1237   0.0102  0.050   0.0102 0.50  
1949: 61 29 33  0   61 27 34  0             194792.1237   0.0102  0.050   0.0102 0.50  
1950: 60 27 33  0   60 27 34  0             194877.8565   0.0204  0.050   0.0204 0.50  
1951: 60 28 33  0   60 26 34  0             194877.8565   0.0204  0.050   0.0204 0.50  
1952: 59 26 33  0   59 26 34  0             194959.9342   0.0206  0.050   0.0207 0.50  
1953: 59 27 33  0   59 25 34  0             194959.9342   0.0206  0.050   0.0207 0.50  
1954: 58 25 33  0   58 25 34  0             195038.4898   0.0247  0.050   0.0248 0.50  
1955: 58 26 33  0   58 24 34  0             195038.4898   0.0247  0.050   0.0248 0.50  
1956: 14 10  5  0   13  8  6  0             195080.8019   0.0365  0.050               
1957: 57 24 33  0   57 24 34  0             195113.5994  -0.0071  0.050  -0.0071 0.50  
1958: 57 25 33  0   57 23 34  0             195113.5994  -0.0071  0.050  -0.0071 0.50  
1959: 56 23 33  0   56 23 34  0             195185.4725   0.0214  0.050   0.0215 0.50  
1960: 56 24 33  0   56 22 34  0             195185.4725   0.0214  0.050   0.0215 0.50  
1961: 55 22 33  0   55 22 34  0             195254.1291   0.0201  0.050   0.0201 0.50  
1962: 55 23 33  0   55 21 34  0             195254.1291   0.0201  0.050   0.0201 0.50  
1963: 54 21 33  0   54 21 34  0             195319.6909   0.0027  0.050   0.0027 0.50  
1964: 54 22 33  0   54 20 34  0             195319.6909   0.0027  0.050   0.0027 0.50  
1965: 53 20 33  0   53 20 34  0             195382.2862  -0.0072  0.050  -0.0073 0.50  
1966: 53 21 33  0   53 19 34  0             195382.2862  -0.0072  0.050  -0.0073 0.50  
1967: 52 19 33  0   52 19 34  0             195442.0190  -0.0085  0.050  -0.0085 0.50  
1968: 52 20 33  0   52 18 34  0             195442.0190  -0.0085  0.050  -0.0085 0.50  
1969: 51 18 33  0   51 18 34  0             195498.9928   0.0024  0.050   0.0024 0.50  
1970: 51 19 33  0   51 17 34  0             195498.9928   0.0024  0.050   0.0024 0.50  
1971: 50 17 33  0   50 17 34  0             195553.2748  -0.0047  0.050  -0.0047 0.50  
1972: 50 18 33  0   50 16 34  0             195553.2748  -0.0047  0.050  -0.0047 0.50  
1973: 49 16 33  0   49 16 34  0             195604.9829  -0.0072  0.050  -0.0073 0.50  
1974: 49 17 33  0   49 15 34  0             195604.9829  -0.0072  0.050  -0.0073 0.50  
1975: 48 15 33  0   48 15 34  0             195654.2145  -0.0008  0.050  -0.0009 0.50  
1976: 48 16 33  0   48 14 34  0             195654.2145  -0.0008  0.050  -0.0009 0.50  
1977: 47 14 33  0   47 14 34  0             195701.0382  -0.0073  0.050  -0.0074 0.50  
1978: 47 15 33  0   47 13 34  0             195701.0382  -0.0073  0.050  -0.0074 0.50  
1979: 46 13 33  0   46 13 34  0             195745.5896   0.0203  0.050   0.0203 0.50  
1980: 46 14 33  0   46 12 34  0             195745.5896   0.0203  0.050   0.0203 0.50  
1981: 45 12 33  0   45 12 34  0             195787.8929   0.0203  0.050   0.0204 0.50  
1982: 45 13 33  0   45 11 34  0             195787.8929   0.0203  0.050   0.0204 0.50  
1983: 13  6  7  0   12  4  8  0             195792.8245   0.1083  0.050  -0.0059 0.50  
1984: 13  7  7  0   12  5  8  0             195792.8245  -0.1201  0.050  -0.0059 0.50  
1985: 44 11 33  0   44 11 34  0             195828.0289  -0.0104  0.050  -0.0105 0.50  
1986: 44 12 33  0   44 10 34  0             195828.0289  -0.0104  0.050  -0.0105 0.50  
1987: 43 10 33  0   43 10 34  0             195866.1537   0.0018  0.050   0.0018 0.50  
1988: 43 11 33  0   43  9 34  0             195866.1537   0.0018  0.050   0.0018 0.50  
1989: 42  9 33  0   42  9 34  0             195902.3210   0.0312  0.050   0.0313 0.50  
1990: 42 10 33  0   42  8 34  0             195902.3210   0.0312  0.050   0.0313 0.50  
1991: 41  8 33  0   41  8 34  0             195936.5338   0.0031  0.050   0.0032 0.50  
1992: 41  9 33  0   41  7 34  0             195936.5338   0.0031  0.050   0.0032 0.50  
1993: 40  7 33  0   40  7 34  0             195968.9641   0.0135  0.050   0.0136 0.50  
1994: 40  8 33  0   40  6 34  0             195968.9641   0.0135  0.050   0.0136 0.50  
1995: 39  6 33  0   39  6 34  0             195999.6328   0.0098  0.050   0.0099 0.50  
1996: 39  7 33  0   39  5 34  0             195999.6328   0.0098  0.050   0.0099 0.50  
1997: 38  5 33  0   38  5 34  0             196028.6260   0.0063  0.050   0.0063 0.50  
1998: 38  6 33  0   38  4 34  0             196028.6260   0.0063  0.050   0.0063 0.50  
1999: 12  3  9  0   11  1 10  0             196044.1531   0.0779  0.050   0.0779 0.50  
2000: 12  4  9  0   11  2 10  0             196044.1531   0.0779  0.050   0.0779 0.50  
2001: 37  4 33  0   37  4 34  0             196056.0352   0.0244  0.050   0.0244 0.50  
2002: 37  5 33  0   37  3 34  0             196056.0352   0.0244  0.050   0.0244 0.50  
2003: 33  0 33  0   32  0 32  0             196062.6235  -0.0217  0.050  -0.0218 0.50  
2004: 33  1 33  0   32  1 32  0             196062.6235  -0.0217  0.050  -0.0218 0.50  
2005: 32  1 31  0   31  1 30  0             196065.0080   0.0290  0.050   0.0291 0.50  
2006: 32  2 31  0   31  2 30  0             196065.0080   0.0290  0.050   0.0291 0.50  
2007: 31  2 29  0   30  2 28  0             196067.0884   0.0274  0.050   0.0275 0.50  
2008: 31  3 29  0   30  3 28  0             196067.0884   0.0274  0.050   0.0275 0.50  
2009: 30  3 27  0   29  3 26  0             196069.0746   0.0290  0.050   0.0290 0.50  
2010: 30  4 27  0   29  4 26  0             196069.0746   0.0290  0.050   0.0290 0.50  
2011: 29  4 25  0   28  4 24  0             196071.1713   0.0212  0.050   0.0212 0.50  
2012: 29  5 25  0   28  5 24  0             196071.1713   0.0212  0.050   0.0212 0.50  
2013: 28  5 23  0   27  5 22  0             196073.7269   0.0225  0.050   0.0225 0.50  
2014: 28  6 23  0   27  6 22  0             196073.7269   0.0225  0.050   0.0225 0.50  
2015: 27  6 21  0   26  6 20  0             196077.2523   0.0070  0.050   0.0070 0.50  
2016: 27  7 21  0   26  7 20  0             196077.2523   0.0070  0.050   0.0070 0.50  
2017: 26  7 19  0   25  7 18  0             196082.7187   0.0089  0.050   0.0089 0.50  
2018: 26  8 19  0   25  8 18  0             196082.7187   0.0089  0.050   0.0089 0.50  
2019: 25  8 17  0   24  8 16  0             196091.8448  -0.0080  0.050  -0.0080 0.50  
2020: 25  9 17  0   24  9 16  0             196091.8448  -0.0080  0.050  -0.0080 0.50  
2021: 35  2 33  0   35  2 34  0             196106.2891   0.0442  0.050   0.0443 0.50  
2022: 35  3 33  0   35  1 34  0             196106.2891   0.0442  0.050   0.0443 0.50  
2023: 24  9 15  0   23  9 14  0             196108.2600   0.0280  0.050   0.0281 0.50  
2024: 24 10 15  0   23 10 14  0             196108.2600   0.0280  0.050   0.0281 0.50  
2025: 34  1 33  0   34  1 34  0             196129.2327   0.0147  0.050   0.0148 0.50  
2026: 34  2 33  0   34  0 34  0             196129.2327   0.0147  0.050   0.0148 0.50  
2027: 23 10 13  0   22 10 12  0             196139.7090  -0.0705  0.050  -0.0705 0.50  
2028: 23 11 13  0   22 11 12  0             196139.7090  -0.0705  0.050  -0.0705 0.50  
2029: 22 11 11  0   21 11 10  0             196206.5624  -0.0362  0.050  -0.0252 0.50  
2030: 22 12 11  0   21 12 10  0             196206.5624  -0.0141  0.050  -0.0252 0.50  
2031: 90 56 34  0   90 56 35  0             196346.6088  -0.0398  0.050  -0.0398 0.50  
2032: 90 57 34  0   90 55 35  0             196346.6088  -0.0398  0.050  -0.0398 0.50  
2033: 21 13  9  0   20 13  8  0             196367.5872  -0.0071  0.050               
2034: 21 12  9  0   20 12  8  0             196373.2054   0.0009  0.050               
2035: 20 14  7  0   19 14  6  0             196637.1260  -0.0181  0.050               
2036: 88 54 34  0   88 54 35  0             196818.3652  -0.0122  0.050  -0.0122 0.50  
2037: 88 55 34  0   88 53 35  0             196818.3652  -0.0122  0.050  -0.0122 0.50  
2038: 87 53 34  0   87 53 35  0             197042.3110   0.0260  0.050   0.0260 0.50  
2039: 87 54 34  0   87 52 35  0             197042.3110   0.0260  0.050   0.0260 0.50  
2040: 15 11  4  0   14  9  5  0             197100.8359   0.0082  0.050               
2041: 29 20 10  0   28 22  7  0             197163.0850   0.0146  0.050               
2042: 20 13  7  0   19 13  6  0             197176.8165  -0.0605  0.050               
2043: 86 52 34  0   86 52 35  0             197258.5189  -0.0210  0.050  -0.0211 0.50  
2044: 86 53 34  0   86 51 35  0             197258.5189  -0.0210  0.050  -0.0211 0.50  
2045: 13 12  1  0   12  8  4  0             197351.0228  -0.0107  0.050               
2046: 19 16  3  0   18 16  2  0             197395.3053  -0.0174  0.050               
2047: 65 57  9  0   65 55 10  0             197557.0899  -0.0258  0.050               
2048: 23 17  6  0   22 19  3  0             197652.5558   0.0003  0.050               
2049: 84 50 34  0   84 50 35  0             197668.9399  -0.0596  0.050  -0.0596 0.50  
2050: 84 51 34  0   84 49 35  0             197668.9399  -0.0596  0.050  -0.0596 0.50  
2051: 83 49 34  0   83 49 35  0             197863.6339  -0.0052  0.050  -0.0052 0.50  
2052: 83 50 34  0   83 48 35  0             197863.6339  -0.0052  0.050  -0.0052 0.50  
2053: 82 48 34  0   82 48 35  0             198051.5151   0.0182  0.050   0.0182 0.50  
2054: 82 49 34  0   82 47 35  0             198051.5151   0.0182  0.050   0.0182 0.50  
2055: 81 47 34  0   81 47 35  0             198232.7831   0.0100  0.050   0.0100 0.50  
2056: 81 48 34  0   81 46 35  0             198232.7831   0.0100  0.050   0.0100 0.50  
2057: 80 46 34  0   80 46 35  0             198407.6523  -0.0098  0.050  -0.0098 0.50  
2058: 80 47 34  0   80 45 35  0             198407.6523  -0.0098  0.050  -0.0098 0.50  
2059: 25 17  8  0   24 19  5  0             198496.4691  -0.0301  0.050               
2060: 79 45 34  0   79 45 35  0             198576.3400  -0.0119  0.050  -0.0120 0.50  
2061: 79 46 34  0   79 44 35  0             198576.3400  -0.0119  0.050  -0.0120 0.50  
2062: 15 14  1  0   14 12  2  0             198632.1199   0.0244  0.050               
2063: 78 44 34  0   78 44 35  0             198739.0031  -0.0223  0.050  -0.0224 0.50  
2064: 78 45 34  0   78 43 35  0             198739.0031  -0.0223  0.050  -0.0224 0.50  
2065: 77 43 34  0   77 43 35  0             198895.8701   0.0105  0.050   0.0106 0.50  
2066: 77 44 34  0   77 42 35  0             198895.8701   0.0105  0.050   0.0106 0.50  
2067: 63 56  8  0   63 54  9  0             198984.1566   0.0465  0.050               
2068: 63 56  7  0   63 54 10  0             198991.9069  -0.0080  0.050               
2069: 76 42 34  0   76 42 35  0             199047.0414   0.0149  0.050   0.0149 0.50  
2070: 76 43 34  0   76 41 35  0             199047.0414   0.0149  0.050   0.0149 0.50  
2071: 15 13  3  0   14 11  4  0             199085.1296   0.0276  0.050               
2072: 75 41 34  0   75 41 35  0             199192.6460  -0.0471  0.050  -0.0471 0.50  
2073: 75 42 34  0   75 40 35  0             199192.6460  -0.0471  0.050  -0.0471 0.50  
2074: 74 40 34  0   74 40 35  0             199333.0201  -0.0019  0.050  -0.0019 0.50  
2075: 74 41 34  0   74 39 35  0             199333.0201  -0.0019  0.050  -0.0019 0.50  
2076: 73 39 34  0   73 39 35  0             199468.2045   0.0334  0.050   0.0335 0.50  
2077: 73 40 34  0   73 38 35  0             199468.2045   0.0334  0.050   0.0335 0.50  
2078: 72 38 34  0   72 38 35  0             199598.3010   0.0073  0.050   0.0073 0.50  
2079: 72 39 34  0   72 37 35  0             199598.3010   0.0073  0.050   0.0073 0.50  
2080: 71 37 34  0   71 37 35  0             199723.5329  -0.0065  0.050  -0.0065 0.50  
2081: 71 38 34  0   71 36 35  0             199723.5329  -0.0065  0.050  -0.0065 0.50  
2082: 16 13  3  0   15 11  4  0             199741.4995  -0.0003  0.050               
2083: 70 36 34  0   70 36 35  0             199844.0624   0.0087  0.050   0.0088 0.50  
2084: 70 37 34  0   70 35 35  0             199844.0624   0.0087  0.050   0.0088 0.50  
2085: 69 35 34  0   69 35 35  0             199959.9799   0.0020  0.050   0.0020 0.50  
2086: 69 36 34  0   69 34 35  0             199959.9799   0.0020  0.050   0.0020 0.50  
2087: 27 20  8  0   26 22  5  0             200034.0906   0.0411  0.050               
2088: 68 34 34  0   68 34 35  0             200071.4606   0.0105  0.050   0.0105 0.50  
2089: 68 35 34  0   68 33 35  0             200071.4606   0.0105  0.050   0.0105 0.50  
2090: 67 33 34  0   67 33 35  0             200178.6248   0.0201  0.050   0.0201 0.50  
2091: 67 34 34  0   67 32 35  0             200178.6248   0.0201  0.050   0.0201 0.50  
2092: 66 32 34  0   66 32 35  0             200281.5471  -0.0254  0.050  -0.0254 0.50  
2093: 66 33 34  0   66 31 35  0             200281.5471  -0.0254  0.050  -0.0254 0.50  
2094: 65 31 34  0   65 31 35  0             200380.4788  -0.0026  0.050  -0.0027 0.50  
2095: 65 32 34  0   65 30 35  0             200380.4788  -0.0026  0.050  -0.0027 0.50  
2096: 55 52  3  0   55 50  6  0             200446.4206  -0.0759  0.050  -0.0712 0.50  
2097: 55 52  4  0   55 50  5  0             200446.4206  -0.0664  0.050  -0.0712 0.50  
2098: 59 54  5  0   59 52  8  0             200459.8561  -0.1600  0.050   0.0140 0.50  
2099: 59 54  6  0   59 52  7  0             200459.8561   0.1879  0.050   0.0140 0.50  
2100: 64 30 34  0   64 30 35  0             200475.4630   0.0073  0.050   0.0073 0.50  
2101: 64 31 34  0   64 29 35  0             200475.4630   0.0073  0.050   0.0073 0.50  
2102: 63 29 34  0   63 29 35  0             200566.6342   0.0173  0.050   0.0174 0.50  
2103: 63 30 34  0   63 28 35  0             200566.6342   0.0173  0.050   0.0174 0.50  
2104: 57 53  4  0   57 51  7  0             200620.0608  -0.0329  0.050  -0.0021 0.50  
2105: 57 53  5  0   57 51  6  0             200620.0608   0.0288  0.050  -0.0021 0.50  
2106: 62 28 34  0   62 28 35  0             200654.0670  -0.0163  0.050  -0.0163 0.50  
2107: 62 29 34  0   62 27 35  0             200654.0670  -0.0163  0.050  -0.0163 0.50  
2108: 61 27 34  0   61 27 35  0             200737.9651  -0.0054  0.050  -0.0054 0.50  
2109: 61 28 34  0   61 26 35  0             200737.9651  -0.0054  0.050  -0.0054 0.50  
2110: 44 34 11  0   44 30 14  0             200787.0776   0.0015  0.050               
2111: 60 26 34  0   60 26 35  0             200818.3656  -0.0257  0.050  -0.0258 0.50  
2112: 60 27 34  0   60 25 35  0             200818.3656  -0.0257  0.050  -0.0258 0.50  
2113: 20 19  2  0   19 19  1  0             200834.0242   0.0095  0.050               
2114: 20 19  1  0   19 19  0  0             200846.3011  -0.0064  0.050               
2115: 59 25 34  0   59 25 35  0             200895.4653   0.0094  0.050   0.0095 0.50  
2116: 59 26 34  0   59 24 35  0             200895.4653   0.0094  0.050   0.0095 0.50  
2117: 58 24 34  0   58 24 35  0             200969.2788   0.0074  0.050   0.0074 0.50  
2118: 58 25 34  0   58 23 35  0             200969.2788   0.0074  0.050   0.0074 0.50  
2119: 57 23 34  0   57 23 35  0             201039.9421  -0.0007  0.050  -0.0007 0.50  
2120: 57 24 34  0   57 22 35  0             201039.9421  -0.0007  0.050  -0.0007 0.50  
2121: 19 14  5  0   18 14  4  0             201045.4490   0.0110  0.050               
2122: 56 22 34  0   56 22 35  0             201107.5838   0.0111  0.050   0.0112 0.50  
2123: 56 23 34  0   56 21 35  0             201107.5838   0.0111  0.050   0.0112 0.50  
2124: 15 12  4  0   14 10  5  0             201168.1497   0.0265  0.050               
2125: 55 21 34  0   55 21 35  0             201172.2831   0.0224  0.050   0.0225 0.50  
2126: 55 22 34  0   55 20 35  0             201172.2831   0.0224  0.050   0.0225 0.50  
2127: 54 20 34  0   54 20 35  0             201234.0956  -0.0089  0.050  -0.0089 0.50  
2128: 54 21 34  0   54 19 35  0             201234.0956  -0.0089  0.050  -0.0089 0.50  
2129: 14  9  6  0   13  7  7  0             201277.1746   0.0123  0.050               
2130: 53 44 10  0   53 40 13  0             201288.0280   0.0201  0.050               
2131: 53 19 34  0   53 19 35  0             201293.1915  -0.0080  0.050  -0.0080 0.50  
2132: 53 20 34  0   53 18 35  0             201293.1915  -0.0080  0.050  -0.0080 0.50  
2133: 52 18 34  0   52 18 35  0             201349.6422   0.0034  0.050   0.0035 0.50  
2134: 52 19 34  0   52 17 35  0             201349.6422   0.0034  0.050   0.0035 0.50  
2135: 51 17 34  0   51 17 35  0             201403.4895  -0.0233  0.050  -0.0234 0.50  
2136: 51 18 34  0   51 16 35  0             201403.4895  -0.0233  0.050  -0.0234 0.50  
2137: 50 16 34  0   50 16 35  0             201454.8794  -0.0314  0.050  -0.0314 0.50  
2138: 50 17 34  0   50 15 35  0             201454.8794  -0.0314  0.050  -0.0314 0.50  
2139: 49 15 34  0   49 15 35  0             201503.9234   0.0045  0.050   0.0046 0.50  
2140: 49 16 34  0   49 14 35  0             201503.9234   0.0045  0.050   0.0046 0.50  
2141: 48 14 34  0   48 14 35  0             201550.6503   0.0285  0.050   0.0285 0.50  
2142: 48 15 34  0   48 13 35  0             201550.6503   0.0285  0.050   0.0285 0.50  
2143: 47 13 34  0   47 13 35  0             201595.1148   0.0130  0.050   0.0130 0.50  
2144: 47 14 34  0   47 12 35  0             201595.1148   0.0130  0.050   0.0130 0.50  
2145: 46 12 34  0   46 12 35  0             201637.4653   0.0257  0.050   0.0258 0.50  
2146: 46 13 34  0   46 11 35  0             201637.4653   0.0257  0.050   0.0258 0.50  
2147: 45 11 34  0   45 11 35  0             201677.7098  -0.0037  0.050  -0.0037 0.50  
2148: 45 12 34  0   45 10 35  0             201677.7098  -0.0037  0.050  -0.0037 0.50  
2149: 15 14  2  0   14 12  3  0             201699.8102  -0.0081  0.050               
2150: 44 10 34  0   44 10 35  0             201716.0208   0.0205  0.050   0.0206 0.50  
2151: 44 11 34  0   44  9 35  0             201716.0208   0.0205  0.050   0.0206 0.50  
2152: 43  9 34  0   43  9 35  0             201752.3733  -0.0010  0.050  -0.0011 0.50  
2153: 43 10 34  0   43  8 35  0             201752.3733  -0.0010  0.050  -0.0011 0.50  
2154: 13  5  8  0   12  3  9  0             201766.6178   0.0277  0.050   0.0255 0.50  
2155: 13  6  8  0   12  4  9  0             201766.6178   0.0231  0.050   0.0255 0.50  
2156: 42  8 34  0   42  8 35  0             201786.8936  -0.0151  0.050  -0.0152 0.50  
2157: 42  9 34  0   42  7 35  0             201786.8936  -0.0151  0.050  -0.0152 0.50  
2158: 41  7 34  0   41  7 35  0             201819.6725  -0.0017  0.050  -0.0017 0.50  
2159: 41  8 34  0   41  6 35  0             201819.6725  -0.0017  0.050  -0.0017 0.50  
2160: 40  6 34  0   40  6 35  0             201850.7346  -0.0054  0.050  -0.0055 0.50  
2161: 40  7 34  0   40  5 35  0             201850.7346  -0.0054  0.050  -0.0055 0.50  
2162: 39  5 34  0   39  5 35  0             201880.2034   0.0298  0.050   0.0299 0.50  
2163: 39  6 34  0   39  4 35  0             201880.2034   0.0298  0.050   0.0299 0.50  
2164: 38  4 34  0   38  4 35  0             201908.0114  -0.0287  0.050  -0.0287 0.50  
2165: 38  5 34  0   38  3 35  0             201908.0114  -0.0287  0.050  -0.0287 0.50  
2166: 34  0 34  0   33  0 33  0             201914.1913   0.0074  0.050   0.0074 0.50  
2167: 34  1 34  0   33  1 33  0             201914.1913   0.0074  0.050   0.0074 0.50  
2168: 32  2 30  0   31  2 29  0             201918.5247  -0.0318  0.050  -0.0318 0.50  
2169: 32  3 30  0   31  3 29  0             201918.5247  -0.0318  0.050  -0.0318 0.50  
2170: 31  3 28  0   30  3 27  0             201920.5034   0.0186  0.050   0.0186 0.50  
2171: 31  4 28  0   30  4 27  0             201920.5034   0.0186  0.050   0.0186 0.50  
2172: 30  4 26  0   29  4 25  0             201922.5161   0.0248  0.050   0.0249 0.50  
2173: 30  5 26  0   29  5 25  0             201922.5161   0.0248  0.050   0.0249 0.50  
2174: 29  5 24  0   28  5 23  0             201924.8939   0.0199  0.050   0.0200 0.50  
2175: 29  6 24  0   28  6 23  0             201924.8939   0.0199  0.050   0.0200 0.50  
2176: 28  6 22  0   27  6 21  0             201928.1333   0.0290  0.050   0.0291 0.50  
2177: 28  7 22  0   27  7 21  0             201928.1333   0.0290  0.050   0.0291 0.50  
2178: 27  7 20  0   26  7 19  0             201932.9990   0.0189  0.050   0.0189 0.50  
2179: 27  8 20  0   26  8 19  0             201932.9990   0.0189  0.050   0.0189 0.50  
2180: 37  3 34  0   37  3 35  0             201934.4503   0.0468  0.050   0.0468 0.50  
2181: 37  4 34  0   37  2 35  0             201934.4503   0.0468  0.050   0.0468 0.50  
2182: 20 15  6  0   19 15  5  0             201937.5445   0.0179  0.050               
2183: 26  8 18  0   25  8 17  0             201940.8975  -0.0478  0.050  -0.0479 0.50  
2184: 26  9 18  0   25  9 17  0             201940.8975  -0.0478  0.050  -0.0479 0.50  
2185: 36  2 34  0   36  2 35  0             201959.3303   0.0044  0.050   0.0044 0.50  
2186: 36  3 34  0   36  1 35  0             201959.3303   0.0044  0.050   0.0044 0.50  
2187: 35  1 34  0   35  1 35  0             201982.8592  -0.0081  0.050  -0.0082 0.50  
2188: 35  2 34  0   35  0 35  0             201982.8592  -0.0081  0.050  -0.0082 0.50  
2189: 23 11 12  0   22 11 11  0             202032.2091   0.0252  0.050   0.0261 0.50  
2190: 23 12 12  0   22 12 11  0             202032.2091   0.0270  0.050   0.0261 0.50  
2191: 22 13 10  0   21 13  9  0             202148.3350  -0.0594  0.050               
2192: 22 12 10  0   21 12  9  0             202149.0119   0.0135  0.050               
2193: 91 56 35  0   91 56 36  0             202359.8724  -0.0094  0.050  -0.0095 0.50  
2194: 91 57 35  0   91 55 36  0             202359.8724  -0.0094  0.050  -0.0095 0.50  
2195: 21 14  8  0   20 14  7  0             202425.8667   0.0380  0.050               
2196: 21 13  8  0   20 13  7  0             202515.5912  -0.0243  0.050               
2197: 19 15  4  0   18 15  3  0             202660.6641   0.0011  0.050               
2198: 20 18  3  0   19 18  2  0             202708.4142   0.0077  0.050               
2199: 89 54 35  0   89 54 36  0             202810.2410  -0.0179  0.050  -0.0180 0.50  
2200: 89 55 35  0   89 53 36  0             202810.2410  -0.0179  0.050  -0.0180 0.50  
2201: 20 18  2  0   19 18  1  0             202947.2593  -0.0382  0.050               
2202: 88 53 35  0   88 53 36  0             203024.3245   0.0012  0.050   0.0013 0.50  
2203: 88 54 35  0   88 52 36  0             203024.3245   0.0012  0.050   0.0013 0.50  
2204: 87 52 35  0   87 52 36  0             203231.2079  -0.0496  0.050  -0.0496 0.50  
2205: 87 53 35  0   87 51 36  0             203231.2079  -0.0496  0.050  -0.0496 0.50  
2206: 16 14  2  0   15 12  3  0             203358.2328   0.0079  0.050               
2207: 52 51  1  0   52 49  4  0             203428.4733  -0.0007  0.050  -0.0008 0.50  
2208: 52 51  2  0   52 49  3  0             203428.4733  -0.0007  0.050  -0.0008 0.50  
2209: 86 51 35  0   86 51 36  0             203431.2312  -0.0363  0.050  -0.0364 0.50  
2210: 86 52 35  0   86 50 36  0             203431.2312  -0.0363  0.050  -0.0364 0.50  
2211: 85 50 35  0   85 50 36  0             203624.5386  -0.0142  0.050  -0.0142 0.50  
2212: 85 51 35  0   85 49 36  0             203624.5386  -0.0142  0.050  -0.0142 0.50  
2213: 42 32 11  0   42 28 14  0             203712.3830  -0.0775  0.050               
2214: 41 30 11  0   41 28 14  0             203716.6551   0.0104  0.050               
2215: 84 49 35  0   84 49 36  0             203811.2857  -0.0205  0.050  -0.0205 0.50  
2216: 84 50 35  0   84 48 36  0             203811.2857  -0.0205  0.050  -0.0205 0.50  
2217: 24 17  7  0   23 19  4  0             203919.5116   0.0073  0.050               
2218: 83 48 35  0   83 48 36  0             203991.6984  -0.0168  0.050  -0.0168 0.50  
2219: 83 49 35  0   83 47 36  0             203991.6984  -0.0168  0.050  -0.0168 0.50  
2220: 82 47 35  0   82 47 36  0             204165.9408  -0.0204  0.050  -0.0205 0.50  
2221: 82 48 35  0   82 46 36  0             204165.9408  -0.0204  0.050  -0.0205 0.50  
2222: 81 46 35  0   81 46 36  0             204334.2203  -0.0002  0.050  -0.0003 0.50  
2223: 81 47 35  0   81 45 36  0             204334.2203  -0.0002  0.050  -0.0003 0.50  
2224: 80 45 35  0   80 45 36  0             204496.6594  -0.0048  0.050  -0.0048 0.50  
2225: 80 46 35  0   80 44 36  0             204496.6594  -0.0048  0.050  -0.0048 0.50  
2226: 20 17  4  0   19 17  3  0             204557.2370   0.0120  0.050               
2227: 79 44 35  0   79 44 36  0             204653.4502  -0.0082  0.050  -0.0083 0.50  
2228: 79 45 35  0   79 43 36  0             204653.4502  -0.0082  0.050  -0.0083 0.50  
2229: 78 43 35  0   78 43 36  0             204804.7498  -0.0148  0.050  -0.0148 0.50  
2230: 78 44 35  0   78 42 36  0             204804.7498  -0.0148  0.050  -0.0148 0.50  
2231: 20 16  5  0   19 16  4  0             204812.1903   0.0157  0.050               
2232: 77 42 35  0   77 42 36  0             204950.7010  -0.0389  0.050  -0.0389 0.50  
2233: 77 43 35  0   77 41 36  0             204950.7010  -0.0389  0.050  -0.0389 0.50  
2234: 76 41 35  0   76 41 36  0             205091.5489   0.0121  0.050   0.0121 0.50  
2235: 76 42 35  0   76 40 36  0             205091.5489   0.0121  0.050   0.0121 0.50  
2236: 75 40 35  0   75 40 36  0             205227.2991  -0.0049  0.050  -0.0050 0.50  
2237: 75 41 35  0   75 39 36  0             205227.2991  -0.0049  0.050  -0.0050 0.50  
2238: 24 18  6  0   23 20  3  0             205294.9366   0.0234  0.050               
2239: 20 14  6  0   19 14  5  0             205357.5280   0.0073  0.050               
2240: 73 38 35  0   73 38 36  0             205484.2652  -0.0587  0.050  -0.0588 0.50  
2241: 73 39 35  0   73 37 36  0             205484.2652  -0.0587  0.050  -0.0588 0.50  
2242: 72 37 35  0   72 37 36  0             205605.8225  -0.0322  0.050  -0.0323 0.50  
2243: 72 38 35  0   72 36 36  0             205605.8225  -0.0322  0.050  -0.0323 0.50  
2244: 71 36 35  0   71 36 36  0             205722.8708  -0.0412  0.050  -0.0412 0.50  
2245: 71 37 35  0   71 35 36  0             205722.8708  -0.0412  0.050  -0.0412 0.50  
2246: 70 35 35  0   70 35 36  0             205835.6282   0.0020  0.050   0.0021 0.50  
2247: 70 36 35  0   70 34 36  0             205835.6282   0.0020  0.050   0.0021 0.50  
2248: 69 34 35  0   69 34 36  0             205944.0922  -0.0319  0.050  -0.0319 0.50  
2249: 69 35 35  0   69 33 36  0             205944.0922  -0.0319  0.050  -0.0319 0.50  
2250: 15 10  5  0   14  8  6  0             205962.7385   0.0239  0.050               
2251: 68 33 35  0   68 33 36  0             206048.4912  -0.0385  0.050  -0.0386 0.50  
2252: 68 34 35  0   68 32 36  0             206048.4912  -0.0385  0.050  -0.0386 0.50  
2253: 67 32 35  0   67 32 36  0             206148.9316  -0.0325  0.050  -0.0325 0.50  
2254: 67 33 35  0   67 31 36  0             206148.9316  -0.0325  0.050  -0.0325 0.50  
2255: 66 31 35  0   66 31 36  0             206245.5474   0.0026  0.050   0.0026 0.50  
2256: 66 32 35  0   66 30 36  0             206245.5474   0.0026  0.050   0.0026 0.50  
2257: 65 30 35  0   65 30 36  0             206338.4146   0.0275  0.050   0.0276 0.50  
2258: 65 31 35  0   65 29 36  0             206338.4146   0.0275  0.050   0.0276 0.50  
2259: 64 29 35  0   64 29 36  0             206427.5652  -0.0378  0.050  -0.0379 0.50  
2260: 64 30 35  0   64 28 36  0             206427.5652  -0.0378  0.050  -0.0379 0.50  
2261: 63 28 35  0   63 28 36  0             206513.3131   0.0104  0.050   0.0104 0.50  
2262: 63 29 35  0   63 27 36  0             206513.3131   0.0104  0.050   0.0104 0.50  
2263: 15 11  5  0   14  9  6  0             206545.8074   0.0317  0.050               
2264: 62 27 35  0   62 27 36  0             206595.5703  -0.0224  0.050  -0.0225 0.50  
2265: 62 28 35  0   62 26 36  0             206595.5703  -0.0224  0.050  -0.0225 0.50  
2266: 56 46 11  0   56 42 14  0             206644.7255  -0.0734  0.050               
2267: 61 26 35  0   61 26 36  0             206674.5848   0.0068  0.050   0.0068 0.50  
2268: 61 27 35  0   61 25 36  0             206674.5848   0.0068  0.050   0.0068 0.50  
2269: 20 17  3  0   19 17  2  0             206745.2683  -0.0421  0.050               
2270: 60 25 35  0   60 25 36  0             206750.3159  -0.0446  0.050  -0.0446 0.50  
2271: 60 26 35  0   60 24 36  0             206750.3159  -0.0446  0.050  -0.0446 0.50  
2272: 15 15  0  0   14 13  1  0             206759.5269   0.0316  0.050               
2273: 59 24 35  0   59 24 36  0             206823.0466   0.0065  0.050   0.0066 0.50  
2274: 59 25 35  0   59 23 36  0             206823.0466   0.0065  0.050   0.0066 0.50  
2275: 58 23 35  0   58 23 36  0             206892.7286   0.0145  0.050   0.0146 0.50  
2276: 58 24 35  0   58 22 36  0             206892.7286   0.0145  0.050   0.0146 0.50  
2277: 57 22 35  0   57 22 36  0             206959.4633  -0.0144  0.050  -0.0144 0.50  
2278: 57 23 35  0   57 21 36  0             206959.4633  -0.0144  0.050  -0.0144 0.50  
2279: 56 22 35  0   56 20 36  0             207023.3905  -0.0336  0.050  -0.0336 0.62  
2280: 56 21 35  0   56 21 36  0             207023.3905  -0.0336  0.050  -0.0336 0.38  
2281: 15 15  1  0   14 13  2  0             207071.9864  -0.0483  0.050               
2282: 55 21 35  0   55 19 36  0             207084.6186  -0.0254  0.050  -0.0254 0.37  
2283: 55 20 35  0   55 20 36  0             207084.6186  -0.0254  0.050  -0.0254 0.63  
2284: 54 19 35  0   54 19 36  0             207143.2274   0.0010  0.050   0.0010 0.38  
2285: 54 20 35  0   54 18 36  0             207143.2274   0.0010  0.050   0.0010 0.62  
2286: 53 19 35  0   53 17 36  0             207199.2462  -0.0115  0.050  -0.0115 0.37  
2287: 53 18 35  0   53 18 36  0             207199.2462  -0.0115  0.050  -0.0115 0.63  
2288: 52 18 35  0   52 16 36  0             207252.8301   0.0070  0.050   0.0071 0.62  
2289: 52 17 35  0   52 17 36  0             207252.8301   0.0070  0.050   0.0071 0.38  
2290: 51 16 35  0   51 16 36  0             207304.0069   0.0019  0.050   0.0019 0.62  
2291: 51 17 35  0   51 15 36  0             207304.0069   0.0019  0.050   0.0019 0.38  
2292: 16 12  4  0   15 10  5  0             207325.6575   0.0288  0.050               
2293: 50 16 35  0   50 14 36  0             207352.8462  -0.0381  0.050  -0.0382 0.62  
2294: 50 15 35  0   50 15 36  0             207352.8462  -0.0381  0.050  -0.0382 0.38  
2295: 14  7  7  0   13  5  8  0             207378.7996  -0.0529  0.050               
2296: 14  8  7  0   13  6  8  0             207379.5751   0.0452  0.050               
2297: 49 15 35  0   49 13 36  0             207399.5070  -0.0332  0.050  -0.0333 0.37  
2298: 49 14 35  0   49 14 36  0             207399.5070  -0.0332  0.050  -0.0333 0.63  
2299: 48 14 35  0   48 12 36  0             207444.0450  -0.0047  0.050  -0.0048 0.62  
2300: 48 13 35  0   48 13 36  0             207444.0450  -0.0047  0.050  -0.0048 0.38  
2301: 47 13 35  0   47 11 36  0             207486.5169   0.0287  0.050   0.0287 0.38  
2302: 47 12 35  0   47 12 36  0             207486.5169   0.0287  0.050   0.0287 0.62  
2303: 46 11 35  0   46 11 36  0             207526.9376   0.0086  0.050   0.0086 0.38  
2304: 46 12 35  0   46 10 36  0             207526.9376   0.0086  0.050   0.0086 0.62  
2305: 45 11 35  0   45  9 36  0             207565.4045  -0.0393  0.050  -0.0393 0.38  
2306: 45 10 35  0   45 10 36  0             207565.4045  -0.0393  0.050  -0.0393 0.62  
2307: 44 10 35  0   44  8 36  0             207602.1176   0.0146  0.050   0.0146 0.63  
2308: 44  9 35  0   44  9 36  0             207602.1176   0.0146  0.050   0.0146 0.37  
2309: 43  8 35  0   43  8 36  0             207637.0376   0.0632  0.050   0.0632 0.62  
2310: 43  9 35  0   43  7 36  0             207637.0376   0.0632  0.050   0.0632 0.38  
2311: 42  8 35  0   42  6 36  0             207670.0904  -0.0345  0.050  -0.0345 0.62  
2312: 42  7 35  0   42  7 36  0             207670.0904  -0.0345  0.050  -0.0345 0.38  
2313: 41  7 35  0   41  5 36  0             207701.6590   0.0395  0.050   0.0395 0.37  
2314: 41  6 35  0   41  6 36  0             207701.6590   0.0395  0.050   0.0395 0.63  
2315: 40  6 35  0   40  4 36  0             207731.4967  -0.0244  0.050  -0.0244 0.62  
2316: 40  5 35  0   40  5 36  0             207731.4967  -0.0244  0.050  -0.0244 0.38  
2317: 39  4 35  0   39  4 36  0             207759.9244   0.0328  0.050   0.0328 0.62  
2318: 39  5 35  0   39  3 36  0             207759.9244   0.0328  0.050   0.0328 0.38  
2319: 35  0 35  0   34  0 34  0             207765.5748  -0.0560  0.050  -0.0561 0.50  
2320: 35  1 35  0   34  1 34  0             207765.5748  -0.0560  0.050  -0.0561 0.50  
2321: 34  1 33  0   33  1 32  0             207767.9306  -0.0090  0.050  -0.0091 0.50  
2322: 34  2 33  0   33  2 32  0             207767.9306  -0.0090  0.050  -0.0091 0.50  
2323: 33  2 31  0   32  2 30  0             207769.9147  -0.0467  0.050  -0.0468 0.50  
2324: 33  3 31  0   32  3 30  0             207769.9147  -0.0467  0.050  -0.0468 0.50  
2325: 32  4 29  0   31  4 28  0             207771.8322  -0.0035  0.050  -0.0036 0.62  
2326: 32  3 29  0   31  3 28  0             207771.8322  -0.0035  0.050  -0.0036 0.38  
2327: 31  4 27  0   30  4 26  0             207773.7489  -0.0013  0.050  -0.0013 0.62  
2328: 31  5 27  0   30  5 26  0             207773.7489  -0.0013  0.050  -0.0013 0.38  
2329: 30  5 25  0   29  5 24  0             207775.9683  -0.0078  0.050  -0.0078 0.37  
2330: 30  6 25  0   29  6 24  0             207775.9683  -0.0078  0.050  -0.0078 0.63  
2331: 29  7 23  0   28  7 22  0             207778.9096  -0.0218  0.050  -0.0218 0.37  
2332: 29  6 23  0   28  6 22  0             207778.9096  -0.0218  0.050  -0.0218 0.63  
2333: 28  8 21  0   27  8 20  0             207783.2784  -0.0246  0.050  -0.0247 0.62  
2334: 28  7 21  0   27  7 20  0             207783.2784  -0.0246  0.050  -0.0247 0.38  
2335: 38  4 35  0   38  2 36  0             207786.7622  -0.0287  0.050  -0.0287 0.63  
2336: 38  3 35  0   38  3 36  0             207786.7622  -0.0287  0.050  -0.0287 0.37  
2337: 27  9 19  0   26  9 18  0             207790.2707  -0.0245  0.050  -0.0246 0.38  
2338: 27  8 19  0   26  8 18  0             207790.2707  -0.0245  0.050  -0.0246 0.62  
2339: 26  9 17  0   25  9 16  0             207802.2244   0.0579  0.050   0.0580 0.37  
2340: 26 10 17  0   25 10 16  0             207802.2244   0.0579  0.050   0.0580 0.63  
2341: 37  3 35  0   37  1 36  0             207812.3061   0.0287  0.050   0.0287 0.37  
2342: 37  2 35  0   37  2 36  0             207812.3061   0.0287  0.050   0.0287 0.63  
2343: 25 10 15  0   24 10 14  0             207823.5117   0.0188  0.050   0.0188 0.50  
2344: 25 11 15  0   24 11 14  0             207823.5117   0.0188  0.050   0.0188 0.50  
2345: 36  2 35  0   36  0 36  0             207836.3702  -0.0377  0.050  -0.0378 0.62  
2346: 36  1 35  0   36  1 36  0             207836.3702  -0.0377  0.050  -0.0378 0.38  
2347: 24 11 13  0   23 11 12  0             207864.4441  -0.0348  0.050  -0.0348 0.50  
2348: 24 12 13  0   23 12 12  0             207864.4441  -0.0347  0.050  -0.0348 0.50  
2349: 23 13 11  0   22 13 10  0             207951.0318   0.0180  0.050  -0.0182 0.38  
2350: 23 12 11  0   22 12 10  0             207951.0318  -0.0399  0.050  -0.0182 0.62  
2351: 22 14  9  0   21 14  8  0             208157.6964  -0.0334  0.050               
2352: 22 13  9  0   21 13  8  0             208169.8209  -0.0302  0.050               
2353: 21 15  7  0   20 15  6  0             208413.9066   0.0368  0.050               
2354: 28 22  7  0   27 24  4  0             208721.0028   0.0649  0.050               
2355:112 75 37  0  112 75 38  0             208784.9276   0.0744  0.050   0.0114 0.01  
2356:112 76 37  0  112 74 38  0             208784.9276   0.0744  0.050   0.0114 0.01  
2357: 90 55 36  0   90 53 37  0             208784.9276   0.0102  0.050   0.0114 0.37  
2358: 90 54 36  0   90 54 37  0             208784.9276   0.0102  0.050   0.0114 0.61  
2359: 53 42 12  0   53 38 15  0             208915.9705  -0.0661  0.050               
2360: 89 54 36  0   89 52 37  0             208990.1500  -0.0660  0.050  -0.0660 0.62  
2361: 89 53 36  0   89 53 37  0             208990.1500  -0.0660  0.050  -0.0660 0.38  
2362: 38 28 11  0   38 24 14  0             209004.9052  -0.0247  0.050               
2363: 61 56  6  0   61 54  7  0             209154.0901   0.0288  0.050  -0.0307 0.50  
2364: 61 56  5  0   61 54  8  0             209154.0901  -0.0903  0.050  -0.0307 0.50  
2365: 88 52 36  0   88 52 37  0             209188.8458  -0.0010  0.050  -0.0010 0.63  
2366: 88 53 36  0   88 51 37  0             209188.8458  -0.0010  0.050  -0.0010 0.37  
2367: 59 55  5  0   59 53  6  0             209223.2986   0.0483  0.050   0.0382 0.50  
2368: 59 55  4  0   59 53  7  0             209223.2986   0.0280  0.050   0.0382 0.50  
2369: 21 14  7  0   20 14  6  0             209337.4791   0.0378  0.050               
2370: 86 51 36  0   86 49 37  0             209566.8190  -0.0255  0.050  -0.0255 0.38  
2371: 86 50 36  0   86 50 37  0             209566.8190  -0.0255  0.050  -0.0255 0.62  
2372: 85 50 36  0   85 48 37  0             209746.5574  -0.0099  0.050  -0.0099 0.62  
2373: 85 49 36  0   85 49 37  0             209746.5574  -0.0099  0.050  -0.0099 0.38  
2374: 84 48 36  0   84 48 37  0             209920.3136  -0.0212  0.050  -0.0213 0.62  
2375: 84 49 36  0   84 47 37  0             209920.3136  -0.0212  0.050  -0.0213 0.38  
2376: 83 48 36  0   83 46 37  0             210088.3326   0.0203  0.050   0.0204 0.62  
2377: 83 47 36  0   83 47 37  0             210088.3326   0.0203  0.050   0.0204 0.38  
2378: 82 46 36  0   82 46 37  0             210250.6175  -0.0427  0.050  -0.0427 0.62  
2379: 82 47 36  0   82 45 37  0             210250.6175  -0.0427  0.050  -0.0427 0.38  
2380: 81 46 36  0   81 44 37  0             210407.5120  -0.0230  0.050  -0.0231 0.63  
2381: 81 45 36  0   81 45 37  0             210407.5120  -0.0230  0.050  -0.0231 0.37  
2382: 80 45 36  0   80 43 37  0             210559.0324  -0.0560  0.050  -0.0560 0.38  
2383: 80 44 36  0   80 44 37  0             210559.0324  -0.0560  0.050  -0.0560 0.62  
2384: 79 44 36  0   79 42 37  0             210705.4829   0.0145  0.050   0.0146 0.62  
2385: 79 43 36  0   79 43 37  0             210705.4829   0.0145  0.050   0.0146 0.38  
2386: 21 20  2  0   20 20  1  0             210782.8641  -0.0031  0.050               
2387: 21 20  1  0   20 20  0  0             210789.8029  -0.0178  0.050               
2388: 78 43 36  0   78 41 37  0             210846.8674   0.0488  0.050   0.0488 0.37  
2389: 78 42 36  0   78 42 37  0             210846.8674   0.0488  0.050   0.0488 0.63  
2390: 48 36 12  0   48 34 15  0             210979.6607   0.0206  0.050               
2391: 77 42 36  0   77 40 37  0             210983.2436  -0.0355  0.050  -0.0355 0.63  
2392: 77 41 36  0   77 41 37  0             210983.2436  -0.0355  0.050  -0.0355 0.37  
2393: 76 40 36  0   76 40 37  0             211114.9960   0.0094  0.050   0.0094 0.63  
2394: 76 41 36  0   76 39 37  0             211114.9960   0.0094  0.050   0.0094 0.37  
2395: 75 39 36  0   75 39 37  0             211242.0818   0.0077  0.050   0.0078 0.38  
2396: 75 40 36  0   75 38 37  0             211242.0818   0.0077  0.050   0.0078 0.62  
2397: 74 39 36  0   74 37 37  0             211364.6458  -0.0249  0.050  -0.0250 0.38  
2398: 74 38 36  0   74 38 37  0             211364.6458  -0.0249  0.050  -0.0250 0.62  
2399: 73 38 36  0   73 36 37  0             211482.8699  -0.0334  0.050  -0.0335 0.62  
2400: 73 37 36  0   73 37 37  0             211482.8699  -0.0334  0.050  -0.0335 0.38  
2401: 72 37 36  0   72 35 37  0             211596.8900  -0.0050  0.050  -0.0050 0.38  
2402: 72 36 36  0   72 36 37  0             211596.8900  -0.0050  0.050  -0.0050 0.62  
2403: 71 36 36  0   71 34 37  0             211706.7123  -0.0538  0.050  -0.0539 0.62  
2404: 71 35 36  0   71 35 37  0             211706.7123  -0.0538  0.050  -0.0539 0.38  
2405: 17 14  3  0   16 12  4  0             211759.3150  -0.0001  0.050               
2406: 70 34 36  0   70 34 37  0             211812.6272  -0.0066  0.050  -0.0067 0.62  
2407: 70 35 36  0   70 33 37  0             211812.6272  -0.0066  0.050  -0.0067 0.38  
2408: 69 34 36  0   69 32 37  0             211914.5876  -0.0254  0.050  -0.0254 0.62  
2409: 69 33 36  0   69 33 37  0             211914.5876  -0.0254  0.050  -0.0254 0.38  
2410: 25 19  6  0   24 21  3  0             211959.6598   0.0712  0.050               
2411: 68 33 36  0   68 31 37  0             212012.8088  -0.0063  0.050  -0.0064 0.37  
2412: 68 32 36  0   68 32 37  0             212012.8088  -0.0063  0.050  -0.0064 0.63  
2413: 16 14  3  0   15 12  4  0             212054.2277   0.0370  0.050               
2414: 67 32 36  0   67 30 37  0             212107.3721   0.0224  0.050   0.0224 0.62  
2415: 67 31 36  0   67 31 37  0             212107.3721   0.0224  0.050   0.0224 0.38  
2416: 66 31 36  0   66 29 37  0             212198.3167  -0.0064  0.050  -0.0065 0.37  
2417: 66 30 36  0   66 30 37  0             212198.3167  -0.0064  0.050  -0.0065 0.63  
2418: 65 30 36  0   65 28 37  0             212285.8281  -0.0118  0.050  -0.0118 0.62  
2419: 65 29 36  0   65 29 37  0             212285.8281  -0.0118  0.050  -0.0118 0.38  
2420: 64 29 36  0   64 27 37  0             212369.9921  -0.0095  0.050  -0.0095 0.37  
2421: 64 28 36  0   64 28 37  0             212369.9921  -0.0095  0.050  -0.0095 0.63  
2422: 63 28 36  0   63 26 37  0             212450.8913  -0.0165  0.050  -0.0165 0.63  
2423: 63 27 36  0   63 27 37  0             212450.8913  -0.0165  0.050  -0.0165 0.37  
2424: 62 27 36  0   62 25 37  0             212528.6521  -0.0036  0.050  -0.0037 0.38  
2425: 62 26 36  0   62 26 37  0             212528.6521  -0.0036  0.050  -0.0037 0.62  
2426: 26 18  8  0   25 20  5  0             212542.1919  -0.0123  0.050               
2427: 20 16  4  0   19 16  3  0             212570.2219  -0.0017  0.050               
2428: 61 26 36  0   61 24 37  0             212603.3412   0.0007  0.050   0.0008 0.63  
2429: 61 25 36  0   61 25 37  0             212603.3412   0.0007  0.050   0.0008 0.37  
2430: 21 19  3  0   20 19  2  0             212651.4865   0.0266  0.050               
2431: 60 25 36  0   60 23 37  0             212675.0542  -0.0005  0.050  -0.0006 0.37  
2432: 60 24 36  0   60 24 37  0             212675.0542  -0.0005  0.050  -0.0006 0.63  
2433: 15  9  6  0   14  7  7  0             212731.4700   0.0046  0.050               
2434: 59 24 36  0   59 22 37  0             212743.8922   0.0026  0.050   0.0027 0.62  
2435: 59 23 36  0   59 23 37  0             212743.8922   0.0026  0.050   0.0027 0.38  
2436: 15 10  6  0   14  8  7  0             212773.0872  -0.0010  0.050               
2437: 21 19  2  0   20 19  1  0             212797.8808   0.0122  0.050               
2438: 58 23 36  0   58 21 37  0             212809.9569   0.0234  0.050   0.0234 0.37  
2439: 58 22 36  0   58 22 37  0             212809.9569   0.0234  0.050   0.0234 0.63  
2440: 57 22 36  0   57 20 37  0             212873.2762   0.0029  0.050   0.0029 0.63  
2441: 57 21 36  0   57 21 37  0             212873.2762   0.0029  0.050   0.0029 0.37  
2442: 56 21 36  0   56 19 37  0             212933.9936  -0.0003  0.050  -0.0004 0.38  
2443: 56 20 36  0   56 20 37  0             212933.9936  -0.0003  0.050  -0.0004 0.62  
2444: 20 15  5  0   19 15  4  0             212966.8630   0.0405  0.050               
2445: 55 20 36  0   55 18 37  0             212992.1655  -0.0128  0.050  -0.0129 0.63  
2446: 55 19 36  0   55 19 37  0             212992.1655  -0.0128  0.050  -0.0129 0.37  
2447: 54 19 36  0   54 17 37  0             213047.9239   0.0164  0.050   0.0164 0.38  
2448: 54 18 36  0   54 18 37  0             213047.9239   0.0164  0.050   0.0164 0.62  
2449: 16 13  4  0   15 11  5  0             213096.5066   0.0181  0.050               
2450: 53 18 36  0   53 16 37  0             213101.2590  -0.0016  0.050  -0.0016 0.62  
2451: 53 17 36  0   53 17 37  0             213101.2590  -0.0016  0.050  -0.0016 0.38  
2452: 52 17 36  0   52 15 37  0             213152.3298   0.0145  0.050   0.0146 0.38  
2453: 52 16 36  0   52 16 37  0             213152.3298   0.0145  0.050   0.0146 0.62  
2454: 51 16 36  0   51 14 37  0             213201.1469   0.0000  0.050   0.0000 0.62  
2455: 51 15 36  0   51 15 37  0             213201.1469   0.0000  0.050   0.0000 0.38  
2456: 50 15 36  0   50 13 37  0             213247.8419   0.0120  0.050   0.0120 0.37  
2457: 50 14 36  0   50 14 37  0             213247.8419   0.0120  0.050   0.0120 0.63  
2458: 49 14 36  0   49 12 37  0             213292.4452   0.0091  0.050   0.0092 0.62  
2459: 49 13 36  0   49 13 37  0             213292.4452   0.0091  0.050   0.0092 0.38  
2460: 48 12 36  0   48 12 37  0             213335.0264  -0.0099  0.050  -0.0100 0.63  
2461: 48 13 36  0   48 11 37  0             213335.0264  -0.0099  0.050  -0.0100 0.37  
2462: 21 16  6  0   20 16  5  0             213342.2361   0.0461  0.050               
2463: 16 15  1  0   15 13  2  0             213372.1363   0.0138  0.050               
2464: 47 12 36  0   47 10 37  0             213375.7057   0.0061  0.050   0.0061 0.63  
2465: 47 11 36  0   47 11 37  0             213375.7057   0.0061  0.050   0.0061 0.37  
2466: 14  6  8  0   13  4  9  0             213388.1950   0.0306  0.050   0.0244 0.62  
2467: 14  7  8  0   13  5  9  0             213388.1950   0.0140  0.050   0.0244 0.38  
2468: 46 11 36  0   46  9 37  0             213414.5034   0.0103  0.050   0.0103 0.37  
2469: 46 10 36  0   46 10 37  0             213414.5034   0.0103  0.050   0.0103 0.63  
2470: 45 10 36  0   45  8 37  0             213451.4838   0.0009  0.050   0.0010 0.63  
2471: 45  9 36  0   45  9 37  0             213451.4838   0.0009  0.050   0.0010 0.37  
2472: 44  9 36  0   44  7 37  0             213486.7390   0.0063  0.050   0.0064 0.38  
2473: 44  8 36  0   44  8 37  0             213486.7390   0.0063  0.050   0.0064 0.62  
2474: 43  8 36  0   43  6 37  0             213520.3244   0.0190  0.050   0.0190 0.62  
2475: 43  7 36  0   43  7 37  0             213520.3244   0.0190  0.050   0.0190 0.38  
2476: 42  6 36  0   42  6 37  0             213552.2695   0.0073  0.050   0.0074 0.63  
2477: 42  7 36  0   42  5 37  0             213552.2695   0.0073  0.050   0.0074 0.37  
2478: 41  5 36  0   41  5 37  0             213582.6707   0.0084  0.050   0.0084 0.38  
2479: 41  6 36  0   41  4 37  0             213582.6707   0.0084  0.050   0.0084 0.62  
2480: 13  4 10  0   12  2 11  0             213610.3653  -0.0591  0.050  -0.0592 0.62  
2481: 13  3 10  0   12  1 11  0             213610.3653  -0.0591  0.050  -0.0592 0.38  
2482: 40  5 36  0   40  3 37  0             213611.5657   0.0015  0.050   0.0015 0.38  
2483: 40  4 36  0   40  4 37  0             213611.5657   0.0015  0.050   0.0015 0.62  
2484: 36  0 36  0   35  0 35  0             213616.9993   0.0155  0.050   0.0155 0.50  
2485: 36  1 36  0   35  1 35  0             213616.9993   0.0155  0.050   0.0155 0.50  
2486: 35  2 34  0   34  2 33  0             213619.2743  -0.0060  0.050  -0.0060 0.62  
2487: 35  1 34  0   34  1 33  0             213619.2743  -0.0060  0.050  -0.0060 0.38  
2488: 34  2 32  0   33  2 31  0             213621.2230  -0.0501  0.050  -0.0502 0.50  
2489: 34  3 32  0   33  3 31  0             213621.2230  -0.0501  0.050  -0.0502 0.50  
2490: 33  4 30  0   32  4 29  0             213623.1009   0.0056  0.050   0.0057 0.63  
2491: 33  3 30  0   32  3 29  0             213623.1009   0.0056  0.050   0.0057 0.37  
2492: 32  4 28  0   31  4 27  0             213624.8914  -0.0314  0.050  -0.0315 0.50  
2493: 32  5 28  0   31  5 27  0             213624.8914  -0.0314  0.050  -0.0315 0.50  
2494: 31  5 26  0   30  5 25  0             213626.9853  -0.0192  0.050  -0.0192 0.50  
2495: 31  6 26  0   30  6 25  0             213626.9853  -0.0192  0.050  -0.0192 0.50  
2496: 30  7 24  0   29  7 23  0             213629.7232   0.0096  0.050   0.0096 0.37  
2497: 30  6 24  0   29  6 23  0             213629.7232   0.0096  0.050   0.0096 0.63  
2498: 29  8 22  0   28  8 21  0             213633.6623   0.0146  0.050   0.0146 0.63  
2499: 29  7 22  0   28  7 21  0             213633.6623   0.0146  0.050   0.0146 0.37  
2500: 28  9 20  0   27  9 19  0             213639.8432   0.0194  0.050   0.0195 0.38  
2501: 28  8 20  0   27  8 19  0             213639.8432   0.0194  0.050   0.0195 0.62  
2502: 27 10 18  0   26 10 17  0             213650.0893   0.0040  0.050   0.0040 0.62  
2503: 27  9 18  0   26  9 17  0             213650.0893   0.0040  0.050   0.0040 0.38  
2504: 38  3 36  0   38  1 37  0             213665.0948  -0.0024  0.050  -0.0024 0.38  
2505: 38  2 36  0   38  2 37  0             213665.0948  -0.0024  0.050  -0.0024 0.62  
2506: 26 11 16  0   25 11 15  0             213668.0425   0.0215  0.050   0.0215 0.37  
2507: 26 10 16  0   25 10 15  0             213668.0425   0.0215  0.050   0.0215 0.63  
2508: 25 12 14  0   24 12 13  0             213701.2312  -0.0041  0.050  -0.0042 0.63  
2509: 25 11 14  0   24 11 13  0             213701.2312  -0.0042  0.050  -0.0042 0.37  
2510: 24 12 12  0   23 12 11  0             213767.7486   0.0087  0.050   0.0113 0.50  
2511: 24 13 12  0   23 13 11  0             213767.7486   0.0138  0.050   0.0113 0.50  
2512: 23 14 10  0   22 14  9  0             213916.9463  -0.0054  0.050               
2513: 23 13 10  0   22 13  9  0             213918.3545  -0.0020  0.050               
2514: 22 15  8  0   21 15  7  0             214251.8893  -0.0134  0.050               
2515: 22 14  8  0   21 14  7  0             214422.5596   0.0128  0.050               
2516: 21 18  4  0   20 18  3  0             214656.1611  -0.0070  0.050               
2517: 90 54 37  0   90 52 38  0             214941.7335  -0.0394  0.050  -0.0394 0.63  
2518: 90 53 37  0   90 53 38  0             214941.7335  -0.0394  0.050  -0.0394 0.37  
2519: 25 18  7  0   24 20  4  0             215225.0600   0.0430  0.050               
2520: 88 52 37  0   88 50 38  0             215318.1150   0.0015  0.050   0.0016 0.62  
2521: 88 51 37  0   88 51 38  0             215318.1150   0.0015  0.050   0.0016 0.38  
2522: 21 17  5  0   20 17  4  0             215482.2332  -0.0178  0.050               
2523: 87 51 37  0   87 49 38  0             215497.3105  -0.0068  0.050  -0.0069 0.37  
2524: 87 50 37  0   87 50 38  0             215497.3105  -0.0068  0.050  -0.0069 0.63  
2525: 16 15  2  0   15 13  3  0             215566.5028  -0.0143  0.050               
2526: 86 50 37  0   86 48 38  0             215670.7206  -0.0377  0.050  -0.0377 0.63  
2527: 86 49 37  0   86 49 38  0             215670.7206  -0.0377  0.050  -0.0377 0.37  
2528: 14 12  2  0   13  8  5  0             215674.6449  -0.0188  0.050               
2529: 85 48 37  0   85 48 38  0             215838.5874  -0.0044  0.050  -0.0044 0.62  
2530: 85 49 37  0   85 47 38  0             215838.5874  -0.0044  0.050  -0.0044 0.38  
2531: 84 47 37  0   84 47 38  0             216000.9346  -0.0343  0.050  -0.0343 0.37  
2532: 84 48 37  0   84 46 38  0             216000.9346  -0.0343  0.050  -0.0343 0.63  
2533: 83 47 37  0   83 45 38  0             216158.0223  -0.0146  0.050  -0.0146 0.38  
2534: 83 46 37  0   83 46 38  0             216158.0223  -0.0146  0.050  -0.0146 0.62  
2535: 21 18  3  0   20 18  2  0             216179.9102  -0.0138  0.050               
2536: 82 46 37  0   82 44 38  0             216309.9618   0.0231  0.050   0.0231 0.62  
2537: 82 45 37  0   82 45 38  0             216309.9618   0.0231  0.050   0.0231 0.38  
2538: 81 45 37  0   81 43 38  0             216456.8204   0.0066  0.050   0.0067 0.38  
2539: 81 44 37  0   81 44 38  0             216456.8204   0.0066  0.050   0.0067 0.62  
2540: 28 19  9  0   27 21  6  0             216480.6110   0.0119  0.050               
2541: 80 43 37  0   80 43 38  0             216598.8109   0.0129  0.050   0.0130 0.37  
2542: 80 44 37  0   80 42 38  0             216598.8109   0.0129  0.050   0.0130 0.63  
2543: 79 43 37  0   79 41 38  0             216735.9996  -0.0239  0.050  -0.0239 0.37  
2544: 79 42 37  0   79 42 38  0             216735.9996  -0.0239  0.050  -0.0239 0.63  
2545: 78 42 37  0   78 40 38  0             216868.5962  -0.0233  0.050  -0.0233 0.63  
2546: 78 41 37  0   78 41 38  0             216868.5962  -0.0233  0.050  -0.0233 0.37  
2547: 16 11  5  0   15  9  6  0             216971.1164   0.0253  0.050               
2548: 77 40 37  0   77 40 38  0             216996.6782  -0.0334  0.050  -0.0334 0.62  
2549: 77 41 37  0   77 39 38  0             216996.6782  -0.0334  0.050  -0.0334 0.38  
2550: 76 40 37  0   76 38 38  0             217120.3928  -0.0297  0.050  -0.0297 0.63  
2551: 76 39 37  0   76 39 38  0             217120.3928  -0.0297  0.050  -0.0297 0.37  
2552: 75 39 37  0   75 37 38  0             217239.8836   0.0116  0.050   0.0116 0.38  
2553: 75 38 37  0   75 38 38  0             217239.8836   0.0116  0.050   0.0116 0.62  
2554: 74 38 37  0   74 36 38  0             217355.1600  -0.0167  0.050  -0.0168 0.62  
2555: 74 37 37  0   74 37 38  0             217355.1600  -0.0167  0.050  -0.0168 0.38  
2556: 73 37 37  0   73 35 38  0             217466.4603   0.0093  0.050   0.0094 0.38  
2557: 73 36 37  0   73 36 38  0             217466.4603   0.0093  0.050   0.0094 0.62  
2558: 17 13  4  0   16 11  5  0             217489.6794  -0.0133  0.050               
2559: 72 36 37  0   72 34 38  0             217573.7827  -0.0231  0.050  -0.0232 0.62  
2560: 72 35 37  0   72 35 38  0             217573.7827  -0.0231  0.050  -0.0232 0.38  
2561: 71 35 37  0   71 33 38  0             217677.3642   0.0139  0.050   0.0140 0.38  
2562: 71 34 37  0   71 34 38  0             217677.3642   0.0139  0.050   0.0140 0.62  
2563: 26 20  6  0   25 22  3  0             217743.0873  -0.0476  0.050               
2564: 70 33 37  0   70 33 38  0             217777.2136   0.0232  0.050   0.0233 0.38  
2565: 70 34 37  0   70 32 38  0             217777.2136   0.0232  0.050   0.0233 0.62  
2566: 69 33 37  0   69 31 38  0             217873.4336   0.0036  0.050   0.0037 0.38  
2567: 69 32 37  0   69 32 38  0             217873.4336   0.0036  0.050   0.0037 0.62  
2568: 17 15  2  0   16 13  3  0             217885.9475   0.0367  0.050               
2569: 68 32 37  0   68 30 38  0             217966.1590  -0.0115  0.050  -0.0115 0.63  
2570: 68 31 37  0   68 31 38  0             217966.1590  -0.0115  0.050  -0.0115 0.37  
2571: 16 12  5  0   15 10  6  0             218012.5502   0.0125  0.050               
2572: 67 30 37  0   67 30 38  0             218055.5288   0.0175  0.050   0.0175 0.63  
2573: 67 31 37  0   67 29 38  0             218055.5288   0.0175  0.050   0.0175 0.37  
2574: 21 15  6  0   20 15  5  0             218063.2253  -0.0165  0.050               
2575: 66 30 37  0   66 28 38  0             218141.5490  -0.0001  0.050  -0.0001 0.62  
2576: 66 29 37  0   66 29 38  0             218141.5490  -0.0001  0.050  -0.0001 0.38  
2577: 65 29 37  0   65 27 38  0             218224.3566  -0.0222  0.050  -0.0222 0.38  
2578: 65 28 37  0   65 28 38  0             218224.3566  -0.0222  0.050  -0.0222 0.62  
2579: 64 28 37  0   64 26 38  0             218304.1023   0.0092  0.050   0.0093 0.62  
2580: 64 27 37  0   64 27 38  0             218304.1023   0.0092  0.050   0.0093 0.38  
2581: 63 27 37  0   63 25 38  0             218380.8063   0.0240  0.050   0.0240 0.38  
2582: 63 26 37  0   63 26 38  0             218380.8063   0.0240  0.050   0.0240 0.62  
2583: 62 26 37  0   62 24 38  0             218454.4829  -0.0524  0.050  -0.0525 0.62  
2584: 62 25 37  0   62 25 38  0             218454.4829  -0.0524  0.050  -0.0525 0.38  
2585: 61 25 37  0   61 23 38  0             218525.4189  -0.0199  0.050  -0.0200 0.38  
2586: 61 24 37  0   61 24 38  0             218525.4189  -0.0199  0.050  -0.0200 0.62  
2587: 60 24 37  0   60 22 38  0             218593.6019   0.0242  0.050   0.0243 0.62  
2588: 60 23 37  0   60 23 38  0             218593.6019   0.0242  0.050   0.0243 0.38  
2589: 59 22 37  0   59 22 38  0             218658.9991  -0.0353  0.050  -0.0354 0.63  
2590: 59 23 37  0   59 21 38  0             218658.9991  -0.0353  0.050  -0.0354 0.37  
2591: 58 21 37  0   58 21 38  0             218721.8937   0.0030  0.050   0.0030 0.38  
2592: 58 22 37  0   58 20 38  0             218721.8937   0.0030  0.050   0.0030 0.62  
2593: 57 21 37  0   57 19 38  0             218782.2005  -0.0250  0.050  -0.0250 0.38  
2594: 57 20 37  0   57 20 38  0             218782.2005  -0.0250  0.050  -0.0250 0.62  
2595: 56 20 37  0   56 18 38  0             218840.1143  -0.0023  0.050  -0.0023 0.62  
2596: 56 19 37  0   56 19 38  0             218840.1143  -0.0023  0.050  -0.0023 0.38  
2597: 55 19 37  0   55 17 38  0             218895.6026  -0.0372  0.050  -0.0373 0.37  
2598: 55 18 37  0   55 18 38  0             218895.6026  -0.0372  0.050  -0.0373 0.63  
2599: 15  9  7  0   14  7  8  0             218940.1083  -0.0136  0.050               
2600: 54 17 37  0   54 17 38  0             218948.8573  -0.0122  0.050  -0.0123 0.37  
2601: 54 18 37  0   54 16 38  0             218948.8573  -0.0122  0.050  -0.0123 0.63  
2602: 53 16 37  0   53 16 38  0             218999.8675  -0.0107  0.050  -0.0108 0.62  
2603: 53 17 37  0   53 15 38  0             218999.8675  -0.0107  0.050  -0.0108 0.38  
2604: 52 15 37  0   52 15 38  0             219048.7349  -0.0021  0.050  -0.0021 0.38  
2605: 52 16 37  0   52 14 38  0             219048.7349  -0.0021  0.050  -0.0021 0.62  
2606: 51 14 37  0   51 14 38  0             219095.5274   0.0122  0.050   0.0123 0.62  
2607: 51 15 37  0   51 13 38  0             219095.5274   0.0122  0.050   0.0123 0.38  
2608: 50 14 37  0   50 12 38  0             219140.2928   0.0122  0.050   0.0122 0.62  
2609: 50 13 37  0   50 13 38  0             219140.2928   0.0122  0.050   0.0122 0.38  
2610: 49 12 37  0   49 12 38  0             219183.1277   0.0279  0.050   0.0280 0.62  
2611: 49 13 37  0   49 11 38  0             219183.1277   0.0279  0.050   0.0280 0.38  
2612: 48 11 37  0   48 11 38  0             219224.0260  -0.0114  0.050  -0.0114 0.37  
2613: 48 12 37  0   48 10 38  0             219224.0260  -0.0114  0.050  -0.0114 0.63  
2614: 47 11 37  0   47  9 38  0             219263.1619   0.0050  0.050   0.0050 0.38  
2615: 47 10 37  0   47 10 38  0             219263.1619   0.0050  0.050   0.0050 0.62  
2616: 46 10 37  0   46  8 38  0             219300.5488   0.0287  0.050   0.0288 0.62  
2617: 46  9 37  0   46  9 38  0             219300.5488   0.0287  0.050   0.0288 0.38  
2618: 45  9 37  0   45  7 38  0             219336.2174   0.0300  0.050   0.0301 0.38  
2619: 45  8 37  0   45  8 38  0             219336.2174   0.0300  0.050   0.0301 0.62  
2620: 14  5  9  0   13  3 10  0             219343.9835   0.0461  0.050   0.0459 0.37  
2621: 14  6  9  0   13  4 10  0             219343.9835   0.0458  0.050   0.0459 0.63  
2622: 44  7 37  0   44  7 38  0             219370.1908  -0.0269  0.050  -0.0269 0.38  
2623: 44  8 37  0   44  6 38  0             219370.1908  -0.0269  0.050  -0.0269 0.62  
2624: 43  7 37  0   43  5 38  0             219402.6819   0.0130  0.050   0.0130 0.38  
2625: 43  6 37  0   43  6 38  0             219402.6819   0.0130  0.050   0.0130 0.62  
2626: 42  6 37  0   42  4 38  0             219433.5831  -0.0137  0.050  -0.0137 0.63  
2627: 42  5 37  0   42  5 38  0             219433.5831  -0.0137  0.050  -0.0137 0.37  
2628: 41  4 37  0   41  4 38  0             219463.0810   0.0245  0.050   0.0245 0.62  
2629: 41  5 37  0   41  3 38  0             219463.0810   0.0245  0.050   0.0245 0.38  
2630: 37  0 37  0   36  0 36  0             219468.2532   0.0135  0.050   0.0136 0.62  
2631: 37  1 37  0   36  1 36  0             219468.2532   0.0135  0.050   0.0136 0.38  
2632: 36  2 35  0   35  2 34  0             219470.5290   0.0046  0.050   0.0047 0.63  
2633: 36  1 35  0   35  1 34  0             219470.5290   0.0046  0.050   0.0047 0.37  
2634: 35  3 33  0   34  3 32  0             219472.4943   0.0056  0.050   0.0057 0.38  
2635: 35  2 33  0   34  2 32  0             219472.4943   0.0056  0.050   0.0057 0.62  
2636: 34  3 31  0   33  3 30  0             219474.2539  -0.0065  0.050  -0.0066 0.38  
2637: 34  4 31  0   33  4 30  0             219474.2539  -0.0065  0.050  -0.0066 0.62  
2638: 33  5 29  0   32  5 28  0             219475.9894  -0.0162  0.050  -0.0162 0.38  
2639: 33  4 29  0   32  4 28  0             219475.9894  -0.0162  0.050  -0.0162 0.62  
2640: 32  6 27  0   31  6 26  0             219477.9365  -0.0167  0.050  -0.0167 0.63  
2641: 32  5 27  0   31  5 26  0             219477.9365  -0.0167  0.050  -0.0167 0.37  
2642: 31  7 25  0   30  7 24  0             219480.4113  -0.0283  0.050  -0.0284 0.38  
2643: 31  6 25  0   30  6 24  0             219480.4113  -0.0283  0.050  -0.0284 0.62  
2644: 30  8 23  0   29  8 22  0             219483.9621  -0.0276  0.050  -0.0277 0.63  
2645: 30  7 23  0   29  7 22  0             219483.9621  -0.0276  0.050  -0.0277 0.37  
2646: 29  8 21  0   28  8 20  0             219489.4646  -0.0070  0.050  -0.0071 0.63  
2647: 29  9 21  0   28  9 20  0             219489.4646  -0.0070  0.050  -0.0071 0.37  
2648: 40  3 37  0   40  3 38  0             219491.0946  -0.0065  0.050  -0.0065 0.38  
2649: 40  4 37  0   40  2 38  0             219491.0946  -0.0065  0.050  -0.0065 0.62  
2650: 28  9 19  0   27  9 18  0             219498.4406   0.0289  0.050   0.0289 0.37  
2651: 28 10 19  0   27 10 18  0             219498.4406   0.0289  0.050   0.0289 0.63  
2652: 27 10 17  0   26 10 16  0             219513.6944   0.0202  0.050   0.0202 0.62  
2653: 27 11 17  0   26 11 16  0             219513.6944   0.0202  0.050   0.0202 0.38  
2654: 39  3 37  0   39  1 38  0             219517.7849   0.0019  0.050   0.0019 0.38  
2655: 39  2 37  0   39  2 38  0             219517.7849   0.0019  0.050   0.0019 0.62  
2656: 26 11 15  0   25 11 14  0             219541.0433  -0.0196  0.050  -0.0197 0.37  
2657: 26 12 15  0   25 12 14  0             219541.0433  -0.0196  0.050  -0.0197 0.63  
2658: 38  1 37  0   38  1 38  0             219543.1188  -0.0338  0.050  -0.0338 0.38  
2659: 38  2 37  0   38  0 38  0             219543.1188  -0.0338  0.050  -0.0338 0.62  
2660: 25 13 13  0   24 13 12  0             219593.5397   0.0100  0.050   0.0098 0.37  
2661: 25 12 13  0   24 12 12  0             219593.5397   0.0096  0.050   0.0098 0.63  
2662: 24 14 11  0   23 14 10  0             219704.0658   0.0276  0.050  -0.0264 0.63  
2663: 24 13 11  0   23 13 10  0             219704.0658  -0.1167  0.050  -0.0264 0.37  
2664: 23 15  9  0   22 15  8  0             219964.6275   0.0093  0.050               
2665: 23 14  9  0   22 14  8  0             219989.6508  -0.0127  0.050               
2666: 22 16  7  0   21 16  6  0             220155.2481  -0.0090  0.050               
2667: 22 21  2  0   21 21  1  0             220731.6658  -0.0171  0.050               
2668: 22 21  1  0   21 21  0  0             220735.5508  -0.0362  0.050               
2669: 16 16  0  0   15 14  1  0             221046.0418   0.0239  0.050               
2670: 90 52 38  0   90 52 39  0             221065.1438   0.0381  0.050   0.0382 0.63  
2671: 90 53 38  0   90 51 39  0             221065.1438   0.0381  0.050   0.0382 0.37  
2672: 16 16  1  0   15 14  2  0             221235.6335  -0.0121  0.050               
2673: 89 52 38  0   89 50 39  0             221244.0116   0.0663  0.050   0.0663 0.63  
2674: 89 51 38  0   89 51 39  0             221244.0116   0.0663  0.050   0.0663 0.37  
2675: 88 50 38  0   88 50 39  0             221417.2540   0.0530  0.050   0.0530 0.62  
2676: 88 51 38  0   88 49 39  0             221417.2540   0.0530  0.050   0.0530 0.38  
2677: 87 50 38  0   87 48 39  0             221585.0387   0.0195  0.050   0.0196 0.62  
2678: 87 49 38  0   87 49 39  0             221585.0387   0.0195  0.050   0.0196 0.38  
2679: 22 15  7  0   21 15  6  0             221659.6416  -0.0066  0.050               
2680: 86 49 38  0   86 47 39  0             221747.5745   0.0323  0.050   0.0324 0.37  
2681: 86 48 38  0   86 48 39  0             221747.5745   0.0323  0.050   0.0324 0.63  
2682: 85 47 38  0   85 47 39  0             221904.8760  -0.0327  0.050  -0.0328 0.37  
2683: 85 48 38  0   85 46 39  0             221904.8760  -0.0327  0.050  -0.0328 0.63  
2684: 84 47 38  0   84 45 39  0             222057.2917   0.0375  0.050   0.0376 0.37  
2685: 84 46 38  0   84 46 39  0             222057.2917   0.0375  0.050   0.0376 0.63  
2686: 21 17  4  0   20 17  3  0             222120.0820   0.0475  0.050               
2687: 83 46 38  0   83 44 39  0             222204.7013  -0.0088  0.050  -0.0088 0.62  
2688: 83 45 38  0   83 45 39  0             222204.7013  -0.0088  0.050  -0.0088 0.38  
2689: 82 44 38  0   82 44 39  0             222347.3783  -0.0265  0.050  -0.0266 0.62  
2690: 82 45 38  0   82 43 39  0             222347.3783  -0.0265  0.050  -0.0266 0.38  
2691: 81 44 38  0   81 42 39  0             222485.4721   0.0083  0.050   0.0083 0.63  
2692: 81 43 38  0   81 43 39  0             222485.4721   0.0083  0.050   0.0083 0.37  
2693: 22 20  3  0   21 20  2  0             222585.6874   0.0086  0.050               
2694: 80 42 38  0   80 42 39  0             222618.9903  -0.0185  0.050  -0.0185 0.63  
2695: 80 43 38  0   80 41 39  0             222618.9903  -0.0185  0.050  -0.0185 0.37  
2696: 22 20  2  0   21 20  1  0             222674.1255  -0.0308  0.050               
2697: 79 41 38  0   79 41 39  0             222748.1522  -0.0069  0.050  -0.0069 0.38  
2698: 79 42 38  0   79 40 39  0             222748.1522  -0.0069  0.050  -0.0069 0.62  
2699: 27 21  6  0   26 23  3  0             222777.3416   0.0081  0.050               
2700: 78 40 38  0   78 40 39  0             222873.0676   0.0364  0.050   0.0365 0.63  
2701: 78 41 38  0   78 39 39  0             222873.0676   0.0364  0.050   0.0365 0.37  
2702: 77 40 38  0   77 38 39  0             222993.7453   0.0069  0.050   0.0070 0.62  
2703: 77 39 38  0   77 39 39  0             222993.7453   0.0069  0.050   0.0070 0.38  
2704: 76 38 38  0   76 38 39  0             223110.4015   0.0100  0.050   0.0100 0.62  
2705: 76 39 38  0   76 37 39  0             223110.4015   0.0100  0.050   0.0100 0.38  
2706: 75 37 38  0   75 37 39  0             223223.0838  -0.0151  0.050  -0.0152 0.37  
2707: 75 38 38  0   75 36 39  0             223223.0838  -0.0151  0.050  -0.0152 0.63  
2708: 74 37 38  0   74 35 39  0             223331.9504  -0.0162  0.050  -0.0163 0.37  
2709: 74 36 38  0   74 36 39  0             223331.9504  -0.0162  0.050  -0.0163 0.63  
2710: 73 35 38  0   73 35 39  0             223437.0900  -0.0077  0.050  -0.0078 0.38  
2711: 73 36 38  0   73 34 39  0             223437.0900  -0.0077  0.050  -0.0078 0.62  
2712: 72 34 38  0   72 34 39  0             223538.6000   0.0065  0.050   0.0066 0.63  
2713: 72 35 38  0   72 33 39  0             223538.6000   0.0065  0.050   0.0066 0.37  
2714: 71 33 38  0   71 33 39  0             223636.5640   0.0113  0.050   0.0114 0.38  
2715: 71 34 38  0   71 32 39  0             223636.5640   0.0113  0.050   0.0114 0.62  
2716: 70 32 38  0   70 32 39  0             223731.0701  -0.0015  0.050  -0.0016 0.62  
2717: 70 33 38  0   70 31 39  0             223731.0701  -0.0015  0.050  -0.0016 0.38  
2718: 69 32 38  0   69 30 39  0             223822.2101  -0.0351  0.050  -0.0351 0.62  
2719: 69 31 38  0   69 31 39  0             223822.2101  -0.0351  0.050  -0.0351 0.38  
2720: 68 31 38  0   68 29 39  0             223910.1949   0.0293  0.050   0.0294 0.38  
2721: 68 30 38  0   68 30 39  0             223910.1949   0.0293  0.050   0.0294 0.62  
2722: 67 30 38  0   67 28 39  0             223994.8892  -0.0339  0.050  -0.0340 0.62  
2723: 67 29 38  0   67 29 39  0             223994.8892  -0.0339  0.050  -0.0340 0.38  
2724: 66 29 38  0   66 27 39  0             224076.6325   0.0259  0.050   0.0259 0.38  
2725: 66 28 38  0   66 28 39  0             224076.6325   0.0259  0.050   0.0259 0.62  
2726: 16 10  6  0   15  8  7  0             224144.0009  -0.0073  0.050               
2727: 65 27 38  0   65 27 39  0             224155.2686  -0.0334  0.050  -0.0334 0.37  
2728: 65 28 38  0   65 26 39  0             224155.2686  -0.0334  0.050  -0.0334 0.63  
2729: 64 26 38  0   64 26 39  0             224231.0906  -0.0038  0.050  -0.0038 0.62  
2730: 64 27 38  0   64 25 39  0             224231.0906  -0.0038  0.050  -0.0038 0.38  
2731: 16 11  6  0   15  9  7  0             224232.7546   0.0080  0.050               
2732: 63 25 38  0   63 25 39  0             224304.0523  -0.0141  0.050  -0.0141 0.37  
2733: 63 26 38  0   63 24 39  0             224304.0523  -0.0141  0.050  -0.0141 0.63  
2734: 62 24 38  0   62 24 39  0             224374.3046   0.0052  0.050   0.0052 0.62  
2735: 62 25 38  0   62 23 39  0             224374.3046   0.0052  0.050   0.0052 0.38  
2736: 18 15  3  0   17 13  4  0             224430.8792  -0.0121  0.050               
2737: 61 24 38  0   61 22 39  0             224441.8831   0.0107  0.050   0.0107 0.63  
2738: 61 23 38  0   61 23 39  0             224441.8831   0.0107  0.050   0.0107 0.37  
2739: 21 16  5  0   20 16  4  0             224470.4393  -0.0099  0.050               
2740: 60 22 38  0   60 22 39  0             224506.8745   0.0114  0.050   0.0114 0.62  
2741: 60 23 38  0   60 21 39  0             224506.8745   0.0114  0.050   0.0114 0.38  
2742: 59 22 38  0   59 20 39  0             224569.3347  -0.0129  0.050  -0.0130 0.62  
2743: 59 21 38  0   59 21 39  0             224569.3347  -0.0129  0.050  -0.0130 0.38  
2744: 22 17  6  0   21 17  5  0             224606.4844   0.0030  0.050               
2745: 58 21 38  0   58 19 39  0             224629.3945  -0.0060  0.050  -0.0060 0.37  
2746: 58 20 38  0   58 20 39  0             224629.3945  -0.0060  0.050  -0.0060 0.63  
2747: 22 19  4  0   21 19  3  0             224686.3196  -0.0516  0.050               
2748: 57 19 38  0   57 19 39  0             224687.1435   0.0492  0.050   0.0493 0.37  
2749: 57 20 38  0   57 18 39  0             224687.1435   0.0492  0.050   0.0493 0.63  
2750: 56 18 38  0   56 18 39  0             224742.5082   0.0080  0.050   0.0081 0.63  
2751: 56 19 38  0   56 17 39  0             224742.5082   0.0080  0.050   0.0081 0.37  
2752: 55 17 38  0   55 17 39  0             224795.6935   0.0055  0.050   0.0055 0.38  
2753: 55 18 38  0   55 16 39  0             224795.6935   0.0055  0.050   0.0055 0.62  
2754: 54 16 38  0   54 16 39  0             224846.7156  -0.0103  0.050  -0.0103 0.62  
2755: 54 17 38  0   54 15 39  0             224846.7156  -0.0103  0.050  -0.0103 0.38  
2756: 53 16 38  0   53 14 39  0             224895.6760  -0.0047  0.050  -0.0047 0.62  
2757: 53 15 38  0   53 15 39  0             224895.6760  -0.0047  0.050  -0.0047 0.38  
2758: 52 15 38  0   52 13 39  0             224942.6245   0.0068  0.050   0.0068 0.38  
2759: 52 14 38  0   52 14 39  0             224942.6245   0.0068  0.050   0.0068 0.62  
2760: 51 13 38  0   51 13 39  0             224987.6274   0.0268  0.050   0.0268 0.37  
2761: 51 14 38  0   51 12 39  0             224987.6274   0.0268  0.050   0.0268 0.63  
2762: 15  7  8  0   14  5  9  0             224991.3298   0.0798  0.050   0.0461 0.38  
2763: 15  8  8  0   14  6  9  0             224991.3298   0.0258  0.050   0.0461 0.62  
2764: 50 13 38  0   50 11 39  0             225030.7039   0.0120  0.050   0.0120 0.37  
2765: 50 12 38  0   50 12 39  0             225030.7039   0.0120  0.050   0.0120 0.63  
2766: 49 11 38  0   49 11 39  0             225071.9655   0.0129  0.050   0.0130 0.38  
2767: 49 12 38  0   49 10 39  0             225071.9655   0.0129  0.050   0.0130 0.62  
2768: 48 11 38  0   48  9 39  0             225111.4490   0.0065  0.050   0.0065 0.38  
2769: 48 10 38  0   48 10 39  0             225111.4490   0.0065  0.050   0.0065 0.62  
2770: 47  9 38  0   47  9 39  0             225149.2237   0.0039  0.050   0.0039 0.38  
2771: 47 10 38  0   47  8 39  0             225149.2237   0.0039  0.050   0.0039 0.62  
2772: 46  8 38  0   46  8 39  0             225185.3338  -0.0077  0.050  -0.0078 0.62  
2773: 46  9 38  0   46  7 39  0             225185.3338  -0.0077  0.050  -0.0078 0.38  
2774: 17 14  4  0   16 12  5  0             225204.6173   0.0321  0.050               
2775: 45  8 38  0   45  6 39  0             225219.8641   0.0006  0.050   0.0006 0.62  
2776: 45  7 38  0   45  7 39  0             225219.8641   0.0006  0.050   0.0006 0.38  
2777: 44  6 38  0   44  6 39  0             225252.8625   0.0226  0.050   0.0227 0.62  
2778: 44  7 38  0   44  5 39  0             225252.8625   0.0226  0.050   0.0227 0.38  
2779: 17 15  3  0   16 13  4  0             225254.9162   0.0098  0.050               
2780: 14  4 10  0   13  2 11  0             225269.2097  -0.0224  0.050  -0.0225 0.62  
2781: 14  5 10  0   13  3 11  0             225269.2097  -0.0224  0.050  -0.0225 0.38  
2782: 43  6 38  0   43  4 39  0             225284.3421   0.0183  0.050   0.0183 0.62  
2783: 43  5 38  0   43  5 39  0             225284.3421   0.0183  0.050   0.0183 0.38  
2784: 42  5 38  0   42  3 39  0             225314.3629  -0.0041  0.050  -0.0042 0.38  
2785: 42  4 38  0   42  4 39  0             225314.3629  -0.0041  0.050  -0.0042 0.62  
2786: 38  1 38  0   37  1 37  0             225319.4034   0.0072  0.050   0.0073 0.37  
2787: 38  0 38  0   37  0 37  0             225319.4034   0.0072  0.050   0.0073 0.63  
2788: 37  1 36  0   36  1 35  0             225321.6815   0.0126  0.050   0.0126 0.37  
2789: 37  2 36  0   36  2 35  0             225321.6815   0.0126  0.050   0.0126 0.63  
2790: 36  2 34  0   35  2 33  0             225323.6192   0.0138  0.050   0.0139 0.62  
2791: 36  3 34  0   35  3 33  0             225323.6192   0.0138  0.050   0.0139 0.38  
2792: 35  4 32  0   34  4 31  0             225325.3447   0.0163  0.050   0.0164 0.62  
2793: 35  3 32  0   34  3 31  0             225325.3447   0.0163  0.050   0.0164 0.38  
2794: 34  5 30  0   33  5 29  0             225327.0048   0.0101  0.050   0.0101 0.38  
2795: 34  4 30  0   33  4 29  0             225327.0048   0.0101  0.050   0.0101 0.62  
2796: 33  5 28  0   32  5 27  0             225328.8296   0.0126  0.050   0.0126 0.37  
2797: 33  6 28  0   32  6 27  0             225328.8296   0.0126  0.050   0.0126 0.63  
2798: 32  7 26  0   31  7 25  0             225331.1179   0.0173  0.050   0.0174 0.38  
2799: 32  6 26  0   31  6 25  0             225331.1179   0.0173  0.050   0.0174 0.62  
2800: 31  7 24  0   30  7 23  0             225334.3152   0.0053  0.050   0.0054 0.38  
2801: 31  8 24  0   30  8 23  0             225334.3152   0.0053  0.050   0.0054 0.62  
2802: 30  9 22  0   29  9 21  0             225339.1963   0.0022  0.050   0.0023 0.38  
2803: 30  8 22  0   29  8 21  0             225339.1963   0.0022  0.050   0.0023 0.62  
2804: 41  3 38  0   41  3 39  0             225343.0273   0.0071  0.050   0.0071 0.37  
2805: 41  4 38  0   41  2 39  0             225343.0273   0.0071  0.050   0.0071 0.63  
2806: 29 10 20  0   28 10 19  0             225347.0248  -0.0076  0.050  -0.0077 0.62  
2807: 29  9 20  0   28  9 19  0             225347.0248  -0.0076  0.050  -0.0077 0.38  
2808: 28 11 18  0   27 11 17  0             225360.1476  -0.0002  0.050  -0.0003 0.38  
2809: 28 10 18  0   27 10 17  0             225360.1476  -0.0002  0.050  -0.0003 0.62  
2810: 40  3 38  0   40  1 39  0             225370.3349   0.0024  0.050   0.0025 0.38  
2811: 40  2 38  0   40  2 39  0             225370.3349   0.0024  0.050   0.0025 0.62  
2812: 27 12 16  0   26 12 15  0             225383.0472  -0.0146  0.050  -0.0147 0.62  
2813: 27 11 16  0   26 11 15  0             225383.0472  -0.0146  0.050  -0.0147 0.38  
2814: 39  2 38  0   39  0 39  0             225396.3417  -0.0100  0.050  -0.0100 0.62  
2815: 39  1 38  0   39  1 39  0             225396.3417  -0.0100  0.050  -0.0100 0.38  
2816: 26 12 14  0   25 12 13  0             225425.3509  -0.0095  0.050  -0.0095 0.63  
2817: 26 13 14  0   25 13 13  0             225425.3509  -0.0094  0.050  -0.0095 0.37  
2818: 25 14 12  0   24 14 11  0             225509.7905  -0.0061  0.050  -0.0112 0.62  
2819: 25 13 12  0   24 13 11  0             225509.7905  -0.0196  0.050  -0.0112 0.38  
2820: 26 19  7  0   25 21  4  0             225519.2322  -0.0333  0.050               
2821: 24 15 10  0   23 15  9  0             225698.7999   0.0386  0.050               
2822: 24 14 10  0   23 14  9  0             225701.9255   0.0418  0.050               
2823: 22 19  3  0   21 19  2  0             225714.7690   0.0005  0.050               
2824: 22 18  5  0   21 18  4  0             225992.1733   0.0268  0.050               
2825: 23 16  8  0   22 16  7  0             226087.1916   0.0065  0.050               
2826: 27 19  8  0   26 21  5  0             226101.9845   0.0326  0.050               
2827: 23 15  8  0   22 15  7  0             226398.0342   0.0209  0.050               
2828: 92 54 39  0   92 52 40  0             226807.7369  -0.0684  0.050  -0.0685 0.63  
2829: 92 53 39  0   92 53 40  0             226807.7369  -0.0684  0.050  -0.0685 0.37  
2830: 28 22  6  0   27 24  3  0             227216.6412   0.0327  0.050               
2831: 87 48 39  0   87 48 40  0             227648.0768  -0.0159  0.050  -0.0160 0.62  
2832: 87 49 39  0   87 47 40  0             227648.0768  -0.0159  0.050  -0.0160 0.38  
2833: 17 12  5  0   16 10  6  0             227750.7708   0.0200  0.050               
2834: 18 14  4  0   17 12  5  0             227753.9146   0.0212  0.050               
2835: 86 47 39  0   86 47 40  0             227801.0457   0.0739  0.050   0.0739 0.38  
2836: 86 48 39  0   86 46 40  0             227801.0457   0.0739  0.050   0.0739 0.62  
2837: 85 47 39  0   85 45 40  0             227949.1481   0.0584  0.050   0.0584 0.38  
2838: 85 46 39  0   85 46 40  0             227949.1481   0.0584  0.050   0.0584 0.62  
2839: 17 16  1  0   16 14  2  0             228034.6786   0.0170  0.050               
2840: 84 45 39  0   84 45 40  0             228092.6016   0.0334  0.050   0.0334 0.38  
2841: 84 46 39  0   84 44 40  0             228092.6016   0.0334  0.050   0.0334 0.62  
2842: 83 44 39  0   83 44 40  0             228231.4962  -0.0294  0.050  -0.0295 0.62  
2843: 83 45 39  0   83 43 40  0             228231.4962  -0.0294  0.050  -0.0295 0.38  
2844: 82 44 39  0   82 42 40  0             228366.0505  -0.0277  0.050  -0.0277 0.62  
2845: 82 43 39  0   82 43 40  0             228366.0505  -0.0277  0.050  -0.0277 0.38  
2846: 80 41 39  0   80 41 40  0             228622.4072  -0.0104  0.050  -0.0105 0.38  
2847: 80 42 39  0   80 40 40  0             228622.4072  -0.0104  0.050  -0.0105 0.62  
2848: 79 41 39  0   79 39 40  0             228744.4100  -0.0128  0.050  -0.0128 0.38  
2849: 79 40 39  0   79 40 40  0             228744.4100  -0.0128  0.050  -0.0128 0.62  
2850: 78 40 39  0   78 38 40  0             228862.4130  -0.0464  0.050  -0.0465 0.62  
2851: 78 39 39  0   78 39 40  0             228862.4130  -0.0464  0.050  -0.0465 0.38  
2852: 77 38 39  0   77 38 40  0             228976.6028  -0.0279  0.050  -0.0280 0.62  
2853: 77 39 39  0   77 37 40  0             228976.6028  -0.0279  0.050  -0.0280 0.38  
2854: 76 38 39  0   76 36 40  0             229087.0514   0.0140  0.050   0.0140 0.63  
2855: 76 37 39  0   76 37 40  0             229087.0514   0.0140  0.050   0.0140 0.37  
2856: 75 36 39  0   75 36 40  0             229193.8173   0.0397  0.050   0.0397 0.62  
2857: 75 37 39  0   75 35 40  0             229193.8173   0.0397  0.050   0.0397 0.38  
2858: 74 35 39  0   74 35 40  0             229296.9061  -0.0416  0.050  -0.0416 0.37  
2859: 74 36 39  0   74 34 40  0             229296.9061  -0.0416  0.050  -0.0416 0.63  
2860: 73 35 39  0   73 33 40  0             229396.6267  -0.0152  0.050  -0.0152 0.38  
2861: 73 34 39  0   73 34 40  0             229396.6267  -0.0152  0.050  -0.0152 0.62  
2862: 72 34 39  0   72 32 40  0             229492.9580   0.0057  0.050   0.0057 0.62  
2863: 72 33 39  0   72 33 40  0             229492.9580   0.0057  0.050   0.0057 0.38  
2864: 17 13  5  0   16 11  6  0             229505.2604  -0.0233  0.050               
2865: 17 16  2  0   16 14  3  0             229543.1620  -0.0289  0.050               
2866: 71 33 39  0   71 31 40  0             229585.9752   0.0061  0.050   0.0062 0.38  
2867: 71 32 39  0   71 32 40  0             229585.9752   0.0061  0.050   0.0062 0.62  
2868: 70 32 39  0   70 30 40  0             229675.7405  -0.0396  0.050  -0.0397 0.63  
2869: 70 31 39  0   70 31 40  0             229675.7405  -0.0396  0.050  -0.0397 0.37  
2870: 69 30 39  0   69 30 40  0             229762.4432  -0.0290  0.050  -0.0290 0.63  
2871: 69 31 39  0   69 29 40  0             229762.4432  -0.0290  0.050  -0.0290 0.37  
2872: 68 30 39  0   68 28 40  0             229846.0898  -0.0396  0.050  -0.0397 0.62  
2873: 68 29 39  0   68 29 40  0             229846.0898  -0.0396  0.050  -0.0397 0.38  
2874: 67 28 39  0   67 28 40  0             229926.8146  -0.0201  0.050  -0.0201 0.62  
2875: 67 29 39  0   67 27 40  0             229926.8146  -0.0201  0.050  -0.0201 0.38  
2876: 66 28 39  0   66 26 40  0             230004.6283  -0.0406  0.050  -0.0406 0.62  
2877: 66 27 39  0   66 27 40  0             230004.6283  -0.0406  0.050  -0.0406 0.38  
2878: 65 26 39  0   65 26 40  0             230079.6942  -0.0171  0.050  -0.0171 0.62  
2879: 65 27 39  0   65 25 40  0             230079.6942  -0.0171  0.050  -0.0171 0.38  
2880: 64 25 39  0   64 25 40  0             230152.0009  -0.0385  0.050  -0.0386 0.38  
2881: 64 26 39  0   64 24 40  0             230152.0009  -0.0385  0.050  -0.0386 0.62  
2882: 63 25 39  0   63 23 40  0             230221.7091  -0.0203  0.050  -0.0204 0.38  
2883: 63 24 39  0   63 24 40  0             230221.7091  -0.0203  0.050  -0.0204 0.62  
2884: 62 24 39  0   62 22 40  0             230288.8699   0.0142  0.050   0.0143 0.63  
2885: 62 23 39  0   62 23 40  0             230288.8699   0.0142  0.050   0.0143 0.37  
2886: 61 22 39  0   61 22 40  0             230353.5103   0.0193  0.050   0.0193 0.63  
2887: 61 23 39  0   61 21 40  0             230353.5103   0.0193  0.050   0.0193 0.37  
2888: 60 21 39  0   60 21 40  0             230415.7110   0.0043  0.050   0.0044 0.38  
2889: 60 22 39  0   60 20 40  0             230415.7110   0.0043  0.050   0.0044 0.62  
2890: 16  9  7  0   15  7  8  0             230466.8531   0.0111  0.050               
2891: 16 10  7  0   15  8  8  0             230471.4407  -0.0067  0.050               
2892: 59 21 39  0   59 19 40  0             230475.5695  -0.0031  0.050  -0.0032 0.38  
2893: 59 20 39  0   59 20 40  0             230475.5695  -0.0031  0.050  -0.0032 0.62  
2894: 58 20 39  0   58 18 40  0             230533.1036  -0.0537  0.050  -0.0537 0.62  
2895: 58 19 39  0   58 19 40  0             230533.1036  -0.0537  0.050  -0.0537 0.38  
2896: 57 18 39  0   57 18 40  0             230588.5244  -0.0032  0.050  -0.0032 0.62  
2897: 57 19 39  0   57 17 40  0             230588.5244  -0.0032  0.050  -0.0032 0.38  
2898: 56 18 39  0   56 16 40  0             230641.7327  -0.0164  0.050  -0.0164 0.62  
2899: 56 17 39  0   56 17 40  0             230641.7327  -0.0164  0.050  -0.0164 0.38  
2900: 23 22  2  0   22 22  1  0             230680.7022   0.0430  0.050               
2901: 23 22  1  0   22 22  0  0             230682.8166  -0.0201  0.050               
2902: 55 16 39  0   55 16 40  0             230692.8456  -0.0404  0.050  -0.0404 0.63  
2903: 55 17 39  0   55 15 40  0             230692.8456  -0.0404  0.050  -0.0404 0.37  
2904: 54 16 39  0   54 14 40  0             230741.9999  -0.0012  0.050  -0.0013 0.62  
2905: 54 15 39  0   54 15 40  0             230741.9999  -0.0012  0.050  -0.0013 0.38  
2906: 22 16  6  0   21 16  5  0             230748.1347  -0.0094  0.050               
2907: 53 14 39  0   53 14 40  0             230789.1686   0.0126  0.050   0.0126 0.62  
2908: 53 15 39  0   53 13 40  0             230789.1686   0.0126  0.050   0.0126 0.38  
2909: 52 14 39  0   52 12 40  0             230834.4494   0.0387  0.050   0.0387 0.62  
2910: 52 13 39  0   52 13 40  0             230834.4494   0.0387  0.050   0.0387 0.38  
2911: 51 12 39  0   51 12 40  0             230877.8415   0.0174  0.050   0.0174 0.62  
2912: 51 13 39  0   51 11 40  0             230877.8415   0.0174  0.050   0.0174 0.38  
2913: 50 12 39  0   50 10 40  0             230919.4309  -0.0229  0.050  -0.0229 0.63  
2914: 50 11 39  0   50 11 40  0             230919.4309  -0.0229  0.050  -0.0229 0.37  
2915: 49 11 39  0   49  9 40  0             230959.3766   0.0204  0.050   0.0204 0.38  
2916: 49 10 39  0   49 10 40  0             230959.3766   0.0204  0.050   0.0204 0.62  
2917: 15  6  9  0   14  4 10  0             230974.0623  -0.0053  0.050  -0.0058 0.62  
2918: 15  7  9  0   14  5 10  0             230974.0623  -0.0064  0.050  -0.0058 0.38  
2919: 48  9 39  0   48  9 40  0             230997.6134   0.0270  0.050   0.0271 0.38  
2920: 48 10 39  0   48  8 40  0             230997.6134   0.0270  0.050   0.0271 0.62  
2921: 47  8 39  0   47  8 40  0             231034.1906  -0.0074  0.050  -0.0074 0.62  
2922: 47  9 39  0   47  7 40  0             231034.1906  -0.0074  0.050  -0.0074 0.38  
2923: 46  7 39  0   46  7 40  0             231069.2230  -0.0207  0.050  -0.0208 0.38  
2924: 46  8 39  0   46  6 40  0             231069.2230  -0.0207  0.050  -0.0208 0.62  
2925: 45  7 39  0   45  5 40  0             231102.8195   0.0442  0.050   0.0443 0.38  
2926: 45  6 39  0   45  6 40  0             231102.8195   0.0442  0.050   0.0443 0.62  
2927: 44  6 39  0   44  4 40  0             231134.8236  -0.0187  0.050  -0.0187 0.62  
2928: 44  5 39  0   44  5 40  0             231134.8236  -0.0187  0.050  -0.0187 0.38  
2929: 43  4 39  0   43  4 40  0             231165.5153   0.0209  0.050   0.0209 0.62  
2930: 43  5 39  0   43  3 40  0             231165.5153   0.0209  0.050   0.0209 0.38  
2931: 39  0 39  0   38  0 38  0             231170.4612   0.0108  0.050   0.0109 0.63  
2932: 39  1 39  0   38  1 38  0             231170.4612   0.0108  0.050   0.0109 0.37  
2933: 38  2 37  0   37  2 36  0             231172.7234   0.0118  0.050   0.0118 0.63  
2934: 38  1 37  0   37  1 36  0             231172.7234   0.0118  0.050   0.0118 0.37  
2935: 37  3 35  0   36  3 34  0             231174.6220   0.0015  0.050   0.0015 0.38  
2936: 37  2 35  0   36  2 34  0             231174.6220   0.0015  0.050   0.0015 0.62  
2937: 36  4 33  0   35  4 32  0             231176.2910  -0.0048  0.050  -0.0049 0.62  
2938: 36  3 33  0   35  3 32  0             231176.2910  -0.0048  0.050  -0.0049 0.38  
2939: 35  4 31  0   34  4 30  0             231177.8807  -0.0060  0.050  -0.0060 0.62  
2940: 35  5 31  0   34  5 30  0             231177.8807  -0.0060  0.050  -0.0060 0.38  
2941: 34  5 29  0   33  5 28  0             231179.5734  -0.0177  0.050  -0.0178 0.38  
2942: 34  6 29  0   33  6 28  0             231179.5734  -0.0177  0.050  -0.0178 0.62  
2943: 33  7 27  0   32  7 26  0             231181.6713  -0.0167  0.050  -0.0167 0.37  
2944: 33  6 27  0   32  6 26  0             231181.6713  -0.0167  0.050  -0.0167 0.63  
2945: 32  8 25  0   31  8 24  0             231184.5664  -0.0256  0.050  -0.0256 0.63  
2946: 32  7 25  0   31  7 24  0             231184.5664  -0.0256  0.050  -0.0256 0.37  
2947: 31  9 23  0   30  9 22  0             231188.9262  -0.0293  0.050  -0.0293 0.37  
2948: 31  8 23  0   30  8 22  0             231188.9262  -0.0293  0.050  -0.0293 0.63  
2949: 30  9 21  0   29  9 20  0             231195.8451  -0.0180  0.050  -0.0180 0.38  
2950: 30 10 21  0   29 10 20  0             231195.8451  -0.0180  0.050  -0.0180 0.62  
2951: 29 10 19  0   28 10 18  0             231207.2742   0.0490  0.050   0.0491 0.62  
2952: 29 11 19  0   28 11 18  0             231207.2742   0.0490  0.050   0.0491 0.38  
2953: 41  3 39  0   41  1 40  0             231222.7528   0.0097  0.050   0.0098 0.38  
2954: 41  2 39  0   41  2 40  0             231222.7528   0.0097  0.050   0.0098 0.62  
2955: 28 12 17  0   27 12 16  0             231226.6076  -0.0206  0.050  -0.0207 0.62  
2956: 28 11 17  0   27 11 16  0             231226.6076  -0.0206  0.050  -0.0207 0.38  
2957: 40  2 39  0   40  0 40  0             231249.4003  -0.0316  0.050  -0.0316 0.62  
2958: 40  1 39  0   40  1 40  0             231249.4003  -0.0316  0.050  -0.0316 0.38  
2959: 27 13 15  0   26 13 14  0             231261.3881   0.0458  0.050   0.0459 0.38  
2960: 27 12 15  0   26 12 14  0             231261.3881   0.0458  0.050   0.0459 0.62  
2961: 26 14 13  0   25 14 12  0             231327.6374   0.0215  0.050   0.0211 0.63  
2962: 26 13 13  0   25 13 12  0             231327.6374   0.0204  0.050   0.0211 0.37  
2963: 29 20  9  0   28 22  6  0             231329.2948  -0.0236  0.050               
2964: 22 18  4  0   21 18  3  0             231419.1005   0.0244  0.050               
2965: 25 15 11  0   24 15 10  0             231467.1522   0.1909  0.050  -0.0235 0.37  
2966: 25 14 11  0   24 14 10  0             231467.1522  -0.1518  0.050  -0.0235 0.63  
2967: 24 16  9  0   23 16  8  0             231789.2252  -0.0599  0.050               
2968: 24 15  9  0   23 15  8  0             231838.9415   0.0006  0.050  -0.0158 0.51  
2969: 23 17  7  0   22 17  6  0             231838.9415  -0.0333  0.050  -0.0158 0.49  
2970: 23 21  3  0   22 21  2  0             232515.4726   0.0742  0.050               
2971: 23 21  2  0   22 21  1  0             232568.1986  -0.0221  0.050               
2972: 18 16  2  0   17 14  3  0             232699.5017  -0.0223  0.050               
2973: 31 23  9  0   30 25  6  0             232937.3185  -0.0322  0.050               
2974: 86 47 40  0   86 45 41  0             233834.2843   0.0682  0.050   0.0683 0.37  
2975: 86 46 40  0   86 46 41  0             233834.2843   0.0682  0.050   0.0683 0.63  
2976: 84 44 40  0   84 44 41  0             234109.7345  -0.0170  0.050  -0.0171 0.62  
2977: 84 45 40  0   84 43 41  0             234109.7345  -0.0170  0.050  -0.0171 0.38  
2978: 23 16  7  0   22 16  6  0             234168.4558   0.0150  0.050               
2979: 83 43 40  0   83 43 41  0             234241.1078  -0.0647  0.050  -0.0648 0.38  
2980: 83 44 40  0   83 42 41  0             234241.1078  -0.0647  0.050  -0.0648 0.62  
2981: 82 42 40  0   82 42 41  0             234368.5569   0.0537  0.050   0.0537 0.62  
2982: 82 43 40  0   82 41 41  0             234368.5569   0.0537  0.050   0.0537 0.38  
2983: 81 41 40  0   81 41 41  0             234491.8311  -0.0148  0.050  -0.0148 0.38  
2984: 81 42 40  0   81 40 41  0             234491.8311  -0.0148  0.050  -0.0148 0.62  
2985: 80 40 40  0   80 40 41  0             234611.2626  -0.0386  0.050  -0.0386 0.62  
2986: 80 41 40  0   80 39 41  0             234611.2626  -0.0386  0.050  -0.0386 0.38  
2987: 23 20  4  0   22 20  3  0             234666.4807  -0.0040  0.050               
2988: 79 39 40  0   79 39 41  0             234726.9691   0.0021  0.050   0.0021 0.37  
2989: 79 40 40  0   79 38 41  0             234726.9691   0.0021  0.050   0.0021 0.63  
2990: 78 39 40  0   78 37 41  0             234838.9178  -0.0212  0.050  -0.0213 0.38  
2991: 78 38 40  0   78 38 41  0             234838.9178  -0.0212  0.050  -0.0213 0.62  
2992: 77 38 40  0   77 36 41  0             234947.2209  -0.0905  0.050  -0.0905 0.62  
2993: 77 37 40  0   77 37 41  0             234947.2209  -0.0905  0.050  -0.0905 0.38  
2994: 76 37 40  0   76 35 41  0             235052.1822   0.0064  0.050   0.0064 0.38  
2995: 76 36 40  0   76 36 41  0             235052.1822   0.0064  0.050   0.0064 0.62  
2996: 75 36 40  0   75 34 41  0             235153.5701  -0.0519  0.050  -0.0519 0.62  
2997: 75 35 40  0   75 35 41  0             235153.5701  -0.0519  0.050  -0.0519 0.38  
2998: 74 35 40  0   74 33 41  0             235251.7403   0.0023  0.050   0.0023 0.38  
2999: 74 34 40  0   74 34 41  0             235251.7403   0.0023  0.050   0.0023 0.62  
3000: 23 20  3  0   22 20  2  0             235342.8698   0.0077  0.050               
3001: 73 34 40  0   73 32 41  0             235346.6226   0.0128  0.050   0.0128 0.62  
3002: 73 33 40  0   73 33 41  0             235346.6226   0.0128  0.050   0.0128 0.38  
3003: 17 17  1  0   16 15  2  0             235415.3387  -0.0218  0.050               
3004: 72 33 40  0   72 31 41  0             235438.3046  -0.0171  0.050  -0.0171 0.37  
3005: 72 32 40  0   72 32 41  0             235438.3046  -0.0171  0.050  -0.0171 0.63  
3006: 17 11  6  0   16  9  7  0             235478.6345  -0.0040  0.050               
3007: 22 17  5  0   21 17  4  0             235501.7693   0.0201  0.050               
3008: 71 32 40  0   71 30 41  0             235526.9364  -0.0196  0.050  -0.0197 0.63  
3009: 71 31 40  0   71 31 41  0             235526.9364  -0.0196  0.050  -0.0197 0.37  
3010: 70 31 40  0   70 29 41  0             235612.5789  -0.0150  0.050  -0.0150 0.38  
3011: 70 30 40  0   70 30 41  0             235612.5789  -0.0150  0.050  -0.0150 0.62  
3012: 17 12  6  0   16 10  7  0             235657.1928   0.0018  0.050               
3013: 69 29 40  0   69 29 41  0             235695.3043  -0.0100  0.050  -0.0100 0.38  
3014: 69 30 40  0   69 28 41  0             235695.3043  -0.0100  0.050  -0.0100 0.62  
3015: 23 18  6  0   22 18  5  0             235712.6276   0.0156  0.050               
3016: 68 29 40  0   68 27 41  0             235775.1854  -0.0092  0.050  -0.0093 0.37  
3017: 68 28 40  0   68 28 41  0             235775.1854  -0.0092  0.050  -0.0093 0.63  
3018: 67 27 40  0   67 27 41  0             235852.3254   0.0145  0.050   0.0146 0.38  
3019: 67 28 40  0   67 26 41  0             235852.3254   0.0145  0.050   0.0146 0.62  
3020: 66 27 40  0   66 25 41  0             235926.7184  -0.0189  0.050  -0.0190 0.38  
3021: 66 26 40  0   66 26 41  0             235926.7184  -0.0189  0.050  -0.0190 0.62  
3022: 65 25 40  0   65 25 41  0             235998.5273  -0.0196  0.050  -0.0197 0.38  
3023: 65 26 40  0   65 24 41  0             235998.5273  -0.0196  0.050  -0.0197 0.62  
3024: 64 25 40  0   64 23 41  0             236067.8198   0.0086  0.050   0.0087 0.37  
3025: 64 24 40  0   64 24 41  0             236067.8198   0.0086  0.050   0.0087 0.63  
3026: 23 11 12  0   23  9 15  0             236134.6025   0.0378  0.050   0.0378 0.38  
3027: 23 12 12  0   23  8 15  0             236134.6025   0.0377  0.050   0.0378 0.62  
3028: 62 22 40  0   62 22 41  0             236198.9707  -0.0102  0.050  -0.0102 0.62  
3029: 62 23 40  0   62 21 41  0             236198.9707  -0.0102  0.050  -0.0102 0.38  
3030: 61 22 40  0   61 20 41  0             236260.9860  -0.0363  0.050  -0.0363 0.62  
3031: 61 21 40  0   61 21 41  0             236260.9860  -0.0363  0.050  -0.0363 0.38  
3032: 60 20 40  0   60 20 41  0             236320.7910   0.0016  0.050   0.0016 0.62  
3033: 60 21 40  0   60 19 41  0             236320.7910   0.0016  0.050   0.0016 0.38  
3034: 23 19  5  0   22 19  4  0             236355.7803   0.0146  0.050               
3035: 59 19 40  0   59 19 41  0             236378.3040  -0.0425  0.050  -0.0425 0.38  
3036: 59 20 40  0   59 18 41  0             236378.3040  -0.0425  0.050  -0.0425 0.62  
3037: 58 19 40  0   58 17 41  0             236433.7461  -0.0107  0.050  -0.0107 0.38  
3038: 58 18 40  0   58 18 41  0             236433.7461  -0.0107  0.050  -0.0107 0.62  
3039: 57 17 40  0   57 17 41  0             236487.0817  -0.0004  0.050  -0.0004 0.38  
3040: 57 18 40  0   57 16 41  0             236487.0817  -0.0004  0.050  -0.0004 0.62  
3041: 56 16 40  0   56 16 41  0             236538.3599  -0.0228  0.050  -0.0228 0.62  
3042: 56 17 40  0   56 15 41  0             236538.3599  -0.0228  0.050  -0.0228 0.38  
3043: 16  8  8  0   15  6  9  0             236573.4676   0.0202  0.050  -0.0399 0.62  
3044: 16  9  8  0   15  7  9  0             236573.4676  -0.1400  0.050  -0.0399 0.38  
3045: 55 16 40  0   55 14 41  0             236587.6995  -0.0186  0.050  -0.0186 0.63  
3046: 55 15 40  0   55 15 41  0             236587.6995  -0.0186  0.050  -0.0186 0.37  
3047: 54 15 40  0   54 13 41  0             236635.1217  -0.0245  0.050  -0.0245 0.37  
3048: 54 14 40  0   54 14 41  0             236635.1217  -0.0245  0.050  -0.0245 0.63  
3049: 53 13 40  0   53 13 41  0             236680.7199  -0.0038  0.050  -0.0038 0.38  
3050: 53 14 40  0   53 12 41  0             236680.7199  -0.0038  0.050  -0.0038 0.62  
3051: 52 13 40  0   52 11 41  0             236724.5706   0.0642  0.050   0.0642 0.38  
3052: 52 12 40  0   52 12 41  0             236724.5706   0.0642  0.050   0.0642 0.62  
3053: 51 11 40  0   51 11 41  0             236766.5638   0.0152  0.050   0.0153 0.38  
3054: 51 12 40  0   51 10 41  0             236766.5638   0.0152  0.050   0.0153 0.62  
3055: 50 11 40  0   50  9 41  0             236806.8903  -0.0131  0.050  -0.0131 0.37  
3056: 50 10 40  0   50 10 41  0             236806.8903  -0.0131  0.050  -0.0131 0.63  
3057: 49  9 40  0   49  9 41  0             236845.6254   0.0023  0.050   0.0023 0.37  
3058: 49 10 40  0   49  8 41  0             236845.6254   0.0023  0.050   0.0023 0.63  
3059: 48  9 40  0   48  7 41  0             236882.8188   0.0603  0.050   0.0604 0.38  
3060: 48  8 40  0   48  8 41  0             236882.8188   0.0603  0.050   0.0604 0.62  
3061: 47  8 40  0   47  6 41  0             236918.3242  -0.0352  0.050  -0.0352 0.62  
3062: 47  7 40  0   47  7 41  0             236918.3242  -0.0352  0.050  -0.0352 0.38  
3063: 46  6 40  0   46  6 41  0             236952.5098   0.0351  0.050   0.0352 0.62  
3064: 46  7 40  0   46  5 41  0             236952.5098   0.0351  0.050   0.0352 0.38  
3065: 45  5 40  0   45  5 41  0             236985.1722   0.0206  0.050   0.0207 0.37  
3066: 45  6 40  0   45  4 41  0             236985.1722   0.0206  0.050   0.0207 0.63  
3067: 44  4 40  0   44  4 41  0             237016.4284  -0.0084  0.050  -0.0084 0.62  
3068: 44  5 40  0   44  3 41  0             237016.4284  -0.0084  0.050  -0.0084 0.38  
3069: 40  0 40  0   39  0 39  0             237021.3730  -0.0268  0.050  -0.0268 0.63  
3070: 40  1 40  0   39  1 39  0             237021.3730  -0.0268  0.050  -0.0268 0.37  
3071: 39  2 38  0   38  2 37  0             237023.6174  -0.0320  0.050  -0.0321 0.63  
3072: 39  1 38  0   38  1 37  0             237023.6174  -0.0320  0.050  -0.0321 0.37  
3073: 38  3 36  0   37  3 35  0             237025.5004  -0.0309  0.050  -0.0310 0.38  
3074: 38  2 36  0   37  2 35  0             237025.5004  -0.0309  0.050  -0.0310 0.62  
3075: 37  3 34  0   36  3 33  0             237027.1290  -0.0312  0.050  -0.0313 0.37  
3076: 37  4 34  0   36  4 33  0             237027.1290  -0.0312  0.050  -0.0313 0.63  
3077: 36  5 32  0   35  5 31  0             237028.6641  -0.0143  0.050  -0.0143 0.37  
3078: 36  4 32  0   35  4 31  0             237028.6641  -0.0143  0.050  -0.0143 0.63  
3079: 35  5 30  0   34  5 29  0             237030.2513  -0.0200  0.050  -0.0201 0.37  
3080: 35  6 30  0   34  6 29  0             237030.2513  -0.0200  0.050  -0.0201 0.63  
3081: 34  7 28  0   33  7 27  0             237032.1792  -0.0161  0.050  -0.0162 0.38  
3082: 34  6 28  0   33  6 27  0             237032.1792  -0.0161  0.050  -0.0162 0.62  
3083: 33  8 26  0   32  8 25  0             237034.8303   0.0070  0.050   0.0071 0.62  
3084: 33  7 26  0   32  7 25  0             237034.8303   0.0070  0.050   0.0071 0.38  
3085: 32  9 24  0   31  9 23  0             237038.7559   0.0277  0.050   0.0278 0.38  
3086: 32  8 24  0   31  8 23  0             237038.7559   0.0277  0.050   0.0278 0.62  
3087: 31  9 22  0   30  9 21  0             237044.9065   0.0671  0.050   0.0672 0.38  
3088: 31 10 22  0   30 10 21  0             237044.9065   0.0671  0.050   0.0672 0.62  
3089: 43  3 40  0   43  3 41  0             237046.4543   0.0785  0.050   0.0786 0.38  
3090: 43  4 40  0   43  2 41  0             237046.4543   0.0785  0.050   0.0786 0.62  
3091: 30 11 20  0   29 11 19  0             237054.7887   0.0409  0.050   0.0410 0.38  
3092: 30 10 20  0   29 10 19  0             237054.7887   0.0409  0.050   0.0410 0.62  
3093: 29 12 18  0   28 12 17  0             237071.3346  -0.0098  0.050  -0.0098 0.63  
3094: 29 11 18  0   28 11 17  0             237071.3346  -0.0098  0.050  -0.0098 0.37  
3095: 42  2 40  0   42  2 41  0             237074.9841  -0.0285  0.050  -0.0285 0.63  
3096: 42  3 40  0   42  1 41  0             237074.9841  -0.0285  0.050  -0.0285 0.37  
3097: 28 12 16  0   27 12 15  0             237100.3341   0.0745  0.050   0.0745 0.62  
3098: 28 13 16  0   27 13 15  0             237100.3341   0.0745  0.050   0.0745 0.38  
3099: 41  2 40  0   41  0 41  0             237102.4216   0.0308  0.050   0.0308 0.62  
3100: 41  1 40  0   41  1 41  0             237102.4216   0.0308  0.050   0.0308 0.38  
3101: 27 14 14  0   26 14 13  0             237153.4563   0.0152  0.050   0.0152 0.63  
3102: 27 13 14  0   26 13 13  0             237153.4563   0.0151  0.050   0.0152 0.37  
3103: 26 15 12  0   25 15 11  0             237259.4291   0.0848  0.050   0.0636 0.38  
3104: 26 14 12  0   25 14 11  0             237259.4291   0.0509  0.050   0.0636 0.62  
3105: 25 16 10  0   24 16  9  0             237495.6155   0.0219  0.050               
3106: 25 15 10  0   24 15  9  0             237502.2481  -0.0017  0.050               
3107: 18 15  4  0   17 13  5  0             237522.7003   0.0226  0.050               
3108: 19 16  3  0   18 14  4  0             237771.7532  -0.0018  0.050               
3109: 24 17  8  0   23 17  7  0             237923.6541   0.0212  0.050               
3110: 18 13  5  0   17 11  6  0             238264.3900  -0.0164  0.050               
3111: 19 15  4  0   18 13  5  0             238298.3486   0.0640  0.050               
3112: 24 16  8  0   23 16  7  0             238467.0713   0.0363  0.050               
3113: 18 16  3  0   17 14  4  0             238672.4228   0.0888  0.050               
3114: 23 19  4  0   22 19  3  0             240595.0683   0.0280  0.050               
3115: 17 10  7  0   16  8  8  0             241959.4416   0.0456  0.050               
3116: 17 11  7  0   16  9  8  0             241970.1868  -0.0243  0.050               
3117: 64 23 41  0   64 23 42  0             241979.1884   0.0213  0.050   0.0214 0.38  
3118: 64 24 41  0   64 22 42  0             241979.1884   0.0213  0.050   0.0214 0.62  
3119: 63 22 41  0   63 22 42  0             242043.4194   0.0312  0.050   0.0313 0.62  
3120: 63 23 41  0   63 21 42  0             242043.4194   0.0312  0.050   0.0313 0.38  
3121: 62 22 41  0   62 20 42  0             242105.3698   0.0273  0.050   0.0273 0.62  
3122: 62 21 41  0   62 21 42  0             242105.3698   0.0273  0.050   0.0273 0.38  
3123: 61 20 41  0   61 20 42  0             242165.1089   0.0169  0.050   0.0169 0.62  
3124: 61 21 41  0   61 19 42  0             242165.1089   0.0169  0.050   0.0169 0.38  
3125: 60 20 41  0   60 18 42  0             242222.7212   0.0238  0.050   0.0239 0.62  
3126: 60 19 41  0   60 19 42  0             242222.7212   0.0238  0.050   0.0239 0.38  
3127: 58 18 41  0   58 16 42  0             242331.6958  -0.0164  0.050  -0.0165 0.62  
3128: 58 17 41  0   58 17 42  0             242331.6958  -0.0164  0.050  -0.0165 0.38  
3129: 57 16 41  0   57 16 42  0             242383.2705   0.0331  0.050   0.0332 0.62  
3130: 57 17 41  0   57 15 42  0             242383.2705   0.0331  0.050   0.0332 0.38  
3131: 56 15 41  0   56 15 42  0             242432.8651   0.0160  0.050   0.0160 0.38  
3132: 56 16 41  0   56 14 42  0             242432.8651   0.0160  0.050   0.0160 0.62  
3133: 24 22  3  0   23 22  2  0             242443.3237  -0.0201  0.050               
3134: 24 22  2  0   23 22  1  0             242474.5060  -0.0390  0.050               
3135: 55 14 41  0   55 14 42  0             242480.5949  -0.0075  0.050  -0.0075 0.63  
3136: 55 15 41  0   55 13 42  0             242480.5949  -0.0075  0.050  -0.0075 0.37  
3137: 54 14 41  0   54 12 42  0             242526.5447  -0.0063  0.050  -0.0063 0.62  
3138: 54 13 41  0   54 13 42  0             242526.5447  -0.0063  0.050  -0.0063 0.38  
3139: 53 13 41  0   53 11 42  0             242570.7604   0.0129  0.050   0.0130 0.37  
3140: 53 12 41  0   53 12 42  0             242570.7604   0.0129  0.050   0.0130 0.63  
3141: 16  7  9  0   15  5 10  0             242588.8390   0.0238  0.050   0.0214 0.38  
3142: 16  8  9  0   15  6 10  0             242588.8390   0.0199  0.050   0.0214 0.62  
3143: 18 17  1  0   17 15  2  0             242600.0318  -0.0516  0.050               
3144: 52 12 41  0   52 10 42  0             242613.2121  -0.0309  0.050  -0.0310 0.63  
3145: 52 11 41  0   52 11 42  0             242613.2121  -0.0309  0.050  -0.0310 0.37  
3146: 51 10 41  0   51 10 42  0             242654.0748  -0.0137  0.050  -0.0137 0.62  
3147: 51 11 41  0   51  9 42  0             242654.0748  -0.0137  0.050  -0.0137 0.38  
3148: 50  9 41  0   50  9 42  0             242693.3529   0.0200  0.050   0.0200 0.37  
3149: 50 10 41  0   50  8 42  0             242693.3529   0.0200  0.050   0.0200 0.63  
3150: 49  8 41  0   49  8 42  0             242731.0154  -0.0091  0.050  -0.0091 0.63  
3151: 49  9 41  0   49  7 42  0             242731.0154  -0.0091  0.050  -0.0091 0.37  
3152: 48  8 41  0   48  6 42  0             242767.2159   0.0052  0.050   0.0053 0.62  
3153: 48  7 41  0   48  7 42  0             242767.2159   0.0052  0.050   0.0053 0.38  
3154: 47  7 41  0   47  5 42  0             242801.9750   0.0375  0.050   0.0375 0.38  
3155: 47  6 41  0   47  6 42  0             242801.9750   0.0375  0.050   0.0375 0.62  
3156: 46  6 41  0   46  4 42  0             242835.1734  -0.0766  0.050  -0.0767 0.63  
3157: 46  5 41  0   46  5 42  0             242835.1734  -0.0766  0.050  -0.0767 0.37  
3158: 45  4 41  0   45  4 42  0             242867.2357   0.0431  0.050   0.0432 0.62  
3159: 45  5 41  0   45  3 42  0             242867.2357   0.0431  0.050   0.0432 0.38  
3160: 41  1 41  0   40  1 40  0             242872.2587   0.0168  0.050   0.0169 0.38  
3161: 41  0 41  0   40  0 40  0             242872.2587   0.0168  0.050   0.0169 0.62  
3162: 40  2 39  0   39  2 38  0             242874.4923   0.0122  0.050   0.0123 0.62  
3163: 40  1 39  0   39  1 38  0             242874.4923   0.0122  0.050   0.0123 0.38  
3164: 39  2 37  0   38  2 36  0             242876.3477   0.0124  0.050   0.0124 0.62  
3165: 39  3 37  0   38  3 36  0             242876.3477   0.0124  0.050   0.0124 0.38  
3166: 38  4 35  0   37  4 34  0             242877.9219   0.0032  0.050   0.0032 0.63  
3167: 38  3 35  0   37  3 34  0             242877.9219   0.0032  0.050   0.0032 0.37  
3168: 37  4 33  0   36  4 32  0             242879.3658  -0.0007  0.050  -0.0008 0.63  
3169: 37  5 33  0   36  5 32  0             242879.3658  -0.0007  0.050  -0.0008 0.37  
3170: 36  6 31  0   35  6 30  0             242880.8604   0.0068  0.050   0.0069 0.62  
3171: 36  5 31  0   35  5 30  0             242880.8604   0.0068  0.050   0.0069 0.38  
3172: 35  7 29  0   34  7 28  0             242882.6092  -0.0070  0.050  -0.0070 0.38  
3173: 35  6 29  0   34  6 28  0             242882.6092  -0.0070  0.050  -0.0070 0.62  
3174: 34  8 27  0   33  8 26  0             242884.9849  -0.0073  0.050  -0.0073 0.62  
3175: 34  7 27  0   33  7 26  0             242884.9849  -0.0073  0.050  -0.0073 0.38  
3176: 33  8 25  0   32  8 24  0             242888.4843  -0.0050  0.050  -0.0050 0.62  
3177: 33  9 25  0   32  9 24  0             242888.4843  -0.0050  0.050  -0.0050 0.38  
3178: 32 10 23  0   31 10 22  0             242893.9115   0.0004  0.050   0.0004 0.62  
3179: 32  9 23  0   31  9 22  0             242893.9115   0.0004  0.050   0.0004 0.38  
3180: 44  4 41  0   44  2 42  0             242897.8692   0.0611  0.050   0.0612 0.62  
3181: 44  3 41  0   44  3 42  0             242897.8692   0.0611  0.050   0.0612 0.38  
3182: 31 10 21  0   30 10 20  0             242902.6119   0.0139  0.050   0.0140 0.63  
3183: 31 11 21  0   30 11 20  0             242902.6119   0.0139  0.050   0.0140 0.37  
3184: 30 11 19  0   29 11 18  0             242916.9368   0.0230  0.050   0.0231 0.37  
3185: 30 12 19  0   29 12 18  0             242916.9368   0.0230  0.050   0.0231 0.63  
3186: 43  2 41  0   43  2 42  0             242927.1455   0.0068  0.050   0.0068 0.62  
3187: 43  3 41  0   43  1 42  0             242927.1455   0.0068  0.050   0.0068 0.38  
3188: 29 13 17  0   28 13 16  0             242941.3012   0.0018  0.050   0.0019 0.38  
3189: 29 12 17  0   28 12 16  0             242941.3012   0.0018  0.050   0.0019 0.62  
3190: 42  2 41  0   42  0 42  0             242955.2023  -0.0232  0.050  -0.0233 0.63  
3191: 42  1 41  0   42  1 42  0             242955.2023  -0.0232  0.050  -0.0233 0.37  
3192: 28 14 15  0   27 14 14  0             242984.7344  -0.0273  0.050  -0.0274 0.63  
3193: 28 13 15  0   27 13 14  0             242984.7344  -0.0273  0.050  -0.0274 0.37  
3194: 27 15 13  0   26 15 12  0             243067.4746  -0.0062  0.050  -0.0082 0.37  
3195: 27 14 13  0   26 14 12  0             243067.4746  -0.0093  0.050  -0.0082 0.63  
3196: 26 16 11  0   25 16 10  0             243241.1588  -0.0585  0.050               
3197: 26 15 11  0   25 15 10  0             243241.9944  -0.0031  0.050               
3198: 23 17  6  0   22 17  5  0             243270.2418   0.0087  0.050               
3199: 24 18  7  0   23 18  6  0             243439.9349   0.0055  0.050               
3200: 25 17  9  0   24 17  8  0             243631.7412  -0.0254  0.050               
3201: 25 16  9  0   24 16  8  0             243726.4727  -0.0101  0.050               
3202: 24 21  4  0   23 21  3  0             244612.0333  -0.0362  0.050               
3203: 24 21  3  0   23 21  2  0             245047.5307  -0.0006  0.050               
3204: 23 18  5  0   22 18  4  0             246036.3174  -0.0366  0.050               
3205: 80 39 42  0   80 37 43  0             246552.9807   0.0361  0.050   0.0362 0.38  
3206: 80 38 42  0   80 38 43  0             246552.9807   0.0361  0.050   0.0362 0.62  
3207: 24 20  5  0   23 20  4  0             246591.6703  -0.0049  0.050               
3208: 24 19  6  0   23 19  5  0             246649.1980  -0.0209  0.050               
3209: 77 35 42  0   77 35 43  0             246858.3723   0.0249  0.050   0.0249 0.38  
3210: 77 36 42  0   77 34 43  0             246858.3723   0.0249  0.050   0.0249 0.62  
3211: 24 17  7  0   23 17  6  0             246861.9797  -0.0094  0.050               
3212: 76 34 42  0   76 34 43  0             246953.9148   0.0187  0.050   0.0187 0.62  
3213: 76 35 42  0   76 33 43  0             246953.9148   0.0187  0.050   0.0187 0.38  
3214: 75 34 42  0   75 32 43  0             247046.5217   0.0759  0.050   0.0759 0.62  
3215: 75 33 42  0   75 33 43  0             247046.5217   0.0759  0.050   0.0759 0.38  
3216: 18 13  6  0   17 11  7  0             247051.0465  -0.0126  0.050               
3217: 74 33 42  0   74 31 43  0             247136.1187   0.0477  0.050   0.0478 0.38  
3218: 74 32 42  0   74 32 43  0             247136.1187   0.0477  0.050   0.0478 0.62  
3219: 73 32 42  0   73 30 43  0             247222.8458   0.0019  0.050   0.0019 0.62  
3220: 73 31 42  0   73 31 43  0             247222.8458   0.0019  0.050   0.0019 0.38  
3221: 72 31 42  0   72 29 43  0             247306.8497   0.0135  0.050   0.0136 0.37  
3222: 72 30 42  0   72 30 43  0             247306.8497   0.0135  0.050   0.0136 0.63  
3223: 71 29 42  0   71 29 43  0             247388.1092  -0.0080  0.050  -0.0080 0.38  
3224: 71 30 42  0   71 28 43  0             247388.1092  -0.0080  0.050  -0.0080 0.62  
3225: 70 29 42  0   70 27 43  0             247466.7159  -0.0399  0.050  -0.0399 0.38  
3226: 70 28 42  0   70 28 43  0             247466.7159  -0.0399  0.050  -0.0399 0.62  
3227: 69 27 42  0   69 27 43  0             247542.8411   0.0222  0.050   0.0222 0.38  
3228: 69 28 42  0   69 26 43  0             247542.8411   0.0222  0.050   0.0222 0.62  
3229: 68 27 42  0   68 25 43  0             247616.3522  -0.0201  0.050  -0.0201 0.37  
3230: 68 26 42  0   68 26 43  0             247616.3522  -0.0201  0.050  -0.0201 0.63  
3231: 19 17  2  0   18 15  3  0             247654.7470   0.0354  0.050               
3232: 67 25 42  0   67 25 43  0             247687.4771  -0.0034  0.050  -0.0035 0.38  
3233: 67 26 42  0   67 24 43  0             247687.4771  -0.0034  0.050  -0.0035 0.62  
3234: 66 24 42  0   66 24 43  0             247756.2020  -0.0050  0.050  -0.0050 0.62  
3235: 66 25 42  0   66 23 43  0             247756.2020  -0.0050  0.050  -0.0050 0.38  
3236: 65 24 42  0   65 22 43  0             247822.6092  -0.0044  0.050  -0.0044 0.62  
3237: 65 23 42  0   65 23 43  0             247822.6092  -0.0044  0.050  -0.0044 0.38  
3238: 64 23 42  0   64 21 43  0             247886.7415  -0.0197  0.050  -0.0198 0.38  
3239: 64 22 42  0   64 22 43  0             247886.7415  -0.0197  0.050  -0.0198 0.62  
3240: 63 22 42  0   63 20 43  0             247948.6746  -0.0350  0.050  -0.0350 0.62  
3241: 63 21 42  0   63 21 43  0             247948.6746  -0.0350  0.050  -0.0350 0.38  
3242: 62 21 42  0   62 19 43  0             248008.4575  -0.0594  0.050  -0.0595 0.38  
3243: 62 20 42  0   62 20 43  0             248008.4575  -0.0594  0.050  -0.0595 0.62  
3244: 61 20 42  0   61 18 43  0             248066.2569   0.0160  0.050   0.0160 0.62  
3245: 61 19 42  0   61 19 43  0             248066.2569   0.0160  0.050   0.0160 0.38  
3246: 60 19 42  0   60 17 43  0             248121.9088  -0.0287  0.050  -0.0287 0.38  
3247: 60 18 42  0   60 18 43  0             248121.9088  -0.0287  0.050  -0.0287 0.62  
3248: 59 18 42  0   59 16 43  0             248175.6402  -0.0217  0.050  -0.0217 0.62  
3249: 59 17 42  0   59 17 43  0             248175.6402  -0.0217  0.050  -0.0217 0.38  
3250: 58 16 42  0   58 16 43  0             248227.4954   0.0271  0.050   0.0272 0.62  
3251: 58 17 42  0   58 15 43  0             248227.4954   0.0271  0.050   0.0272 0.38  
3252: 57 15 42  0   57 15 43  0             248277.4140   0.0047  0.050   0.0048 0.38  
3253: 57 16 42  0   57 14 43  0             248277.4140   0.0047  0.050   0.0048 0.62  
3254: 56 14 42  0   56 14 43  0             248325.5109  -0.0260  0.050  -0.0260 0.62  
3255: 56 15 42  0   56 13 43  0             248325.5109  -0.0260  0.050  -0.0260 0.38  
3256: 55 14 42  0   55 12 43  0             248371.8885  -0.0135  0.050  -0.0135 0.62  
3257: 55 13 42  0   55 13 43  0             248371.8885  -0.0135  0.050  -0.0135 0.38  
3258: 54 13 42  0   54 11 43  0             248416.5616   0.0071  0.050   0.0072 0.38  
3259: 54 12 42  0   54 12 43  0             248416.5616   0.0071  0.050   0.0072 0.62  
3260: 53 11 42  0   53 11 43  0             248459.5193  -0.0235  0.050  -0.0235 0.38  
3261: 53 12 42  0   53 10 43  0             248459.5193  -0.0235  0.050  -0.0235 0.62  
3262: 52 11 42  0   52  9 43  0             248500.8718  -0.0433  0.050  -0.0433 0.38  
3263: 52 10 42  0   52 10 43  0             248500.8718  -0.0433  0.050  -0.0433 0.62  
3264: 19 14  5  0   18 12  6  0             248505.8711   0.0117  0.050               
3265: 51 10 42  0   51  8 43  0             248540.6928  -0.0251  0.050  -0.0251 0.62  
3266: 51  9 42  0   51  9 43  0             248540.6928  -0.0251  0.050  -0.0251 0.38  
3267: 16  7 10  0   15  5 11  0             248553.7638  -0.0211  0.050  -0.0211 0.37  
3268: 16  6 10  0   15  4 11  0             248553.7638  -0.0210  0.050  -0.0211 0.63  
3269: 50  9 42  0   50  7 43  0             248579.0059   0.0087  0.050   0.0087 0.37  
3270: 50  8 42  0   50  8 43  0             248579.0059   0.0087  0.050   0.0087 0.63  
3271: 49  8 42  0   49  6 43  0             248615.7826  -0.0149  0.050  -0.0150 0.62  
3272: 49  7 42  0   49  7 43  0             248615.7826  -0.0149  0.050  -0.0150 0.38  
3273: 48  7 42  0   48  5 43  0             248651.1423  -0.0207  0.050  -0.0208 0.37  
3274: 48  6 42  0   48  6 43  0             248651.1423  -0.0207  0.050  -0.0208 0.63  
3275: 47  6 42  0   47  4 43  0             248685.1470   0.0105  0.050   0.0105 0.63  
3276: 47  5 42  0   47  5 43  0             248685.1470   0.0105  0.050   0.0105 0.37  
3277: 46  5 42  0   46  3 43  0             248717.7108  -0.0488  0.050  -0.0489 0.38  
3278: 46  4 42  0   46  4 43  0             248717.7108  -0.0488  0.050  -0.0489 0.62  
3279: 42  1 42  0   41  1 41  0             248722.9506  -0.0229  0.050  -0.0230 0.38  
3280: 42  0 42  0   41  0 41  0             248722.9506  -0.0229  0.050  -0.0230 0.62  
3281: 41  2 40  0   40  2 39  0             248725.1751  -0.0254  0.050  -0.0254 0.62  
3282: 41  1 40  0   40  1 39  0             248725.1751  -0.0254  0.050  -0.0254 0.38  
3283: 40  3 38  0   39  3 37  0             248727.0195  -0.0098  0.050  -0.0099 0.37  
3284: 40  2 38  0   39  2 37  0             248727.0195  -0.0098  0.050  -0.0099 0.63  
3285: 39  4 36  0   38  4 35  0             248728.5546  -0.0138  0.050  -0.0138 0.62  
3286: 39  3 36  0   38  3 35  0             248728.5546  -0.0138  0.050  -0.0138 0.38  
3287: 38  5 34  0   37  5 33  0             248729.9447  -0.0034  0.050  -0.0034 0.37  
3288: 38  4 34  0   37  4 33  0             248729.9447  -0.0034  0.050  -0.0034 0.63  
3289: 37  6 32  0   36  6 31  0             248731.3450   0.0113  0.050   0.0113 0.62  
3290: 37  5 32  0   36  5 31  0             248731.3450   0.0113  0.050   0.0113 0.38  
3291: 36  7 30  0   35  7 29  0             248732.9709   0.0259  0.050   0.0259 0.37  
3292: 36  6 30  0   35  6 29  0             248732.9709   0.0259  0.050   0.0259 0.63  
3293: 35  8 28  0   34  8 27  0             248735.1001   0.0104  0.050   0.0105 0.62  
3294: 35  7 28  0   34  7 27  0             248735.1001   0.0104  0.050   0.0105 0.38  
3295: 34  9 26  0   33  9 25  0             248738.2404   0.0198  0.050   0.0198 0.38  
3296: 34  8 26  0   33  8 25  0             248738.2404   0.0198  0.050   0.0198 0.62  
3297: 33 10 24  0   32 10 23  0             248743.0489   0.0096  0.050   0.0096 0.62  
3298: 33  9 24  0   32  9 23  0             248743.0489   0.0096  0.050   0.0096 0.38  
3299: 32 11 22  0   31 11 21  0             248750.6861  -0.0005  0.050  -0.0006 0.38  
3300: 32 10 22  0   31 10 21  0             248750.6861  -0.0005  0.050  -0.0006 0.62  
3301: 31 12 20  0   30 12 19  0             248763.0960  -0.0246  0.050  -0.0246 0.62  
3302: 31 11 20  0   30 11 19  0             248763.0960  -0.0246  0.050  -0.0246 0.38  
3303: 30 13 18  0   29 13 17  0             248783.9131   0.0118  0.050   0.0119 0.38  
3304: 30 12 18  0   29 12 17  0             248783.9131   0.0118  0.050   0.0119 0.62  
3305: 29 14 16  0   28 14 15  0             248819.9584  -0.0068  0.050  -0.0069 0.63  
3306: 29 13 16  0   28 13 15  0             248819.9584  -0.0068  0.050  -0.0069 0.37  
3307: 28 15 14  0   27 15 13  0             248886.0253  -0.0331  0.050  -0.0333 0.37  
3308: 28 14 14  0   27 14 13  0             248886.0253  -0.0333  0.050  -0.0333 0.63  
3309: 27 16 12  0   26 16 11  0             249017.4722   0.0243  0.050  -0.0065 0.62  
3310: 27 15 12  0   26 15 11  0             249017.4722  -0.0577  0.050  -0.0065 0.38  
3311: 20 16  4  0   19 14  5  0             249296.5409   0.0001  0.050               
3312: 26 17 10  0   25 17  9  0             249309.1617  -0.0223  0.050               
3313: 26 16 10  0   25 16  9  0             249322.8144  -0.0232  0.050               
3314: 18 18  1  0   17 16  2  0             249604.2760   0.0064  0.050               
3315: 25 18  8  0   24 18  7  0             249748.9999  -0.0151  0.050               
3316: 24 20  4  0   23 20  3  0             249763.4792  -0.0217  0.050               
3317: 29 22  7  0   28 24  4  0             249791.2221   0.0540  0.050               
3318: 19 16  4  0   18 14  5  0             250072.7222  -0.0572  0.050               
3319: 25 24  2  0   24 24  1  0             250579.5352   0.3003  0.050  -0.0325 0.50  
3320: 25 24  1  0   24 24  0  0             250579.5352  -0.3654  0.050  -0.0325 0.50  
3321: 25 17  8  0   24 17  7  0             250661.1339   0.0000  0.050               
3322: 20 17  3  0   19 15  4  0             251739.3496  -0.0095  0.050               
3323: 19 17  3  0   18 15  4  0             252283.8104  -0.0533  0.050               
3324: 25 23  3  0   24 23  2  0             252371.1180  -0.0059  0.050               
3325: 25 23  2  0   24 23  1  0             252389.3338  -0.0466  0.050               
3326: 19 15  5  0   18 13  6  0             252696.8349  -0.0541  0.050               
3327: 77 35 43  0   77 33 44  0             252801.2878  -0.0207  0.050  -0.0208 0.38  
3328: 77 34 43  0   77 34 44  0             252801.2878  -0.0207  0.050  -0.0208 0.62  
3329: 76 34 43  0   76 32 44  0             252893.0084   0.0652  0.050   0.0652 0.63  
3330: 76 33 43  0   76 33 44  0             252893.0084   0.0652  0.050   0.0652 0.37  
3331: 75 33 43  0   75 31 44  0             252981.6769  -0.0797  0.050  -0.0798 0.38  
3332: 75 32 43  0   75 32 44  0             252981.6769  -0.0797  0.050  -0.0798 0.62  
3333: 74 32 43  0   74 30 44  0             253067.8509   0.0334  0.050   0.0334 0.62  
3334: 74 31 43  0   74 31 44  0             253067.8509   0.0334  0.050   0.0334 0.38  
3335: 73 31 43  0   73 29 44  0             253151.2345   0.0418  0.050   0.0418 0.37  
3336: 73 30 43  0   73 30 44  0             253151.2345   0.0418  0.050   0.0418 0.63  
3337: 72 30 43  0   72 28 44  0             253231.8955  -0.0523  0.050  -0.0524 0.62  
3338: 72 29 43  0   72 29 44  0             253231.8955  -0.0523  0.050  -0.0524 0.38  
3339: 71 29 43  0   71 27 44  0             253310.1454  -0.0023  0.050  -0.0023 0.38  
3340: 71 28 43  0   71 28 44  0             253310.1454  -0.0023  0.050  -0.0023 0.62  
3341: 70 28 43  0   70 26 44  0             253385.8556   0.0001  0.050   0.0002 0.63  
3342: 70 27 43  0   70 27 44  0             253385.8556   0.0001  0.050   0.0002 0.37  
3343: 18 11  7  0   17  9  8  0             253409.3540  -0.0357  0.050               
3344: 18 12  7  0   17 10  8  0             253433.3403   0.0017  0.050               
3345: 69 26 43  0   69 26 44  0             253459.1109  -0.0221  0.050  -0.0221 0.62  
3346: 69 27 43  0   69 25 44  0             253459.1109  -0.0221  0.050  -0.0221 0.38  
3347: 68 26 43  0   68 24 44  0             253530.0199  -0.0215  0.050  -0.0216 0.63  
3348: 68 25 43  0   68 25 44  0             253530.0199  -0.0215  0.050  -0.0216 0.37  
3349: 67 25 43  0   67 23 44  0             253598.6789   0.0385  0.050   0.0386 0.37  
3350: 67 24 43  0   67 24 44  0             253598.6789   0.0385  0.050   0.0386 0.63  
3351: 66 24 43  0   66 22 44  0             253664.9786  -0.0098  0.050               
3352: 65 22 43  0   65 22 44  0             253729.1163  -0.0268  0.050  -0.0268 0.63  
3353: 65 23 43  0   65 21 44  0             253729.1163  -0.0268  0.050  -0.0268 0.37  
3354: 64 22 43  0   64 20 44  0             253791.1581  -0.0026  0.050  -0.0026 0.62  
3355: 64 21 43  0   64 21 44  0             253791.1581  -0.0026  0.050  -0.0026 0.38  
3356: 63 21 43  0   63 19 44  0             253851.0726  -0.0240  0.050  -0.0240 0.38  
3357: 63 20 43  0   63 20 44  0             253851.0726  -0.0240  0.050  -0.0240 0.62  
3358: 62 20 43  0   62 18 44  0             253908.9752  -0.0298  0.050  -0.0298 0.62  
3359: 62 19 43  0   62 19 44  0             253908.9752  -0.0298  0.050  -0.0298 0.38  
3360: 61 19 43  0   61 17 44  0             253964.9382  -0.0008  0.050  -0.0009 0.38  
3361: 61 18 43  0   61 18 44  0             253964.9382  -0.0008  0.050  -0.0009 0.62  
3362: 60 18 43  0   60 16 44  0             254018.9082  -0.0427  0.050  -0.0427 0.62  
3363: 60 17 43  0   60 17 44  0             254018.9082  -0.0427  0.050  -0.0427 0.38  
3364: 59 17 43  0   59 15 44  0             254071.0731  -0.0187  0.050  -0.0187 0.38  
3365: 59 16 43  0   59 16 44  0             254071.0731  -0.0187  0.050  -0.0187 0.62  
3366: 58 16 43  0   58 14 44  0             254121.3874  -0.0244  0.050  -0.0245 0.63  
3367: 58 15 43  0   58 15 44  0             254121.3874  -0.0244  0.050  -0.0245 0.37  
3368: 57 15 43  0   57 13 44  0             254169.9545  -0.0057  0.050  -0.0057 0.37  
3369: 57 14 43  0   57 14 44  0             254169.9545  -0.0057  0.050  -0.0057 0.63  
3370: 17  8  9  0   16  6 10  0             254186.3734  -0.0131  0.050  -0.0179 0.62  
3371: 17  9  9  0   16  7 10  0             254186.3734  -0.0257  0.050  -0.0179 0.38  
3372: 56 14 43  0   56 12 44  0             254216.7977   0.0126  0.050   0.0126 0.62  
3373: 56 13 43  0   56 13 44  0             254216.7977   0.0126  0.050   0.0126 0.38  
3374: 55 13 43  0   55 11 44  0             254261.9000  -0.0336  0.050  -0.0337 0.37  
3375: 55 12 43  0   55 12 44  0             254261.9000  -0.0336  0.050  -0.0337 0.63  
3376: 54 12 43  0   54 10 44  0             254305.4317  -0.0206  0.050  -0.0206 0.63  
3377: 54 11 43  0   54 11 44  0             254305.4317  -0.0206  0.050  -0.0206 0.37  
3378: 53 11 43  0   53  9 44  0             254347.3823  -0.0039  0.050  -0.0039 0.38  
3379: 53 10 43  0   53 10 44  0             254347.3823  -0.0039  0.050  -0.0039 0.62  
3380: 52  9 43  0   52  9 44  0             254387.7732  -0.0067  0.050  -0.0068 0.38  
3381: 52 10 43  0   52  8 44  0             254387.7732  -0.0067  0.050  -0.0068 0.62  
3382: 51  9 43  0   51  7 44  0             254426.6740  -0.0030  0.050  -0.0030 0.37  
3383: 51  8 43  0   51  8 44  0             254426.6740  -0.0030  0.050  -0.0030 0.63  
3384: 50  8 43  0   50  6 44  0             254464.1041  -0.0158  0.050  -0.0158 0.62  
3385: 50  7 43  0   50  7 44  0             254464.1041  -0.0158  0.050  -0.0158 0.38  
3386: 16  6 11  0   15  4 12  0             254488.1540  -0.0429  0.050  -0.0430 0.63  
3387: 16  5 11  0   15  3 12  0             254488.1540  -0.0429  0.050  -0.0430 0.37  
3388: 49  7 43  0   49  5 44  0             254500.1531   0.0026  0.050   0.0027 0.37  
3389: 49  6 43  0   49  6 44  0             254500.1531   0.0026  0.050   0.0027 0.63  
3390: 47  5 43  0   47  3 44  0             254568.1095  -0.0268  0.050  -0.0268 0.38  
3391: 47  4 43  0   47  4 44  0             254568.1095  -0.0268  0.050  -0.0268 0.62  
3392: 43  1 43  0   42  1 42  0             254573.5710  -0.0216  0.050  -0.0216 0.37  
3393: 43  0 43  0   42  0 42  0             254573.5710  -0.0216  0.050  -0.0216 0.63  
3394: 42  2 41  0   41  2 40  0             254575.7753  -0.0331  0.050  -0.0331 0.62  
3395: 42  1 41  0   41  1 40  0             254575.7753  -0.0331  0.050  -0.0331 0.38  
3396: 41  3 39  0   40  3 38  0             254577.5795  -0.0317  0.050  -0.0317 0.38  
3397: 41  2 39  0   40  2 38  0             254577.5795  -0.0317  0.050  -0.0317 0.62  
3398: 40  3 37  0   39  3 36  0             254579.0766  -0.0299  0.050  -0.0299 0.37  
3399: 40  4 37  0   39  4 36  0             254579.0766  -0.0299  0.050  -0.0299 0.63  
3400: 39  5 35  0   38  5 34  0             254580.4013  -0.0186  0.050  -0.0186 0.37  
3401: 39  4 35  0   38  4 34  0             254580.4013  -0.0186  0.050  -0.0186 0.63  
3402: 38  6 33  0   37  6 32  0             254581.7051  -0.0031  0.050  -0.0032 0.63  
3403: 38  5 33  0   37  5 32  0             254581.7051  -0.0031  0.050  -0.0032 0.37  
3404: 37  7 31  0   36  7 30  0             254583.1653  -0.0113  0.050  -0.0114 0.38  
3405: 37  6 31  0   36  6 30  0             254583.1653  -0.0113  0.050  -0.0114 0.62  
3406: 36  7 29  0   35  7 28  0             254585.0956  -0.0115  0.050  -0.0115 0.37  
3407: 36  8 29  0   35  8 28  0             254585.0956  -0.0115  0.050  -0.0115 0.63  
3408: 35  8 27  0   34  8 26  0             254587.8951  -0.0116  0.050  -0.0117 0.63  
3409: 35  9 27  0   34  9 26  0             254587.8951  -0.0116  0.050  -0.0117 0.37  
3410: 34  9 25  0   33  9 24  0             254592.1870  -0.0054  0.050  -0.0054 0.37  
3411: 34 10 25  0   33 10 24  0             254592.1870  -0.0054  0.050  -0.0054 0.63  
3412: 33 10 23  0   32 10 22  0             254598.9398  -0.0054  0.050  -0.0054 0.62  
3413: 33 11 23  0   32 11 22  0             254598.9398  -0.0054  0.050  -0.0054 0.38  
3414: 32 11 21  0   31 11 20  0             254609.7869  -0.0183  0.050  -0.0183 0.37  
3415: 32 12 21  0   31 12 20  0             254609.7869  -0.0183  0.050  -0.0183 0.63  
3416: 31 12 19  0   30 12 18  0             254627.6548  -0.0134  0.050  -0.0134 0.63  
3417: 31 13 19  0   30 13 18  0             254627.6548  -0.0134  0.050  -0.0134 0.37  
3418: 15  3 13  0   14  1 14  0             254634.3747  -0.0484  0.050  -0.0484 0.38  
3419: 15  2 13  0   14  0 14  0             254634.3747  -0.0484  0.050  -0.0484 0.62  
3420: 30 13 17  0   29 13 16  0             254657.9814   0.0038  0.050   0.0039 0.37  
3421: 30 14 17  0   29 14 16  0             254657.9814   0.0038  0.050   0.0039 0.63  
3422: 44  2 43  0   44  0 44  0             254660.4505  -0.0626  0.050  -0.0627 0.62  
3423: 44  1 43  0   44  1 44  0             254660.4505  -0.0626  0.050  -0.0627 0.38  
3424: 29 15 15  0   28 15 14  0             254711.7750  -0.0104  0.050  -0.0105 0.38  
3425: 29 14 15  0   28 14 14  0             254711.7750  -0.0105  0.050  -0.0105 0.62  
3426: 25 22  3  0   24 22  2  0             254810.7100  -0.0101  0.050               
3427: 28 16 13  0   27 16 12  0             254813.9332  -0.0009  0.050  -0.0039 0.63  
3428: 28 15 13  0   27 15 12  0             254813.9332  -0.0088  0.050  -0.0039 0.37  
3429: 25 19  7  0   24 19  6  0             254932.2190   0.0113  0.050               
3430: 27 17 11  0   26 17 10  0             255028.3202  -0.0408  0.050               
3431: 27 16 11  0   26 16 10  0             255030.0754   0.0071  0.050               
3432: 24 18  6  0   23 18  5  0             255490.3215   0.1359  0.050  -0.0150 0.52  
3433: 26 18  9  0   25 18  8  0             255490.3215  -0.1809  0.050  -0.0150 0.48  
3434: 26 17  9  0   25 17  8  0             255664.6405  -0.0263  0.050               
3435: 24 19  5  0   23 19  4  0             256084.1437   0.0047  0.050               
3436: 25 21  5  0   24 21  4  0             256721.0945  -0.0079  0.050               
3437: 19 18  1  0   18 16  2  0             257073.7582   0.0220  0.050               
3438: 25 20  6  0   24 20  5  0             257412.2893  -0.0211  0.050               
3439: 19 18  2  0   18 16  3  0             257722.0540  -0.0022  0.050               
3440: 19 13  6  0   18 11  7  0             257805.0071  -0.0364  0.050               
3441: 82 39 44  0   82 37 45  0             258254.4811   0.0534  0.050   0.0535 0.37  
3442: 82 38 44  0   82 38 45  0             258254.4811   0.0534  0.050   0.0535 0.63  
3443: 19 14  6  0   18 12  7  0             258423.8695   0.0129  0.050               
3444: 80 36 44  0   80 36 45  0             258456.2963  -0.0092  0.050  -0.0093 0.62  
3445: 80 37 44  0   80 35 45  0             258456.2963  -0.0092  0.050  -0.0093 0.38  
3446: 20 15  5  0   19 13  6  0             258519.6268  -0.0006  0.050               
3447: 79 36 44  0   79 34 45  0             258552.8045  -0.0157  0.050  -0.0157 0.62  
3448: 79 35 44  0   79 35 45  0             258552.8045  -0.0157  0.050  -0.0157 0.38  
3449: 78 35 44  0   78 33 45  0             258646.5629   0.0862  0.050   0.0863 0.37  
3450: 78 34 44  0   78 34 45  0             258646.5629   0.0862  0.050   0.0863 0.63  
3451: 77 33 44  0   77 33 45  0             258737.3548   0.0129  0.050   0.0129 0.37  
3452: 77 34 44  0   77 32 45  0             258737.3548   0.0129  0.050   0.0129 0.63  
3453: 76 32 44  0   76 32 45  0             258825.4508  -0.0308  0.050  -0.0309 0.63  
3454: 76 33 44  0   76 31 45  0             258825.4508  -0.0308  0.050  -0.0309 0.37  
3455: 75 31 44  0   75 31 45  0             258910.9676   0.0072  0.050   0.0072 0.37  
3456: 75 32 44  0   75 30 45  0             258910.9676   0.0072  0.050   0.0072 0.63  
3457: 74 31 44  0   74 29 45  0             258993.8502   0.0089  0.050   0.0090 0.38  
3458: 74 30 44  0   74 30 45  0             258993.8502   0.0089  0.050   0.0090 0.62  
3459: 25 21  4  0   24 21  3  0             259004.4098  -0.0231  0.050               
3460: 73 30 44  0   73 28 45  0             259074.1865   0.0003  0.050   0.0003 0.62  
3461: 73 29 44  0   73 29 45  0             259074.1865   0.0003  0.050   0.0003 0.38  
3462: 72 29 44  0   72 27 45  0             259152.0229  -0.0332  0.050  -0.0333 0.37  
3463: 72 28 44  0   72 28 45  0             259152.0229  -0.0332  0.050  -0.0333 0.63  
3464: 71 28 44  0   71 26 45  0             259227.4567  -0.0543  0.050  -0.0544 0.63  
3465: 71 27 44  0   71 27 45  0             259227.4567  -0.0543  0.050  -0.0544 0.37  
3466: 70 26 44  0   70 26 45  0             259300.6230   0.0136  0.050   0.0137 0.63  
3467: 70 27 44  0   70 25 45  0             259300.6230   0.0136  0.050   0.0137 0.37  
3468: 69 25 44  0   69 25 45  0             259371.3749  -0.0337  0.050  -0.0337 0.37  
3469: 69 26 44  0   69 24 45  0             259371.3749  -0.0337  0.050  -0.0337 0.63  
3470: 68 25 44  0   68 23 45  0             259439.9207  -0.0446  0.050  -0.0446 0.37  
3471: 68 24 44  0   68 24 45  0             259439.9207  -0.0446  0.050  -0.0446 0.63  
3472: 67 24 44  0   67 22 45  0             259506.3283  -0.0066  0.050  -0.0066 0.62  
3473: 67 23 44  0   67 23 45  0             259506.3283  -0.0066  0.050  -0.0066 0.38  
3474: 66 22 44  0   66 22 45  0             259570.5531  -0.0185  0.050  -0.0185 0.62  
3475: 66 23 44  0   66 21 45  0             259570.5531  -0.0185  0.050  -0.0185 0.38  
3476: 65 22 44  0   65 20 45  0             259632.7409   0.0119  0.050   0.0119 0.62  
3477: 65 21 44  0   65 21 45  0             259632.7409   0.0119  0.050   0.0119 0.38  
3478: 18 10  8  0   17  8  9  0             259664.1577  -0.0794  0.050               
3479: 18 11  8  0   17  9  9  0             259665.4600   0.0989  0.050               
3480: 25 18  7  0   24 18  6  0             259693.5994  -0.0052  0.050               
3481: 62 18 44  0   62 18 45  0             259807.2378  -0.0051  0.050  -0.0052 0.62  
3482: 62 19 44  0   62 17 45  0             259807.2378  -0.0051  0.050  -0.0052 0.38  
3483: 61 17 44  0   61 17 45  0             259861.6072   0.0108  0.050   0.0108 0.38  
3484: 61 18 44  0   61 16 45  0             259861.6072   0.0108  0.050   0.0108 0.62  
3485: 60 17 44  0   60 15 45  0             259914.1039  -0.0184  0.050  -0.0185 0.38  
3486: 60 16 44  0   60 16 45  0             259914.1039  -0.0184  0.050  -0.0185 0.62  
3487: 59 15 44  0   59 15 45  0             259964.8665  -0.0021  0.050  -0.0021 0.38  
3488: 59 16 44  0   59 14 45  0             259964.8665  -0.0021  0.050  -0.0021 0.62  
3489: 58 14 44  0   58 14 45  0             260013.8890   0.0072  0.050   0.0073 0.63  
3490: 58 15 44  0   58 13 45  0             260013.8890   0.0072  0.050   0.0073 0.37  
3491: 57 14 44  0   57 12 45  0             260061.1887  -0.0187  0.050  -0.0187 0.62  
3492: 57 13 44  0   57 13 45  0             260061.1887  -0.0187  0.050  -0.0187 0.38  
3493: 56 13 44  0   56 11 45  0             260106.8595  -0.0310  0.050  -0.0311 0.38  
3494: 56 12 44  0   56 12 45  0             260106.8595  -0.0310  0.050  -0.0311 0.62  
3495: 55 11 44  0   55 11 45  0             260150.9488  -0.0265  0.050  -0.0265 0.38  
3496: 55 12 44  0   55 10 45  0             260150.9488  -0.0265  0.050  -0.0265 0.62  
3497: 17  7 10  0   16  5 11  0             260176.9804  -0.0005  0.050  -0.0007 0.38  
3498: 17  8 10  0   16  6 11  0             260176.9804  -0.0008  0.050  -0.0007 0.62  
3499: 54 10 44  0   54 10 45  0             260193.4843  -0.0201  0.050  -0.0202 0.62  
3500: 54 11 44  0   54  9 45  0             260193.4843  -0.0201  0.050  -0.0202 0.38  
3501: 53  9 44  0   53  9 45  0             260234.5170  -0.0034  0.050  -0.0034 0.38  
3502: 53 10 44  0   53  8 45  0             260234.5170  -0.0034  0.050  -0.0034 0.62  
3503: 52  8 44  0   52  8 45  0             260274.0638  -0.0007  0.050  -0.0008 0.63  
3504: 52  9 44  0   52  7 45  0             260274.0638  -0.0007  0.050  -0.0008 0.37  
3505: 51  7 44  0   51  7 45  0             260312.1495  -0.0278  0.050  -0.0278 0.37  
3506: 51  8 44  0   51  6 45  0             260312.1495  -0.0278  0.050  -0.0278 0.63  
3507: 50  6 44  0   50  6 45  0             260348.8920  -0.0065  0.050  -0.0066 0.62  
3508: 50  7 44  0   50  5 45  0             260348.8920  -0.0065  0.050  -0.0066 0.38  
3509: 49  6 44  0   49  4 45  0             260384.2423  -0.0246  0.050  -0.0246 0.62  
3510: 49  5 44  0   49  5 45  0             260384.2423  -0.0246  0.050  -0.0246 0.38  
3511: 16  4 12  0   15  2 13  0             260403.0625  -0.0037  0.050  -0.0037 0.62  
3512: 16  5 12  0   15  3 13  0             260403.0625  -0.0037  0.050  -0.0037 0.38  
3513: 48  4 44  0   48  4 45  0             260418.3136  -0.0069  0.050  -0.0070 0.62  
3514: 48  5 44  0   48  3 45  0             260418.3136  -0.0069  0.050  -0.0070 0.38  
3515: 44  0 44  0   43  0 43  0             260424.0639  -0.0323  0.050  -0.0323 0.63  
3516: 44  1 44  0   43  1 43  0             260424.0639  -0.0323  0.050  -0.0323 0.37  
3517: 43  2 42  0   42  2 41  0             260426.2576  -0.0433  0.050  -0.0433 0.62  
3518: 43  1 42  0   42  1 41  0             260426.2576  -0.0433  0.050  -0.0433 0.38  
3519: 42  2 40  0   41  2 39  0             260428.0412  -0.0368  0.050  -0.0368 0.62  
3520: 42  3 40  0   41  3 39  0             260428.0412  -0.0368  0.050  -0.0368 0.38  
3521: 41  3 38  0   40  3 37  0             260429.5014  -0.0288  0.050  -0.0289 0.37  
3522: 41  4 38  0   40  4 37  0             260429.5014  -0.0288  0.050  -0.0289 0.63  
3523: 40  5 36  0   39  5 35  0             260430.7564  -0.0226  0.050  -0.0226 0.37  
3524: 40  4 36  0   39  4 35  0             260430.7564  -0.0226  0.050  -0.0226 0.63  
3525: 39  5 34  0   38  5 33  0             260431.9577  -0.0159  0.050  -0.0160 0.38  
3526: 39  6 34  0   38  6 33  0             260431.9577  -0.0159  0.050  -0.0160 0.62  
3527: 38  7 32  0   37  7 31  0             260433.2831  -0.0234  0.050  -0.0235 0.38  
3528: 38  6 32  0   37  6 31  0             260433.2831  -0.0234  0.050  -0.0235 0.62  
3529: 37  8 30  0   36  8 29  0             260435.0266  -0.0110  0.050  -0.0110 0.62  
3530: 37  7 30  0   36  7 29  0             260435.0266  -0.0110  0.050  -0.0110 0.38  
3531: 36  8 28  0   35  8 27  0             260437.5185  -0.0163  0.050  -0.0164 0.62  
3532: 36  9 28  0   35  9 27  0             260437.5185  -0.0163  0.050  -0.0164 0.38  
3533: 35 10 26  0   34 10 25  0             260441.3270  -0.0182  0.050  -0.0182 0.62  
3534: 35  9 26  0   34  9 25  0             260441.3270  -0.0182  0.050  -0.0182 0.38  
3535: 34 11 24  0   33 11 23  0             260447.3192  -0.0004  0.050  -0.0004 0.38  
3536: 34 10 24  0   33 10 23  0             260447.3192  -0.0004  0.050  -0.0004 0.62  
3537: 47  3 44  0   47  3 45  0             260451.1147   0.0180  0.050   0.0181 0.38  
3538: 47  4 44  0   47  2 45  0             260451.1147   0.0180  0.050   0.0181 0.62  
3539: 33 11 22  0   32 11 21  0             260456.8503   0.0033  0.050   0.0033 0.38  
3540: 33 12 22  0   32 12 21  0             260456.8503   0.0033  0.050   0.0033 0.62  
3541: 32 12 20  0   31 12 19  0             260472.2810  -0.0321  0.050  -0.0322 0.62  
3542: 32 13 20  0   31 13 19  0             260472.2810  -0.0321  0.050  -0.0322 0.38  
3543: 31 13 18  0   30 13 17  0             260498.0540  -0.0063  0.050  -0.0063 0.38  
3544: 31 14 18  0   30 14 17  0             260498.0540  -0.0063  0.050  -0.0063 0.62  
3545: 45  1 44  0   45  1 45  0             260512.9715   0.0107  0.050   0.0108 0.37  
3546: 45  2 44  0   45  0 45  0             260512.9715   0.0107  0.050   0.0108 0.63  
3547: 26 25  2  0   25 25  1  0             260528.8886   0.1368  0.050  -0.0458 0.50  
3548: 26 25  1  0   25 25  0  0             260528.8886  -0.2284  0.050  -0.0458 0.50  
3549: 30 15 16  0   29 15 15  0             260542.5548  -0.0011  0.050  -0.0011 0.38  
3550: 30 14 16  0   29 14 15  0             260542.5548  -0.0011  0.050  -0.0011 0.62  
3551: 29 16 14  0   28 16 13  0             260623.8312  -0.0096  0.050  -0.0099 0.62  
3552: 29 15 14  0   28 15 13  0             260623.8312  -0.0103  0.050  -0.0099 0.38  
3553: 28 17 12  0   27 17 11  0             260785.4035   0.1234  0.050   0.0046 0.38  
3554: 28 16 12  0   27 16 11  0             260785.4035  -0.0670  0.050   0.0046 0.62  
3555: 21 17  4  0   20 15  5  0             260892.5734   0.0023  0.050               
3556: 27 18 10  0   26 18  9  0             261141.0575  -0.0094  0.050               
3557: 27 17 10  0   26 17  9  0             261168.0875   0.0055  0.050               
3558: 26 19  8  0   25 19  7  0             261546.5811  -0.0005  0.050               
3559: 26 24  3  0   25 24  2  0             262299.6492   0.0392  0.050               
3560: 26 24  2  0   25 24  1  0             262310.1806  -0.0215  0.050               
3561: 20 18  2  0   19 16  3  0             262625.6968  -0.0140  0.050               
3562: 20 17  4  0   19 15  5  0             262866.7628  -0.0379  0.050               
3563: 26 18  8  0   25 18  7  0             263015.4492   0.0025  0.050               
3564: 89 44 45  0   89 44 46  0             263427.9938   0.0517  0.050   0.0518 0.62  
3565: 89 45 45  0   89 43 46  0             263427.9938   0.0517  0.050   0.0518 0.38  
3566: 87 42 45  0   87 42 46  0             263664.9903  -0.0663  0.050  -0.0664 0.62  
3567: 87 43 45  0   87 41 46  0             263664.9903  -0.0663  0.050  -0.0664 0.38  
3568: 19 19  0  0   18 17  1  0             263759.3285   0.0928  0.050               
3569: 19 19  1  0   18 17  2  0             263797.8432  -0.0099  0.050               
3570: 85 41 45  0   85 39 46  0             263889.2274   0.0157  0.050   0.0157 0.37  
3571: 85 40 45  0   85 40 46  0             263889.2274   0.0157  0.050   0.0157 0.63  
3572: 83 38 45  0   83 38 46  0             264101.0664   0.0877  0.050   0.0878 0.63  
3573: 83 39 45  0   83 37 46  0             264101.0664   0.0877  0.050   0.0878 0.37  
3574: 82 37 45  0   82 37 46  0             264202.3682  -0.0213  0.050  -0.0213 0.38  
3575: 82 38 45  0   82 36 46  0             264202.3682  -0.0213  0.050  -0.0213 0.62  
3576: 81 37 45  0   81 35 46  0             264300.9491   0.0411  0.050   0.0411 0.38  
3577: 81 36 45  0   81 36 46  0             264300.9491   0.0411  0.050   0.0411 0.62  
3578: 80 36 45  0   80 34 46  0             264396.6241   0.0243  0.050   0.0243 0.63  
3579: 80 35 45  0   80 35 46  0             264396.6241   0.0243  0.050   0.0243 0.37  
3580: 26 23  4  0   25 23  3  0             264445.2824   0.0042  0.050               
3581: 20 16  5  0   19 14  6  0             264469.8736  -0.0030  0.050               
3582: 79 35 45  0   79 33 46  0             264489.4876  -0.0415  0.050  -0.0415 0.38  
3583: 79 34 45  0   79 34 46  0             264489.4876  -0.0415  0.050  -0.0415 0.62  
3584: 78 34 45  0   78 32 46  0             264579.7100  -0.0493  0.050  -0.0493 0.62  
3585: 78 33 45  0   78 33 46  0             264579.7100  -0.0493  0.050  -0.0493 0.38  
3586: 26 23  3  0   25 23  2  0             264616.7756  -0.0438  0.050               
3587: 77 32 45  0   77 32 46  0             264667.3404  -0.0118  0.050  -0.0118 0.62  
3588: 77 33 45  0   77 31 46  0             264667.3404  -0.0118  0.050  -0.0118 0.38  
3589: 76 32 45  0   76 30 46  0             264752.3546  -0.0141  0.050  -0.0142 0.62  
3590: 76 31 45  0   76 31 46  0             264752.3546  -0.0141  0.050  -0.0142 0.38  
3591: 19 12  7  0   18 10  8  0             264808.0692  -0.0018  0.050               
3592: 75 30 45  0   75 30 46  0             264834.8632  -0.0053  0.050  -0.0054 0.63  
3593: 75 31 45  0   75 29 46  0             264834.8632  -0.0053  0.050  -0.0054 0.37  
3594: 19 13  7  0   18 11  8  0             264858.3825   0.0027  0.050               
3595: 74 29 45  0   74 29 46  0             264914.9105   0.0001  0.050   0.0002 0.37  
3596: 74 30 45  0   74 28 46  0             264914.9105   0.0001  0.050   0.0002 0.63  
3597: 73 28 45  0   73 28 46  0             264992.5763   0.0247  0.050   0.0247 0.62  
3598: 73 29 45  0   73 27 46  0             264992.5763   0.0247  0.050   0.0247 0.38  
3599: 72 27 45  0   72 27 46  0             265067.8478  -0.0009  0.050  -0.0010 0.38  
3600: 72 28 45  0   72 26 46  0             265067.8478  -0.0009  0.050  -0.0010 0.62  
3601: 71 26 45  0   71 26 46  0             265140.8399  -0.0174  0.050  -0.0175 0.62  
3602: 71 27 45  0   71 25 46  0             265140.8399  -0.0174  0.050  -0.0175 0.38  
3603: 70 26 45  0   70 24 46  0             265211.6216  -0.0103  0.050  -0.0103 0.62  
3604: 70 25 45  0   70 25 46  0             265211.6216  -0.0103  0.050  -0.0103 0.38  
3605: 69 24 45  0   69 24 46  0             265280.2238  -0.0020  0.050  -0.0020 0.63  
3606: 69 25 45  0   69 23 46  0             265280.2238  -0.0020  0.050  -0.0020 0.37  
3607: 68 23 45  0   68 23 46  0             265346.6629  -0.0286  0.050  -0.0287 0.37  
3608: 68 24 45  0   68 22 46  0             265346.6629  -0.0286  0.050  -0.0287 0.63  
3609: 67 22 45  0   67 22 46  0             265411.0810   0.0004  0.050   0.0004 0.63  
3610: 67 23 45  0   67 21 46  0             265411.0810   0.0004  0.050   0.0004 0.37  
3611: 66 22 45  0   66 20 46  0             265473.4355  -0.0079  0.050  -0.0080 0.62  
3612: 66 21 45  0   66 21 46  0             265473.4355  -0.0079  0.050  -0.0080 0.38  
3613: 65 20 45  0   65 20 46  0             265533.7517  -0.0783  0.050  -0.0783 0.62  
3614: 65 21 45  0   65 19 46  0             265533.7517  -0.0783  0.050  -0.0783 0.38  
3615: 64 20 45  0   64 18 46  0             265592.2960   0.0071  0.050   0.0072 0.63  
3616: 64 19 45  0   64 19 46  0             265592.2960   0.0071  0.050   0.0072 0.37  
3617: 63 18 45  0   63 18 46  0             265648.8693   0.0017  0.050   0.0017 0.63  
3618: 63 19 45  0   63 17 46  0             265648.8693   0.0017  0.050   0.0017 0.37  
3619: 25 20  5  0   24 20  4  0             265698.2353  -0.0241  0.050               
3620: 62 17 45  0   62 17 46  0             265703.6040  -0.0095  0.050  -0.0095 0.37  
3621: 62 18 45  0   62 16 46  0             265703.6040  -0.0095  0.050  -0.0095 0.63  
3622: 61 16 45  0   61 16 46  0             265756.5721  -0.0003  0.050  -0.0003 0.63  
3623: 61 17 45  0   61 15 46  0             265756.5721  -0.0003  0.050  -0.0003 0.37  
3624: 18  9  9  0   17  7 10  0             265764.8697   0.0253  0.050   0.0021 0.38  
3625: 18 10  9  0   17  8 10  0             265764.8697  -0.0119  0.050   0.0021 0.62  
3626: 60 16 45  0   60 14 46  0             265807.7858  -0.0037  0.050  -0.0038 0.63  
3627: 60 15 45  0   60 15 46  0             265807.7858  -0.0037  0.050  -0.0038 0.37  
3628: 59 14 45  0   59 14 46  0             265857.2936  -0.0157  0.050  -0.0158 0.63  
3629: 59 15 45  0   59 13 46  0             265857.2936  -0.0157  0.050  -0.0158 0.37  
3630: 58 13 45  0   58 13 46  0             265905.1711  -0.0042  0.050  -0.0042 0.38  
3631: 58 14 45  0   58 12 46  0             265905.1711  -0.0042  0.050  -0.0042 0.62  
3632: 57 12 45  0   57 12 46  0             265951.4139  -0.0159  0.050  -0.0160 0.62  
3633: 57 13 45  0   57 11 46  0             265951.4139  -0.0159  0.050  -0.0160 0.38  
3634: 56 11 45  0   56 11 46  0             265996.1015  -0.0135  0.050  -0.0135 0.37  
3635: 56 12 45  0   56 10 46  0             265996.1015  -0.0135  0.050  -0.0135 0.63  
3636: 55 10 45  0   55 10 46  0             266039.2467  -0.0250  0.050  -0.0250 0.62  
3637: 55 11 45  0   55  9 46  0             266039.2467  -0.0250  0.050  -0.0250 0.38  
3638: 20 18  3  0   19 16  4  0             266061.7936   0.0097  0.050               
3639: 54  9 45  0   54  9 46  0             266080.9135  -0.0266  0.050  -0.0266 0.38  
3640: 54 10 45  0   54  8 46  0             266080.9135  -0.0266  0.050  -0.0266 0.62  
3641: 53  8 45  0   53  8 46  0             266121.1462  -0.0135  0.050  -0.0136 0.63  
3642: 53  9 45  0   53  7 46  0             266121.1462  -0.0135  0.050  -0.0136 0.37  
3643: 17  7 11  0   16  5 12  0             266129.2008  -0.0001  0.050  -0.0001 0.37  
3644: 17  6 11  0   16  4 12  0             266129.2008  -0.0001  0.050  -0.0001 0.63  
3645: 52  8 45  0   52  6 46  0             266159.9457  -0.0234  0.050  -0.0234 0.62  
3646: 52  7 45  0   52  7 46  0             266159.9457  -0.0234  0.050  -0.0234 0.38  
3647: 51  6 45  0   51  6 46  0             266197.3961  -0.0100  0.050  -0.0100 0.62  
3648: 51  7 45  0   51  5 46  0             266197.3961  -0.0100  0.050  -0.0100 0.38  
3649: 50  6 45  0   50  4 46  0             266233.5104   0.0027  0.050   0.0027 0.62  
3650: 50  5 45  0   50  5 46  0             266233.5104   0.0027  0.050   0.0027 0.38  
3651: 21 18  3  0   20 16  4  0             266235.4373   0.0260  0.050               
3652: 49  4 45  0   49  4 46  0             266268.3156   0.0054  0.050   0.0055 0.63  
3653: 49  5 45  0   49  3 46  0             266268.3156   0.0054  0.050   0.0055 0.37  
3654: 45  0 45  0   44  0 44  0             266274.4823   0.0005  0.050   0.0005 0.50  
3655: 45  1 45  0   44  1 44  0             266274.4823   0.0005  0.050   0.0005 0.50  
3656: 44  1 43  0   43  1 42  0             266276.6555  -0.0199  0.050  -0.0199 0.50  
3657: 44  2 43  0   43  2 42  0             266276.6555  -0.0199  0.050  -0.0199 0.50  
3658: 42  4 39  0   41  4 38  0             266279.8260  -0.0108  0.050               
3659: 41  4 37  0   40  4 36  0             266281.0272   0.0046  0.050   0.0047 0.63  
3660: 41  5 37  0   40  5 36  0             266281.0272   0.0046  0.050   0.0047 0.37  
3661: 40  6 35  0   39  6 34  0             266282.1319   0.0052  0.050   0.0053 0.62  
3662: 40  5 35  0   39  5 34  0             266282.1319   0.0052  0.050   0.0053 0.38  
3663: 39  6 33  0   38  6 32  0             266283.3419   0.0115  0.050   0.0115 0.63  
3664: 39  7 33  0   38  7 32  0             266283.3419   0.0115  0.050   0.0115 0.37  
3665: 38  8 31  0   37  8 30  0             266284.8941   0.0197  0.050   0.0198 0.62  
3666: 38  7 31  0   37  7 30  0             266284.8941   0.0197  0.050   0.0198 0.38  
3667: 37  8 29  0   36  8 28  0             266287.0976   0.0038  0.050   0.0038 0.62  
3668: 37  9 29  0   36  9 28  0             266287.0976   0.0038  0.050   0.0038 0.38  
3669: 36 10 27  0   35 10 26  0             266290.4686  -0.0080  0.050  -0.0081 0.62  
3670: 36  9 27  0   35  9 26  0             266290.4686  -0.0080  0.050  -0.0081 0.38  
3671: 26 20  7  0   25 20  6  0             266291.3619   0.0078  0.050               
3672: 35 10 25  0   34 10 24  0             266295.7553  -0.0120  0.050  -0.0120 0.63  
3673: 35 11 25  0   34 11 24  0             266295.7553  -0.0120  0.050  -0.0120 0.37  
3674: 48  3 45  0   48  3 46  0             266301.8394  -0.0096  0.050  -0.0097 0.38  
3675: 48  4 45  0   48  2 46  0             266301.8394  -0.0096  0.050  -0.0097 0.62  
3676: 34 12 23  0   33 12 22  0             266304.1349  -0.0182  0.050  -0.0182 0.62  
3677: 34 11 23  0   33 11 22  0             266304.1349  -0.0182  0.050  -0.0182 0.38  
3678: 33 12 21  0   32 12 20  0             266317.6241   0.0006  0.050   0.0007 0.62  
3679: 33 13 21  0   32 13 20  0             266317.6241   0.0006  0.050   0.0007 0.38  
3680: 32 14 19  0   31 14 18  0             266339.6852  -0.0075  0.050  -0.0075 0.63  
3681: 32 13 19  0   31 13 18  0             266339.6852  -0.0075  0.050  -0.0075 0.37  
3682: 31 15 17  0   30 15 16  0             266376.9573  -0.0156  0.050  -0.0157 0.37  
3683: 31 14 17  0   30 14 16  0             266376.9573  -0.0156  0.050  -0.0157 0.63  
3684: 30 16 15  0   29 16 14  0             266442.9415   0.0290  0.050   0.0290 0.63  
3685: 30 15 15  0   29 15 14  0             266442.9415   0.0290  0.050   0.0290 0.37  
3686: 29 17 13  0   28 17 12  0             266567.8626   0.0047  0.050  -0.0073 0.38  
3687: 29 16 13  0   28 16 12  0             266567.8626  -0.0145  0.050  -0.0073 0.62  
3688: 26 22  5  0   25 22  4  0             266765.8388  -0.0349  0.050               
3689: 28 18 11  0   27 18 10  0             266830.0473  -0.0027  0.050               
3690: 28 17 11  0   27 17 10  0             266833.6533   0.0010  0.050               
3691: 25 19  6  0   24 19  5  0             267295.3086  -0.0066  0.050               
3692: 27 19  9  0   26 19  8  0             267361.5756  -0.0203  0.050               
3693: 27 18  9  0   26 18  8  0             267670.7211  -0.0195  0.050               
3694: 26 21  6  0   25 21  5  0             268005.4553   0.0056  0.050               
3695: 26 22  4  0   25 22  3  0             268356.0759  -0.0239  0.050               
3696: 21 16  5  0   20 14  6  0             268409.4717   0.0023  0.050               
3697: 20 14  6  0   19 12  7  0             268719.7715   0.0034  0.050               
3698: 87 41 46  0   87 41 47  0             269625.9850   0.0539  0.050   0.0539 0.38  
3699: 87 42 46  0   87 40 47  0             269625.9850   0.0539  0.050   0.0539 0.62  
3700: 86 40 46  0   86 40 47  0             269735.2918   0.0502  0.050   0.0502 0.62  
3701: 86 41 46  0   86 39 47  0             269735.2918   0.0502  0.050   0.0502 0.38  
3702: 20 15  6  0   19 13  7  0             269791.0759  -0.0103  0.050               
3703: 85 39 46  0   85 39 47  0             269841.5632   0.0001  0.050   0.0002 0.38  
3704: 85 40 46  0   85 38 47  0             269841.5632   0.0001  0.050   0.0002 0.62  
3705: 84 39 46  0   84 37 47  0             269945.0017   0.0411  0.050   0.0412 0.38  
3706: 84 38 46  0   84 38 47  0             269945.0017   0.0411  0.050   0.0412 0.62  
3707: 83 37 46  0   83 37 47  0             270045.5385   0.0398  0.050   0.0399 0.37  
3708: 83 38 46  0   83 36 47  0             270045.5385   0.0398  0.050   0.0399 0.63  
3709: 82 36 46  0   82 36 47  0             270143.2546   0.0143  0.050   0.0144 0.63  
3710: 82 37 46  0   82 35 47  0             270143.2546   0.0143  0.050   0.0144 0.37  
3711: 81 35 46  0   81 35 47  0             270238.2560   0.0087  0.050   0.0087 0.37  
3712: 81 36 46  0   81 34 47  0             270238.2560   0.0087  0.050   0.0087 0.63  
3713: 80 34 46  0   80 34 47  0             270330.5515  -0.0289  0.050  -0.0290 0.62  
3714: 80 35 46  0   80 33 47  0             270330.5515  -0.0289  0.050  -0.0290 0.38  
3715: 79 33 46  0   79 33 47  0             270420.3262   0.0266  0.050   0.0267 0.38  
3716: 79 34 46  0   79 32 47  0             270420.3262   0.0266  0.050   0.0267 0.62  
3717: 27 26  2  0   26 26  1  0             270478.4190   0.0940  0.050  -0.0058 0.50  
3718: 27 26  1  0   26 26  0  0             270478.4190  -0.1055  0.050  -0.0058 0.50  
3719: 78 32 46  0   78 32 47  0             270507.4837   0.0206  0.050   0.0207 0.62  
3720: 78 33 46  0   78 31 47  0             270507.4837   0.0206  0.050   0.0207 0.38  
3721: 77 32 46  0   77 30 47  0             270592.1227  -0.0057  0.050  -0.0057 0.62  
3722: 77 31 46  0   77 31 47  0             270592.1227  -0.0057  0.050  -0.0057 0.38  
3723: 76 30 46  0   76 30 47  0             270674.3319  -0.0204  0.050  -0.0204 0.63  
3724: 76 31 46  0   76 29 47  0             270674.3319  -0.0204  0.050  -0.0204 0.37  
3725: 75 30 46  0   75 28 47  0             270754.2086   0.0185  0.050   0.0185 0.62  
3726: 75 29 46  0   75 29 47  0             270754.2086   0.0185  0.050   0.0185 0.38  
3727: 74 28 46  0   74 28 47  0             270831.7285   0.0321  0.050   0.0322 0.62  
3728: 74 29 46  0   74 27 47  0             270831.7285   0.0321  0.050   0.0322 0.38  
3729: 73 28 46  0   73 26 47  0             270906.9507   0.0262  0.050   0.0263 0.62  
3730: 73 27 46  0   73 27 47  0             270906.9507   0.0262  0.050   0.0263 0.38  
3731: 72 26 46  0   72 26 47  0             270979.9161  -0.0109  0.050  -0.0109 0.62  
3732: 72 27 46  0   72 25 47  0             270979.9161  -0.0109  0.050  -0.0109 0.38  
3733: 71 26 46  0   71 24 47  0             271050.7248  -0.0307  0.050  -0.0308 0.62  
3734: 71 25 46  0   71 25 47  0             271050.7248  -0.0307  0.050  -0.0308 0.38  
3735: 70 24 46  0   70 24 47  0             271119.4562  -0.0046  0.050  -0.0046 0.63  
3736: 70 25 46  0   70 23 47  0             271119.4562  -0.0046  0.050  -0.0046 0.37  
3737: 19 11  8  0   18  9  9  0             271166.4392   0.0095  0.050               
3738: 19 12  8  0   18 10  9  0             271169.1458   0.0100  0.050               
3739: 69 23 46  0   69 23 47  0             271186.0912  -0.0015  0.050  -0.0015 0.38  
3740: 69 24 46  0   69 22 47  0             271186.0912  -0.0015  0.050  -0.0015 0.62  
3741: 68 22 46  0   68 22 47  0             271250.7034   0.0034  0.050   0.0035 0.62  
3742: 68 23 46  0   68 21 47  0             271250.7034   0.0034  0.050   0.0035 0.38  
3743: 67 22 46  0   67 20 47  0             271313.2968  -0.0335  0.050  -0.0335 0.62  
3744: 67 21 46  0   67 21 47  0             271313.2968  -0.0335  0.050  -0.0335 0.38  
3745: 66 21 46  0   66 19 47  0             271374.0075  -0.0238  0.050  -0.0239 0.38  
3746: 66 20 46  0   66 20 47  0             271374.0075  -0.0238  0.050  -0.0239 0.62  
3747: 65 19 46  0   65 19 47  0             271432.8221  -0.0270  0.050  -0.0271 0.38  
3748: 65 20 46  0   65 18 47  0             271432.8221  -0.0270  0.050  -0.0271 0.62  
3749: 20 19  1  0   19 17  2  0             271472.1393   0.0046  0.050               
3750: 64 19 46  0   64 17 47  0             271489.8102  -0.0188  0.050  -0.0188 0.37  
3751: 64 18 46  0   64 18 47  0             271489.8102  -0.0188  0.050  -0.0188 0.63  
3752: 63 17 46  0   63 17 47  0             271544.9979  -0.0178  0.050  -0.0179 0.37  
3753: 63 18 46  0   63 16 47  0             271544.9979  -0.0178  0.050  -0.0179 0.63  
3754: 62 16 46  0   62 16 47  0             271598.4460  -0.0070  0.050  -0.0070 0.63  
3755: 62 17 46  0   62 15 47  0             271598.4460  -0.0070  0.050  -0.0070 0.37  
3756: 61 16 46  0   61 14 47  0             271650.1657  -0.0181  0.050  -0.0182 0.62  
3757: 61 15 46  0   61 15 47  0             271650.1657  -0.0181  0.050  -0.0182 0.38  
3758: 60 15 46  0   60 13 47  0             271700.2461  -0.0042  0.050  -0.0042 0.38  
3759: 60 14 46  0   60 14 47  0             271700.2461  -0.0042  0.050  -0.0042 0.62  
3760: 59 13 46  0   59 13 47  0             271748.6763  -0.0177  0.050  -0.0177 0.37  
3761: 59 14 46  0   59 12 47  0             271748.6763  -0.0177  0.050  -0.0177 0.63  
3762: 18  8 10  0   17  6 11  0             271785.6322   0.0157  0.050   0.0154 0.63  
3763: 18  9 10  0   17  7 11  0             271785.6322   0.0147  0.050   0.0154 0.37  
3764: 58 13 46  0   58 11 47  0             271795.5446  -0.0106  0.050  -0.0107 0.37  
3765: 58 12 46  0   58 12 47  0             271795.5446  -0.0106  0.050  -0.0107 0.63  
3766: 57 11 46  0   57 11 47  0             271840.8676  -0.0063  0.050  -0.0064 0.38  
3767: 57 12 46  0   57 10 47  0             271840.8676  -0.0063  0.050  -0.0064 0.62  
3768: 20 19  2  0   19 17  3  0             271881.8523  -0.0252  0.050               
3769: 56 10 46  0   56 10 47  0             271884.6883  -0.0011  0.050  -0.0011 0.62  
3770: 56 11 46  0   56  9 47  0             271884.6883  -0.0011  0.050  -0.0011 0.38  
3771: 55 10 46  0   55  8 47  0             271927.0216  -0.0180  0.050  -0.0181 0.62  
3772: 55  9 46  0   55  9 47  0             271927.0216  -0.0180  0.050  -0.0181 0.38  
3773: 54  9 46  0   54  7 47  0             271967.9492  -0.0131  0.050  -0.0132 0.38  
3774: 54  8 46  0   54  8 47  0             271967.9492  -0.0131  0.050  -0.0132 0.62  
3775: 53  8 46  0   53  6 47  0             272007.5077   0.0133  0.050   0.0134 0.63  
3776: 53  7 46  0   53  7 47  0             272007.5077   0.0133  0.050   0.0134 0.37  
3777: 52  7 46  0   52  5 47  0             272045.6638  -0.0079  0.050  -0.0079 0.38  
3778: 52  6 46  0   52  6 47  0             272045.6638  -0.0079  0.050  -0.0079 0.62  
3779: 17  6 12  0   16  4 13  0             272057.0060   0.0721  0.050   0.0722 0.62  
3780: 17  5 12  0   16  3 13  0             272057.0060   0.0721  0.050   0.0722 0.38  
3781: 51  5 46  0   51  5 47  0             272082.5253  -0.0044  0.050  -0.0045 0.38  
3782: 51  6 46  0   51  4 47  0             272082.5253  -0.0044  0.050  -0.0045 0.62  
3783: 50  4 46  0   50  4 47  0             272118.1073   0.0040  0.050   0.0041 0.63  
3784: 50  5 46  0   50  3 47  0             272118.1073   0.0040  0.050   0.0041 0.37  
3785: 46  0 46  0   45  0 45  0             272124.7624   0.0158  0.050   0.0159 0.50  
3786: 46  1 46  0   45  1 45  0             272124.7624   0.0158  0.050   0.0159 0.50  
3787: 45  1 44  0   44  1 43  0             272126.9165  -0.0128  0.050  -0.0129 0.50  
3788: 45  2 44  0   44  2 43  0             272126.9165  -0.0128  0.050  -0.0129 0.50  
3789: 44  3 42  0   43  3 41  0             272128.6386  -0.0170  0.050  -0.0170 0.37  
3790: 44  2 42  0   43  2 41  0             272128.6386  -0.0170  0.050  -0.0170 0.63  
3791: 43  3 40  0   42  3 39  0             272130.0012  -0.0224  0.050  -0.0225 0.37  
3792: 43  4 40  0   42  4 39  0             272130.0012  -0.0224  0.050  -0.0225 0.63  
3793: 42  5 38  0   41  5 37  0             272131.1420  -0.0054  0.050  -0.0055 0.38  
3794: 42  4 38  0   41  4 37  0             272131.1420  -0.0054  0.050  -0.0055 0.62  
3795: 41  5 36  0   40  5 35  0             272132.1456  -0.0181  0.050  -0.0182 0.37  
3796: 41  6 36  0   40  6 35  0             272132.1456  -0.0181  0.050  -0.0182 0.63  
3797: 40  6 34  0   39  6 33  0             272133.2324  -0.0114  0.050  -0.0114 0.62  
3798: 40  7 34  0   39  7 33  0             272133.2324  -0.0114  0.050  -0.0114 0.38  
3799: 39  8 32  0   38  8 31  0             272134.6085  -0.0031  0.050  -0.0031 0.62  
3800: 39  7 32  0   38  7 31  0             272134.6085  -0.0031  0.050  -0.0031 0.38  
3801: 38  8 30  0   37  8 29  0             272136.5611  -0.0129  0.050  -0.0129 0.62  
3802: 38  9 30  0   37  9 29  0             272136.5611  -0.0129  0.050  -0.0129 0.38  
3803: 37  9 28  0   36  9 27  0             272139.5503  -0.0191  0.050  -0.0191 0.38  
3804: 37 10 28  0   36 10 27  0             272139.5503  -0.0191  0.050  -0.0191 0.62  
3805: 36 11 26  0   35 11 25  0             272144.2308  -0.0228  0.050  -0.0228 0.37  
3806: 36 10 26  0   35 10 25  0             272144.2308  -0.0228  0.050  -0.0228 0.63  
3807: 35 11 24  0   34 11 23  0             272151.6462  -0.0052  0.050  -0.0053 0.38  
3808: 35 12 24  0   34 12 23  0             272151.6462  -0.0052  0.050  -0.0053 0.62  
3809: 34 13 22  0   33 13 21  0             272163.4516   0.0128  0.050   0.0128 0.38  
3810: 34 12 22  0   33 12 21  0             272163.4516   0.0128  0.050   0.0128 0.62  
3811: 33 13 20  0   32 13 19  0             272182.5128   0.0144  0.050   0.0144 0.37  
3812: 33 14 20  0   32 14 19  0             272182.5128   0.0144  0.050   0.0144 0.63  
3813: 48  3 46  0   48  1 47  0             272185.5056  -0.0252  0.050  -0.0253 0.38  
3814: 48  2 46  0   48  2 47  0             272185.5056  -0.0252  0.050  -0.0253 0.62  
3815: 32 15 18  0   31 15 17  0             272214.0836   0.0034  0.050   0.0035 0.37  
3816: 32 14 18  0   31 14 17  0             272214.0836   0.0034  0.050   0.0035 0.63  
3817: 27 25  2  0   26 25  1  0             272235.2309  -0.0767  0.050               
3818: 31 16 16  0   30 16 15  0             272268.4397   0.0042  0.050   0.0043 0.62  
3819: 31 15 16  0   30 15 15  0             272268.4397   0.0042  0.050   0.0043 0.38  
3820: 30 17 14  0   29 17 13  0             272367.5069   0.0383  0.050   0.0372 0.38  
3821: 30 16 14  0   29 16 13  0             272367.5069   0.0365  0.050   0.0372 0.62  
3822: 26 19  7  0   25 19  6  0             272564.1669   0.0569  0.050  -0.0700 0.27  
3823: 29 18 12  0   28 18 11  0             272564.1669   0.0426  0.050  -0.0700 0.46  
3824: 29 17 12  0   28 17 11  0             272564.1669  -0.3834  0.050  -0.0700 0.27  
3825: 28 19 10  0   27 19  9  0             272992.3019  -0.0060  0.050               
3826: 28 18 10  0   27 18  9  0             273043.9800   0.0033  0.050               
3827: 22 18  4  0   21 16  5  0             273184.0272  -0.0107  0.050               
3828: 27 20  8  0   26 20  7  0             273295.2786  -0.0306  0.050               
3829: 32 23  9  0   31 25  6  0             273728.2426  -0.0912  0.050               
3830: 27 24  4  0   26 24  3  0             274348.2881   0.0294  0.050               
3831: 27 24  3  0   26 24  2  0             274453.6660  -0.0493  0.050               
3832: 26 21  5  0   25 21  4  0             274977.8703  -0.0212  0.050               
3833: 91 45 47  0   91 43 48  0             275127.4090   0.0095  0.050   0.0095 0.37  
3834: 91 44 47  0   91 44 48  0             275127.4090   0.0095  0.050   0.0095 0.63  
3835: 90 44 47  0   90 42 48  0             275244.7459   0.0024  0.050   0.0024 0.62  
3836: 90 43 47  0   90 43 48  0             275244.7459   0.0024  0.050   0.0024 0.38  
3837: 88 41 47  0   88 41 48  0             275470.1972  -0.0528  0.050  -0.0529 0.38  
3838: 88 42 47  0   88 40 48  0             275470.1972  -0.0528  0.050  -0.0529 0.62  
3839: 27 19  8  0   26 19  7  0             275560.5812   0.0033  0.050               
3840: 87 41 47  0   87 39 48  0             275578.5218  -0.0203  0.050  -0.0203 0.38  
3841: 87 40 47  0   87 40 48  0             275578.5218  -0.0203  0.050  -0.0203 0.62  
3842: 86 39 47  0   86 39 48  0             275683.9685   0.0240  0.050   0.0240 0.37  
3843: 86 40 47  0   86 38 48  0             275683.9685   0.0240  0.050   0.0240 0.63  
3844: 85 39 47  0   85 37 48  0             275786.4592  -0.0594  0.050  -0.0595 0.37  
3845: 85 38 47  0   85 38 48  0             275786.4592  -0.0594  0.050  -0.0595 0.63  
3846: 84 37 47  0   84 37 48  0             275886.3460   0.0204  0.050   0.0204 0.38  
3847: 84 38 47  0   84 36 48  0             275886.3460   0.0204  0.050   0.0204 0.62  
3848: 21 18  4  0   20 16  5  0             275905.7669  -0.0104  0.050               
3849: 83 36 47  0   83 36 48  0             275983.4113  -0.0134  0.050  -0.0134 0.62  
3850: 83 37 47  0   83 35 48  0             275983.4113  -0.0134  0.050  -0.0134 0.38  
3851: 82 35 47  0   82 35 48  0             276077.9252   0.0505  0.050   0.0506 0.37  
3852: 82 36 47  0   82 34 48  0             276077.9252   0.0505  0.050   0.0506 0.63  
3853: 20 13  7  0   19 11  8  0             276143.3829  -0.0111  0.050               
3854: 81 34 47  0   81 34 48  0             276169.7441   0.0114  0.050   0.0114 0.63  
3855: 81 35 47  0   81 33 48  0             276169.7441   0.0114  0.050   0.0114 0.37  
3856: 20 14  7  0   19 12  8  0             276244.1072  -0.0153  0.050               
3857: 80 34 47  0   80 32 48  0             276259.0354  -0.0200  0.050  -0.0201 0.62  
3858: 80 33 47  0   80 33 48  0             276259.0354  -0.0200  0.050  -0.0201 0.38  
3859: 79 32 47  0   79 32 48  0             276345.8797  -0.0186  0.050  -0.0187 0.63  
3860: 79 33 47  0   79 31 48  0             276345.8797  -0.0186  0.050  -0.0187 0.37  
3861: 21 17  5  0   20 15  6  0             276411.5233  -0.0019  0.050               
3862: 78 31 47  0   78 31 48  0             276430.3171   0.0012  0.050   0.0012 0.37  
3863: 78 32 47  0   78 30 48  0             276430.3171   0.0012  0.050   0.0012 0.63  
3864: 77 30 47  0   77 30 48  0             276512.3705   0.0090  0.050   0.0091 0.63  
3865: 77 31 47  0   77 29 48  0             276512.3705   0.0090  0.050   0.0091 0.37  
3866: 76 30 47  0   76 28 48  0             276592.1617   0.0739  0.050   0.0739 0.62  
3867: 76 29 47  0   76 29 48  0             276592.1617   0.0739  0.050   0.0739 0.38  
3868: 75 29 47  0   75 27 48  0             276669.5339  -0.0124  0.050  -0.0124 0.38  
3869: 75 28 47  0   75 28 48  0             276669.5339  -0.0124  0.050  -0.0124 0.62  
3870: 74 28 47  0   74 26 48  0             276744.7622  -0.0258  0.050  -0.0258 0.63  
3871: 74 27 47  0   74 27 48  0             276744.7622  -0.0258  0.050  -0.0258 0.37  
3872: 27 23  5  0   26 23  4  0             276746.6186   0.0008  0.050               
3873: 73 27 47  0   73 25 48  0             276817.8589  -0.0035  0.050  -0.0036 0.38  
3874: 73 26 47  0   73 26 48  0             276817.8589  -0.0035  0.050  -0.0036 0.62  
3875: 72 26 47  0   72 24 48  0             276888.8022  -0.0167  0.050  -0.0167 0.62  
3876: 72 25 47  0   72 25 48  0             276888.8022  -0.0167  0.050  -0.0167 0.38  
3877: 71 25 47  0   71 23 48  0             276957.7028  -0.0025  0.050  -0.0025 0.38  
3878: 71 24 47  0   71 24 48  0             276957.7028  -0.0025  0.050  -0.0025 0.62  
3879: 70 24 47  0   70 22 48  0             277024.5673  -0.0016  0.050  -0.0016 0.62  
3880: 70 23 47  0   70 23 48  0             277024.5673  -0.0016  0.050  -0.0016 0.38  
3881: 69 23 47  0   69 21 48  0             277089.4496  -0.0065  0.050  -0.0065 0.38  
3882: 69 22 47  0   69 22 48  0             277089.4496  -0.0065  0.050  -0.0065 0.62  
3883: 68 22 47  0   68 20 48  0             277152.3971  -0.0155  0.050  -0.0155 0.63  
3884: 68 21 47  0   68 21 48  0             277152.3971  -0.0155  0.050  -0.0155 0.37  
3885: 67 21 47  0   67 19 48  0             277213.4736  -0.0095  0.050  -0.0095 0.38  
3886: 67 20 47  0   67 20 48  0             277213.4736  -0.0095  0.050  -0.0095 0.62  
3887: 66 20 47  0   66 18 48  0             277272.7073  -0.0043  0.050  -0.0044 0.62  
3888: 66 19 47  0   66 19 48  0             277272.7073  -0.0043  0.050  -0.0044 0.38  
3889: 19 10  9  0   18  8 10  0             277322.0987   0.0154  0.050  -0.0232 0.62  
3890: 19 11  9  0   18  9 10  0             277322.0987  -0.0877  0.050  -0.0232 0.38  
3891: 65 18 47  0   65 18 48  0             277330.1112  -0.0303  0.050  -0.0303 0.63  
3892: 65 19 47  0   65 17 48  0             277330.1112  -0.0303  0.050  -0.0303 0.37  
3893: 64 17 47  0   64 17 48  0             277385.7994  -0.0156  0.050  -0.0157 0.37  
3894: 64 18 47  0   64 16 48  0             277385.7994  -0.0156  0.050  -0.0157 0.63  
3895: 63 16 47  0   63 16 48  0             277439.7799   0.0059  0.050   0.0060 0.63  
3896: 63 17 47  0   63 15 48  0             277439.7799   0.0059  0.050   0.0060 0.37  
3897: 62 16 47  0   62 14 48  0             277492.0335  -0.0255  0.050  -0.0256 0.62  
3898: 62 15 47  0   62 15 48  0             277492.0335  -0.0255  0.050  -0.0256 0.38  
3899: 27 21  7  0   26 21  6  0             277496.6137  -0.0158  0.050               
3900: 21 19  2  0   20 17  3  0             277524.6852  -0.0076  0.050               
3901: 61 15 47  0   61 13 48  0             277542.6846  -0.0260  0.050  -0.0260 0.37  
3902: 61 14 47  0   61 14 48  0             277542.6846  -0.0260  0.050  -0.0260 0.63  
3903: 60 14 47  0   60 12 48  0             277591.7530  -0.0150  0.050  -0.0150 0.62  
3904: 60 13 47  0   60 13 48  0             277591.7530  -0.0150  0.050  -0.0150 0.38  
3905: 59 13 47  0   59 11 48  0             277639.2544  -0.0156  0.050  -0.0157 0.37  
3906: 59 12 47  0   59 12 48  0             277639.2544  -0.0156  0.050  -0.0157 0.63  
3907: 58 11 47  0   58 11 48  0             277685.2461  -0.0084  0.050  -0.0084 0.37  
3908: 58 12 47  0   58 10 48  0             277685.2461  -0.0084  0.050  -0.0084 0.63  
3909: 57 10 47  0   57 10 48  0             277729.7443  -0.0144  0.050  -0.0145 0.63  
3910: 57 11 47  0   57  9 48  0             277729.7443  -0.0144  0.050  -0.0145 0.37  
3911: 18  7 11  0   17  5 12  0             277758.6709  -0.0377  0.050  -0.0378 0.37  
3912: 18  8 11  0   17  6 12  0             277758.6709  -0.0378  0.050  -0.0378 0.63  
3913: 56  9 47  0   56  9 48  0             277772.8139  -0.0054  0.050  -0.0054 0.38  
3914: 56 10 47  0   56  8 48  0             277772.8139  -0.0054  0.050  -0.0054 0.62  
3915: 55  8 47  0   55  8 48  0             277814.4604  -0.0116  0.050  -0.0117 0.62  
3916: 55  9 47  0   55  7 48  0             277814.4604  -0.0116  0.050  -0.0117 0.38  
3917: 27 23  4  0   26 23  3  0             277823.8879  -0.0346  0.050               
3918: 54  8 47  0   54  6 48  0             277854.7279  -0.0241  0.050  -0.0242 0.63  
3919: 54  7 47  0   54  7 48  0             277854.7279  -0.0241  0.050  -0.0242 0.37  
3920: 53  6 47  0   53  6 48  0             277893.6894  -0.0045  0.050  -0.0046 0.62  
3921: 53  7 47  0   53  5 48  0             277893.6894  -0.0045  0.050  -0.0046 0.38  
3922: 52  6 47  0   52  4 48  0             277931.3265  -0.0047  0.050  -0.0048 0.63  
3923: 52  5 47  0   52  5 48  0             277931.3265  -0.0047  0.050  -0.0048 0.37  
3924: 51  5 47  0   51  3 48  0             277967.6883  -0.0090  0.050  -0.0091 0.38  
3925: 51  4 47  0   51  4 48  0             277967.6883  -0.0090  0.050  -0.0091 0.62  
3926: 47  0 47  0   46  0 46  0             277974.8712  -0.0167  0.050  -0.0167 0.50  
3927: 47  1 47  0   46  1 46  0             277974.8712  -0.0167  0.050  -0.0167 0.50  
3928: 46  1 45  0   45  1 44  0             277977.0763   0.0164  0.050   0.0164 0.50  
3929: 46  2 45  0   45  2 44  0             277977.0763   0.0164  0.050   0.0164 0.50  
3930: 45  2 43  0   44  2 42  0             277978.6815  -0.0795  0.050  -0.0796 0.50  
3931: 45  3 43  0   44  3 42  0             277978.6815  -0.0795  0.050  -0.0796 0.50  
3932: 44  3 41  0   43  3 40  0             277980.0676  -0.0202  0.050  -0.0203 0.38  
3933: 44  4 41  0   43  4 40  0             277980.0676  -0.0202  0.050  -0.0203 0.62  
3934: 43  5 39  0   42  5 38  0             277981.1409  -0.0101  0.050  -0.0101 0.38  
3935: 43  4 39  0   42  4 38  0             277981.1409  -0.0101  0.050  -0.0101 0.62  
3936: 42  5 37  0   41  5 36  0             277982.0671  -0.0148  0.050  -0.0148 0.37  
3937: 42  6 37  0   41  6 36  0             277982.0671  -0.0148  0.050  -0.0148 0.63  
3938: 41  6 35  0   40  6 34  0             277983.0192  -0.0238  0.050  -0.0239 0.63  
3939: 41  7 35  0   40  7 34  0             277983.0192  -0.0238  0.050  -0.0239 0.37  
3940: 40  8 33  0   39  8 32  0             277984.2417  -0.0024  0.050  -0.0025 0.62  
3941: 40  7 33  0   39  7 32  0             277984.2417  -0.0024  0.050  -0.0025 0.38  
3942: 39  9 31  0   38  9 30  0             277985.9670   0.0000  0.050  -0.0001 0.38  
3943: 39  8 31  0   38  8 30  0             277985.9670   0.0000  0.050  -0.0001 0.62  
3944: 38 10 29  0   37 10 28  0             277988.5956  -0.0130  0.050  -0.0130 0.63  
3945: 38  9 29  0   37  9 28  0             277988.5956  -0.0130  0.050  -0.0130 0.37  
3946: 37 10 27  0   36 10 26  0             277992.7382  -0.0125  0.050  -0.0125 0.62  
3947: 37 11 27  0   36 11 26  0             277992.7382  -0.0125  0.050  -0.0125 0.38  
3948: 36 11 25  0   35 11 24  0             277999.2663  -0.0183  0.050  -0.0184 0.38  
3949: 36 12 25  0   35 12 24  0             277999.2663  -0.0183  0.050  -0.0184 0.62  
3950: 50  4 47  0   50  2 48  0             278002.8130  -0.0114  0.050  -0.0115 0.63  
3951: 50  3 47  0   50  3 48  0             278002.8130  -0.0114  0.050  -0.0115 0.37  
3952: 35 13 23  0   34 13 22  0             278009.6265  -0.0103  0.050  -0.0104 0.37  
3953: 35 12 23  0   34 12 22  0             278009.6265  -0.0103  0.050  -0.0104 0.63  
3954: 34 13 21  0   33 13 20  0             278026.1853  -0.0144  0.050  -0.0144 0.37  
3955: 34 14 21  0   33 14 20  0             278026.1853  -0.0144  0.050  -0.0144 0.63  
3956: 49  3 47  0   49  1 48  0             278036.7736   0.0292  0.050   0.0293 0.38  
3957: 49  2 47  0   49  2 48  0             278036.7736   0.0292  0.050   0.0293 0.62  
3958: 33 15 19  0   32 15 18  0             278053.1652  -0.0389  0.050  -0.0390 0.37  
3959: 33 14 19  0   32 14 18  0             278053.1652  -0.0389  0.050  -0.0390 0.63  
3960: 32 15 17  0   31 15 16  0             278098.5915  -0.0261  0.050  -0.0261 0.38  
3961: 32 16 17  0   31 16 16  0             278098.5915  -0.0261  0.050  -0.0261 0.62  
3962: 31 17 15  0   30 17 14  0             278178.6757  -0.0042  0.050  -0.0043 0.38  
3963: 31 16 15  0   30 16 14  0             278178.6757  -0.0043  0.050  -0.0043 0.62  
3964: 30 18 13  0   29 18 12  0             278330.2119  -0.0023  0.050  -0.0195 0.62  
3965: 30 17 13  0   29 17 12  0             278330.2119  -0.0480  0.050  -0.0195 0.38  
3966: 27 22  6  0   26 22  5  0             278439.1734  -0.0015  0.050               
3967: 26 20  6  0   25 20  5  0             278608.8774  -0.0051  0.050               
3968: 29 19 11  0   28 19 10  0             278647.9855  -0.0173  0.050               
3969: 29 18 11  0   28 18 10  0             278655.3439  -0.0056  0.050               
3970: 28 20  9  0   27 20  8  0             279238.0064  -0.0043  0.050               
3971: 21 15  6  0   20 13  7  0             279405.9800  -0.0121  0.050               
3972: 28 19  9  0   27 19  8  0             279768.0485  -0.0176  0.050               
3973: 21 19  3  0   20 17  4  0             279976.1165   0.0039  0.050               
3974: 32 24  8  0   31 26  5  0             280354.8787   0.0105  0.050               
3975: 28 27  2  0   27 27  1  0             280427.9149   0.0413  0.050  -0.0129 0.50  
3976: 28 27  1  0   27 27  0  0             280427.9149  -0.0672  0.050  -0.0129 0.50  
3977: 22 19  3  0   21 17  4  0             281119.4232  -0.0035  0.050               
3978: 21 16  6  0   20 14  7  0             281174.9022  -0.0201  0.050               
3979: 89 41 48  0   89 41 49  0             281311.9219   0.0811  0.050   0.0811 0.37  
3980: 89 42 48  0   89 40 49  0             281311.9219   0.0811  0.050   0.0811 0.63  
3981: 88 40 48  0   88 40 49  0             281419.3186   0.0521  0.050   0.0522 0.63  
3982: 88 41 48  0   88 39 49  0             281419.3186   0.0521  0.050   0.0522 0.37  
3983: 87 40 48  0   87 38 49  0             281523.9278   0.0334  0.050   0.0335 0.63  
3984: 87 39 48  0   87 39 49  0             281523.9278   0.0334  0.050   0.0335 0.37  
3985: 86 38 48  0   86 38 49  0             281625.7564  -0.0265  0.050  -0.0265 0.62  
3986: 86 39 48  0   86 37 49  0             281625.7564  -0.0265  0.050  -0.0265 0.38  
3987: 85 37 48  0   85 37 49  0             281725.0428   0.0532  0.050   0.0532 0.38  
3988: 85 38 48  0   85 36 49  0             281725.0428   0.0532  0.050   0.0532 0.62  
3989: 84 36 48  0   84 36 49  0             281821.5415  -0.0291  0.050  -0.0291 0.63  
3990: 84 37 48  0   84 35 49  0             281821.5415  -0.0291  0.050  -0.0291 0.37  
3991: 83 36 48  0   83 34 49  0             281915.5932   0.0114  0.050   0.0114 0.62  
3992: 83 35 48  0   83 35 49  0             281915.5932   0.0114  0.050   0.0114 0.38  
3993: 82 35 48  0   82 33 49  0             282007.1087   0.0316  0.050   0.0316 0.38  
3994: 82 34 48  0   82 34 49  0             282007.1087   0.0316  0.050   0.0316 0.62  
3995: 81 34 48  0   81 32 49  0             282096.1220   0.0117  0.050   0.0117 0.63  
3996: 81 33 48  0   81 33 49  0             282096.1220   0.0117  0.050   0.0117 0.37  
3997: 28 26  3  0   27 26  2  0             282160.0721   0.0238  0.050               
3998: 28 26  2  0   27 26  1  0             282163.4826  -0.0531  0.050               
3999: 80 33 48  0   80 31 49  0             282182.7354   0.0015  0.050   0.0015 0.38  
4000: 80 32 48  0   80 32 49  0             282182.7354   0.0015  0.050   0.0015 0.62  
4001: 79 32 48  0   79 30 49  0             282266.9869  -0.0125  0.050  -0.0125 0.62  
4002: 79 31 48  0   79 31 49  0             282266.9869  -0.0125  0.050  -0.0125 0.38  
4003: 78 31 48  0   78 29 49  0             282348.9581   0.0002  0.050   0.0003 0.38  
4004: 78 30 48  0   78 30 49  0             282348.9581   0.0002  0.050   0.0003 0.62  
4005: 77 29 48  0   77 29 49  0             282428.6355  -0.0233  0.050  -0.0233 0.38  
4006: 77 30 48  0   77 28 49  0             282428.6355  -0.0233  0.050  -0.0233 0.62  
4007: 76 28 48  0   76 28 49  0             282506.1509  -0.0006  0.050  -0.0006 0.63  
4008: 76 29 48  0   76 27 49  0             282506.1509  -0.0006  0.050  -0.0006 0.37  
4009: 75 27 48  0   75 27 49  0             282581.4904   0.0063  0.050   0.0063 0.38  
4010: 75 28 48  0   75 26 49  0             282581.4904   0.0063  0.050   0.0063 0.62  
4011: 20 12  8  0   19 10  9  0             282634.6320  -0.0028  0.050               
4012: 20 13  8  0   19 11  9  0             282640.7889  -0.0192  0.050               
4013: 74 27 48  0   74 25 49  0             282654.6846  -0.0192  0.050  -0.0192 0.38  
4014: 74 26 48  0   74 26 49  0             282654.6846  -0.0192  0.050  -0.0192 0.62  
4015: 73 25 48  0   73 25 49  0             282725.8521  -0.0051  0.050  -0.0052 0.37  
4016: 73 26 48  0   73 24 49  0             282725.8521  -0.0051  0.050  -0.0052 0.63  
4017: 72 25 48  0   72 23 49  0             282794.9921   0.0019  0.050   0.0020 0.38  
4018: 72 24 48  0   72 24 49  0             282794.9921   0.0019  0.050   0.0020 0.62  
4019: 71 24 48  0   71 22 49  0             282862.1587   0.0113  0.050   0.0113 0.63  
4020: 71 23 48  0   71 23 49  0             282862.1587   0.0113  0.050   0.0113 0.37  
4021: 70 23 48  0   70 21 49  0             282927.3635  -0.0096  0.050  -0.0096 0.37  
4022: 70 22 48  0   70 22 49  0             282927.3635  -0.0096  0.050  -0.0096 0.63  
4023: 69 22 48  0   69 20 49  0             282990.7324   0.0215  0.050   0.0216 0.63  
4024: 69 21 48  0   69 21 49  0             282990.7324   0.0215  0.050   0.0216 0.37  
4025: 68 20 48  0   68 20 49  0             283052.2075   0.0045  0.050   0.0046 0.63  
4026: 68 21 48  0   68 19 49  0             283052.2075   0.0045  0.050   0.0046 0.37  
4027: 67 20 48  0   67 18 49  0             283111.9114   0.0197  0.050   0.0198 0.62  
4028: 67 19 48  0   67 19 49  0             283111.9114   0.0197  0.050   0.0198 0.38  
4029: 66 19 48  0   66 17 49  0             283169.8190   0.0013  0.050   0.0013 0.37  
4030: 66 18 48  0   66 18 49  0             283169.8190   0.0013  0.050   0.0013 0.63  
4031: 65 18 48  0   65 16 49  0             283226.0382   0.0164  0.050   0.0164 0.63  
4032: 65 17 48  0   65 17 49  0             283226.0382   0.0164  0.050   0.0164 0.37  
4033: 64 16 48  0   64 16 49  0             283280.5444   0.0008  0.050   0.0008 0.63  
4034: 64 17 48  0   64 15 49  0             283280.5444   0.0008  0.050   0.0008 0.37  
4035: 63 15 48  0   63 15 49  0             283333.4173  -0.0048  0.050  -0.0048 0.38  
4036: 63 16 48  0   63 14 49  0             283333.4173  -0.0048  0.050  -0.0048 0.62  
4037: 19  9 10  0   18  7 11  0             283378.1671  -0.0258  0.050  -0.0277 0.38  
4038: 19 10 10  0   18  8 11  0             283378.1671  -0.0287  0.050  -0.0277 0.62  
4039: 62 15 48  0   62 13 49  0             283384.6957   0.0002  0.050   0.0003 0.38  
4040: 62 14 48  0   62 14 49  0             283384.6957   0.0002  0.050   0.0003 0.62  
4041: 61 14 48  0   61 12 49  0             283434.4003  -0.0011  0.050  -0.0012 0.62  
4042: 61 13 48  0   61 13 49  0             283434.4003  -0.0011  0.050  -0.0012 0.38  
4043: 60 13 48  0   60 11 49  0             283482.5735  -0.0033  0.050  -0.0034 0.38  
4044: 60 12 48  0   60 12 49  0             283482.5735  -0.0033  0.050  -0.0034 0.62  
4045: 59 12 48  0   59 10 49  0             283529.2407  -0.0172  0.050  -0.0173 0.62  
4046: 59 11 48  0   59 11 49  0             283529.2407  -0.0172  0.050  -0.0173 0.38  
4047: 58 11 48  0   58  9 49  0             283574.4798  -0.0006  0.050  -0.0007 0.38  
4048: 58 10 48  0   58 10 49  0             283574.4798  -0.0006  0.050  -0.0007 0.62  
4049: 57 10 48  0   57  8 49  0             283618.2793   0.0001  0.050   0.0002 0.63  
4050: 57  9 48  0   57  9 49  0             283618.2793   0.0001  0.050   0.0002 0.37  
4051: 56  8 48  0   56  8 49  0             283660.6944   0.0062  0.050   0.0063 0.63  
4052: 56  9 48  0   56  7 49  0             283660.6944   0.0062  0.050   0.0063 0.37  
4053: 18  6 12  0   17  4 13  0             283701.6894   0.2191  0.050   0.0132 0.15  
4054: 18  7 12  0   17  5 13  0             283701.6894   0.2191  0.050   0.0132 0.09  
4055: 55  8 48  0   55  6 49  0             283701.6894  -0.0518  0.050   0.0132 0.47  
4056: 55  7 48  0   55  7 49  0             283701.6894  -0.0518  0.050   0.0132 0.29  
4057: 54  6 48  0   54  6 49  0             283741.4782   0.0070  0.050   0.0070 0.63  
4058: 54  7 48  0   54  5 49  0             283741.4782   0.0070  0.050   0.0070 0.37  
4059: 53  5 48  0   53  5 49  0             283779.8985  -0.0118  0.050  -0.0119 0.37  
4060: 53  6 48  0   53  4 49  0             283779.8985  -0.0118  0.050  -0.0119 0.63  
4061: 52  5 48  0   52  3 49  0             283817.0836  -0.0069  0.050  -0.0070 0.37  
4062: 52  4 48  0   52  4 49  0             283817.0836  -0.0069  0.050  -0.0070 0.63  
4063: 48  0 48  0   47  0 47  0             283824.9451   0.0418  0.050   0.0419 0.50  
4064: 48  1 48  0   47  1 47  0             283824.9451   0.0418  0.050   0.0419 0.50  
4065: 47  1 46  0   46  1 45  0             283827.0512  -0.0133  0.050  -0.0133 0.50  
4066: 47  2 46  0   46  2 45  0             283827.0512  -0.0133  0.050  -0.0133 0.50  
4067: 46  2 44  0   45  2 43  0             283828.7054  -0.0354  0.050  -0.0355 0.50  
4068: 46  3 44  0   45  3 43  0             283828.7054  -0.0354  0.050  -0.0355 0.50  
4069: 45  3 42  0   44  3 41  0             283830.0680   0.0411  0.050   0.0411 0.50  
4070: 45  4 42  0   44  4 41  0             283830.0680   0.0411  0.050   0.0411 0.50  
4071: 44  5 40  0   43  5 39  0             283831.0185  -0.0118  0.050  -0.0119 0.38  
4072: 44  4 40  0   43  4 39  0             283831.0185  -0.0118  0.050  -0.0119 0.62  
4073: 43  5 38  0   42  5 37  0             283831.8745  -0.0034  0.050  -0.0035 0.38  
4074: 43  6 38  0   42  6 37  0             283831.8745  -0.0034  0.050  -0.0035 0.62  
4075: 42  7 36  0   41  7 35  0             283832.7148  -0.0098  0.050  -0.0099 0.38  
4076: 42  6 36  0   41  6 35  0             283832.7148  -0.0098  0.050  -0.0099 0.62  
4077: 41  7 34  0   40  7 33  0             283833.7724   0.0054  0.050   0.0055 0.38  
4078: 41  8 34  0   40  8 33  0             283833.7724   0.0054  0.050   0.0055 0.62  
4079: 40  9 32  0   39  9 31  0             283835.2815   0.0158  0.050   0.0158 0.37  
4080: 40  8 32  0   39  8 31  0             283835.2815   0.0158  0.050   0.0158 0.63  
4081: 39  9 30  0   38  9 29  0             283837.5751  -0.0066  0.050  -0.0067 0.38  
4082: 39 10 30  0   38 10 29  0             283837.5751  -0.0066  0.050  -0.0067 0.62  
4083: 38 10 28  0   37 10 27  0             283841.2300  -0.0050  0.050  -0.0051 0.63  
4084: 38 11 28  0   37 11 27  0             283841.2300  -0.0050  0.050  -0.0051 0.37  
4085: 37 11 26  0   36 11 25  0             283846.9903  -0.0168  0.050  -0.0168 0.37  
4086: 37 12 26  0   36 12 25  0             283846.9903  -0.0168  0.050  -0.0168 0.63  
4087: 51  3 48  0   51  3 49  0             283853.0323  -0.0102  0.050  -0.0103 0.38  
4088: 51  4 48  0   51  2 49  0             283853.0323  -0.0102  0.050  -0.0103 0.62  
4089: 36 12 24  0   35 12 23  0             283856.1207  -0.0017  0.050  -0.0017 0.50  
4090: 36 13 24  0   35 13 23  0             283856.1207  -0.0017  0.050  -0.0017 0.50  
4091: 35 14 22  0   34 14 21  0             283870.5706  -0.0178  0.050  -0.0178 0.62  
4092: 35 13 22  0   34 13 21  0             283870.5706  -0.0178  0.050  -0.0178 0.38  
4093: 34 15 20  0   33 15 19  0             283893.8693   0.0091  0.050   0.0092 0.37  
4094: 34 14 20  0   33 14 19  0             283893.8693   0.0091  0.050   0.0092 0.63  
4095: 33 16 18  0   32 16 17  0             283932.2148  -0.0216  0.050  -0.0216 0.63  
4096: 33 15 18  0   32 15 17  0             283932.2148  -0.0216  0.050  -0.0216 0.37  
4097: 32 16 16  0   31 16 15  0             283998.0505   0.0140  0.050   0.0140 0.50  
4098: 32 17 16  0   31 17 15  0             283998.0505   0.0140  0.050   0.0140 0.50  
4099: 27 22  5  0   26 22  4  0             284054.3860  -0.0127  0.050               
4100: 31 18 14  0   30 18 13  0             284117.6813   0.0031  0.050   0.0014 0.62  
4101: 31 17 14  0   30 17 13  0             284117.6813  -0.0013  0.050   0.0014 0.38  
4102: 28 25  4  0   27 25  3  0             284248.4734   0.0113  0.050               
4103: 28 25  3  0   27 25  2  0             284312.5017  -0.0474  0.050               
4104: 30 19 12  0   29 19 11  0             284355.3460  -0.0336  0.050               
4105: 30 18 12  0   29 18 11  0             284356.2791  -0.0215  0.050               
4106: 29 20 10  0   28 20  9  0             284863.1063  -0.0062  0.050               
4107: 29 19 10  0   28 19  9  0             284958.7683  -0.0260  0.050               
4108: 28 21  8  0   27 21  7  0             284970.8444   0.0035  0.050               
4109: 19 16  3  0   18 12  6  0             285232.1450  -0.0314  0.050               
4110: 27 20  7  0   26 20  6  0             285333.2855  -0.0181  0.050               
4111: 21 20  1  0   20 18  2  0             285813.6232   0.0152  0.050               
4112: 21 20  2  0   20 18  3  0             286067.7088  -0.0302  0.050               
4113: 23 19  4  0   22 17  5  0             286212.6855  -0.0324  0.050               
4114: 33 24  9  0   32 26  6  0             286439.9928  -0.0399  0.050               
4115: 28 24  5  0   27 24  4  0             286681.4906   0.0145  0.050               
4116: 90 41 49  0   90 41 50  0             287150.8644   0.0127  0.050   0.0127 0.38  
4117: 90 42 49  0   90 40 50  0             287150.8644   0.0127  0.050   0.0127 0.62  
4118: 89 41 49  0   89 39 50  0             287257.5473  -0.0041  0.050  -0.0041 0.37  
4119: 89 40 49  0   89 40 50  0             287257.5473  -0.0041  0.050  -0.0041 0.63  
4120: 28 24  4  0   27 24  3  0             287394.7254  -0.0175  0.050               
4121: 21 14  7  0   20 12  8  0             287398.5168  -0.0085  0.050               
4122: 87 39 49  0   87 37 50  0             287462.8125  -0.0568  0.050  -0.0568 0.38  
4123: 87 38 49  0   87 38 50  0             287462.8125  -0.0568  0.050  -0.0568 0.62  
4124: 86 37 49  0   86 37 50  0             287561.6227   0.0255  0.050   0.0256 0.38  
4125: 86 38 49  0   86 36 50  0             287561.6227   0.0255  0.050   0.0256 0.62  
4126: 21 15  7  0   20 13  8  0             287591.4496   0.0098  0.050               
4127: 85 36 49  0   85 36 50  0             287657.7953   0.0193  0.050   0.0193 0.62  
4128: 85 37 49  0   85 35 50  0             287657.7953   0.0193  0.050   0.0193 0.38  
4129: 84 36 49  0   84 34 50  0             287751.4373  -0.0208  0.050  -0.0209 0.62  
4130: 84 35 49  0   84 35 50  0             287751.4373  -0.0208  0.050  -0.0209 0.38  
4131: 33 25  8  0   32 27  5  0             287772.7894  -0.0153  0.050               
4132: 83 35 49  0   83 33 50  0             287842.6893  -0.0060  0.050  -0.0061 0.37  
4133: 83 34 49  0   83 34 50  0             287842.6893  -0.0060  0.050  -0.0061 0.63  
4134: 81 33 49  0   81 31 50  0             288018.0550   0.0179  0.050   0.0180 0.37  
4135: 81 32 49  0   81 32 50  0             288018.0550   0.0179  0.050   0.0180 0.63  
4136: 80 31 49  0   80 31 50  0             288102.2573   0.0169  0.050   0.0169 0.38  
4137: 80 32 49  0   80 30 50  0             288102.2573   0.0169  0.050   0.0169 0.62  
4138: 79 30 49  0   79 30 50  0             288184.1880  -0.0085  0.050  -0.0086 0.62  
4139: 79 31 49  0   79 29 50  0             288184.1880  -0.0085  0.050  -0.0086 0.38  
4140: 78 30 49  0   78 28 50  0             288263.9594   0.0062  0.050   0.0062 0.62  
4141: 78 29 49  0   78 29 50  0             288263.9594   0.0062  0.050   0.0062 0.38  
4142: 28 20  8  0   27 20  7  0             288307.7769  -0.0016  0.050               
4143: 77 29 49  0   77 27 50  0             288341.5518  -0.0047  0.050  -0.0048 0.37  
4144: 77 28 49  0   77 28 50  0             288341.5518  -0.0047  0.050  -0.0048 0.63  
4145: 76 27 49  0   76 27 50  0             288417.0695   0.0168  0.050   0.0169 0.38  
4146: 76 28 49  0   76 26 50  0             288417.0695   0.0168  0.050   0.0169 0.62  
4147: 23 18  5  0   22 16  6  0             288472.2558   0.0078  0.050               
4148: 75 27 49  0   75 25 50  0             288490.4983   0.0118  0.050   0.0119 0.38  
4149: 75 26 49  0   75 26 50  0             288490.4983   0.0118  0.050   0.0119 0.62  
4150: 28 22  7  0   27 22  6  0             288532.9367   0.0092  0.050               
4151: 22 18  5  0   21 16  6  0             288555.7235  -0.0104  0.050               
4152: 74 26 49  0   74 24 50  0             288561.8846  -0.0174  0.050  -0.0175 0.63  
4153: 74 25 49  0   74 25 50  0             288561.8846  -0.0174  0.050  -0.0175 0.37  
4154: 73 25 49  0   73 23 50  0             288631.3676   0.0244  0.050   0.0244 0.37  
4155: 73 24 49  0   73 24 50  0             288631.3676   0.0244  0.050   0.0244 0.63  
4156: 72 24 49  0   72 22 50  0             288698.8686   0.0160  0.050   0.0161 0.62  
4157: 72 23 49  0   72 23 50  0             288698.8686   0.0160  0.050   0.0161 0.38  
4158: 28 23  6  0   27 23  5  0             288729.7279  -0.0017  0.050               
4159: 71 23 49  0   71 21 50  0             288764.4520  -0.0201  0.050  -0.0201 0.38  
4160: 71 22 49  0   71 22 50  0             288764.4520  -0.0201  0.050  -0.0201 0.62  
4161: 70 21 49  0   70 21 50  0             288828.2245  -0.0187  0.050  -0.0188 0.38  
4162: 70 22 49  0   70 20 50  0             288828.2245  -0.0187  0.050  -0.0188 0.62  
4163: 20 11  9  0   19  9 10  0             288855.9806   0.1829  0.050   0.0152 0.37  
4164: 20 12  9  0   19 10 10  0             288855.9806  -0.0851  0.050   0.0152 0.63  
4165: 69 21 49  0   69 19 50  0             288890.2296   0.0230  0.050   0.0230 0.37  
4166: 69 20 49  0   69 20 50  0             288890.2296   0.0230  0.050   0.0230 0.63  
4167: 68 20 49  0   68 18 50  0             288950.4210   0.0190  0.050   0.0190 0.62  
4168: 68 19 49  0   68 19 50  0             288950.4210   0.0190  0.050   0.0190 0.38  
4169: 67 19 49  0   67 17 50  0             289008.8754   0.0066  0.050   0.0066 0.38  
4170: 67 18 49  0   67 18 50  0             289008.8754   0.0066  0.050   0.0066 0.62  
4171: 66 17 49  0   66 17 50  0             289065.6580   0.0126  0.050   0.0127 0.38  
4172: 66 18 49  0   66 16 50  0             289065.6580   0.0126  0.050   0.0127 0.62  
4173: 65 17 49  0   65 15 50  0             289120.7832   0.0135  0.050   0.0136 0.38  
4174: 65 16 49  0   65 16 50  0             289120.7832   0.0135  0.050   0.0136 0.62  
4175: 64 16 49  0   64 14 50  0             289174.2709  -0.0078  0.050  -0.0079 0.63  
4176: 64 15 49  0   64 15 50  0             289174.2709  -0.0078  0.050  -0.0079 0.37  
4177: 22 19  4  0   21 17  5  0             289180.2279  -0.0047  0.050               
4178: 63 15 49  0   63 13 50  0             289226.2269   0.0174  0.050   0.0175 0.38  
4179: 63 14 49  0   63 14 50  0             289226.2269   0.0174  0.050   0.0175 0.62  
4180: 62 14 49  0   62 12 50  0             289276.6093   0.0118  0.050   0.0119 0.62  
4181: 62 13 49  0   62 13 50  0             289276.6093   0.0118  0.050   0.0119 0.38  
4182: 61 13 49  0   61 11 50  0             289325.4681  -0.0100  0.050  -0.0100 0.38  
4183: 61 12 49  0   61 12 50  0             289325.4681  -0.0100  0.050  -0.0100 0.62  
4184: 60 11 49  0   60 11 50  0             289372.8823  -0.0037  0.050  -0.0037 0.38  
4185: 60 12 49  0   60 10 50  0             289372.8823  -0.0037  0.050  -0.0037 0.62  
4186: 19  8 11  0   18  6 12  0             289375.5835  -0.0065  0.050  -0.0066 0.63  
4187: 19  9 11  0   18  7 12  0             289375.5835  -0.0066  0.050  -0.0066 0.37  
4188: 27 21  6  0   26 21  5  0             289389.4130  -0.0060  0.050               
4189: 59 10 49  0   59 10 50  0             289418.8569   0.0017  0.050   0.0018 0.62  
4190: 59 11 49  0   59  9 50  0             289418.8569   0.0017  0.050   0.0018 0.38  
4191: 58  9 49  0   58  9 50  0             289463.4203   0.0014  0.050   0.0015 0.37  
4192: 58 10 49  0   58  8 50  0             289463.4203   0.0014  0.050   0.0015 0.63  
4193: 57  9 49  0   57  7 50  0             289506.6108   0.0010  0.050   0.0010 0.37  
4194: 57  8 49  0   57  8 50  0             289506.6108   0.0010  0.050   0.0010 0.63  
4195: 56  7 49  0   56  7 50  0             289548.4512  -0.0090  0.050  -0.0090 0.37  
4196: 56  8 49  0   56  6 50  0             289548.4512  -0.0090  0.050  -0.0090 0.63  
4197: 55  7 49  0   55  5 50  0             289588.9733  -0.0283  0.050  -0.0284 0.37  
4198: 55  6 49  0   55  6 50  0             289588.9733  -0.0283  0.050  -0.0284 0.63  
4199: 18  5 13  0   17  3 14  0             289624.1170   0.0243  0.050   0.0244 0.38  
4200: 18  6 13  0   17  4 14  0             289624.1170   0.0243  0.050   0.0244 0.62  
4201: 54  6 49  0   54  4 50  0             289628.2777   0.0127  0.050   0.0127 0.62  
4202: 54  5 49  0   54  5 50  0             289628.2777   0.0127  0.050   0.0127 0.38  
4203: 53  4 49  0   53  4 50  0             289666.2950   0.0145  0.050   0.0146 0.63  
4204: 53  5 49  0   53  3 50  0             289666.2950   0.0145  0.050   0.0146 0.37  
4205: 49  1 49  0   48  1 48  0             289674.7851  -0.0047  0.050  -0.0047 0.38  
4206: 49  0 49  0   48  0 48  0             289674.7851  -0.0047  0.050  -0.0047 0.62  
4207: 48  2 47  0   47  2 46  0             289676.9222  -0.0183  0.050  -0.0183 0.62  
4208: 48  1 47  0   47  1 46  0             289676.9222  -0.0183  0.050  -0.0183 0.38  
4209: 47  3 45  0   46  3 44  0             289678.5788  -0.0133  0.050  -0.0133 0.38  
4210: 47  2 45  0   46  2 44  0             289678.5788  -0.0133  0.050  -0.0133 0.62  
4211: 46  4 43  0   45  4 42  0             289679.8401   0.0023  0.050   0.0023 0.62  
4212: 46  3 43  0   45  3 42  0             289679.8401   0.0023  0.050   0.0023 0.38  
4213: 45  5 41  0   44  5 40  0             289680.7751  -0.0074  0.050  -0.0074 0.38  
4214: 45  4 41  0   44  4 40  0             289680.7751  -0.0074  0.050  -0.0074 0.62  
4215: 44  6 39  0   43  6 38  0             289681.5499   0.0009  0.050   0.0010 0.63  
4216: 44  5 39  0   43  5 38  0             289681.5499   0.0009  0.050   0.0010 0.37  
4217: 43  7 37  0   42  7 36  0             289682.2933   0.0085  0.050   0.0086 0.37  
4218: 43  6 37  0   42  6 36  0             289682.2933   0.0085  0.050   0.0086 0.63  
4219: 42  8 35  0   41  8 34  0             289683.1698  -0.0055  0.050  -0.0055 0.63  
4220: 42  7 35  0   41  7 34  0             289683.1698  -0.0055  0.050  -0.0055 0.37  
4221: 41  9 33  0   40  9 32  0             289684.4851   0.0218  0.050   0.0219 0.38  
4222: 41  8 33  0   40  8 32  0             289684.4851   0.0218  0.050   0.0219 0.62  
4223: 40 10 31  0   39 10 30  0             289686.4854   0.0074  0.050   0.0074 0.63  
4224: 40  9 31  0   39  9 30  0             289686.4854   0.0074  0.050   0.0074 0.37  
4225: 39 11 29  0   38 11 28  0             289689.6697  -0.0177  0.050  -0.0178 0.37  
4226: 39 10 29  0   38 10 28  0             289689.6697  -0.0177  0.050  -0.0178 0.63  
4227: 38 11 27  0   37 11 26  0             289694.7676  -0.0138  0.050  -0.0139 0.38  
4228: 38 12 27  0   37 12 26  0             289694.7676  -0.0138  0.050  -0.0139 0.62  
4229: 37 12 25  0   36 12 24  0             289702.8232   0.0026  0.050   0.0027 0.63  
4230: 37 13 25  0   36 13 24  0             289702.8232   0.0026  0.050   0.0027 0.37  
4231: 36 14 23  0   35 14 22  0             289715.4938  -0.0113  0.050  -0.0114 0.63  
4232: 36 13 23  0   35 13 22  0             289715.4938  -0.0113  0.050  -0.0114 0.37  
4233: 35 15 21  0   34 15 20  0             289735.6813  -0.0099  0.050  -0.0100 0.38  
4234: 35 14 21  0   34 14 20  0             289735.6813  -0.0099  0.050  -0.0100 0.62  
4235: 51  3 49  0   51  1 50  0             289738.6984   0.0120  0.050   0.0121 0.38  
4236: 51  2 49  0   51  2 50  0             289738.6984   0.0120  0.050   0.0121 0.62  
4237: 34 16 19  0   33 16 18  0             289768.4236  -0.0105  0.050  -0.0106 0.62  
4238: 34 15 19  0   33 15 18  0             289768.4236  -0.0105  0.050  -0.0106 0.38  
4239: 33 17 17  0   32 17 16  0             289823.2446  -0.0209  0.050  -0.0209 0.38  
4240: 33 16 17  0   32 16 16  0             289823.2446  -0.0209  0.050  -0.0209 0.62  
4241: 32 18 15  0   31 18 14  0             289919.6525  -0.0138  0.050  -0.0140 0.63  
4242: 32 17 15  0   31 17 14  0             289919.6525  -0.0142  0.050  -0.0140 0.37  
4243: 31 18 13  0   30 18 12  0             290102.1551  -0.0035  0.050   0.0485 0.50  
4244: 31 19 13  0   30 19 12  0             290102.1551   0.1005  0.050   0.0485 0.50  
4245: 29 28  2  0   28 28  1  0             290377.3420   0.0232  0.050  -0.0062 0.50  
4246: 29 28  1  0   28 28  0  0             290377.3420  -0.0355  0.050  -0.0062 0.50  
4247: 30 20 11  0   29 20 10  0             290483.9212   0.0057  0.050               
4248: 30 19 11  0   29 19 10  0             290498.4266  -0.0019  0.050               
4249: 29 21  9  0   28 21  8  0             291108.8270  -0.0125  0.050               
4250: 29 20  9  0   28 20  8  0             291986.6361   0.0003  0.050               
4251: 29 27  3  0   28 27  2  0             292092.1203   0.0220  0.050               
4252: 29 27  2  0   28 27  1  0             292094.0301  -0.0498  0.050               
4253: 21 21  0  0   20 19  1  0             292176.2292   0.0256  0.050               
4254: 21 21  1  0   20 19  2  0             292188.8591   0.0182  0.050               
4255: 22 20  2  0   21 18  3  0             292307.8642   0.0239  0.050               
4256: 22 17  6  0   21 15  7  0             292604.1100  -0.0269  0.050               
4257: 92 43 50  0   92 41 51  0             292878.5992  -0.0260  0.050  -0.0260 0.38  
4258: 92 42 50  0   92 42 51  0             292878.5992  -0.0260  0.050  -0.0260 0.62  
4259: 91 42 50  0   91 40 51  0             292987.3773  -0.0384  0.050  -0.0384 0.63  
4260: 91 41 50  0   91 41 51  0             292987.3773  -0.0384  0.050  -0.0384 0.37  
4261: 28 23  5  0   27 23  4  0             293062.7203   0.0005  0.050               
4262: 90 40 50  0   90 40 51  0             293093.4566  -0.0633  0.050  -0.0634 0.62  
4263: 90 41 50  0   90 39 51  0             293093.4566  -0.0633  0.050  -0.0634 0.38  
4264: 89 40 50  0   89 38 51  0             293196.9669  -0.0243  0.050  -0.0244 0.63  
4265: 89 39 50  0   89 39 51  0             293196.9669  -0.0243  0.050  -0.0244 0.37  
4266: 88 38 50  0   88 38 51  0             293297.8614  -0.0208  0.050  -0.0209 0.62  
4267: 88 39 50  0   88 37 51  0             293297.8614  -0.0208  0.050  -0.0209 0.38  
4268: 87 38 50  0   87 36 51  0             293396.2652   0.0207  0.050   0.0207 0.62  
4269: 87 37 50  0   87 37 51  0             293396.2652   0.0207  0.050   0.0207 0.38  
4270: 86 37 50  0   86 35 51  0             293492.1255  -0.0029  0.050  -0.0030 0.38  
4271: 86 36 50  0   86 36 51  0             293492.1255  -0.0029  0.050  -0.0030 0.62  
4272: 85 36 50  0   85 34 51  0             293585.5237  -0.0606  0.050  -0.0607 0.63  
4273: 85 35 50  0   85 35 51  0             293585.5237  -0.0606  0.050  -0.0607 0.37  
4274: 84 35 50  0   84 33 51  0             293676.6776   0.0166  0.050   0.0166 0.38  
4275: 84 34 50  0   84 34 51  0             293676.6776   0.0166  0.050   0.0166 0.62  
4276: 83 34 50  0   83 32 51  0             293765.4051  -0.0015  0.050  -0.0015 0.62  
4277: 83 33 50  0   83 33 51  0             293765.4051  -0.0015  0.050  -0.0015 0.38  
4278: 82 33 50  0   82 31 51  0             293851.8455  -0.0231  0.050  -0.0232 0.38  
4279: 82 32 50  0   82 32 51  0             293851.8455  -0.0231  0.050  -0.0232 0.62  
4280: 35 25 10  0   34 27  7  0             293891.6521  -0.0007  0.050               
4281: 81 32 50  0   81 30 51  0             293936.1287   0.0349  0.050   0.0350 0.62  
4282: 81 31 50  0   81 31 51  0             293936.1287   0.0349  0.050   0.0350 0.38  
4283: 22 20  3  0   21 18  4  0             293997.2312  -0.0184  0.050               
4284: 80 31 50  0   80 29 51  0             294018.1070  -0.0206  0.050  -0.0207 0.38  
4285: 80 30 50  0   80 30 51  0             294018.1070  -0.0206  0.050  -0.0207 0.62  
4286: 34 26  8  0   33 28  5  0             294062.1322  -0.0231  0.050               
4287: 21 13  8  0   20 11  9  0             294063.8884  -0.0023  0.050               
4288: 21 14  8  0   20 12  9  0             294077.2988  -0.0060  0.050               
4289: 79 30 50  0   79 28 51  0             294098.0053  -0.0102  0.050  -0.0103 0.63  
4290: 79 29 50  0   79 29 51  0             294098.0053  -0.0102  0.050  -0.0103 0.37  
4291: 29 26  4  0   28 26  3  0             294148.5288   0.0222  0.050               
4292: 78 29 50  0   78 27 51  0             294175.7962  -0.0054  0.050  -0.0055 0.38  
4293: 78 28 50  0   78 28 51  0             294175.7962  -0.0054  0.050  -0.0055 0.62  
4294: 29 26  3  0   28 26  2  0             294187.0139  -0.0422  0.050               
4295: 77 28 50  0   77 26 51  0             294251.5339   0.0043  0.050   0.0043 0.63  
4296: 77 27 50  0   77 27 51  0             294251.5339   0.0043  0.050   0.0043 0.37  
4297: 76 27 50  0   76 25 51  0             294325.2413  -0.0009  0.050  -0.0009 0.38  
4298: 76 26 50  0   76 26 51  0             294325.2413  -0.0009  0.050  -0.0009 0.62  
4299: 75 25 50  0   75 25 51  0             294396.9766  -0.0051  0.050  -0.0051 0.38  
4300: 75 26 50  0   75 24 51  0             294396.9766  -0.0051  0.050  -0.0051 0.62  
4301: 74 25 50  0   74 23 51  0             294466.7951   0.0056  0.050   0.0056 0.38  
4302: 74 24 50  0   74 24 51  0             294466.7951   0.0056  0.050   0.0056 0.62  
4303: 73 24 50  0   73 22 51  0             294534.7043  -0.0018  0.050  -0.0019 0.62  
4304: 73 23 50  0   73 23 51  0             294534.7043  -0.0018  0.050  -0.0019 0.38  
4305: 72 23 50  0   72 21 51  0             294600.7673  -0.0048  0.050  -0.0048 0.38  
4306: 72 22 50  0   72 22 51  0             294600.7673  -0.0048  0.050  -0.0048 0.62  
4307: 71 22 50  0   71 20 51  0             294665.0189  -0.0075  0.050  -0.0075 0.62  
4308: 71 21 50  0   71 21 51  0             294665.0189  -0.0075  0.050  -0.0075 0.38  
4309: 70 21 50  0   70 19 51  0             294727.4989  -0.0091  0.050  -0.0092 0.38  
4310: 70 20 50  0   70 20 51  0             294727.4989  -0.0091  0.050  -0.0092 0.62  
4311: 69 20 50  0   69 18 51  0             294788.2918   0.0368  0.050   0.0369 0.63  
4312: 69 19 50  0   69 19 51  0             294788.2918   0.0368  0.050   0.0369 0.37  
4313: 68 19 50  0   68 17 51  0             294847.3021  -0.0023  0.050  -0.0024 0.37  
4314: 68 18 50  0   68 18 51  0             294847.3021  -0.0023  0.050  -0.0024 0.63  
4315: 67 18 50  0   67 16 51  0             294904.6971   0.0035  0.050   0.0035 0.62  
4316: 67 17 50  0   67 17 51  0             294904.6971   0.0035  0.050   0.0035 0.38  
4317: 20 10 10  0   19  8 11  0             294953.1106   0.0055  0.050   0.0024 0.62  
4318: 20 11 10  0   19  9 11  0             294953.1106  -0.0030  0.050   0.0024 0.38  
4319: 66 17 50  0   66 15 51  0             294960.4634   0.0050  0.050   0.0050 0.37  
4320: 66 16 50  0   66 16 51  0             294960.4634   0.0050  0.050   0.0050 0.63  
4321: 65 15 50  0   65 15 51  0             295014.6215  -0.0128  0.050  -0.0129 0.38  
4322: 65 16 50  0   65 14 51  0             295014.6215  -0.0128  0.050  -0.0129 0.62  
4323: 64 15 50  0   64 13 51  0             295067.2347  -0.0217  0.050  -0.0217 0.38  
4324: 64 14 50  0   64 14 51  0             295067.2347  -0.0217  0.050  -0.0217 0.62  
4325: 63 14 50  0   63 12 51  0             295118.3547  -0.0041  0.050  -0.0041 0.63  
4326: 63 13 50  0   63 13 51  0             295118.3547  -0.0041  0.050  -0.0041 0.37  
4327: 62 13 50  0   62 11 51  0             295167.9805   0.0050  0.050   0.0051 0.37  
4328: 62 12 50  0   62 12 51  0             295167.9805   0.0050  0.050   0.0051 0.63  
4329: 61 12 50  0   61 10 51  0             295216.1405   0.0012  0.050   0.0013 0.62  
4330: 61 11 50  0   61 11 51  0             295216.1405   0.0012  0.050   0.0013 0.38  
4331: 60 11 50  0   60  9 51  0             295262.8837   0.0009  0.050   0.0010 0.37  
4332: 60 10 50  0   60 10 51  0             295262.8837   0.0009  0.050   0.0010 0.63  
4333: 59 10 50  0   59  8 51  0             295308.2345  -0.0033  0.050  -0.0034 0.63  
4334: 59  9 50  0   59  9 51  0             295308.2345  -0.0033  0.050  -0.0034 0.37  
4335: 19  8 12  0   18  6 13  0             295335.7895  -0.0014  0.050  -0.0014 0.62  
4336: 19  7 12  0   18  5 13  0             295335.7895  -0.0014  0.050  -0.0014 0.38  
4337: 58  9 50  0   58  7 51  0             295352.2317  -0.0043  0.050  -0.0044 0.38  
4338: 58  8 50  0   58  8 51  0             295352.2317  -0.0043  0.050  -0.0044 0.62  
4339: 57  8 50  0   57  6 51  0             295394.9048  -0.0031  0.050  -0.0031 0.63  
4340: 57  7 50  0   57  7 51  0             295394.9048  -0.0031  0.050  -0.0031 0.37  
4341: 56  6 50  0   56  6 51  0             295436.2809  -0.0028  0.050  -0.0028 0.63  
4342: 56  7 50  0   56  5 51  0             295436.2809  -0.0028  0.050  -0.0028 0.37  
4343: 55  6 50  0   55  4 51  0             295476.3811  -0.0119  0.050  -0.0119 0.62  
4344: 55  5 50  0   55  5 51  0             295476.3811  -0.0119  0.050  -0.0119 0.38  
4345: 54  5 50  0   54  3 51  0             295515.2771   0.0121  0.050   0.0122 0.37  
4346: 54  4 50  0   54  4 51  0             295515.2771   0.0121  0.050   0.0122 0.63  
4347: 50  0 50  0   49  0 49  0             295524.5019  -0.0431  0.050  -0.0431 0.50  
4348: 50  1 50  0   49  1 49  0             295524.5019  -0.0431  0.050  -0.0431 0.50  
4349: 49  1 48  0   48  1 47  0             295526.6777  -0.0075  0.050  -0.0075 0.50  
4350: 49  2 48  0   48  2 47  0             295526.6777  -0.0075  0.050  -0.0075 0.50  
4351: 48  2 46  0   47  2 45  0             295528.3115  -0.0007  0.050  -0.0007 0.50  
4352: 48  3 46  0   47  3 45  0             295528.3115  -0.0007  0.050  -0.0007 0.50  
4353: 47  4 44  0   46  4 43  0             295529.5003  -0.0176  0.050  -0.0176 0.63  
4354: 47  3 44  0   46  3 43  0             295529.5003  -0.0176  0.050  -0.0176 0.37  
4355: 46  5 42  0   45  5 41  0             295530.3768  -0.0281  0.050  -0.0281 0.38  
4356: 46  4 42  0   45  4 41  0             295530.3768  -0.0281  0.050  -0.0281 0.62  
4357: 45  6 40  0   44  6 39  0             295531.0809  -0.0108  0.050  -0.0108 0.63  
4358: 45  5 40  0   44  5 39  0             295531.0809  -0.0108  0.050  -0.0108 0.37  
4359: 44  6 38  0   43  6 37  0             295531.6963  -0.0236  0.050  -0.0237 0.63  
4360: 44  7 38  0   43  7 37  0             295531.6963  -0.0236  0.050  -0.0237 0.37  
4361: 43  8 36  0   42  8 35  0             295532.4481  -0.0170  0.050  -0.0171 0.63  
4362: 43  7 36  0   42  7 35  0             295532.4481  -0.0170  0.050  -0.0171 0.37  
4363: 42  9 34  0   41  9 33  0             295533.5533  -0.0001  0.050  -0.0001 0.38  
4364: 42  8 34  0   41  8 33  0             295533.5533  -0.0001  0.050  -0.0001 0.62  
4365: 41 10 32  0   40 10 31  0             295535.2839  -0.0040  0.050  -0.0040 0.62  
4366: 41  9 32  0   40  9 31  0             295535.2839  -0.0040  0.050  -0.0040 0.38  
4367: 40 11 30  0   39 11 29  0             295538.0731  -0.0183  0.050  -0.0184 0.38  
4368: 40 10 30  0   39 10 29  0             295538.0731  -0.0183  0.050  -0.0184 0.62  
4369: 39 12 28  0   38 12 27  0             295542.5640  -0.0133  0.050  -0.0133 0.62  
4370: 39 11 28  0   38 11 27  0             295542.5640  -0.0133  0.050  -0.0133 0.38  
4371: 38 12 26  0   37 12 25  0             295549.6757   0.0046  0.050   0.0047 0.50  
4372: 38 13 26  0   37 13 25  0             295549.6757   0.0046  0.050   0.0047 0.50  
4373: 53  4 50  0   53  2 51  0             295552.9223  -0.0055  0.050  -0.0056 0.63  
4374: 53  3 50  0   53  3 51  0             295552.9223  -0.0055  0.050  -0.0056 0.37  
4375: 37 14 24  0   36 14 23  0             295560.8305   0.0039  0.050   0.0040 0.62  
4376: 37 13 24  0   36 13 23  0             295560.8305   0.0039  0.050   0.0040 0.38  
4377: 36 15 22  0   35 15 21  0             295578.4124  -0.0179  0.050  -0.0179 0.38  
4378: 36 14 22  0   35 14 21  0             295578.4124  -0.0179  0.050  -0.0179 0.62  
4379: 35 16 20  0   34 16 19  0             295606.5806  -0.0137  0.050  -0.0138 0.63  
4380: 35 15 20  0   34 15 19  0             295606.5806  -0.0137  0.050  -0.0138 0.37  
4381: 51  2 50  0   51  0 51  0             295624.7298  -0.0084  0.050  -0.0084 0.63  
4382: 51  1 50  0   51  1 51  0             295624.7298  -0.0084  0.050  -0.0084 0.37  
4383: 34 17 18  0   33 17 17  0             295652.8081  -0.0147  0.050  -0.0147 0.38  
4384: 34 16 18  0   33 16 17  0             295652.8081  -0.0147  0.050  -0.0147 0.62  
4385: 33 18 16  0   32 18 15  0             295731.8288   0.0060  0.050   0.0060 0.62  
4386: 33 17 16  0   32 17 15  0             295731.8288   0.0059  0.050   0.0060 0.38  
4387: 32 19 14  0   31 19 13  0             295875.2436  -0.0253  0.050  -0.0321 0.37  
4388: 32 18 14  0   31 18 13  0             295875.2436  -0.0361  0.050  -0.0321 0.63  
4389: 31 20 12  0   30 20 11  0             296160.5526  -0.0076  0.050               
4390: 31 19 12  0   30 19 11  0             296162.4981   0.0106  0.050               
4391: 23 20  3  0   22 18  4  0             296231.6298   0.0033  0.050               
4392: 29 22  8  0   28 22  7  0             296547.0921   0.0005  0.050               
4393: 29 25  5  0   28 25  4  0             296585.4168   0.0065  0.050               
4394: 30 21 10  0   29 21  9  0             296752.2981   0.0062  0.050               
4395: 30 20 10  0   29 20  9  0             296924.0610   0.0023  0.050               
4396: 29 25  4  0   28 25  3  0             297048.6683  -0.0182  0.050               
4397: 28 21  7  0   27 21  6  0             297847.4821  -0.0147  0.050               
4398: 34 25  9  0   33 27  6  0             298114.9077  -0.0958  0.050               
4399: 22 15  7  0   21 13  8  0             298550.0299   0.0050  0.050               
4400: 29 24  6  0   28 24  5  0             298897.2765   0.0007  0.050               
4401: 22 16  7  0   21 14  8  0             298904.3432  -0.0077  0.050               
4402: 24 19  5  0   23 17  6  0             299026.6132  -0.0105  0.050               
4403: 90 40 51  0   90 38 52  0             299030.3864   0.0327  0.050   0.0327 0.63  
4404: 90 39 51  0   90 39 52  0             299030.3864   0.0327  0.050   0.0327 0.37  
4405: 89 39 51  0   89 37 52  0             299130.8541  -0.0615  0.050  -0.0616 0.37  
4406: 89 38 51  0   89 38 52  0             299130.8541  -0.0615  0.050  -0.0616 0.63  
4407: 88 38 51  0   88 36 52  0             299229.0212   0.0038  0.050   0.0038 0.62  
4408: 88 37 51  0   88 37 52  0             299229.0212   0.0038  0.050   0.0038 0.38  
4409: 87 37 51  0   87 35 52  0             299324.7378   0.0305  0.050   0.0305 0.37  
4410: 87 36 51  0   87 36 52  0             299324.7378   0.0305  0.050   0.0305 0.63  
4411: 35 27  8  0   34 29  5  0             299342.6140  -0.0193  0.050               
4412: 29 23  7  0   28 23  6  0             299392.1027  -0.0058  0.050               
4413: 86 36 51  0   86 34 52  0             299418.0200  -0.0125  0.050  -0.0126 0.62  
4414: 86 35 51  0   86 35 52  0             299418.0200  -0.0125  0.050  -0.0126 0.38  
4415: 85 35 51  0   85 33 52  0             299509.0114  -0.0285  0.050  -0.0286 0.37  
4416: 85 34 51  0   85 34 52  0             299509.0114  -0.0285  0.050  -0.0286 0.63  
4417: 84 34 51  0   84 32 52  0             299597.8101   0.0348  0.050   0.0349 0.63  
4418: 84 33 51  0   84 33 52  0             299597.8101   0.0348  0.050   0.0349 0.37  
4419: 28 22  6  0   27 22  5  0             299631.0283  -0.0074  0.050               
4420: 83 33 51  0   83 31 52  0             299684.2577  -0.0257  0.050  -0.0257 0.38  
4421: 83 32 51  0   83 32 52  0             299684.2577  -0.0257  0.050  -0.0257 0.62  
4422: 82 32 51  0   82 30 52  0             299768.6456   0.0364  0.050   0.0365 0.63  
4423: 82 31 51  0   82 31 52  0             299768.6456   0.0364  0.050   0.0365 0.37  
4424: 81 31 51  0   81 29 52  0             299850.7675  -0.0282  0.050  -0.0282 0.38  
4425: 81 30 51  0   81 30 52  0             299850.7675  -0.0282  0.050  -0.0282 0.62  
4426: 80 30 51  0   80 28 52  0             299930.9048   0.0185  0.050   0.0185 0.62  
4427: 80 29 51  0   80 29 52  0             299930.9048   0.0185  0.050   0.0185 0.38  
4428: 23 17  6  0   22 15  7  0             299941.6449  -0.0183  0.050               
4429: 24 20  4  0   23 18  5  0             299958.7571  -0.0161  0.050               
4430: 79 29 51  0   79 27 52  0             300008.9107  -0.0122  0.050  -0.0122 0.38  
4431: 79 28 51  0   79 28 52  0             300008.9107  -0.0122  0.050  -0.0122 0.62  
4432: 78 28 51  0   78 26 52  0             300084.9270  -0.0202  0.050  -0.0203 0.63  
4433: 78 27 51  0   78 27 52  0             300084.9270  -0.0202  0.050  -0.0203 0.37  
4434: 22 21  1  0   21 19  2  0             300113.9483   0.0261  0.050               
4435: 77 27 51  0   77 25 52  0             300158.9974  -0.0026  0.050  -0.0026 0.37  
4436: 77 26 51  0   77 26 52  0             300158.9974  -0.0026  0.050  -0.0026 0.63  
4437: 76 26 51  0   76 24 52  0             300231.1190  -0.0025  0.050  -0.0025 0.62  
4438: 76 25 51  0   76 25 52  0             300231.1190  -0.0025  0.050  -0.0025 0.38  
4439: 22 21  2  0   21 19  3  0             300269.0554  -0.0086  0.050               
4440: 75 25 51  0   75 23 52  0             300301.3521   0.0008  0.050   0.0009 0.37  
4441: 75 24 51  0   75 24 52  0             300301.3521   0.0008  0.050   0.0009 0.63  
4442: 30 29  2  0   29 29  1  0             300326.5837  -0.0021  0.050  -0.0180 0.50  
4443: 30 29  1  0   29 29  0  0             300326.5837  -0.0339  0.050  -0.0180 0.50  
4444: 21 12  9  0   20 10 10  0             300363.4488   0.0154  0.050               
4445: 21 13  9  0   20 11 10  0             300364.0512  -0.0409  0.050               
4446: 74 24 51  0   74 22 52  0             300369.7528   0.0248  0.050   0.0249 0.62  
4447: 74 23 51  0   74 23 52  0             300369.7528   0.0248  0.050   0.0249 0.38  
4448: 73 23 51  0   73 21 52  0             300436.2732  -0.0168  0.050  -0.0168 0.37  
4449: 73 22 51  0   73 22 52  0             300436.2732  -0.0168  0.050  -0.0168 0.63  
4450: 72 22 51  0   72 20 52  0             300501.0562  -0.0187  0.050  -0.0187 0.63  
4451: 72 21 51  0   72 21 52  0             300501.0562  -0.0187  0.050  -0.0187 0.37  
4452: 71 21 51  0   71 19 52  0             300564.0973  -0.0225  0.050  -0.0225 0.38  
4453: 71 20 51  0   71 20 52  0             300564.0973  -0.0225  0.050  -0.0225 0.62  
4454: 70 20 51  0   70 18 52  0             300625.4651   0.0042  0.050   0.0043 0.62  
4455: 70 19 51  0   70 19 52  0             300625.4651   0.0042  0.050   0.0043 0.38  
4456: 69 19 51  0   69 17 52  0             300685.1511   0.0172  0.050   0.0173 0.37  
4457: 69 18 51  0   69 18 52  0             300685.1511   0.0172  0.050   0.0173 0.63  
4458: 68 18 51  0   68 16 52  0             300743.1982   0.0242  0.050   0.0242 0.63  
4459: 68 17 51  0   68 17 52  0             300743.1982   0.0242  0.050   0.0242 0.37  
4460: 67 17 51  0   67 15 52  0             300799.6181   0.0023  0.050   0.0023 0.38  
4461: 67 16 51  0   67 16 52  0             300799.6181   0.0023  0.050   0.0023 0.62  
4462: 66 16 51  0   66 14 52  0             300854.4864  -0.0067  0.050  -0.0067 0.63  
4463: 66 15 51  0   66 15 52  0             300854.4864  -0.0067  0.050  -0.0067 0.37  
4464: 65 15 51  0   65 13 52  0             300907.8606   0.0209  0.050   0.0210 0.38  
4465: 65 14 51  0   65 14 52  0             300907.8606   0.0209  0.050   0.0210 0.62  
4466: 23 19  5  0   22 17  6  0             300929.4946  -0.0224  0.050               
4467: 64 14 51  0   64 12 52  0             300959.6982   0.0103  0.050   0.0103 0.62  
4468: 64 13 51  0   64 13 52  0             300959.6982   0.0103  0.050   0.0103 0.38  
4469: 20  9 11  0   19  7 12  0             300978.6335  -0.0132  0.050  -0.0133 0.38  
4470: 20 10 11  0   19  8 12  0             300978.6335  -0.0134  0.050  -0.0133 0.62  
4471: 63 13 51  0   63 11 52  0             301010.0746   0.0042  0.050   0.0043 0.38  
4472: 63 12 51  0   63 12 52  0             301010.0746   0.0042  0.050   0.0043 0.62  
4473: 62 12 51  0   62 10 52  0             301059.0165  -0.0019  0.050  -0.0019 0.62  
4474: 62 11 51  0   62 11 52  0             301059.0165  -0.0019  0.050  -0.0019 0.38  
4475: 61 11 51  0   61  9 52  0             301106.5463  -0.0172  0.050  -0.0172 0.37  
4476: 61 10 51  0   61 10 52  0             301106.5463  -0.0172  0.050  -0.0172 0.63  
4477: 60 10 51  0   60  8 52  0             301152.7135  -0.0224  0.050  -0.0225 0.63  
4478: 60  9 51  0   60  9 52  0             301152.7135  -0.0224  0.050  -0.0225 0.37  
4479: 59  9 51  0   59  7 52  0             301197.5525  -0.0133  0.050  -0.0134 0.37  
4480: 59  8 51  0   59  8 52  0             301197.5525  -0.0133  0.050  -0.0134 0.63  
4481: 29 21  8  0   28 21  7  0             301230.1178  -0.0032  0.050               
4482: 58  8 51  0   58  6 52  0             301241.0581  -0.0246  0.050  -0.0246 0.62  
4483: 58  7 51  0   58  7 52  0             301241.0581  -0.0246  0.050  -0.0246 0.38  
4484: 19  7 13  0   18  5 14  0             301271.3134  -0.0245  0.050  -0.0245 0.38  
4485: 19  6 13  0   18  4 14  0             301271.3134  -0.0245  0.050  -0.0245 0.62  
4486: 57  7 51  0   57  5 52  0             301283.3094  -0.0060  0.050  -0.0061 0.37  
4487: 57  6 51  0   57  6 52  0             301283.3094  -0.0060  0.050  -0.0061 0.63  
4488: 56  6 51  0   56  4 52  0             301324.2810  -0.0114  0.050  -0.0115 0.62  
4489: 56  5 51  0   56  5 52  0             301324.2810  -0.0114  0.050  -0.0115 0.38  
4490: 55  5 51  0   55  3 52  0             301364.0092  -0.0324  0.050  -0.0324 0.37  
4491: 55  4 51  0   55  4 52  0             301364.0092  -0.0324  0.050  -0.0324 0.63  
4492: 51  0 51  0   50  0 50  0             301374.1505  -0.0157  0.050  -0.0158 0.50  
4493: 51  1 51  0   50  1 50  0             301374.1505  -0.0157  0.050  -0.0158 0.50  
4494: 50  1 49  0   49  1 48  0             301376.2467  -0.0492  0.050  -0.0493 0.50  
4495: 50  2 49  0   49  2 48  0             301376.2467  -0.0492  0.050  -0.0493 0.50  
4496: 49  3 47  0   48  3 46  0             301377.8643  -0.0343  0.050  -0.0344 0.37  
4497: 49  2 47  0   48  2 46  0             301377.8643  -0.0343  0.050  -0.0344 0.63  
4498: 48  3 45  0   47  3 44  0             301379.0545  -0.0102  0.050  -0.0103 0.50  
4499: 48  4 45  0   47  4 44  0             301379.0545  -0.0102  0.050  -0.0103 0.50  
4500: 47  5 43  0   46  5 42  0             301379.8699  -0.0247  0.050  -0.0247 0.38  
4501: 47  4 43  0   46  4 42  0             301379.8699  -0.0247  0.050  -0.0247 0.62  
4502: 46  6 41  0   45  6 40  0             301380.5595   0.0560  0.050   0.0561 0.62  
4503: 46  5 41  0   45  5 40  0             301380.5595   0.0560  0.050   0.0561 0.38  
4504: 45  7 39  0   44  7 38  0             301380.9365  -0.0905  0.050  -0.0905 0.38  
4505: 45  6 39  0   44  6 38  0             301380.9365  -0.0905  0.050  -0.0905 0.62  
4506: 44  8 37  0   43  8 36  0             301381.6330   0.0007  0.050   0.0007 0.63  
4507: 44  7 37  0   43  7 36  0             301381.6330   0.0007  0.050   0.0007 0.37  
4508: 43  9 35  0   42  9 34  0             301382.5261  -0.0047  0.050  -0.0048 0.38  
4509: 43  8 35  0   42  8 34  0             301382.5261  -0.0047  0.050  -0.0048 0.62  
4510: 42 10 33  0   41 10 32  0             301384.0098   0.0069  0.050   0.0069 0.62  
4511: 42  9 33  0   41  9 32  0             301384.0098   0.0069  0.050   0.0069 0.38  
4512: 41 11 31  0   40 11 30  0             301386.4186  -0.0141  0.050  -0.0142 0.38  
4513: 41 10 31  0   40 10 30  0             301386.4186  -0.0141  0.050  -0.0142 0.62  
4514: 40 12 29  0   39 12 28  0             301390.3684  -0.0008  0.050  -0.0008 0.62  
4515: 40 11 29  0   39 11 28  0             301390.3684  -0.0008  0.050  -0.0008 0.38  
4516: 39 13 27  0   38 13 26  0             301396.6255  -0.0001  0.050  -0.0001 0.37  
4517: 39 12 27  0   38 12 26  0             301396.6255  -0.0001  0.050  -0.0001 0.63  
4518: 54  4 51  0   54  2 52  0             301402.5841  -0.0061  0.050  -0.0061 0.62  
4519: 54  3 51  0   54  3 52  0             301402.5841  -0.0061  0.050  -0.0061 0.38  
4520: 38 13 25  0   37 13 24  0             301406.4430  -0.0127  0.050  -0.0127 0.38  
4521: 38 14 25  0   37 14 24  0             301406.4430  -0.0127  0.050  -0.0127 0.62  
4522: 37 15 23  0   36 15 22  0             301421.8433  -0.0301  0.050  -0.0301 0.37  
4523: 37 14 23  0   36 14 22  0             301421.8433  -0.0301  0.050  -0.0301 0.63  
4524: 36 16 21  0   35 16 20  0             301446.2485  -0.0162  0.050  -0.0163 0.63  
4525: 36 15 21  0   35 15 20  0             301446.2485  -0.0162  0.050  -0.0163 0.37  
4526: 35 17 19  0   34 17 18  0             301485.6079  -0.0205  0.050  -0.0206 0.37  
4527: 35 16 19  0   34 16 18  0             301485.6079  -0.0205  0.050  -0.0206 0.63  
4528: 34 17 17  0   33 17 16  0             301551.2746  -0.0202  0.050  -0.0203 0.50  
4529: 34 18 17  0   33 18 16  0             301551.2746  -0.0202  0.050  -0.0203 0.50  
4530: 33 19 15  0   32 19 14  0             301666.4723  -0.0224  0.050  -0.0231 0.37  
4531: 33 18 15  0   32 18 14  0             301666.4723  -0.0235  0.050  -0.0231 0.63  
4532: 32 20 13  0   31 20 12  0             301884.5896   0.0618  0.050  -0.0241 0.63  
4533: 32 19 13  0   31 19 12  0             301884.5896  -0.1678  0.050  -0.0241 0.37  
4534: 29 24  5  0   28 24  4  0             302111.5795  -0.0127  0.050               
4535: 31 21 11  0   30 21 10  0             302339.2998  -0.0171  0.050               
4536: 31 20 11  0   30 20 10  0             302367.1252  -0.0072  0.050               
4537: 23 20  4  0   22 18  5  0             302671.5746  -0.0134  0.050               
4538: 30 22  9  0   29 22  8  0             302958.8052  -0.0268  0.050               
4539: 36 28  8  0   35 30  5  0             303773.7892   0.0163  0.050               
4540: 30 27  4  0   29 27  3  0             304049.9236   0.0180  0.050               
4541: 30 27  3  0   29 27  2  0             304072.8253  -0.0564  0.050               
4542: 23 18  6  0   22 16  7  0             304113.0715  -0.0171  0.050               
4543: 30 21  9  0   29 21  8  0             304361.4704  -0.0287  0.050               
4544: 91 40 52  0   91 38 53  0             304861.6929  -0.0248  0.050  -0.0249 0.62  
4545: 91 39 52  0   91 39 53  0             304861.6929  -0.0248  0.050  -0.0249 0.38  
4546: 90 39 52  0   90 37 53  0             304962.0491  -0.0047  0.050  -0.0047 0.37  
4547: 90 38 52  0   90 38 53  0             304962.0491  -0.0047  0.050  -0.0047 0.63
[truncated: 192,784 more chars]
