# Supplementary material for: Precise Semi-Experimental Equilibrium (r e SE) Structure of Pyridine from 32 Isotopologues: Accurate Assessment of the Effect of Nitrogen-Atom Substitution in Aromatic Rings
Source: J Phys Chem A. 2025 Nov 7;129(46):10737–50. doi: 10.1021/acs.jpca.5c07184 (PMC12641475; doi:10.1021/acs.jpca.5c07184)
Supplement: Supplementary file 2 [file jp5c07184_si_002.zip › Supplementary Information/LSF/pyridine-D23_SI.res]

Pyridine    2,3-2H                                  SaSun Apr 13 21:49:15 2025

-------------------------------------------------------------------------------------=========
                                              obs         o-c     error     blends     Notes
                                                                         o-c      wt
    / instead of : below denotes (o-c)>3*err
-------------------------------------------------------------------------------------=========
   1: 24  1 24  0   23  0 23  0             135629.6855  -0.0317  0.050  -0.0317 0.50  
   2: 24  0 24  0   23  1 23  0             135629.6855  -0.0317  0.050  -0.0317 0.50  
   3: 22  3 20  0   21  2 19  0             135633.2317   0.0113  0.050   0.0114 0.50  
   4: 22  2 20  0   21  3 19  0             135633.2317   0.0113  0.050   0.0114 0.50  
   5: 21  4 18  0   20  3 17  0             135634.8616   0.0206  0.050   0.0207 0.50  
   6: 21  3 18  0   20  4 17  0             135634.8616   0.0206  0.050   0.0207 0.50  
   7: 20  5 16  0   19  4 15  0             135636.6026   0.0639  0.050               
   8: 24  1 23  0   23  2 22  0             141166.9851   0.0725  0.050   0.0725 0.50  
   9: 24  2 23  0   23  1 22  0             141166.9851   0.0725  0.050   0.0725 0.50  
  10: 22  4 19  0   21  3 18  0             141170.1389  -0.0083  0.050  -0.0083 0.50  
  11: 22  3 19  0   21  4 18  0             141170.1389  -0.0083  0.050  -0.0083 0.50  
  12: 21  5 17  0   20  4 16  0             141171.7217  -0.0507  0.050  -0.0508 0.50  
  13: 21  4 17  0   20  5 16  0             141171.7217  -0.0507  0.050  -0.0508 0.50  
  14: 20  6 15  0   19  5 14  0             141173.7322   0.0900  0.050   0.0900 0.50  
  15: 20  5 15  0   19  6 14  0             141173.7322   0.0900  0.050   0.0900 0.50  
  16: 23  4 20  0   22  3 19  0             146705.3999   0.0022  0.050   0.0022 0.50  
  17: 23  3 20  0   22  4 19  0             146705.3999   0.0022  0.050   0.0022 0.50  
  18: 22  4 18  0   21  5 17  0             146706.9073  -0.0493  0.050  -0.0494 0.50  
  19: 22  5 18  0   21  4 17  0             146706.9073  -0.0493  0.050  -0.0494 0.50  
  20: 28  1 28  0   27  0 27  0             157770.8696  -0.0067  0.050  -0.0067 0.50  
  21: 28  0 28  0   27  1 27  0             157770.8696  -0.0067  0.050  -0.0067 0.50  
  22: 28  2 26  0   27  3 25  0             168844.2937  -0.0970  0.050  -0.0971 0.50  
  23: 28  3 26  0   27  2 25  0             168844.2937  -0.0970  0.050  -0.0971 0.50  
  24: 30  2 29  0   29  1 28  0             174377.8505   0.0213  0.050   0.0214 0.50  
  25: 30  1 29  0   29  2 28  0             174377.8505   0.0213  0.050   0.0214 0.50  
  26: 29  2 27  0   28  3 26  0             174379.4358   0.0791  0.050   0.0792 0.50  
  27: 29  3 27  0   28  2 26  0             174379.4358   0.0791  0.050   0.0792 0.50  
  28: 27  4 23  0   26  5 22  0             174381.9480  -0.0541  0.050  -0.0541 0.50  
  29: 27  5 23  0   26  4 22  0             174381.9480  -0.0541  0.050  -0.0541 0.50  
  30: 26  5 21  0   25  6 20  0             174383.2589  -0.0461  0.050  -0.0461 0.50  
  31: 26  6 21  0   25  5 20  0             174383.2589  -0.0461  0.050  -0.0461 0.50  
  32: 25  7 19  0   24  6 18  0             174384.7133  -0.0634  0.050  -0.0635 0.50  
  33: 25  6 19  0   24  7 18  0             174384.7133  -0.0634  0.050  -0.0635 0.50  
  34: 24  7 17  0   23  8 16  0             174386.7001   0.0453  0.050   0.0453 0.50  
  35: 24  8 17  0   23  7 16  0             174386.7001   0.0453  0.050   0.0453 0.50  
  36: 20 11  9  0   19 12  8  0             174420.9898   0.0893  0.050   0.0885 0.50  
  37: 20 12  9  0   19 11  8  0             174420.9898   0.0876  0.050   0.0885 0.50  
  38: 32  1 32  0   31  0 31  0             179911.0184   0.0257  0.050   0.0257 0.50  
  39: 32  0 32  0   31  1 31  0             179911.0184   0.0257  0.050   0.0257 0.50  
  40: 31  1 30  0   30  2 29  0             179912.7257  -0.0177  0.050  -0.0178 0.50  
  41: 31  2 30  0   30  1 29  0             179912.7257  -0.0177  0.050  -0.0178 0.50  
  42: 30  2 28  0   29  3 27  0             179914.2912   0.0405  0.050   0.0405 0.50  
  43: 30  3 28  0   29  2 27  0             179914.2912   0.0405  0.050   0.0405 0.50  
  44: 29  3 26  0   28  4 25  0             179915.5861   0.0045  0.050   0.0046 0.50  
  45: 29  4 26  0   28  3 25  0             179915.5861   0.0045  0.050   0.0046 0.50  
  46: 28  4 24  0   27  5 23  0             179916.7950  -0.0190  0.050  -0.0190 0.50  
  47: 28  5 24  0   27  4 23  0             179916.7950  -0.0190  0.050  -0.0190 0.50  
  48: 27  5 22  0   26  6 21  0             179918.0538   0.0086  0.050   0.0086 0.50  
  49: 27  6 22  0   26  5 21  0             179918.0538   0.0086  0.050   0.0086 0.50  
  50: 26  7 20  0   25  6 19  0             179919.4091   0.0011  0.050   0.0011 0.50  
  51: 26  6 20  0   25  7 19  0             179919.4091   0.0011  0.050   0.0011 0.50  
  52: 25  8 18  0   24  7 17  0             179921.1167   0.0096  0.050   0.0097 0.50  
  53: 25  7 18  0   24  8 17  0             179921.1167   0.0096  0.050   0.0097 0.50  
  54: 24  9 16  0   23  8 15  0             179923.5061   0.0085  0.050   0.0086 0.50  
  55: 24  8 16  0   23  9 15  0             179923.5061   0.0085  0.050   0.0086 0.50  
  56: 22 10 12  0   21 11 11  0             179934.0443   0.0204  0.050   0.0205 0.50  
  57: 22 11 12  0   21 10 11  0             179934.0443   0.0204  0.050   0.0205 0.50  
  58: 21 11 10  0   20 12  9  0             179947.8609   0.0044  0.050   0.0044 0.50  
  59: 21 12 10  0   20 11  9  0             179947.8609   0.0043  0.050   0.0044 0.50  
  60: 20 13  8  0   19 12  7  0             179982.0685  -0.0788  0.050  -0.0376 0.50  
  61: 20 12  8  0   19 13  7  0             179982.0685   0.0036  0.050  -0.0376 0.50  
  62: 33  1 33  0   32  0 32  0             185445.8468   0.0051  0.050   0.0052 0.50  
  63: 33  0 33  0   32  1 32  0             185445.8468   0.0051  0.050   0.0052 0.50  
  64: 32  1 31  0   31  2 30  0             185447.6489   0.0653  0.050   0.0653 0.50  
  65: 32  2 31  0   31  1 30  0             185447.6489   0.0653  0.050   0.0653 0.50  
  66: 31  2 29  0   30  3 28  0             185449.1021   0.0314  0.050   0.0315 0.50  
  67: 31  3 29  0   30  2 28  0             185449.1021   0.0314  0.050   0.0315 0.50  
  68: 30  3 27  0   29  4 26  0             185450.4289   0.0599  0.050   0.0600 0.50  
  69: 30  4 27  0   29  3 26  0             185450.4289   0.0599  0.050   0.0600 0.50  
  70: 29  4 25  0   28  5 24  0             185451.5386  -0.0150  0.050  -0.0150 0.50  
  71: 29  5 25  0   28  4 24  0             185451.5386  -0.0150  0.050  -0.0150 0.50  
  72: 28  6 23  0   27  5 22  0             185452.7071  -0.0091  0.050  -0.0092 0.50  
  73: 28  5 23  0   27  6 22  0             185452.7071  -0.0091  0.050  -0.0092 0.50  
  74: 27  7 21  0   26  6 20  0             185453.9274  -0.0508  0.050  -0.0509 0.50  
  75: 27  6 21  0   26  7 20  0             185453.9274  -0.0508  0.050  -0.0509 0.50  
  76: 21 13  9  0   20 12  8  0             185501.0687   0.0813  0.050   0.0832 0.50  
  77: 21 12  9  0   20 13  8  0             185501.0687   0.0851  0.050   0.0832 0.50  
  78: 33  1 32  0   32  2 31  0             190982.2897  -0.0573  0.050  -0.0574 0.50  
  79: 33  2 32  0   32  1 31  0             190982.2897  -0.0573  0.050  -0.0574 0.50  
  80: 32  3 30  0   31  2 29  0             190983.7154  -0.0988  0.050  -0.0989 0.50  
  81: 32  2 30  0   31  3 29  0             190983.7154  -0.0988  0.050  -0.0989 0.50  
  82: 31  3 28  0   30  4 27  0             190985.0889   0.0085  0.050   0.0085 0.50  
  83: 31  4 28  0   30  3 27  0             190985.0889   0.0085  0.050   0.0085 0.50  
  84: 30  4 26  0   29  5 25  0             190986.1538  -0.0646  0.050  -0.0646 0.50  
  85: 30  5 26  0   29  4 25  0             190986.1538  -0.0646  0.050  -0.0646 0.50  
  86: 29  5 24  0   28  6 23  0             190987.2649  -0.0503  0.050  -0.0503 0.50  
  87: 29  6 24  0   28  5 23  0             190987.2649  -0.0503  0.050  -0.0503 0.50  
  88: 28  6 22  0   27  7 21  0             190988.5655   0.0827  0.050   0.0827 0.50  
  89: 28  7 22  0   27  6 21  0             190988.5655   0.0827  0.050   0.0827 0.50  
  90: 27  8 20  0   26  7 19  0             190989.8676  -0.0125  0.050  -0.0126 0.50  
  91: 27  7 20  0   26  8 19  0             190989.8676  -0.0125  0.050  -0.0126 0.50  
  92: 24 10 14  0   23 11 13  0             190999.2003   0.0099  0.050   0.0100 0.50  
  93: 24 11 14  0   23 10 13  0             190999.2003   0.0099  0.050   0.0100 0.50  
  94: 23 12 12  0   22 11 11  0             191007.6700   0.0274  0.050   0.0274 0.50  
  95: 23 11 12  0   22 12 11  0             191007.6700   0.0274  0.050   0.0274 0.50  
  96: 22 13 10  0   21 12  9  0             191025.1534  -0.0504  0.050  -0.0504 0.50  
  97: 22 12 10  0   21 13  9  0             191025.1534  -0.0503  0.050  -0.0504 0.50  
  98: 21 13  8  0   20 14  7  0             191068.9619   0.0791  0.050  -0.0064 0.50  
  99: 21 14  8  0   20 13  7  0             191068.9619  -0.0919  0.050  -0.0064 0.50  
 100: 35  1 35  0   34  0 34  0             196515.2856  -0.0218  0.050  -0.0219 0.50  
 101: 35  0 35  0   34  1 34  0             196515.2856  -0.0218  0.050  -0.0219 0.50  
 102: 34  1 33  0   33  2 32  0             196517.0246  -0.0072  0.050  -0.0072 0.50  
 103: 34  2 33  0   33  1 32  0             196517.0246  -0.0072  0.050  -0.0072 0.50  
 104: 33  2 31  0   32  3 30  0             196518.4634  -0.0157  0.050  -0.0158 0.50  
 105: 33  3 31  0   32  2 30  0             196518.4634  -0.0157  0.050  -0.0158 0.50  
 106: 31  5 27  0   30  4 26  0             196520.8557   0.0499  0.050   0.0499 0.50  
 107: 31  4 27  0   30  5 26  0             196520.8557   0.0499  0.050   0.0499 0.50  
 108: 30  6 25  0   29  5 24  0             196521.8319  -0.0071  0.050  -0.0071 0.50  
 109: 30  5 25  0   29  6 24  0             196521.8319  -0.0071  0.050  -0.0071 0.50  
 110: 29  7 23  0   28  6 22  0             196522.9059  -0.0114  0.050  -0.0115 0.50  
 111: 29  6 23  0   28  7 22  0             196522.9059  -0.0114  0.050  -0.0115 0.50  
 112: 28  8 21  0   27  7 20  0             196524.1889   0.0050  0.050   0.0050 0.50  
 113: 28  7 21  0   27  8 20  0             196524.1889   0.0050  0.050   0.0050 0.50  
 114: 27  8 19  0   26  9 18  0             196525.7966  -0.0592  0.050  -0.0593 0.50  
 115: 27  9 19  0   26  8 18  0             196525.7966  -0.0592  0.050  -0.0593 0.50  
 116: 26 10 17  0   25  9 16  0             196528.2271  -0.0741  0.050  -0.0742 0.50  
 117: 26  9 17  0   25 10 16  0             196528.2271  -0.0741  0.050  -0.0742 0.50  
 118: 25 10 15  0   24 11 14  0             196532.2024  -0.0135  0.050  -0.0136 0.50  
 119: 25 11 15  0   24 10 14  0             196532.2024  -0.0135  0.050  -0.0136 0.50  
 120: 24 12 13  0   23 11 12  0             196539.0436  -0.0343  0.050  -0.0343 0.50  
 121: 24 11 13  0   23 12 12  0             196539.0436  -0.0343  0.050  -0.0343 0.50  
 122: 23 13 11  0   22 12 10  0             196552.5456   0.0696  0.050   0.0696 0.50  
 123: 23 12 11  0   22 13 10  0             196552.5456   0.0696  0.050   0.0696 0.50  
 124: 22 13  9  0   21 14  8  0             196582.8200   0.0508  0.050   0.0466 0.50  
 125: 22 14  9  0   21 13  8  0             196582.8200   0.0423  0.050   0.0466 0.50  
 126: 36  0 36  0   35  1 35  0             202049.8856  -0.0342  0.050  -0.0342 0.50  
 127: 36  1 36  0   35  0 35  0             202049.8856  -0.0342  0.050  -0.0342 0.50  
 128: 35  1 34  0   34  2 33  0             202051.6280  -0.0074  0.050  -0.0074 0.50  
 129: 35  2 34  0   34  1 33  0             202051.6280  -0.0074  0.050  -0.0074 0.50  
 130: 34  2 32  0   33  3 31  0             202053.0365  -0.0267  0.050  -0.0267 0.50  
 131: 34  3 32  0   33  2 31  0             202053.0365  -0.0267  0.050  -0.0267 0.50  
 132: 33  4 30  0   32  3 29  0             202054.3023   0.0362  0.050   0.0363 0.50  
 133: 33  3 30  0   32  4 29  0             202054.3023   0.0362  0.050   0.0363 0.50  
 134: 32  5 28  0   31  4 27  0             202055.2974  -0.0159  0.050  -0.0160 0.50  
 135: 32  4 28  0   31  5 27  0             202055.2974  -0.0159  0.050  -0.0160 0.50  
 136: 31  6 26  0   30  5 25  0             202056.2230  -0.0617  0.050  -0.0617 0.50  
 137: 31  5 26  0   30  6 25  0             202056.2230  -0.0617  0.050  -0.0617 0.50  
 138: 30  7 24  0   29  6 23  0             202057.2761  -0.0019  0.050  -0.0020 0.50  
 139: 30  6 24  0   29  7 23  0             202057.2761  -0.0019  0.050  -0.0020 0.50  
 140: 29  8 22  0   28  7 21  0             202058.3988  -0.0246  0.050  -0.0247 0.50  
 141: 29  7 22  0   28  8 21  0             202058.3988  -0.0246  0.050  -0.0247 0.50  
 142: 28  9 20  0   27  8 19  0             202059.8873  -0.0238  0.050  -0.0239 0.50  
 143: 28  8 20  0   27  9 19  0             202059.8873  -0.0238  0.050  -0.0239 0.50  
 144: 27 10 18  0   26  9 17  0             202062.0371  -0.0131  0.050  -0.0131 0.50  
 145: 27  9 18  0   26 10 17  0             202062.0371  -0.0131  0.050  -0.0131 0.50  
 146: 26 11 16  0   25 10 15  0             202065.3574  -0.0391  0.050  -0.0391 0.50  
 147: 26 10 16  0   25 11 15  0             202065.3574  -0.0391  0.050  -0.0391 0.50  
 148: 25 12 14  0   24 11 13  0             202071.0568  -0.0115  0.050  -0.0115 0.50  
 149: 25 11 14  0   24 12 13  0             202071.0568  -0.0115  0.050  -0.0115 0.50  
 150: 24 13 12  0   23 12 11  0             202081.5831  -0.0174  0.050  -0.0174 0.50  
 151: 24 12 12  0   23 13 11  0             202081.5831  -0.0174  0.050  -0.0174 0.50  
 152: 23 13 10  0   22 14  9  0             202103.7209   0.0582  0.050   0.0580 0.50  
 153: 23 14 10  0   22 13  9  0             202103.7209   0.0578  0.050   0.0580 0.50  
 154: 37  0 37  0   36  1 36  0             207584.4241  -0.0245  0.050  -0.0245 0.50  
 155: 37  1 37  0   36  0 36  0             207584.4241  -0.0245  0.050  -0.0245 0.50  
 156: 36  2 35  0   35  1 34  0             207586.1648   0.0091  0.050   0.0091 0.50  
 157: 36  1 35  0   35  2 34  0             207586.1648   0.0091  0.050   0.0091 0.50  
 158: 35  3 33  0   34  2 32  0             207587.5664   0.0025  0.050   0.0025 0.50  
 159: 35  2 33  0   34  3 32  0             207587.5664   0.0025  0.050   0.0025 0.50  
 160: 34  4 31  0   33  3 30  0             207588.7519   0.0163  0.050   0.0163 0.50  
 161: 34  3 31  0   33  4 30  0             207588.7519   0.0163  0.050   0.0163 0.50  
 162: 33  5 29  0   32  4 28  0             207589.7593   0.0207  0.050   0.0208 0.50  
 163: 33  4 29  0   32  5 28  0             207589.7593   0.0207  0.050   0.0208 0.50  
 164: 32  6 27  0   31  5 26  0             207590.6809   0.0312  0.050   0.0312 0.50  
 165: 32  5 27  0   31  6 26  0             207590.6809   0.0312  0.050   0.0312 0.50  
 166: 31  7 25  0   30  6 24  0             207591.5888   0.0273  0.050   0.0273 0.50  
 167: 31  6 25  0   30  7 24  0             207591.5888   0.0273  0.050   0.0273 0.50  
 168: 30  8 23  0   29  7 22  0             207592.6454   0.0519  0.050   0.0519 0.50  
 169: 30  7 23  0   29  8 22  0             207592.6454   0.0519  0.050   0.0519 0.50  
 170: 29  9 21  0   28  8 20  0             207593.9328   0.0180  0.050   0.0181 0.50  
 171: 29  8 21  0   28  9 20  0             207593.9328   0.0180  0.050   0.0181 0.50  
 172: 28 10 19  0   27  9 18  0             207595.7838  -0.0046  0.050  -0.0046 0.50  
 173: 28  9 19  0   27 10 18  0             207595.7838  -0.0046  0.050  -0.0046 0.50  
 174: 27 11 17  0   26 10 16  0             207598.6391  -0.0292  0.050  -0.0293 0.50  
 175: 27 10 17  0   26 11 16  0             207598.6391  -0.0292  0.050  -0.0293 0.50  
 176: 26 12 15  0   25 11 14  0             207603.4107  -0.0105  0.050  -0.0105 0.50  
 177: 26 11 15  0   25 12 14  0             207603.4107  -0.0105  0.050  -0.0105 0.50  
 178: 25 13 13  0   24 12 12  0             207611.9387   0.0413  0.050   0.0413 0.50  
 179: 25 12 13  0   24 13 12  0             207611.9387   0.0413  0.050   0.0413 0.50  
 180: 24 13 11  0   23 14 10  0             207628.6340   0.0360  0.050   0.0360 0.50  
 181: 24 14 11  0   23 13 10  0             207628.6340   0.0360  0.050   0.0360 0.50  
 182: 23 14  9  0   22 15  8  0             207666.5811   0.0511  0.050   0.0420 0.50  
 183: 23 15  9  0   22 14  8  0             207666.5811   0.0328  0.050   0.0420 0.50  
 184: 38  1 38  0   37  0 37  0             213118.9299   0.0382  0.050   0.0382 0.50  
 185: 38  0 38  0   37  1 37  0             213118.9299   0.0382  0.050   0.0382 0.50  
 186: 37  2 36  0   36  1 35  0             213120.5700  -0.0201  0.050  -0.0201 0.50  
 187: 37  1 36  0   36  2 35  0             213120.5700  -0.0201  0.050  -0.0201 0.50  
 188: 36  3 34  0   35  2 33  0             213122.0247   0.0457  0.050   0.0457 0.50  
 189: 36  2 34  0   35  3 33  0             213122.0247   0.0457  0.050   0.0457 0.50  
 190: 35  4 32  0   34  3 31  0             213123.1459   0.0261  0.050   0.0261 0.50  
 191: 35  3 32  0   34  4 31  0             213123.1459   0.0261  0.050   0.0261 0.50  
 192: 34  5 30  0   33  4 29  0             213124.1246   0.0455  0.050   0.0456 0.50  
 193: 34  4 30  0   33  5 29  0             213124.1246   0.0455  0.050   0.0456 0.50  
 194: 33  6 28  0   32  5 27  0             213124.8986  -0.0326  0.050  -0.0327 0.50  
 195: 33  5 28  0   32  6 27  0             213124.8986  -0.0326  0.050  -0.0327 0.50  
 196: 32  7 26  0   31  6 25  0             213125.7813   0.0169  0.050   0.0169 0.50  
 197: 32  6 26  0   31  7 25  0             213125.7813   0.0169  0.050   0.0169 0.50  
 198: 31  8 24  0   30  7 23  0             213126.6958   0.0064  0.050   0.0065 0.50  
 199: 31  7 24  0   30  8 23  0             213126.6958   0.0064  0.050   0.0065 0.50  
 200: 29 10 20  0   28  9 19  0             213129.4925  -0.0055  0.050  -0.0055 0.50  
 201: 29  9 20  0   28 10 19  0             213129.4925  -0.0055  0.050  -0.0055 0.50  
 202: 27 12 16  0   26 11 15  0             213136.0206   0.0106  0.050   0.0107 0.50  
 203: 27 11 16  0   26 12 15  0             213136.0206   0.0106  0.050   0.0107 0.50  
 204: 26 13 14  0   25 12 13  0             213142.9123  -0.0455  0.050  -0.0455 0.50  
 205: 26 12 14  0   25 13 13  0             213142.9123  -0.0455  0.050  -0.0455 0.50  
 206: 25 14 12  0   24 13 11  0             213155.9631  -0.0254  0.050  -0.0254 0.50  
 207: 25 13 12  0   24 14 11  0             213155.9631  -0.0254  0.050  -0.0254 0.50  
 208: 24 15 10  0   23 14  9  0             213183.3801  -0.0429  0.050  -0.0425 0.50  
 209: 24 14 10  0   23 15  9  0             213183.3801  -0.0420  0.050  -0.0425 0.50  
 210: 23 15  8  0   22 16  7  0             213251.9535  -0.0464  0.050               
 211: 39  1 39  0   38  0 38  0             218653.1985  -0.0481  0.050  -0.0481 0.50  
 212: 39  0 39  0   38  1 38  0             218653.1985  -0.0481  0.050  -0.0481 0.50  
 213: 38  1 37  0   37  2 36  0             218654.8850  -0.0516  0.050  -0.0517 0.50  
 214: 38  2 37  0   37  1 36  0             218654.8850  -0.0516  0.050  -0.0517 0.50  
 215: 37  3 35  0   36  2 34  0             218656.3920   0.0858  0.050   0.0858 0.50  
 216: 37  2 35  0   36  3 34  0             218656.3920   0.0858  0.050   0.0858 0.50  
 217: 36  4 33  0   35  3 32  0             218657.3325  -0.0837  0.050  -0.0838 0.50  
 218: 36  3 33  0   35  4 32  0             218657.3325  -0.0837  0.050  -0.0838 0.50  
 219: 35  4 31  0   34  5 30  0             218658.3320  -0.0002  0.050  -0.0003 0.50  
 220: 35  5 31  0   34  4 30  0             218658.3320  -0.0002  0.050  -0.0003 0.50  
 221: 34  6 29  0   33  5 28  0             218659.1480   0.0212  0.050   0.0212 0.50  
 222: 34  5 29  0   33  6 28  0             218659.1480   0.0212  0.050   0.0212 0.50  
 223: 32  8 25  0   31  7 24  0             218660.7745   0.0679  0.050   0.0679 0.50  
 224: 32  7 25  0   31  8 24  0             218660.7745   0.0679  0.050   0.0679 0.50  
 225: 31  8 23  0   30  9 22  0             218661.8038   0.0701  0.050   0.0701 0.50  
 226: 31  9 23  0   30  8 22  0             218661.8038   0.0701  0.050   0.0701 0.50  
 227: 29 11 19  0   28 10 18  0             218665.2351  -0.0829  0.050  -0.0829 0.50  
 228: 29 10 19  0   28 11 18  0             218665.2351  -0.0829  0.050  -0.0829 0.50  
 229: 27 13 15  0   26 12 14  0             218674.5111  -0.0134  0.050  -0.0135 0.50  
 230: 27 12 15  0   26 13 14  0             218674.5111  -0.0134  0.050  -0.0135 0.50  
 231: 26 14 13  0   25 13 12  0             218684.9199  -0.0176  0.050  -0.0176 0.50  
 232: 26 13 13  0   25 14 12  0             218684.9199  -0.0176  0.050  -0.0176 0.50  
 233: 25 14 11  0   24 15 10  0             218705.4996  -0.0677  0.050  -0.0678 0.50  
 234: 25 15 11  0   24 14 10  0             218705.4996  -0.0678  0.050  -0.0678 0.50  
 235: 39  2 38  0   38  1 37  0             224189.1930   0.0001  0.050   0.0001 0.50  
 236: 39  1 38  0   38  2 37  0             224189.1930   0.0001  0.050   0.0001 0.50  
 237: 38  3 36  0   37  2 35  0             224190.5215  -0.0217  0.050  -0.0218 0.50  
 238: 38  2 36  0   37  3 35  0             224190.5215  -0.0217  0.050  -0.0218 0.50  
 239: 37  4 34  0   36  3 33  0             224191.6607   0.0378  0.050   0.0378 0.50  
 240: 37  3 34  0   36  4 33  0             224191.6607   0.0378  0.050   0.0378 0.50  
 241: 36  5 32  0   35  4 31  0             224192.5584   0.0622  0.050   0.0622 0.50  
 242: 36  4 32  0   35  5 31  0             224192.5584   0.0622  0.050   0.0622 0.50  
 243: 35  6 30  0   34  5 29  0             224193.2059  -0.0277  0.050  -0.0277 0.50  
 244: 35  5 30  0   34  6 29  0             224193.2059  -0.0277  0.050  -0.0277 0.50  
 245: 34  7 28  0   33  6 27  0             224193.9328   0.0165  0.050   0.0165 0.50  
 246: 34  6 28  0   33  7 27  0             224193.9328   0.0165  0.050   0.0165 0.50  
 247: 33  8 26  0   32  7 25  0             224194.6885   0.0468  0.050   0.0468 0.50  
 248: 33  7 26  0   32  8 25  0             224194.6885   0.0468  0.050   0.0468 0.50  
--------------------------------------------------------------------------------

PARAMETERS IN FIT (values truncated and Nlines statistics):

        1000000            A  /MHz         5604.564(14)                        1
        2000000            B  /MHz         5471.255(16)                        2
        3000000            C  /MHz         2768.04803(55)                      3
          20000           DJ  /kHz            0.37687(23)                      4
         110000          DJK  /kHz            0.8800(19)                       5
         200000           DK  /kHz          [-0.0425171]                       6
        4010000           d1  /kHz          [-0.234705]                        7
        5000000           d2  /kHz          [-0.0939276]                       8
          30000           HJ  /Hz           [ 0.0000164]                       9
         120000          HJK  /Hz           [ 0.0001166]                      10
         210000          HKJ  /Hz           [ 0.0011426]                      11
         300000           HK  /Hz           [-0.0007573]                      12
        4020000           h1  /Hz           [ 0.0000678]                      13
        5010000           h2  /Hz           [ 0.0001002]                      14
        6000000           h3  /Hz           [ 0.0000403]                      15
              0         E_gs  /MHz          [ 0.]                             16

 MICROWAVE AVG =        0.000244 MHz, IR AVG =        0.00000                 
 MICROWAVE RMS =        0.042465 MHz, IR RMS =        0.00000                 
 END OF ITERATION  1 OLD, NEW RMS ERROR=        0.84931         0.84931       

  distinct frequency lines in fit:   125
       distinct parameters of fit:     5

MICROWAVE       lines fitted       lines    lines      RMS      RMS ERROR    J range  Ka range    freq. range
            total   dv=0 dv.ne.0   UNFITTD  e>900
v"= 0        125    125      0        0      0       0.042464     0.84929    19  39    0  16   135630   224195
--------------------------------------------------------------------------------------------
total:       125    125      0        0      0       0.042464     0.84929

NOTE: the RMS values above are for Nlines statistics, but the 'total' values may differ slightly from
      those in the .FIT file since the o-c values for this evaluation are as rounded in the .FIT.


 PARAMETERS IN FIT WITH STANDARD ERRORS ON THOSE THAT ARE FITTED:
 (values rounded and degrees of freedom, Ndegf=Nlines-Nconst, statistics)

        1000000            A  /MHz       5604.564(12)                          1
        2000000            B  /MHz       5471.256(14)                          2
        3000000            C  /MHz       2768.04803(48)                        3
          20000           DJ  /kHz          0.37688(20)                        4
         110000          DJK  /kHz          0.8800(16)                         5
         200000           DK  /kHz          [-0.0425171]                       6
        4010000           d1  /kHz          [-0.234705]                        7
        5000000           d2  /kHz          [-0.0939276]                       8
          30000           HJ  /Hz           [ 0.0000164]                       9
         120000          HJK  /Hz           [ 0.0001166]                      10
         210000          HKJ  /Hz           [ 0.0011426]                      11
         300000           HK  /Hz           [-0.0007573]                      12
        4020000           h1  /Hz           [ 0.0000678]                      13
        5010000           h2  /Hz           [ 0.0001002]                      14
        6000000           h3  /Hz           [ 0.0000403]                      15
              0         E_gs  /MHz          [ 0.]                             16

 CORRELATION COEFFICIENTS, C.ij:

           A        B        C        -DJ      -DJK    

A           1.0000
B          -0.9898   1.0000
C           0.3990  -0.4235   1.0000
-DJ        -0.4133   0.4599  -0.9520   1.0000
-DJK        0.5552  -0.6615   0.3299  -0.5161   1.0000

 Mean value of |C.ij|, i.ne.j =   0.5700
 Mean value of  C.ij,  i.ne.j =  -0.2212


 No correlations with absolute value greater than 0.9950


 Worst fitted lines (obs-calc/error):

    80:   -2.0         22:   -1.9         14:    1.8         36:    1.8
   215:    1.7        217:   -1.7         76:    1.7        227:   -1.7
    88:    1.7         26:    1.6        116:   -1.5          8:    1.5
   225:    1.4        122:    1.4        223:    1.4        233:   -1.4
    64:    1.3         84:   -1.3          7:    1.3         32:   -1.3
   241:    1.2        136:   -1.2         68:    1.2        114:   -1.2
   152:    1.2         78:   -1.1         28:   -1.1        168:    1.0
   213:   -1.0         74:   -1.0         12:   -1.0         96:   -1.0
    86:   -1.0        106:    1.0         18:   -1.0        211:   -1.0
   247:    0.9        124:    0.9        210:   -0.9         30:   -0.9
   188:    0.9        192:    0.9        204:   -0.9         34:    0.9
   208:   -0.9        182:    0.8        178:    0.8         42:    0.8
   146:   -0.8        184:    0.8

    80: 32  3 30  0   31  2 29  0             190983.7154  -0.0988  0.050  -0.0989 0.50
    22: 28  2 26  0   27  3 25  0             168844.2937  -0.0970  0.050  -0.0971 0.50
    14: 20  6 15  0   19  5 14  0             141173.7322   0.0900  0.050   0.0900 0.50
    36: 20 11  9  0   19 12  8  0             174420.9898   0.0893  0.050   0.0885 0.50
   215: 37  3 35  0   36  2 34  0             218656.3920   0.0858  0.050   0.0858 0.50
   217: 36  4 33  0   35  3 32  0             218657.3325  -0.0837  0.050  -0.0838 0.50
    76: 21 13  9  0   20 12  8  0             185501.0687   0.0813  0.050   0.0832 0.50
   227: 29 11 19  0   28 10 18  0             218665.2351  -0.0829  0.050  -0.0829 0.50
    88: 28  6 22  0   27  7 21  0             190988.5655   0.0827  0.050   0.0827 0.50
    26: 29  2 27  0   28  3 26  0             174379.4358   0.0791  0.050   0.0792 0.50
                                           _____________________________________
__________________________________________/ SPFIT output reformatted with PIFORM
