# Supplementary material for: Precise Semi-Experimental Equilibrium (r e SE) Structure of Pyridine from 32 Isotopologues: Accurate Assessment of the Effect of Nitrogen-Atom Substitution in Aromatic Rings
Source: J Phys Chem A. 2025 Nov 7;129(46):10737–50. doi: 10.1021/acs.jpca.5c07184 (PMC12641475; doi:10.1021/acs.jpca.5c07184)
Supplement: Supplementary file 2 [file jp5c07184_si_002.zip › Supplementary Information/LSF/pyridine-D246_SI.res]

 [2,4,6-D]-Pyridine g.s.                             SSat Apr 05 19:11:40 2025

-------------------------------------------------------------------------------------=========
                                              obs         o-c     error     blends     Notes
                                                                         o-c      wt
    / instead of : below denotes (o-c)>3*err
-------------------------------------------------------------------------------------=========
   1: 52 14 39  0   51 14 38  0             350502.7135   0.1971  0.050  -0.0304 0.21  
   2: 52 13 39  0   51 13 38  0             350502.7135   0.1971  0.050  -0.0304 0.12  
   3: 51 15 37  0   50 15 36  0             350502.7135  -0.1044  0.050  -0.0304 0.12  
   4: 51 14 37  0   50 14 36  0             350502.7135  -0.1044  0.050  -0.0304 0.20  
   5: 53 13 41  0   52 13 40  0             350502.7135  -0.1819  0.050  -0.0304 0.13  
   6: 53 12 41  0   52 12 40  0             350502.7135  -0.1819  0.050  -0.0304 0.21  
   7: 54 12 43  0   53 12 42  0             350503.8571   0.1229  0.050  -0.0486 0.33  
   8: 54 11 43  0   53 11 42  0             350503.8571   0.1229  0.050  -0.0486 0.19  
   9: 50 16 35  0   49 16 34  0             350503.8571  -0.2348  0.050  -0.0486 0.30  
  10: 50 15 35  0   49 15 34  0             350503.8571  -0.2348  0.050  -0.0486 0.18  
  11: 55 11 45  0   54 11 44  0             350504.8620   0.0023  0.050   0.0023 0.37  
  12: 55 10 45  0   54 10 44  0             350504.8620   0.0023  0.050   0.0023 0.63  
  13: 56 10 47  0   55 10 46  0             350506.1460   0.0133  0.050   0.0133 0.63  
  14: 56  9 47  0   55  9 46  0             350506.1460   0.0133  0.050   0.0133 0.37  
  15: 49 17 33  0   48 17 32  0             350506.7617   0.0267  0.050   0.0267 0.37  
  16: 49 16 33  0   48 16 32  0             350506.7617   0.0267  0.050   0.0267 0.63  
  17: 57  9 49  0   56  9 48  0             350507.4470   0.0089  0.050   0.0089 0.38  
  18: 57  8 49  0   56  8 48  0             350507.4470   0.0089  0.050   0.0089 0.62  
  19: 58  8 51  0   57  8 50  0             350508.7613   0.0837  0.050   0.0838 0.62  
  20: 58  7 51  0   57  7 50  0             350508.7613   0.0837  0.050   0.0838 0.38  
  21: 63  3 61  0   62  3 60  0             350511.2122   0.0569  0.050  -0.0407 0.10  
  22: 63  2 61  0   62  2 60  0             350511.2122   0.0569  0.050  -0.0407 0.17  
  23: 61  5 57  0   60  5 56  0             350511.2122   0.0266  0.050  -0.0407 0.10  
  24: 61  4 57  0   60  4 56  0             350511.2122   0.0266  0.050  -0.0407 0.16  
  25: 48 18 31  0   47 18 30  0             350511.2122  -0.0902  0.050  -0.0407 0.12  
  26: 48 17 31  0   47 17 30  0             350511.2122  -0.0902  0.050  -0.0407 0.07  
  27: 62  4 59  0   61  4 58  0             350511.2122  -0.1706  0.050  -0.0407 0.17  
  28: 62  3 59  0   61  3 58  0             350511.2122  -0.1706  0.050  -0.0407 0.10  
  29: 46 20 27  0   45 20 26  0             350529.8030  -0.0152  0.050  -0.0153 0.63  
  30: 46 19 27  0   45 19 26  0             350529.8030  -0.0152  0.050  -0.0153 0.37  
  31: 45 20 25  0   44 20 24  0             350546.8587   0.0408  0.050   0.0409 0.63  
  32: 45 21 25  0   44 21 24  0             350546.8587   0.0408  0.050   0.0409 0.37  
  33: 42 24 19  0   41 24 18  0             350674.1203  -0.0467  0.050  -0.0467 0.63  
  34: 42 23 19  0   41 23 18  0             350674.1203  -0.0467  0.050  -0.0467 0.37  
  35: 41 25 17  0   40 25 16  0             350775.5268  -0.0392  0.050  -0.0392 0.38  
  36: 41 24 17  0   40 24 16  0             350775.5268  -0.0392  0.050  -0.0392 0.62  
  37: 40 26 15  0   39 26 14  0             350950.8165   0.0570  0.050   0.0544 0.62  
  38: 40 25 15  0   39 25 14  0             350950.8165   0.0501  0.050   0.0544 0.38  
  39: 53 14 40  0   52 14 39  0             355849.5977   0.0120  0.050   0.0028 0.32  
  40: 53 13 40  0   52 13 39  0             355849.5977   0.0120  0.050   0.0028 0.19  
  41: 52 14 38  0   51 14 37  0             355849.5977  -0.0065  0.050   0.0028 0.31  
  42: 52 15 38  0   51 15 37  0             355849.5977  -0.0065  0.050   0.0028 0.19  
  43: 54 13 42  0   53 13 41  0             355850.1790  -0.0102  0.050  -0.0103 0.38  
  44: 54 12 42  0   53 12 41  0             355850.1790  -0.0102  0.050  -0.0103 0.62  
  45: 55 12 44  0   54 12 43  0             355851.1902  -0.0193  0.050  -0.0194 0.62  
  46: 55 11 44  0   54 11 43  0             355851.1902  -0.0193  0.050  -0.0194 0.38  
  47: 56 11 46  0   55 11 45  0             355852.5651   0.0806  0.050  -0.0062 0.20  
  48: 56 10 46  0   55 10 45  0             355852.5651   0.0806  0.050  -0.0062 0.33  
  49: 50 17 34  0   49 17 33  0             355852.5651  -0.1042  0.050  -0.0062 0.18  
  50: 50 16 34  0   49 16 33  0             355852.5651  -0.1042  0.050  -0.0062 0.29  
  51: 57 10 48  0   56 10 47  0             355853.8741  -0.0078  0.050  -0.0078 0.62  
  52: 57  9 48  0   56  9 47  0             355853.8741  -0.0078  0.050  -0.0078 0.38  
  53: 58  9 50  0   57  9 49  0             355855.2485  -0.0429  0.050  -0.0429 0.38  
  54: 58  8 50  0   57  8 49  0             355855.2485  -0.0429  0.050  -0.0429 0.62  
  55: 49 17 32  0   48 17 31  0             355856.6572   0.0855  0.050   0.0598 0.17  
  56: 49 18 32  0   48 18 31  0             355856.6572   0.0855  0.050   0.0598 0.28  
  57: 59  8 52  0   58  8 51  0             355856.6572   0.0389  0.050   0.0598 0.34  
  58: 59  7 52  0   58  7 51  0             355856.6572   0.0389  0.050   0.0598 0.21  
  59: 66  1 66  0   65  1 65  0             355857.6047   0.2020  0.050   0.0288 0.20  
  60: 66  0 66  0   65  0 65  0             355857.6047   0.2020  0.050   0.0288 0.34  
  61: 60  7 54  0   59  7 53  0             355857.6047  -0.1742  0.050   0.0288 0.17  
  62: 60  6 54  0   59  6 53  0             355857.6047  -0.1742  0.050   0.0288 0.29  
  63: 65  2 64  0   64  2 63  0             355858.6963   0.0497  0.050   0.0253 0.33  
  64: 65  1 64  0   64  1 63  0             355858.6963   0.0497  0.050   0.0253 0.20  
  65: 61  6 56  0   60  6 55  0             355858.6963  -0.0018  0.050   0.0253 0.30  
  66: 61  5 56  0   60  5 55  0             355858.6963  -0.0018  0.050   0.0253 0.18  
  67: 62  5 58  0   61  5 57  0             355859.4412   0.1339  0.050   0.0443 0.12  
  68: 62  4 58  0   61  4 57  0             355859.4412   0.1339  0.050   0.0443 0.20  
  69: 64  3 62  0   63  3 61  0             355859.4412   0.1002  0.050   0.0443 0.13  
  70: 64  2 62  0   63  2 61  0             355859.4412   0.1002  0.050   0.0443 0.21  
  71: 63  4 60  0   62  4 59  0             355859.4412  -0.1005  0.050   0.0443 0.21  
  72: 63  3 60  0   62  3 59  0             355859.4412  -0.1005  0.050   0.0443 0.12  
  73: 48 18 30  0   47 18 29  0             355862.8739  -0.0530  0.050  -0.0531 0.63  
  74: 48 19 30  0   47 19 29  0             355862.8739  -0.0530  0.050  -0.0531 0.37  
  75: 46 20 26  0   45 20 25  0             355887.6485  -0.0485  0.050  -0.0486 0.62  
  76: 46 21 26  0   45 21 25  0             355887.6485  -0.0485  0.050  -0.0486 0.38  
  77: 43 23 20  0   42 23 19  0             355997.2141   0.0694  0.050   0.0694 0.38  
  78: 43 24 20  0   42 24 19  0             355997.2141   0.0694  0.050   0.0694 0.62  
  79: 41 25 16  0   40 25 15  0             356222.7964  -0.0371  0.050  -0.0367 0.37  
  80: 41 26 16  0   40 26 15  0             356222.7964  -0.0365  0.050  -0.0367 0.63  
  81: 56 12 45  0   55 12 44  0             361198.6226   0.0668  0.050   0.0641 0.33  
  82: 56 11 45  0   55 11 44  0             361198.6226   0.0668  0.050   0.0641 0.20  
  83: 51 17 35  0   50 17 34  0             361198.6226   0.0612  0.050   0.0641 0.18  
  84: 51 16 35  0   50 16 34  0             361198.6226   0.0612  0.050   0.0641 0.30  
  85: 58 10 49  0   57 10 48  0             361201.6795   0.1837  0.050   0.0174 0.34  
  86: 58  9 49  0   57  9 48  0             361201.6795   0.1837  0.050   0.0174 0.20  
  87: 50 17 33  0   49 17 32  0             361201.6795  -0.1766  0.050   0.0174 0.17  
  88: 50 18 33  0   49 18 32  0             361201.6795  -0.1766  0.050   0.0174 0.29  
  89: 59  9 51  0   58  9 50  0             361203.0314   0.0234  0.050   0.0234 0.38  
  90: 59  8 51  0   58  8 50  0             361203.0314   0.0234  0.050   0.0234 0.62  
  91: 60  8 53  0   59  8 52  0             361204.4343   0.0131  0.050   0.0132 0.63  
  92: 60  7 53  0   59  7 52  0             361204.4343   0.0131  0.050   0.0132 0.37  
  93: 67  1 67  0   66  1 66  0             361205.5152   0.0424  0.050  -0.0412 0.20  
  94: 67  0 67  0   66  0 66  0             361205.5152   0.0424  0.050  -0.0412 0.34  
  95: 61  7 55  0   60  7 54  0             361205.5152  -0.1388  0.050  -0.0412 0.17  
  96: 61  6 55  0   60  6 54  0             361205.5152  -0.1388  0.050  -0.0412 0.29  
  97: 62  6 57  0   61  6 56  0             361206.6065  -0.0263  0.050  -0.0668 0.30  
  98: 62  5 57  0   61  5 56  0             361206.6065  -0.0263  0.050  -0.0668 0.18  
  99: 66  2 65  0   65  2 64  0             361206.6065  -0.1032  0.050  -0.0668 0.33  
 100: 66  1 65  0   65  1 64  0             361206.6065  -0.1032  0.050  -0.0668 0.20  
 101: 65  3 63  0   64  3 62  0             361207.4978   0.1104  0.050   0.0244 0.19  
 102: 65  2 63  0   64  2 62  0             361207.4978   0.1104  0.050   0.0244 0.32  
 103: 64  4 61  0   63  4 60  0             361207.4978  -0.0637  0.050   0.0244 0.31  
 104: 64  3 61  0   63  3 60  0             361207.4978  -0.0637  0.050   0.0244 0.19  
 105: 47 21 27  0   46 21 26  0             361229.1725   0.0563  0.050   0.0563 0.37  
 106: 47 20 27  0   46 20 26  0             361229.1725   0.0563  0.050   0.0563 0.63  
 107: 54 15 40  0   53 15 39  0             366543.0859   0.2160  0.050  -0.0346 0.13  
 108: 54 14 40  0   53 14 39  0             366543.0859   0.2160  0.050  -0.0346 0.21  
 109: 53 16 38  0   52 16 37  0             366543.0859  -0.0246  0.050  -0.0346 0.20  
 110: 53 15 38  0   52 15 37  0             366543.0859  -0.0246  0.050  -0.0346 0.12  
 111: 55 14 42  0   54 14 41  0             366543.0859  -0.2907  0.050  -0.0346 0.21  
 112: 55 13 42  0   54 13 41  0             366543.0859  -0.2907  0.050  -0.0346 0.13  
 113: 56 13 44  0   55 13 43  0             366544.3994  -0.0035  0.050  -0.0010 0.19  
 114: 56 12 44  0   55 12 43  0             366544.3994  -0.0035  0.050  -0.0010 0.32  
 115: 52 17 36  0   51 17 35  0             366544.3994   0.0017  0.050  -0.0010 0.18  
 116: 52 16 36  0   51 16 35  0             366544.3994   0.0017  0.050  -0.0010 0.30  
 117: 57 12 46  0   56 12 45  0             366545.8095   0.0396  0.050   0.0397 0.62  
 118: 57 11 46  0   56 11 45  0             366545.8095   0.0396  0.050   0.0397 0.38  
 119: 51 18 34  0   50 18 33  0             366547.2050   0.0709  0.050   0.0710 0.62  
 120: 51 17 34  0   50 17 33  0             366547.2050   0.0709  0.050   0.0710 0.38  
 121: 59  9 50  0   58  9 49  0             366549.0144   0.0424  0.050   0.0424 0.38  
 122: 59 10 50  0   58 10 49  0             366549.0144   0.0424  0.050   0.0424 0.62  
 123: 60  9 52  0   59  9 51  0             366550.5060  -0.0794  0.050  -0.0794 0.37  
 124: 60  8 52  0   59  8 51  0             366550.5060  -0.0794  0.050  -0.0794 0.63  
 125: 50 19 32  0   49 19 31  0             366552.0384   0.1597  0.050   0.0465 0.17  
 126: 50 18 32  0   49 18 31  0             366552.0384   0.1597  0.050   0.0465 0.28  
 127: 61  8 54  0   60  8 53  0             366552.0384  -0.0457  0.050   0.0465 0.34  
 128: 61  7 54  0   60  7 53  0             366552.0384  -0.0457  0.050   0.0465 0.21  
 129: 62  7 56  0   61  7 55  0             366553.3995   0.0107  0.050   0.0040 0.17  
 130: 62  6 56  0   61  6 55  0             366553.3995   0.0107  0.050   0.0040 0.29  
 131: 68  1 68  0   67  1 67  0             366553.3995  -0.0019  0.050   0.0040 0.20  
 132: 68  0 68  0   67  0 67  0             366553.3995  -0.0019  0.050   0.0040 0.34  
 133: 63  6 58  0   62  6 57  0             366554.5430   0.1162  0.050   0.0086 0.30  
 134: 63  5 58  0   62  5 57  0             366554.5430   0.1162  0.050   0.0086 0.18  
 135: 67  2 66  0   66  2 65  0             366554.5430  -0.0886  0.050   0.0086 0.33  
 136: 67  1 66  0   66  1 65  0             366554.5430  -0.0886  0.050   0.0086 0.20  
 137: 64  5 60  0   63  5 59  0             366555.3010   0.1693  0.050   0.0115 0.12  
 138: 64  4 60  0   63  4 59  0             366555.3010   0.1693  0.050   0.0115 0.20  
 139: 66  3 64  0   65  3 63  0             366555.3010   0.0083  0.050   0.0115 0.13  
 140: 66  2 64  0   65  2 63  0             366555.3010   0.0083  0.050   0.0115 0.21  
 141: 65  4 62  0   64  4 61  0             366555.3010  -0.1391  0.050   0.0115 0.21  
 142: 65  3 62  0   64  3 61  0             366555.3010  -0.1391  0.050   0.0115 0.13  
 143: 49 20 30  0   48 20 29  0             366559.4410   0.0107  0.050   0.0108 0.62  
 144: 49 19 30  0   48 19 29  0             366559.4410   0.0107  0.050   0.0108 0.38  
 145: 48 20 28  0   47 20 27  0             366570.9183  -0.0463  0.050  -0.0464 0.63  
 146: 48 21 28  0   47 21 27  0             366570.9183  -0.0463  0.050  -0.0464 0.37  
 147: 47 22 26  0   46 22 25  0             366588.1802  -0.0912  0.050  -0.0912 0.62  
 148: 47 21 26  0   46 21 25  0             366588.1802  -0.0912  0.050  -0.0912 0.38  
 149: 45 24 22  0   44 24 21  0             366653.3581   0.0543  0.050   0.0543 0.63  
 150: 45 23 22  0   44 23 21  0             366653.3581   0.0543  0.050   0.0543 0.37  
 151: 44 25 20  0   43 25 19  0             366713.6707   0.0071  0.050   0.0071 0.38  
 152: 44 24 20  0   43 24 19  0             366713.6707   0.0071  0.050   0.0071 0.62  
 153: 42 26 16  0   41 26 15  0             366970.9811  -0.0052  0.050  -0.0047 0.63  
 154: 42 27 16  0   41 27 15  0             366970.9811  -0.0039  0.050  -0.0047 0.37  
 155: 40 29 12  0   39 29 11  0             367833.4557   0.0131  0.050               
 156: 54 15 39  0   53 15 38  0             371889.3149   0.0435  0.050   0.0435 0.38  
 157: 54 16 39  0   53 16 38  0             371889.3149   0.0435  0.050   0.0435 0.62  
 158: 56 14 43  0   55 14 42  0             371890.1358   0.0463  0.050   0.0091 0.32  
 159: 56 13 43  0   55 13 42  0             371890.1358   0.0463  0.050   0.0091 0.19  
 160: 53 17 37  0   52 17 36  0             371890.1358  -0.0300  0.050   0.0091 0.18  
 161: 53 16 37  0   52 16 36  0             371890.1358  -0.0300  0.050   0.0091 0.30  
 162: 57 12 45  0   56 12 44  0             371891.3431   0.0271  0.050   0.0272 0.63  
 163: 57 13 45  0   56 13 44  0             371891.3431   0.0271  0.050   0.0272 0.37  
 164: 58 11 47  0   57 11 46  0             371892.7623  -0.0863  0.050  -0.0864 0.37  
 165: 58 12 47  0   57 12 46  0             371892.7623  -0.0863  0.050  -0.0864 0.63  
 166: 59 11 49  0   58 11 48  0             371894.6210   0.0699  0.050   0.0700 0.37  
 167: 59 10 49  0   58 10 48  0             371894.6210   0.0699  0.050   0.0700 0.63  
 168: 60 10 51  0   59 10 50  0             371896.3545   0.0464  0.050  -0.0117 0.34  
 169: 60  9 51  0   59  9 50  0             371896.3545   0.0464  0.050  -0.0117 0.20  
 170: 51 19 33  0   50 19 32  0             371896.3545  -0.0795  0.050  -0.0117 0.17  
 171: 51 18 33  0   50 18 32  0             371896.3545  -0.0795  0.050  -0.0117 0.29  
 172: 61  8 53  0   60  8 52  0             371898.0623   0.0407  0.050   0.0408 0.62  
 173: 61  9 53  0   60  9 52  0             371898.0623   0.0407  0.050   0.0408 0.38  
 174: 62  8 55  0   61  8 54  0             371899.6299   0.0248  0.050   0.0249 0.62  
 175: 62  7 55  0   61  7 54  0             371899.6299   0.0248  0.050   0.0249 0.38  
 176: 49 20 29  0   48 20 28  0             371913.1203  -0.0329  0.050  -0.0329 0.62  
 177: 49 21 29  0   48 21 28  0             371913.1203  -0.0329  0.050  -0.0329 0.38  
 178: 46 23 23  0   45 23 22  0             371985.0608  -0.0195  0.050  -0.0196 0.37  
 179: 46 24 23  0   45 24 22  0             371985.0608  -0.0195  0.050  -0.0196 0.63  
 180: 45 25 21  0   44 25 20  0             372036.8116   0.0035  0.050   0.0035 0.37  
 181: 45 24 21  0   44 24 20  0             372036.8116   0.0035  0.050   0.0035 0.63  
 182: 44 25 19  0   43 25 18  0             372117.6222  -0.0754  0.050  -0.0754 0.37  
 183: 44 26 19  0   43 26 18  0             372117.6222  -0.0754  0.050  -0.0754 0.63  
 184: 43 27 17  0   42 27 16  0             372249.4526  -0.0261  0.050  -0.0262 0.38  
 185: 43 26 17  0   42 26 16  0             372249.4526  -0.0262  0.050  -0.0262 0.62  
 186: 55 16 40  0   54 16 39  0             377235.6198   0.2898  0.050  -0.0037 0.21  
 187: 55 15 40  0   54 15 39  0             377235.6198   0.2898  0.050  -0.0037 0.12  
 188: 56 15 42  0   55 15 41  0             377235.6198  -0.0676  0.050  -0.0037 0.13  
 189: 56 14 42  0   55 14 41  0             377235.6198  -0.0676  0.050  -0.0037 0.21  
 190: 54 17 38  0   53 17 37  0             377235.6198  -0.2356  0.050  -0.0037 0.12  
 191: 54 16 38  0   53 16 37  0             377235.6198  -0.2356  0.050  -0.0037 0.21  
 192: 53 18 36  0   52 18 35  0             377237.6714   0.0742  0.050   0.0742 0.62  
 193: 53 17 36  0   52 17 35  0             377237.6714   0.0742  0.050   0.0742 0.38  
 194: 59 11 48  0   58 11 47  0             377239.7616  -0.0281  0.050  -0.0281 0.38  
 195: 59 12 48  0   58 12 47  0             377239.7616  -0.0281  0.050  -0.0281 0.62  
 196: 52 19 34  0   51 19 33  0             377241.0844   0.0781  0.050   0.0782 0.38  
 197: 52 18 34  0   51 18 33  0             377241.0844   0.0781  0.050   0.0782 0.62  
 198: 60 11 50  0   59 11 49  0             377241.6165  -0.0120  0.050  -0.0120 0.38  
 199: 60 10 50  0   59 10 49  0             377241.6165  -0.0120  0.050  -0.0120 0.62  
 200: 61 10 52  0   60 10 51  0             377243.4221  -0.0795  0.050  -0.0796 0.62  
 201: 61  9 52  0   60  9 51  0             377243.4221  -0.0795  0.050  -0.0796 0.38  
 202: 62  8 54  0   61  8 53  0             377245.2774  -0.0366  0.050  -0.0367 0.63  
 203: 62  9 54  0   61  9 53  0             377245.2774  -0.0366  0.050  -0.0367 0.37  
 204: 51 20 32  0   50 20 31  0             377246.7983   0.0880  0.050  -0.0612 0.28  
 205: 51 19 32  0   50 19 31  0             377246.7983   0.0880  0.050  -0.0612 0.17  
 206: 63  8 56  0   62  8 55  0             377246.7983  -0.1832  0.050  -0.0612 0.34  
 207: 63  7 56  0   62  7 55  0             377246.7983  -0.1832  0.050  -0.0612 0.21  
 208: 67  3 64  0   66  3 63  0             377250.6033  -0.1623  0.050  -0.0056 0.12  
 209: 67  4 64  0   66  4 63  0             377250.6033  -0.1623  0.050  -0.0056 0.21  
 210: 68  2 66  0   67  2 65  0             377250.6033  -0.0678  0.050  -0.0056 0.21  
 211: 68  3 66  0   67  3 65  0             377250.6033  -0.0678  0.050  -0.0056 0.13  
 212: 66  4 62  0   65  4 61  0             377250.6033   0.2198  0.050  -0.0056 0.20  
 213: 66  5 62  0   65  5 61  0             377250.6033   0.2198  0.050  -0.0056 0.12  
 214: 50 20 30  0   49 20 29  0             377255.6003  -0.0076  0.050  -0.0076 0.63  
 215: 50 21 30  0   49 21 29  0             377255.6003  -0.0076  0.050  -0.0076 0.37  
 216: 48 23 26  0   47 23 25  0             377288.9829   0.0034  0.050   0.0034 0.37  
 217: 48 22 26  0   47 22 25  0             377288.9829   0.0034  0.050   0.0034 0.63  
 218: 47 23 24  0   46 23 23  0             377318.6662   0.0063  0.050   0.0064 0.37  
 219: 47 24 24  0   46 24 23  0             377318.6662   0.0063  0.050   0.0064 0.63  
 220: 46 24 22  0   45 24 21  0             377363.2538  -0.0544  0.050  -0.0544 0.62  
 221: 46 25 22  0   45 25 21  0             377363.2538  -0.0544  0.050  -0.0544 0.38  
 222: 45 25 20  0   44 25 19  0             377431.9333  -0.0472  0.050  -0.0472 0.38  
 223: 45 26 20  0   44 26 19  0             377431.9333  -0.0472  0.050  -0.0472 0.62  
 224: 44 27 18  0   43 27 17  0             377541.2721  -0.0257  0.050  -0.0257 0.37  
 225: 44 26 18  0   43 26 17  0             377541.2721  -0.0257  0.050  -0.0257 0.63  
 226: 43 28 16  0   42 28 15  0             377724.3665   0.0755  0.050   0.0746 0.63  
 227: 43 27 16  0   42 27 15  0             377724.3665   0.0728  0.050   0.0746 0.37  
 228: 59 12 47  0   58 12 46  0             382584.6905  -0.0470  0.050  -0.0470 0.62  
 229: 59 13 47  0   58 13 46  0             382584.6905  -0.0470  0.050  -0.0470 0.38  
 230: 61 11 51  0   60 11 50  0             382588.4863  -0.0767  0.050  -0.0768 0.37  
 231: 61 10 51  0   60 10 50  0             382588.4863  -0.0767  0.050  -0.0768 0.63  
 232: 62  9 53  0   61  9 52  0             382590.5514   0.0007  0.050   0.0331 0.20  
 233: 62 10 53  0   61 10 52  0             382590.5514   0.0007  0.050   0.0331 0.34  
 234: 52 19 33  0   51 19 32  0             382590.5514   0.0706  0.050   0.0331 0.17  
 235: 52 20 33  0   51 20 32  0             382590.5514   0.0706  0.050   0.0331 0.29  
 236: 63  8 55  0   62  8 54  0             382592.5550   0.0942  0.050   0.0942 0.62  
 237: 63  9 55  0   62  9 54  0             382592.5550   0.0942  0.050   0.0942 0.38  
 238: 64  7 57  0   63  7 56  0             382594.2295   0.0180  0.050   0.0181 0.38  
 239: 64  8 57  0   63  8 56  0             382594.2295   0.0180  0.050   0.0181 0.62  
 240: 50 21 29  0   49 21 28  0             382610.1668   0.0795  0.050   0.0796 0.38  
 241: 50 22 29  0   49 22 28  0             382610.1668   0.0795  0.050   0.0796 0.62  
 242: 49 23 27  0   48 23 26  0             382627.7390   0.0725  0.050   0.0726 0.38  
 243: 49 22 27  0   48 22 26  0             382627.7390   0.0725  0.050   0.0726 0.62  
 244: 48 24 25  0   47 24 24  0             382653.6160  -0.0689  0.050  -0.0689 0.63  
 245: 48 23 25  0   47 23 24  0             382653.6160  -0.0689  0.050  -0.0689 0.37  
 246: 47 24 23  0   46 24 22  0             382692.4303  -0.0288  0.050  -0.0288 0.63  
 247: 47 25 23  0   46 25 22  0             382692.4303  -0.0288  0.050  -0.0288 0.37  
 248: 46 25 21  0   45 25 20  0             382751.3537   0.0932  0.050   0.0932 0.38  
 249: 46 26 21  0   45 26 20  0             382751.3537   0.0932  0.050   0.0932 0.62  
 250: 44 28 17  0   43 28 16  0             382992.4658   0.0373  0.050   0.0372 0.63  
 251: 44 27 17  0   43 27 16  0             382992.4658   0.0370  0.050   0.0372 0.37  
 252: 43 29 15  0   42 29 14  0             383251.1950   0.0008  0.050  -0.0336 0.38  
 253: 43 28 15  0   42 28 14  0             383251.1950  -0.0543  0.050  -0.0336 0.62  
 254: 57 15 42  0   56 15 41  0             387926.9944  -0.1204  0.050  -0.0446 0.19  
 255: 57 16 42  0   56 16 41  0             387926.9944  -0.1204  0.050  -0.0446 0.31  
 256: 56 16 40  0   55 16 39  0             387926.9944   0.0324  0.050  -0.0446 0.31  
 257: 56 17 40  0   55 17 39  0             387926.9944   0.0324  0.050  -0.0446 0.19  
 258: 58 15 44  0   57 15 43  0             387927.8775  -0.1390  0.050  -0.0109 0.28  
 259: 55 18 38  0   54 18 37  0             387927.8775   0.0391  0.050  -0.0109 0.45  
 260: 55 17 38  0   54 17 37  0             387927.8775   0.0391  0.050  -0.0109 0.27  
 261: 60 12 48  0   59 12 47  0             387931.2472   0.0070  0.050   0.0070 0.62  
 262: 60 13 48  0   59 13 47  0             387931.2472   0.0070  0.050   0.0070 0.38  
 263: 61 11 50  0   60 11 49  0             387933.2066  -0.0405  0.050  -0.0406 0.38  
 264: 61 12 50  0   60 12 49  0             387933.2066  -0.0405  0.050  -0.0406 0.62  
 265: 53 19 34  0   52 19 33  0             387934.2452  -0.0500  0.050  -0.0501 0.37  
 266: 53 20 34  0   52 20 33  0             387934.2452  -0.0500  0.050  -0.0501 0.63  
 267: 62 10 52  0   61 10 51  0             387935.3380  -0.0139  0.050  -0.0140 0.62  
 268: 62 11 52  0   61 11 51  0             387935.3380  -0.0139  0.050  -0.0140 0.38  
 269: 63  9 54  0   62  9 53  0             387937.4635   0.0110  0.050   0.0111 0.38  
 270: 63 10 54  0   62 10 53  0             387937.4635   0.0110  0.050   0.0111 0.62  
 271: 64  8 56  0   63  8 55  0             387939.4160  -0.0434  0.050  -0.0435 0.62  
 272: 64  9 56  0   63  9 55  0             387939.4160  -0.0434  0.050  -0.0435 0.38  
 273: 52 20 32  0   51 20 31  0             387941.1601   0.0774  0.050   0.0775 0.62  
 274: 52 21 32  0   51 21 31  0             387941.1601   0.0774  0.050   0.0775 0.38  
 275: 66  7 60  0   65  7 59  0             387942.9470   0.0674  0.050   0.0674 0.38  
 276: 66  6 60  0   65  6 59  0             387942.9470   0.0674  0.050   0.0674 0.62  
 277: 72  0 72  0   71  0 71  0             387943.7473   0.0858  0.050   0.0858 0.63  
 278: 72  1 72  0   71  1 71  0             387943.7473   0.0858  0.050   0.0858 0.37  
 279: 51 22 30  0   50 22 29  0             387951.4490  -0.0362  0.050  -0.0362 0.62  
 280: 51 21 30  0   50 21 29  0             387951.4490  -0.0362  0.050  -0.0362 0.38  
 281: 50 23 28  0   49 23 27  0             387967.0219   0.0294  0.050   0.0294 0.37  
 282: 50 22 28  0   49 22 27  0             387967.0219   0.0294  0.050   0.0294 0.63  
 283: 47 25 22  0   46 25 21  0             388074.4051  -0.0397  0.050  -0.0398 0.38  
 284: 47 26 22  0   46 26 21  0             388074.4051  -0.0397  0.050  -0.0398 0.62  
 285: 46 27 20  0   45 27 19  0             388152.2347  -0.0299  0.050  -0.0300 0.37  
 286: 46 26 20  0   45 26 19  0             388152.2347  -0.0299  0.050  -0.0300 0.63  
 287: 45 28 18  0   44 28 17  0             388276.0720   0.0762  0.050   0.0763 0.63  
 288: 45 27 18  0   44 27 17  0             388276.0720   0.0762  0.050   0.0763 0.37  
 289: 56 17 39  0   55 17 38  0             393272.7325  -0.1126  0.050   0.0534 0.12  
 290: 56 18 39  0   55 18 38  0             393272.7325  -0.1126  0.050   0.0534 0.21  
 291: 58 15 43  0   57 15 42  0             393272.7325  -0.0971  0.050   0.0534 0.13  
 292: 58 16 43  0   57 16 42  0             393272.7325  -0.0971  0.050   0.0534 0.21  
 293: 57 16 41  0   56 16 40  0             393272.7325   0.3696  0.050   0.0534 0.21  
 294: 57 17 41  0   56 17 40  0             393272.7325   0.3696  0.050   0.0534 0.13  
 295: 60 14 47  0   59 14 46  0             393275.5436  -0.0875  0.050  -0.0876 0.62  
 296: 60 13 47  0   59 13 46  0             393275.5436  -0.0875  0.050  -0.0876 0.38  
 297: 63 10 53  0   62 10 52  0             393281.9211  -0.0717  0.050  -0.0718 0.62  
 298: 63 11 53  0   62 11 52  0             393281.9211  -0.0717  0.050  -0.0718 0.38  
 299: 53 20 33  0   52 20 32  0             393284.0403   0.0311  0.050  -0.0741 0.29  
 300: 53 21 33  0   52 21 32  0             393284.0403   0.0311  0.050  -0.0741 0.17  
 301: 64  9 55  0   63  9 54  0             393284.0403  -0.1647  0.050  -0.0741 0.20  
 302: 64 10 55  0   63 10 54  0             393284.0403  -0.1647  0.050  -0.0741 0.34  
 303: 65  8 57  0   64  8 56  0             393286.2774  -0.0305  0.050  -0.0306 0.63  
 304: 65  9 57  0   64  9 56  0             393286.2774  -0.0305  0.050  -0.0306 0.37  
 305: 66  7 59  0   65  7 58  0             393288.2457   0.0222  0.050   0.0222 0.37  
 306: 66  8 59  0   65  8 58  0             393288.2457   0.0222  0.050   0.0222 0.63  
 307: 67  6 61  0   66  6 60  0             393289.9077   0.0280  0.050   0.0280 0.62  
 308: 67  7 61  0   66  7 60  0             393289.9077   0.0280  0.050   0.0280 0.38  
 309: 51 23 29  0   50 23 28  0             393306.8826   0.0485  0.050   0.0486 0.37  
 310: 51 22 29  0   50 22 28  0             393306.8826   0.0485  0.050   0.0486 0.63  
 311: 49 25 25  0   48 25 24  0             393356.7085   0.0240  0.050   0.0240 0.37  
 312: 49 24 25  0   48 24 24  0             393356.7085   0.0240  0.050   0.0240 0.63  
 313: 48 25 23  0   47 25 22  0             393400.7807   0.0664  0.050   0.0664 0.38  
 314: 48 26 23  0   47 26 22  0             393400.7807   0.0664  0.050   0.0664 0.62  
 315: 60 14 46  0   59 14 45  0             398619.7561  -0.0657  0.050  -0.0657 0.62  
 316: 60 15 46  0   59 15 45  0             398619.7561  -0.0657  0.050  -0.0657 0.38  
 317: 62 12 50  0   61 12 49  0             398623.8755   0.0613  0.050   0.0614 0.63  
 318: 62 13 50  0   61 13 49  0             398623.8755   0.0613  0.050   0.0614 0.37  
 319: 63 11 52  0   62 11 51  0             398626.0808  -0.0403  0.050  -0.0403 0.37  
 320: 63 12 52  0   62 12 51  0             398626.0808  -0.0403  0.050  -0.0403 0.63  
 321: 54 20 34  0   53 20 33  0             398627.0216   0.0102  0.050   0.0103 0.62  
 322: 54 21 34  0   53 21 33  0             398627.0216   0.0102  0.050   0.0103 0.38  
 323: 64 10 54  0   63 10 53  0             398628.4403  -0.0431  0.050  -0.0432 0.62  
 324: 64 11 54  0   63 11 53  0             398628.4403  -0.0431  0.050  -0.0432 0.38  
 325: 66  8 58  0   65  8 57  0             398633.0560   0.0520  0.050   0.0520 0.62  
 326: 66  9 58  0   65  9 57  0             398633.0560   0.0520  0.050   0.0520 0.38  
 327: 53 21 32  0   52 21 31  0             398634.9740  -0.0393  0.050  -0.0327 0.17  
 328: 53 22 32  0   52 22 31  0             398634.9740  -0.0393  0.050  -0.0327 0.28  
 329: 67  7 60  0   66  7 59  0             398634.9740  -0.0271  0.050  -0.0327 0.20  
 330: 67  8 60  0   66  8 59  0             398634.9740  -0.0271  0.050  -0.0327 0.34  
 331: 68  6 62  0   67  6 61  0             398636.7834   0.0569  0.050   0.0569 0.62  
 332: 68  7 62  0   67  7 61  0             398636.7834   0.0569  0.050   0.0569 0.38  
 333: 69  5 64  0   68  5 63  0             398637.9478  -0.1665  0.050  -0.0476 0.18  
 334: 69  6 64  0   68  6 63  0             398637.9478  -0.1665  0.050  -0.0476 0.29  
 335: 74  0 74  0   73  0 73  0             398637.9478   0.0584  0.050  -0.0476 0.33  
 336: 74  1 74  0   73  1 73  0             398637.9478   0.0584  0.050  -0.0476 0.20  
 337: 73  1 72  0   72  1 71  0             398639.0611  -0.0181  0.050  -0.0293 0.19  
 338: 73  2 72  0   72  2 71  0             398639.0611  -0.0181  0.050  -0.0293 0.32  
 339: 70  4 66  0   69  4 65  0             398639.0611  -0.0411  0.050  -0.0293 0.30  
 340: 70  5 66  0   69  5 65  0             398639.0611  -0.0411  0.050  -0.0293 0.18  
 341: 72  2 70  0   71  2 69  0             398639.5457  -0.0956  0.050  -0.0903 0.32  
 342: 72  3 70  0   71  3 69  0             398639.5457  -0.0956  0.050  -0.0903 0.19  
 343: 71  3 68  0   70  3 67  0             398639.5457  -0.0847  0.050  -0.0903 0.19  
 344: 71  4 68  0   70  4 67  0             398639.5457  -0.0847  0.050  -0.0903 0.31  
 345: 52 23 30  0   51 23 29  0             398647.0831  -0.0063  0.050  -0.0063 0.38  
 346: 52 22 30  0   51 22 29  0             398647.0831  -0.0063  0.050  -0.0063 0.62  
 347: 51 23 28  0   50 23 27  0             398664.8473  -0.0609  0.050  -0.0610 0.38  
 348: 51 24 28  0   50 24 27  0             398664.8473  -0.0609  0.050  -0.0610 0.62  
 349: 49 25 24  0   48 25 23  0             398729.3804  -0.0641  0.050  -0.0641 0.37  
 350: 49 26 24  0   48 26 23  0             398729.3804  -0.0641  0.050  -0.0641 0.63  
 351: 48 27 22  0   47 27 21  0             398786.8869   0.0537  0.050   0.0538 0.37  
 352: 48 26 22  0   47 26 21  0             398786.8869   0.0537  0.050   0.0538 0.63  
 353: 47 28 20  0   46 28 19  0             398874.6471  -0.0467  0.050  -0.0468 0.63  
 354: 47 27 20  0   46 27 19  0             398874.6471  -0.0467  0.050  -0.0468 0.37  
 355: 45 30 16  0   44 30 15  0             399248.1964   0.0209  0.050   0.0167 0.62  
 356: 45 29 16  0   44 29 15  0             399248.1964   0.0097  0.050   0.0167 0.38  
 357: 58 18 41  0   57 18 40  0             403962.6665   0.0846  0.050   0.0847 0.62  
 358: 58 17 41  0   57 17 40  0             403962.6665   0.0846  0.050   0.0847 0.38  
 359: 57 19 39  0   56 19 38  0             403963.4802   0.0457  0.050   0.0458 0.37  
 360: 57 18 39  0   56 18 38  0             403963.4802   0.0457  0.050   0.0458 0.63  
 361: 56 19 37  0   55 19 36  0             403965.6296  -0.1285  0.050  -0.0053 0.18  
 362: 56 20 37  0   55 20 36  0             403965.6296  -0.1285  0.050  -0.0053 0.30  
 363: 61 14 47  0   60 14 46  0             403965.6296   0.1114  0.050  -0.0053 0.32  
 364: 61 15 47  0   60 15 46  0             403965.6296   0.1114  0.050  -0.0053 0.19  
 365: 62 13 49  0   61 13 48  0             403967.5575  -0.0100  0.050  -0.0100 0.37  
 366: 62 14 49  0   61 14 48  0             403967.5575  -0.0100  0.050  -0.0100 0.63  
 367: 55 20 35  0   54 20 34  0             403969.9403  -0.1180  0.050  -0.0249 0.30  
 368: 55 21 35  0   54 21 34  0             403969.9403  -0.1180  0.050  -0.0249 0.18  
 369: 63 12 51  0   62 12 50  0             403969.9403   0.0603  0.050  -0.0249 0.33  
 370: 63 13 51  0   62 13 50  0             403969.9403   0.0603  0.050  -0.0249 0.20  
 371: 64 11 53  0   63 11 52  0             403972.3471   0.0141  0.050   0.0141 0.38  
 372: 64 12 53  0   63 12 52  0             403972.3471   0.0141  0.050   0.0141 0.62  
 373: 65 10 55  0   64 10 54  0             403974.7349  -0.0864  0.050  -0.0864 0.62  
 374: 65 11 55  0   64 11 54  0             403974.7349  -0.0864  0.050  -0.0864 0.38  
 375: 67  8 59  0   66  8 58  0             403979.5979   0.0524  0.050   0.0525 0.63  
 376: 67  9 59  0   66  9 58  0             403979.5979   0.0524  0.050   0.0525 0.37  
 377: 68  7 61  0   67  7 60  0             403981.6556   0.0320  0.050   0.0320 0.37  
 378: 68  8 61  0   67  8 60  0             403981.6556   0.0320  0.050   0.0320 0.63  
 379: 69  6 63  0   68  6 62  0             403983.4288   0.0109  0.050   0.0109 0.63  
 380: 69  7 63  0   68  7 62  0             403983.4288   0.0109  0.050   0.0109 0.37  
 381: 70  5 65  0   69  5 64  0             403984.7850  -0.0782  0.050  -0.0782 0.37  
 382: 70  6 65  0   69  6 64  0             403984.7850  -0.0782  0.050  -0.0782 0.63  
 383: 53 22 31  0   52 22 30  0             403987.7312   0.0562  0.050   0.0562 0.63  
 384: 53 23 31  0   52 23 30  0             403987.7312   0.0562  0.050   0.0562 0.37  
 385: 52 23 29  0   51 23 28  0             404003.4546   0.0271  0.050   0.0272 0.38  
 386: 52 24 29  0   51 24 28  0             404003.4546   0.0271  0.050   0.0272 0.62  
 387: 51 24 27  0   50 24 26  0             404026.4550  -0.0074  0.050  -0.0074 0.63  
 388: 51 25 27  0   50 25 26  0             404026.4550  -0.0074  0.050  -0.0074 0.37  
 389: 49 27 23  0   48 27 22  0             404109.9659   0.0188  0.050   0.0189 0.37  
 390: 49 26 23  0   48 26 22  0             404109.9659   0.0188  0.050   0.0189 0.63  
 391: 48 28 21  0   47 28 20  0             404185.0571   0.0133  0.050   0.0134 0.62  
 392: 48 27 21  0   47 27 20  0             404185.0571   0.0133  0.050   0.0134 0.38  
 393: 46 30 17  0   45 30 16  0             404491.9781  -0.0805  0.050  -0.0809 0.62  
 394: 46 29 17  0   45 29 16  0             404491.9781  -0.0816  0.050  -0.0809 0.38  
 395: 57 19 38  0   56 19 37  0             409309.3848  -0.1346  0.050   0.0268 0.18  
 396: 57 20 38  0   56 20 37  0             409309.3848  -0.1346  0.050   0.0268 0.31  
 397: 61 15 46  0   60 15 45  0             409309.3848   0.1826  0.050   0.0268 0.19  
 398: 61 16 46  0   60 16 45  0             409309.3848   0.1826  0.050   0.0268 0.32  
 399: 62 14 48  0   61 14 47  0             409311.0459  -0.0262  0.050  -0.0262 0.62  
 400: 62 15 48  0   61 15 47  0             409311.0459  -0.0262  0.050  -0.0262 0.38  
 401: 64 12 52  0   63 12 51  0             409315.8071   0.0123  0.050   0.0124 0.63  
 402: 64 13 52  0   63 13 51  0             409315.8071   0.0123  0.050   0.0124 0.37  
 403: 65 11 54  0   64 11 53  0             409318.3968   0.0055  0.050   0.0056 0.38  
 404: 65 12 54  0   64 12 53  0             409318.3968   0.0055  0.050   0.0056 0.62  
 405: 66 10 56  0   65 10 55  0             409321.0345   0.0302  0.050   0.0303 0.62  
 406: 66 11 56  0   65 11 55  0             409321.0345   0.0302  0.050   0.0303 0.38  
 407: 67  9 58  0   66  9 57  0             409323.5249  -0.0191  0.050  -0.0191 0.37  
 408: 67 10 58  0   66 10 57  0             409323.5249  -0.0191  0.050  -0.0191 0.63  
 409: 68  8 60  0   67  8 59  0             409325.8980  -0.0321  0.050  -0.0322 0.62  
 410: 68  9 60  0   67  9 59  0             409325.8980  -0.0321  0.050  -0.0322 0.38  
 411: 70  6 64  0   69  6 63  0             409329.8861  -0.0656  0.050  -0.0656 0.62  
 412: 70  7 64  0   69  7 63  0             409329.8861  -0.0656  0.050  -0.0656 0.38  
 413: 71  5 66  0   70  5 65  0             409331.4650   0.0105  0.050   0.0105 0.38  
 414: 71  6 66  0   70  6 65  0             409331.4650   0.0105  0.050   0.0105 0.62  
 415: 53 24 30  0   52 24 29  0             409342.3868  -0.0622  0.050  -0.0622 0.62  
 416: 53 23 30  0   52 23 29  0             409342.3868  -0.0622  0.050  -0.0622 0.38  
 417: 51 26 26  0   50 26 25  0             409392.4694   0.0055  0.050   0.0056 0.62  
 418: 51 25 26  0   50 25 25  0             409392.4694   0.0055  0.050   0.0056 0.38  
 419: 50 27 24  0   49 27 23  0             409435.8532  -0.0569  0.050  -0.0569 0.37  
 420: 50 26 24  0   49 26 23  0             409435.8532  -0.0569  0.050  -0.0569 0.63  
 421: 49 28 22  0   48 28 21  0             409500.5954  -0.0026  0.050  -0.0026 0.62  
 422: 49 27 22  0   48 27 21  0             409500.5954  -0.0026  0.050  -0.0026 0.38  
 423: 48 29 20  0   47 29 19  0             409599.5197   0.0644  0.050   0.0644 0.37  
 424: 48 28 20  0   47 28 19  0             409599.5197   0.0644  0.050   0.0644 0.63  
 425: 47 30 18  0   46 30 17  0             409756.4431   0.0311  0.050   0.0311 0.62  
 426: 47 29 18  0   46 29 17  0             409756.4431   0.0310  0.050   0.0311 0.38  
 427: 65 12 53  0   64 12 52  0             414661.4984  -0.0574  0.050  -0.0574 0.62  
 428: 65 13 53  0   64 13 52  0             414661.4984  -0.0574  0.050  -0.0574 0.38  
 429: 66 12 55  0   65 12 54  0             414664.3086   0.0148  0.050   0.0148 0.62  
 430: 66 11 55  0   65 11 54  0             414664.3086   0.0148  0.050   0.0148 0.38  
 431: 67 10 57  0   66 10 56  0             414667.0418   0.0119  0.050   0.0119 0.62  
 432: 67 11 57  0   66 11 56  0             414667.0418   0.0119  0.050   0.0119 0.38  
 433: 53 25 29  0   52 25 28  0             414699.9289   0.0257  0.050   0.0258 0.38  
 434: 53 24 29  0   52 24 28  0             414699.9289   0.0257  0.050   0.0258 0.62  
 435: 51 27 25  0   50 27 24  0             414764.1450  -0.0207  0.050  -0.0207 0.38  
 436: 51 26 25  0   50 26 24  0             414764.1450  -0.0207  0.050  -0.0207 0.62  
 437: 50 27 23  0   49 27 22  0             414820.2175  -0.0458  0.050  -0.0458 0.38  
 438: 50 28 23  0   49 28 22  0             414820.2175  -0.0458  0.050  -0.0458 0.62  
 439: 49 29 21  0   48 29 20  0             414904.6291  -0.0499  0.050  -0.0499 0.38  
 440: 49 28 21  0   48 28 20  0             414904.6291  -0.0499  0.050  -0.0499 0.62  
 441: 48 30 19  0   47 30 18  0             415035.9209   0.0409  0.050   0.0409 0.62  
 442: 48 29 19  0   47 29 18  0             415035.9209   0.0409  0.050   0.0409 0.38  
 443: 63 15 48  0   62 15 47  0             419999.2381  -0.1921  0.050  -0.0891 0.19  
 444: 63 16 48  0   62 16 47  0             419999.2381  -0.1921  0.050  -0.0891 0.32  
 445: 58 20 38  0   57 20 37  0             419999.2381   0.0178  0.050  -0.0891 0.31  
 446: 58 21 38  0   57 21 37  0             419999.2381   0.0178  0.050  -0.0891 0.18  
 447: 64 14 50  0   63 14 49  0             420001.8040   0.0645  0.050   0.0645 0.62  
 448: 64 15 50  0   63 15 49  0             420001.8040   0.0645  0.050   0.0645 0.38  
 449: 57 22 36  0   56 22 35  0             420003.5878  -0.0388  0.050  -0.0389 0.63  
 450: 57 21 36  0   56 21 35  0             420003.5878  -0.0388  0.050  -0.0389 0.37  
 451: 65 14 52  0   64 14 51  0             420004.3566  -0.0016  0.050  -0.0017 0.62  
 452: 65 13 52  0   64 13 51  0             420004.3566  -0.0016  0.050  -0.0017 0.38  
 453: 67 12 56  0   66 12 55  0             420010.1295   0.0913  0.050   0.0914 0.62  
 454: 67 11 56  0   66 11 55  0             420010.1295   0.0913  0.050   0.0914 0.38  
 455: 69  9 60  0   68  9 59  0             420015.6491   0.0000  0.050   0.0001 0.38  
 456: 69 10 60  0   68 10 59  0             420015.6491   0.0000  0.050   0.0001 0.62  
 457: 70  8 62  0   69  8 61  0             420018.2238   0.0032  0.050   0.0032 0.62  
 458: 70  9 62  0   69  9 61  0             420018.2238   0.0032  0.050   0.0032 0.38  
 459: 71  8 64  0   70  8 63  0             420020.6119   0.0727  0.050   0.0727 0.63  
 460: 71  7 64  0   70  7 63  0             420020.6119   0.0727  0.050   0.0727 0.37  
 461: 55 23 32  0   54 23 31  0             420021.6584   0.0320  0.050   0.0320 0.38  
 462: 55 24 32  0   54 24 31  0             420021.6584   0.0320  0.050   0.0320 0.62  
 463: 72  6 66  0   71  6 65  0             420022.4567  -0.0817  0.050  -0.0818 0.62  
 464: 72  7 66  0   71  7 65  0             420022.4567  -0.0817  0.050  -0.0818 0.38  
 465: 78  0 78  0   77  0 77  0             420024.4610   0.0043  0.050   0.0044 0.62  
 466: 78  1 78  0   77  1 77  0             420024.4610   0.0043  0.050   0.0044 0.38  
 467: 74  4 70  0   73  4 69  0             420025.5135   0.1843  0.050   0.0339 0.30  
 468: 74  5 70  0   73  5 69  0             420025.5135   0.1843  0.050   0.0339 0.18  
 469: 77  2 76  0   76  2 75  0             420025.5135  -0.1070  0.050   0.0339 0.32  
 470: 77  1 76  0   76  1 75  0             420025.5135  -0.1070  0.050   0.0339 0.19  
 471: 76  2 74  0   75  2 73  0             420026.0763  -0.0413  0.050   0.0158 0.32  
 472: 76  3 74  0   75  3 73  0             420026.0763  -0.0413  0.050   0.0158 0.19  
 473: 75  3 72  0   74  3 71  0             420026.0763   0.0742  0.050   0.0158 0.19  
 474: 75  4 72  0   74  4 71  0             420026.0763   0.0742  0.050   0.0158 0.31  
 475: 54 24 30  0   53 24 29  0             420037.5865  -0.0079  0.050  -0.0079 0.62  
 476: 54 25 30  0   53 25 29  0             420037.5865  -0.0079  0.050  -0.0079 0.38  
 477: 53 25 28  0   52 25 27  0             420060.7733   0.0206  0.050   0.0207 0.38  
 478: 53 26 28  0   52 26 27  0             420060.7733   0.0206  0.050   0.0207 0.62  
 479: 50 28 22  0   49 28 21  0             420215.8584  -0.0120  0.050  -0.0120 0.62  
 480: 50 29 22  0   49 29 21  0             420215.8584  -0.0120  0.050  -0.0120 0.38  
 481: 49 30 20  0   48 30 19  0             420326.8082   0.0626  0.050   0.0626 0.63  
 482: 49 29 20  0   48 29 19  0             420326.8082   0.0626  0.050   0.0626 0.37  
 483: 65 14 51  0   64 14 50  0             425346.9157   0.0694  0.050   0.0694 0.62  
 484: 65 15 51  0   64 15 50  0             425346.9157   0.0694  0.050   0.0694 0.38  
 485: 66 14 53  0   65 14 52  0             425349.5733  -0.0733  0.050  -0.0734 0.63  
 486: 66 13 53  0   65 13 52  0             425349.5733  -0.0733  0.050  -0.0734 0.37  
 487: 69 10 59  0   68 10 58  0             425358.6359   0.0359  0.050   0.0359 0.62  
 488: 69 11 59  0   68 11 58  0             425358.6359   0.0359  0.050   0.0359 0.38  
 489: 70 10 61  0   69 10 60  0             425361.4669   0.0084  0.050   0.0084 0.62  
 490: 70  9 61  0   69  9 60  0             425361.4669   0.0084  0.050   0.0084 0.38  
 491: 71  8 63  0   70  8 62  0             425364.1805   0.0586  0.050   0.0586 0.62  
 492: 71  9 63  0   70  9 62  0             425364.1805   0.0586  0.050   0.0586 0.38  
 493: 72  8 65  0   71  8 64  0             425366.5073  -0.0126  0.050  -0.0127 0.62  
 494: 72  7 65  0   71  7 64  0             425366.5073  -0.0126  0.050  -0.0127 0.38  
 495: 55 25 31  0   54 25 30  0             425375.8624   0.0878  0.050   0.0878 0.37  
 496: 55 24 31  0   54 24 30  0             425375.8624   0.0878  0.050   0.0878 0.63  
 497: 54 25 29  0   53 25 28  0             425396.3356   0.0367  0.050   0.0367 0.38  
 498: 54 26 29  0   53 26 28  0             425396.3356   0.0367  0.050   0.0367 0.62  
 499: 52 28 25  0   51 28 24  0             425468.7036  -0.0943  0.050               
 500: 66 14 52  0   65 14 51  0             430691.8186   0.0207  0.050   0.0208 0.63  
 501: 66 15 52  0   65 15 51  0             430691.8186   0.0207  0.050   0.0208 0.37  
 502: 67 14 54  0   66 14 53  0             430694.7689  -0.0073  0.050  -0.0073 0.62  
 503: 67 13 54  0   66 13 53  0             430694.7689  -0.0073  0.050  -0.0073 0.38  
 504: 68 13 56  0   67 13 55  0             430697.8481  -0.0432  0.050  -0.0433 0.38  
 505: 68 12 56  0   67 12 55  0             430697.8481  -0.0432  0.050  -0.0433 0.62  
 506: 70 10 60  0   69 10 59  0             430704.1880   0.0480  0.050   0.0480 0.62  
 507: 70 11 60  0   69 11 59  0             430704.1880   0.0480  0.050   0.0480 0.38  
 508: 71 10 62  0   70 10 61  0             430707.0215  -0.0816  0.050  -0.0817 0.62  
 509: 71  9 62  0   70  9 61  0             430707.0215  -0.0816  0.050  -0.0817 0.38  
 510: 50 30 20  0   49 30 19  0             431056.7583  -0.0136  0.050  -0.0137 0.63  
 511: 50 31 20  0   49 31 19  0             431056.7583  -0.0136  0.050  -0.0137 0.37  
 512: 49 31 18  0   48 31 17  0             431253.6121   0.0312  0.050   0.0315 0.37  
 513: 49 32 18  0   48 32 17  0             431253.6121   0.0316  0.050   0.0315 0.63  
 514: 64 17 47  0   63 17 46  0             436029.1210   0.0890  0.050   0.0890 0.37  
 515: 64 18 47  0   63 18 46  0             436029.1210   0.0890  0.050   0.0890 0.63  
 516: 70 12 59  0   69 12 58  0             436046.2187  -0.0790  0.050  -0.0791 0.62  
 517: 70 11 59  0   69 11 58  0             436046.2187  -0.0790  0.050  -0.0791 0.38  
 518: 72 10 63  0   71 10 62  0             436052.6220   0.0412  0.050   0.0413 0.62  
 519: 72  9 63  0   71  9 62  0             436052.6220   0.0412  0.050   0.0413 0.38  
 520: 73  8 65  0   72  8 64  0             436055.4082  -0.0180  0.050  -0.0180 0.63  
 521: 73  9 65  0   72  9 64  0             436055.4082  -0.0180  0.050  -0.0180 0.37  
 522: 78  4 75  0   77  4 74  0             436064.0025  -0.0615  0.050  -0.0615 0.63  
 523: 78  3 75  0   77  3 74  0             436064.0025  -0.0615  0.050  -0.0615 0.37  
 524: 50 32 19  0   49 32 18  0             436514.3442   0.0734  0.050   0.0734 0.62  
 525: 50 31 19  0   49 31 18  0             436514.3442   0.0733  0.050   0.0734 0.38  
 526: 63 19 44  0   62 19 43  0             441370.5366   0.0581  0.050   0.0581 0.37  
 527: 63 20 44  0   62 20 43  0             441370.5366   0.0581  0.050   0.0581 0.63  
 528: 62 21 42  0   61 21 41  0             441370.8654   0.0669  0.050   0.0669 0.38  
 529: 62 20 42  0   61 20 41  0             441370.8654   0.0669  0.050   0.0669 0.62  
 530: 66 17 50  0   65 17 49  0             441375.3437   0.0425  0.050   0.0425 0.38  
 531: 66 16 50  0   65 16 49  0             441375.3437   0.0425  0.050   0.0425 0.62  
 532: 60 23 38  0   59 23 37  0             441376.3275  -0.0267  0.050  -0.0268 0.38  
 533: 60 22 38  0   59 22 37  0             441376.3275  -0.0267  0.050  -0.0268 0.62  
 534: 67 15 52  0   66 15 51  0             441378.1373   0.0377  0.050   0.0378 0.37  
 535: 67 16 52  0   66 16 51  0             441378.1373   0.0377  0.050   0.0378 0.63  
 536: 68 15 54  0   67 15 53  0             441381.1654  -0.0577  0.050  -0.0578 0.37  
 537: 68 14 54  0   67 14 53  0             441381.1654  -0.0577  0.050  -0.0578 0.63  
 538: 70 13 58  0   69 13 57  0             441387.9359  -0.0311  0.050  -0.0312 0.37  
 539: 70 12 58  0   69 12 57  0             441387.9359  -0.0311  0.050  -0.0312 0.63  
 540: 72 10 62  0   71 10 61  0             441394.6482  -0.0704  0.050  -0.0705 0.62  
 541: 72 11 62  0   71 11 61  0             441394.6482  -0.0704  0.050  -0.0705 0.38  
 542: 73 10 64  0   72 10 63  0             441397.8946   0.0055  0.050   0.0056 0.62  
 543: 73  9 64  0   72  9 63  0             441397.8946   0.0055  0.050   0.0056 0.38  
 544: 75  8 68  0   74  8 67  0             441403.4868   0.0275  0.050   0.0275 0.62  
 545: 75  7 68  0   74  7 67  0             441403.4868   0.0275  0.050   0.0275 0.38  
 546: 76  6 70  0   75  6 69  0             441405.6500  -0.0784  0.050  -0.0784 0.63  
 547: 76  7 70  0   75  7 69  0             441405.6500  -0.0784  0.050  -0.0784 0.37  
 548: 77  6 72  0   76  6 71  0             441407.5954   0.0239  0.050   0.0240 0.62  
 549: 77  5 72  0   76  5 71  0             441407.5954   0.0239  0.050   0.0240 0.38  
 550: 79  3 76  0   78  3 75  0             441409.7816   0.0351  0.050   0.0349 0.12  
 551: 79  4 76  0   78  4 75  0             441409.7816   0.0351  0.050   0.0349 0.20  
 552: 81  2 80  0   80  2 79  0             441409.7816   0.2485  0.050   0.0349 0.21  
 553: 81  1 80  0   80  1 79  0             441409.7816   0.2485  0.050   0.0349 0.13  
 554: 80  3 78  0   79  3 77  0             441409.7816  -0.1841  0.050   0.0349 0.12  
 555: 80  2 78  0   79  2 77  0             441409.7816  -0.1841  0.050   0.0349 0.21  
 556: 53 30 24  0   52 30 23  0             441560.6590  -0.0348  0.050  -0.0348 0.62  
 557: 53 29 24  0   52 29 23  0             441560.6590  -0.0348  0.050  -0.0348 0.38  
 558: 52 30 22  0   51 30 21  0             441651.4816  -0.0126  0.050               
 559: 51 31 20  0   50 31 19  0             441789.6837  -0.0687  0.050  -0.0687 0.37  
 560: 51 32 20  0   50 32 19  0             441789.6837  -0.0686  0.050  -0.0687 0.63  
 561: 63 21 43  0   62 21 42  0             446713.6364   0.1498  0.050   0.0890 0.19  
 562: 63 20 43  0   62 20 42  0             446713.6364   0.1498  0.050   0.0890 0.31  
 563: 64 20 45  0   63 20 44  0             446713.6364   0.0283  0.050   0.0890 0.31  
 564: 64 19 45  0   63 19 44  0             446713.6364   0.0283  0.050   0.0890 0.19  
 565: 62 22 41  0   61 22 40  0             446714.6843  -0.0596  0.050  -0.0812 0.31  
 566: 62 21 41  0   61 21 40  0             446714.6843  -0.0596  0.050  -0.0812 0.19  
 567: 65 19 47  0   64 19 46  0             446714.6843  -0.1024  0.050  -0.0812 0.19  
 568: 65 18 47  0   64 18 46  0             446714.6843  -0.1024  0.050  -0.0812 0.31  
 569: 61 23 39  0   60 23 38  0             446717.7121  -0.0870  0.050  -0.0870 0.38  
 570: 61 22 39  0   60 22 38  0             446717.7121  -0.0870  0.050  -0.0870 0.62  
 571: 68 16 53  0   67 16 52  0             446722.3557  -0.0191  0.050  -0.0191 0.62  
 572: 68 15 53  0   67 15 52  0             446722.3557  -0.0191  0.050  -0.0191 0.38  
 573: 60 24 37  0   59 24 36  0             446723.2932   0.0843  0.050   0.0843 0.62  
 574: 60 23 37  0   59 23 36  0             446723.2932   0.0843  0.050   0.0843 0.38  
 575: 69 14 55  0   68 14 54  0             446725.6869  -0.0044  0.050  -0.0044 0.62  
 576: 69 15 55  0   68 15 54  0             446725.6869  -0.0044  0.050  -0.0044 0.38  
 577: 70 14 57  0   69 14 56  0             446729.2352   0.0498  0.050   0.0499 0.63  
 578: 70 13 57  0   69 13 56  0             446729.2352   0.0498  0.050   0.0499 0.37  
 579: 72 12 61  0   71 12 60  0             446736.2384  -0.0649  0.050  -0.0650 0.62  
 580: 72 11 61  0   71 11 60  0             446736.2384  -0.0649  0.050  -0.0650 0.38  
 581: 73 10 63  0   72 10 62  0             446739.6793  -0.0736  0.050  -0.0736 0.62  
 582: 73 11 63  0   72 11 62  0             446739.6793  -0.0736  0.050  -0.0736 0.38  
 583: 74 10 65  0   73 10 64  0             446742.9554  -0.0705  0.050  -0.0705 0.63  
 584: 74  9 65  0   73  9 64  0             446742.9554  -0.0705  0.050  -0.0705 0.37  
 585: 75  8 67  0   74  8 66  0             446746.0881   0.0363  0.050   0.0364 0.62  
 586: 75  9 67  0   74  9 66  0             446746.0881   0.0363  0.050   0.0364 0.38  
 587: 76  8 69  0   75  8 68  0             446748.7494  -0.0148  0.050  -0.0149 0.62  
 588: 76  7 69  0   75  7 68  0             446748.7494  -0.0148  0.050  -0.0149 0.38  
 589: 78  6 73  0   77  6 72  0             446752.9909  -0.0087  0.050  -0.0087 0.62  
 590: 78  5 73  0   77  5 72  0             446752.9909  -0.0087  0.050  -0.0087 0.38  
 591: 57 26 31  0   56 26 30  0             446762.8611   0.0829  0.050   0.0830 0.62  
 592: 57 27 31  0   56 27 30  0             446762.8611   0.0829  0.050   0.0830 0.38  
 593: 55 29 27  0   54 29 26  0             446826.3753  -0.0639  0.050  -0.0640 0.37  
 594: 55 28 27  0   54 28 26  0             446826.3753  -0.0639  0.050  -0.0640 0.63  
 595: 69 15 54  0   68 15 53  0             452066.5440   0.0571  0.050   0.0571 0.37  
 596: 69 16 54  0   68 16 53  0             452066.5440   0.0571  0.050   0.0571 0.63  
 597: 60 25 36  0   59 25 35  0             452071.1868  -0.0342  0.050  -0.0343 0.38  
 598: 60 24 36  0   59 24 35  0             452071.1868  -0.0342  0.050  -0.0343 0.62  
 599: 78  6 72  0   77  6 71  0             452096.3588   0.0609  0.050   0.0609 0.63  
 600: 78  7 72  0   77  7 71  0             452096.3588   0.0609  0.050   0.0609 0.37  
 601: 84  0 84  0   83  0 83  0             452099.3944   0.0582  0.050   0.0583 0.62  
 602: 84  1 84  0   83  1 83  0             452099.3944   0.0582  0.050   0.0583 0.38  
 603: 54 30 24  0   53 30 23  0             452271.1182   0.0382  0.050               
 604: 53 31 22  0   52 31 21  0             452372.0850  -0.0553  0.050  -0.0554 0.38  
 605: 53 32 22  0   52 32 21  0             452372.0850  -0.0553  0.050  -0.0554 0.62  
 606: 52 32 20  0   51 32 19  0             452525.8487  -0.0679  0.050  -0.0680 0.62  
 607: 52 33 20  0   51 33 19  0             452525.8487  -0.0679  0.050  -0.0680 0.38  
 608: 68 17 51  0   67 17 50  0             457403.9038  -0.0009  0.050  -0.0009 0.37  
 609: 68 18 51  0   67 18 50  0             457403.9038  -0.0009  0.050  -0.0009 0.63  
 610: 73 12 61  0   72 12 60  0             457421.7756  -0.0348  0.050  -0.0348 0.62  
 611: 73 13 61  0   72 13 60  0             457421.7756  -0.0348  0.050  -0.0348 0.38  
 612: 74 12 63  0   73 12 62  0             457425.6000  -0.0203  0.050  -0.0204 0.62  
 613: 74 11 63  0   73 11 62  0             457425.6000  -0.0203  0.050  -0.0204 0.38  
 614: 78  8 71  0   77  8 70  0             457438.8161  -0.0332  0.050  -0.0332 0.62  
 615: 78  7 71  0   77  7 70  0             457438.8161  -0.0332  0.050  -0.0332 0.38  
 616: 57 29 29  0   56 29 28  0             457485.4433   0.0317  0.050   0.0318 0.37  
 617: 57 28 29  0   56 28 28  0             457485.4433   0.0317  0.050   0.0318 0.63  
 618: 52 34 19  0   51 34 18  0             458008.4034   0.0198  0.050   0.0198 0.62  
 619: 52 33 19  0   51 33 18  0             458008.4034   0.0196  0.050   0.0198 0.38  
 620: 71 16 56  0   70 16 55  0             462754.2311   0.0214  0.050   0.0214 0.62  
 621: 71 15 56  0   70 15 55  0             462754.2311   0.0214  0.050   0.0214 0.38  
 622: 61 26 36  0   60 26 35  0             462759.1431  -0.0015  0.050  -0.0015 0.62  
 623: 61 25 36  0   60 25 35  0             462759.1431  -0.0015  0.050  -0.0015 0.38  
 624: 73 14 60  0   72 14 59  0             462762.1553   0.0835  0.050   0.0836 0.62  
 625: 73 13 60  0   72 13 59  0             462762.1553   0.0835  0.050   0.0836 0.38  
 626: 75 12 64  0   74 12 63  0             462770.0843   0.0692  0.050   0.0692 0.63  
 627: 75 11 64  0   74 11 63  0             462770.0843   0.0692  0.050   0.0692 0.37  
 628: 76 11 66  0   75 11 65  0             462773.8970   0.0881  0.050   0.0881 0.37  
 629: 76 10 66  0   75 10 65  0             462773.8970   0.0881  0.050   0.0881 0.63  
 630: 79  8 72  0   78  8 71  0             462783.5581  -0.0670  0.050  -0.0671 0.63  
 631: 79  7 72  0   78  7 71  0             462783.5581  -0.0670  0.050  -0.0671 0.37  
 632: 81  6 76  0   80  6 75  0             462788.2021  -0.0265  0.050  -0.0265 0.62  
 633: 81  5 76  0   80  5 75  0             462788.2021  -0.0265  0.050  -0.0265 0.38  
 634: 55 32 24  0   54 32 23  0             462982.6654  -0.0392  0.050  -0.0392 0.62  
 635: 55 31 24  0   54 31 23  0             462982.6654  -0.0392  0.050  -0.0392 0.38  
 636: 62 25 37  0   61 25 36  0             468097.7371  -0.0053  0.050  -0.0415 0.19  
 637: 62 26 37  0   61 26 36  0             468097.7371  -0.0053  0.050  -0.0415 0.31  
 638: 72 16 57  0   71 16 56  0             468097.7371  -0.0776  0.050  -0.0415 0.31  
 639: 72 15 57  0   71 15 56  0             468097.7371  -0.0776  0.050  -0.0415 0.19  
 640: 65 24 42  0   64 24 41  0             473426.1007   0.0138  0.050   0.0139 0.63  
 641: 65 23 42  0   64 23 41  0             473426.1007   0.0138  0.050   0.0139 0.37  
 642: 73 15 58  0   72 15 57  0             473441.3303   0.0851  0.050   0.0852 0.38  
 643: 73 16 58  0   72 16 57  0             473441.3303   0.0851  0.050   0.0852 0.62  
 644: 77 12 66  0   76 12 65  0             473458.3313   0.0660  0.050   0.0660 0.63  
 645: 77 11 66  0   76 11 65  0             473458.3313   0.0660  0.050   0.0660 0.37  
 646: 81  8 74  0   80  8 73  0             473472.5891  -0.0439  0.050  -0.0439 0.63  
 647: 81  7 74  0   80  7 73  0             473472.5891  -0.0439  0.050  -0.0439 0.37  
 648: 83  6 78  0   82  6 77  0             473477.4359  -0.0446  0.050  -0.0447 0.63  
 649: 83  5 78  0   82  5 77  0             473477.4359  -0.0446  0.050  -0.0447 0.37  
 650: 85  4 82  0   84  4 81  0             473480.2225   0.0789  0.050   0.0602 0.31  
 651: 85  3 82  0   84  3 81  0             473480.2225   0.0789  0.050   0.0602 0.18  
 652: 87  2 86  0   86  2 85  0             473480.2225   0.0422  0.050   0.0602 0.32  
 653: 87  1 86  0   86  1 85  0             473480.2225   0.0422  0.050   0.0602 0.19  
 654: 60 29 32  0   59 29 31  0             473481.8994  -0.0149  0.050  -0.0149 0.38  
 655: 60 28 32  0   59 28 31  0             473481.8994  -0.0149  0.050  -0.0149 0.62  
 656: 70 20 51  0   69 20 50  0             478769.5451   0.0105  0.050  -0.0488 0.31  
 657: 70 19 51  0   69 19 50  0             478769.5451   0.0105  0.050  -0.0488 0.19  
 658: 65 25 41  0   64 25 40  0             478769.5451  -0.1070  0.050  -0.0488 0.19  
 659: 65 24 41  0   64 24 40  0             478769.5451  -0.1070  0.050  -0.0488 0.32  
 660: 72 18 55  0   71 18 54  0             478776.1906  -0.0494  0.050  -0.0494 0.62  
 661: 72 17 55  0   71 17 54  0             478776.1906  -0.0494  0.050  -0.0494 0.38  
--------------------------------------------------------------------------------

PARAMETERS IN FIT (values truncated and Nlines statistics):

        1000000         A_gs  /MHz         5482.211(11)                        1
        2000000         B_gs  /MHz         5230.969(11)                        2
        3000000         C_gs  /MHz         2676.38530(29)                      3
          20000        DJ_gs  /kHz            0.3847(45)                       4
         110000       DJK_gs  /kHz            0.611(15)                        5
         200000        DK_gs  /kHz          [ 0.0882681]                       6
        4010000        d1_gs  /kHz           -0.2280(22)                       7
        5000000        d2_gs  /kHz           -0.079309(23)                     8
          30000        HJ_gs  /Hz           [ 0.000019]                        9
         120000       HJK_gs  /Hz           [ 0.000716]                       10
         210000       HKJ_gs  /Hz           [-0.0011386]                      11
         300000        HK_gs  /Hz           [ 0.0008351]                      12
        4020000        h1_gs  /Hz           [ 0.0000824]                      13
        5010000        h2_gs  /Hz           [ 0.0000916]                      14
        6000000        h3_gs  /Hz           [ 0.0000183]                      15
              0         E_gs  /MHz          [ 0.]                             16

 MICROWAVE AVG =        0.000031 MHz, IR AVG =        0.00000                 
 MICROWAVE RMS =        0.048931 MHz, IR RMS =        0.00000                 
 END OF ITERATION  1 OLD, NEW RMS ERROR=        0.97861         0.97861       

  distinct frequency lines in fit:   277
       distinct parameters of fit:     7

MICROWAVE       lines fitted       lines    lines      RMS      RMS ERROR    J range  Ka range    freq. range
            total   dv=0 dv.ne.0   UNFITTD  e>900
v"= 0        277    277      0        0      0       0.048930     0.97859    39  85    0  34   350503   478776
--------------------------------------------------------------------------------------------
total:       277    277      0        0      0       0.048930     0.97859

NOTE: the RMS values above are for Nlines statistics, but the 'total' values may differ slightly from
      those in the .FIT file since the o-c values for this evaluation are as rounded in the .FIT.


 PARAMETERS IN FIT WITH STANDARD ERRORS ON THOSE THAT ARE FITTED:
 (values rounded and degrees of freedom, Ndegf=Nlines-Nconst, statistics)

        1000000         A_gs  /MHz       5482.212(11)                          1
        2000000         B_gs  /MHz       5230.970(11)                          2
        3000000         C_gs  /MHz       2676.38531(29)                        3
          20000        DJ_gs  /kHz          0.3847(45)                         4
         110000       DJK_gs  /kHz          0.611(14)                          5
         200000        DK_gs  /kHz          [ 0.0882681]                       6
        4010000        d1_gs  /kHz         -0.2281(22)                         7
        5000000        d2_gs  /kHz         -0.079309(23)                       8
          30000        HJ_gs  /Hz           [ 0.000019]                        9
         120000       HJK_gs  /Hz           [ 0.000716]                       10
         210000       HKJ_gs  /Hz           [-0.0011386]                      11
         300000        HK_gs  /Hz           [ 0.0008351]                      12
        4020000        h1_gs  /Hz           [ 0.0000824]                      13
        5010000        h2_gs  /Hz           [ 0.0000916]                      14
        6000000        h3_gs  /Hz           [ 0.0000183]                      15
              0         E_gs  /MHz          [ 0.]                             16

 CORRELATION COEFFICIENTS, C.ij:

           A_gs     B_gs     C_gs     -DJ_gs   -DJK_gs  d1_gs    d2_gs   

A_gs        1.0000
B_gs       -0.9919   1.0000
C_gs        0.3913  -0.4689   1.0000
-DJ_gs      0.9856  -0.9797   0.3863   1.0000
-DJK_gs    -0.9861   0.9781  -0.3787  -0.9999   1.0000
d1_gs       0.9852  -0.9806   0.3956   0.9999  -0.9996   1.0000
d2_gs      -0.5158   0.4182   0.3133  -0.4701   0.4835  -0.4604   1.0000

 Mean value of |C.ij|, i.ne.j =   0.6937
 Mean value of  C.ij,  i.ne.j =  -0.0902


 Worst correlations, with absolute value greater than 0.9950:

      110000  -DJK_gs   <->       20000  -DJ_gs       -0.999854
     4010000  d1_gs     <->       20000  -DJ_gs        0.999930
     4010000  d1_gs     <->      110000  -DJK_gs      -0.999616


 Worst fitted lines (obs-calc/error):

   499:   -1.9        236:    1.9        248:    1.9        453:    1.8
   147:   -1.8        341:   -1.8        443:   -1.8        514:    1.8
   561:    1.8        628:    1.8        495:    1.8        295:   -1.8
   569:   -1.7        373:   -1.7        164:   -1.7        277:    1.7
   642:    1.7        357:    1.7        573:    1.7         19:    1.7
   624:    1.7        591:    1.7        463:   -1.6        508:   -1.6
   565:   -1.6        393:   -1.6        200:   -1.6        240:    1.6
   123:   -1.6        516:   -1.6        546:   -1.6        381:   -1.6
   196:    1.6        273:    1.5        230:   -1.5        287:    1.5
   182:   -1.5        226:    1.5        192:    1.5        299:   -1.5
   581:   -1.5        524:    1.5        485:   -1.5        459:    1.5
   242:    1.5        297:   -1.4        119:    1.4        583:   -1.4
   540:   -1.4        166:    1.4

   499: 52 28 25  0   51 28 24  0             425468.7036  -0.0943  0.050
   236: 63  8 55  0   62  8 54  0             382592.5550   0.0942  0.050   0.0942 0.62
   248: 46 25 21  0   45 25 20  0             382751.3537   0.0932  0.050   0.0932 0.38
   453: 67 12 56  0   66 12 55  0             420010.1295   0.0913  0.050   0.0914 0.62
   147: 47 22 26  0   46 22 25  0             366588.1802  -0.0912  0.050  -0.0912 0.62
   341: 72  2 70  0   71  2 69  0             398639.5457  -0.0956  0.050  -0.0903 0.32
   443: 63 15 48  0   62 15 47  0             419999.2381  -0.1921  0.050  -0.0891 0.19
   514: 64 17 47  0   63 17 46  0             436029.1210   0.0890  0.050   0.0890 0.37
   561: 63 21 43  0   62 21 42  0             446713.6364   0.1498  0.050   0.0890 0.19
   628: 76 11 66  0   75 11 65  0             462773.8970   0.0881  0.050   0.0881 0.37
                                           _____________________________________
__________________________________________/ SPFIT output reformatted with PIFORM
