# Supplementary material for: Precise Semi-Experimental Equilibrium (r e SE) Structure of Pyridine from 32 Isotopologues: Accurate Assessment of the Effect of Nitrogen-Atom Substitution in Aromatic Rings
Source: J Phys Chem A. 2025 Nov 7;129(46):10737–50. doi: 10.1021/acs.jpca.5c07184 (PMC12641475; doi:10.1021/acs.jpca.5c07184)
Supplement: Supplementary file 2 [file jp5c07184_si_002.zip › Supplementary Information/LSF/pyridine-D256_AI.res]

 Pyridine-d4 1H3-C5D4N g.s.                           Sun Apr 20 20:39:38 2025

-------------------------------------------------------------------------------------=========
                                              obs         o-c     error     blends     Notes
                                                                         o-c      wt
    / instead of : below denotes (o-c)>3*err
-------------------------------------------------------------------------------------=========
   1: 36 27  9  0   35 27  8  0             349944.9595   0.0468  0.050               
   2: 83 19 65  0   83 18 66  0             350009.8750   0.0302  0.050   0.0302 0.43  
   3: 83 19 65  0   83 17 66  0             350009.8750   0.0302  0.050   0.0302 0.07  
   4: 83 18 65  0   83 18 66  0             350009.8750   0.0302  0.050   0.0302 0.07  
   5: 83 18 65  0   83 17 66  0             350009.8750   0.0302  0.050   0.0302 0.43  
   6: 32 25  7  0   31 24  8  0             350072.3234  -0.0542  0.050               
   7: 82 18 65  0   82 17 66  0             350079.0246   0.0067  0.050   0.0067 0.43  
   8: 82 18 65  0   82 16 66  0             350079.0246   0.0067  0.050   0.0067 0.07  
   9: 82 17 65  0   82 17 66  0             350079.0246   0.0067  0.050   0.0067 0.07  
  10: 82 17 65  0   82 16 66  0             350079.0246   0.0067  0.050   0.0067 0.43  
  11: 79 14 65  0   79 14 66  0             350277.1048   0.0203  0.050   0.0204 0.07  
  12: 79 14 65  0   79 13 66  0             350277.1048   0.0203  0.050   0.0204 0.43  
  13: 79 15 65  0   79 14 66  0             350277.1048   0.0203  0.050   0.0204 0.43  
  14: 79 15 65  0   79 13 66  0             350277.1048   0.0203  0.050   0.0204 0.07  
  15: 78 13 65  0   78 13 66  0             350339.9846  -0.0630  0.050  -0.0631 0.07  
  16: 78 13 65  0   78 12 66  0             350339.9846  -0.0630  0.050  -0.0631 0.43  
  17: 78 14 65  0   78 13 66  0             350339.9846  -0.0630  0.050  -0.0631 0.43  
  18: 78 14 65  0   78 12 66  0             350339.9846  -0.0630  0.050  -0.0631 0.07  
  19: 76 11 65  0   76 11 66  0             350461.5404  -0.0073  0.050  -0.0073 0.07  
  20: 76 11 65  0   76 10 66  0             350461.5404  -0.0073  0.050  -0.0073 0.43  
  21: 76 12 65  0   76 11 66  0             350461.5404  -0.0073  0.050  -0.0073 0.43  
  22: 76 12 65  0   76 10 66  0             350461.5404  -0.0073  0.050  -0.0073 0.07  
  23: 75 10 65  0   75 10 66  0             350520.1876   0.0505  0.050   0.0506 0.07  
  24: 75 10 65  0   75  9 66  0             350520.1876   0.0505  0.050   0.0506 0.43  
  25: 75 11 65  0   75 10 66  0             350520.1876   0.0505  0.050   0.0506 0.43  
  26: 75 11 65  0   75  9 66  0             350520.1876   0.0505  0.050   0.0506 0.07  
  27: 36 27 10  0   35 26  9  0             350574.3761   0.0797  0.050               
  28: 72  7 65  0   72  7 66  0             350687.5119  -0.0583  0.050  -0.0583 0.07  
  29: 72  7 65  0   72  6 66  0             350687.5119  -0.0583  0.050  -0.0583 0.43  
  30: 72  8 65  0   72  7 66  0             350687.5119  -0.0583  0.050  -0.0583 0.43  
  31: 72  8 65  0   72  6 66  0             350687.5119  -0.0583  0.050  -0.0583 0.07  
  32: 71  6 65  0   71  6 66  0             350740.6977   0.0111  0.050   0.0112 0.07  
  33: 71  6 65  0   71  5 66  0             350740.6977   0.0111  0.050   0.0112 0.43  
  34: 71  7 65  0   71  6 66  0             350740.6977   0.0111  0.050   0.0112 0.43  
  35: 71  7 65  0   71  5 66  0             350740.6977   0.0111  0.050   0.0112 0.07  
  36: 70  5 65  0   70  5 66  0             350792.4006  -0.0955  0.050  -0.0956 0.07  
  37: 70  5 65  0   70  4 66  0             350792.4006  -0.0955  0.050  -0.0956 0.43  
  38: 70  6 65  0   70  5 66  0             350792.4006  -0.0955  0.050  -0.0956 0.43  
  39: 70  6 65  0   70  4 66  0             350792.4006  -0.0955  0.050  -0.0956 0.07  
  40: 69  4 65  0   69  4 66  0             350843.0400   0.0166  0.050   0.0167 0.07  
  41: 69  4 65  0   69  3 66  0             350843.0400   0.0166  0.050   0.0167 0.43  
  42: 69  5 65  0   69  4 66  0             350843.0400   0.0166  0.050   0.0167 0.43  
  43: 69  5 65  0   69  3 66  0             350843.0400   0.0166  0.050   0.0167 0.07  
  44: 38 27 11  0   37 28 10  0             350880.7890  -0.0711  0.050               
  45: 52 13 39  0   51 13 38  0             350920.3736   0.0532  0.050   0.0532 0.09  
  46: 52 14 39  0   51 14 38  0             350920.3736   0.0532  0.050   0.0532 0.09  
  47: 52 14 39  0   51 13 38  0             350920.3736   0.0532  0.050   0.0532 0.41  
  48: 52 13 39  0   51 14 38  0             350920.3736   0.0532  0.050   0.0532 0.41  
  49: 51 15 37  0   50 15 36  0             350924.6636  -0.0218  0.050  -0.0219 0.09  
  50: 51 15 37  0   50 14 36  0             350924.6636  -0.0218  0.050  -0.0219 0.41  
  51: 51 14 37  0   50 15 36  0             350924.6636  -0.0218  0.050  -0.0219 0.41  
  52: 51 14 37  0   50 14 36  0             350924.6636  -0.0218  0.050  -0.0219 0.09  
  53: 50 16 35  0   49 16 34  0             350931.5539  -0.0088  0.050  -0.0089 0.09  
  54: 50 16 35  0   49 15 34  0             350931.5539  -0.0088  0.050  -0.0089 0.41  
  55: 50 15 35  0   49 16 34  0             350931.5539  -0.0088  0.050  -0.0089 0.41  
  56: 50 15 35  0   49 15 34  0             350931.5539  -0.0088  0.050  -0.0089 0.09  
  57: 49 17 33  0   48 17 32  0             350941.9353  -0.0244  0.050  -0.0245 0.09  
  58: 49 17 33  0   48 16 32  0             350941.9353  -0.0244  0.050  -0.0245 0.41  
  59: 49 16 33  0   48 17 32  0             350941.9353  -0.0244  0.050  -0.0245 0.41  
  60: 49 16 33  0   48 16 32  0             350941.9353  -0.0244  0.050  -0.0245 0.09  
  61: 48 18 31  0   47 18 30  0             350957.3141  -0.0141  0.050  -0.0141 0.09  
  62: 48 18 31  0   47 17 30  0             350957.3141  -0.0141  0.050  -0.0141 0.41  
  63: 48 17 31  0   47 18 30  0             350957.3141  -0.0141  0.050  -0.0141 0.41  
  64: 48 17 31  0   47 17 30  0             350957.3141  -0.0141  0.050  -0.0141 0.09  
  65: 47 19 29  0   46 19 28  0             350979.7873  -0.0270  0.050  -0.0271 0.09  
  66: 47 19 29  0   46 18 28  0             350979.7873  -0.0270  0.050  -0.0271 0.41  
  67: 47 18 29  0   46 19 28  0             350979.7873  -0.0270  0.050  -0.0271 0.41  
  68: 47 18 29  0   46 18 28  0             350979.7873  -0.0270  0.050  -0.0271 0.09  
  69: 46 20 27  0   45 20 26  0             351012.6928   0.0057  0.050   0.0058 0.09  
  70: 46 20 27  0   45 19 26  0             351012.6928   0.0057  0.050   0.0058 0.41  
  71: 46 19 27  0   45 20 26  0             351012.6928   0.0057  0.050   0.0058 0.41  
  72: 46 19 27  0   45 19 26  0             351012.6928   0.0057  0.050   0.0058 0.09  
  73: 45 21 25  0   44 21 24  0             351061.0893  -0.0043  0.050  -0.0043 0.10  
  74: 45 21 25  0   44 20 24  0             351061.0893  -0.0043  0.050  -0.0043 0.40  
  75: 45 20 25  0   44 21 24  0             351061.0893  -0.0043  0.050  -0.0043 0.40  
  76: 45 20 25  0   44 20 24  0             351061.0893  -0.0043  0.050  -0.0043 0.10  
  77: 44 22 23  0   43 22 22  0             351133.4377  -0.0286  0.050  -0.0286 0.10  
  78: 44 22 23  0   43 21 22  0             351133.4377  -0.0286  0.050  -0.0286 0.40  
  79: 44 21 23  0   43 22 22  0             351133.4377  -0.0286  0.050  -0.0286 0.40  
  80: 44 21 23  0   43 21 22  0             351133.4377  -0.0286  0.050  -0.0286 0.10  
  81: 32 30  3  0   31 29  2  0             351159.7045   0.0148  0.050  -0.0324 0.50  
  82: 32 30  2  0   31 29  3  0             351159.7045  -0.0797  0.050  -0.0324 0.50  
  83: 43 23 21  0   42 23 20  0             351244.2977  -0.0076  0.050  -0.0076 0.10  
  84: 43 23 21  0   42 22 20  0             351244.2977  -0.0076  0.050  -0.0076 0.40  
  85: 43 22 21  0   42 23 20  0             351244.2977  -0.0076  0.050  -0.0076 0.40  
  86: 43 22 21  0   42 22 20  0             351244.2977  -0.0076  0.050  -0.0076 0.10  
  87: 33 27  7  0   32 26  6  0             351403.5503  -0.0364  0.050               
  88: 42 23 19  0   41 24 18  0             351420.1403   0.0019  0.050   0.0017 0.40  
  89: 42 24 19  0   41 24 18  0             351420.1403   0.0018  0.050   0.0017 0.10  
  90: 42 23 19  0   41 23 18  0             351420.1403   0.0015  0.050   0.0017 0.10  
  91: 42 24 19  0   41 23 18  0             351420.1403   0.0014  0.050   0.0017 0.40  
  92: 41 24 17  0   40 25 16  0             351713.7824   0.0332  0.050  -0.0011 0.39  
  93: 41 25 17  0   40 25 16  0             351713.7824   0.0254  0.050  -0.0011 0.11  
  94: 41 24 17  0   40 24 16  0             351713.7824  -0.0276  0.050  -0.0011 0.11  
  95: 41 25 17  0   40 24 16  0             351713.7824  -0.0354  0.050  -0.0011 0.39  
  96: 40 25 15  0   39 26 14  0             352241.1455  -0.0050  0.050               
  97: 40 26 15  0   39 26 14  0             352242.0769  -0.0207  0.050               
  98: 40 25 15  0   39 25 14  0             352247.2528  -0.0718  0.050               
  99: 40 26 15  0   39 25 14  0             352248.2541  -0.0177  0.050               
 100: 28 19 10  0   27 16 11  0             352621.2999  -0.0181  0.050               
 101: 39 26 13  0   38 27 12  0             353142.6349   0.0207  0.050               
 102: 39 27 13  0   38 27 12  0             353212.4313   0.0562  0.050               
 103: 32 31  2  0   31 30  1  0             353358.7443  -0.0069  0.050  -0.0080 0.50  
 104: 32 31  1  0   31 30  2  0             353358.7443  -0.0090  0.050  -0.0080 0.50  
 105: 39 26 13  0   38 26 12  0             353497.5422  -0.0121  0.050               
 106: 39 27 13  0   38 26 12  0             353567.2893  -0.0259  0.050               
 107: 33 27  6  0   32 26  7  0             354437.4185   0.0375  0.050               
 108: 27 15 12  0   26 14 13  0             354453.7153   0.0975  0.050   0.0379 0.42  
 109: 27 15 12  0   26 13 13  0             354453.7153   0.0958  0.050   0.0379 0.08  
 110: 27 16 12  0   26 14 13  0             354453.7153  -0.0199  0.050   0.0379 0.08  
 111: 27 16 12  0   26 13 13  0             354453.7153  -0.0217  0.050   0.0379 0.42  
 112: 39 35  5  0   38 35  4  0             354915.1097   0.1687  0.050   0.0601 0.50  
 113: 39 35  4  0   38 35  3  0             354915.1097  -0.0484  0.050   0.0601 0.50  
 114: 29 20  9  0   28 19 10  0             354992.3697   0.0757  0.050               
 115: 33 28  6  0   32 27  5  0             355298.3098  -0.0414  0.050               
 116: 26 12 14  0   25 11 15  0             355344.4965  -0.0294  0.050  -0.0294 0.42  
 117: 26 12 14  0   25 10 15  0             355344.4965  -0.0294  0.050  -0.0294 0.08  
 118: 26 13 14  0   25 11 15  0             355344.4965  -0.0294  0.050  -0.0294 0.08  
 119: 26 13 14  0   25 10 15  0             355344.4965  -0.0294  0.050  -0.0294 0.42  
 120: 34 27  8  0   33 26  7  0             355474.9927  -0.0219  0.050               
 121: 32 32  1  0   31 31  0  0             355547.1574  -0.0214  0.050  -0.0214 0.50  
 122: 32 32  0  0   31 31  1  0             355547.1574  -0.0214  0.050  -0.0214 0.50  
 123: 81 16 66  0   81 15 67  0             355556.4272   0.0435  0.050   0.0435 0.43  
 124: 81 16 66  0   81 14 67  0             355556.4272   0.0435  0.050   0.0435 0.07  
 125: 81 15 66  0   81 15 67  0             355556.4272   0.0435  0.050   0.0435 0.07  
 126: 81 15 66  0   81 14 67  0             355556.4272   0.0435  0.050   0.0435 0.43  
 127: 33 28  5  0   32 27  6  0             355638.2045   0.0151  0.050               
 128: 77 12 66  0   77 10 67  0             355808.4266   0.0145  0.050   0.0146 0.07  
 129: 77 11 66  0   77 11 67  0             355808.4266   0.0145  0.050   0.0146 0.07  
 130: 77 11 66  0   77 10 67  0             355808.4266   0.0145  0.050   0.0146 0.43  
 131: 77 12 66  0   77 11 67  0             355808.4266   0.0145  0.050   0.0146 0.43  
 132: 38 29 10  0   37 29  9  0             356102.6451   0.0620  0.050               
 133: 69  4 66  0   69  3 67  0             356245.8847  -0.0238  0.050  -0.0238 0.43  
 134: 69  4 66  0   69  2 67  0             356245.8847  -0.0238  0.050  -0.0238 0.07  
 135: 69  3 66  0   69  3 67  0             356245.8847  -0.0238  0.050  -0.0238 0.07  
 136: 69  3 66  0   69  2 67  0             356245.8847  -0.0238  0.050  -0.0238 0.43  
 137: 56 11 46  0   55 11 45  0             356269.8789   0.1374  0.050  -0.0427 0.03  
 138: 56 11 46  0   55 10 45  0             356269.8789   0.1374  0.050  -0.0427 0.14  
 139: 56 10 46  0   55 11 45  0             356269.8789   0.1374  0.050  -0.0427 0.14  
 140: 56 10 46  0   55 10 45  0             356269.8789   0.1374  0.050  -0.0427 0.03  
 141: 55 12 44  0   54 12 43  0             356269.8789  -0.0424  0.050  -0.0427 0.03  
 142: 55 12 44  0   54 11 43  0             356269.8789  -0.0424  0.050  -0.0427 0.13  
 143: 55 11 44  0   54 12 43  0             356269.8789  -0.0424  0.050  -0.0427 0.13  
 144: 55 11 44  0   54 11 43  0             356269.8789  -0.0424  0.050  -0.0427 0.03  
 145: 57 10 48  0   56 10 47  0             356269.8789  -0.2185  0.050  -0.0427 0.03  
 146: 57 10 48  0   56  9 47  0             356269.8789  -0.2185  0.050  -0.0427 0.14  
 147: 57  9 48  0   56 10 47  0             356269.8789  -0.2185  0.050  -0.0427 0.14  
 148: 57  9 48  0   56  9 47  0             356269.8789  -0.2185  0.050  -0.0427 0.03  
 149: 58  9 50  0   57  9 49  0             356270.8334   0.0613  0.050  -0.0060 0.04  
 150: 58  9 50  0   57  8 49  0             356270.8334   0.0613  0.050  -0.0060 0.22  
 151: 58  8 50  0   57  9 49  0             356270.8334   0.0613  0.050  -0.0060 0.22  
 152: 58  8 50  0   57  8 49  0             356270.8334   0.0613  0.050  -0.0060 0.04  
 153: 54 13 42  0   53 13 41  0             356270.8334  -0.0803  0.050  -0.0060 0.04  
 154: 54 13 42  0   53 12 41  0             356270.8334  -0.0803  0.050  -0.0060 0.20  
 155: 54 12 42  0   53 13 41  0             356270.8334  -0.0803  0.050  -0.0060 0.20  
 156: 54 12 42  0   53 12 41  0             356270.8334  -0.0803  0.050  -0.0060 0.04  
 157: 59  8 52  0   58  8 51  0             356271.5618  -0.0287  0.050  -0.0155 0.04  
 158: 59  8 52  0   58  7 51  0             356271.5618  -0.0287  0.050  -0.0155 0.19  
 159: 59  7 52  0   58  8 51  0             356271.5618  -0.0287  0.050  -0.0155 0.19  
 160: 59  7 52  0   58  7 51  0             356271.5618  -0.0287  0.050  -0.0155 0.04  
 161: 66  1 66  0   65  1 65  0             356271.5618  -0.0046  0.050  -0.0155 0.05  
 162: 66  1 66  0   65  0 65  0             356271.5618  -0.0046  0.050  -0.0155 0.23  
 163: 66  0 66  0   65  1 65  0             356271.5618  -0.0046  0.050  -0.0155 0.23  
 164: 66  0 66  0   65  0 65  0             356271.5618  -0.0046  0.050  -0.0155 0.05  
 165: 52 14 38  0   51 14 37  0             356276.8944   0.0006  0.050   0.0007 0.09  
 166: 52 15 38  0   51 15 37  0             356276.8944   0.0006  0.050   0.0007 0.09  
 167: 52 15 38  0   51 14 37  0             356276.8944   0.0006  0.050   0.0007 0.41  
 168: 52 14 38  0   51 15 37  0             356276.8944   0.0006  0.050   0.0007 0.41  
 169: 51 16 36  0   50 16 35  0             356283.0358   0.0259  0.050   0.0260 0.09  
 170: 51 16 36  0   50 15 35  0             356283.0358   0.0259  0.050   0.0260 0.41  
 171: 51 15 36  0   50 16 35  0             356283.0358   0.0259  0.050   0.0260 0.41  
 172: 51 15 36  0   50 15 35  0             356283.0358   0.0259  0.050   0.0260 0.09  
 173: 50 17 34  0   49 17 33  0             356292.3688   0.0376  0.050   0.0376 0.09  
 174: 50 17 34  0   49 16 33  0             356292.3688   0.0376  0.050   0.0376 0.41  
 175: 50 16 34  0   49 17 33  0             356292.3688   0.0376  0.050   0.0376 0.41  
 176: 50 16 34  0   49 16 33  0             356292.3688   0.0376  0.050   0.0376 0.09  
 177: 68  3 66  0   68  2 67  0             356294.8092  -0.0135  0.050  -0.0136 0.43  
 178: 68  3 66  0   68  1 67  0             356294.8092  -0.0135  0.050  -0.0136 0.07  
 179: 68  2 66  0   68  2 67  0             356294.8092  -0.0135  0.050  -0.0136 0.07  
 180: 68  2 66  0   68  1 67  0             356294.8092  -0.0135  0.050  -0.0136 0.43  
 181: 49 18 32  0   48 18 31  0             356306.1211  -0.0234  0.050  -0.0234 0.09  
 182: 49 18 32  0   48 17 31  0             356306.1211  -0.0234  0.050  -0.0234 0.41  
 183: 49 17 32  0   48 18 31  0             356306.1211  -0.0234  0.050  -0.0234 0.41  
 184: 49 17 32  0   48 17 31  0             356306.1211  -0.0234  0.050  -0.0234 0.09  
 185: 48 19 30  0   47 19 29  0             356326.3145  -0.0141  0.050  -0.0141 0.09  
 186: 48 19 30  0   47 18 29  0             356326.3145  -0.0141  0.050  -0.0141 0.41  
 187: 48 18 30  0   47 19 29  0             356326.3145  -0.0141  0.050  -0.0141 0.41  
 188: 48 18 30  0   47 18 29  0             356326.3145  -0.0141  0.050  -0.0141 0.09  
 189: 47 20 28  0   46 20 27  0             356355.6953  -0.0071  0.050  -0.0072 0.09  
 190: 47 20 28  0   46 19 27  0             356355.6953  -0.0071  0.050  -0.0072 0.41  
 191: 47 19 28  0   46 20 27  0             356355.6953  -0.0071  0.050  -0.0072 0.41  
 192: 47 19 28  0   46 19 27  0             356355.6953  -0.0071  0.050  -0.0072 0.09  
 193: 46 21 26  0   45 21 25  0             356398.6321   0.0011  0.050   0.0012 0.09  
 194: 46 21 26  0   45 20 25  0             356398.6321   0.0011  0.050   0.0012 0.41  
 195: 46 20 26  0   45 21 25  0             356398.6321   0.0011  0.050   0.0012 0.41  
 196: 46 20 26  0   45 20 25  0             356398.6321   0.0011  0.050   0.0012 0.09  
 197: 45 22 24  0   44 22 23  0             356462.1241   0.0011  0.050   0.0012 0.10  
 198: 45 22 24  0   44 21 23  0             356462.1241   0.0011  0.050   0.0012 0.40  
 199: 45 21 24  0   44 22 23  0             356462.1241   0.0011  0.050   0.0012 0.40  
 200: 45 21 24  0   44 21 23  0             356462.1241   0.0011  0.050   0.0012 0.10  
 201: 44 23 22  0   43 23 21  0             356557.9633   0.0240  0.050   0.0240 0.10  
 202: 44 23 22  0   43 22 21  0             356557.9633   0.0240  0.050   0.0240 0.40  
 203: 44 22 22  0   43 23 21  0             356557.9633   0.0240  0.050   0.0240 0.40  
 204: 44 22 22  0   43 22 21  0             356557.9633   0.0240  0.050   0.0240 0.10  
 205: 43 24 20  0   42 24 19  0             356706.9298  -0.0038  0.050  -0.0039 0.10  
 206: 43 24 20  0   42 23 19  0             356706.9298  -0.0039  0.050  -0.0039 0.40  
 207: 43 23 20  0   42 24 19  0             356706.9298  -0.0038  0.050  -0.0039 0.40  
 208: 43 23 20  0   42 23 19  0             356706.9298  -0.0039  0.050  -0.0039 0.10  
 209: 37 27 10  0   36 27  9  0             356933.4046  -0.0828  0.050               
 210: 42 24 18  0   41 25 17  0             356948.8949   0.0124  0.050   0.0081 0.39  
 211: 42 25 18  0   41 25 17  0             356948.8949   0.0115  0.050   0.0081 0.11  
 212: 42 24 18  0   41 24 17  0             356948.8949   0.0046  0.050   0.0081 0.11  
 213: 42 25 18  0   41 24 17  0             356948.8949   0.0037  0.050   0.0081 0.39  
 214: 41 25 16  0   40 26 15  0             357367.5776   0.0365  0.050   0.0060 0.77  
 215: 41 26 16  0   40 26 15  0             357367.5776  -0.0980  0.050   0.0060 0.23  
 216: 41 25 16  0   40 25 15  0             357368.6192   0.1310  0.050   0.0269 0.23  
 217: 41 26 16  0   40 25 15  0             357368.6192  -0.0036  0.050   0.0269 0.77  
 218: 33 29  5  0   32 28  4  0             357803.7552  -0.0152  0.050               
 219: 33 29  4  0   32 28  5  0             357829.6957   0.0176  0.050               
 220: 40 26 14  0   39 27 13  0             358136.1336   0.0076  0.050               
 221: 40 27 14  0   39 27 13  0             358148.4199   0.0357  0.050               
 222: 40 26 14  0   39 26 13  0             358205.9750   0.0882  0.050               
 223: 40 27 14  0   39 26 13  0             358218.1289  -0.0162  0.050               
 224: 33 26  7  0   32 25  8  0             358395.7602   0.0134  0.050               
 225: 39 27 12  0   38 28 11  0             358555.4723  -0.0230  0.050               
 226: 28 17 11  0   27 16 12  0             358866.4867   0.0367  0.050   0.0181 0.84  
 227: 28 17 11  0   27 15 12  0             358866.4867  -0.0808  0.050   0.0181 0.16  
 228: 28 18 11  0   27 16 12  0             358871.4966   0.0500  0.050  -0.0489 0.16  
 229: 28 18 11  0   27 15 12  0             358871.4966  -0.0674  0.050  -0.0489 0.84  
 230: 38 27 11  0   37 27 10  0             359072.9041   0.0356  0.050               
 231: 39 28 12  0   38 28 11  0             359176.0502   0.0446  0.050               
 232: 37 28  9  0   36 28  8  0             359181.1704  -0.0403  0.050               
 233: 39 33  6  0   38 33  5  0             359190.0252  -0.0524  0.050               
 234: 39 28 11  0   38 29 10  0             359927.4431   0.0590  0.050               
 235: 33 30  4  0   32 29  3  0             360077.2258  -0.0145  0.050               
 236: 33 30  3  0   32 29  4  0             360078.6138   0.0059  0.050               
 237: 27 14 13  0   26 13 14  0             360215.3304   0.0688  0.050   0.0664 0.42  
 238: 27 14 13  0   26 12 14  0             360215.3304   0.0687  0.050   0.0664 0.08  
 239: 27 15 13  0   26 13 14  0             360215.3304   0.0639  0.050   0.0664 0.08  
 240: 27 15 13  0   26 12 14  0             360215.3304   0.0638  0.050   0.0664 0.42  
 241: 56 12 45  0   55 12 44  0             361623.3584   0.0814  0.050   0.0598 0.04  
 242: 56 12 45  0   55 11 44  0             361623.3584   0.0814  0.050   0.0598 0.20  
 243: 56 11 45  0   55 12 44  0             361623.3584   0.0814  0.050   0.0598 0.20  
 244: 56 11 45  0   55 11 44  0             361623.3584   0.0814  0.050   0.0598 0.04  
 245: 57 11 47  0   56 11 46  0             361623.3584   0.0387  0.050   0.0598 0.04  
 246: 57 11 47  0   56 10 46  0             361623.3584   0.0387  0.050   0.0598 0.21  
 247: 57 10 47  0   56 11 46  0             361623.3584   0.0387  0.050   0.0598 0.21  
 248: 57 10 47  0   56 10 46  0             361623.3584   0.0387  0.050   0.0598 0.04  
 249: 58 10 49  0   57 10 48  0             361623.8370  -0.0128  0.050  -0.0759 0.04  
 250: 58 10 49  0   57  9 48  0             361623.8370  -0.0128  0.050  -0.0759 0.21  
 251: 58  9 49  0   57 10 48  0             361623.8370  -0.0128  0.050  -0.0759 0.21  
 252: 58  9 49  0   57  9 48  0             361623.8370  -0.0128  0.050  -0.0759 0.04  
 253: 55 13 43  0   54 13 42  0             361623.8370  -0.1436  0.050  -0.0759 0.04  
 254: 55 13 43  0   54 12 42  0             361623.8370  -0.1436  0.050  -0.0759 0.20  
 255: 55 12 43  0   54 13 42  0             361623.8370  -0.1436  0.050  -0.0759 0.20  
 256: 55 12 43  0   54 12 42  0             361623.8370  -0.1436  0.050  -0.0759 0.04  
 257: 60  8 53  0   59  8 52  0             361625.7642   0.1743  0.050   0.0154 0.03  
 258: 60  8 53  0   59  7 52  0             361625.7642   0.1743  0.050   0.0154 0.13  
 259: 60  7 53  0   59  8 52  0             361625.7642   0.1743  0.050   0.0154 0.13  
 260: 60  7 53  0   59  7 52  0             361625.7642   0.1743  0.050   0.0154 0.03  
 261: 54 14 41  0   53 14 40  0             361625.7642  -0.0004  0.050   0.0154 0.02  
 262: 54 14 41  0   53 13 40  0             361625.7642  -0.0004  0.050   0.0154 0.12  
 263: 54 13 41  0   53 14 40  0             361625.7642  -0.0004  0.050   0.0154 0.12  
 264: 54 13 41  0   53 13 40  0             361625.7642  -0.0004  0.050   0.0154 0.02  
 265: 67  1 67  0   66  1 66  0             361625.7642  -0.1043  0.050   0.0154 0.03  
 266: 67  1 67  0   66  0 66  0             361625.7642  -0.1043  0.050   0.0154 0.16  
 267: 67  0 67  0   66  1 66  0             361625.7642  -0.1043  0.050   0.0154 0.16  
 268: 67  0 67  0   66  0 66  0             361625.7642  -0.1043  0.050   0.0154 0.03  
 269: 66  2 65  0   65  2 64  0             361627.2458   0.1439  0.050   0.0675 0.04  
 270: 66  2 65  0   65  1 64  0             361627.2458   0.1439  0.050   0.0675 0.22  
 271: 66  1 65  0   65  2 64  0             361627.2458   0.1439  0.050   0.0675 0.22  
 272: 66  1 65  0   65  1 64  0             361627.2458   0.1439  0.050   0.0675 0.04  
 273: 62  6 57  0   61  6 56  0             361627.2458  -0.0179  0.050   0.0675 0.04  
 274: 62  6 57  0   61  5 56  0             361627.2458  -0.0179  0.050   0.0675 0.20  
 275: 62  5 57  0   61  6 56  0             361627.2458  -0.0179  0.050   0.0675 0.20  
 276: 62  5 57  0   61  5 56  0             361627.2458  -0.0179  0.050   0.0675 0.04  
 277: 63  5 59  0   62  5 58  0             361627.8647   0.0721  0.050   0.0067 0.03  
 278: 63  5 59  0   62  4 58  0             361627.8647   0.0721  0.050   0.0067 0.13  
 279: 63  4 59  0   62  5 58  0             361627.8647   0.0721  0.050   0.0067 0.13  
 280: 63  4 59  0   62  4 58  0             361627.8647   0.0721  0.050   0.0067 0.03  
 281: 65  3 63  0   64  3 62  0             361627.8647   0.0769  0.050   0.0067 0.03  
 282: 65  3 63  0   64  2 62  0             361627.8647   0.0769  0.050   0.0067 0.14  
 283: 65  2 63  0   64  3 62  0             361627.8647   0.0769  0.050   0.0067 0.14  
 284: 65  2 63  0   64  2 62  0             361627.8647   0.0769  0.050   0.0067 0.03  
 285: 64  4 61  0   63  4 60  0             361627.8647  -0.1290  0.050   0.0067 0.03  
 286: 64  4 61  0   63  3 60  0             361627.8647  -0.1290  0.050   0.0067 0.14  
 287: 64  3 61  0   63  4 60  0             361627.8647  -0.1290  0.050   0.0067 0.14  
 288: 64  3 61  0   63  3 60  0             361627.8647  -0.1290  0.050   0.0067 0.03  
 289: 53 15 39  0   52 15 38  0             361629.1310   0.0621  0.050   0.0621 0.09  
 290: 53 15 39  0   52 14 38  0             361629.1310   0.0621  0.050   0.0621 0.41  
 291: 53 14 39  0   52 15 38  0             361629.1310   0.0621  0.050   0.0621 0.41  
 292: 53 14 39  0   52 14 38  0             361629.1310   0.0621  0.050   0.0621 0.09  
 293: 52 16 37  0   51 16 36  0             361634.5044   0.0190  0.050   0.0191 0.09  
 294: 52 16 37  0   51 15 36  0             361634.5044   0.0190  0.050   0.0191 0.41  
 295: 52 15 37  0   51 16 36  0             361634.5044   0.0190  0.050   0.0191 0.41  
 296: 52 15 37  0   51 15 36  0             361634.5044   0.0190  0.050   0.0191 0.09  
 297: 51 17 35  0   50 17 34  0             361642.8458   0.0167  0.050   0.0168 0.09  
 298: 51 17 35  0   50 16 34  0             361642.8458   0.0167  0.050   0.0168 0.41  
 299: 51 16 35  0   50 17 34  0             361642.8458   0.0167  0.050   0.0168 0.41  
 300: 51 16 35  0   50 16 34  0             361642.8458   0.0167  0.050   0.0168 0.09  
 301: 50 18 33  0   49 18 32  0             361655.3031   0.0565  0.050   0.0566 0.09  
 302: 50 18 33  0   49 17 32  0             361655.3031   0.0565  0.050   0.0566 0.41  
 303: 50 17 33  0   49 18 32  0             361655.3031   0.0565  0.050   0.0566 0.41  
 304: 50 17 33  0   49 17 32  0             361655.3031   0.0565  0.050   0.0566 0.09  
 305: 49 19 31  0   48 19 30  0             361673.4665   0.0752  0.050   0.0753 0.09  
 306: 49 19 31  0   48 18 30  0             361673.4665   0.0752  0.050   0.0753 0.41  
 307: 49 18 31  0   48 19 30  0             361673.4665   0.0752  0.050   0.0753 0.41  
 308: 49 18 31  0   48 18 30  0             361673.4665   0.0752  0.050   0.0753 0.09  
 309: 48 20 29  0   47 20 28  0             361699.7408   0.0307  0.050   0.0307 0.09  
 310: 48 20 29  0   47 19 28  0             361699.7408   0.0307  0.050   0.0307 0.41  
 311: 48 19 29  0   47 20 28  0             361699.7408   0.0307  0.050   0.0307 0.41  
 312: 48 19 29  0   47 19 28  0             361699.7408   0.0307  0.050   0.0307 0.09  
 313: 39 28 12  0   38 27 11  0             361720.2205   0.0773  0.050               
 314: 47 21 27  0   46 21 26  0             361737.8986  -0.0339  0.050  -0.0340 0.09  
 315: 47 21 27  0   46 20 26  0             361737.8986  -0.0339  0.050  -0.0340 0.41  
 316: 47 20 27  0   46 21 26  0             361737.8986  -0.0339  0.050  -0.0340 0.41  
 317: 47 20 27  0   46 20 26  0             361737.8986  -0.0339  0.050  -0.0340 0.09  
 318: 46 22 25  0   45 22 24  0             361793.9463   0.0080  0.050   0.0081 0.10  
 319: 46 22 25  0   45 21 24  0             361793.9463   0.0080  0.050   0.0081 0.40  
 320: 46 21 25  0   45 22 24  0             361793.9463   0.0080  0.050   0.0081 0.40  
 321: 46 21 25  0   45 21 24  0             361793.9463   0.0080  0.050   0.0081 0.10  
 322: 45 23 23  0   44 23 22  0             361877.4056   0.0291  0.050   0.0291 0.10  
 323: 45 23 23  0   44 22 22  0             361877.4056   0.0291  0.050   0.0291 0.40  
 324: 45 22 23  0   44 23 22  0             361877.4056   0.0291  0.050   0.0291 0.40  
 325: 45 22 23  0   44 22 22  0             361877.4056   0.0291  0.050   0.0291 0.10  
 326: 44 24 21  0   43 24 20  0             362004.8519  -0.0356  0.050  -0.0357 0.10  
 327: 44 23 21  0   43 24 20  0             362004.8519  -0.0356  0.050  -0.0357 0.40  
 328: 44 24 21  0   43 23 20  0             362004.8519  -0.0356  0.050  -0.0357 0.40  
 329: 44 23 21  0   43 23 20  0             362004.8519  -0.0356  0.050  -0.0357 0.10  
 330: 43 24 19  0   42 25 18  0             362207.1154   0.0509  0.050   0.0504 0.39  
 331: 43 25 19  0   42 25 18  0             362207.1154   0.0508  0.050   0.0504 0.11  
 332: 43 24 19  0   42 24 18  0             362207.1154   0.0500  0.050   0.0504 0.11  
 333: 43 25 19  0   42 24 18  0             362207.1154   0.0499  0.050   0.0504 0.39  
 334: 33 31  3  0   32 30  2  0             362296.8301   0.0386  0.050   0.0146 0.50  
 335: 33 31  2  0   32 30  3  0             362296.8301  -0.0095  0.050   0.0146 0.50  
 336: 42 25 17  0   41 26 16  0             362545.3924   0.1077  0.050   0.0314 0.39  
 337: 42 26 17  0   41 26 16  0             362545.3924   0.0898  0.050   0.0314 0.11  
 338: 42 25 17  0   41 25 16  0             362545.3924  -0.0269  0.050   0.0314 0.11  
 339: 42 26 17  0   41 25 16  0             362545.3924  -0.0448  0.050   0.0314 0.39  
 340: 29 19 10  0   28 18 11  0             362643.5593  -0.0935  0.050               
 341: 41 26 15  0   40 27 14  0             363154.1492  -0.0098  0.050               
 342: 41 27 15  0   40 27 14  0             363156.1012  -0.0216  0.050               
 343: 41 26 15  0   40 26 14  0             363166.4815   0.0640  0.050               
 344: 41 27 15  0   40 26 14  0             363168.3150  -0.0660  0.050               
 345: 34 28  7  0   33 27  6  0             363173.1025   0.0270  0.050               
 346: 40 27 13  0   39 28 12  0             364103.8152  -0.0109  0.050               
 347: 40 28 13  0   39 28 12  0             364232.6923  -0.0575  0.050               
 348: 30 21  9  0   29 20 10  0             364264.0280  -0.0857  0.050               
 349: 33 32  2  0   32 31  1  0             364494.4671  -0.0012  0.050  -0.0017 0.50  
 350: 33 32  1  0   32 31  2  0             364494.4671  -0.0022  0.050  -0.0017 0.50  
 351: 40 28 13  0   39 27 12  0             364853.3582   0.0979  0.050               
 352: 34 28  6  0   33 27  7  0             365098.1236   0.0452  0.050               
 353: 37 28 10  0   36 27  9  0             365125.5194   0.0237  0.050               
 354: 39 30 10  0   38 30  9  0             365781.6064  -0.0050  0.050               
 355: 81 14 68  0   81 13 69  0             366374.8739   0.0183  0.050   0.0184 0.43  
 356: 81 14 68  0   81 12 69  0             366374.8739   0.0183  0.050   0.0184 0.07  
 357: 81 13 68  0   81 13 69  0             366374.8739   0.0183  0.050   0.0184 0.07  
 358: 81 13 68  0   81 12 69  0             366374.8739   0.0183  0.050   0.0184 0.43  
 359: 30 22  9  0   29 19 10  0             366386.2497  -0.0197  0.050               
 360: 34 29  6  0   33 28  5  0             366533.7598  -0.0125  0.050               
 361: 77 10 68  0   77  8 69  0             366621.9878   0.0249  0.050   0.0249 0.07  
 362: 77  9 68  0   77  9 69  0             366621.9878   0.0249  0.050   0.0249 0.07  
 363: 77  9 68  0   77  8 69  0             366621.9878   0.0249  0.050   0.0249 0.43  
 364: 77 10 68  0   77  9 69  0             366621.9878   0.0249  0.050   0.0249 0.43  
 365: 33 33  1  0   32 32  0  0             366682.3181   0.0105  0.050   0.0105 0.50  
 366: 33 33  0  0   32 32  1  0             366682.3181   0.0105  0.050   0.0105 0.50  
 367: 34 29  5  0   33 28  6  0             366733.3135   0.0549  0.050               
 368: 72  5 68  0   72  4 69  0             366900.7088   0.0444  0.050   0.0445 0.43  
 369: 72  5 68  0   72  3 69  0             366900.7088   0.0444  0.050   0.0445 0.07  
 370: 72  4 68  0   72  4 69  0             366900.7088   0.0444  0.050   0.0445 0.07  
 371: 72  4 68  0   72  3 69  0             366900.7088   0.0444  0.050   0.0445 0.43  
 372: 57 12 46  0   56 12 45  0             366976.7408   0.2250  0.050  -0.0020 0.03  
 373: 57 12 46  0   56 11 45  0             366976.7408   0.2250  0.050  -0.0020 0.14  
 374: 57 11 46  0   56 12 45  0             366976.7408   0.2250  0.050  -0.0020 0.14  
 375: 57 11 46  0   56 11 45  0             366976.7408   0.2250  0.050  -0.0020 0.03  
 376: 58 11 48  0   57 11 47  0             366976.7408  -0.0311  0.050  -0.0020 0.03  
 377: 58 11 48  0   57 10 47  0             366976.7408  -0.0311  0.050  -0.0020 0.14  
 378: 58 10 48  0   57 11 47  0             366976.7408  -0.0311  0.050  -0.0020 0.14  
 379: 58 10 48  0   57 10 47  0             366976.7408  -0.0311  0.050  -0.0020 0.03  
 380: 56 13 44  0   55 13 43  0             366976.7408  -0.2040  0.050  -0.0020 0.03  
 381: 56 13 44  0   55 12 43  0             366976.7408  -0.2040  0.050  -0.0020 0.13  
 382: 56 12 44  0   55 13 43  0             366976.7408  -0.2040  0.050  -0.0020 0.13  
 383: 56 12 44  0   55 12 43  0             366976.7408  -0.2040  0.050  -0.0020 0.03  
 384: 55 14 42  0   54 14 41  0             366978.4111   0.0410  0.050   0.0166 0.04  
 385: 55 14 42  0   54 13 41  0             366978.4111   0.0410  0.050   0.0166 0.19  
 386: 55 13 42  0   54 14 41  0             366978.4111   0.0410  0.050   0.0166 0.19  
 387: 55 13 42  0   54 13 41  0             366978.4111   0.0410  0.050   0.0166 0.04  
 388: 60  9 52  0   59  9 51  0             366978.4111  -0.0051  0.050   0.0166 0.05  
 389: 60  9 52  0   59  8 51  0             366978.4111  -0.0051  0.050   0.0166 0.22  
 390: 60  8 52  0   59  9 51  0             366978.4111  -0.0051  0.050   0.0166 0.22  
 391: 60  8 52  0   59  8 51  0             366978.4111  -0.0051  0.050   0.0166 0.05  
 392: 61  8 54  0   60  8 53  0             366979.4342  -0.0170  0.050  -0.0171 0.09  
 393: 61  8 54  0   60  7 53  0             366979.4342  -0.0170  0.050  -0.0171 0.41  
 394: 61  7 54  0   60  8 53  0             366979.4342  -0.0170  0.050  -0.0171 0.41  
 395: 61  7 54  0   60  7 53  0             366979.4342  -0.0170  0.050  -0.0171 0.09  
 396: 54 15 40  0   53 15 39  0             366981.2619   0.0644  0.050   0.0145 0.02  
 397: 54 15 40  0   53 14 39  0             366981.2619   0.0644  0.050   0.0145 0.11  
 398: 54 14 40  0   53 15 39  0             366981.2619   0.0644  0.050   0.0145 0.11  
 399: 54 14 40  0   53 14 39  0             366981.2619   0.0644  0.050   0.0145 0.02  
 400: 63  6 58  0   62  6 57  0             366981.2619  -0.0169  0.050   0.0145 0.03  
 401: 63  6 58  0   62  5 57  0             366981.2619  -0.0169  0.050   0.0145 0.14  
 402: 63  5 58  0   62  6 57  0             366981.2619  -0.0169  0.050   0.0145 0.14  
 403: 63  5 58  0   62  5 57  0             366981.2619  -0.0169  0.050   0.0145 0.03  
 404: 67  2 66  0   66  2 65  0             366981.2619   0.0064  0.050   0.0145 0.03  
 405: 67  2 66  0   66  1 65  0             366981.2619   0.0064  0.050   0.0145 0.16  
 406: 67  1 66  0   66  2 65  0             366981.2619   0.0064  0.050   0.0145 0.16  
 407: 67  1 66  0   66  1 65  0             366981.2619   0.0064  0.050   0.0145 0.03  
 408: 64  5 60  0   63  5 59  0             366981.9826   0.1218  0.050   0.0198 0.03  
 409: 64  5 60  0   63  4 59  0             366981.9826   0.1218  0.050   0.0198 0.13  
 410: 64  4 60  0   63  5 59  0             366981.9826   0.1218  0.050   0.0198 0.13  
 411: 64  4 60  0   63  4 59  0             366981.9826   0.1218  0.050   0.0198 0.03  
 412: 66  3 64  0   65  3 63  0             366981.9826   0.0584  0.050   0.0198 0.03  
 413: 66  3 64  0   65  2 63  0             366981.9826   0.0584  0.050   0.0198 0.14  
 414: 66  2 64  0   65  3 63  0             366981.9826   0.0584  0.050   0.0198 0.14  
 415: 66  2 64  0   65  2 63  0             366981.9826   0.0584  0.050   0.0198 0.03  
 416: 65  4 62  0   64  4 61  0             366981.9826  -0.1193  0.050   0.0198 0.03  
 417: 65  4 62  0   64  3 61  0             366981.9826  -0.1193  0.050   0.0198 0.14  
 418: 65  3 62  0   64  4 61  0             366981.9826  -0.1193  0.050   0.0198 0.14  
 419: 65  3 62  0   64  3 61  0             366981.9826  -0.1193  0.050   0.0198 0.03  
 420: 53 16 38  0   52 16 37  0             366985.9805   0.0123  0.050   0.0123 0.09  
 421: 53 16 38  0   52 15 37  0             366985.9805   0.0123  0.050   0.0123 0.41  
 422: 53 15 38  0   52 16 37  0             366985.9805   0.0123  0.050   0.0123 0.41  
 423: 53 15 38  0   52 15 37  0             366985.9805   0.0123  0.050   0.0123 0.09  
 424: 52 17 36  0   51 17 35  0             366993.4382   0.0188  0.050   0.0189 0.09  
 425: 52 17 36  0   51 16 35  0             366993.4382   0.0188  0.050   0.0189 0.41  
 426: 52 16 36  0   51 17 35  0             366993.4382   0.0188  0.050   0.0189 0.41  
 427: 52 16 36  0   51 16 35  0             366993.4382   0.0188  0.050   0.0189 0.09  
 428: 51 18 34  0   50 18 33  0             367004.5915   0.0141  0.050   0.0141 0.09  
 429: 51 18 34  0   50 17 33  0             367004.5915   0.0141  0.050   0.0141 0.41  
 430: 51 17 34  0   50 18 33  0             367004.5915   0.0141  0.050   0.0141 0.41  
 431: 51 17 34  0   50 17 33  0             367004.5915   0.0141  0.050   0.0141 0.09  
 432: 50 19 32  0   49 19 31  0             367020.9054   0.0003  0.050   0.0004 0.09  
 433: 50 19 32  0   49 18 31  0             367020.9054   0.0003  0.050   0.0004 0.41  
 434: 50 18 32  0   49 19 31  0             367020.9054   0.0003  0.050   0.0004 0.41  
 435: 50 18 32  0   49 18 31  0             367020.9054   0.0003  0.050   0.0004 0.09  
 436: 49 20 30  0   48 20 29  0             367044.5463   0.0072  0.050   0.0073 0.09  
 437: 49 20 30  0   48 19 29  0             367044.5463   0.0072  0.050   0.0073 0.41  
 438: 49 19 30  0   48 20 29  0             367044.5463   0.0072  0.050   0.0073 0.41  
 439: 49 19 30  0   48 19 29  0             367044.5463   0.0072  0.050   0.0073 0.09  
 440: 48 21 28  0   47 21 27  0             367078.7195   0.0309  0.050   0.0310 0.09  
 441: 48 21 28  0   47 20 27  0             367078.7195   0.0309  0.050   0.0310 0.41  
 442: 48 20 28  0   47 21 27  0             367078.7195   0.0309  0.050   0.0310 0.41  
 443: 48 20 28  0   47 20 27  0             367078.7195   0.0309  0.050   0.0310 0.09  
 444: 47 21 26  0   46 22 25  0             367128.3325   0.0051  0.050   0.0052 0.40  
 445: 47 22 26  0   46 22 25  0             367128.3325   0.0051  0.050   0.0052 0.10  
 446: 47 22 26  0   46 21 25  0             367128.3325   0.0051  0.050   0.0052 0.40  
 447: 47 21 26  0   46 21 25  0             367128.3325   0.0051  0.050   0.0052 0.10  
 448: 46 23 24  0   45 23 23  0             367201.4467  -0.0079  0.050  -0.0079 0.10  
 449: 46 23 24  0   45 22 23  0             367201.4467  -0.0079  0.050  -0.0079 0.40  
 450: 46 22 24  0   45 23 23  0             367201.4467  -0.0079  0.050  -0.0079 0.40  
 451: 46 22 24  0   45 22 23  0             367201.4467  -0.0079  0.050  -0.0079 0.10  
 452: 34 27  7  0   33 26  8  0             367278.5759   0.0357  0.050               
 453: 45 24 22  0   44 24 21  0             367311.5259   0.0012  0.050   0.0012 0.10  
 454: 45 23 22  0   44 24 21  0             367311.5259   0.0012  0.050   0.0012 0.40  
 455: 45 24 22  0   44 23 21  0             367311.5259   0.0012  0.050   0.0012 0.40  
 456: 45 23 22  0   44 23 21  0             367311.5259   0.0012  0.050   0.0012 0.10  
 457: 44 25 20  0   43 25 19  0             367482.4960   0.0068  0.050   0.0068 0.10  
 458: 44 24 20  0   43 25 19  0             367482.4960   0.0068  0.050   0.0068 0.40  
 459: 44 25 20  0   43 24 19  0             367482.4960   0.0067  0.050   0.0068 0.40  
 460: 44 24 20  0   43 24 19  0             367482.4960   0.0067  0.050   0.0068 0.10  
 461: 38 29  9  0   37 29  8  0             367734.7603  -0.0446  0.050               
 462: 43 25 18  0   42 26 17  0             367760.3622   0.0182  0.050   0.0082 0.39  
 463: 43 26 18  0   42 26 17  0             367760.3622   0.0160  0.050   0.0082 0.11  
 464: 43 25 18  0   42 25 17  0             367760.3622   0.0003  0.050   0.0082 0.11  
 465: 43 26 18  0   42 25 17  0             367760.3622  -0.0018  0.050   0.0082 0.39  
 466: 42 26 16  0   41 27 15  0             368242.7786   0.0350  0.050  -0.0319 0.77  
 467: 42 27 16  0   41 27 15  0             368242.7786  -0.2555  0.050  -0.0319 0.23  
 468: 42 26 16  0   41 26 15  0             368244.9193   0.2121  0.050  -0.0115 0.23  
 469: 42 27 16  0   41 26 15  0             368244.9193  -0.0785  0.050  -0.0115 0.77  
 470: 38 28 10  0   37 28  9  0             368348.0101   0.0146  0.050               
 471: 35 28  8  0   34 27  7  0             368495.0143  -0.0102  0.050               
 472: 36 28  9  0   35 27  8  0             368861.8106   0.0219  0.050               
 473: 34 30  5  0   33 29  4  0             368955.8840  -0.0431  0.050               
 474: 34 30  4  0   33 29  5  0             368970.3070   0.0151  0.050               
 475: 40 28 12  0   39 29 11  0             369017.3605  -0.0252  0.050               
 476: 41 27 14  0   40 28 13  0             369113.2962   0.0075  0.050               
 477: 41 28 14  0   40 28 13  0             369137.0831   0.0241  0.050               
 478: 29 18 11  0   28 17 12  0             369143.2467   0.0139  0.050               
 479: 29 19 11  0   28 16 12  0             369154.3293   0.0954  0.050               
 480: 41 27 14  0   40 27 13  0             369242.2997   0.0872  0.050               
 481: 41 28 14  0   40 27 13  0             369265.9862   0.0034  0.050               
 482: 40 29 12  0   39 29 11  0             370073.6880   0.0575  0.050               
 483: 28 15 13  0   27 14 14  0             370686.2282   0.0529  0.050   0.0463 0.42  
 484: 28 15 13  0   27 13 14  0             370686.2282   0.0527  0.050   0.0463 0.08  
 485: 28 16 13  0   27 14 14  0             370686.2282   0.0397  0.050   0.0463 0.08  
 486: 28 16 13  0   27 13 14  0             370686.2282   0.0396  0.050   0.0463 0.42  
 487: 39 28 11  0   38 28 10  0             371496.8275   0.0309  0.050               
 488: 81 13 69  0   81 12 70  0             371783.8048  -0.0004  0.050  -0.0005 0.43  
 489: 81 13 69  0   81 11 70  0             371783.8048  -0.0004  0.050  -0.0005 0.07  
 490: 81 12 69  0   81 12 70  0             371783.8048  -0.0004  0.050  -0.0005 0.07  
 491: 81 12 69  0   81 11 70  0             371783.8048  -0.0004  0.050  -0.0005 0.43  
 492: 79 11 69  0   79 10 70  0             371909.0979   0.0470  0.050   0.0470 0.43  
 493: 79 11 69  0   79  9 70  0             371909.0979   0.0470  0.050   0.0470 0.07  
 494: 79 10 69  0   79 10 70  0             371909.0979   0.0470  0.050   0.0470 0.07  
 495: 79 10 69  0   79  9 70  0             371909.0979   0.0470  0.050   0.0470 0.43  
 496: 77  8 69  0   77  8 70  0             372028.7962  -0.0547  0.050  -0.0548 0.07  
 497: 77  8 69  0   77  7 70  0             372028.7962  -0.0547  0.050  -0.0548 0.43  
 498: 77  9 69  0   77  8 70  0             372028.7962  -0.0547  0.050  -0.0548 0.43  
 499: 77  9 69  0   77  7 70  0             372028.7962  -0.0547  0.050  -0.0548 0.07  
 500: 76  8 69  0   76  7 70  0             372086.7887   0.0243  0.050   0.0243 0.43  
 501: 76  8 69  0   76  6 70  0             372086.7887   0.0243  0.050   0.0243 0.07  
 502: 76  7 69  0   76  7 70  0             372086.7887   0.0243  0.050   0.0243 0.07  
 503: 76  7 69  0   76  6 70  0             372086.7887   0.0243  0.050   0.0243 0.43  
 504: 33 25  8  0   32 24  9  0             372138.4853  -0.0665  0.050               
 505: 75  7 69  0   75  6 70  0             372143.3796  -0.0029  0.050  -0.0029 0.43  
 506: 75  7 69  0   75  5 70  0             372143.3796  -0.0029  0.050  -0.0029 0.07  
 507: 75  6 69  0   75  6 70  0             372143.3796  -0.0029  0.050  -0.0029 0.07  
 508: 75  6 69  0   75  5 70  0             372143.3796  -0.0029  0.050  -0.0029 0.43  
 509: 74  6 69  0   74  5 70  0             372198.7298   0.0032  0.050   0.0032 0.43  
 510: 74  6 69  0   74  4 70  0             372198.7298   0.0032  0.050   0.0032 0.07  
 511: 74  5 69  0   74  5 70  0             372198.7298   0.0032  0.050   0.0032 0.07  
 512: 74  5 69  0   74  4 70  0             372198.7298   0.0032  0.050   0.0032 0.43  
 513: 73  5 69  0   73  4 70  0             372252.7659  -0.0517  0.050  -0.0518 0.43  
 514: 73  5 69  0   73  3 70  0             372252.7659  -0.0517  0.050  -0.0518 0.07  
 515: 73  4 69  0   73  4 70  0             372252.7659  -0.0517  0.050  -0.0518 0.07  
 516: 73  4 69  0   73  3 70  0             372252.7659  -0.0517  0.050  -0.0518 0.43  
 517: 72  4 69  0   72  3 70  0             372305.6690  -0.0076  0.050  -0.0076 0.43  
 518: 72  4 69  0   72  2 70  0             372305.6690  -0.0076  0.050  -0.0076 0.07  
 519: 72  3 69  0   72  3 70  0             372305.6690  -0.0076  0.050  -0.0076 0.07  
 520: 72  3 69  0   72  2 70  0             372305.6690  -0.0076  0.050  -0.0076 0.43  
 521: 56 14 43  0   55 14 42  0             372330.9317   0.0449  0.050   0.0088 0.04  
 522: 56 14 43  0   55 13 42  0             372330.9317   0.0449  0.050   0.0088 0.20  
 523: 56 13 43  0   55 14 42  0             372330.9317   0.0449  0.050   0.0088 0.20  
 524: 56 13 43  0   55 13 42  0             372330.9317   0.0449  0.050   0.0088 0.04  
 525: 60 10 51  0   59 10 50  0             372330.9317  -0.0242  0.050   0.0088 0.04  
 526: 60 10 51  0   59  9 50  0             372330.9317  -0.0242  0.050   0.0088 0.22  
 527: 60  9 51  0   59 10 50  0             372330.9317  -0.0242  0.050   0.0088 0.22  
 528: 60  9 51  0   59  9 50  0             372330.9317  -0.0242  0.050   0.0088 0.04  
 529: 61  9 53  0   60  9 52  0             372332.1073   0.0749  0.050   0.0749 0.09  
 530: 61  9 53  0   60  8 52  0             372332.1073   0.0749  0.050   0.0749 0.41  
 531: 61  8 53  0   60  9 52  0             372332.1073   0.0749  0.050   0.0749 0.41  
 532: 61  8 53  0   60  8 52  0             372332.1073   0.0749  0.050   0.0749 0.09  
 533: 62  8 55  0   61  8 54  0             372333.2104   0.0378  0.050  -0.0060 0.05  
 534: 62  8 55  0   61  7 54  0             372333.2104   0.0378  0.050  -0.0060 0.22  
 535: 62  7 55  0   61  8 54  0             372333.2104   0.0378  0.050  -0.0060 0.22  
 536: 62  7 55  0   61  7 54  0             372333.2104   0.0378  0.050  -0.0060 0.05  
 537: 55 15 41  0   54 15 40  0             372333.2104  -0.0573  0.050  -0.0060 0.04  
 538: 55 15 41  0   54 14 40  0             372333.2104  -0.0573  0.050  -0.0060 0.19  
 539: 55 14 41  0   54 15 40  0             372333.2104  -0.0573  0.050  -0.0060 0.19  
 540: 55 14 41  0   54 14 40  0             372333.2104  -0.0573  0.050  -0.0060 0.04  
 541: 69  1 69  0   68  1 68  0             372334.1186   0.0717  0.050  -0.0212 0.05  
 542: 69  1 69  0   68  0 68  0             372334.1186   0.0717  0.050  -0.0212 0.22  
 543: 69  0 69  0   68  1 68  0             372334.1186   0.0717  0.050  -0.0212 0.22  
 544: 69  0 69  0   68  0 68  0             372334.1186   0.0717  0.050  -0.0212 0.05  
 545: 63  7 57  0   62  7 56  0             372334.1186  -0.1300  0.050  -0.0212 0.04  
 546: 63  7 57  0   62  6 56  0             372334.1186  -0.1300  0.050  -0.0212 0.19  
 547: 63  6 57  0   62  7 56  0             372334.1186  -0.1300  0.050  -0.0212 0.19  
 548: 63  6 57  0   62  6 56  0             372334.1186  -0.1300  0.050  -0.0212 0.04  
 549: 64  6 59  0   63  6 58  0             372335.2419   0.0902  0.050   0.0301 0.04  
 550: 64  6 59  0   63  5 58  0             372335.2419   0.0902  0.050   0.0301 0.20  
 551: 64  5 59  0   63  6 58  0             372335.2419   0.0902  0.050   0.0301 0.20  
 552: 64  5 59  0   63  5 58  0             372335.2419   0.0902  0.050   0.0301 0.04  
 553: 68  2 67  0   67  2 66  0             372335.2419  -0.0239  0.050   0.0301 0.04  
 554: 68  2 67  0   67  1 66  0             372335.2419  -0.0239  0.050   0.0301 0.22  
 555: 68  1 67  0   67  2 66  0             372335.2419  -0.0239  0.050   0.0301 0.22  
 556: 68  1 67  0   67  1 66  0             372335.2419  -0.0239  0.050   0.0301 0.04  
 557: 65  5 61  0   64  5 60  0             372335.9535   0.1673  0.050   0.0290 0.03  
 558: 65  5 61  0   64  4 60  0             372335.9535   0.1673  0.050   0.0290 0.13  
 559: 65  4 61  0   64  5 60  0             372335.9535   0.1673  0.050   0.0290 0.13  
 560: 65  4 61  0   64  4 60  0             372335.9535   0.1673  0.050   0.0290 0.03  
 561: 67  3 65  0   66  3 64  0             372335.9535   0.0362  0.050   0.0290 0.03  
 562: 67  3 65  0   66  2 64  0             372335.9535   0.0362  0.050   0.0290 0.14  
 563: 67  2 65  0   66  3 64  0             372335.9535   0.0362  0.050   0.0290 0.14  
 564: 67  2 65  0   66  2 64  0             372335.9535   0.0362  0.050   0.0290 0.03  
 565: 66  4 63  0   65  4 62  0             372335.9535  -0.1135  0.050   0.0290 0.03  
 566: 66  4 63  0   65  3 62  0             372335.9535  -0.1135  0.050   0.0290 0.14  
 567: 66  3 63  0   65  4 62  0             372335.9535  -0.1135  0.050   0.0290 0.14  
 568: 66  3 63  0   65  3 62  0             372335.9535  -0.1135  0.050   0.0290 0.03  
 569: 54 16 39  0   53 16 38  0             372337.5092   0.0694  0.050   0.0695 0.09  
 570: 54 16 39  0   53 15 38  0             372337.5092   0.0694  0.050   0.0695 0.41  
 571: 54 15 39  0   53 16 38  0             372337.5092   0.0694  0.050   0.0695 0.41  
 572: 54 15 39  0   53 15 38  0             372337.5092   0.0694  0.050   0.0695 0.09  
 573: 53 17 37  0   52 17 36  0             372344.0839   0.0114  0.050   0.0114 0.09  
 574: 53 17 37  0   52 16 36  0             372344.0839   0.0114  0.050   0.0114 0.41  
 575: 53 16 37  0   52 17 36  0             372344.0839   0.0114  0.050   0.0114 0.41  
 576: 53 16 37  0   52 16 36  0             372344.0839   0.0114  0.050   0.0114 0.09  
 577: 52 18 35  0   51 18 34  0             372354.1032   0.0144  0.050   0.0145 0.09  
 578: 52 18 35  0   51 17 34  0             372354.1032   0.0144  0.050   0.0145 0.41  
 579: 52 17 35  0   51 18 34  0             372354.1032   0.0144  0.050   0.0145 0.41  
 580: 52 17 35  0   51 17 34  0             372354.1032   0.0144  0.050   0.0145 0.09  
 581: 51 19 33  0   50 19 32  0             372368.8297   0.0410  0.050   0.0410 0.09  
 582: 51 19 33  0   50 18 32  0             372368.8297   0.0410  0.050   0.0410 0.41  
 583: 51 18 33  0   50 19 32  0             372368.8297   0.0410  0.050   0.0410 0.41  
 584: 51 18 33  0   50 18 32  0             372368.8297   0.0410  0.050   0.0410 0.09  
 585: 50 20 31  0   49 20 30  0             372390.0526   0.0038  0.050   0.0038 0.09  
 586: 50 20 31  0   49 19 30  0             372390.0526   0.0038  0.050   0.0038 0.41  
 587: 50 19 31  0   49 20 30  0             372390.0526   0.0038  0.050   0.0038 0.41  
 588: 50 19 31  0   49 19 30  0             372390.0526   0.0038  0.050   0.0038 0.09  
 589: 49 21 29  0   48 21 28  0             372420.6467  -0.0017  0.050  -0.0017 0.09  
 590: 49 21 29  0   48 20 28  0             372420.6467  -0.0017  0.050  -0.0017 0.41  
 591: 49 20 29  0   48 21 28  0             372420.6467  -0.0017  0.050  -0.0017 0.41  
 592: 49 20 29  0   48 20 28  0             372420.6467  -0.0017  0.050  -0.0017 0.09  
 593: 48 22 27  0   47 22 26  0             372464.8129  -0.0151  0.050  -0.0151 0.10  
 594: 48 22 27  0   47 21 26  0             372464.8129  -0.0151  0.050  -0.0151 0.41  
 595: 48 21 27  0   47 22 26  0             372464.8129  -0.0151  0.050  -0.0151 0.41  
 596: 48 21 27  0   47 21 26  0             372464.8129  -0.0151  0.050  -0.0151 0.10  
 597: 47 23 25  0   46 23 24  0             372529.3119   0.0308  0.050   0.0308 0.10  
 598: 47 23 25  0   46 22 24  0             372529.3119   0.0308  0.050   0.0308 0.40  
 599: 47 22 25  0   46 23 24  0             372529.3119   0.0308  0.050   0.0308 0.40  
 600: 47 22 25  0   46 22 24  0             372529.3119   0.0308  0.050   0.0308 0.10  
 601: 46 24 23  0   45 24 22  0             372625.0278   0.0131  0.050   0.0131 0.10  
 602: 46 24 23  0   45 23 22  0             372625.0278   0.0131  0.050   0.0131 0.40  
 603: 46 23 23  0   45 24 22  0             372625.0278   0.0131  0.050   0.0131 0.40  
 604: 46 23 23  0   45 23 22  0             372625.0278   0.0131  0.050   0.0131 0.10  
 605: 30 20 10  0   29 19 11  0             372630.5587   0.0275  0.050               
 606: 41 37  5  0   40 37  4  0             372729.4147  -0.0110  0.050  -0.0417 0.50  
 607: 41 37  4  0   40 37  3  0             372729.4147  -0.0723  0.050  -0.0417 0.50  
 608: 45 25 21  0   44 25 20  0             372771.0836   0.0112  0.050   0.0112 0.10  
 609: 45 25 21  0   44 24 20  0             372771.0836   0.0111  0.050   0.0112 0.40  
 610: 45 24 21  0   44 25 20  0             372771.0836   0.0112  0.050   0.0112 0.40  
 611: 45 24 21  0   44 24 20  0             372771.0836   0.0112  0.050   0.0112 0.10  
 612: 44 25 19  0   43 26 18  0             373002.6596   0.0015  0.050   0.0003 0.39  
 613: 44 26 19  0   43 26 18  0             373002.6596   0.0012  0.050   0.0003 0.11  
 614: 44 25 19  0   43 25 18  0             373002.6596  -0.0006  0.050   0.0003 0.11  
 615: 44 26 19  0   43 25 18  0             373002.6596  -0.0009  0.050   0.0003 0.39  
 616: 40 28 12  0   39 28 11  0             373024.5557   0.0537  0.050               
 617: 31 22  9  0   30 21 10  0             373144.5189  -0.0697  0.050               
 618: 34 32  3  0   33 31  2  0             373432.8311  -0.0084  0.050  -0.0207 0.50  
 619: 34 32  2  0   33 31  3  0             373432.8311  -0.0329  0.050  -0.0207 0.50  
 620: 31 24  8  0   30 21  9  0             373668.9768   0.0430  0.050               
 621: 40 29 12  0   39 28 11  0             374080.7364  -0.0102  0.050               
 622: 42 27 15  0   41 28 14  0             374090.6905   0.0892  0.050               
 623: 42 27 15  0   41 27 14  0             374114.3891   0.0175  0.050               
 624: 42 28 15  0   41 27 14  0             374118.3246  -0.0241  0.050               
 625: 40 30 11  0   39 30 10  0             374262.3341   0.0100  0.050               
 626: 35 29  7  0   34 28  6  0             374738.5440  -0.0055  0.050               
 627: 41 28 13  0   40 29 12  0             375026.7294  -0.0174  0.050               
 628: 40 31 10  0   39 31  9  0             375254.3340   0.0079  0.050               
 629: 41 29 13  0   40 29 12  0             375259.3720   0.0099  0.050               
 630: 40 32  8  0   39 32  7  0             375441.3919  -0.0162  0.050               
 631: 41 30 11  0   40 31 10  0             375492.7802  -0.0433  0.050               
 632: 34 33  2  0   33 32  1  0             375629.2267  -0.0183  0.050  -0.0186 0.50  
 633: 34 33  1  0   33 32  2  0             375629.2267  -0.0188  0.050  -0.0186 0.50  
 634: 39 30  9  0   38 30  8  0             375729.9638  -0.0052  0.050               
 635: 33 26  7  0   32 24  8  0             375778.5576  -0.0436  0.050               
 636: 35 29  6  0   34 28  7  0             375936.4312  -0.0037  0.050               
 637: 41 29 13  0   40 28 12  0             376315.6293   0.0225  0.050               
 638: 31 23  9  0   30 21 10  0             376371.1598   0.0845  0.050               
 639: 28 14 14  0   27 13 15  0             376393.3710   0.0229  0.050   0.0227 0.42  
 640: 28 14 14  0   27 12 15  0             376393.3710   0.0229  0.050   0.0227 0.08  
 641: 28 15 14  0   27 13 15  0             376393.3710   0.0224  0.050   0.0227 0.08  
 642: 28 15 14  0   27 12 15  0             376393.3710   0.0224  0.050   0.0227 0.42  
 643: 31 23  9  0   30 20 10  0             376619.3562   0.0357  0.050               
 644: 35 28  7  0   34 27  8  0             376707.2441   0.0415  0.050               
 645: 85 16 70  0   85 15 71  0             376927.5373   0.0190  0.050   0.0191 0.43  
 646: 85 16 70  0   85 14 71  0             376927.5373   0.0190  0.050   0.0191 0.07  
 647: 85 15 70  0   85 15 71  0             376927.5373   0.0190  0.050   0.0191 0.07  
 648: 85 15 70  0   85 14 71  0             376927.5373   0.0190  0.050   0.0191 0.43  
 649: 84 15 70  0   84 14 71  0             376995.9043  -0.0540  0.050  -0.0541 0.43  
 650: 84 15 70  0   84 13 71  0             376995.9043  -0.0540  0.050  -0.0541 0.07  
 651: 84 14 70  0   84 14 71  0             376995.9043  -0.0540  0.050  -0.0541 0.07  
 652: 84 14 70  0   84 13 71  0             376995.9043  -0.0540  0.050  -0.0541 0.43  
 653: 27 12 16  0   26 10 17  0             377022.2124  -0.0497  0.050  -0.0497 0.07  
 654: 27 12 16  0   26  9 17  0             377022.2124  -0.0497  0.050  -0.0497 0.43  
 655: 27 11 16  0   26 10 17  0             377022.2124  -0.0497  0.050  -0.0497 0.43  
 656: 27 11 16  0   26  9 17  0             377022.2124  -0.0497  0.050  -0.0497 0.07  
 657: 82 12 70  0   82 11 71  0             377128.5409   0.0018  0.050   0.0019 0.43  
 658: 82 13 70  0   82 12 71  0             377128.5409   0.0018  0.050   0.0019 0.43  
 659: 82 13 70  0   82 11 71  0             377128.5409   0.0018  0.050   0.0019 0.07  
 660: 82 12 70  0   82 12 71  0             377128.5409   0.0018  0.050   0.0019 0.07  
 661: 77  8 70  0   77  7 71  0             377435.9286  -0.0211  0.050  -0.0211 0.43  
 662: 77  8 70  0   77  6 71  0             377435.9286  -0.0211  0.050  -0.0211 0.07  
 663: 77  7 70  0   77  7 71  0             377435.9286  -0.0211  0.050  -0.0211 0.07  
 664: 77  7 70  0   77  6 71  0             377435.9286  -0.0211  0.050  -0.0211 0.43  
 665: 76  7 70  0   76  6 71  0             377493.5151   0.0313  0.050   0.0314 0.43  
 666: 76  7 70  0   76  5 71  0             377493.5151   0.0313  0.050   0.0314 0.07  
 667: 76  6 70  0   76  6 71  0             377493.5151   0.0313  0.050   0.0314 0.07  
 668: 76  6 70  0   76  5 71  0             377493.5151   0.0313  0.050   0.0314 0.43  
 669: 75  6 70  0   75  5 71  0             377549.8103   0.0596  0.050   0.0596 0.43  
 670: 75  6 70  0   75  4 71  0             377549.8103   0.0596  0.050   0.0596 0.07  
 671: 75  5 70  0   75  5 71  0             377549.8103   0.0596  0.050   0.0596 0.07  
 672: 75  5 70  0   75  4 71  0             377549.8103   0.0596  0.050   0.0596 0.43  
 673: 58 13 46  0   57 13 45  0             377682.5568   0.0145  0.050  -0.0275 0.04  
 674: 58 13 46  0   57 12 45  0             377682.5568   0.0145  0.050  -0.0275 0.20  
 675: 58 12 46  0   57 13 45  0             377682.5568   0.0145  0.050  -0.0275 0.20  
 676: 58 12 46  0   57 12 45  0             377682.5568   0.0145  0.050  -0.0275 0.04  
 677: 59 12 48  0   58 12 47  0             377682.5568  -0.0686  0.050  -0.0275 0.04  
 678: 59 12 48  0   58 11 47  0             377682.5568  -0.0686  0.050  -0.0275 0.21  
 679: 59 11 48  0   58 12 47  0             377682.5568  -0.0686  0.050  -0.0275 0.21  
 680: 59 11 48  0   58 11 47  0             377682.5568  -0.0686  0.050  -0.0275 0.04  
 681: 57 14 44  0   56 14 43  0             377683.2679  -0.0392  0.050  -0.0278 0.04  
 682: 57 14 44  0   56 13 43  0             377683.2679  -0.0392  0.050  -0.0278 0.20  
 683: 57 13 44  0   56 14 43  0             377683.2679  -0.0392  0.050  -0.0278 0.20  
 684: 57 13 44  0   56 13 43  0             377683.2679  -0.0392  0.050  -0.0278 0.04  
 685: 60 11 50  0   59 11 49  0             377683.2679  -0.0169  0.050  -0.0278 0.04  
 686: 60 11 50  0   59 10 49  0             377683.2679  -0.0169  0.050  -0.0278 0.21  
 687: 60 10 50  0   59 11 49  0             377683.2679  -0.0169  0.050  -0.0278 0.21  
 688: 60 10 50  0   59 10 49  0             377683.2679  -0.0169  0.050  -0.0278 0.04  
 689: 61 10 52  0   60 10 51  0             377684.3355   0.0313  0.050   0.0314 0.09  
 690: 61 10 52  0   60  9 51  0             377684.3355   0.0313  0.050   0.0314 0.41  
 691: 61  9 52  0   60 10 51  0             377684.3355   0.0313  0.050   0.0314 0.41  
 692: 61  9 52  0   60  9 51  0             377684.3355   0.0313  0.050   0.0314 0.09  
 693: 56 15 42  0   55 15 41  0             377685.3992   0.1304  0.050   0.0032 0.04  
 694: 56 15 42  0   55 14 41  0             377685.3992   0.1304  0.050   0.0032 0.19  
 695: 56 14 42  0   55 15 41  0             377685.3992   0.1304  0.050   0.0032 0.19  
 696: 56 14 42  0   55 14 41  0             377685.3992   0.1304  0.050   0.0032 0.04  
 697: 62  9 54  0   61  9 53  0             377685.3992  -0.1088  0.050   0.0032 0.05  
 698: 62  9 54  0   61  8 53  0             377685.3992  -0.1088  0.050   0.0032 0.22  
 699: 62  8 54  0   61  9 53  0             377685.3992  -0.1088  0.050   0.0032 0.22  
 700: 62  8 54  0   61  8 53  0             377685.3992  -0.1088  0.050   0.0032 0.05  
 701: 63  8 56  0   62  8 55  0             377686.7368  -0.0142  0.050  -0.0143 0.09  
 702: 63  8 56  0   62  7 55  0             377686.7368  -0.0142  0.050  -0.0143 0.41  
 703: 63  7 56  0   62  8 55  0             377686.7368  -0.0142  0.050  -0.0143 0.41  
 704: 63  7 56  0   62  7 55  0             377686.7368  -0.0142  0.050  -0.0143 0.09  
 705: 64  7 58  0   63  7 57  0             377687.8830  -0.0273  0.050  -0.0319 0.04  
 706: 64  7 58  0   63  6 57  0             377687.8830  -0.0273  0.050  -0.0319 0.19  
 707: 64  6 58  0   63  7 57  0             377687.8830  -0.0273  0.050  -0.0319 0.19  
 708: 64  6 58  0   63  6 57  0             377687.8830  -0.0273  0.050  -0.0319 0.04  
 709: 70  1 70  0   69  1 69  0             377687.8830  -0.0358  0.050  -0.0319 0.05  
 710: 70  1 70  0   69  0 69  0             377687.8830  -0.0358  0.050  -0.0319 0.22  
 711: 70  0 70  0   69  1 69  0             377687.8830  -0.0358  0.050  -0.0319 0.22  
 712: 70  0 70  0   69  0 69  0             377687.8830  -0.0358  0.050  -0.0319 0.05  
 713: 55 16 40  0   54 16 39  0             377688.9867   0.1028  0.050   0.0102 0.02  
 714: 55 16 40  0   54 15 39  0             377688.9867   0.1028  0.050   0.0102 0.11  
 715: 55 15 40  0   54 16 39  0             377688.9867   0.1028  0.050   0.0102 0.11  
 716: 55 15 40  0   54 15 39  0             377688.9867   0.1028  0.050   0.0102 0.02  
 717: 65  6 60  0   64  6 59  0             377688.9867   0.1067  0.050   0.0102 0.03  
 718: 65  6 60  0   64  5 59  0             377688.9867   0.1067  0.050   0.0102 0.14  
 719: 65  5 60  0   64  6 59  0             377688.9867   0.1067  0.050   0.0102 0.14  
 720: 65  5 60  0   64  5 59  0             377688.9867   0.1067  0.050   0.0102 0.03  
 721: 69  2 68  0   68  2 67  0             377688.9867  -0.1441  0.050   0.0102 0.03  
 722: 69  2 68  0   68  1 67  0             377688.9867  -0.1441  0.050   0.0102 0.16  
 723: 69  1 68  0   68  2 67  0             377688.9867  -0.1441  0.050   0.0102 0.16  
 724: 69  1 68  0   68  1 67  0             377688.9867  -0.1441  0.050   0.0102 0.03  
 725: 66  5 62  0   65  5 61  0             377689.7686   0.2019  0.050   0.0275 0.03  
 726: 66  5 62  0   65  4 61  0             377689.7686   0.2019  0.050   0.0275 0.14  
 727: 66  4 62  0   65  5 61  0             377689.7686   0.2019  0.050   0.0275 0.14  
 728: 66  4 62  0   65  4 61  0             377689.7686   0.2019  0.050   0.0275 0.03  
 729: 68  3 66  0   67  3 65  0             377689.7686   0.0035  0.050   0.0275 0.03  
 730: 68  3 66  0   67  2 65  0             377689.7686   0.0035  0.050   0.0275 0.14  
 731: 68  2 66  0   67  3 65  0             377689.7686   0.0035  0.050   0.0275 0.14  
 732: 68  2 66  0   67  2 65  0             377689.7686   0.0035  0.050   0.0275 0.03  
 733: 67  4 64  0   66  4 63  0             377689.7686  -0.1183  0.050   0.0275 0.03  
 734: 67  4 64  0   66  3 63  0             377689.7686  -0.1183  0.050   0.0275 0.14  
 735: 67  3 64  0   66  4 63  0             377689.7686  -0.1183  0.050   0.0275 0.14  
 736: 67  3 64  0   66  3 63  0             377689.7686  -0.1183  0.050   0.0275 0.03  
 737: 54 17 38  0   53 17 37  0             377694.7626  -0.0003  0.050  -0.0003 0.09  
 738: 54 17 38  0   53 16 37  0             377694.7626  -0.0003  0.050  -0.0003 0.41  
 739: 54 16 38  0   53 17 37  0             377694.7626  -0.0003  0.050  -0.0003 0.41  
 740: 54 16 38  0   53 16 37  0             377694.7626  -0.0003  0.050  -0.0003 0.09  
 741: 53 18 36  0   52 18 35  0             377703.7326  -0.0064  0.050  -0.0065 0.09  
 742: 53 18 36  0   52 17 35  0             377703.7326  -0.0064  0.050  -0.0065 0.41  
 743: 53 17 36  0   52 18 35  0             377703.7326  -0.0064  0.050  -0.0065 0.41  
 744: 53 17 36  0   52 17 35  0             377703.7326  -0.0064  0.050  -0.0065 0.09  
 745: 52 19 34  0   51 19 33  0             377716.9749   0.0014  0.050   0.0014 0.09  
 746: 52 19 34  0   51 18 33  0             377716.9749   0.0014  0.050   0.0014 0.41  
 747: 52 18 34  0   51 19 33  0             377716.9749   0.0014  0.050   0.0014 0.41  
 748: 52 18 34  0   51 18 33  0             377716.9749   0.0014  0.050   0.0014 0.09  
 749: 35 30  6  0   34 29  5  0             377735.3329  -0.0278  0.050               
 750: 51 20 32  0   50 20 31  0             377736.1308   0.0081  0.050   0.0081 0.09  
 751: 51 20 32  0   50 19 31  0             377736.1308   0.0081  0.050   0.0081 0.41  
 752: 51 19 32  0   50 20 31  0             377736.1308   0.0081  0.050   0.0081 0.41  
 753: 51 19 32  0   50 19 31  0             377736.1308   0.0081  0.050   0.0081 0.09  
 754: 50 21 30  0   49 21 29  0             377763.6573   0.0487  0.050   0.0487 0.09  
 755: 50 21 30  0   49 20 29  0             377763.6573   0.0487  0.050   0.0487 0.41  
 756: 50 20 30  0   49 21 29  0             377763.6573   0.0487  0.050   0.0487 0.41  
 757: 50 20 30  0   49 20 29  0             377763.6573   0.0487  0.050   0.0487 0.09  
 758: 49 22 28  0   48 22 27  0             377803.0668  -0.0050  0.050  -0.0051 0.09  
 759: 49 22 28  0   48 21 27  0             377803.0668  -0.0050  0.050  -0.0051 0.41  
 760: 49 21 28  0   48 22 27  0             377803.0668  -0.0050  0.050  -0.0051 0.41  
 761: 49 21 28  0   48 21 27  0             377803.0668  -0.0050  0.050  -0.0051 0.09  
 762: 34 34  1  0   33 33  0  0             377816.5140   0.0040  0.050   0.0040 0.50  
 763: 34 34  0  0   33 33  1  0             377816.5140   0.0040  0.050   0.0040 0.50  
 764: 35 30  5  0   34 29  6  0             377851.1237   0.0081  0.050               
 765: 48 23 26  0   47 23 25  0             377860.1733   0.0115  0.050   0.0116 0.10  
 766: 48 23 26  0   47 22 25  0             377860.1733   0.0115  0.050   0.0116 0.40  
 767: 48 22 26  0   47 23 25  0             377860.1733   0.0115  0.050   0.0116 0.40  
 768: 48 22 26  0   47 22 25  0             377860.1733   0.0115  0.050   0.0116 0.10  
 769: 47 24 24  0   46 24 23  0             377943.9937   0.0149  0.050   0.0149 0.10  
 770: 47 24 24  0   46 23 23  0             377943.9937   0.0149  0.050   0.0149 0.40  
 771: 47 23 24  0   46 24 23  0             377943.9937   0.0149  0.050   0.0149 0.40  
 772: 47 23 24  0   46 23 23  0             377943.9937   0.0149  0.050   0.0149 0.10  
 773: 46 25 22  0   45 25 21  0             378069.9010   0.0294  0.050   0.0295 0.10  
 774: 46 25 22  0   45 24 21  0             378069.9010   0.0294  0.050   0.0295 0.40  
 775: 46 24 22  0   45 25 21  0             378069.9010   0.0294  0.050   0.0295 0.40  
 776: 46 24 22  0   45 24 21  0             378069.9010   0.0294  0.050   0.0295 0.10  
 777: 45 26 20  0   44 26 19  0             378265.2909   0.0067  0.050   0.0066 0.10  
 778: 45 25 20  0   44 26 19  0             378265.2909   0.0067  0.050   0.0066 0.40  
 779: 45 25 20  0   44 25 19  0             378265.2909   0.0065  0.050   0.0066 0.10  
 780: 45 26 20  0   44 25 19  0             378265.2909   0.0064  0.050   0.0066 0.40  
 781: 44 26 18  0   43 27 17  0             378583.3463   0.0287  0.050   0.0061 0.39  
 782: 44 27 18  0   43 27 17  0             378583.3463   0.0235  0.050   0.0061 0.11  
 783: 44 26 18  0   43 26 17  0             378583.3463  -0.0113  0.050   0.0061 0.11  
 784: 44 27 18  0   43 26 17  0             378583.3463  -0.0166  0.050   0.0061 0.39  
 785: 39 29 10  0   38 29  9  0             379101.7055  -0.0376  0.050               
 786: 41 29 12  0   40 30 11  0             379134.8114   0.0120  0.050               
 787: 43 27 16  0   42 28 15  0             379137.4154  -0.0413  0.050               
 788: 43 28 16  0   42 27 15  0             379142.0576   0.0109  0.050               
 789: 30 19 11  0   29 18 12  0             379366.3335   0.0055  0.050               
 790: 35 31  5  0   34 30  4  0             380103.2079  -0.0188  0.050               
 791: 42 28 14  0   41 29 13  0             380106.8691  -0.0126  0.050               
 792: 35 31  4  0   34 30  5  0             380111.1425   0.0136  0.050               
 793: 42 29 14  0   41 29 13  0             380151.9168  -0.0119  0.050               
 794: 42 29 14  0   41 28 13  0             380384.5440   0.0000  0.050               
 795: 41 30 12  0   40 30 11  0             380883.6677  -0.0608  0.050               
 796: 29 16 13  0   28 15 14  0             381130.8518   0.0698  0.050   0.0527 0.42  
 797: 29 16 13  0   28 14 14  0             381130.8518   0.0693  0.050   0.0527 0.08  
 798: 29 17 13  0   28 15 14  0             381130.8518   0.0361  0.050   0.0527 0.08  
 799: 29 17 13  0   28 14 14  0             381130.8518   0.0356  0.050   0.0527 0.42  
 800: 32 23  9  0   31 22 10  0             381547.9977  -0.0242  0.050               
 801: 28 14 15  0   27 12 16  0             382022.2013   0.0283  0.050   0.0284 0.08  
 802: 28 14 15  0   27 11 16  0             382022.2013   0.0283  0.050   0.0284 0.42  
 803: 28 13 15  0   27 12 16  0             382022.2013   0.0283  0.050   0.0284 0.42  
 804: 28 13 15  0   27 11 16  0             382022.2013   0.0283  0.050   0.0284 0.08  
 805: 87 17 71  0   87 16 72  0             382198.5806   0.0141  0.050   0.0142 0.43  
 806: 87 17 71  0   87 15 72  0             382198.5806   0.0141  0.050   0.0142 0.07  
 807: 87 16 71  0   87 16 72  0             382198.5806   0.0141  0.050   0.0142 0.07  
 808: 87 16 71  0   87 15 72  0             382198.5806   0.0141  0.050   0.0142 0.43  
 809: 41 33  9  0   40 33  8  0             382256.1900   0.0292  0.050               
 810: 35 32  4  0   34 31  3  0             382354.6683   0.1680  0.050  -0.0221 0.50  
 811: 35 32  3  0   34 31  4  0             382354.6683  -0.2122  0.050  -0.0221 0.50  
 812: 31 21 10  0   30 20 11  0             382480.6305  -0.0596  0.050               
 813: 27 11 17  0   26  9 18  0             382534.3790  -0.0763  0.050  -0.0764 0.07  
 814: 27 11 17  0   26  8 18  0             382534.3790  -0.0763  0.050  -0.0764 0.43  
 815: 27 10 17  0   26  9 18  0             382534.3790  -0.0763  0.050  -0.0764 0.43  
 816: 27 10 17  0   26  8 18  0             382534.3790  -0.0763  0.050  -0.0764 0.07  
 817: 80  9 71  0   80  8 72  0             382664.0516  -0.0410  0.050  -0.0410 0.43  
 818: 80 10 71  0   80  9 72  0             382664.0516  -0.0410  0.050  -0.0410 0.43  
 819: 80 10 71  0   80  8 72  0             382664.0516  -0.0410  0.050  -0.0410 0.07  
 820: 80  9 71  0   80  9 72  0             382664.0516  -0.0410  0.050  -0.0410 0.07  
 821: 79  9 71  0   79  8 72  0             382725.1682   0.0282  0.050   0.0282 0.43  
 822: 79  9 71  0   79  7 72  0             382725.1682   0.0282  0.050   0.0282 0.07  
 823: 79  8 71  0   79  8 72  0             382725.1682   0.0282  0.050   0.0282 0.07  
 824: 79  8 71  0   79  7 72  0             382725.1682   0.0282  0.050   0.0282 0.43  
 825: 78  8 71  0   78  7 72  0             382784.9172   0.0307  0.050   0.0308 0.43  
 826: 78  8 71  0   78  6 72  0             382784.9172   0.0307  0.050   0.0308 0.07  
 827: 78  7 71  0   78  7 72  0             382784.9172   0.0307  0.050   0.0308 0.07  
 828: 78  7 71  0   78  6 72  0             382784.9172   0.0307  0.050   0.0308 0.43  
 829: 31 22 10  0   30 19 11  0             382956.3241   0.0225  0.050  -0.0413 0.71  
 830: 75  5 71  0   75  4 72  0             382956.3241  -0.1983  0.050  -0.0413 0.12  
 831: 75  5 71  0   75  3 72  0             382956.3241  -0.1983  0.050  -0.0413 0.02  
 832: 75  4 71  0   75  4 72  0             382956.3241  -0.1983  0.050  -0.0413 0.02  
 833: 75  4 71  0   75  3 72  0             382956.3241  -0.1983  0.050  -0.0413 0.12  
 834: 37 29  9  0   36 28  8  0             382995.9846  -0.0510  0.050               
 835: 59 13 47  0   58 13 46  0             383035.4258   0.2603  0.050   0.0004 0.03  
 836: 59 13 47  0   58 12 46  0             383035.4258   0.2603  0.050   0.0004 0.14  
 837: 59 12 47  0   58 13 46  0             383035.4258   0.2603  0.050   0.0004 0.14  
 838: 59 12 47  0   58 12 46  0             383035.4258   0.2603  0.050   0.0004 0.03  
 839: 60 12 49  0   59 12 48  0             383035.4258  -0.0629  0.050   0.0004 0.03  
 840: 60 12 49  0   59 11 48  0             383035.4258  -0.0629  0.050   0.0004 0.14  
 841: 60 11 49  0   59 12 48  0             383035.4258  -0.0629  0.050   0.0004 0.14  
 842: 60 11 49  0   59 11 48  0             383035.4258  -0.0629  0.050   0.0004 0.03  
 843: 58 14 45  0   57 14 44  0             383035.4258  -0.1988  0.050   0.0004 0.03  
 844: 58 14 45  0   57 13 44  0             383035.4258  -0.1988  0.050   0.0004 0.13  
 845: 58 13 45  0   57 14 44  0             383035.4258  -0.1988  0.050   0.0004 0.13  
 846: 58 13 45  0   57 13 44  0             383035.4258  -0.1988  0.050   0.0004 0.03  
 847: 57 15 43  0   56 15 42  0             383037.4192   0.2283  0.050   0.0597 0.04  
 848: 57 15 43  0   56 14 42  0             383037.4192   0.2283  0.050   0.0597 0.20  
 849: 57 14 43  0   56 15 42  0             383037.4192   0.2283  0.050   0.0597 0.20  
 850: 57 14 43  0   56 14 42  0             383037.4192   0.2283  0.050   0.0597 0.04  
 851: 62 10 53  0   61 10 52  0             383037.4192  -0.0928  0.050   0.0597 0.05  
 852: 62 10 53  0   61  9 52  0             383037.4192  -0.0928  0.050   0.0597 0.22  
 853: 62  9 53  0   61 10 52  0             383037.4192  -0.0928  0.050   0.0597 0.22  
 854: 62  9 53  0   61  9 52  0             383037.4192  -0.0928  0.050   0.0597 0.05  
 855: 63  9 55  0   62  9 54  0             383038.8564   0.0159  0.050   0.0159 0.09  
 856: 63  9 55  0   62  8 54  0             383038.8564   0.0159  0.050   0.0159 0.41  
 857: 63  8 55  0   62  9 54  0             383038.8564   0.0159  0.050   0.0159 0.41  
 858: 63  8 55  0   62  8 54  0             383038.8564   0.0159  0.050   0.0159 0.09  
 859: 64  8 57  0   63  8 56  0             383040.2315   0.0467  0.050   0.0004 0.05  
 860: 64  8 57  0   63  7 56  0             383040.2315   0.0467  0.050   0.0004 0.22  
 861: 64  7 57  0   63  8 56  0             383040.2315   0.0467  0.050   0.0004 0.22  
 862: 64  7 57  0   63  7 56  0             383040.2315   0.0467  0.050   0.0004 0.05  
 863: 56 16 41  0   55 16 40  0             383040.2315  -0.0543  0.050   0.0004 0.04  
 864: 56 16 41  0   55 15 40  0             383040.2315  -0.0543  0.050   0.0004 0.19  
 865: 56 15 41  0   55 16 40  0             383040.2315  -0.0543  0.050   0.0004 0.19  
 866: 56 15 41  0   55 15 40  0             383040.2315  -0.0543  0.050   0.0004 0.04  
 867: 65  7 59  0   64  7 58  0             383041.5170   0.0909  0.050  -0.0259 0.04  
 868: 65  7 59  0   64  6 58  0             383041.5170   0.0909  0.050  -0.0259 0.19  
 869: 65  6 59  0   64  7 58  0             383041.5170   0.0909  0.050  -0.0259 0.19  
 870: 65  6 59  0   64  6 58  0             383041.5170   0.0909  0.050  -0.0259 0.04  
 871: 71  1 71  0   70  1 70  0             383041.5170  -0.1261  0.050  -0.0259 0.04  
 872: 71  1 71  0   70  0 70  0             383041.5170  -0.1261  0.050  -0.0259 0.22  
 873: 71  0 71  0   70  1 70  0             383041.5170  -0.1261  0.050  -0.0259 0.22  
 874: 71  0 71  0   70  0 70  0             383041.5170  -0.1261  0.050  -0.0259 0.04  
 875: 55 17 39  0   54 17 38  0             383045.5079   0.0396  0.050   0.0397 0.09  
 876: 55 17 39  0   54 16 38  0             383045.5079   0.0396  0.050   0.0397 0.41  
 877: 55 16 39  0   54 17 38  0             383045.5079   0.0396  0.050   0.0397 0.41  
 878: 55 16 39  0   54 16 38  0             383045.5079   0.0396  0.050   0.0397 0.09  
 879: 54 18 37  0   53 18 36  0             383053.4877  -0.0051  0.050  -0.0052 0.09  
 880: 54 18 37  0   53 17 36  0             383053.4877  -0.0051  0.050  -0.0052 0.41  
 881: 54 17 37  0   53 18 36  0             383053.4877  -0.0051  0.050  -0.0052 0.41  
 882: 54 17 37  0   53 17 36  0             383053.4877  -0.0051  0.050  -0.0052 0.09  
 883: 53 19 35  0   52 19 34  0             383065.3575  -0.0438  0.050  -0.0439 0.09  
 884: 53 19 35  0   52 18 34  0             383065.3575  -0.0438  0.050  -0.0439 0.41  
 885: 53 18 35  0   52 19 34  0             383065.3575  -0.0438  0.050  -0.0439 0.41  
 886: 53 18 35  0   52 18 34  0             383065.3575  -0.0438  0.050  -0.0439 0.09  
 887: 52 20 33  0   51 20 32  0             383082.6614  -0.0019  0.050  -0.0020 0.09  
 888: 52 20 33  0   51 19 32  0             383082.6614  -0.0019  0.050  -0.0020 0.41  
 889: 52 19 33  0   51 20 32  0             383082.6614  -0.0019  0.050  -0.0020 0.41  
 890: 52 19 33  0   51 19 32  0             383082.6614  -0.0019  0.050  -0.0020 0.09  
 891: 51 21 31  0   50 21 30  0             383107.3956  -0.0056  0.050  -0.0056 0.09  
 892: 51 21 31  0   50 20 30  0             383107.3956  -0.0056  0.050  -0.0056 0.41  
 893: 51 20 31  0   50 21 30  0             383107.3956  -0.0056  0.050  -0.0056 0.41  
 894: 51 20 31  0   50 20 30  0             383107.3956  -0.0056  0.050  -0.0056 0.09  
 895: 50 22 29  0   49 22 28  0             383142.7751   0.0136  0.050   0.0136 0.09  
 896: 50 22 29  0   49 21 28  0             383142.7751   0.0136  0.050   0.0136 0.41  
 897: 50 21 29  0   49 22 28  0             383142.7751   0.0136  0.050   0.0136 0.41  
 898: 50 21 29  0   49 21 28  0             383142.7751   0.0136  0.050   0.0136 0.09  
 899: 49 23 27  0   48 23 26  0             383193.5150  -0.0344  0.050  -0.0344 0.10  
 900: 49 23 27  0   48 22 26  0             383193.5150  -0.0344  0.050  -0.0344 0.40  
 901: 49 22 27  0   48 23 26  0             383193.5150  -0.0344  0.050  -0.0344 0.40  
 902: 49 22 27  0   48 22 26  0             383193.5150  -0.0344  0.050  -0.0344 0.10  
 903: 48 24 25  0   47 24 24  0             383267.3435  -0.0182  0.050  -0.0182 0.10  
 904: 48 24 25  0   47 23 24  0             383267.3435  -0.0182  0.050  -0.0182 0.40  
 905: 48 23 25  0   47 24 24  0             383267.3435  -0.0182  0.050  -0.0182 0.40  
 906: 48 23 25  0   47 23 24  0             383267.3435  -0.0182  0.050  -0.0182 0.10  
 907: 40 31  9  0   39 31  8  0             383355.1701   0.0469  0.050               
 908: 47 25 23  0   46 25 22  0             383376.7283   0.0096  0.050   0.0097 0.10  
 909: 47 25 23  0   46 24 22  0             383376.7283   0.0096  0.050   0.0097 0.40  
 910: 47 24 23  0   46 25 22  0             383376.7283   0.0096  0.050   0.0097 0.40  
 911: 47 24 23  0   46 24 22  0             383376.7283   0.0096  0.050   0.0097 0.10  
 912: 46 26 21  0   45 26 20  0             383543.3488  -0.0116  0.050  -0.0117 0.10  
 913: 46 25 21  0   45 26 20  0             383543.3488  -0.0116  0.050  -0.0117 0.40  
 914: 46 26 21  0   45 25 20  0             383543.3488  -0.0117  0.050  -0.0117 0.40  
 915: 46 25 21  0   45 25 20  0             383543.3488  -0.0117  0.050  -0.0117 0.10  
 916: 41 33  8  0   40 33  7  0             383597.3893   0.0686  0.050               
 917: 45 26 19  0   44 27 18  0             383807.7048  -0.0159  0.050  -0.0189 0.39  
 918: 45 27 19  0   44 27 18  0             383807.7048  -0.0166  0.050  -0.0189 0.11  
 919: 45 26 19  0   44 26 18  0             383807.7048  -0.0211  0.050  -0.0189 0.11  
 920: 45 27 19  0   44 26 18  0             383807.7048  -0.0218  0.050  -0.0189 0.39  
 921: 40 29 11  0   39 29 10  0             383844.7140   0.0031  0.050               
 922: 44 27 17  0   43 28 16  0             384252.4126   0.0121  0.050  -0.0080 0.77  
 923: 44 28 17  0   43 28 16  0             384252.4126  -0.0757  0.050  -0.0080 0.23  
 924: 44 27 17  0   43 27 16  0             384253.0838   0.0704  0.050   0.0026 0.23  
 925: 44 28 17  0   43 27 16  0             384253.0838  -0.0174  0.050   0.0026 0.77  
 926: 41 31 11  0   40 31 10  0             384385.8503   0.0298  0.050               
 927: 35 33  3  0   34 32  2  0             384567.8095  -0.0214  0.050  -0.0276 0.50  
 928: 35 33  2  0   34 32  3  0             384567.8095  -0.0337  0.050  -0.0276 0.50  
 929: 43 28 15  0   42 29 14  0             385051.4382   0.0165  0.050               
 930: 43 29 15  0   42 29 14  0             385059.2690  -0.0281  0.050               
 931: 43 28 15  0   42 28 14  0             385096.4924   0.0236  0.050               
 932: 43 29 15  0   42 28 14  0             385104.3421  -0.0022  0.050               
 933: 41 29 12  0   40 29 11  0             385221.2378  -0.0560  0.050               
 934: 30 18 12  0   29 17 13  0             385582.0055   0.0053  0.050   0.0000 0.84  
 935: 30 18 12  0   29 16 13  0             385582.0055  -0.0284  0.050   0.0000 0.16  
 936: 30 19 12  0   29 17 13  0             385583.5053  -0.0227  0.050  -0.0513 0.16  
 937: 30 19 12  0   29 16 13  0             385583.5053  -0.0565  0.050  -0.0513 0.84  
 938: 42 29 13  0   41 30 12  0             385866.8166  -0.0284  0.050               
 939: 36 30  7  0   35 29  6  0             386160.6913  -0.0190  0.050               
 940: 42 30 13  0   41 30 12  0             386276.5589  -0.0791  0.050               
 941: 36 29  7  0   35 28  8  0             386614.0490  -0.0130  0.050               
 942: 35 34  2  0   34 33  1  0             386763.0319  -0.0246  0.050  -0.0248 0.50  
 943: 35 34  1  0   34 33  2  0             386763.0319  -0.0249  0.050  -0.0248 0.50  
 944: 29 15 14  0   28 14 15  0             386886.7085   0.0028  0.050   0.0021 0.42  
 945: 29 15 14  0   28 13 15  0             386886.7085   0.0027  0.050   0.0021 0.08  
 946: 29 16 14  0   28 14 15  0             386886.7085   0.0014  0.050   0.0021 0.08  
 947: 29 16 14  0   28 13 15  0             386886.7085   0.0014  0.050   0.0021 0.42  
 948: 36 30  6  0   35 29  7  0             386893.7800  -0.0284  0.050               
 949: 41 30 12  0   40 29 11  0             386970.2235   0.0004  0.050               
 950: 32 24  9  0   31 21 10  0             387017.9963  -0.0448  0.050               
 951: 28 13 16  0   27 11 17  0             387595.2295  -0.0614  0.050  -0.0614 0.07  
 952: 28 13 16  0   27 10 17  0             387595.2295  -0.0614  0.050  -0.0614 0.43  
 953: 28 12 16  0   27 11 17  0             387595.2295  -0.0614  0.050  -0.0614 0.43  
 954: 28 12 16  0   27 10 17  0             387595.2295  -0.0614  0.050  -0.0614 0.07  
 955: 42 29 13  0   41 29 12  0             387615.7230  -0.0512  0.050               
 956: 85 14 72  0   85 13 73  0             387749.7125   0.0722  0.050   0.0723 0.43  
 957: 85 14 72  0   85 12 73  0             387749.7125   0.0722  0.050   0.0723 0.07  
 958: 85 13 72  0   85 13 73  0             387749.7125   0.0722  0.050   0.0723 0.07  
 959: 85 13 72  0   85 12 73  0             387749.7125   0.0722  0.050   0.0723 0.43  
 960: 83 12 72  0   83 11 73  0             387882.9572  -0.0239  0.050  -0.0240 0.43  
 961: 83 12 72  0   83 10 73  0             387882.9572  -0.0239  0.050  -0.0240 0.07  
 962: 83 11 72  0   83 11 73  0             387882.9572  -0.0239  0.050  -0.0240 0.07  
 963: 83 11 72  0   83 10 73  0             387882.9572  -0.0239  0.050  -0.0240 0.43  
 964: 82 11 72  0   82 10 73  0             387947.6027  -0.0069  0.050  -0.0070 0.43  
 965: 82 11 72  0   82  9 73  0             387947.6027  -0.0069  0.050  -0.0070 0.07  
 966: 82 10 72  0   82 10 73  0             387947.6027  -0.0069  0.050  -0.0070 0.07  
 967: 82 10 72  0   82  9 73  0             387947.6027  -0.0069  0.050  -0.0070 0.43  
 968: 81 10 72  0   81  9 73  0             388010.9309   0.0266  0.050   0.0267 0.43  
 969: 81 10 72  0   81  8 73  0             388010.9309   0.0266  0.050   0.0267 0.07  
 970: 81  9 72  0   81  9 73  0             388010.9309   0.0266  0.050   0.0267 0.07  
 971: 81  9 72  0   81  8 73  0             388010.9309   0.0266  0.050   0.0267 0.43  
 972: 27 10 18  0   26  8 19  0             388020.1589  -0.0001  0.050  -0.0001 0.07  
 973: 27 10 18  0   26  7 19  0             388020.1589  -0.0001  0.050  -0.0001 0.43  
 974: 27  9 18  0   26  8 19  0             388020.1589  -0.0001  0.050  -0.0001 0.43  
 975: 27  9 18  0   26  7 19  0             388020.1589  -0.0001  0.050  -0.0001 0.07  
 976: 42 30 13  0   41 29 12  0             388025.5471  -0.0203  0.050               
 977: 80  9 72  0   80  8 73  0             388072.8638  -0.0214  0.050  -0.0215 0.43  
 978: 80  9 72  0   80  7 73  0             388072.8638  -0.0214  0.050  -0.0215 0.07  
 979: 80  8 72  0   80  8 73  0             388072.8638  -0.0214  0.050  -0.0215 0.07  
 980: 80  8 72  0   80  7 73  0             388072.8638  -0.0214  0.050  -0.0215 0.43  
 981: 79  8 72  0   79  7 73  0             388133.5275  -0.0451  0.050  -0.0452 0.43  
 982: 79  8 72  0   79  6 73  0             388133.5275  -0.0451  0.050  -0.0452 0.07  
 983: 79  7 72  0   79  7 73  0             388133.5275  -0.0451  0.050  -0.0452 0.07  
 984: 79  7 72  0   79  6 73  0             388133.5275  -0.0451  0.050  -0.0452 0.43  
 985: 42 35  8  0   41 35  7  0             388145.3280   0.0318  0.050               
 986: 76  5 72  0   76  4 73  0             388308.0779   0.0081  0.050   0.0082 0.43  
 987: 76  5 72  0   76  3 73  0             388308.0779   0.0081  0.050   0.0082 0.07  
 988: 76  4 72  0   76  4 73  0             388308.0779   0.0081  0.050   0.0082 0.07  
 989: 76  4 72  0   76  3 73  0             388308.0779   0.0081  0.050   0.0082 0.43  
 990: 58 15 44  0   57 15 43  0             388389.1368   0.1114  0.050  -0.0075 0.04  
 991: 58 15 44  0   57 14 43  0             388389.1368   0.1114  0.050  -0.0075 0.20  
 992: 58 14 44  0   57 15 43  0             388389.1368   0.1114  0.050  -0.0075 0.20  
 993: 58 14 44  0   57 14 43  0             388389.1368   0.1114  0.050  -0.0075 0.04  
 994: 62 11 52  0   61 11 51  0             388389.1368  -0.1176  0.050  -0.0075 0.04  
 995: 62 11 52  0   61 10 51  0             388389.1368  -0.1176  0.050  -0.0075 0.21  
 996: 62 10 52  0   61 11 51  0             388389.1368  -0.1176  0.050  -0.0075 0.21  
 997: 62 10 52  0   61 10 51  0             388389.1368  -0.1176  0.050  -0.0075 0.04  
 998: 63 10 54  0   62 10 53  0             388390.5625  -0.0146  0.050  -0.0147 0.09  
 999: 63 10 54  0   62  9 53  0             388390.5625  -0.0146  0.050  -0.0147 0.41  
1000: 63  9 54  0   62 10 53  0             388390.5625  -0.0146  0.050  -0.0147 0.41  
1001: 63  9 54  0   62  9 53  0             388390.5625  -0.0146  0.050  -0.0147 0.09  
1002: 57 16 42  0   56 16 41  0             388391.8093   0.1761  0.050  -0.0343 0.04  
1003: 57 16 42  0   56 15 41  0             388391.8093   0.1761  0.050  -0.0343 0.19  
1004: 57 15 42  0   56 16 41  0             388391.8093   0.1761  0.050  -0.0343 0.19  
1005: 57 15 42  0   56 15 41  0             388391.8093   0.1761  0.050  -0.0343 0.04  
1006: 64  9 56  0   63  9 55  0             388391.8093  -0.2182  0.050  -0.0343 0.05  
1007: 64  9 56  0   63  8 55  0             388391.8093  -0.2182  0.050  -0.0343 0.22  
1008: 64  8 56  0   63  9 55  0             388391.8093  -0.2182  0.050  -0.0343 0.22  
1009: 64  8 56  0   63  8 55  0             388391.8093  -0.2182  0.050  -0.0343 0.05  
1010: 65  8 58  0   64  8 57  0             388393.4548  -0.0164  0.050  -0.0164 0.09  
1011: 65  8 58  0   64  7 57  0             388393.4548  -0.0164  0.050  -0.0164 0.41  
1012: 65  7 58  0   64  8 57  0             388393.4548  -0.0164  0.050  -0.0164 0.41  
1013: 65  7 58  0   64  7 57  0             388393.4548  -0.0164  0.050  -0.0164 0.09  
1014: 55 18 38  0   54 18 37  0             388403.2899  -0.0293  0.050  -0.0293 0.09  
1015: 55 18 38  0   54 17 37  0             388403.2899  -0.0293  0.050  -0.0293 0.41  
1016: 55 17 38  0   54 18 37  0             388403.2899  -0.0293  0.050  -0.0293 0.41  
1017: 55 17 38  0   54 17 37  0             388403.2899  -0.0293  0.050  -0.0293 0.09  
1018: 54 19 36  0   53 19 35  0             388413.9981  -0.0245  0.050  -0.0245 0.09  
1019: 54 19 36  0   53 18 35  0             388413.9981  -0.0245  0.050  -0.0245 0.41  
1020: 54 18 36  0   53 19 35  0             388413.9981  -0.0245  0.050  -0.0245 0.41  
1021: 54 18 36  0   53 18 35  0             388413.9981  -0.0245  0.050  -0.0245 0.09  
1022: 53 20 34  0   52 20 33  0             388429.5883  -0.0004  0.050  -0.0004 0.09  
1023: 53 20 34  0   52 19 33  0             388429.5883  -0.0004  0.050  -0.0004 0.41  
1024: 53 19 34  0   52 20 33  0             388429.5883  -0.0004  0.050  -0.0004 0.41  
1025: 53 19 34  0   52 19 33  0             388429.5883  -0.0004  0.050  -0.0004 0.09  
1026: 52 21 32  0   51 21 31  0             388451.8919   0.0044  0.050   0.0044 0.09  
1027: 52 21 32  0   51 20 31  0             388451.8919   0.0044  0.050   0.0044 0.41  
1028: 52 20 32  0   51 21 31  0             388451.8919   0.0044  0.050   0.0044 0.41  
1029: 52 20 32  0   51 20 31  0             388451.8919   0.0044  0.050   0.0044 0.09  
1030: 51 22 30  0   50 22 29  0             388483.6351  -0.0197  0.050  -0.0198 0.09  
1031: 51 22 30  0   50 21 29  0             388483.6351  -0.0197  0.050  -0.0198 0.41  
1032: 51 21 30  0   50 22 29  0             388483.6351  -0.0197  0.050  -0.0198 0.41  
1033: 51 21 30  0   50 21 29  0             388483.6351  -0.0197  0.050  -0.0198 0.09  
1034: 50 23 28  0   49 23 27  0             388529.0115   0.0033  0.050   0.0034 0.10  
1035: 50 23 28  0   49 22 27  0             388529.0115   0.0033  0.050   0.0034 0.40  
1036: 50 22 28  0   49 23 27  0             388529.0115   0.0033  0.050   0.0034 0.40  
1037: 50 22 28  0   49 22 27  0             388529.0115   0.0033  0.050   0.0034 0.10  
1038: 49 24 26  0   48 24 25  0             388594.3230  -0.0208  0.050  -0.0209 0.10  
1039: 49 24 26  0   48 23 25  0             388594.3230  -0.0208  0.050  -0.0209 0.40  
1040: 49 23 26  0   48 24 25  0             388594.3230  -0.0208  0.050  -0.0209 0.40  
1041: 49 23 26  0   48 23 25  0             388594.3230  -0.0208  0.050  -0.0209 0.10  
1042: 48 25 24  0   47 25 23  0             388689.9766  -0.0098  0.050  -0.0098 0.10  
1043: 48 25 24  0   47 24 23  0             388689.9766  -0.0098  0.050  -0.0098 0.40  
1044: 48 24 24  0   47 25 23  0             388689.9766  -0.0098  0.050  -0.0098 0.40  
1045: 48 24 24  0   47 24 23  0             388689.9766  -0.0098  0.050  -0.0098 0.10  
1046: 42 30 12  0   41 31 11  0             388760.0046   0.0257  0.050               
1047: 47 26 22  0   46 26 21  0             388833.3958  -0.0044  0.050  -0.0044 0.10  
1048: 47 26 22  0   46 25 21  0             388833.3958  -0.0044  0.050  -0.0044 0.40  
1049: 47 25 22  0   46 26 21  0             388833.3958  -0.0044  0.050  -0.0044 0.40  
1050: 47 25 22  0   46 25 21  0             388833.3958  -0.0044  0.050  -0.0044 0.10  
1051: 36 31  6  0   35 30  5  0             388915.1506   0.0053  0.050               
1052: 35 35  1  0   34 34  0  0             388949.7357  -0.0227  0.050  -0.0227 0.50  
1053: 35 35  0  0   34 34  1  0             388949.7357  -0.0227  0.050  -0.0227 0.50  
1054: 36 31  5  0   35 30  6  0             388981.6239   0.0055  0.050               
1055: 46 27 20  0   45 27 19  0             389055.9342  -0.0335  0.050  -0.0338 0.11  
1056: 46 26 20  0   45 27 19  0             389055.9342  -0.0334  0.050  -0.0338 0.39  
1057: 46 26 20  0   45 26 19  0             389055.9342  -0.0341  0.050  -0.0338 0.11  
1058: 46 27 20  0   45 26 19  0             389055.9342  -0.0342  0.050  -0.0338 0.39  
1059: 40 30 10  0   39 30  9  0             389105.0753  -0.0401  0.050               
1060: 33 24  9  0   32 23 10  0             389418.9282   0.2255  0.050   0.0086 0.15  
1061: 45 27 18  0   44 28 17  0             389418.9282   0.0194  0.050   0.0086 0.33  
1062: 45 28 18  0   44 28 17  0             389418.9282   0.0075  0.050   0.0086 0.09  
1063: 45 27 18  0   44 27 17  0             389418.9282  -0.0685  0.050   0.0086 0.09  
1064: 45 28 18  0   44 27 17  0             389418.9282  -0.0803  0.050   0.0086 0.33  
1065: 31 21 11  0   30 18 12  0             389573.3867  -0.0086  0.050               
1066: 40 30 11  0   39 29 10  0             389931.1939  -0.0114  0.050               
1067: 44 28 16  0   43 29 15  0             390053.4966   0.0145  0.050               
1068: 44 29 16  0   43 29 15  0             390054.6981  -0.0474  0.050               
1069: 44 28 16  0   43 28 15  0             390061.2768  -0.0806  0.050               
1070: 44 29 16  0   43 28 15  0             390062.6314   0.0104  0.050               
1071: 42 34  9  0   41 34  8  0             391040.9835   0.0024  0.050               
1072: 43 29 14  0   42 30 13  0             391106.3728  -0.0087  0.050               
1073: 43 30 14  0   42 30 13  0             391189.8439  -0.0091  0.050               
1074: 36 32  5  0   35 31  4  0             391246.9659  -0.0205  0.050               
1075: 36 32  4  0   35 31  5  0             391251.3396   0.0375  0.050               
1076: 43 29 14  0   42 29 13  0             391516.2117   0.0371  0.050               
1077: 30 17 13  0   29 16 14  0             391546.9863   0.0108  0.050  -0.0316 0.42  
1078: 30 17 13  0   29 15 14  0             391546.9863   0.0094  0.050  -0.0316 0.08  
1079: 30 18 13  0   29 16 14  0             391546.9863  -0.0727  0.050  -0.0316 0.08  
1080: 30 18 13  0   29 15 14  0             391546.9863  -0.0740  0.050  -0.0316 0.42  
1081: 42 31 12  0   41 31 11  0             391572.2887   0.0074  0.050               
1082: 43 30 14  0   42 29 13  0             391599.6606   0.0144  0.050               
1083: 32 22 10  0   31 21 11  0             392149.1602   0.0614  0.050               
1084: 32 22 10  0   31 20 11  0             392193.6024  -0.0831  0.050               
1085: 29 15 15  0   28 13 16  0             392552.1770   0.0120  0.050   0.0120 0.08  
1086: 29 15 15  0   28 12 16  0             392552.1770   0.0120  0.050   0.0120 0.42  
1087: 29 14 15  0   28 13 16  0             392552.1770   0.0120  0.050   0.0120 0.42  
1088: 29 14 15  0   28 12 16  0             392552.1770   0.0120  0.050   0.0120 0.08  
1089: 32 23 10  0   31 20 11  0             392995.5079  -0.0080  0.050               
1090: 85 13 73  0   85 11 74  0             393160.7984   0.0764  0.050   0.0764 0.07  
1091: 85 12 73  0   85 12 74  0             393160.7984   0.0764  0.050   0.0764 0.07  
1092: 85 12 73  0   85 11 74  0             393160.7984   0.0764  0.050   0.0764 0.43  
1093: 85 13 73  0   85 12 74  0             393160.7984   0.0764  0.050   0.0764 0.43  
1094: 37 30  8  0   36 29  7  0             393268.6343  -0.0522  0.050               
1095: 36 33  4  0   35 32  3  0             393491.1102   0.1366  0.050   0.0371 0.50  
1096: 36 33  3  0   35 32  4  0             393491.1102  -0.0623  0.050   0.0371 0.50  
1097: 36 28  8  0   35 27  9  0             393548.0906   0.0395  0.050               
1098: 60 14 47  0   59 14 46  0             393739.9567   0.0301  0.050  -0.0258 0.04  
1099: 60 14 47  0   59 13 46  0             393739.9567   0.0301  0.050  -0.0258 0.20  
1100: 60 13 47  0   59 14 46  0             393739.9567   0.0301  0.050  -0.0258 0.20  
1101: 60 13 47  0   59 13 46  0             393739.9567   0.0301  0.050  -0.0258 0.04  
1102: 61 13 49  0   60 13 48  0             393739.9567  -0.0808  0.050  -0.0258 0.04  
1103: 61 13 49  0   60 12 48  0             393739.9567  -0.0808  0.050  -0.0258 0.21  
1104: 61 12 49  0   60 13 48  0             393739.9567  -0.0808  0.050  -0.0258 0.21  
1105: 61 12 49  0   60 12 48  0             393739.9567  -0.0808  0.050  -0.0258 0.04  
1106: 62 12 51  0   61 12 50  0             393740.8025  -0.0111  0.050  -0.0111 0.09  
1107: 62 12 51  0   61 11 50  0             393740.8025  -0.0111  0.050  -0.0111 0.41  
1108: 62 11 51  0   61 12 50  0             393740.8025  -0.0111  0.050  -0.0111 0.41  
1109: 62 11 51  0   61 11 50  0             393740.8025  -0.0111  0.050  -0.0111 0.09  
1110: 59 15 45  0   58 15 44  0             393740.8030   0.0385  0.050   0.0386 0.09  
1111: 59 15 45  0   58 14 44  0             393740.8030   0.0385  0.050   0.0386 0.41  
1112: 59 14 45  0   58 15 44  0             393740.8030   0.0385  0.050   0.0386 0.41  
1113: 59 14 45  0   58 14 44  0             393740.8030   0.0385  0.050   0.0386 0.09  
1114: 63 11 53  0   62 11 52  0             393742.0506   0.0225  0.050   0.0225 0.09  
1115: 63 11 53  0   62 10 52  0             393742.0506   0.0225  0.050   0.0225 0.41  
1116: 63 10 53  0   62 11 52  0             393742.0506   0.0225  0.050   0.0225 0.41  
1117: 63 10 53  0   62 10 52  0             393742.0506   0.0225  0.050   0.0225 0.09  
1118: 65  9 57  0   64  9 56  0             393745.0610  -0.0056  0.050  -0.0056 0.09  
1119: 65  9 57  0   64  8 56  0             393745.0610  -0.0056  0.050  -0.0056 0.41  
1120: 65  8 57  0   64  9 56  0             393745.0610  -0.0056  0.050  -0.0056 0.41  
1121: 65  8 57  0   64  8 56  0             393745.0610  -0.0056  0.050  -0.0056 0.09  
1122: 66  8 59  0   65  8 58  0             393746.7235   0.1152  0.050   0.0059 0.05  
1123: 66  8 59  0   65  7 58  0             393746.7235   0.1152  0.050   0.0059 0.23  
1124: 66  7 59  0   65  8 58  0             393746.7235   0.1152  0.050   0.0059 0.23  
1125: 66  7 59  0   65  7 58  0             393746.7235   0.1152  0.050   0.0059 0.05  
1126: 57 17 41  0   56 17 40  0             393746.7235  -0.1237  0.050   0.0059 0.04  
1127: 57 17 41  0   56 16 40  0             393746.7235  -0.1237  0.050   0.0059 0.19  
1128: 57 16 41  0   56 17 40  0             393746.7235  -0.1237  0.050   0.0059 0.19  
1129: 57 16 41  0   56 16 40  0             393746.7235  -0.1237  0.050   0.0059 0.04  
1130: 67  7 61  0   66  7 60  0             393747.9871  -0.0235  0.050  -0.0236 0.09  
1131: 67  7 61  0   66  6 60  0             393747.9871  -0.0235  0.050  -0.0236 0.41  
1132: 67  6 61  0   66  7 60  0             393747.9871  -0.0235  0.050  -0.0236 0.41  
1133: 67  6 61  0   66  6 60  0             393747.9871  -0.0235  0.050  -0.0236 0.09  
1134: 56 18 39  0   55 18 38  0             393753.1915   0.0001  0.050   0.0002 0.09  
1135: 56 18 39  0   55 17 38  0             393753.1915   0.0001  0.050   0.0002 0.41  
1136: 56 17 39  0   55 18 38  0             393753.1915   0.0001  0.050   0.0002 0.41  
1137: 56 17 39  0   55 17 38  0             393753.1915   0.0001  0.050   0.0002 0.09  
1138: 55 19 37  0   54 19 36  0             393762.7908  -0.0037  0.050  -0.0037 0.09  
1139: 55 19 37  0   54 18 36  0             393762.7908  -0.0037  0.050  -0.0037 0.41  
1140: 55 18 37  0   54 19 36  0             393762.7908  -0.0037  0.050  -0.0037 0.41  
1141: 55 18 37  0   54 18 36  0             393762.7908  -0.0037  0.050  -0.0037 0.09  
1142: 54 20 35  0   53 20 34  0             393776.8333   0.0038  0.050   0.0039 0.09  
1143: 54 20 35  0   53 19 34  0             393776.8333   0.0038  0.050   0.0039 0.41  
1144: 54 19 35  0   53 20 34  0             393776.8333   0.0038  0.050   0.0039 0.41  
1145: 54 19 35  0   53 19 34  0             393776.8333   0.0038  0.050   0.0039 0.09  
1146: 53 21 33  0   52 21 32  0             393796.9313  -0.0201  0.050  -0.0202 0.09  
1147: 53 21 33  0   52 20 32  0             393796.9313  -0.0201  0.050  -0.0202 0.41  
1148: 53 20 33  0   52 21 32  0             393796.9313  -0.0201  0.050  -0.0202 0.41  
1149: 53 20 33  0   52 20 32  0             393796.9313  -0.0201  0.050  -0.0202 0.09  
1150: 52 22 31  0   51 22 30  0             393825.5569   0.0031  0.050   0.0032 0.09  
1151: 52 22 31  0   51 21 30  0             393825.5569   0.0031  0.050   0.0032 0.41  
1152: 52 21 31  0   51 22 30  0             393825.5569   0.0031  0.050   0.0032 0.41  
1153: 52 21 31  0   51 21 30  0             393825.5569   0.0031  0.050   0.0032 0.09  
1154: 51 23 29  0   50 23 28  0             393866.1895   0.0023  0.050   0.0024 0.09  
1155: 51 23 29  0   50 22 28  0             393866.1895   0.0023  0.050   0.0024 0.41  
1156: 51 22 29  0   50 23 28  0             393866.1895   0.0023  0.050   0.0024 0.41  
1157: 51 22 29  0   50 22 28  0             393866.1895   0.0023  0.050   0.0024 0.09  
1158: 50 24 27  0   49 24 26  0             393924.2903   0.0093  0.050   0.0093 0.10  
1159: 50 24 27  0   49 23 26  0             393924.2903   0.0093  0.050   0.0093 0.40  
1160: 50 23 27  0   49 24 26  0             393924.2903   0.0093  0.050   0.0093 0.40  
1161: 50 23 27  0   49 23 26  0             393924.2903   0.0093  0.050   0.0093 0.10  
1162: 49 25 25  0   48 25 24  0             394008.4238  -0.0086  0.050  -0.0086 0.10  
1163: 49 25 25  0   48 24 24  0             394008.4238  -0.0086  0.050  -0.0086 0.40  
1164: 49 24 25  0   48 25 24  0             394008.4238  -0.0086  0.050  -0.0086 0.40  
1165: 49 24 25  0   48 24 24  0             394008.4238  -0.0086  0.050  -0.0086 0.10  
1166: 48 26 23  0   47 26 22  0             394132.8504   0.0044  0.050   0.0045 0.10  
1167: 48 26 23  0   47 25 22  0             394132.8504   0.0044  0.050   0.0045 0.40  
1168: 48 25 23  0   47 26 22  0             394132.8504   0.0044  0.050   0.0045 0.40  
1169: 48 25 23  0   47 25 22  0             394132.8504   0.0044  0.050   0.0045 0.10  
1170: 47 27 21  0   46 27 20  0             394322.2742  -0.0120  0.050  -0.0121 0.10  
1171: 47 27 21  0   46 26 20  0             394322.2742  -0.0121  0.050  -0.0121 0.40  
1172: 47 26 21  0   46 27 20  0             394322.2742  -0.0120  0.050  -0.0121 0.40  
1173: 47 26 21  0   46 26 20  0             394322.2742  -0.0121  0.050  -0.0121 0.10  
1174: 46 27 19  0   45 28 18  0             394623.1263   0.0038  0.050  -0.0028 0.39  
1175: 46 28 19  0   45 28 18  0             394623.1263   0.0023  0.050  -0.0028 0.11  
1176: 46 27 19  0   45 27 18  0             394623.1263  -0.0080  0.050  -0.0028 0.11  
1177: 46 28 19  0   45 27 18  0             394623.1263  -0.0095  0.050  -0.0028 0.39  
1178: 45 28 17  0   44 29 16  0             395131.0171   0.0623  0.050   0.0188 0.77  
1179: 45 29 17  0   44 29 16  0             395131.0171  -0.1258  0.050   0.0188 0.23  
1180: 45 28 17  0   44 28 16  0             395132.3922   0.1739  0.050   0.0293 0.23  
1181: 45 29 17  0   44 28 16  0             395132.3922  -0.0142  0.050   0.0293 0.77  
1182: 36 34  3  0   35 33  2  0             395701.7443  -0.0121  0.050  -0.0153 0.50  
1183: 36 34  2  0   35 33  3  0             395701.7443  -0.0183  0.050  -0.0153 0.50  
1184: 44 29 15  0   43 30 14  0             396036.3267  -0.0504  0.050               
1185: 44 30 15  0   43 29 14  0             396135.1423   0.0365  0.050               
1186: 43 30 13  0   42 31 12  0             396558.4164  -0.0127  0.050               
1187: 38 30  9  0   37 29  8  0             396723.8718   0.0538  0.050               
1188: 37 30  7  0   36 29  8  0             396904.6676   0.0340  0.050               
1189: 43 31 13  0   42 31 12  0             397263.0792  -0.0720  0.050               
1190: 37 31  7  0   36 30  6  0             397485.7031   0.0000  0.050               
1191: 42 30 12  0   41 30 11  0             397652.9751  -0.0005  0.050               
1192: 33 25  9  0   32 22 10  0             397686.5966   0.0707  0.050               
1193: 43 31 12  0   42 32 11  0             397723.9605  -0.0107  0.050               
1194: 36 35  2  0   35 34  1  0             397895.8738  -0.0043  0.050  -0.0044 0.50  
1195: 36 35  1  0   35 34  2  0             397895.8738  -0.0045  0.050  -0.0044 0.50  
1196: 37 31  6  0   36 30  7  0             397927.9006  -0.0007  0.050               
1197: 29 14 16  0   28 12 17  0             398153.5602  -0.0166  0.050  -0.0167 0.07  
1198: 29 14 16  0   28 11 17  0             398153.5602  -0.0166  0.050  -0.0167 0.43  
1199: 29 13 16  0   28 12 17  0             398153.5602  -0.0166  0.050  -0.0167 0.43  
1200: 29 13 16  0   28 11 17  0             398153.5602  -0.0166  0.050  -0.0167 0.07  
1201: 41 31 10  0   40 31  9  0             398336.4210   0.0286  0.050               
1202: 87 14 74  0   87 13 75  0             398434.9539   0.0561  0.050   0.0561 0.43  
1203: 87 14 74  0   87 12 75  0             398434.9539   0.0561  0.050   0.0561 0.07  
1204: 87 13 74  0   87 13 75  0             398434.9539   0.0561  0.050   0.0561 0.07  
1205: 87 13 74  0   87 12 75  0             398434.9539   0.0561  0.050   0.0561 0.43  
1206: 86 13 74  0   86 12 75  0             398504.1286   0.0214  0.050   0.0215 0.43  
1207: 86 13 74  0   86 11 75  0             398504.1286   0.0214  0.050   0.0215 0.07  
1208: 86 12 74  0   86 12 75  0             398504.1286   0.0214  0.050   0.0215 0.07  
1209: 86 12 74  0   86 11 75  0             398504.1286   0.0214  0.050   0.0215 0.43  
1210: 82  8 74  0   82  7 75  0             398767.6219   0.0525  0.050   0.0525 0.43  
1211: 82  9 74  0   82  8 75  0             398767.6219   0.0525  0.050   0.0525 0.43  
1212: 82  9 74  0   82  7 75  0             398767.6219   0.0525  0.050   0.0525 0.07  
1213: 82  8 74  0   82  8 75  0             398767.6219   0.0525  0.050   0.0525 0.07  
1214: 81  8 74  0   81  6 75  0             398830.1997   0.0125  0.050   0.0125 0.07  
1215: 81  7 74  0   81  7 75  0             398830.1997   0.0125  0.050   0.0125 0.07  
1216: 81  7 74  0   81  6 75  0             398830.1997   0.0125  0.050   0.0125 0.43  
1217: 81  8 74  0   81  7 75  0             398830.1997   0.0125  0.050   0.0125 0.43  
1218: 61 14 48  0   60 14 47  0             399092.2535   0.3537  0.050   0.0614 0.03  
1219: 61 14 48  0   60 13 47  0             399092.2535   0.3537  0.050   0.0614 0.14  
1220: 61 13 48  0   60 14 47  0             399092.2535   0.3537  0.050   0.0614 0.14  
1221: 61 13 48  0   60 13 47  0             399092.2535   0.3537  0.050   0.0614 0.03  
1222: 62 13 50  0   61 13 49  0             399092.2535  -0.0244  0.050   0.0614 0.03  
1223: 62 13 50  0   61 12 49  0             399092.2535  -0.0244  0.050   0.0614 0.14  
1224: 62 12 50  0   61 13 49  0             399092.2535  -0.0244  0.050   0.0614 0.14  
1225: 62 12 50  0   61 12 49  0             399092.2535  -0.0244  0.050   0.0614 0.03  
1226: 60 15 46  0   59 15 45  0             399092.2535  -0.1470  0.050   0.0614 0.03  
1227: 60 15 46  0   59 14 45  0             399092.2535  -0.1470  0.050   0.0614 0.14  
1228: 60 14 46  0   59 15 45  0             399092.2535  -0.1470  0.050   0.0614 0.14  
1229: 60 14 46  0   59 14 45  0             399092.2535  -0.1470  0.050   0.0614 0.03  
1230: 65 10 56  0   64 10 55  0             399096.2652  -0.0030  0.050  -0.0031 0.09  
1231: 65 10 56  0   64  9 55  0             399096.2652  -0.0030  0.050  -0.0031 0.41  
1232: 65  9 56  0   64 10 55  0             399096.2652  -0.0030  0.050  -0.0031 0.41  
1233: 65  9 56  0   64  9 55  0             399096.2652  -0.0030  0.050  -0.0031 0.09  
1234: 58 17 42  0   57 17 41  0             399097.8260   0.3376  0.050   0.0876 0.04  
1235: 58 17 42  0   57 16 41  0             399097.8260   0.3376  0.050   0.0876 0.19  
1236: 58 16 42  0   57 17 41  0             399097.8260   0.3376  0.050   0.0876 0.19  
1237: 58 16 42  0   57 16 41  0             399097.8260   0.3376  0.050   0.0876 0.04  
1238: 66  9 58  0   65  9 57  0             399097.8260  -0.1294  0.050   0.0876 0.05  
1239: 66  9 58  0   65  8 57  0             399097.8260  -0.1294  0.050   0.0876 0.22  
1240: 66  8 58  0   65  9 57  0             399097.8260  -0.1294  0.050   0.0876 0.22  
1241: 66  8 58  0   65  8 57  0             399097.8260  -0.1294  0.050   0.0876 0.05  
1242: 67  8 60  0   66  8 59  0             399099.6422   0.0484  0.050   0.0484 0.09  
1243: 67  8 60  0   66  7 59  0             399099.6422   0.0484  0.050   0.0484 0.41  
1244: 67  7 60  0   66  8 59  0             399099.6422   0.0484  0.050   0.0484 0.41  
1245: 67  7 60  0   66  7 59  0             399099.6422   0.0484  0.050   0.0484 0.09  
1246: 68  7 62  0   67  7 61  0             399101.0724  -0.0026  0.050  -0.0027 0.08  
1247: 68  7 62  0   67  6 61  0             399101.0724  -0.0026  0.050  -0.0027 0.42  
1248: 68  6 62  0   67  7 61  0             399101.0724  -0.0026  0.050  -0.0027 0.42  
1249: 68  6 62  0   67  6 61  0             399101.0724  -0.0026  0.050  -0.0027 0.08  
1250: 56 19 38  0   55 19 37  0             399111.6882   0.0078  0.050   0.0078 0.09  
1251: 56 19 38  0   55 18 37  0             399111.6882   0.0078  0.050   0.0078 0.41  
1252: 56 18 38  0   55 19 37  0             399111.6882   0.0078  0.050   0.0078 0.41  
1253: 56 18 38  0   55 18 37  0             399111.6882   0.0078  0.050   0.0078 0.09  
1254: 55 20 36  0   54 20 35  0             399124.3317   0.0054  0.050   0.0055 0.09  
1255: 55 20 36  0   54 19 35  0             399124.3317   0.0054  0.050   0.0055 0.41  
1256: 55 19 36  0   54 20 35  0             399124.3317   0.0054  0.050   0.0055 0.41  
1257: 55 19 36  0   54 19 35  0             399124.3317   0.0054  0.050   0.0055 0.09  
1258: 54 21 34  0   53 21 33  0             399142.4951  -0.0008  0.050  -0.0009 0.09  
1259: 54 21 34  0   53 20 33  0             399142.4951  -0.0008  0.050  -0.0009 0.41  
1260: 54 20 34  0   53 21 33  0             399142.4951  -0.0008  0.050  -0.0009 0.41  
1261: 54 20 34  0   53 20 33  0             399142.4951  -0.0008  0.050  -0.0009 0.09  
1262: 53 22 32  0   52 22 31  0             399168.3142   0.0206  0.050   0.0207 0.09  
1263: 53 22 32  0   52 21 31  0             399168.3142   0.0206  0.050   0.0207 0.41  
1264: 53 21 32  0   52 22 31  0             399168.3142   0.0206  0.050   0.0207 0.41  
1265: 53 21 32  0   52 21 31  0             399168.3142   0.0206  0.050   0.0207 0.09  
1266: 52 23 30  0   51 23 29  0             399204.7875  -0.0136  0.050  -0.0136 0.09  
1267: 52 23 30  0   51 22 29  0             399204.7875  -0.0136  0.050  -0.0136 0.41  
1268: 52 22 30  0   51 23 29  0             399204.7875  -0.0136  0.050  -0.0136 0.41  
1269: 52 22 30  0   51 22 29  0             399204.7875  -0.0136  0.050  -0.0136 0.09  
1270: 51 24 28  0   50 24 27  0             399256.6828   0.0223  0.050   0.0223 0.10  
1271: 51 24 28  0   50 23 27  0             399256.6828   0.0223  0.050   0.0223 0.40  
1272: 51 23 28  0   50 24 27  0             399256.6828   0.0223  0.050   0.0223 0.40  
1273: 51 23 28  0   50 23 27  0             399256.6828   0.0223  0.050   0.0223 0.10  
1274: 50 25 26  0   49 25 25  0             399331.1109   0.0167  0.050   0.0167 0.10  
1275: 50 25 26  0   49 24 25  0             399331.1109   0.0167  0.050   0.0167 0.40  
1276: 50 24 26  0   49 25 25  0             399331.1109   0.0167  0.050   0.0167 0.40  
1277: 50 24 26  0   49 24 25  0             399331.1109   0.0167  0.050   0.0167 0.10  
1278: 43 30 13  0   42 30 12  0             399370.8117   0.0800  0.050               
1279: 49 26 24  0   48 26 23  0             399439.8104   0.0261  0.050   0.0262 0.10  
1280: 49 26 24  0   48 25 23  0             399439.8104   0.0261  0.050   0.0262 0.40  
1281: 49 25 24  0   48 26 23  0             399439.8104   0.0261  0.050   0.0262 0.40  
1282: 49 25 24  0   48 25 23  0             399439.8104   0.0261  0.050   0.0262 0.10  
1283: 32 22 11  0   31 20 12  0             399701.2558  -0.0406  0.050               
1284: 32 22 11  0   31 19 12  0             399704.5997  -0.0432  0.050               
1285: 43 35  9  0   42 35  8  0             399797.0667   0.0573  0.050               
1286: 47 27 20  0   46 28 19  0             399855.2711   0.0329  0.050   0.0321 0.39  
1287: 47 28 20  0   46 28 19  0             399855.2711   0.0327  0.050   0.0321 0.11  
1288: 47 27 20  0   46 27 19  0             399855.2711   0.0314  0.050   0.0321 0.11  
1289: 47 28 20  0   46 27 19  0             399855.2711   0.0312  0.050   0.0321 0.39  
1290: 43 31 13  0   42 30 12  0             400075.3989  -0.0548  0.050               
1291: 37 32  6  0   36 31  5  0             400080.7104  -0.0290  0.050               
1292: 36 36  1  0   35 35  0  0             400082.0387   0.0138  0.050   0.0138 0.50  
1293: 36 36  0  0   35 35  1  0             400082.0387   0.0138  0.050   0.0138 0.50  
1294: 37 32  5  0   36 31  6  0             400118.5758   0.0231  0.050               
1295: 46 28 18  0   45 29 17  0             400268.4212   0.0935  0.050  -0.0136 0.39  
1296: 46 29 18  0   45 29 17  0             400268.4212   0.0673  0.050  -0.0136 0.11  
1297: 46 28 18  0   45 28 17  0             400268.4212  -0.0946  0.050  -0.0136 0.11  
1298: 46 29 18  0   45 28 17  0             400268.4212  -0.1208  0.050  -0.0136 0.39  
1299: 43 35  8  0   42 35  7  0             400352.0103   0.0489  0.050               
1300: 42 31 12  0   41 30 11  0             400465.2461  -0.0320  0.050               
1301: 45 29 16  0   44 30 15  0             400992.5416  -0.0034  0.050               
1302: 45 30 16  0   44 30 15  0             400995.1663   0.0720  0.050               
1303: 45 29 16  0   44 29 15  0             401007.8272   0.0251  0.050               
1304: 45 30 16  0   44 29 15  0             401010.3719   0.0205  0.050               
1305: 33 23 10  0   32 22 11  0             401573.8156   0.0689  0.050               
1306: 31 18 13  0   30 17 14  0             401932.5323   0.0862  0.050  -0.0152 0.42  
1307: 31 18 13  0   30 16 14  0             401932.5323   0.0825  0.050  -0.0152 0.08  
1308: 31 19 13  0   30 17 14  0             401932.5323  -0.1129  0.050  -0.0152 0.08  
1309: 31 19 13  0   30 16 14  0             401932.5323  -0.1166  0.050  -0.0152 0.42  
1310: 44 30 14  0   43 31 13  0             402093.0902  -0.0376  0.050               
1311: 44 31 14  0   43 31 13  0             402244.3237  -0.0877  0.050               
1312: 37 33  5  0   36 32  4  0             402387.9520  -0.0491  0.050               
1313: 37 33  4  0   36 32  5  0             402390.3689   0.0266  0.050               
1314: 44 30 14  0   43 30 13  0             402797.8320  -0.0179  0.050               
1315: 44 31 14  0   43 30 13  0             402949.1247  -0.0088  0.050               
1316: 33 24 10  0   32 21 11  0             403032.8642   0.0001  0.050               
1317: 30 15 15  0   29 14 16  0             403063.4448  -0.0156  0.050  -0.0158 0.42  
1318: 30 15 15  0   29 13 16  0             403063.4448  -0.0156  0.050  -0.0158 0.08  
1319: 30 16 15  0   29 14 16  0             403063.4448  -0.0158  0.050  -0.0158 0.08  
1320: 30 16 15  0   29 13 16  0             403063.4448  -0.0158  0.050  -0.0158 0.42  
1321: 88 14 75  0   88 12 76  0             403777.0728   0.0825  0.050   0.0825 0.07  
1322: 88 13 75  0   88 13 76  0             403777.0728   0.0825  0.050   0.0825 0.07  
1323: 88 13 75  0   88 12 76  0             403777.0728   0.0825  0.050   0.0825 0.43  
1324: 88 14 75  0   88 13 76  0             403777.0728   0.0825  0.050   0.0825 0.43  
1325: 84 10 75  0   84  9 76  0             404049.5882  -0.0355  0.050  -0.0355 0.43  
1326: 84 10 75  0   84  8 76  0             404049.5882  -0.0355  0.050  -0.0355 0.07  
1327: 84  9 75  0   84  9 76  0             404049.5882  -0.0355  0.050  -0.0355 0.07  
1328: 84  9 75  0   84  8 76  0             404049.5882  -0.0355  0.050  -0.0355 0.43  
1329: 82  8 75  0   82  7 76  0             404178.0462  -0.0655  0.050  -0.0655 0.43  
1330: 82  8 75  0   82  6 76  0             404178.0462  -0.0655  0.050  -0.0655 0.07  
1331: 82  7 75  0   82  7 76  0             404178.0462  -0.0655  0.050  -0.0655 0.07  
1332: 82  7 75  0   82  6 76  0             404178.0462  -0.0655  0.050  -0.0655 0.43  
1333: 81  7 75  0   81  6 76  0             404240.4551  -0.0077  0.050  -0.0077 0.75  
1334: 81  7 75  0   81  5 76  0             404240.4551  -0.0077  0.050  -0.0077 0.13  
1335: 81  6 75  0   81  6 76  0             404240.4551  -0.0077  0.050  -0.0077 0.13  
1336: 78  4 75  0   78  3 76  0             404420.1872   0.0298  0.050   0.0299 0.43  
1337: 78  4 75  0   78  2 76  0             404420.1872   0.0298  0.050   0.0299 0.07  
1338: 78  3 75  0   78  3 76  0             404420.1872   0.0298  0.050   0.0299 0.07  
1339: 78  3 75  0   78  2 76  0             404420.1872   0.0298  0.050   0.0299 0.43  
1340: 60 16 45  0   59 16 44  0             404445.4452   0.2093  0.050   0.0312 0.04  
1341: 60 16 45  0   59 15 44  0             404445.4452   0.2093  0.050   0.0312 0.20  
1342: 60 15 45  0   59 16 44  0             404445.4452   0.2093  0.050   0.0312 0.20  
1343: 60 15 45  0   59 15 44  0             404445.4452   0.2093  0.050   0.0312 0.04  
1344: 64 12 53  0   63 12 52  0             404445.4452  -0.1353  0.050   0.0312 0.04  
1345: 64 12 53  0   63 11 52  0             404445.4452  -0.1353  0.050   0.0312 0.21  
1346: 64 11 53  0   63 12 52  0             404445.4452  -0.1353  0.050   0.0312 0.21  
1347: 64 11 53  0   63 11 52  0             404445.4452  -0.1353  0.050   0.0312 0.04  
1348: 65 11 55  0   64 11 54  0             404447.1264  -0.0122  0.050  -0.0123 0.09  
1349: 65 11 55  0   64 10 54  0             404447.1264  -0.0122  0.050  -0.0123 0.41  
1350: 65 10 55  0   64 11 54  0             404447.1264  -0.0122  0.050  -0.0123 0.41  
1351: 65 10 55  0   64 10 54  0             404447.1264  -0.0122  0.050  -0.0123 0.09  
1352: 59 17 43  0   58 17 42  0             404448.0821   0.0040  0.050   0.0040 0.09  
1353: 59 17 43  0   58 16 42  0             404448.0821   0.0040  0.050   0.0040 0.41  
1354: 59 16 43  0   58 17 42  0             404448.0821   0.0040  0.050   0.0040 0.41  
1355: 59 16 43  0   58 16 42  0             404448.0821   0.0040  0.050   0.0040 0.09  
1356: 66 10 57  0   65 10 56  0             404448.8815  -0.0078  0.050  -0.0078 0.09  
1357: 66 10 57  0   65  9 56  0             404448.8815  -0.0078  0.050  -0.0078 0.41  
1358: 66  9 57  0   65 10 56  0             404448.8815  -0.0078  0.050  -0.0078 0.41  
1359: 66  9 57  0   65  9 56  0             404448.8815  -0.0078  0.050  -0.0078 0.09  
1360: 67  9 59  0   66  9 58  0             404450.6991   0.0075  0.050   0.0075 0.09  
1361: 67  9 59  0   66  8 58  0             404450.6991   0.0075  0.050   0.0075 0.41  
1362: 67  8 59  0   66  9 58  0             404450.6991   0.0075  0.050   0.0075 0.41  
1363: 67  8 59  0   66  8 58  0             404450.6991   0.0075  0.050   0.0075 0.09  
1364: 68  8 61  0   67  8 60  0             404452.5830   0.1578  0.050  -0.0964 0.05  
1365: 68  8 61  0   67  7 60  0             404452.5830   0.1578  0.050  -0.0964 0.23  
1366: 68  7 61  0   67  8 60  0             404452.5830   0.1578  0.050  -0.0964 0.23  
1367: 68  7 61  0   67  7 60  0             404452.5830   0.1578  0.050  -0.0964 0.05  
1368: 58 18 41  0   57 18 40  0             404452.5830  -0.3986  0.050  -0.0964 0.04  
1369: 58 18 41  0   57 17 40  0             404452.5830  -0.3986  0.050  -0.0964 0.19  
1370: 58 17 41  0   57 18 40  0             404452.5830  -0.3986  0.050  -0.0964 0.19  
1371: 58 17 41  0   57 17 40  0             404452.5830  -0.3986  0.050  -0.0964 0.04  
1372: 69  7 63  0   68  7 62  0             404453.9815  -0.0032  0.050  -0.0033 0.09  
1373: 69  7 63  0   68  6 62  0             404453.9815  -0.0032  0.050  -0.0033 0.41  
1374: 69  6 63  0   68  7 62  0             404453.9815  -0.0032  0.050  -0.0033 0.41  
1375: 69  6 63  0   68  6 62  0             404453.9815  -0.0032  0.050  -0.0033 0.09  
1376: 75  1 75  0   74  1 74  0             404455.1117   0.0896  0.050  -0.0303 0.04  
1377: 75  1 75  0   74  0 74  0             404455.1117   0.0896  0.050  -0.0303 0.22  
1378: 75  0 75  0   74  1 74  0             404455.1117   0.0896  0.050  -0.0303 0.22  
1379: 75  0 75  0   74  0 74  0             404455.1117   0.0896  0.050  -0.0303 0.04  
1380: 70  6 65  0   69  6 64  0             404455.1117  -0.1657  0.050  -0.0303 0.04  
1381: 70  6 65  0   69  5 64  0             404455.1117  -0.1657  0.050  -0.0303 0.20  
1382: 70  5 65  0   69  6 64  0             404455.1117  -0.1657  0.050  -0.0303 0.20  
1383: 70  5 65  0   69  5 64  0             404455.1117  -0.1657  0.050  -0.0303 0.04  
1384: 71  5 67  0   70  5 66  0             404456.5592   0.3400  0.050   0.0841 0.02  
1385: 71  5 67  0   70  4 66  0             404456.5592   0.3400  0.050   0.0841 0.10  
1386: 71  4 67  0   70  5 66  0             404456.5592   0.3400  0.050   0.0841 0.10  
1387: 71  4 67  0   70  4 66  0             404456.5592   0.3400  0.050   0.0841 0.02  
1388: 74  2 73  0   73  2 72  0             404456.5592   0.3594  0.050   0.0841 0.02  
1389: 74  2 73  0   73  1 72  0             404456.5592   0.3594  0.050   0.0841 0.11  
1390: 74  1 73  0   73  2 72  0             404456.5592   0.3594  0.050   0.0841 0.11  
1391: 74  1 73  0   73  1 72  0             404456.5592   0.3594  0.050   0.0841 0.02  
1392: 72  4 69  0   71  4 68  0             404456.5592  -0.1742  0.050   0.0841 0.02  
1393: 72  4 69  0   71  3 68  0             404456.5592  -0.1742  0.050   0.0841 0.10  
1394: 72  3 69  0   71  4 68  0             404456.5592  -0.1742  0.050   0.0841 0.10  
1395: 72  3 69  0   71  3 68  0             404456.5592  -0.1742  0.050   0.0841 0.02  
1396: 73  3 71  0   72  3 70  0             404456.5592  -0.1899  0.050   0.0841 0.02  
1397: 73  3 71  0   72  2 70  0             404456.5592  -0.1899  0.050   0.0841 0.11  
1398: 73  2 71  0   72  3 70  0             404456.5592  -0.1899  0.050   0.0841 0.11  
1399: 73  2 71  0   72  2 70  0             404456.5592  -0.1899  0.050   0.0841 0.02  
1400: 57 19 39  0   56 19 38  0             404460.6582   0.0102  0.050   0.0102 0.09  
1401: 57 19 39  0   56 18 38  0             404460.6582   0.0102  0.050   0.0102 0.41  
1402: 57 18 39  0   56 19 38  0             404460.6582   0.0102  0.050   0.0102 0.41  
1403: 57 18 39  0   56 18 38  0             404460.6582   0.0102  0.050   0.0102 0.09  
1404: 56 20 37  0   55 20 36  0             404472.0197  -0.0086  0.050  -0.0086 0.09  
1405: 56 20 37  0   55 19 36  0             404472.0197  -0.0086  0.050  -0.0086 0.41  
1406: 56 19 37  0   55 20 36  0             404472.0197  -0.0086  0.050  -0.0086 0.41  
1407: 56 19 37  0   55 19 36  0             404472.0197  -0.0086  0.050  -0.0086 0.09  
1408: 55 21 35  0   54 21 34  0             404488.4442   0.0057  0.050   0.0057 0.09  
1409: 55 21 35  0   54 20 34  0             404488.4442   0.0057  0.050   0.0057 0.41  
1410: 55 20 35  0   54 21 34  0             404488.4442   0.0057  0.050   0.0057 0.41  
1411: 55 20 35  0   54 20 34  0             404488.4442   0.0057  0.050   0.0057 0.09  
1412: 54 22 33  0   53 22 32  0             404511.7361  -0.0015  0.050  -0.0016 0.09  
1413: 54 22 33  0   53 21 32  0             404511.7361  -0.0015  0.050  -0.0016 0.41  
1414: 54 21 33  0   53 22 32  0             404511.7361  -0.0015  0.050  -0.0016 0.41  
1415: 54 21 33  0   53 21 32  0             404511.7361  -0.0015  0.050  -0.0016 0.09  
1416: 53 23 31  0   52 23 30  0             404544.6261   0.0098  0.050   0.0098 0.09  
1417: 53 23 31  0   52 22 30  0             404544.6261   0.0098  0.050   0.0098 0.41  
1418: 53 22 31  0   52 23 30  0             404544.6261   0.0098  0.050   0.0098 0.41  
1419: 53 22 31  0   52 22 30  0             404544.6261   0.0098  0.050   0.0098 0.09  
1420: 52 24 29  0   51 24 28  0             404591.0263  -0.0439  0.050  -0.0440 0.10  
1421: 52 24 29  0   51 23 28  0             404591.0263  -0.0439  0.050  -0.0440 0.40  
1422: 52 23 29  0   51 24 28  0             404591.0263  -0.0439  0.050  -0.0440 0.40  
1423: 52 23 29  0   51 23 28  0             404591.0263  -0.0439  0.050  -0.0440 0.10  
1424: 37 34  4  0   36 33  3  0             404626.1477   0.0396  0.050  -0.0122 0.50  
1425: 37 34  3  0   36 33  4  0             404626.1477  -0.0639  0.050  -0.0122 0.50  
1426: 51 25 27  0   50 25 26  0             404657.1954  -0.0210  0.050  -0.0211 0.10  
1427: 51 25 27  0   50 24 26  0             404657.1954  -0.0210  0.050  -0.0211 0.40  
1428: 51 24 27  0   50 25 26  0             404657.1954  -0.0210  0.050  -0.0211 0.40  
1429: 51 24 27  0   50 24 26  0             404657.1954  -0.0210  0.050  -0.0211 0.10  
1430: 50 26 25  0   49 26 24  0             404752.7573  -0.0014  0.050  -0.0014 0.10  
1431: 50 26 25  0   49 25 24  0             404752.7573  -0.0014  0.050  -0.0014 0.40  
1432: 50 25 25  0   49 26 24  0             404752.7573  -0.0014  0.050  -0.0014 0.40  
1433: 50 25 25  0   49 25 24  0             404752.7573  -0.0014  0.050  -0.0014 0.10  
1434: 41 31 11  0   40 30 10  0             404780.0105   0.0353  0.050               
1435: 49 27 23  0   48 27 22  0             404893.7780   0.0027  0.050   0.0027 0.10  
1436: 49 27 23  0   48 26 22  0             404893.7780   0.0027  0.050   0.0027 0.40  
1437: 49 26 23  0   48 27 22  0             404893.7780   0.0027  0.050   0.0027 0.40  
1438: 49 26 23  0   48 26 22  0             404893.7780   0.0027  0.050   0.0027 0.10  
1439: 48 28 21  0   47 28 20  0             405108.4337   0.0117  0.050   0.0117 0.11  
1440: 48 27 21  0   47 28 20  0             405108.4337   0.0117  0.050   0.0117 0.39  
1441: 48 28 21  0   47 27 20  0             405108.4337   0.0115  0.050   0.0117 0.39  
1442: 48 27 21  0   47 27 20  0             405108.4337   0.0115  0.050   0.0117 0.11  
1443: 38 31  8  0   37 30  7  0             405148.6965  -0.0130  0.050               
1444: 47 28 19  0   46 29 18  0             405449.8363   0.0280  0.050   0.0132 0.39  
1445: 47 29 19  0   46 29 18  0             405449.8363   0.0245  0.050   0.0132 0.11  
1446: 47 28 19  0   46 28 18  0             405449.8363   0.0017  0.050   0.0132 0.11  
1447: 47 29 19  0   46 28 18  0             405449.8363  -0.0016  0.050   0.0132 0.39  
1448: 44 32 12  0   43 33 11  0             405857.3091  -0.0226  0.050               
1449: 43 34  9  0   42 34  8  0             405970.7246  -0.0637  0.050               
1450: 46 29 17  0   45 30 16  0             406028.3787   0.0197  0.050  -0.0732 0.76  
1451: 46 30 17  0   45 30 16  0             406028.3787  -0.3745  0.050  -0.0732 0.24  
1452: 46 29 17  0   45 29 16  0             406031.2375   0.3293  0.050   0.0280 0.24  
1453: 46 30 17  0   45 29 16  0             406031.2375  -0.0649  0.050   0.0280 0.76  
1454: 32 21 12  0   31 19 13  0             406142.8017   0.1405  0.050  -0.0267 0.16  
1455: 32 21 12  0   31 18 13  0             406142.8017  -0.0587  0.050  -0.0267 0.84  
1456: 45 42  3  0   44 42  2  0             406807.6594   0.0214  0.050   0.0215 0.50  
1457: 45 42  4  0   44 42  3  0             406807.6594   0.0215  0.050   0.0215 0.50  
1458: 37 35  3  0   36 34  2  0             406834.6023  -0.0007  0.050  -0.0023 0.50  
1459: 37 35  2  0   36 34  3  0             406834.6023  -0.0038  0.050  -0.0023 0.50  
1460: 45 30 15  0   44 31 14  0             407043.0655  -0.0294  0.050               
1461: 45 31 15  0   44 31 14  0             407072.0764   0.0482  0.050               
1462: 45 31 15  0   44 30 14  0             407223.2966  -0.0152  0.050               
1463: 42 31 11  0   41 31 10  0             407405.1318  -0.0565  0.050               
1464: 38 31  7  0   37 30  8  0             407482.5117   0.0119  0.050               
1465: 31 17 14  0   30 16 15  0             407803.5641   0.0029  0.050  -0.0019 0.42  
1466: 31 17 14  0   30 15 15  0             407803.5641   0.0028  0.050  -0.0019 0.08  
1467: 31 18 14  0   30 16 15  0             407803.5641  -0.0066  0.050  -0.0019 0.08  
1468: 31 18 14  0   30 15 15  0             407803.5641  -0.0067  0.050  -0.0019 0.42  
1469: 44 32 13  0   43 32 12  0             408191.6966  -0.0495  0.050               
1470: 45 41  5  0   44 41  4  0             408376.8557   0.0236  0.050   0.0214 0.50  
1471: 45 41  4  0   44 41  3  0             408376.8557   0.0190  0.050   0.0214 0.50  
1472: 30 15 16  0   29 13 17  0             408696.1869   0.0247  0.050   0.0248 0.08  
1473: 30 15 16  0   29 12 17  0             408696.1869   0.0247  0.050   0.0248 0.42  
1474: 30 14 16  0   29 13 17  0             408696.1869   0.0247  0.050   0.0248 0.42  
1475: 30 14 16  0   29 12 17  0             408696.1869   0.0247  0.050   0.0248 0.08  
1476: 38 32  7  0   37 31  6  0             408746.3133   0.0004  0.050               
1477: 34 26  9  0   33 23 10  0             408756.4531   0.0313  0.050               
1478: 38 32  6  0   37 31  7  0             409009.6124  -0.0403  0.050               
1479: 37 36  2  0   36 35  1  0             409027.6935   0.0094  0.050   0.0094 0.50  
1480: 37 36  1  0   36 35  2  0             409027.6935   0.0094  0.050   0.0094 0.50  
1481: 90 15 76  0   90 14 77  0             409046.2424   0.0110  0.050   0.0111 0.43  
1482: 90 15 76  0   90 13 77  0             409046.2424   0.0110  0.050   0.0111 0.07  
1483: 90 14 76  0   90 14 77  0             409046.2424   0.0110  0.050   0.0111 0.07  
1484: 90 14 76  0   90 13 77  0             409046.2424   0.0110  0.050   0.0111 0.43  
1485: 89 14 76  0   89 13 77  0             409118.8116   0.0877  0.050   0.0878 0.43  
1486: 89 14 76  0   89 12 77  0             409118.8116   0.0877  0.050   0.0878 0.07  
1487: 89 13 76  0   89 13 77  0             409118.8116   0.0877  0.050   0.0878 0.07  
1488: 89 13 76  0   89 12 77  0             409118.8116   0.0877  0.050   0.0878 0.43  
1489: 88 13 76  0   88 12 77  0             409189.8997   0.0426  0.050   0.0426 0.43  
1490: 88 13 76  0   88 11 77  0             409189.8997   0.0426  0.050   0.0426 0.07  
1491: 88 12 76  0   88 12 77  0             409189.8997   0.0426  0.050   0.0426 0.07  
1492: 88 12 76  0   88 11 77  0             409189.8997   0.0426  0.050   0.0426 0.43  
1493: 29 12 18  0   28 10 19  0             409228.2257   0.0197  0.050   0.0198 0.07  
1494: 29 12 18  0   28  9 19  0             409228.2257   0.0197  0.050   0.0198 0.43  
1495: 29 11 18  0   28 10 19  0             409228.2257   0.0197  0.050   0.0198 0.43  
1496: 29 11 18  0   28  9 19  0             409228.2257   0.0197  0.050   0.0198 0.07  
1497: 87 12 76  0   87 11 77  0             409259.7230   0.0733  0.050   0.0733 0.43  
1498: 87 12 76  0   87 10 77  0             409259.7230   0.0733  0.050   0.0733 0.07  
1499: 87 11 76  0   87 11 77  0             409259.7230   0.0733  0.050   0.0733 0.07  
1500: 87 11 76  0   87 10 77  0             409259.7230   0.0733  0.050   0.0733 0.43  
1501: 85 10 76  0   85  8 77  0             409395.2479  -0.0386  0.050  -0.0386 0.07  
1502: 85  9 76  0   85  9 77  0             409395.2479  -0.0386  0.050  -0.0386 0.07  
1503: 85  9 76  0   85  8 77  0             409395.2479  -0.0386  0.050  -0.0386 0.43  
1504: 85 10 76  0   85  9 77  0             409395.2479  -0.0386  0.050  -0.0386 0.43  
1505: 40 31 10  0   39 30  9  0             409499.2937   0.0235  0.050               
1506: 83  8 76  0   83  7 77  0             409525.8388   0.0599  0.050   0.0600 0.43  
1507: 83  8 76  0   83  6 77  0             409525.8388   0.0599  0.050   0.0600 0.07  
1508: 83  7 76  0   83  7 77  0             409525.8388   0.0599  0.050   0.0600 0.07  
1509: 83  7 76  0   83  6 77  0             409525.8388   0.0599  0.050   0.0600 0.43  
1510: 82  7 76  0   82  5 77  0             409589.0991  -0.0411  0.050  -0.0411 0.07  
1511: 82  6 76  0   82  6 77  0             409589.0991  -0.0411  0.050  -0.0411 0.07  
1512: 82  6 76  0   82  5 77  0             409589.0991  -0.0411  0.050  -0.0411 0.43  
1513: 82  7 76  0   82  6 77  0             409589.0991  -0.0411  0.050  -0.0411 0.43  
1514: 33 23 11  0   32 20 12  0             409782.7714   0.0415  0.050               
1515: 62 15 48  0   61 15 47  0             409795.3850   0.0470  0.050  -0.0176 0.04  
1516: 62 15 48  0   61 14 47  0             409795.3850   0.0470  0.050  -0.0176 0.20  
1517: 62 14 48  0   61 15 47  0             409795.3850   0.0470  0.050  -0.0176 0.20  
1518: 62 14 48  0   61 14 47  0             409795.3850   0.0470  0.050  -0.0176 0.04  
1519: 63 14 50  0   62 14 49  0             409795.3850  -0.0811  0.050  -0.0176 0.04  
1520: 63 14 50  0   62 13 49  0             409795.3850  -0.0811  0.050  -0.0176 0.21  
1521: 63 13 50  0   62 14 49  0             409795.3850  -0.0811  0.050  -0.0176 0.21  
1522: 63 13 50  0   62 13 49  0             409795.3850  -0.0811  0.050  -0.0176 0.04  
1523: 61 16 46  0   60 16 45  0             409796.3038   0.0449  0.050  -0.0006 0.04  
1524: 61 16 46  0   60 15 45  0             409796.3038   0.0449  0.050  -0.0006 0.20  
1525: 61 15 46  0   60 16 45  0             409796.3038   0.0449  0.050  -0.0006 0.20  
1526: 61 15 46  0   60 15 45  0             409796.3038   0.0449  0.050  -0.0006 0.04  
1527: 64 13 52  0   63 13 51  0             409796.3038  -0.0440  0.050  -0.0006 0.04  
1528: 64 13 52  0   63 12 51  0             409796.3038  -0.0440  0.050  -0.0006 0.21  
1529: 64 12 52  0   63 13 51  0             409796.3038  -0.0440  0.050  -0.0006 0.21  
1530: 64 12 52  0   63 12 51  0             409796.3038  -0.0440  0.050  -0.0006 0.04  
1531: 65 12 54  0   64 12 53  0             409797.7225  -0.0243  0.050  -0.0243 0.09  
1532: 65 12 54  0   64 11 53  0             409797.7225  -0.0243  0.050  -0.0243 0.41  
1533: 65 11 54  0   64 12 53  0             409797.7225  -0.0243  0.050  -0.0243 0.41  
1534: 65 11 54  0   64 11 53  0             409797.7225  -0.0243  0.050  -0.0243 0.09  
1535: 60 17 44  0   59 17 43  0             409798.6065   0.0020  0.050   0.0021 0.09  
1536: 60 17 44  0   59 16 43  0             409798.6065   0.0020  0.050   0.0021 0.41  
1537: 60 16 44  0   59 17 43  0             409798.6065   0.0020  0.050   0.0021 0.41  
1538: 60 16 44  0   59 16 43  0             409798.6065   0.0020  0.050   0.0021 0.09  
1539: 66 11 56  0   65 11 55  0             409799.4807   0.0107  0.050   0.0107 0.09  
1540: 66 11 56  0   65 10 55  0             409799.4807   0.0107  0.050   0.0107 0.41  
1541: 66 10 56  0   65 11 55  0             409799.4807   0.0107  0.050   0.0107 0.41  
1542: 66 10 56  0   65 10 55  0             409799.4807   0.0107  0.050   0.0107 0.09  
1543: 67 10 58  0   66 10 57  0             409801.3465  -0.0106  0.050  -0.0107 0.09  
1544: 67 10 58  0   66  9 57  0             409801.3465  -0.0106  0.050  -0.0107 0.41  
1545: 67  9 58  0   66 10 57  0             409801.3465  -0.0106  0.050  -0.0107 0.41  
1546: 67  9 58  0   66  9 57  0             409801.3465  -0.0106  0.050  -0.0107 0.09  
1547: 59 18 42  0   58 18 41  0             409803.1089   0.2479  0.050   0.0272 0.04  
1548: 59 18 42  0   58 17 41  0             409803.1089   0.2479  0.050   0.0272 0.19  
1549: 59 17 42  0   58 18 41  0             409803.1089   0.2479  0.050   0.0272 0.19  
1550: 59 17 42  0   58 17 41  0             409803.1089   0.2479  0.050   0.0272 0.04  
1551: 68  9 60  0   67  9 59  0             409803.1089  -0.1640  0.050   0.0272 0.05  
1552: 68  9 60  0   67  8 59  0             409803.1089  -0.1640  0.050   0.0272 0.22  
1553: 68  8 60  0   67  9 59  0             409803.1089  -0.1640  0.050   0.0272 0.22  
1554: 68  8 60  0   67  8 59  0             409803.1089  -0.1640  0.050   0.0272 0.05  
1555: 69  8 62  0   68  8 61  0             409805.1071   0.0066  0.050   0.0066 0.09  
1556: 69  8 62  0   68  7 61  0             409805.1071   0.0066  0.050   0.0066 0.41  
1557: 69  7 62  0   68  8 61  0             409805.1071   0.0066  0.050   0.0066 0.41  
1558: 69  7 62  0   68  7 61  0             409805.1071   0.0066  0.050   0.0066 0.09  
1559: 70  7 64  0   69  7 63  0             409806.7485   0.0109  0.050   0.0109 0.09  
1560: 70  7 64  0   69  6 63  0             409806.7485   0.0109  0.050   0.0109 0.41  
1561: 70  6 64  0   69  7 63  0             409806.7485   0.0109  0.050   0.0109 0.41  
1562: 70  6 64  0   69  6 63  0             409806.7485   0.0109  0.050   0.0109 0.09  
1563: 76  1 76  0   75  1 75  0             409807.9872   0.0105  0.050  -0.0443 0.04  
1564: 76  1 76  0   75  0 75  0             409807.9872   0.0105  0.050  -0.0443 0.22  
1565: 76  0 76  0   75  1 75  0             409807.9872   0.0105  0.050  -0.0443 0.22  
1566: 76  0 76  0   75  0 75  0             409807.9872   0.0105  0.050  -0.0443 0.04  
1567: 71  6 66  0   70  6 65  0             409807.9872  -0.1059  0.050  -0.0443 0.04  
1568: 71  6 66  0   70  5 65  0             409807.9872  -0.1059  0.050  -0.0443 0.20  
1569: 71  5 66  0   70  6 65  0             409807.9872  -0.1059  0.050  -0.0443 0.20  
1570: 71  5 66  0   70  5 65  0             409807.9872  -0.1059  0.050  -0.0443 0.04  
1571: 57 20 38  0   56 20 37  0             409819.8608  -0.0312  0.050  -0.0312 0.09  
1572: 57 20 38  0   56 19 37  0             409819.8608  -0.0312  0.050  -0.0312 0.41  
1573: 57 19 38  0   56 20 37  0             409819.8608  -0.0312  0.050  -0.0312 0.41  
1574: 57 19 38  0   56 19 37  0             409819.8608  -0.0312  0.050  -0.0312 0.09  
1575: 56 21 36  0   55 21 35  0             409834.7010  -0.0079  0.050  -0.0079 0.09  
1576: 56 21 36  0   55 20 35  0             409834.7010  -0.0079  0.050  -0.0079 0.41  
1577: 56 20 36  0   55 21 35  0             409834.7010  -0.0079  0.050  -0.0079 0.41  
1578: 56 20 36  0   55 20 35  0             409834.7010  -0.0079  0.050  -0.0079 0.09  
1579: 55 22 34  0   54 22 33  0             409855.7641  -0.0070  0.050  -0.0070 0.09  
1580: 55 22 34  0   54 21 33  0             409855.7641  -0.0070  0.050  -0.0070 0.41  
1581: 55 21 34  0   54 22 33  0             409855.7641  -0.0070  0.050  -0.0070 0.41  
1582: 55 21 34  0   54 21 33  0             409855.7641  -0.0070  0.050  -0.0070 0.09  
1583: 54 23 32  0   53 23 31  0             409885.4193  -0.0204  0.050  -0.0204 0.09  
1584: 54 23 32  0   53 22 31  0             409885.4193  -0.0204  0.050  -0.0204 0.41  
1585: 54 22 32  0   53 23 31  0             409885.4193  -0.0204  0.050  -0.0204 0.41  
1586: 54 22 32  0   53 22 31  0             409885.4193  -0.0204  0.050  -0.0204 0.09  
1587: 53 24 30  0   52 24 29  0             409927.1671  -0.0089  0.050  -0.0089 0.09  
1588: 53 24 30  0   52 23 29  0             409927.1671  -0.0089  0.050  -0.0089 0.41  
1589: 53 23 30  0   52 24 29  0             409927.1671  -0.0089  0.050  -0.0089 0.41  
1590: 53 23 30  0   52 23 29  0             409927.1671  -0.0089  0.050  -0.0089 0.09  
1591: 39 31  9  0   38 30  8  0             409974.8590  -0.0542  0.050               
1592: 52 25 28  0   51 25 27  0             409986.1858  -0.0136  0.050  -0.0137 0.10  
1593: 52 25 28  0   51 24 27  0             409986.1858  -0.0136  0.050  -0.0137 0.40  
1594: 52 24 28  0   51 25 27  0             409986.1858  -0.0136  0.050  -0.0137 0.40  
1595: 52 24 28  0   51 24 27  0             409986.1858  -0.0136  0.050  -0.0137 0.10  
1596: 51 26 26  0   50 26 25  0             410070.6325  -0.0114  0.050  -0.0114 0.10  
1597: 51 26 26  0   50 25 25  0             410070.6325  -0.0114  0.050  -0.0114 0.40  
1598: 51 25 26  0   50 26 25  0             410070.6325  -0.0114  0.050  -0.0114 0.40  
1599: 51 25 26  0   50 25 25  0             410070.6325  -0.0114  0.050  -0.0114 0.10  
1600: 45 40  6  0   44 40  5  0             410142.2412   0.1264  0.050   0.0755 0.50  
1601: 45 40  5  0   44 40  4  0             410142.2412   0.0245  0.050   0.0755 0.50  
1602: 50 27 24  0   49 27 23  0             410193.6690  -0.0274  0.050  -0.0274 0.10  
1603: 50 27 24  0   49 26 23  0             410193.6690  -0.0274  0.050  -0.0274 0.40  
1604: 50 26 24  0   49 27 23  0             410193.6690  -0.0274  0.050  -0.0274 0.40  
1605: 50 26 24  0   49 26 23  0             410193.6690  -0.0274  0.050  -0.0274 0.10  
1606: 43 31 12  0   42 31 11  0             410203.6490  -0.0693  0.050               
1607: 36 27  9  0   35 26 10  0             410205.5439   0.0322  0.050               
1608: 38 30  8  0   37 29  9  0             410213.8737  -0.0289  0.050               
1609: 49 28 22  0   48 28 21  0             410377.8359   0.0148  0.050   0.0149 0.10  
1610: 49 28 22  0   48 27 21  0             410377.8359   0.0148  0.050   0.0149 0.40  
1611: 49 27 22  0   48 28 21  0             410377.8359   0.0148  0.050   0.0149 0.40  
1612: 49 27 22  0   48 27 21  0             410377.8359   0.0148  0.050   0.0149 0.10  
1613: 48 28 20  0   47 29 19  0             410663.8738   0.0246  0.050   0.0228 0.44  
1614: 48 29 20  0   47 29 19  0             410663.8738   0.0241  0.050   0.0228 0.12  
1615: 48 29 20  0   47 28 19  0             410663.8738   0.0207  0.050   0.0228 0.44  
1616: 34 24 10  0   33 23 11  0             410674.6668   0.0124  0.050               
1617: 47 29 18  0   46 30 17  0             411133.1496   0.2517  0.050   0.0261 0.39  
1618: 47 30 18  0   46 30 17  0             411133.1496   0.1947  0.050   0.0261 0.11  
1619: 47 29 18  0   46 29 17  0             411133.1496  -0.1425  0.050   0.0261 0.11  
1620: 47 30 18  0   46 29 17  0             411133.1496  -0.1995  0.050   0.0261 0.39  
1621: 37 37  1  0   36 36  0  0             411213.2830   0.0016  0.050   0.0016 0.50  
1622: 37 37  0  0   36 36  1  0             411213.2830   0.0016  0.050   0.0016 0.50  
1623: 38 33  6  0   37 32  5  0             411236.8393  -0.0499  0.050               
1624: 38 33  5  0   37 32  6  0             411258.2317   0.0176  0.050               
1625: 44 31 13  0   43 31 12  0             411391.0123  -0.0554  0.050               
1626: 44 35 10  0   43 35  9  0             411528.9904   0.0278  0.050               
1627: 46 30 16  0   45 31 15  0             411956.0438  -0.0305  0.050               
1628: 46 31 16  0   45 31 15  0             411961.0610  -0.0496  0.050               
1629: 46 30 16  0   45 30 15  0             411985.0330   0.0253  0.050               
1630: 46 31 16  0   45 30 15  0             411990.0099  -0.0339  0.050               
1631: 32 19 13  0   31 17 14  0             412284.9606   0.3140  0.050   0.0894 0.50  
1632: 32 20 13  0   31 18 14  0             412284.9606  -0.1353  0.050   0.0894 0.50  
1633: 44 32 13  0   43 31 12  0             412573.4690   0.0847  0.050               
1634: 45 33 12  0   44 34 11  0             413023.1414   0.0704  0.050               
1635: 45 31 14  0   44 32 13  0             413036.6571   0.0355  0.050               
1636: 34 25 10  0   33 22 11  0             413108.6970  -0.0574  0.050               
1637: 34 27  8  0   33 24  9  0             413267.6242  -0.0055  0.050               
1638: 44 34 11  0   43 34 10  0             413451.0604  -0.0493  0.050               
1639: 38 34  5  0   37 33  4  0             413526.7895   0.0369  0.050               
1640: 38 34  4  0   37 33  5  0             413527.9893  -0.0253  0.050               
1641: 31 16 15  0   30 15 16  0             413554.8220   0.0339  0.050   0.0337 0.42  
1642: 31 16 15  0   30 14 16  0             413554.8220   0.0339  0.050   0.0337 0.08  
1643: 31 17 15  0   30 15 16  0             413554.8220   0.0335  0.050   0.0337 0.08  
1644: 31 17 15  0   30 14 16  0             413554.8220   0.0335  0.050   0.0337 0.42  
1645: 45 31 14  0   44 31 13  0             414219.0243   0.0863  0.050               
1646: 30 14 17  0   29 12 18  0             414275.5337   0.0207  0.050   0.0208 0.07  
1647: 30 14 17  0   29 11 18  0             414275.5337   0.0207  0.050   0.0208 0.43  
1648: 30 13 17  0   29 12 18  0             414275.5337   0.0207  0.050   0.0208 0.43  
1649: 30 13 17  0   29 11 18  0             414275.5337   0.0207  0.050   0.0208 0.07  
1650: 45 32 14  0   44 31 13  0             414487.1402  -0.0182  0.050               
1651: 43 32 12  0   42 31 11  0             414585.3815   0.0251  0.050               
1652: 63 15 49  0   62 15 48  0             415146.9965   0.3692  0.050   0.0451 0.03  
1653: 63 15 49  0   62 14 48  0             415146.9965   0.3692  0.050   0.0451 0.14  
1654: 63 14 49  0   62 15 48  0             415146.9965   0.3692  0.050   0.0451 0.14  
1655: 63 14 49  0   62 14 48  0             415146.9965   0.3692  0.050   0.0451 0.03  
1656: 64 14 51  0   63 14 50  0             415146.9965  -0.0534  0.050   0.0451 0.03  
1657: 64 14 51  0   63 13 50  0             415146.9965  -0.0534  0.050   0.0451 0.14  
1658: 64 13 51  0   63 14 50  0             415146.9965  -0.0534  0.050   0.0451 0.14  
1659: 64 13 51  0   63 13 50  0             415146.9965  -0.0534  0.050   0.0451 0.03  
1660: 62 16 47  0   61 16 46  0             415146.9965  -0.1828  0.050   0.0451 0.03  
1661: 62 16 47  0   61 15 46  0             415146.9965  -0.1828  0.050   0.0451 0.14  
1662: 62 15 47  0   61 16 46  0             415146.9965  -0.1828  0.050   0.0451 0.14  
1663: 62 15 47  0   61 15 46  0             415146.9965  -0.1828  0.050   0.0451 0.03  
1664: 61 17 45  0   60 17 44  0             415149.1169   0.0607  0.050   0.0608 0.09  
1665: 61 17 45  0   60 16 44  0             415149.1169   0.0607  0.050   0.0608 0.41  
1666: 61 16 45  0   60 17 44  0             415149.1169   0.0607  0.050   0.0608 0.41  
1667: 61 16 45  0   60 16 44  0             415149.1169   0.0607  0.050   0.0608 0.09  
1668: 66 12 55  0   65 12 54  0             415149.7518  -0.0123  0.050  -0.0124 0.09  
1669: 66 12 55  0   65 11 54  0             415149.7518  -0.0123  0.050  -0.0124 0.41  
1670: 66 11 55  0   65 12 54  0             415149.7518  -0.0123  0.050  -0.0124 0.41  
1671: 66 11 55  0   65 11 54  0             415149.7518  -0.0123  0.050  -0.0124 0.09  
1672: 67 11 57  0   66 11 56  0             415151.6342  -0.0143  0.050  -0.0143 0.09  
1673: 67 11 57  0   66 10 56  0             415151.6342  -0.0143  0.050  -0.0143 0.41  
1674: 67 10 57  0   66 11 56  0             415151.6342  -0.0143  0.050  -0.0143 0.41  
1675: 67 10 57  0   66 10 56  0             415151.6342  -0.0143  0.050  -0.0143 0.09  
1676: 60 18 43  0   59 18 42  0             415152.6778  -0.0292  0.050  -0.0293 0.09  
1677: 60 18 43  0   59 17 42  0             415152.6778  -0.0292  0.050  -0.0293 0.41  
1678: 60 17 43  0   59 18 42  0             415152.6778  -0.0292  0.050  -0.0293 0.41  
1679: 60 17 43  0   59 17 42  0             415152.6778  -0.0292  0.050  -0.0293 0.09  
1680: 68 10 59  0   67 10 58  0             415153.6792   0.0095  0.050   0.0096 0.09  
1681: 68 10 59  0   67  9 58  0             415153.6792   0.0095  0.050   0.0096 0.41  
1682: 68  9 59  0   67 10 58  0             415153.6792   0.0095  0.050   0.0096 0.41  
1683: 68  9 59  0   67  9 58  0             415153.6792   0.0095  0.050   0.0096 0.09  
1684: 69  9 61  0   68  9 60  0             415155.6898  -0.0071  0.050  -0.0071 0.09  
1685: 69  9 61  0   68  8 60  0             415155.6898  -0.0071  0.050  -0.0071 0.41  
1686: 69  8 61  0   68  9 60  0             415155.6898  -0.0071  0.050  -0.0071 0.41  
1687: 69  8 61  0   68  8 60  0             415155.6898  -0.0071  0.050  -0.0071 0.09  
1688: 70  8 63  0   69  8 62  0             415157.6166  -0.0006  0.050  -0.0006 0.09  
1689: 70  8 63  0   69  7 62  0             415157.6166  -0.0006  0.050  -0.0006 0.41  
1690: 70  7 63  0   69  8 62  0             415157.6166  -0.0006  0.050  -0.0006 0.41  
1691: 70  7 63  0   69  7 62  0             415157.6166  -0.0006  0.050  -0.0006 0.09  
1692: 59 19 41  0   58 19 40  0             415158.7542   0.0338  0.050   0.0338 0.09  
1693: 59 19 41  0   58 18 40  0             415158.7542   0.0338  0.050   0.0338 0.41  
1694: 59 18 41  0   58 19 40  0             415158.7542   0.0338  0.050   0.0338 0.41  
1695: 59 18 41  0   58 18 40  0             415158.7542   0.0338  0.050   0.0338 0.09  
1696: 71  7 65  0   70  7 64  0             415159.3232  -0.0079  0.050  -0.0079 0.08  
1697: 71  7 65  0   70  6 64  0             415159.3232  -0.0079  0.050  -0.0079 0.42  
1698: 71  6 65  0   70  7 64  0             415159.3232  -0.0079  0.050  -0.0079 0.42  
1699: 71  6 65  0   70  6 64  0             415159.3232  -0.0079  0.050  -0.0079 0.08  
1700: 72  6 67  0   71  6 66  0             415160.7550   0.0057  0.050  -0.0058 0.04  
1701: 72  6 67  0   71  5 66  0             415160.7550   0.0057  0.050  -0.0058 0.20  
1702: 72  5 67  0   71  6 66  0             415160.7550   0.0057  0.050  -0.0058 0.20  
1703: 72  5 67  0   71  5 66  0             415160.7550   0.0057  0.050  -0.0058 0.04  
1704: 77  1 77  0   76  1 76  0             415160.7550  -0.0159  0.050  -0.0058 0.04  
1705: 77  1 77  0   76  0 76  0             415160.7550  -0.0159  0.050  -0.0058 0.22  
1706: 77  0 77  0   76  1 76  0             415160.7550  -0.0159  0.050  -0.0058 0.22  
1707: 77  0 77  0   76  0 76  0             415160.7550  -0.0159  0.050  -0.0058 0.04  
1708: 58 20 39  0   57 20 38  0             415167.8943   0.0149  0.050   0.0149 0.09  
1709: 58 20 39  0   57 19 38  0             415167.8943   0.0149  0.050   0.0149 0.41  
1710: 58 19 39  0   57 20 38  0             415167.8943   0.0149  0.050   0.0149 0.41  
1711: 58 19 39  0   57 19 38  0             415167.8943   0.0149  0.050   0.0149 0.09  
1712: 57 21 37  0   56 21 36  0             415181.2455  -0.0018  0.050  -0.0018 0.09  
1713: 57 21 37  0   56 20 36  0             415181.2455  -0.0018  0.050  -0.0018 0.41  
1714: 57 20 37  0   56 21 36  0             415181.2455  -0.0018  0.050  -0.0018 0.41  
1715: 57 20 37  0   56 20 36  0             415181.2455  -0.0018  0.050  -0.0018 0.09  
1716: 56 22 35  0   55 22 34  0             415200.3032   0.0064  0.050   0.0064 0.09  
1717: 56 22 35  0   55 21 34  0             415200.3032   0.0064  0.050   0.0064 0.41  
1718: 56 21 35  0   55 22 34  0             415200.3032   0.0064  0.050   0.0064 0.41  
1719: 56 21 35  0   55 21 34  0             415200.3032   0.0064  0.050   0.0064 0.09  
1720: 55 23 33  0   54 23 32  0             415227.0970  -0.0134  0.050  -0.0134 0.09  
1721: 55 23 33  0   54 22 32  0             415227.0970  -0.0134  0.050  -0.0134 0.41  
1722: 55 22 33  0   54 23 32  0             415227.0970  -0.0134  0.050  -0.0134 0.41  
1723: 55 22 33  0   54 22 32  0             415227.0970  -0.0134  0.050  -0.0134 0.09  
1724: 54 24 31  0   53 24 30  0             415264.6961  -0.0080  0.050  -0.0080 0.09  
1725: 54 24 31  0   53 23 30  0             415264.6961  -0.0080  0.050  -0.0080 0.41  
1726: 54 23 31  0   53 24 30  0             415264.6961  -0.0080  0.050  -0.0080 0.41  
1727: 54 23 31  0   53 23 30  0             415264.6961  -0.0080  0.050  -0.0080 0.09  
1728: 53 25 29  0   52 25 28  0             415317.5532  -0.0088  0.050  -0.0089 0.10  
1729: 53 25 29  0   52 24 28  0             415317.5532  -0.0088  0.050  -0.0089 0.40  
1730: 53 24 29  0   52 25 28  0             415317.5532  -0.0088  0.050  -0.0089 0.40  
1731: 53 24 29  0   52 24 28  0             415317.5532  -0.0088  0.050  -0.0089 0.10  
1732: 52 26 27  0   51 26 26  0             415392.5546  -0.0039  0.050  -0.0040 0.10  
1733: 52 26 27  0   51 25 26  0             415392.5546  -0.0039  0.050  -0.0040 0.40  
1734: 52 25 27  0   51 26 26  0             415392.5546  -0.0039  0.050  -0.0040 0.40  
1735: 52 25 27  0   51 25 26  0             415392.5546  -0.0039  0.050  -0.0040 0.10  
1736: 51 27 25  0   50 27 24  0             415500.6305   0.0100  0.050   0.0100 0.10  
1737: 51 27 25  0   50 26 24  0             415500.6305   0.0100  0.050   0.0100 0.40  
1738: 51 26 25  0   50 27 24  0             415500.6305   0.0100  0.050   0.0100 0.40  
1739: 51 26 25  0   50 26 24  0             415500.6305   0.0100  0.050   0.0100 0.10  
1740: 50 28 23  0   49 28 22  0             415659.9098   0.0015  0.050   0.0016 0.10  
1741: 50 28 23  0   49 27 22  0             415659.9098   0.0015  0.050   0.0016 0.40  
1742: 50 27 23  0   49 28 22  0             415659.9098   0.0015  0.050   0.0016 0.40  
1743: 50 27 23  0   49 27 22  0             415659.9098   0.0015  0.050   0.0016 0.10  
1744: 38 35  4  0   37 34  3  0             415759.9652   0.0254  0.050  -0.0014 0.50  
1745: 38 35  3  0   37 34  4  0             415759.9652  -0.0282  0.050  -0.0014 0.50  
1746: 49 29 21  0   48 29 20  0             415902.3916   0.0107  0.050   0.0105 0.11  
1747: 49 28 21  0   48 29 20  0             415902.3916   0.0107  0.050   0.0105 0.39  
1748: 49 28 21  0   48 28 20  0             415902.3916   0.0103  0.050   0.0105 0.11  
1749: 49 29 21  0   48 28 20  0             415902.3916   0.0102  0.050   0.0105 0.39  
1750: 48 29 19  0   47 30 18  0             416288.8491   0.0402  0.050   0.0079 0.39  
1751: 48 30 19  0   47 30 18  0             416288.8491   0.0325  0.050   0.0079 0.11  
1752: 48 29 19  0   47 29 18  0             416288.8491  -0.0167  0.050   0.0079 0.11  
1753: 48 30 19  0   47 29 18  0             416288.8491  -0.0244  0.050   0.0079 0.39  
1754: 33 21 12  0   32 20 13  0             416339.3745   0.0611  0.050               
1755: 33 22 12  0   32 19 13  0             416354.3517  -0.0284  0.050               
1756: 37 28  9  0   36 27 10  0             416627.4928  -0.0025  0.050               
1757: 39 32  8  0   38 31  7  0             416794.5261   0.0092  0.050               
1758: 47 30 17  0   46 31 16  0             416946.4060   0.0331  0.050               
1759: 47 30 17  0   46 30 16  0             416951.3135  -0.0956  0.050               
1760: 47 31 17  0   46 30 16  0             416952.2603   0.0421  0.050               
1761: 38 36  3  0   37 35  2  0             417966.3536  -0.0011  0.050  -0.0019 0.50  
1762: 38 36  2  0   37 35  3  0             417966.3536  -0.0027  0.050  -0.0019 0.50  
1763: 46 31 15  0   45 32 14  0             418065.6777   0.0336  0.050               
1764: 32 18 14  0   31 17 15  0             418223.5564  -0.0425  0.050  -0.0548 0.42  
1765: 32 18 14  0   31 16 15  0             418223.5564  -0.0429  0.050  -0.0548 0.08  
1766: 32 19 14  0   31 17 15  0             418223.5564  -0.0666  0.050  -0.0548 0.08  
1767: 32 19 14  0   31 16 15  0             418223.5564  -0.0670  0.050  -0.0548 0.42  
1768: 39 32  7  0   38 31  8  0             418264.0650  -0.0258  0.050               
1769: 46 32 15  0   45 31 14  0             418387.5912  -0.0069  0.050               
1770: 31 15 16  0   30 14 17  0             419221.9463  -0.0914  0.050  -0.0915 0.42  
1771: 31 15 16  0   30 13 17  0             419221.9463  -0.0914  0.050  -0.0915 0.08  
1772: 31 16 16  0   30 14 17  0             419221.9463  -0.0914  0.050  -0.0915 0.08  
1773: 31 16 16  0   30 13 17  0             419221.9463  -0.0914  0.050  -0.0915 0.42  
1774: 39 31  8  0   38 30  9  0             419438.8101  -0.0149  0.050               
1775: 34 23 11  0   33 22 12  0             419495.2186   0.0073  0.050               
1776: 30 13 18  0   29 11 19  0             419815.1044  -0.0470  0.050  -0.0471 0.07  
1777: 30 13 18  0   29 10 19  0             419815.1044  -0.0470  0.050  -0.0471 0.43  
1778: 30 12 18  0   29 11 19  0             419815.1044  -0.0470  0.050  -0.0471 0.43  
1779: 30 12 18  0   29 10 19  0             419815.1044  -0.0470  0.050  -0.0471 0.07  
1780: 42 32 11  0   41 31 10  0             419884.8737  -0.0616  0.050               
1781: 39 33  7  0   38 32  6  0             419964.8135   0.0152  0.050               
1782: 39 33  6  0   38 32  7  0             420119.8797   0.0404  0.050               
1783: 38 37  2  0   37 36  1  0             420158.4532   0.0050  0.050   0.0050 0.50  
1784: 38 37  1  0   37 36  2  0             420158.4532   0.0049  0.050   0.0050 0.50  
1785: 35 27  9  0   34 24 10  0             420384.7988  -0.0191  0.050               
1786: 64 15 50  0   63 15 49  0             420497.8891   0.0993  0.050  -0.0001 0.04  
1787: 64 15 50  0   63 14 49  0             420497.8891   0.0993  0.050  -0.0001 0.21  
1788: 64 14 50  0   63 15 49  0             420497.8891   0.0993  0.050  -0.0001 0.21  
1789: 64 14 50  0   63 14 49  0             420497.8891   0.0993  0.050  -0.0001 0.04  
1790: 63 16 48  0   62 16 47  0             420497.8891  -0.1009  0.050  -0.0001 0.04  
1791: 63 16 48  0   62 15 47  0             420497.8891  -0.1009  0.050  -0.0001 0.20  
1792: 63 15 48  0   62 16 47  0             420497.8891  -0.1009  0.050  -0.0001 0.20  
1793: 63 15 48  0   62 15 47  0             420497.8891  -0.1009  0.050  -0.0001 0.04  
1794: 62 17 46  0   61 17 45  0             420499.6793   0.2562  0.050   0.0390 0.04  
1795: 62 17 46  0   61 16 45  0             420499.6793   0.2562  0.050   0.0390 0.20  
1796: 62 16 46  0   61 17 45  0             420499.6793   0.2562  0.050   0.0390 0.20  
1797: 62 16 46  0   61 16 45  0             420499.6793   0.2562  0.050   0.0390 0.04  
1798: 66 13 54  0   65 13 53  0             420499.6793  -0.1666  0.050   0.0390 0.04  
1799: 66 13 54  0   65 12 53  0             420499.6793  -0.1666  0.050   0.0390 0.21  
1800: 66 12 54  0   65 13 53  0             420499.6793  -0.1666  0.050   0.0390 0.21  
1801: 66 12 54  0   65 12 53  0             420499.6793  -0.1666  0.050   0.0390 0.04  
1802: 67 12 56  0   66 12 55  0             420501.6181  -0.0116  0.050  -0.0116 0.09  
1803: 67 12 56  0   66 11 55  0             420501.6181  -0.0116  0.050  -0.0116 0.41  
1804: 67 11 56  0   66 12 55  0             420501.6181  -0.0116  0.050  -0.0116 0.41  
1805: 67 11 56  0   66 11 55  0             420501.6181  -0.0116  0.050  -0.0116 0.09  
1806: 61 18 44  0   60 18 43  0             420502.5573   0.0515  0.050   0.0516 0.09  
1807: 61 18 44  0   60 17 43  0             420502.5573   0.0515  0.050   0.0516 0.41  
1808: 61 17 44  0   60 18 43  0             420502.5573   0.0515  0.050   0.0516 0.41  
1809: 61 17 44  0   60 17 43  0             420502.5573   0.0515  0.050   0.0516 0.09  
1810: 68 11 58  0   67 11 57  0             420503.6946   0.0229  0.050   0.0230 0.09  
1811: 68 11 58  0   67 10 57  0             420503.6946   0.0229  0.050   0.0230 0.41  
1812: 68 10 58  0   67 11 57  0             420503.6946   0.0229  0.050   0.0230 0.41  
1813: 68 10 58  0   67 10 57  0             420503.6946   0.0229  0.050   0.0230 0.09  
1814: 69 10 60  0   68 10 59  0             420505.8260   0.0018  0.050   0.0019 0.09  
1815: 69 10 60  0   68  9 59  0             420505.8260   0.0018  0.050   0.0019 0.41  
1816: 69  9 60  0   68 10 59  0             420505.8260   0.0018  0.050   0.0019 0.41  
1817: 69  9 60  0   68  9 59  0             420505.8260   0.0018  0.050   0.0019 0.09  
1818: 60 19 42  0   59 19 41  0             420507.8970   0.1181  0.050   0.0202 0.04  
1819: 60 19 42  0   59 18 41  0             420507.8970   0.1181  0.050   0.0202 0.19  
1820: 60 18 42  0   59 19 41  0             420507.8970   0.1181  0.050   0.0202 0.19  
1821: 60 18 42  0   59 18 41  0             420507.8970   0.1181  0.050   0.0202 0.04  
1822: 70  9 62  0   69  9 61  0             420507.8970  -0.0644  0.050   0.0202 0.05  
1823: 70  9 62  0   69  8 61  0             420507.8970  -0.0644  0.050   0.0202 0.22  
1824: 70  8 62  0   69  9 61  0             420507.8970  -0.0644  0.050   0.0202 0.22  
1825: 70  8 62  0   69  8 61  0             420507.8970  -0.0644  0.050   0.0202 0.05  
1826: 71  8 64  0   70  8 63  0             420509.9978   0.0242  0.050   0.0243 0.09  
1827: 71  8 64  0   70  7 63  0             420509.9978   0.0242  0.050   0.0243 0.41  
1828: 71  7 64  0   70  8 63  0             420509.9978   0.0242  0.050   0.0243 0.41  
1829: 71  7 64  0   70  7 63  0             420509.9978   0.0242  0.050   0.0243 0.09  
1830: 72  7 66  0   71  7 65  0             420511.7670   0.0035  0.050   0.0036 0.08  
1831: 72  7 66  0   71  6 65  0             420511.7670   0.0035  0.050   0.0036 0.42  
1832: 72  6 66  0   71  7 65  0             420511.7670   0.0035  0.050   0.0036 0.42  
1833: 72  6 66  0   71  6 65  0             420511.7670   0.0035  0.050   0.0036 0.08  
1834: 73  6 68  0   72  6 67  0             420513.3390   0.0953  0.050   0.0112 0.04  
1835: 73  6 68  0   72  5 67  0             420513.3390   0.0953  0.050   0.0112 0.20  
1836: 73  5 68  0   72  6 67  0             420513.3390   0.0953  0.050   0.0112 0.20  
1837: 73  5 68  0   72  5 67  0             420513.3390   0.0953  0.050   0.0112 0.04  
1838: 78  1 78  0   77  1 77  0             420513.3390  -0.0638  0.050   0.0112 0.04  
1839: 78  1 78  0   77  0 77  0             420513.3390  -0.0638  0.050   0.0112 0.22  
1840: 78  0 78  0   77  1 77  0             420513.3390  -0.0638  0.050   0.0112 0.22  
1841: 78  0 78  0   77  0 77  0             420513.3390  -0.0638  0.050   0.0112 0.04  
1842: 58 21 38  0   57 21 37  0             420527.9841  -0.0179  0.050  -0.0180 0.09  
1843: 58 21 38  0   57 20 37  0             420527.9841  -0.0179  0.050  -0.0180 0.41  
1844: 58 20 38  0   57 21 37  0             420527.9841  -0.0179  0.050  -0.0180 0.41  
1845: 58 20 38  0   57 20 37  0             420527.9841  -0.0179  0.050  -0.0180 0.09  
1846: 57 22 36  0   56 22 35  0             420545.2271  -0.0051  0.050  -0.0052 0.09  
1847: 57 22 36  0   56 21 35  0             420545.2271  -0.0051  0.050  -0.0052 0.41  
1848: 57 21 36  0   56 22 35  0             420545.2271  -0.0051  0.050  -0.0052 0.41  
1849: 57 21 36  0   56 21 35  0             420545.2271  -0.0051  0.050  -0.0052 0.09  
1850: 56 23 34  0   55 23 33  0             420569.5116   0.0178  0.050   0.0178 0.09  
1851: 56 23 34  0   55 22 33  0             420569.5116   0.0178  0.050   0.0178 0.41  
1852: 56 22 34  0   55 23 33  0             420569.5116   0.0178  0.050   0.0178 0.41  
1853: 56 22 34  0   55 22 33  0             420569.5116   0.0178  0.050   0.0178 0.09  
1854: 55 24 32  0   54 24 31  0             420603.4459   0.0171  0.050   0.0172 0.09  
1855: 55 24 32  0   54 23 31  0             420603.4459   0.0171  0.050   0.0172 0.41  
1856: 55 23 32  0   54 24 31  0             420603.4459   0.0171  0.050   0.0172 0.41  
1857: 55 23 32  0   54 23 31  0             420603.4459   0.0171  0.050   0.0172 0.09  
1858: 54 25 30  0   53 25 29  0             420650.9012  -0.0130  0.050  -0.0130 0.10  
1859: 54 25 30  0   53 24 29  0             420650.9012  -0.0130  0.050  -0.0130 0.40  
1860: 54 24 30  0   53 25 29  0             420650.9012  -0.0130  0.050  -0.0130 0.40  
1861: 54 24 30  0   53 24 29  0             420650.9012  -0.0130  0.050  -0.0130 0.10  
1862: 53 26 28  0   52 26 27  0             420717.8457   0.0415  0.050   0.0415 0.10  
1863: 53 26 28  0   52 25 27  0             420717.8457   0.0415  0.050   0.0415 0.40  
1864: 53 25 28  0   52 26 27  0             420717.8457   0.0415  0.050   0.0415 0.40  
1865: 53 25 28  0   52 25 27  0             420717.8457   0.0415  0.050   0.0415 0.10  
1866: 52 27 26  0   51 27 25  0             420813.2165  -0.0200  0.050  -0.0201 0.10  
1867: 52 27 26  0   51 26 25  0             420813.2165  -0.0200  0.050  -0.0201 0.40  
1868: 52 26 26  0   51 27 25  0             420813.2165  -0.0200  0.050  -0.0201 0.40  
1869: 52 26 26  0   51 26 25  0             420813.2165  -0.0200  0.050  -0.0201 0.10  
1870: 51 28 24  0   50 28 23  0             420952.0731   0.0077  0.050   0.0077 0.10  
1871: 51 28 24  0   50 27 23  0             420952.0731   0.0077  0.050   0.0077 0.40  
1872: 51 27 24  0   50 28 23  0             420952.0731   0.0077  0.050   0.0077 0.40  
1873: 51 27 24  0   50 27 23  0             420952.0731   0.0077  0.050   0.0077 0.10  
1874: 50 29 22  0   49 29 21  0             421159.7104   0.0133  0.050   0.0133 0.11  
1875: 50 29 22  0   49 28 21  0             421159.7104   0.0132  0.050   0.0133 0.39  
1876: 50 28 22  0   49 29 21  0             421159.7104   0.0133  0.050   0.0133 0.39  
1877: 50 28 22  0   49 28 21  0             421159.7104   0.0132  0.050   0.0133 0.11  
1878: 49 29 20  0   48 30 19  0             421482.6330   0.0163  0.050   0.0120 0.39  
1879: 49 30 20  0   48 30 19  0             421482.6330   0.0153  0.050   0.0120 0.11  
1880: 49 29 20  0   48 29 19  0             421482.6330   0.0085  0.050   0.0120 0.11  
1881: 49 30 20  0   48 29 19  0             421482.6330   0.0075  0.050   0.0120 0.39  
1882: 48 30 18  0   47 31 17  0             422014.0803   0.0142  0.050  -0.0140 0.77  
1883: 48 31 18  0   47 31 17  0             422014.0803  -0.1069  0.050  -0.0140 0.23  
1884: 48 31 18  0   47 30 17  0             422015.0267   0.0303  0.050               
1885: 38 38  1  0   37 37  0  0             422343.5280   0.0280  0.050   0.0280 0.50  
1886: 38 38  0  0   37 37  1  0             422343.5280   0.0280  0.050   0.0280 0.50  
1887: 39 34  6  0   38 33  5  0             422386.4935  -0.0311  0.050               
1888: 39 34  5  0   38 33  6  0             422398.4641   0.0087  0.050               
1889: 33 21 13  0   32 19 14  0             422601.6655  -0.0396  0.050               
1890: 40 32  9  0   39 31  8  0             422746.0813   0.0456  0.050               
1891: 47 31 16  0   46 32 15  0             422944.8430   0.0257  0.050               
1892: 47 32 16  0   46 31 15  0             423008.2835  -0.0160  0.050               
1893: 35 26 10  0   34 23 11  0             423282.4770   0.0969  0.050               
1894: 46 32 14  0   45 33 13  0             423889.8533  -0.0818  0.050               
1895: 41 32 10  0   40 31  9  0             423929.5970  -0.0263  0.050               
1896: 32 17 15  0   31 16 16  0             424024.7105  -0.0828  0.050  -0.0833 0.42  
1897: 32 17 15  0   31 15 16  0             424024.7105  -0.0828  0.050  -0.0833 0.08  
1898: 32 18 15  0   31 16 16  0             424024.7105  -0.0838  0.050  -0.0833 0.08  
1899: 32 18 15  0   31 15 16  0             424024.7105  -0.0838  0.050  -0.0833 0.42  
1900: 45 33 13  0   44 32 12  0             425626.9629  -0.0207  0.050               
1901: 64 16 49  0   63 16 48  0             425848.7390   0.0547  0.050  -0.0137 0.04  
1902: 64 16 49  0   63 15 48  0             425848.7390   0.0547  0.050  -0.0137 0.20  
1903: 64 15 49  0   63 16 48  0             425848.7390   0.0547  0.050  -0.0137 0.20  
1904: 64 15 49  0   63 15 48  0             425848.7390   0.0547  0.050  -0.0137 0.04  
1905: 65 15 51  0   64 15 50  0             425848.7390  -0.0812  0.050  -0.0137 0.04  
1906: 65 15 51  0   64 14 50  0             425848.7390  -0.0812  0.050  -0.0137 0.21  
1907: 65 14 51  0   64 15 50  0             425848.7390  -0.0812  0.050  -0.0137 0.21  
1908: 65 14 51  0   64 14 50  0             425848.7390  -0.0812  0.050  -0.0137 0.04  
1909: 63 17 47  0   62 17 46  0             425849.7265   0.0302  0.050  -0.0217 0.04  
1910: 63 17 47  0   62 16 46  0             425849.7265   0.0302  0.050  -0.0217 0.20  
1911: 63 16 47  0   62 17 46  0             425849.7265   0.0302  0.050  -0.0217 0.20  
1912: 63 16 47  0   62 16 46  0             425849.7265   0.0302  0.050  -0.0217 0.04  
1913: 66 14 53  0   65 14 52  0             425849.7265  -0.0717  0.050  -0.0217 0.04  
1914: 66 14 53  0   65 13 52  0             425849.7265  -0.0717  0.050  -0.0217 0.21  
1915: 66 13 53  0   65 14 52  0             425849.7265  -0.0717  0.050  -0.0217 0.21  
1916: 66 13 53  0   65 13 52  0             425849.7265  -0.0717  0.050  -0.0217 0.04  
1917: 67 13 55  0   66 13 54  0             425851.3383  -0.0337  0.050  -0.0338 0.09  
1918: 67 13 55  0   66 12 54  0             425851.3383  -0.0337  0.050  -0.0338 0.41  
1919: 67 12 55  0   66 13 54  0             425851.3383  -0.0337  0.050  -0.0338 0.41  
1920: 67 12 55  0   66 12 54  0             425851.3383  -0.0337  0.050  -0.0338 0.09  
1921: 62 18 45  0   61 18 44  0             425852.2343  -0.0094  0.050  -0.0094 0.09  
1922: 62 18 45  0   61 17 44  0             425852.2343  -0.0094  0.050  -0.0094 0.41  
1923: 62 17 45  0   61 18 44  0             425852.2343  -0.0094  0.050  -0.0094 0.41  
1924: 62 17 45  0   61 17 44  0             425852.2343  -0.0094  0.050  -0.0094 0.09  
1925: 68 11 57  0   67 11 56  0             425853.3811   0.0405  0.050   0.0405 0.09  
1926: 68 12 57  0   67 12 56  0             425853.3811   0.0405  0.050   0.0405 0.09  
1927: 68 12 57  0   67 11 56  0             425853.3811   0.0405  0.050   0.0405 0.41  
1928: 68 11 57  0   67 12 56  0             425853.3811   0.0405  0.050   0.0405 0.41  
1929: 69 11 59  0   68 11 58  0             425855.5175  -0.0191  0.050  -0.0191 0.09  
1930: 69 11 59  0   68 10 58  0             425855.5175  -0.0191  0.050  -0.0191 0.41  
1931: 69 10 59  0   68 11 58  0             425855.5175  -0.0191  0.050  -0.0191 0.41  
1932: 69 10 59  0   68 10 58  0             425855.5175  -0.0191  0.050  -0.0191 0.09  
1933: 61 19 43  0   60 19 42  0             425856.8045  -0.0212  0.050  -0.0213 0.09  
1934: 61 19 43  0   60 18 42  0             425856.8045  -0.0212  0.050  -0.0213 0.41  
1935: 61 18 43  0   60 19 42  0             425856.8045  -0.0212  0.050  -0.0213 0.41  
1936: 61 18 43  0   60 18 42  0             425856.8045  -0.0212  0.050  -0.0213 0.09  
1937: 70 10 61  0   69 10 60  0             425857.8131  -0.0052  0.050  -0.0053 0.09  
1938: 70 10 61  0   69  9 60  0             425857.8131  -0.0052  0.050  -0.0053 0.41  
1939: 70  9 61  0   69 10 60  0             425857.8131  -0.0052  0.050  -0.0053 0.41  
1940: 70  9 61  0   69  9 60  0             425857.8131  -0.0052  0.050  -0.0053 0.09  
1941: 71  9 63  0   70  9 62  0             425860.0759   0.0117  0.050   0.0118 0.09  
1942: 71  9 63  0   70  8 62  0             425860.0759   0.0117  0.050   0.0118 0.41  
1943: 71  8 63  0   70  9 62  0             425860.0759   0.0117  0.050   0.0118 0.41  
1944: 71  8 63  0   70  8 62  0             425860.0759   0.0117  0.050   0.0118 0.09  
1945: 72  8 65  0   71  8 64  0             425862.1693   0.0023  0.050   0.0024 0.09  
1946: 72  8 65  0   71  7 64  0             425862.1693   0.0023  0.050   0.0024 0.41  
1947: 72  7 65  0   71  8 64  0             425862.1693   0.0023  0.050   0.0024 0.41  
1948: 72  7 65  0   71  7 64  0             425862.1693   0.0023  0.050   0.0024 0.09  
1949: 60 20 41  0   59 20 40  0             425864.0655  -0.0310  0.050   0.0041 0.04  
1950: 60 20 41  0   59 19 40  0             425864.0655  -0.0310  0.050   0.0041 0.19  
1951: 60 19 41  0   59 20 40  0             425864.0655  -0.0310  0.050   0.0041 0.19  
1952: 60 19 41  0   59 19 40  0             425864.0655  -0.0310  0.050   0.0041 0.04  
1953: 73  7 67  0   72  7 66  0             425864.0655   0.0333  0.050   0.0041 0.05  
1954: 73  7 67  0   72  6 66  0             425864.0655   0.0333  0.050   0.0041 0.23  
1955: 73  6 67  0   72  7 66  0             425864.0655   0.0333  0.050   0.0041 0.23  
1956: 73  6 67  0   72  6 66  0             425864.0655   0.0333  0.050   0.0041 0.05  
1957: 59 21 39  0   58 21 38  0             425874.9371   0.0087  0.050   0.0087 0.09  
1958: 59 21 39  0   58 20 38  0             425874.9371   0.0087  0.050   0.0087 0.41  
1959: 59 20 39  0   58 21 38  0             425874.9371   0.0087  0.050   0.0087 0.41  
1960: 59 20 39  0   58 20 38  0             425874.9371   0.0087  0.050   0.0087 0.09  
1961: 58 22 37  0   57 22 36  0             425890.5217   0.0146  0.050   0.0146 0.09  
1962: 58 22 37  0   57 21 36  0             425890.5217   0.0146  0.050   0.0146 0.41  
1963: 58 21 37  0   57 22 36  0             425890.5217   0.0146  0.050   0.0146 0.41  
1964: 58 21 37  0   57 21 36  0             425890.5217   0.0146  0.050   0.0146 0.09  
1965: 57 23 35  0   56 23 34  0             425912.4494  -0.0266  0.050  -0.0267 0.09  
1966: 57 23 35  0   56 22 34  0             425912.4494  -0.0266  0.050  -0.0267 0.41  
1967: 57 22 35  0   56 23 34  0             425912.4494  -0.0266  0.050  -0.0267 0.41  
1968: 57 22 35  0   56 22 34  0             425912.4494  -0.0266  0.050  -0.0267 0.09  
1969: 56 24 33  0   55 24 32  0             425943.1873   0.0252  0.050   0.0253 0.09  
1970: 56 24 33  0   55 23 32  0             425943.1873   0.0252  0.050   0.0253 0.41  
1971: 56 23 33  0   55 24 32  0             425943.1873   0.0252  0.050   0.0253 0.41  
1972: 56 23 33  0   55 23 32  0             425943.1873   0.0252  0.050   0.0253 0.09  
1973: 55 25 31  0   54 25 30  0             425985.9312  -0.0059  0.050  -0.0060 0.09  
1974: 55 25 31  0   54 24 30  0             425985.9312  -0.0059  0.050  -0.0060 0.41  
1975: 55 24 31  0   54 25 30  0             425985.9312  -0.0059  0.050  -0.0060 0.41  
1976: 55 24 31  0   54 24 30  0             425985.9312  -0.0059  0.050  -0.0060 0.09  
1977: 54 26 29  0   53 26 28  0             426045.8354   0.0142  0.050   0.0143 0.10  
1978: 54 26 29  0   53 25 28  0             426045.8354   0.0142  0.050   0.0143 0.40  
1979: 54 25 29  0   53 26 28  0             426045.8354   0.0142  0.050   0.0143 0.40  
1980: 54 25 29  0   53 25 28  0             426045.8354   0.0142  0.050   0.0143 0.10  
1981: 53 27 27  0   52 27 26  0             426130.4887  -0.0317  0.050  -0.0318 0.10  
1982: 53 27 27  0   52 26 26  0             426130.4887  -0.0317  0.050  -0.0318 0.40  
1983: 53 26 27  0   52 27 26  0             426130.4887  -0.0317  0.050  -0.0318 0.40  
1984: 53 26 27  0   52 26 26  0             426130.4887  -0.0317  0.050  -0.0318 0.10  
1985: 52 28 25  0   51 28 24  0             426252.3227   0.0101  0.050   0.0102 0.10  
1986: 52 28 25  0   51 27 24  0             426252.3227   0.0101  0.050   0.0102 0.40  
1987: 52 27 25  0   51 28 24  0             426252.3227   0.0101  0.050   0.0102 0.40  
1988: 52 27 25  0   51 27 24  0             426252.3227   0.0101  0.050   0.0102 0.10  
1989: 46 33 14  0   45 32 13  0             426288.1360   0.0442  0.050               
1990: 51 29 23  0   50 29 22  0             426431.6806   0.0093  0.050   0.0093 0.10  
1991: 51 29 23  0   50 28 22  0             426431.6806   0.0093  0.050   0.0093 0.40  
1992: 51 28 23  0   50 29 22  0             426431.6806   0.0093  0.050   0.0093 0.40  
1993: 51 28 23  0   50 28 22  0             426431.6806   0.0093  0.050   0.0093 0.10  
1994: 34 23 12  0   33 20 13  0             426515.9707  -0.0092  0.050               
1995: 46 33 13  0   45 34 12  0             426670.9556   0.0164  0.050               
1996: 50 29 21  0   49 30 20  0             426704.8289   0.0068  0.050   0.0063 0.39  
1997: 50 30 21  0   49 30 20  0             426704.8289   0.0067  0.050   0.0063 0.11  
1998: 50 29 21  0   49 29 20  0             426704.8289   0.0058  0.050   0.0063 0.11  
1999: 50 30 21  0   49 29 20  0             426704.8289   0.0057  0.050   0.0063 0.39  
2000: 39 36  4  0   38 35  3  0             426892.4911   0.0032  0.050  -0.0106 0.50  
2001: 39 36  3  0   38 35  4  0             426892.4911  -0.0244  0.050  -0.0106 0.50  
2002: 49 30 19  0   48 31 18  0             427141.3248   0.0749  0.050   0.0058 0.39  
2003: 49 31 19  0   48 31 18  0             427141.3248   0.0578  0.050   0.0058 0.11  
2004: 49 30 19  0   48 30 18  0             427141.3248  -0.0462  0.050   0.0058 0.11  
2005: 49 31 19  0   48 30 18  0             427141.3248  -0.0633  0.050   0.0058 0.39  
2006: 48 31 17  0   47 32 16  0             427886.7655  -0.0128  0.050               
2007: 48 32 17  0   47 31 16  0             427898.1936   0.0398  0.050               
2008: 40 33  8  0   39 32  7  0             428273.5964  -0.0057  0.050               
2009: 44 33 11  0   43 33 10  0             428275.2167   0.0242  0.050               
2010: 47 32 15  0   46 33 14  0             429092.4592  -0.0044  0.050               
2011: 39 37  3  0   38 36  2  0             429096.9671  -0.0262  0.050  -0.0267 0.50  
2012: 39 37  2  0   38 36  3  0             429096.9671  -0.0270  0.050  -0.0267 0.50  
2013: 40 33  7  0   39 32  8  0             429183.9229  -0.0033  0.050               
2014: 40 32  8  0   39 31  9  0             429186.4159  -0.0186  0.050               
2015: 47 33 15  0   46 33 14  0             429190.3070   0.0841  0.050               
2016: 47 33 15  0   46 32 14  0             429655.4331   0.0462  0.050               
2017: 40 34  7  0   39 33  6  0             431155.7671  -0.0342  0.050               
2018: 65 16 50  0   64 16 49  0             431199.5770   0.3212  0.050  -0.0349 0.03  
2019: 65 16 50  0   64 15 49  0             431199.5770   0.3212  0.050  -0.0349 0.14  
2020: 65 15 50  0   64 16 49  0             431199.5770   0.3212  0.050  -0.0349 0.14  
2021: 65 15 50  0   64 15 49  0             431199.5770   0.3212  0.050  -0.0349 0.03  
2022: 66 15 52  0   65 15 51  0             431199.5770  -0.1371  0.050  -0.0349 0.03  
2023: 66 15 52  0   65 14 51  0             431199.5770  -0.1371  0.050  -0.0349 0.14  
2024: 66 14 52  0   65 15 51  0             431199.5770  -0.1371  0.050  -0.0349 0.14  
2025: 66 14 52  0   65 14 51  0             431199.5770  -0.1371  0.050  -0.0349 0.03  
2026: 64 17 48  0   63 17 47  0             431199.5770  -0.2901  0.050  -0.0349 0.03  
2027: 64 17 48  0   63 16 47  0             431199.5770  -0.2901  0.050  -0.0349 0.14  
2028: 64 16 48  0   63 17 47  0             431199.5770  -0.2901  0.050  -0.0349 0.14  
2029: 64 16 48  0   63 16 47  0             431199.5770  -0.2901  0.050  -0.0349 0.03  
2030: 63 18 46  0   62 18 45  0             431201.9007  -0.0085  0.050  -0.0086 0.09  
2031: 63 18 46  0   62 17 45  0             431201.9007  -0.0085  0.050  -0.0086 0.41  
2032: 63 17 46  0   62 18 45  0             431201.9007  -0.0085  0.050  -0.0086 0.41  
2033: 63 17 46  0   62 17 45  0             431201.9007  -0.0085  0.050  -0.0086 0.09  
2034: 68 13 56  0   67 13 55  0             431202.8076   0.0624  0.050   0.0624 0.09  
2035: 68 13 56  0   67 12 55  0             431202.8076   0.0624  0.050   0.0624 0.41  
2036: 68 12 56  0   67 13 55  0             431202.8076   0.0624  0.050   0.0624 0.41  
2037: 68 12 56  0   67 12 55  0             431202.8076   0.0624  0.050   0.0624 0.09  
2038: 69 12 58  0   68 12 57  0             431204.8625  -0.0314  0.050  -0.0314 0.09  
2039: 69 12 58  0   68 11 57  0             431204.8625  -0.0314  0.050  -0.0314 0.41  
2040: 69 11 58  0   68 12 57  0             431204.8625  -0.0314  0.050  -0.0314 0.41  
2041: 69 11 58  0   68 11 57  0             431204.8625  -0.0314  0.050  -0.0314 0.09  
2042: 62 19 44  0   61 19 43  0             431205.8442   0.0000  0.050   0.0001 0.09  
2043: 62 19 44  0   61 18 43  0             431205.8442   0.0000  0.050   0.0001 0.41  
2044: 62 18 44  0   61 19 43  0             431205.8442   0.0000  0.050   0.0001 0.41  
2045: 62 18 44  0   61 18 43  0             431205.8442   0.0000  0.050   0.0001 0.09  
2046: 70 11 60  0   69 11 59  0             431207.2793   0.0382  0.050   0.0382 0.09  
2047: 70 11 60  0   69 10 59  0             431207.2793   0.0382  0.050   0.0382 0.41  
2048: 70 10 60  0   69 11 59  0             431207.2793   0.0382  0.050   0.0382 0.41  
2049: 70 10 60  0   69 10 59  0             431207.2793   0.0382  0.050   0.0382 0.09  
2050: 71 10 62  0   70 10 61  0             431209.6456  -0.0043  0.050  -0.0043 0.09  
2051: 71 10 62  0   70  9 61  0             431209.6456  -0.0043  0.050  -0.0043 0.41  
2052: 71  9 62  0   70 10 61  0             431209.6456  -0.0043  0.050  -0.0043 0.41  
2053: 71  9 62  0   70  9 61  0             431209.6456  -0.0043  0.050  -0.0043 0.09  
2054: 72  9 64  0   71  9 63  0             431212.1322   0.1295  0.050   0.0044 0.05  
2055: 72  9 64  0   71  8 63  0             431212.1322   0.1295  0.050   0.0044 0.22  
2056: 72  8 64  0   71  9 63  0             431212.1322   0.1295  0.050   0.0044 0.22  
2057: 72  8 64  0   71  8 63  0             431212.1322   0.1295  0.050   0.0044 0.05  
2058: 61 20 42  0   60 20 41  0             431212.1322  -0.1397  0.050   0.0044 0.04  
2059: 61 20 42  0   60 19 41  0             431212.1322  -0.1397  0.050   0.0044 0.19  
2060: 61 19 42  0   60 20 41  0             431212.1322  -0.1397  0.050   0.0044 0.19  
2061: 61 19 42  0   60 19 41  0             431212.1322  -0.1397  0.050   0.0044 0.04  
2062: 73  8 66  0   72  7 65  0             431214.2565   0.0611  0.050   0.0611 0.41  
2063: 73  7 66  0   72  8 65  0             431214.2565   0.0611  0.050   0.0611 0.41  
2064: 73  7 66  0   72  7 65  0             431214.2565   0.0611  0.050   0.0611 0.09  
2065: 73  8 66  0   72  8 65  0             431214.2565   0.0611  0.050   0.0611 0.09  
2066: 74  7 68  0   73  7 67  0             431216.1612   0.0258  0.050   0.0259 0.08  
2067: 74  7 68  0   73  6 67  0             431216.1612   0.0258  0.050   0.0259 0.42  
2068: 74  6 68  0   73  7 67  0             431216.1612   0.0258  0.050   0.0259 0.42  
2069: 74  6 68  0   73  6 67  0             431216.1612   0.0258  0.050   0.0259 0.08  
2070: 79  2 78  0   78  2 77  0             431219.6167   0.3008  0.050   0.0425 0.03  
2071: 79  2 78  0   78  1 77  0             431219.6167   0.3008  0.050   0.0425 0.14  
2072: 79  1 78  0   78  2 77  0             431219.6167   0.3008  0.050   0.0425 0.14  
2073: 79  1 78  0   78  1 77  0             431219.6167   0.3008  0.050   0.0425 0.03  
2074: 77  4 74  0   76  4 73  0             431219.6167  -0.0149  0.050   0.0425 0.03  
2075: 77  4 74  0   76  3 73  0             431219.6167  -0.0149  0.050   0.0425 0.14  
2076: 77  3 74  0   76  4 73  0             431219.6167  -0.0149  0.050   0.0425 0.14  
2077: 77  3 74  0   76  3 73  0             431219.6167  -0.0149  0.050   0.0425 0.03  
2078: 78  3 76  0   77  3 75  0             431219.6167  -0.1656  0.050   0.0425 0.03  
2079: 78  3 76  0   77  2 75  0             431219.6167  -0.1656  0.050   0.0425 0.14  
2080: 78  2 76  0   77  3 75  0             431219.6167  -0.1656  0.050   0.0425 0.14  
2081: 78  2 76  0   77  2 75  0             431219.6167  -0.1656  0.050   0.0425 0.03  
2082: 60 21 40  0   59 21 39  0             431221.9854  -0.0019  0.050  -0.0019 0.09  
2083: 60 21 40  0   59 20 39  0             431221.9854  -0.0019  0.050  -0.0019 0.41  
2084: 60 20 40  0   59 21 39  0             431221.9854  -0.0019  0.050  -0.0019 0.41  
2085: 60 20 40  0   59 20 39  0             431221.9854  -0.0019  0.050  -0.0019 0.09  
2086: 59 22 38  0   58 22 37  0             431236.0841   0.0236  0.050   0.0236 0.09  
2087: 59 22 38  0   58 21 37  0             431236.0841   0.0236  0.050   0.0236 0.41  
2088: 59 21 38  0   58 22 37  0             431236.0841   0.0236  0.050   0.0236 0.41  
2089: 59 21 38  0   58 21 37  0             431236.0841   0.0236  0.050   0.0236 0.09  
2090: 40 34  6  0   39 33  7  0             431246.1819   0.0396  0.050               
2091: 58 23 36  0   57 23 35  0             431255.9976   0.0368  0.050   0.0368 0.09  
2092: 58 23 36  0   57 22 35  0             431255.9976   0.0368  0.050   0.0368 0.41  
2093: 58 22 36  0   57 23 35  0             431255.9976   0.0368  0.050   0.0368 0.41  
2094: 58 22 36  0   57 22 35  0             431255.9976   0.0368  0.050   0.0368 0.09  
2095: 57 24 34  0   56 24 33  0             431283.7566   0.0096  0.050   0.0096 0.09  
2096: 57 24 34  0   56 23 33  0             431283.7566   0.0096  0.050   0.0096 0.41  
2097: 57 23 34  0   56 24 33  0             431283.7566   0.0096  0.050   0.0096 0.41  
2098: 57 23 34  0   56 23 33  0             431283.7566   0.0096  0.050   0.0096 0.09  
2099: 39 38  2  0   38 37  1  0             431288.1739   0.0295  0.050   0.0296 0.50  
2100: 39 38  1  0   38 37  2  0             431288.1739   0.0295  0.050   0.0296 0.50  
2101: 56 25 32  0   55 25 31  0             431322.3554  -0.0127  0.050  -0.0127 0.09  
2102: 56 25 32  0   55 24 31  0             431322.3554  -0.0127  0.050  -0.0127 0.41  
2103: 56 24 32  0   55 25 31  0             431322.3554  -0.0127  0.050  -0.0127 0.41  
2104: 56 24 32  0   55 24 31  0             431322.3554  -0.0127  0.050  -0.0127 0.09  
2105: 55 26 30  0   54 26 29  0             431376.1677   0.0110  0.050   0.0111 0.16  
2106: 55 26 30  0   54 25 29  0             431376.1677   0.0110  0.050   0.0111 0.68  
2107: 55 25 30  0   54 25 29  0             431376.1677   0.0110  0.050   0.0111 0.16  
2108: 54 27 28  0   53 27 27  0             431451.6972   0.0353  0.050   0.0353 0.10  
2109: 54 27 28  0   53 26 27  0             431451.6972   0.0353  0.050   0.0353 0.40  
2110: 54 26 28  0   53 27 27  0             431451.6972   0.0353  0.050   0.0353 0.40  
2111: 54 26 28  0   53 26 27  0             431451.6972   0.0353  0.050   0.0353 0.10  
2112: 53 28 26  0   52 28 25  0             431559.1032  -0.0247  0.050  -0.0247 0.11  
2113: 53 28 26  0   52 27 25  0             431559.1032  -0.0247  0.050  -0.0247 0.44  
2114: 53 27 26  0   52 28 25  0             431559.1032  -0.0247  0.050  -0.0247 0.44  
2115: 52 29 24  0   51 29 23  0             431715.2787   0.0250  0.050   0.0250 0.11  
2116: 52 29 24  0   51 28 23  0             431715.2787   0.0250  0.050   0.0250 0.44  
2117: 52 28 24  0   51 29 23  0             431715.2787   0.0250  0.050   0.0250 0.44  
2118: 51 30 22  0   50 30 21  0             431948.7713   0.0426  0.050   0.0426 0.11  
2119: 51 29 22  0   50 30 21  0             431948.7713   0.0426  0.050   0.0426 0.39  
2120: 51 30 22  0   50 29 21  0             431948.7713   0.0425  0.050   0.0426 0.39  
2121: 51 29 22  0   50 29 21  0             431948.7713   0.0425  0.050   0.0426 0.11  
2122: 50 30 20  0   49 31 19  0             432312.4008  -0.0241  0.050  -0.0338 0.39  
2123: 50 31 20  0   49 31 19  0             432312.4008  -0.0264  0.050  -0.0338 0.11  
2124: 50 30 20  0   49 30 19  0             432312.4008  -0.0412  0.050  -0.0338 0.11  
2125: 50 31 20  0   49 30 19  0             432312.4008  -0.0435  0.050  -0.0338 0.39  
2126: 49 31 18  0   48 32 17  0             432913.5074   0.1051  0.050   0.0453 0.76  
2127: 49 32 18  0   48 32 17  0             432913.5074  -0.1474  0.050   0.0453 0.24  
2128: 39 39  1  0   38 38  0  0             433472.6692   0.0165  0.050   0.0165 0.50  
2129: 39 39  0  0   38 38  1  0             433472.6692   0.0165  0.050   0.0165 0.50  
2130: 40 35  6  0   39 34  5  0             433531.4739   0.0278  0.050               
2131: 40 35  5  0   39 34  6  0             433538.0933   0.0212  0.050               
2132: 48 32 16  0   47 33 15  0             433958.1249  -0.0849  0.050               
2133: 48 33 16  0   47 32 15  0             434074.5579   0.0911  0.050               
2134: 33 18 15  0   32 17 16  0             434471.9716  -0.0567  0.050  -0.0581 0.42  
2135: 33 18 15  0   32 16 16  0             434471.9716  -0.0567  0.050  -0.0581 0.08  
2136: 33 19 15  0   32 17 16  0             434471.9716  -0.0594  0.050  -0.0581 0.08  
2137: 33 19 15  0   32 16 16  0             434471.9716  -0.0595  0.050  -0.0581 0.42  
2138: 41 33  9  0   40 32  8  0             435088.4154   0.0606  0.050               
2139: 47 34 13  0   46 35 12  0             435556.0487  -0.0235  0.050               
2140: 40 36  5  0   39 35  4  0             435798.6768   0.1416  0.050  -0.0386 0.50  
2141: 40 36  4  0   39 35  5  0             435798.6768  -0.2189  0.050  -0.0386 0.50  
2142: 66 16 51  0   65 16 50  0             436549.8108   0.1118  0.050  -0.0021 0.04  
2143: 66 16 51  0   65 15 50  0             436549.8108   0.1118  0.050  -0.0021 0.21  
2144: 66 15 51  0   65 16 50  0             436549.8108   0.1118  0.050  -0.0021 0.21  
2145: 66 15 51  0   65 15 50  0             436549.8108   0.1118  0.050  -0.0021 0.04  
2146: 65 17 49  0   64 17 48  0             436549.8108  -0.1173  0.050  -0.0021 0.04  
2147: 65 17 49  0   64 16 48  0             436549.8108  -0.1173  0.050  -0.0021 0.20  
2148: 65 16 49  0   64 17 48  0             436549.8108  -0.1173  0.050  -0.0021 0.20  
2149: 65 16 49  0   64 16 48  0             436549.8108  -0.1173  0.050  -0.0021 0.04  
2150: 68 13 55  0   67 13 54  0             436551.9297  -0.0317  0.050  -0.0317 0.09  
2151: 68 14 55  0   67 14 54  0             436551.9297  -0.0317  0.050  -0.0317 0.09  
2152: 68 14 55  0   67 13 54  0             436551.9297  -0.0317  0.050  -0.0317 0.41  
2153: 68 13 55  0   67 14 54  0             436551.9297  -0.0317  0.050  -0.0317 0.41  
2154: 69 13 57  0   68 13 56  0             436553.9663   0.0039  0.050   0.0040 0.09  
2155: 69 13 57  0   68 12 56  0             436553.9663   0.0039  0.050   0.0040 0.41  
2156: 69 12 57  0   68 13 56  0             436553.9663   0.0039  0.050   0.0040 0.41  
2157: 69 12 57  0   68 12 56  0             436553.9663   0.0039  0.050   0.0040 0.09  
2158: 63 19 45  0   62 19 44  0             436554.8344   0.0160  0.050   0.0160 0.09  
2159: 63 19 45  0   62 18 44  0             436554.8344   0.0160  0.050   0.0160 0.41  
2160: 63 18 45  0   62 19 44  0             436554.8344   0.0160  0.050   0.0160 0.41  
2161: 63 18 45  0   62 18 44  0             436554.8344   0.0160  0.050   0.0160 0.09  
2162: 70 12 59  0   69 12 58  0             436556.3421   0.0549  0.050   0.0549 0.09  
2163: 70 12 59  0   69 11 58  0             436556.3421   0.0549  0.050   0.0549 0.41  
2164: 70 11 59  0   69 12 58  0             436556.3421   0.0549  0.050   0.0549 0.41  
2165: 70 11 59  0   69 11 58  0             436556.3421   0.0549  0.050   0.0549 0.09  
2166: 71 11 61  0   70 11 60  0             436558.8139   0.0315  0.050   0.0316 0.09  
2167: 71 11 61  0   70 10 60  0             436558.8139   0.0315  0.050   0.0316 0.41  
2168: 71 10 61  0   70 11 60  0             436558.8139   0.0315  0.050   0.0316 0.41  
2169: 71 10 61  0   70 10 60  0             436558.8139   0.0315  0.050   0.0316 0.09  
2170: 62 20 43  0   61 20 42  0             436560.4693   0.0083  0.050   0.0084 0.09  
2171: 62 20 43  0   61 19 42  0             436560.4693   0.0083  0.050   0.0084 0.41  
2172: 62 19 43  0   61 20 42  0             436560.4693   0.0083  0.050   0.0084 0.41  
2173: 62 19 43  0   61 19 42  0             436560.4693   0.0083  0.050   0.0084 0.09  
2174: 72 10 63  0   71 10 62  0             436561.4111   0.0946  0.050   0.0947 0.09  
2175: 72 10 63  0   71  9 62  0             436561.4111   0.0946  0.050   0.0947 0.41  
2176: 72  9 63  0   71 10 62  0             436561.4111   0.0946  0.050   0.0947 0.41  
2177: 72  9 63  0   71  9 62  0             436561.4111   0.0946  0.050   0.0947 0.09  
2178: 73  9 65  0   72  9 64  0             436563.7716  -0.0032  0.050  -0.0032 0.09  
2179: 73  9 65  0   72  8 64  0             436563.7716  -0.0032  0.050  -0.0032 0.41  
2180: 73  8 65  0   72  9 64  0             436563.7716  -0.0032  0.050  -0.0032 0.41  
2181: 73  8 65  0   72  8 64  0             436563.7716  -0.0032  0.050  -0.0032 0.09  
2182: 74  8 67  0   73  8 66  0             436566.0997   0.0431  0.050   0.0432 0.09  
2183: 74  8 67  0   73  7 66  0             436566.0997   0.0431  0.050   0.0432 0.41  
2184: 74  7 67  0   73  8 66  0             436566.0997   0.0431  0.050   0.0432 0.41  
2185: 74  7 67  0   73  7 66  0             436566.0997   0.0431  0.050   0.0432 0.09  
2186: 75  7 69  0   74  7 68  0             436568.1275   0.0567  0.050   0.0568 0.08  
2187: 75  7 69  0   74  6 68  0             436568.1275   0.0567  0.050   0.0568 0.42  
2188: 75  6 69  0   74  7 68  0             436568.1275   0.0567  0.050   0.0568 0.42  
2189: 75  6 69  0   74  6 68  0             436568.1275   0.0567  0.050   0.0568 0.08  
2190: 61 21 41  0   60 21 40  0             436569.2130   0.0680  0.050   0.0680 0.09  
2191: 61 21 41  0   60 20 40  0             436569.2130   0.0680  0.050   0.0680 0.41  
2192: 61 20 41  0   60 21 40  0             436569.2130   0.0680  0.050   0.0680 0.41  
2193: 61 20 41  0   60 20 40  0             436569.2130   0.0680  0.050   0.0680 0.09  
2194: 80  2 79  0   79  2 78  0             436571.7307   0.2890  0.050   0.0501 0.03  
2195: 80  2 79  0   79  1 78  0             436571.7307   0.2890  0.050   0.0501 0.14  
2196: 80  1 79  0   79  2 78  0             436571.7307   0.2890  0.050   0.0501 0.14  
2197: 80  1 79  0   79  1 78  0             436571.7307   0.2890  0.050   0.0501 0.03  
2198: 78  4 75  0   77  4 74  0             436571.7307   0.0164  0.050   0.0501 0.03  
2199: 78  4 75  0   77  3 74  0             436571.7307   0.0164  0.050   0.0501 0.14  
2200: 78  3 75  0   77  4 74  0             436571.7307   0.0164  0.050   0.0501 0.14  
2201: 78  3 75  0   77  3 74  0             436571.7307   0.0164  0.050   0.0501 0.03  
2202: 79  3 77  0   78  3 76  0             436571.7307  -0.1609  0.050   0.0501 0.03  
2203: 79  3 77  0   78  2 76  0             436571.7307  -0.1609  0.050   0.0501 0.14  
2204: 79  2 77  0   78  3 76  0             436571.7307  -0.1609  0.050   0.0501 0.14  
2205: 79  2 77  0   78  2 76  0             436571.7307  -0.1609  0.050   0.0501 0.03  
2206: 60 22 39  0   59 22 38  0             436581.8773   0.0371  0.050   0.0371 0.09  
2207: 60 22 39  0   59 21 38  0             436581.8773   0.0371  0.050   0.0371 0.41  
2208: 60 21 39  0   59 22 38  0             436581.8773   0.0371  0.050   0.0371 0.41  
2209: 60 21 39  0   59 21 38  0             436581.8773   0.0371  0.050   0.0371 0.09  
2210: 59 23 37  0   58 23 36  0             436599.8905   0.0248  0.050   0.0248 0.09  
2211: 59 23 37  0   58 22 36  0             436599.8905   0.0248  0.050   0.0248 0.41  
2212: 59 22 37  0   58 23 36  0             436599.8905   0.0248  0.050   0.0248 0.41  
2213: 59 22 37  0   58 22 36  0             436599.8905   0.0248  0.050   0.0248 0.09  
2214: 58 24 35  0   57 24 34  0             436625.0449  -0.0061  0.050  -0.0062 0.09  
2215: 58 24 35  0   57 23 34  0             436625.0449  -0.0061  0.050  -0.0062 0.41  
2216: 58 23 35  0   57 24 34  0             436625.0449  -0.0061  0.050  -0.0062 0.41  
2217: 58 23 35  0   57 23 34  0             436625.0449  -0.0061  0.050  -0.0062 0.09  
2218: 57 25 33  0   56 25 32  0             436660.0164   0.0273  0.050   0.0274 0.09  
2219: 57 25 33  0   56 24 32  0             436660.0164   0.0273  0.050   0.0274 0.41  
2220: 57 24 33  0   56 25 32  0             436660.0164   0.0273  0.050   0.0274 0.41  
2221: 57 24 33  0   56 24 32  0             436660.0164   0.0273  0.050   0.0274 0.09  
2222: 56 26 31  0   55 26 30  0             436708.4393  -0.0017  0.050  -0.0018 0.10  
2223: 56 26 31  0   55 25 30  0             436708.4393  -0.0017  0.050  -0.0018 0.40  
2224: 56 25 31  0   55 26 30  0             436708.4393  -0.0017  0.050  -0.0018 0.40  
2225: 56 25 31  0   55 25 30  0             436708.4393  -0.0017  0.050  -0.0018 0.10  
2226: 55 27 29  0   54 27 28  0             436776.0067  -0.0063  0.050  -0.0063 0.10  
2227: 55 27 29  0   54 26 28  0             436776.0067  -0.0063  0.050  -0.0063 0.40  
2228: 55 26 29  0   54 27 28  0             436776.0067  -0.0063  0.050  -0.0063 0.40  
2229: 55 26 29  0   54 26 28  0             436776.0067  -0.0063  0.050  -0.0063 0.10  
2230: 54 28 27  0   53 28 26  0             436871.2987  -0.0268  0.050  -0.0268 0.10  
2231: 54 28 27  0   53 27 26  0             436871.2987  -0.0268  0.050  -0.0268 0.40  
2232: 54 27 27  0   53 28 26  0             436871.2987  -0.0268  0.050  -0.0268 0.40  
2233: 54 27 27  0   53 27 26  0             436871.2987  -0.0268  0.050  -0.0268 0.10  
2234: 53 29 25  0   52 29 24  0             437008.1173  -0.0286  0.050  -0.0286 0.10  
2235: 53 29 25  0   52 28 24  0             437008.1173  -0.0286  0.050  -0.0286 0.40  
2236: 53 28 25  0   52 29 24  0             437008.1173  -0.0286  0.050  -0.0286 0.40  
2237: 53 28 25  0   52 28 24  0             437008.1173  -0.0286  0.050  -0.0286 0.10  
2238: 52 30 23  0   51 30 22  0             437209.5621   0.0441  0.050   0.0441 0.17  
2239: 52 30 23  0   51 29 22  0             437209.5621   0.0441  0.050   0.0441 0.65  
2240: 52 29 23  0   51 29 22  0             437209.5621   0.0441  0.050   0.0441 0.17  
2241: 45 34 11  0   44 34 10  0             437505.9961   0.0594  0.050               
2242: 51 30 21  0   50 31 20  0             437516.5037   0.0485  0.050   0.0472 0.39  
2243: 51 31 21  0   50 31 20  0             437516.5037   0.0482  0.050   0.0472 0.11  
2244: 51 30 21  0   50 30 20  0             437516.5037   0.0462  0.050   0.0472 0.11  
2245: 51 31 21  0   50 30 20  0             437516.5037   0.0459  0.050   0.0472 0.39  
2246: 42 33 10  0   41 32  9  0             437924.3284  -0.0380  0.050               
2247: 50 31 19  0   49 32 18  0             438008.4490   0.0860  0.050  -0.0586 0.38  
2248: 50 32 19  0   49 32 18  0             438008.4490   0.0492  0.050  -0.0586 0.12  
2249: 50 31 19  0   49 31 18  0             438008.4490  -0.1665  0.050  -0.0586 0.12  
2250: 50 32 19  0   49 31 18  0             438008.4490  -0.2032  0.050  -0.0586 0.38  
2251: 40 37  4  0   39 36  3  0             438023.7779   0.0173  0.050   0.0102 0.50  
2252: 40 37  3  0   39 36  4  0             438023.7779   0.0030  0.050   0.0102 0.50  
2253: 47 34 14  0   46 33 13  0             438447.7272   0.0109  0.050               
2254: 49 32 17  0   48 33 16  0             438851.2419  -0.0042  0.050               
2255: 49 33 17  0   48 32 16  0             438872.9779   0.0263  0.050               
2256: 34 20 14  0   33 19 15  0             438977.1264   0.0070  0.050  -0.0623 0.42  
2257: 34 20 14  0   33 18 15  0             438977.1264   0.0042  0.050  -0.0623 0.08  
2258: 34 21 14  0   33 19 15  0             438977.1264  -0.1289  0.050  -0.0623 0.08  
2259: 34 21 14  0   33 18 15  0             438977.1264  -0.1316  0.050  -0.0623 0.42  
2260: 46 34 13  0   45 33 12  0             439315.7634   0.0782  0.050               
2261: 41 33  8  0   40 32  9  0             439357.8348   0.0202  0.050               
2262: 41 34  8  0   40 33  7  0             439638.1806   0.0117  0.050               
2263: 41 34  7  0   40 33  8  0             440194.1287   0.0601  0.050               
2264: 33 17 16  0   32 16 17  0             440219.3831   0.0457  0.050   0.0457 0.42  
2265: 33 17 16  0   32 15 17  0             440219.3831   0.0457  0.050   0.0457 0.08  
2266: 33 18 16  0   32 16 17  0             440219.3831   0.0456  0.050   0.0457 0.08  
2267: 33 18 16  0   32 15 17  0             440219.3831   0.0456  0.050   0.0457 0.42  
2268: 40 38  3  0   39 37  2  0             440226.5421   0.0428  0.050   0.0426 0.50  
2269: 40 38  2  0   39 37  3  0             440226.5421   0.0424  0.050   0.0426 0.50  
2270: 48 34 15  0   47 34 14  0             440277.7539  -0.0101  0.050               
2271: 32 15 18  0   31 12 19  0             440951.4701   0.0189  0.050   0.0189 0.43  
2272: 32 14 18  0   31 13 19  0             440951.4701   0.0189  0.050   0.0189 0.43  
2273: 32 14 18  0   31 12 19  0             440951.4701   0.0189  0.050   0.0189 0.07  
2274: 32 15 18  0   31 13 19  0             440951.4701   0.0189  0.050   0.0189 0.07  
2275: 31 12 20  0   30  9 21  0             441417.6428   0.0060  0.050   0.0060 0.43  
2276: 31 11 20  0   30 10 21  0             441417.6428   0.0060  0.050   0.0060 0.43  
2277: 31 11 20  0   30  9 21  0             441417.6428   0.0060  0.050   0.0060 0.07  
2278: 31 12 20  0   30 10 21  0             441417.6428   0.0060  0.050   0.0060 0.07  
2279: 66 17 50  0   65 17 49  0             441899.9364   0.0643  0.050  -0.0043 0.04  
2280: 66 17 50  0   65 16 49  0             441899.9364   0.0643  0.050  -0.0043 0.20  
2281: 66 16 50  0   65 17 49  0             441899.9364   0.0643  0.050  -0.0043 0.20  
2282: 66 16 50  0   65 16 49  0             441899.9364   0.0643  0.050  -0.0043 0.04  
2283: 67 16 52  0   66 16 51  0             441899.9364  -0.0720  0.050  -0.0043 0.04  
2284: 67 16 52  0   66 15 51  0             441899.9364  -0.0720  0.050  -0.0043 0.21  
2285: 67 15 52  0   66 16 51  0             441899.9364  -0.0720  0.050  -0.0043 0.21  
2286: 67 15 52  0   66 15 51  0             441899.9364  -0.0720  0.050  -0.0043 0.04  
2287: 65 18 48  0   64 18 47  0             441901.0414   0.0599  0.050   0.0128 0.04  
2288: 65 18 48  0   64 17 47  0             441901.0414   0.0599  0.050   0.0128 0.20  
2289: 65 17 48  0   64 18 47  0             441901.0414   0.0599  0.050   0.0128 0.20  
2290: 65 17 48  0   64 17 47  0             441901.0414   0.0599  0.050   0.0128 0.04  
2291: 68 15 54  0   67 15 53  0             441901.0414  -0.0329  0.050   0.0128 0.04  
2292: 68 15 54  0   67 14 53  0             441901.0414  -0.0329  0.050   0.0128 0.21  
2293: 68 14 54  0   67 15 53  0             441901.0414  -0.0329  0.050   0.0128 0.21  
2294: 68 14 54  0   67 14 53  0             441901.0414  -0.0329  0.050   0.0128 0.04  
2295: 69 14 56  0   68 14 55  0             441902.8273   0.0127  0.050   0.0127 0.09  
2296: 69 14 56  0   68 13 55  0             441902.8273   0.0127  0.050   0.0127 0.41  
2297: 69 13 56  0   68 14 55  0             441902.8273   0.0127  0.050   0.0127 0.41  
2298: 69 13 56  0   68 13 55  0             441902.8273   0.0127  0.050   0.0127 0.09  
2299: 64 19 46  0   63 19 45  0             441903.7273  -0.0076  0.050  -0.0076 0.09  
2300: 64 19 46  0   63 18 45  0             441903.7273  -0.0076  0.050  -0.0076 0.41  
2301: 64 18 46  0   63 19 45  0             441903.7273  -0.0076  0.050  -0.0076 0.41  
2302: 64 18 46  0   63 18 45  0             441903.7273  -0.0076  0.050  -0.0076 0.09  
2303: 70 12 58  0   69 12 57  0             441905.0063  -0.0141  0.050  -0.0141 0.09  
2304: 70 13 58  0   69 13 57  0             441905.0063  -0.0141  0.050  -0.0141 0.09  
2305: 70 13 58  0   69 12 57  0             441905.0063  -0.0141  0.050  -0.0141 0.41  
2306: 70 12 58  0   69 13 57  0             441905.0063  -0.0141  0.050  -0.0141 0.41  
2307: 71 12 60  0   70 12 59  0             441907.5432   0.0258  0.050   0.0258 0.09  
2308: 71 12 60  0   70 11 59  0             441907.5432   0.0258  0.050   0.0258 0.41  
2309: 71 11 60  0   70 12 59  0             441907.5432   0.0258  0.050   0.0258 0.41  
2310: 71 11 60  0   70 11 59  0             441907.5432   0.0258  0.050   0.0258 0.09  
2311: 63 19 44  0   62 19 43  0             441908.6775   0.0342  0.050   0.0342 0.50  
2312: 63 20 44  0   62 20 43  0             441908.6775   0.0342  0.050   0.0342 0.50  
2313: 72 10 62  0   71 10 61  0             441910.1621   0.0039  0.050   0.0040 0.09  
2314: 72 11 62  0   71 11 61  0             441910.1621   0.0039  0.050   0.0040 0.09  
2315: 72 11 62  0   71 10 61  0             441910.1621   0.0039  0.050   0.0040 0.41  
2316: 72 10 62  0   71 11 61  0             441910.1621   0.0039  0.050   0.0040 0.41  
2317: 73 10 64  0   72 10 63  0             441912.8415   0.0259  0.050   0.0260 0.09  
2318: 73 10 64  0   72  9 63  0             441912.8415   0.0259  0.050   0.0260 0.41  
2319: 73  9 64  0   72 10 63  0             441912.8415   0.0259  0.050   0.0260 0.41  
2320: 73  9 64  0   72  9 63  0             441912.8415   0.0259  0.050   0.0260 0.09  
2321: 74  9 66  0   73  9 65  0             441915.3945   0.0160  0.050   0.0161 0.09  
2322: 74  9 66  0   73  8 65  0             441915.3945   0.0160  0.050   0.0161 0.41  
2323: 74  8 66  0   73  9 65  0             441915.3945   0.0160  0.050   0.0161 0.41  
2324: 74  8 66  0   73  8 65  0             441915.3945   0.0160  0.050   0.0161 0.09  
2325: 62 21 42  0   61 21 41  0             441916.4041   0.0326  0.050   0.0327 0.09  
2326: 62 21 42  0   61 20 41  0             441916.4041   0.0326  0.050   0.0327 0.41  
2327: 62 20 42  0   61 21 41  0             441916.4041   0.0326  0.050   0.0327 0.41  
2328: 62 20 42  0   61 20 41  0             441916.4041   0.0326  0.050   0.0327 0.09  
2329: 75  8 68  0   74  7 67  0             441917.7602   0.0119  0.050   0.0119 0.41  
2330: 75  7 68  0   74  8 67  0             441917.7602   0.0119  0.050   0.0119 0.41  
2331: 75  7 68  0   74  7 67  0             441917.7602   0.0119  0.050   0.0119 0.09  
2332: 75  8 68  0   74  8 67  0             441917.7602   0.0119  0.050   0.0119 0.09  
2333: 76  7 70  0   75  7 69  0             441919.8587   0.0224  0.050   0.0224 0.15  
2334: 76  7 70  0   75  6 69  0             441919.8587   0.0224  0.050   0.0224 0.71  
2335: 76  6 70  0   75  6 69  0             441919.8587   0.0224  0.050   0.0224 0.15  
2336: 77  6 72  0   76  6 71  0             441921.5490  -0.0120  0.050  -0.0120 0.08  
2337: 77  6 72  0   76  5 71  0             441921.5490  -0.0120  0.050  -0.0120 0.42  
2338: 77  5 72  0   76  6 71  0             441921.5490  -0.0120  0.050  -0.0120 0.42  
2339: 77  5 72  0   76  5 71  0             441921.5490  -0.0120  0.050  -0.0120 0.08  
2340: 81  2 80  0   80  2 79  0             441923.6516   0.2551  0.050   0.0357 0.03  
2341: 81  2 80  0   80  1 79  0             441923.6516   0.2551  0.050   0.0357 0.14  
2342: 81  1 80  0   80  2 79  0             441923.6516   0.2551  0.050   0.0357 0.14  
2343: 81  1 80  0   80  1 79  0             441923.6516   0.2551  0.050   0.0357 0.03  
2344: 79  4 76  0   78  4 75  0             441923.6516   0.0254  0.050   0.0357 0.03  
2345: 79  4 76  0   78  3 75  0             441923.6516   0.0254  0.050   0.0357 0.14  
2346: 79  3 76  0   78  4 75  0             441923.6516   0.0254  0.050   0.0357 0.14  
2347: 79  3 76  0   78  3 75  0             441923.6516   0.0254  0.050   0.0357 0.03  
2348: 80  3 78  0   79  3 77  0             441923.6516  -0.1785  0.050   0.0357 0.03  
2349: 80  3 78  0   79  2 77  0             441923.6516  -0.1785  0.050   0.0357 0.14  
2350: 80  2 78  0   79  3 77  0             441923.6516  -0.1785  0.050   0.0357 0.14  
2351: 80  2 78  0   79  2 77  0             441923.6516  -0.1785  0.050   0.0357 0.03  
2352: 61 22 40  0   60 22 39  0             441927.8006  -0.0001  0.050  -0.0001 0.09  
2353: 61 22 40  0   60 21 39  0             441927.8006  -0.0001  0.050  -0.0001 0.41  
2354: 61 21 40  0   60 22 39  0             441927.8006  -0.0001  0.050  -0.0001 0.41  
2355: 61 21 40  0   60 21 39  0             441927.8006  -0.0001  0.050  -0.0001 0.09  
2356: 60 23 38  0   59 23 37  0             441944.1020  -0.0178  0.050  -0.0178 0.09  
2357: 60 23 38  0   59 22 37  0             441944.1020  -0.0178  0.050  -0.0178 0.41  
2358: 60 22 38  0   59 23 37  0             441944.1020  -0.0178  0.050  -0.0178 0.41  
2359: 60 22 38  0   59 22 37  0             441944.1020  -0.0178  0.050  -0.0178 0.09  
2360: 59 24 36  0   58 24 35  0             441966.9820   0.0200  0.050   0.0201 0.09  
2361: 59 24 36  0   58 23 35  0             441966.9820   0.0200  0.050   0.0201 0.41  
2362: 59 23 36  0   58 24 35  0             441966.9820   0.0200  0.050   0.0201 0.41  
2363: 59 23 36  0   58 23 35  0             441966.9820   0.0200  0.050   0.0201 0.09  
2364: 58 25 34  0   57 25 33  0             441998.6522   0.0347  0.050   0.0348 0.09  
2365: 58 25 34  0   57 24 33  0             441998.6522   0.0347  0.050   0.0348 0.41  
2366: 58 24 34  0   57 25 33  0             441998.6522   0.0347  0.050   0.0348 0.41  
2367: 58 24 34  0   57 24 33  0             441998.6522   0.0347  0.050   0.0348 0.09  
2368: 57 26 32  0   56 26 31  0             442042.3588  -0.0115  0.050  -0.0115 0.09  
2369: 57 26 32  0   56 25 31  0             442042.3588  -0.0115  0.050  -0.0115 0.41  
2370: 57 25 32  0   56 26 31  0             442042.3588  -0.0115  0.050  -0.0115 0.41  
2371: 57 25 32  0   56 25 31  0             442042.3588  -0.0115  0.050  -0.0115 0.09  
2372: 56 27 30  0   55 27 29  0             442103.0303  -0.0199  0.050  -0.0200 0.10  
2373: 56 27 30  0   55 26 29  0             442103.0303  -0.0199  0.050  -0.0200 0.40  
2374: 56 26 30  0   55 27 29  0             442103.0303  -0.0199  0.050  -0.0200 0.40  
2375: 56 26 30  0   55 26 29  0             442103.0303  -0.0199  0.050  -0.0200 0.10  
2376: 55 28 28  0   54 28 27  0             442187.9704   0.0013  0.050   0.0013 0.10  
2377: 55 28 28  0   54 27 27  0             442187.9704   0.0013  0.050   0.0013 0.40  
2378: 55 27 28  0   54 28 27  0             442187.9704   0.0013  0.050   0.0013 0.40  
2379: 55 27 28  0   54 27 27  0             442187.9704   0.0013  0.050   0.0013 0.10  
2380: 54 29 26  0   53 29 25  0             442308.5900   0.0027  0.050   0.0027 0.10  
2381: 54 29 26  0   53 28 25  0             442308.5900   0.0027  0.050   0.0027 0.40  
2382: 54 28 26  0   53 29 25  0             442308.5900   0.0027  0.050   0.0027 0.40  
2383: 54 28 26  0   53 28 25  0             442308.5900   0.0027  0.050   0.0027 0.10  
2384: 41 35  7  0   40 34  6  0             442328.6925  -0.0481  0.050               
2385: 41 35  6  0   40 34  7  0             442380.9278   0.0402  0.050               
2386: 40 39  2  0   39 38  1  0             442416.7764   0.0305  0.050   0.0305 0.50  
2387: 40 39  1  0   39 38  2  0             442416.7764   0.0305  0.050   0.0305 0.50  
2388: 53 30 24  0   52 30 23  0             442483.6234  -0.0216  0.050  -0.0217 0.10  
2389: 53 30 24  0   52 29 23  0             442483.6234  -0.0216  0.050  -0.0217 0.40  
2390: 53 29 24  0   52 30 23  0             442483.6234  -0.0216  0.050  -0.0217 0.40  
2391: 53 29 24  0   52 29 23  0             442483.6234  -0.0216  0.050  -0.0217 0.10  
2392: 52 30 22  0   51 31 21  0             442745.4915  -0.0047  0.050  -0.0049 0.39  
2393: 52 31 22  0   51 31 21  0             442745.4915  -0.0047  0.050  -0.0049 0.11  
2394: 52 31 22  0   51 30 21  0             442745.4915  -0.0050  0.050  -0.0049 0.39  
2395: 52 30 22  0   51 30 21  0             442745.4915  -0.0050  0.050  -0.0049 0.11  
2396: 35 22 13  0   34 21 14  0             443110.6686  -0.0494  0.050               
2397: 35 23 13  0   34 20 14  0             443115.5447   0.0311  0.050               
2398: 51 31 20  0   50 32 19  0             443154.2058  -0.0306  0.050  -0.0515 0.39  
2399: 51 32 20  0   50 32 19  0             443154.2058  -0.0356  0.050  -0.0515 0.11  
2400: 51 31 20  0   50 31 19  0             443154.2058  -0.0673  0.050  -0.0515 0.11  
2401: 51 32 20  0   50 31 19  0             443154.2058  -0.0724  0.050  -0.0515 0.39  
2402: 40 40  0  0   39 39  1  0             444600.7533   0.0419  0.050   0.0419 0.50  
2403: 40 40  1  0   39 39  0  0             444600.7533   0.0419  0.050   0.0419 0.50  
2404: 41 36  6  0   40 35  5  0             444672.6814  -0.0793  0.050               
2405: 41 36  5  0   40 35  6  0             444676.4708   0.0552  0.050               
2406: 49 33 16  0   48 34 15  0             444993.3281  -0.0619  0.050               
2407: 48 34 14  0   47 35 13  0             445024.8403   0.0376  0.050               
2408: 49 34 16  0   48 33 15  0             445202.0562  -0.0179  0.050               
2409: 33 17 17  0   32 15 18  0             445888.2781   0.0114  0.050   0.0114 0.08  
2410: 33 17 17  0   32 14 18  0             445888.2781   0.0114  0.050   0.0114 0.42  
2411: 33 16 17  0   32 15 18  0             445888.2781   0.0114  0.050   0.0114 0.42  
2412: 33 16 17  0   32 14 18  0             445888.2781   0.0114  0.050   0.0114 0.08  
2413: 32 14 19  0   31 12 20  0             446497.8831   0.0659  0.050   0.0660 0.07  
2414: 32 14 19  0   31 11 20  0             446497.8831   0.0659  0.050   0.0660 0.43  
2415: 32 13 19  0   31 12 20  0             446497.8831   0.0659  0.050   0.0660 0.43  
2416: 32 13 19  0   31 11 20  0             446497.8831   0.0659  0.050   0.0660 0.07  
2417: 36 25 12  0   35 22 13  0             446679.0375  -0.0283  0.050               
2418: 41 37  5  0   40 36  4  0             446931.9641   0.0989  0.050   0.0033 0.50  
2419: 41 37  4  0   40 36  5  0             446931.9641  -0.0923  0.050   0.0033 0.50  
2420: 42 34  9  0   41 33  8  0             447081.7765  -0.0528  0.050               
2421: 69 15 55  0   68 15 54  0             447251.5210  -0.0112  0.050  -0.0112 0.09  
2422: 69 15 55  0   68 14 54  0             447251.5210  -0.0112  0.050  -0.0112 0.41  
2423: 69 14 55  0   68 15 54  0             447251.5210  -0.0112  0.050  -0.0112 0.41  
2424: 69 14 55  0   68 14 54  0             447251.5210  -0.0112  0.050  -0.0112 0.09  
2425: 65 19 47  0   64 19 46  0             447252.6099   0.0286  0.050   0.0286 0.09  
2426: 65 19 47  0   64 18 46  0             447252.6099   0.0286  0.050   0.0286 0.41  
2427: 65 18 47  0   64 19 46  0             447252.6099   0.0286  0.050   0.0286 0.41  
2428: 65 18 47  0   64 18 46  0             447252.6099   0.0286  0.050   0.0286 0.09  
2429: 70 14 57  0   69 14 56  0             447253.5352   0.0242  0.050   0.0243 0.09  
2430: 70 14 57  0   69 13 56  0             447253.5352   0.0242  0.050   0.0243 0.41  
2431: 70 13 57  0   69 14 56  0             447253.5352   0.0242  0.050   0.0243 0.41  
2432: 70 13 57  0   69 13 56  0             447253.5352   0.0242  0.050   0.0243 0.09  
2433: 71 12 59  0   70 12 58  0             447255.9072  -0.0093  0.050  -0.0093 0.09  
2434: 71 13 59  0   70 13 58  0             447255.9072  -0.0093  0.050  -0.0093 0.09  
2435: 71 13 59  0   70 12 58  0             447255.9072  -0.0093  0.050  -0.0093 0.41  
2436: 71 12 59  0   70 13 58  0             447255.9072  -0.0093  0.050  -0.0093 0.41  
2437: 64 20 45  0   63 20 44  0             447256.7693  -0.0319  0.050  -0.0319 0.09  
2438: 64 20 45  0   63 19 44  0             447256.7693  -0.0319  0.050  -0.0319 0.41  
2439: 64 19 45  0   63 20 44  0             447256.7693  -0.0319  0.050  -0.0319 0.41  
2440: 64 19 45  0   63 19 44  0             447256.7693  -0.0319  0.050  -0.0319 0.09  
2441: 72 11 61  0   71 11 60  0             447258.5917   0.0095  0.050   0.0096 0.09  
2442: 72 12 61  0   71 12 60  0             447258.5917   0.0095  0.050   0.0096 0.09  
2443: 72 12 61  0   71 11 60  0             447258.5917   0.0095  0.050   0.0096 0.41  
2444: 72 11 61  0   71 12 60  0             447258.5917   0.0095  0.050   0.0096 0.41  
2445: 73 10 63  0   72 11 62  0             447261.3329  -0.0330  0.050  -0.0330 0.41  
2446: 73 10 63  0   72 10 62  0             447261.3329  -0.0330  0.050  -0.0330 0.09  
2447: 73 11 63  0   72 11 62  0             447261.3329  -0.0330  0.050  -0.0330 0.09  
2448: 73 11 63  0   72 10 62  0             447261.3329  -0.0330  0.050  -0.0330 0.41  
2449: 75  9 67  0   74  8 66  0             447266.8020  -0.0092  0.050  -0.0092 0.41  
2450: 75  8 67  0   74  9 66  0             447266.8020  -0.0092  0.050  -0.0092 0.41  
2451: 75  8 67  0   74  8 66  0             447266.8020  -0.0092  0.050  -0.0092 0.09  
2452: 75  9 67  0   74  9 66  0             447266.8020  -0.0092  0.050  -0.0092 0.09  
2453: 76  8 69  0   75  8 68  0             447269.2724   0.0038  0.050   0.0039 0.08  
2454: 76  8 69  0   75  7 68  0             447269.2724   0.0038  0.050   0.0039 0.42  
2455: 76  7 69  0   75  8 68  0             447269.2724   0.0038  0.050   0.0039 0.42  
2456: 76  7 69  0   75  7 68  0             447269.2724   0.0038  0.050   0.0039 0.08  
2457: 77  7 71  0   76  7 70  0             447271.4523   0.0227  0.050   0.0227 0.08  
2458: 77  7 71  0   76  6 70  0             447271.4523   0.0227  0.050   0.0227 0.42  
2459: 77  6 71  0   76  7 70  0             447271.4523   0.0227  0.050   0.0227 0.42  
2460: 77  6 71  0   76  6 70  0             447271.4523   0.0227  0.050   0.0227 0.08  
2461: 78  6 73  0   77  6 72  0             447273.2366   0.0219  0.050   0.0219 0.08  
2462: 78  6 73  0   77  5 72  0             447273.2366   0.0219  0.050   0.0219 0.42  
2463: 78  5 73  0   77  6 72  0             447273.2366   0.0219  0.050   0.0219 0.42  
2464: 78  5 73  0   77  5 72  0             447273.2366   0.0219  0.050   0.0219 0.08  
2465: 62 22 41  0   61 22 40  0             447274.0472   0.1448  0.050   0.0586 0.04  
2466: 62 22 41  0   61 21 40  0             447274.0472   0.1448  0.050   0.0586 0.18  
2467: 62 21 41  0   61 22 40  0             447274.0472   0.1448  0.050   0.0586 0.18  
2468: 62 21 41  0   61 21 40  0             447274.0472   0.1448  0.050   0.0586 0.04  
2469: 83  1 83  0   82  1 82  0             447274.0472  -0.0057  0.050   0.0586 0.05  
2470: 83  1 83  0   82  0 82  0             447274.0472  -0.0057  0.050   0.0586 0.24  
2471: 83  0 83  0   82  1 82  0             447274.0472  -0.0057  0.050   0.0586 0.24  
2472: 83  0 83  0   82  0 82  0             447274.0472  -0.0057  0.050   0.0586 0.05  
2473: 82  2 81  0   81  2 80  0             447275.4038   0.2253  0.050   0.0253 0.03  
2474: 82  2 81  0   81  1 80  0             447275.4038   0.2253  0.050   0.0253 0.14  
2475: 82  1 81  0   81  2 80  0             447275.4038   0.2253  0.050   0.0253 0.14  
2476: 82  1 81  0   81  1 80  0             447275.4038   0.2253  0.050   0.0253 0.03  
2477: 80  4 77  0   79  4 76  0             447275.4038   0.0385  0.050   0.0253 0.03  
2478: 80  4 77  0   79  3 76  0             447275.4038   0.0385  0.050   0.0253 0.14  
2479: 80  3 77  0   79  4 76  0             447275.4038   0.0385  0.050   0.0253 0.14  
2480: 80  3 77  0   79  3 76  0             447275.4038   0.0385  0.050   0.0253 0.03  
2481: 81  3 79  0   80  3 78  0             447275.4038  -0.1920  0.050   0.0253 0.03  
2482: 81  3 79  0   80  2 78  0             447275.4038  -0.1920  0.050   0.0253 0.14  
2483: 81  2 79  0   80  3 78  0             447275.4038  -0.1920  0.050   0.0253 0.14  
2484: 81  2 79  0   80  2 78  0             447275.4038  -0.1920  0.050   0.0253 0.03  
2485: 61 23 39  0   60 23 38  0             447288.6228  -0.0394  0.050  -0.0395 0.09  
2486: 61 23 39  0   60 22 38  0             447288.6228  -0.0394  0.050  -0.0395 0.41  
2487: 61 22 39  0   60 23 38  0             447288.6228  -0.0394  0.050  -0.0395 0.41  
2488: 61 22 39  0   60 22 38  0             447288.6228  -0.0394  0.050  -0.0395 0.09  
2489: 60 24 37  0   59 24 36  0             447309.3653  -0.0186  0.050  -0.0186 0.09  
2490: 60 24 37  0   59 23 36  0             447309.3653  -0.0186  0.050  -0.0186 0.41  
2491: 60 23 37  0   59 24 36  0             447309.3653  -0.0186  0.050  -0.0186 0.41  
2492: 60 23 37  0   59 23 36  0             447309.3653  -0.0186  0.050  -0.0186 0.09  
2493: 59 25 35  0   58 25 34  0             447338.1058   0.0061  0.050   0.0061 0.09  
2494: 59 25 35  0   58 24 34  0             447338.1058   0.0061  0.050   0.0061 0.41  
2495: 59 24 35  0   58 25 34  0             447338.1058   0.0061  0.050   0.0061 0.41  
2496: 59 24 35  0   58 24 34  0             447338.1058   0.0061  0.050   0.0061 0.09  
2497: 58 26 33  0   57 26 32  0             447377.6694  -0.0226  0.050  -0.0227 0.09  
2498: 58 26 33  0   57 25 32  0             447377.6694  -0.0226  0.050  -0.0227 0.41  
2499: 58 25 33  0   57 26 32  0             447377.6694  -0.0226  0.050  -0.0227 0.41  
2500: 58 25 33  0   57 25 32  0             447377.6694  -0.0226  0.050  -0.0227 0.09  
2501: 57 27 31  0   56 27 30  0             447432.3457  -0.0012  0.050  -0.0013 0.10  
2502: 57 27 31  0   56 26 30  0             447432.3457  -0.0012  0.050  -0.0013 0.40  
2503: 57 26 31  0   56 27 30  0             447432.3457  -0.0012  0.050  -0.0013 0.40  
2504: 57 26 31  0   56 26 30  0             447432.3457  -0.0012  0.050  -0.0013 0.10  
2505: 56 28 29  0   55 28 28  0             447508.3514   0.0401  0.050   0.0402 0.10  
2506: 56 28 29  0   55 27 28  0             447508.3514   0.0401  0.050   0.0402 0.40  
2507: 56 27 29  0   55 28 28  0             447508.3514   0.0401  0.050   0.0402 0.40  
2508: 56 27 29  0   55 27 28  0             447508.3514   0.0401  0.050   0.0402 0.10  
2509: 55 29 27  0   54 29 26  0             447615.2079  -0.0007  0.050  -0.0007 0.10  
2510: 55 29 27  0   54 28 26  0             447615.2079  -0.0007  0.050  -0.0007 0.40  
2511: 55 28 27  0   54 29 26  0             447615.2079  -0.0007  0.050  -0.0007 0.40  
2512: 55 28 27  0   54 28 26  0             447615.2079  -0.0007  0.050  -0.0007 0.10  
2513: 54 30 25  0   53 30 24  0             447768.4623   0.0132  0.050   0.0133 0.10  
2514: 54 30 25  0   53 29 24  0             447768.4623   0.0132  0.050   0.0133 0.40  
2515: 54 29 25  0   53 30 24  0             447768.4623   0.0132  0.050   0.0133 0.40  
2516: 54 29 25  0   53 29 24  0             447768.4623   0.0132  0.050   0.0133 0.10  
2517: 53 31 23  0   52 31 22  0             447993.9191  -0.0118  0.050  -0.0118 0.11  
2518: 53 31 23  0   52 30 22  0             447993.9191  -0.0118  0.050  -0.0118 0.39  
2519: 53 30 23  0   52 31 22  0             447993.9191  -0.0118  0.050  -0.0118 0.39  
2520: 53 30 23  0   52 30 22  0             447993.9191  -0.0118  0.050  -0.0118 0.11  
2521: 52 31 21  0   51 32 20  0             448338.0209  -0.0256  0.050  -0.0285 0.39  
2522: 52 32 21  0   51 32 20  0             448338.0209  -0.0263  0.050  -0.0285 0.11  
2523: 52 31 21  0   51 31 20  0             448338.0209  -0.0307  0.050  -0.0285 0.11  
2524: 52 32 21  0   51 31 20  0             448338.0209  -0.0313  0.050  -0.0285 0.39  
2525: 41 38  4  0   40 37  3  0             449153.7189  -0.0396  0.050  -0.0433 0.50  
2526: 41 38  3  0   40 37  4  0             449153.7189  -0.0469  0.050  -0.0433 0.50  
2527: 35 21 14  0   34 20 15  0             449306.2167   0.0896  0.050  -0.0679 0.42  
2528: 35 21 14  0   34 19 15  0             449306.2167   0.0827  0.050  -0.0679 0.08  
2529: 35 22 14  0   34 20 15  0             449306.2167  -0.2185  0.050  -0.0679 0.08  
2530: 35 22 14  0   34 19 15  0             449306.2167  -0.2254  0.050  -0.0679 0.42  
2531: 42 34  8  0   41 33  9  0             449849.8988  -0.0526  0.050               
2532: 42 35  8  0   41 34  7  0             450925.9382   0.0378  0.050               
2533: 48 35 14  0   47 34 13  0             451077.7474   0.0387  0.050               
2534: 42 35  7  0   41 34  8  0             451261.1261   0.0209  0.050               
2535: 41 39  3  0   40 38  2  0             451354.8627   0.0112  0.050   0.0112 0.50  
2536: 41 39  2  0   40 38  3  0             451354.8627   0.0110  0.050   0.0112 0.50  
2537: 43 34 10  0   42 33  9  0             451406.4830   0.0060  0.050               
2538: 68 17 52  0   67 17 51  0             452599.4706   0.0874  0.050  -0.0441 0.04  
2539: 68 17 52  0   67 16 51  0             452599.4706   0.0874  0.050  -0.0441 0.21  
2540: 68 16 52  0   67 17 51  0             452599.4706   0.0874  0.050  -0.0441 0.21  
2541: 68 16 52  0   67 16 51  0             452599.4706   0.0874  0.050  -0.0441 0.04  
2542: 67 18 50  0   66 18 49  0             452599.4706  -0.1767  0.050  -0.0441 0.04  
2543: 67 18 50  0   66 17 49  0             452599.4706  -0.1767  0.050  -0.0441 0.20  
2544: 67 17 50  0   66 18 49  0             452599.4706  -0.1767  0.050  -0.0441 0.20  
2545: 67 17 50  0   66 17 49  0             452599.4706  -0.1767  0.050  -0.0441 0.04  
2546: 71 13 58  0   70 13 57  0             452604.0524   0.0051  0.050   0.0051 0.09  
2547: 71 14 58  0   70 14 57  0             452604.0524   0.0051  0.050   0.0051 0.09  
2548: 71 14 58  0   70 13 57  0             452604.0524   0.0051  0.050   0.0051 0.41  
2549: 71 13 58  0   70 14 57  0             452604.0524   0.0051  0.050   0.0051 0.41  
2550: 65 19 46  0   64 19 45  0             452604.9055  -0.0130  0.050  -0.0130 0.09  
2551: 65 20 46  0   64 20 45  0             452604.9055  -0.0130  0.050  -0.0130 0.09  
2552: 65 20 46  0   64 19 45  0             452604.9055  -0.0130  0.050  -0.0130 0.41  
2553: 65 19 46  0   64 20 45  0             452604.9055  -0.0130  0.050  -0.0130 0.41  
2554: 72 12 60  0   71 12 59  0             452606.7027   0.0548  0.050   0.0549 0.09  
2555: 72 13 60  0   71 13 59  0             452606.7027   0.0548  0.050   0.0549 0.09  
2556: 72 13 60  0   71 12 59  0             452606.7027   0.0548  0.050   0.0549 0.41  
2557: 72 12 60  0   71 13 59  0             452606.7027   0.0548  0.050   0.0549 0.41  
2558: 73 11 62  0   72 11 61  0             452609.4820   0.0032  0.050   0.0033 0.09  
2559: 73 12 62  0   72 12 61  0             452609.4820   0.0032  0.050   0.0033 0.09  
2560: 73 12 62  0   72 11 61  0             452609.4820   0.0032  0.050   0.0033 0.41  
2561: 73 11 62  0   72 12 61  0             452609.4820   0.0032  0.050   0.0033 0.41  
2562: 64 21 44  0   63 21 43  0             452610.9169  -0.0112  0.050  -0.0112 0.09  
2563: 64 21 44  0   63 20 43  0             452610.9169  -0.0112  0.050  -0.0112 0.41  
2564: 64 20 44  0   63 21 43  0             452610.9169  -0.0112  0.050  -0.0112 0.41  
2565: 64 20 44  0   63 20 43  0             452610.9169  -0.0112  0.050  -0.0112 0.09  
2566: 74 10 64  0   73 10 63  0             452612.4376   0.0343  0.050   0.0343 0.09  
2567: 74 11 64  0   73 11 63  0             452612.4376   0.0343  0.050   0.0343 0.09  
2568: 74 11 64  0   73 10 63  0             452612.4376   0.0343  0.050   0.0343 0.41  
2569: 74 10 64  0   73 11 63  0             452612.4376   0.0343  0.050   0.0343 0.41  
2570: 75  9 66  0   74  9 65  0             452615.3564   0.0540  0.050   0.0540 0.09  
2571: 75 10 66  0   74 10 65  0             452615.3564   0.0540  0.050   0.0540 0.09  
2572: 75 10 66  0   74  9 65  0             452615.3564   0.0540  0.050   0.0540 0.41  
2573: 75  9 66  0   74 10 65  0             452615.3564   0.0540  0.050   0.0540 0.41  
2574: 76  9 68  0   75  8 67  0             452618.0497  -0.0212  0.050  -0.0213 0.41  
2575: 76  8 68  0   75  9 67  0             452618.0497  -0.0212  0.050  -0.0213 0.41  
2576: 76  8 68  0   75  8 67  0             452618.0497  -0.0212  0.050  -0.0213 0.09  
2577: 76  9 68  0   75  9 67  0             452618.0497  -0.0212  0.050  -0.0213 0.09  
2578: 77  8 70  0   76  7 69  0             452620.4856  -0.1293  0.050   0.0337 0.14  
2579: 77  7 70  0   76  8 69  0             452620.4856  -0.1293  0.050   0.0337 0.14  
2580: 77  7 70  0   76  7 69  0             452620.4856  -0.1293  0.050   0.0337 0.03  
2581: 77  8 70  0   76  8 69  0             452620.4856  -0.1293  0.050   0.0337 0.03  
2582: 63 22 42  0   62 22 41  0             452620.4856   0.3754  0.050   0.0337 0.03  
2583: 63 22 42  0   62 21 41  0             452620.4856   0.3754  0.050   0.0337 0.12  
2584: 63 21 42  0   62 22 41  0             452620.4856   0.3754  0.050   0.0337 0.12  
2585: 63 21 42  0   62 21 41  0             452620.4856   0.3754  0.050   0.0337 0.03  
2586: 63 21 42  0   62 21 41  0             452620.4856   0.3754  0.050   0.0337 0.03  
2587: 77  8 70  0   76  8 69  0             452620.4856  -0.1293  0.050   0.0337 0.03  
2588: 77  8 70  0   76  7 69  0             452620.4856  -0.1293  0.050   0.0337 0.14  
2589: 77  7 70  0   76  8 69  0             452620.4856  -0.1293  0.050   0.0337 0.14  
2590: 77  7 70  0   76  7 69  0             452620.4856  -0.1293  0.050   0.0337 0.03  
2591: 78  6 72  0   77  6 71  0             452622.8531   0.0044  0.050   0.0044 0.09  
2592: 78  7 72  0   77  7 71  0             452622.8531   0.0044  0.050   0.0044 0.09  
2593: 78  7 72  0   77  6 71  0             452622.8531   0.0044  0.050   0.0044 0.41  
2594: 78  6 72  0   77  7 71  0             452622.8531   0.0044  0.050   0.0044 0.41  
2595: 79  6 74  0   78  6 73  0             452624.6956   0.0018  0.050   0.0019 0.08  
2596: 79  6 74  0   78  5 73  0             452624.6956   0.0018  0.050   0.0019 0.42  
2597: 79  5 74  0   78  6 73  0             452624.6956   0.0018  0.050   0.0019 0.42  
2598: 79  5 74  0   78  5 73  0             452624.6956   0.0018  0.050   0.0019 0.08  
2599: 83  2 82  0   82  2 81  0             452627.0077   0.2222  0.050   0.0415 0.03  
2600: 83  2 82  0   82  1 81  0             452627.0077   0.2222  0.050   0.0415 0.14  
2601: 83  1 82  0   82  2 81  0             452627.0077   0.2222  0.050   0.0415 0.14  
2602: 83  1 82  0   82  1 81  0             452627.0077   0.2222  0.050   0.0415 0.03  
2603: 81  4 78  0   80  4 77  0             452627.0077   0.0780  0.050   0.0415 0.03  
2604: 81  4 78  0   80  3 77  0             452627.0077   0.0780  0.050   0.0415 0.14  
2605: 81  3 78  0   80  4 77  0             452627.0077   0.0780  0.050   0.0415 0.14  
2606: 81  3 78  0   80  3 77  0             452627.0077   0.0780  0.050   0.0415 0.03  
2607: 82  3 80  0   81  3 79  0             452627.0077  -0.1788  0.050   0.0415 0.03  
2608: 82  3 80  0   81  2 79  0             452627.0077  -0.1788  0.050   0.0415 0.14  
2609: 82  2 80  0   81  3 79  0             452627.0077  -0.1788  0.050   0.0415 0.14  
2610: 82  2 80  0   81  2 79  0             452627.0077  -0.1788  0.050   0.0415 0.03  
2611: 62 23 40  0   61 23 39  0             452633.3974  -0.0426  0.050  -0.0427 0.09  
2612: 62 23 40  0   61 22 39  0             452633.3974  -0.0426  0.050  -0.0427 0.41  
2613: 62 22 40  0   61 23 39  0             452633.3974  -0.0426  0.050  -0.0427 0.41  
2614: 62 22 40  0   61 22 39  0             452633.3974  -0.0426  0.050  -0.0427 0.09  
2615: 61 24 38  0   60 24 37  0             452652.1636  -0.0712  0.050  -0.0712 0.09  
2616: 61 24 38  0   60 23 37  0             452652.1636  -0.0712  0.050  -0.0712 0.41  
2617: 61 23 38  0   60 24 37  0             452652.1636  -0.0712  0.050  -0.0712 0.41  
2618: 61 23 38  0   60 23 37  0             452652.1636  -0.0712  0.050  -0.0712 0.09  
2619: 60 25 36  0   59 25 35  0             452678.2304  -0.0755  0.050  -0.0756 0.09  
2620: 60 25 36  0   59 24 35  0             452678.2304  -0.0755  0.050  -0.0756 0.41  
2621: 60 24 36  0   59 25 35  0             452678.2304  -0.0755  0.050  -0.0756 0.41  
2622: 60 24 36  0   59 24 35  0             452678.2304  -0.0755  0.050  -0.0756 0.09  
2623: 59 26 34  0   58 26 33  0             452714.2049   0.0093  0.050   0.0094 0.09  
2624: 59 26 34  0   58 25 33  0             452714.2049   0.0093  0.050   0.0094 0.41  
2625: 59 25 34  0   58 26 33  0             452714.2049   0.0093  0.050   0.0094 0.41  
2626: 59 25 34  0   58 25 33  0             452714.2049   0.0093  0.050   0.0094 0.09  
2627: 58 27 32  0   57 27 31  0             452763.5625   0.0100  0.050   0.0100 0.10  
2628: 58 27 32  0   57 26 31  0             452763.5625   0.0100  0.050   0.0100 0.40  
2629: 58 26 32  0   57 27 31  0             452763.5625   0.0100  0.050   0.0100 0.40  
2630: 58 26 32  0   57 26 31  0             452763.5625   0.0100  0.050   0.0100 0.10  
2631: 57 28 30  0   56 28 29  0             452831.7463  -0.0026  0.050  -0.0026 0.10  
2632: 57 28 30  0   56 27 29  0             452831.7463  -0.0026  0.050  -0.0026 0.40  
2633: 57 27 30  0   56 28 29  0             452831.7463  -0.0026  0.050  -0.0026 0.40  
2634: 57 27 30  0   56 27 29  0             452831.7463  -0.0026  0.050  -0.0026 0.10  
2635: 56 29 28  0   55 29 27  0             452926.9341   0.0025  0.050   0.0025 0.10  
2636: 56 29 28  0   55 28 27  0             452926.9341   0.0025  0.050   0.0025 0.40  
2637: 56 28 28  0   55 29 27  0             452926.9341   0.0025  0.050   0.0025 0.40  
2638: 56 28 28  0   55 28 27  0             452926.9341   0.0025  0.050   0.0025 0.10  
2639: 55 30 26  0   54 30 25  0             453061.9079   0.0100  0.050   0.0100 0.10  
2640: 55 30 26  0   54 29 25  0             453061.9079   0.0100  0.050   0.0100 0.40  
2641: 55 29 26  0   54 30 25  0             453061.9079   0.0100  0.050   0.0100 0.40  
2642: 55 29 26  0   54 29 25  0             453061.9079   0.0100  0.050   0.0100 0.10  
2643: 42 33  9  0   41 32 10  0             453140.9317  -0.0402  0.050               
2644: 54 31 24  0   53 31 23  0             453257.6337  -0.0127  0.050  -0.0127 0.10  
2645: 54 31 24  0   53 30 23  0             453257.6337  -0.0127  0.050  -0.0127 0.40  
2646: 54 30 24  0   53 31 23  0             453257.6337  -0.0127  0.050  -0.0127 0.40  
2647: 54 30 24  0   53 30 23  0             453257.6337  -0.0127  0.050  -0.0127 0.10  
2648: 42 36  7  0   41 35  6  0             453489.5667  -0.0148  0.050               
2649: 42 36  6  0   41 35  7  0             453519.4266   0.0040  0.050               
2650: 41 40  1  0   40 39  2  0             453544.2515   0.0255  0.050   0.0255 0.50  
2651: 41 40  2  0   40 39  1  0             453544.2515   0.0255  0.050   0.0255 0.50  
2652: 53 31 22  0   52 32 21  0             453550.6321   0.0094  0.050   0.0091 0.39  
2653: 53 32 22  0   52 32 21  0             453550.6321   0.0094  0.050   0.0091 0.11  
2654: 53 31 22  0   52 31 21  0             453550.6321   0.0088  0.050   0.0091 0.11  
2655: 53 32 22  0   52 31 21  0             453550.6321   0.0087  0.050   0.0091 0.39  
2656: 52 32 20  0   51 33 19  0             454009.1689   0.0686  0.050   0.0243 0.39  
2657: 52 33 20  0   51 33 19  0             454009.1689   0.0576  0.050   0.0243 0.11  
2658: 52 32 20  0   51 32 19  0             454009.1689  -0.0090  0.050   0.0243 0.11  
2659: 52 33 20  0   51 32 19  0             454009.1689  -0.0200  0.050   0.0243 0.39  
2660: 51 33 18  0   50 34 17  0             454773.3619  -0.0272  0.050               
2661: 51 34 18  0   50 33 17  0             454780.6314   0.0034  0.050               
2662: 49 35 14  0   48 36 13  0             455084.8644  -0.0064  0.050               
2663: 35 20 15  0   34 19 16  0             455291.7739  -0.0788  0.050  -0.0789 0.84  
2664: 35 20 15  0   34 18 16  0             455291.7739  -0.0791  0.050  -0.0789 0.16  
2665: 38 29 10  0   37 26 11  0             455343.4230  -0.0112  0.050               
2666: 41 41  1  0   40 40  0  0             455727.7234   0.0754  0.050   0.0754 0.50  
2667: 41 41  0  0   40 40  1  0             455727.7234   0.0754  0.050   0.0754 0.50  
2668: 42 37  6  0   41 36  5  0             455811.0910  -0.0628  0.050               
2669: 42 37  5  0   41 36  6  0             455813.1776   0.0204  0.050               
2670: 34 18 17  0   33 16 18  0             456393.1579  -0.0415  0.050  -0.0415 0.08  
2671: 34 18 17  0   33 15 18  0             456393.1579  -0.0415  0.050  -0.0415 0.42  
2672: 34 17 17  0   33 16 18  0             456393.1579  -0.0415  0.050  -0.0415 0.42  
2673: 34 17 17  0   33 15 18  0             456393.1579  -0.0415  0.050  -0.0415 0.08  
2674: 50 35 16  0   49 34 15  0             456410.9209   0.0063  0.050               
2675: 68 18 51  0   67 18 50  0             457948.9189   0.1110  0.050   0.0455 0.04  
2676: 68 18 51  0   67 17 50  0             457948.9189   0.1110  0.050   0.0455 0.21  
2677: 68 17 51  0   67 18 50  0             457948.9189   0.1110  0.050   0.0455 0.21  
2678: 68 17 51  0   67 17 50  0             457948.9189   0.1110  0.050   0.0455 0.04  
2679: 69 17 53  0   68 17 52  0             457948.9189  -0.0194  0.050   0.0455 0.04  
2680: 69 17 53  0   68 16 52  0             457948.9189  -0.0194  0.050   0.0455 0.21  
2681: 69 16 53  0   68 17 52  0             457948.9189  -0.0194  0.050   0.0455 0.21  
2682: 69 16 53  0   68 16 52  0             457948.9189  -0.0194  0.050   0.0455 0.04  
2683: 67 19 49  0   66 19 48  0             457950.0856   0.0664  0.050   0.0331 0.04  
2684: 67 19 49  0   66 18 48  0             457950.0856   0.0664  0.050   0.0331 0.20  
2685: 67 18 49  0   66 19 48  0             457950.0856   0.0664  0.050   0.0331 0.20  
2686: 67 18 49  0   66 18 48  0             457950.0856   0.0664  0.050   0.0331 0.04  
2687: 70 16 55  0   69 16 54  0             457950.0856   0.0004  0.050   0.0331 0.04  
2688: 70 16 55  0   69 15 54  0             457950.0856   0.0004  0.050   0.0331 0.21  
2689: 70 15 55  0   69 16 54  0             457950.0856   0.0004  0.050   0.0331 0.21  
2690: 70 15 55  0   69 15 54  0             457950.0856   0.0004  0.050   0.0331 0.04  
2691: 71 15 57  0   70 15 56  0             457952.0273   0.0426  0.050   0.0426 0.09  
2692: 71 15 57  0   70 14 56  0             457952.0273   0.0426  0.050   0.0426 0.41  
2693: 71 14 57  0   70 15 56  0             457952.0273   0.0426  0.050   0.0426 0.41  
2694: 71 14 57  0   70 14 56  0             457952.0273   0.0426  0.050   0.0426 0.09  
2695: 66 20 47  0   65 20 46  0             457953.0021   0.0210  0.050   0.0210 0.09  
2696: 66 20 47  0   65 19 46  0             457953.0021   0.0210  0.050   0.0210 0.41  
2697: 66 19 47  0   65 20 46  0             457953.0021   0.0210  0.050   0.0210 0.41  
2698: 66 19 47  0   65 19 46  0             457953.0021   0.0210  0.050   0.0210 0.09  
2699: 72 14 59  0   71 13 58  0             457954.4998   0.0793  0.050   0.0793 0.41  
2700: 72 13 59  0   71 14 58  0             457954.4998   0.0793  0.050   0.0793 0.41  
2701: 72 13 59  0   71 13 58  0             457954.4998   0.0793  0.050   0.0793 0.09  
2702: 72 14 59  0   71 14 58  0             457954.4998   0.0793  0.050   0.0793 0.09  
2703: 73 12 61  0   72 12 60  0             457957.2575   0.0459  0.050   0.0459 0.09  
2704: 73 13 61  0   72 13 60  0             457957.2575   0.0459  0.050   0.0459 0.09  
2705: 73 13 61  0   72 12 60  0             457957.2575   0.0459  0.050   0.0459 0.41  
2706: 73 12 61  0   72 13 60  0             457957.2575   0.0459  0.050   0.0459 0.41  
2707: 65 21 45  0   64 21 44  0             457958.2362   0.0220  0.050   0.0220 0.09  
2708: 65 21 45  0   64 20 44  0             457958.2362   0.0220  0.050   0.0220 0.41  
2709: 65 20 45  0   64 21 44  0             457958.2362   0.0220  0.050   0.0220 0.41  
2710: 65 20 45  0   64 20 44  0             457958.2362   0.0220  0.050   0.0220 0.09  
2711: 74 11 63  0   73 11 62  0             457960.2549   0.0501  0.050   0.0502 0.09  
2712: 74 12 63  0   73 12 62  0             457960.2549   0.0501  0.050   0.0502 0.09  
2713: 74 12 63  0   73 11 62  0             457960.2549   0.0501  0.050   0.0502 0.41  
2714: 74 11 63  0   73 12 62  0             457960.2549   0.0501  0.050   0.0502 0.41  
2715: 75 10 65  0   74 11 64  0             457963.2826   0.0147  0.050   0.0148 0.41  
2716: 75 10 65  0   74 10 64  0             457963.2826   0.0147  0.050   0.0148 0.09  
2717: 75 11 65  0   74 11 64  0             457963.2826   0.0147  0.050   0.0148 0.09  
2718: 75 11 65  0   74 10 64  0             457963.2826   0.0147  0.050   0.0148 0.41  
2719: 76  9 67  0   75  9 66  0             457966.3618   0.0762  0.050   0.0425 0.03  
2720: 76 10 67  0   75 10 66  0             457966.3618   0.0762  0.050   0.0425 0.03  
2721: 76 10 67  0   75  9 66  0             457966.3618   0.0762  0.050   0.0425 0.14  
2722: 76  9 67  0   75 10 66  0             457966.3618   0.0762  0.050   0.0425 0.14  
2723: 76 10 67  0   75 10 66  0             457966.3618   0.0762  0.050   0.0425 0.03  
2724: 76 10 67  0   75  9 66  0             457966.3618   0.0762  0.050   0.0425 0.14  
2725: 76  9 67  0   75 10 66  0             457966.3618   0.0762  0.050   0.0425 0.14  
2726: 76  9 67  0   75  9 66  0             457966.3618   0.0762  0.050   0.0425 0.03  
2727: 64 22 43  0   63 22 42  0             457966.3618  -0.0316  0.050   0.0425 0.03  
2728: 64 22 43  0   63 21 42  0             457966.3618  -0.0316  0.050   0.0425 0.13  
2729: 64 21 43  0   63 22 42  0             457966.3618  -0.0316  0.050   0.0425 0.13  
2730: 64 21 43  0   63 21 42  0             457966.3618  -0.0316  0.050   0.0425 0.03  
2731: 77  9 69  0   76  8 68  0             457969.1889   0.0335  0.050   0.0335 0.41  
2732: 77  8 69  0   76  9 68  0             457969.1889   0.0335  0.050   0.0335 0.41  
2733: 77  8 69  0   76  8 68  0             457969.1889   0.0335  0.050   0.0335 0.09  
2734: 77  9 69  0   76  9 68  0             457969.1889   0.0335  0.050   0.0335 0.09  
2735: 78  8 71  0   77  8 70  0             457971.8265   0.0411  0.050   0.0412 0.09  
2736: 78  8 71  0   77  7 70  0             457971.8265   0.0411  0.050   0.0412 0.41  
2737: 78  7 71  0   77  8 70  0             457971.8265   0.0411  0.050   0.0412 0.41  
2738: 78  7 71  0   77  7 70  0             457971.8265   0.0411  0.050   0.0412 0.09  
2739: 79  6 73  0   78  6 72  0             457974.1428   0.0513  0.050   0.0514 0.09  
2740: 79  7 73  0   78  7 72  0             457974.1428   0.0513  0.050   0.0514 0.09  
2741: 79  7 73  0   78  6 72  0             457974.1428   0.0513  0.050   0.0514 0.41  
2742: 79  6 73  0   78  7 72  0             457974.1428   0.0513  0.050   0.0514 0.41  
2743: 80  6 75  0   79  6 74  0             457976.0215   0.0253  0.050   0.0253 0.08  
2744: 80  6 75  0   79  5 74  0             457976.0215   0.0253  0.050   0.0253 0.42  
2745: 80  5 75  0   79  6 74  0             457976.0215   0.0253  0.050   0.0253 0.42  
2746: 80  5 75  0   79  5 74  0             457976.0215   0.0253  0.050   0.0253 0.08  
2747: 85  1 85  0   84  1 84  0             457977.2502   0.1479  0.050  -0.0078 0.04  
2748: 85  1 85  0   84  0 84  0             457977.2502   0.1479  0.050  -0.0078 0.22  
2749: 85  0 85  0   84  1 84  0             457977.2502   0.1479  0.050  -0.0078 0.22  
2750: 85  0 85  0   84  0 84  0             457977.2502   0.1479  0.050  -0.0078 0.04  
2751: 81  5 77  0   80  5 76  0             457977.2502  -0.1771  0.050  -0.0078 0.04  
2752: 81  5 77  0   80  4 76  0             457977.2502  -0.1771  0.050  -0.0078 0.20  
2753: 81  4 77  0   80  5 76  0             457977.2502  -0.1771  0.050  -0.0078 0.20  
2754: 81  4 77  0   80  4 76  0             457977.2502  -0.1771  0.050  -0.0078 0.04  
2755: 84  2 83  0   83  2 82  0             457978.4125   0.1971  0.050   0.0214 0.03  
2756: 84  2 83  0   83  1 82  0             457978.4125   0.1971  0.050   0.0214 0.13  
2757: 84  1 83  0   83  2 82  0             457978.4125   0.1971  0.050   0.0214 0.13  
2758: 84  1 83  0   83  1 82  0             457978.4125   0.1971  0.050   0.0214 0.03  
2759: 82  4 79  0   81  4 78  0             457978.4125   0.0955  0.050   0.0214 0.02  
2760: 82  4 79  0   81  3 78  0             457978.4125   0.0955  0.050   0.0214 0.12  
2761: 82  3 79  0   81  3 78  0             457978.4125   0.0955  0.050   0.0214 0.02  
2762: 63 23 41  0   62 23 40  0             457978.4125   0.0055  0.050   0.0214 0.02  
2763: 63 23 41  0   62 22 40  0             457978.4125   0.0055  0.050   0.0214 0.10  
2764: 63 22 41  0   62 23 40  0             457978.4125   0.0055  0.050   0.0214 0.10  
2765: 63 22 41  0   62 22 40  0             457978.4125   0.0055  0.050   0.0214 0.02  
2766: 83  3 81  0   82  3 80  0             457978.4125  -0.1878  0.050   0.0214 0.02  
2767: 83  3 81  0   82  2 80  0             457978.4125  -0.1878  0.050   0.0214 0.12  
2768: 83  2 81  0   82  3 80  0             457978.4125  -0.1878  0.050   0.0214 0.12  
2769: 83  2 81  0   82  2 80  0             457978.4125  -0.1878  0.050   0.0214 0.02  
2770: 62 24 39  0   61 24 38  0             457995.4644   0.0205  0.050   0.0205 0.09  
2771: 62 24 39  0   61 23 38  0             457995.4644   0.0205  0.050   0.0205 0.41  
2772: 62 23 39  0   61 24 38  0             457995.4644   0.0205  0.050   0.0205 0.41  
2773: 62 23 39  0   61 23 38  0             457995.4644   0.0205  0.050   0.0205 0.09  
2774: 61 25 37  0   60 25 36  0             458019.0989  -0.0263  0.050  -0.0263 0.09  
2775: 61 25 37  0   60 24 36  0             458019.0989  -0.0263  0.050  -0.0263 0.41  
2776: 61 24 37  0   60 25 36  0             458019.0989  -0.0263  0.050  -0.0263 0.41  
2777: 61 24 37  0   60 24 36  0             458019.0989  -0.0263  0.050  -0.0263 0.09  
2778: 60 26 35  0   59 26 34  0             458051.6441  -0.0594  0.050  -0.0594 0.09  
2779: 60 26 35  0   59 25 34  0             458051.6441  -0.0594  0.050  -0.0594 0.41  
2780: 60 25 35  0   59 26 34  0             458051.6441  -0.0594  0.050  -0.0594 0.41  
2781: 60 25 35  0   59 25 34  0             458051.6441  -0.0594  0.050  -0.0594 0.09  
2782: 42 38  5  0   41 37  4  0             458063.6935   0.0934  0.050   0.0430 0.50  
2783: 42 38  4  0   41 37  5  0             458063.6935  -0.0075  0.050   0.0430 0.50  
2784: 59 27 33  0   58 27 32  0             458096.3995   0.0233  0.050   0.0234 0.10  
2785: 59 27 33  0   58 26 32  0             458096.3995   0.0233  0.050   0.0234 0.41  
2786: 59 26 33  0   58 27 32  0             458096.3995   0.0233  0.050   0.0234 0.41  
2787: 59 26 33  0   58 26 32  0             458096.3995   0.0233  0.050   0.0234 0.10  
2788: 58 28 31  0   57 28 30  0             458157.8432   0.0514  0.050   0.0515 0.10  
2789: 58 28 31  0   57 27 30  0             458157.8432   0.0514  0.050   0.0515 0.40  
2790: 58 27 31  0   57 28 30  0             458157.8432   0.0514  0.050   0.0515 0.40  
2791: 58 27 31  0   57 27 30  0             458157.8432   0.0514  0.050   0.0515 0.10  
2792: 57 29 29  0   56 29 28  0             458242.8697  -0.0274  0.050  -0.0275 0.10  
2793: 57 29 29  0   56 28 28  0             458242.8697  -0.0274  0.050  -0.0275 0.40  
2794: 57 28 29  0   56 29 28  0             458242.8697  -0.0274  0.050  -0.0275 0.40  
2795: 57 28 29  0   56 28 28  0             458242.8697  -0.0274  0.050  -0.0275 0.10  
2796: 56 30 27  0   55 30 26  0             458362.4824   0.0663  0.050   0.0664 0.10  
2797: 56 30 27  0   55 29 26  0             458362.4824   0.0663  0.050   0.0664 0.40  
2798: 56 29 27  0   55 30 26  0             458362.4824   0.0663  0.050   0.0664 0.40  
2799: 56 29 27  0   55 29 26  0             458362.4824   0.0663  0.050   0.0664 0.10  
2800: 55 31 25  0   54 31 24  0             458533.5852   0.0164  0.050   0.0164 0.17  
2801: 55 31 25  0   54 30 24  0             458533.5852   0.0164  0.050   0.0164 0.66  
2802: 55 30 25  0   54 30 24  0             458533.5852   0.0164  0.050   0.0164 0.17  
2803: 54 31 23  0   53 32 22  0             458785.3744  -0.0507  0.050  -0.0508 0.39  
2804: 54 32 23  0   53 32 22  0             458785.3744  -0.0507  0.050  -0.0508 0.11  
2805: 54 32 23  0   53 31 22  0             458785.3744  -0.0508  0.050  -0.0508 0.39  
2806: 54 31 23  0   53 31 22  0             458785.3744  -0.0508  0.050  -0.0508 0.11  
2807: 43 35  9  0   42 34  8  0             458810.8553  -0.0108  0.050               
2808: 53 32 21  0   52 33 20  0             459170.4049  -0.0204  0.050  -0.0261 0.44  
2809: 53 33 21  0   52 33 20  0             459170.4049  -0.0219  0.050  -0.0261 0.13  
2810: 53 33 21  0   52 32 20  0             459170.4049  -0.0329  0.050  -0.0261 0.44  
2811: 52 33 19  0   51 34 18  0             459792.1048  -0.0088  0.050               
2812: 52 34 19  0   51 33 18  0             459793.3690   0.0599  0.050               
2813: 42 39  4  0   41 38  3  0             460282.4902   0.0131  0.050   0.0113 0.50  
2814: 42 39  3  0   41 38  4  0             460282.4902   0.0094  0.050   0.0113 0.50  
2815: 43 35  8  0   42 34  9  0             460572.0480  -0.0373  0.050               
2816: 51 34 17  0   50 35 16  0             460856.8406  -0.0331  0.050               
2817: 51 35 17  0   50 34 16  0             460931.4022  -0.0783  0.050               
2818: 35 19 16  0   34 18 17  0             461136.1131  -0.0544  0.050  -0.0549 0.42  
2819: 35 19 16  0   34 17 17  0             461136.1131  -0.0544  0.050  -0.0549 0.08  
2820: 35 20 16  0   34 18 17  0             461136.1131  -0.0552  0.050  -0.0549 0.08  
2821: 35 20 16  0   34 17 17  0             461136.1131  -0.0552  0.050  -0.0549 0.42  
2822: 50 35 15  0   49 36 14  0             461932.1849   0.0484  0.050               
2823: 34 17 18  0   33 15 19  0             462032.7377   0.0467  0.050   0.0467 0.08  
2824: 34 17 18  0   33 14 19  0             462032.7377   0.0467  0.050   0.0467 0.42  
2825: 34 16 18  0   33 15 19  0             462032.7377   0.0467  0.050   0.0467 0.42  
2826: 34 16 18  0   33 14 19  0             462032.7377   0.0467  0.050   0.0467 0.08  
2827: 43 34  9  0   42 33 10  0             462160.9310  -0.0455  0.050               
2828: 43 36  8  0   42 35  7  0             462162.8057   0.0397  0.050               
2829: 43 36  7  0   42 35  8  0             462362.6644   0.0471  0.050               
2830: 42 40  2  0   41 39  3  0             462482.0629   0.0351  0.050   0.0352 0.50  
2831: 42 40  3  0   41 39  2  0             462482.0629   0.0351  0.050   0.0352 0.50  
2832: 70 17 54  0   69 17 53  0             463298.4306   0.0778  0.050  -0.0406 0.04  
2833: 70 17 54  0   69 16 53  0             463298.4306   0.0778  0.050  -0.0406 0.21  
2834: 70 16 54  0   69 17 53  0             463298.4306   0.0778  0.050  -0.0406 0.21  
2835: 70 16 54  0   69 16 53  0             463298.4306   0.0778  0.050  -0.0406 0.04  
2836: 68 19 50  0   67 19 49  0             463298.4306  -0.1605  0.050  -0.0406 0.04  
2837: 68 19 50  0   67 18 49  0             463298.4306  -0.1605  0.050  -0.0406 0.20  
2838: 68 18 50  0   67 19 49  0             463298.4306  -0.1605  0.050  -0.0406 0.20  
2839: 68 18 50  0   67 18 49  0             463298.4306  -0.1605  0.050  -0.0406 0.04  
2840: 71 16 56  0   70 16 55  0             463299.8779   0.0661  0.050   0.0662 0.09  
2841: 71 16 56  0   70 15 55  0             463299.8779   0.0661  0.050   0.0662 0.41  
2842: 71 15 56  0   70 16 55  0             463299.8779   0.0661  0.050   0.0662 0.41  
2843: 71 15 56  0   70 15 55  0             463299.8779   0.0661  0.050   0.0662 0.09  
2844: 67 20 48  0   66 20 47  0             463300.9790   0.0035  0.050   0.0035 0.09  
2845: 67 20 48  0   66 19 47  0             463300.9790   0.0035  0.050   0.0035 0.41  
2846: 67 19 48  0   66 20 47  0             463300.9790   0.0035  0.050   0.0035 0.41  
2847: 67 19 48  0   66 19 47  0             463300.9790   0.0035  0.050   0.0035 0.09  
2848: 72 15 58  0   71 15 57  0             463302.0288   0.0568  0.050   0.0569 0.09  
2849: 72 15 58  0   71 14 57  0             463302.0288   0.0568  0.050   0.0569 0.41  
2850: 72 14 58  0   71 15 57  0             463302.0288   0.0568  0.050   0.0569 0.41  
2851: 72 14 58  0   71 14 57  0             463302.0288   0.0568  0.050   0.0569 0.09  
2852: 73 13 60  0   72 13 59  0             463304.6475   0.0202  0.050   0.0202 0.09  
2853: 73 14 60  0   72 14 59  0             463304.6475   0.0202  0.050   0.0202 0.09  
2854: 73 14 60  0   72 13 59  0             463304.6475   0.0202  0.050   0.0202 0.41  
2855: 73 13 60  0   72 14 59  0             463304.6475   0.0202  0.050   0.0202 0.41  
2856: 74 12 62  0   73 12 61  0             463307.6328   0.0279  0.050   0.0279 0.09  
2857: 74 13 62  0   73 13 61  0             463307.6328   0.0279  0.050   0.0279 0.09  
2858: 74 13 62  0   73 12 61  0             463307.6328   0.0279  0.050   0.0279 0.41  
2859: 74 12 62  0   73 13 61  0             463307.6328   0.0279  0.050   0.0279 0.41  
2860: 75 11 64  0   74 11 63  0             463310.7966   0.0391  0.050   0.0391 0.09  
2861: 75 12 64  0   74 12 63  0             463310.7966   0.0391  0.050   0.0391 0.09  
2862: 75 12 64  0   74 11 63  0             463310.7966   0.0391  0.050   0.0391 0.41  
2863: 75 11 64  0   74 12 63  0             463310.7966   0.0391  0.050   0.0391 0.41  
2864: 65 22 44  0   64 22 43  0             463312.7353   0.0101  0.050   0.0102 0.09  
2865: 65 22 44  0   64 21 43  0             463312.7353   0.0101  0.050   0.0102 0.41  
2866: 65 21 44  0   64 22 43  0             463312.7353   0.0101  0.050   0.0102 0.41  
2867: 65 21 44  0   64 21 43  0             463312.7353   0.0101  0.050   0.0102 0.09  
2868: 76 10 66  0   75 10 65  0             463313.9932   0.0360  0.050   0.0360 0.09  
2869: 76 11 66  0   75 11 65  0             463313.9932   0.0360  0.050   0.0360 0.09  
2870: 76 11 66  0   75 10 65  0             463313.9932   0.0360  0.050   0.0360 0.41  
2871: 76 10 66  0   75 11 65  0             463313.9932   0.0360  0.050   0.0360 0.41  
2872: 77 10 68  0   76 10 67  0             463317.0446  -0.0475  0.050  -0.0475 0.09  
2873: 77 10 68  0   76  9 67  0             463317.0446  -0.0475  0.050  -0.0475 0.41  
2874: 77  9 68  0   76 10 67  0             463317.0446  -0.0475  0.050  -0.0475 0.41  
2875: 77  9 68  0   76  9 67  0             463317.0446  -0.0475  0.050  -0.0475 0.09  
2876: 78  9 70  0   77  8 69  0             463320.1127   0.0503  0.050   0.0503 0.41  
2877: 78  8 70  0   77  9 69  0             463320.1127   0.0503  0.050   0.0503 0.41  
2878: 78  8 70  0   77  8 69  0             463320.1127   0.0503  0.050   0.0503 0.09  
2879: 78  9 70  0   77  9 69  0             463320.1127   0.0503  0.050   0.0503 0.09  
2880: 79  8 72  0   78  7 71  0             463322.8324   0.0546  0.050   0.0547 0.41  
2881: 79  7 72  0   78  8 71  0             463322.8324   0.0546  0.050   0.0547 0.41  
2882: 79  7 72  0   78  7 71  0             463322.8324   0.0546  0.050   0.0547 0.09  
2883: 79  8 72  0   78  8 71  0             463322.8324   0.0546  0.050   0.0547 0.09  
2884: 64 23 42  0   63 22 41  0             463323.4697  -0.0529  0.050  -0.0529 0.41  
2885: 64 22 42  0   63 23 41  0             463323.4697  -0.0529  0.050  -0.0529 0.41  
2886: 64 22 42  0   63 22 41  0             463323.4697  -0.0529  0.050  -0.0529 0.09  
2887: 64 23 42  0   63 23 41  0             463323.4697  -0.0529  0.050  -0.0529 0.09  
2888: 80  6 74  0   79  6 73  0             463325.1921   0.0364  0.050   0.0365 0.09  
2889: 80  7 74  0   79  7 73  0             463325.1921   0.0364  0.050   0.0365 0.09  
2890: 80  7 74  0   79  6 73  0             463325.1921   0.0364  0.050   0.0365 0.41  
2891: 80  6 74  0   79  7 73  0             463325.1921   0.0364  0.050   0.0365 0.41  
2892: 81  6 76  0   80  6 75  0             463327.1582   0.0384  0.050   0.0384 0.08  
2893: 81  6 76  0   80  5 75  0             463327.1582   0.0384  0.050   0.0384 0.42  
2894: 81  5 76  0   80  6 75  0             463327.1582   0.0384  0.050   0.0384 0.42  
2895: 81  5 76  0   80  5 75  0             463327.1582   0.0384  0.050   0.0384 0.08  
2896: 86  1 86  0   85  1 85  0             463328.4693   0.1101  0.050  -0.0048 0.04  
2897: 86  1 86  0   85  0 85  0             463328.4693   0.1101  0.050  -0.0048 0.22  
2898: 86  0 86  0   85  1 85  0             463328.4693   0.1101  0.050  -0.0048 0.22  
2899: 86  0 86  0   85  0 85  0             463328.4693   0.1101  0.050  -0.0048 0.04  
2900: 82  5 78  0   81  5 77  0             463328.4693  -0.1294  0.050  -0.0048 0.04  
2901: 82  5 78  0   81  4 77  0             463328.4693  -0.1294  0.050  -0.0048 0.20  
2902: 82  4 78  0   81  5 77  0             463328.4693  -0.1294  0.050  -0.0048 0.20  
2903: 82  4 78  0   81  4 77  0             463328.4693  -0.1294  0.050  -0.0048 0.04  
2904: 85  2 84  0   84  2 83  0             463329.6793   0.2133  0.050   0.0711 0.03  
2905: 85  2 84  0   84  1 83  0             463329.6793   0.2133  0.050   0.0711 0.14  
2906: 85  1 84  0   84  2 83  0             463329.6793   0.2133  0.050   0.0711 0.14  
2907: 85  1 84  0   84  1 83  0             463329.6793   0.2133  0.050   0.0711 0.03  
2908: 83  4 80  0   82  4 79  0             463329.6793   0.1541  0.050   0.0711 0.03  
2909: 83  4 80  0   82  3 79  0             463329.6793   0.1541  0.050   0.0711 0.14  
2910: 83  3 80  0   82  4 79  0             463329.6793   0.1541  0.050   0.0711 0.14  
2911: 83  3 80  0   82  3 79  0             463329.6793   0.1541  0.050   0.0711 0.03  
2912: 84  3 82  0   83  3 81  0             463329.6793  -0.1554  0.050   0.0711 0.03  
2913: 84  3 82  0   83  2 81  0             463329.6793  -0.1554  0.050   0.0711 0.14  
2914: 84  2 82  0   83  3 81  0             463329.6793  -0.1554  0.050   0.0711 0.14  
2915: 84  2 82  0   83  2 81  0             463329.6793  -0.1554  0.050   0.0711 0.03  
2916: 63 24 40  0   62 24 39  0             463338.9569   0.0071  0.050   0.0072 0.09  
2917: 63 24 40  0   62 23 39  0             463338.9569   0.0071  0.050   0.0072 0.41  
2918: 63 23 40  0   62 24 39  0             463338.9569   0.0071  0.050   0.0072 0.41  
2919: 63 23 40  0   62 23 39  0             463338.9569   0.0071  0.050   0.0072 0.09  
2920: 62 25 38  0   61 25 37  0             463360.4016  -0.0612  0.050  -0.0612 0.09  
2921: 62 25 38  0   61 24 37  0             463360.4016  -0.0612  0.050  -0.0612 0.41  
2922: 62 24 38  0   61 25 37  0             463360.4016  -0.0612  0.050  -0.0612 0.41  
2923: 62 24 38  0   61 24 37  0             463360.4016  -0.0612  0.050  -0.0612 0.09  
2924: 61 26 36  0   60 26 35  0             463390.0968   0.0306  0.050   0.0306 0.09  
2925: 61 26 36  0   60 25 35  0             463390.0968   0.0306  0.050   0.0306 0.41  
2926: 61 25 36  0   60 26 35  0             463390.0968   0.0306  0.050   0.0306 0.41  
2927: 61 25 36  0   60 25 35  0             463390.0968   0.0306  0.050   0.0306 0.09  
2928: 60 27 34  0   59 27 33  0             463430.5047  -0.0709  0.050  -0.0710 0.09  
2929: 60 27 34  0   59 26 33  0             463430.5047  -0.0709  0.050  -0.0710 0.41  
2930: 60 26 34  0   59 27 33  0             463430.5047  -0.0709  0.050  -0.0710 0.41  
2931: 60 26 34  0   59 26 33  0             463430.5047  -0.0709  0.050  -0.0710 0.09  
2932: 59 28 32  0   58 28 31  0             463486.0613   0.0245  0.050   0.0245 0.09  
2933: 59 28 32  0   58 27 31  0             463486.0613   0.0245  0.050   0.0245 0.41  
2934: 59 27 32  0   58 28 31  0             463486.0613   0.0245  0.050   0.0245 0.41  
2935: 59 27 32  0   58 27 31  0             463486.0613   0.0245  0.050   0.0245 0.09  
2936: 58 29 30  0   57 29 29  0             463562.4262   0.0126  0.050   0.0126 0.10  
2937: 58 29 30  0   57 28 29  0             463562.4262   0.0126  0.050   0.0126 0.40  
2938: 58 28 30  0   57 29 29  0             463562.4262   0.0126  0.050   0.0126 0.40  
2939: 58 28 30  0   57 28 29  0             463562.4262   0.0126  0.050   0.0126 0.10  
2940: 56 31 26  0   55 31 25  0             463819.3350  -0.0235  0.050  -0.0235 0.10  
2941: 56 31 26  0   55 30 25  0             463819.3350  -0.0235  0.050  -0.0235 0.40  
2942: 56 30 26  0   55 31 25  0             463819.3350  -0.0235  0.050  -0.0235 0.40  
2943: 56 30 26  0   55 30 25  0             463819.3350  -0.0235  0.050  -0.0235 0.10  
2944: 55 32 24  0   54 32 23  0             464037.7445   0.0545  0.050   0.0546 0.11  
2945: 55 32 24  0   54 31 23  0             464037.7445   0.0545  0.050   0.0546 0.39  
2946: 55 31 24  0   54 32 23  0             464037.7445   0.0545  0.050   0.0546 0.39  
2947: 55 31 24  0   54 31 23  0             464037.7445   0.0545  0.050   0.0546 0.11  
2948: 54 32 22  0   53 33 21  0             464364.7980   0.0210  0.050   0.0203 0.44  
2949: 54 33 22  0   53 33 21  0             464364.7980   0.0208  0.050   0.0203 0.12  
2950: 54 33 22  0   53 32 21  0             464364.7980   0.0193  0.050   0.0203 0.44  
2951: 44 35 10  0   43 34  9  0             464368.9599  -0.0804  0.050               
2952: 43 37  7  0   42 36  6  0             464642.0897   0.0259  0.050               
2953: 43 37  6  0   42 36  7  0             464659.0589   0.0545  0.050               
2954: 42 41  2  0   41 40  1  0             464670.6163   0.0584  0.050   0.0585 0.50  
2955: 42 41  1  0   41 40  2  0             464670.6163   0.0584  0.050   0.0585 0.50  
2956: 53 33 20  0   52 34 19  0             464878.2443   0.0819  0.050   0.0472 0.62  
2957: 53 34 20  0   52 34 19  0             464878.2443   0.0583  0.050   0.0472 0.19  
2958: 53 33 20  0   52 33 19  0             464878.2443  -0.0791  0.050   0.0472 0.19  
2959: 36 21 15  0   35 20 16  0             465660.9370  -0.0193  0.050  -0.0396 0.42  
2960: 36 21 15  0   35 19 16  0             465660.9370  -0.0200  0.050  -0.0396 0.08  
2961: 36 22 15  0   35 20 16  0             465660.9370  -0.0590  0.050  -0.0396 0.08  
2962: 36 22 15  0   35 19 16  0             465660.9370  -0.0598  0.050  -0.0396 0.42  
2963: 52 34 18  0   51 35 17  0             465737.6426   0.0804  0.050               
2964: 42 42  1  0   41 41  0  0             466853.4996   0.0649  0.050   0.0649 0.50  
2965: 42 42  0  0   41 41  1  0             466853.4996   0.0649  0.050   0.0649 0.50  
2966: 35 19 17  0   34 17 18  0             466880.0966  -0.0743  0.050  -0.0744 0.08  
2967: 35 19 17  0   34 16 18  0             466880.0966  -0.0743  0.050  -0.0744 0.42  
2968: 35 18 17  0   34 17 18  0             466880.0966  -0.0743  0.050  -0.0744 0.42  
2969: 35 18 17  0   34 16 18  0             466880.0966  -0.0743  0.050  -0.0744 0.08  
2970: 70 18 53  0   69 18 52  0             468646.8949   0.1458  0.050  -0.0059 0.04  
2971: 70 18 53  0   69 17 52  0             468646.8949   0.1458  0.050  -0.0059 0.21  
2972: 70 17 53  0   69 18 52  0             468646.8949   0.1458  0.050  -0.0059 0.21  
2973: 70 17 53  0   69 17 52  0             468646.8949   0.1458  0.050  -0.0059 0.04  
2974: 69 19 51  0   68 19 50  0             468646.8949  -0.1581  0.050  -0.0059 0.04  
2975: 69 19 51  0   68 18 50  0             468646.8949  -0.1581  0.050  -0.0059 0.21  
2976: 69 18 51  0   68 19 50  0             468646.8949  -0.1581  0.050  -0.0059 0.21  
2977: 69 18 51  0   68 18 50  0             468646.8949  -0.1581  0.050  -0.0059 0.04  
2978: 73 14 59  0   72 14 58  0             468651.8129   0.0177  0.050   0.0178 0.09  
2979: 73 15 59  0   72 15 58  0             468651.8129   0.0177  0.050   0.0178 0.09  
2980: 73 15 59  0   72 14 58  0             468651.8129   0.0177  0.050   0.0178 0.41  
2981: 73 14 59  0   72 15 58  0             468651.8129   0.0177  0.050   0.0178 0.41  
2982: 67 21 47  0   66 21 46  0             468652.6678  -0.0404  0.050  -0.0405 0.09  
2983: 67 21 47  0   66 20 46  0             468652.6678  -0.0404  0.050  -0.0405 0.41  
2984: 67 20 47  0   66 21 46  0             468652.6678  -0.0404  0.050  -0.0405 0.41  
2985: 67 20 47  0   66 20 46  0             468652.6678  -0.0404  0.050  -0.0405 0.09  
2986: 74 14 61  0   73 14 60  0             468654.6809   0.0161  0.050   0.0161 0.09  
2987: 74 14 61  0   73 13 60  0             468654.6809   0.0161  0.050   0.0161 0.41  
2988: 74 13 61  0   73 14 60  0             468654.6809   0.0161  0.050   0.0161 0.41  
2989: 74 13 61  0   73 13 60  0             468654.6809   0.0161  0.050   0.0161 0.09  
2990: 75 12 63  0   74 12 62  0             468657.8351   0.0098  0.050   0.0099 0.09  
2991: 75 13 63  0   74 13 62  0             468657.8351   0.0098  0.050   0.0099 0.09  
2992: 75 13 63  0   74 12 62  0             468657.8351   0.0098  0.050   0.0099 0.41  
2993: 75 12 63  0   74 13 62  0             468657.8351   0.0098  0.050   0.0099 0.41  
2994: 66 22 45  0   65 22 44  0             468659.0409  -0.0401  0.050  -0.0401 0.09  
2995: 66 22 45  0   65 21 44  0             468659.0409  -0.0401  0.050  -0.0401 0.41  
2996: 66 21 45  0   65 22 44  0             468659.0409  -0.0401  0.050  -0.0401 0.41  
2997: 66 21 45  0   65 21 44  0             468659.0409  -0.0401  0.050  -0.0401 0.09  
2998: 76 11 65  0   75 11 64  0             468661.1591   0.0245  0.050   0.0246 0.09  
2999: 76 12 65  0   75 12 64  0             468661.1591   0.0245  0.050   0.0246 0.09  
3000: 76 12 65  0   75 11 64  0             468661.1591   0.0245  0.050   0.0246 0.41  
3001: 76 11 65  0   75 12 64  0             468661.1591   0.0245  0.050   0.0246 0.41  
3002: 77 11 67  0   76 11 66  0             468664.4809   0.0118  0.050   0.0118 0.09  
3003: 77 11 67  0   76 10 66  0             468664.4809   0.0118  0.050   0.0118 0.41  
3004: 77 10 67  0   76 11 66  0             468664.4809   0.0118  0.050   0.0118 0.41  
3005: 77 10 67  0   76 10 66  0             468664.4809   0.0118  0.050   0.0118 0.09  
3006: 78  9 69  0   77  9 68  0             468667.7352   0.0152  0.050   0.0152 0.09  
3007: 78 10 69  0   77 10 68  0             468667.7352   0.0152  0.050   0.0152 0.09  
3008: 78 10 69  0   77  9 68  0             468667.7352   0.0152  0.050   0.0152 0.41  
3009: 78  9 69  0   77 10 68  0             468667.7352   0.0152  0.050   0.0152 0.41  
3010: 65 23 43  0   64 23 42  0             468668.7490  -0.0024  0.050  -0.0024 0.09  
3011: 65 23 43  0   64 22 42  0             468668.7490  -0.0024  0.050  -0.0024 0.41  
3012: 65 22 43  0   64 23 42  0             468668.7490  -0.0024  0.050  -0.0024 0.41  
3013: 65 22 43  0   64 22 42  0             468668.7490  -0.0024  0.050  -0.0024 0.09  
3014: 79  9 71  0   78  8 70  0             468670.7859  -0.0038  0.050  -0.0038 0.41  
3015: 79  8 71  0   78  9 70  0             468670.7859  -0.0038  0.050  -0.0038 0.41  
3016: 79  8 71  0   78  8 70  0             468670.7859  -0.0038  0.050  -0.0038 0.09  
3017: 79  9 71  0   78  9 70  0             468670.7859  -0.0038  0.050  -0.0038 0.09  
3018: 80  8 73  0   79  7 72  0             468673.5985   0.0087  0.050   0.0088 0.41  
3019: 80  7 73  0   79  8 72  0             468673.5985   0.0087  0.050   0.0088 0.41  
3020: 80  7 73  0   79  7 72  0             468673.5985   0.0087  0.050   0.0088 0.09  
3021: 80  8 73  0   79  8 72  0             468673.5985   0.0087  0.050   0.0088 0.09  
3022: 81  7 75  0   80  7 74  0             468676.0838   0.0447  0.050   0.0447 0.08  
3023: 81  7 75  0   80  6 74  0             468676.0838   0.0447  0.050   0.0447 0.42  
3024: 81  6 75  0   80  7 74  0             468676.0838   0.0447  0.050   0.0447 0.42  
3025: 81  6 75  0   80  6 74  0             468676.0838   0.0447  0.050   0.0447 0.08  
3026: 82  6 77  0   81  6 76  0             468678.0651   0.0027  0.050   0.0028 0.08  
3027: 82  6 77  0   81  5 76  0             468678.0651   0.0027  0.050   0.0028 0.42  
3028: 82  5 77  0   81  6 76  0             468678.0651   0.0027  0.050   0.0028 0.42  
3029: 82  5 77  0   81  5 76  0             468678.0651   0.0027  0.050   0.0028 0.08  
3030: 87  1 87  0   86  1 86  0             468679.4980   0.0634  0.050  -0.0105 0.04  
3031: 87  1 87  0   86  0 86  0             468679.4980   0.0634  0.050  -0.0105 0.22  
3032: 87  0 87  0   86  1 86  0             468679.4980   0.0634  0.050  -0.0105 0.22  
3033: 87  0 87  0   86  0 86  0             468679.4980   0.0634  0.050  -0.0105 0.04  
3034: 83  5 79  0   82  5 78  0             468679.4980  -0.0909  0.050  -0.0105 0.04  
3035: 83  5 79  0   82  4 78  0             468679.4980  -0.0909  0.050  -0.0105 0.20  
3036: 83  4 79  0   82  5 78  0             468679.4980  -0.0909  0.050  -0.0105 0.20  
3037: 83  4 79  0   82  4 78  0             468679.4980  -0.0909  0.050  -0.0105 0.04  
3038: 86  2 85  0   85  2 84  0             468680.6563   0.1211  0.050  -0.0019 0.03  
3039: 86  2 85  0   85  1 84  0             468680.6563   0.1211  0.050  -0.0019 0.14  
3040: 86  1 85  0   85  2 84  0             468680.6563   0.1211  0.050  -0.0019 0.14  
3041: 86  1 85  0   85  1 84  0             468680.6563   0.1211  0.050  -0.0019 0.03  
3042: 84  4 81  0   83  4 80  0             468680.6563   0.1042  0.050  -0.0019 0.03  
3043: 84  4 81  0   83  3 80  0             468680.6563   0.1042  0.050  -0.0019 0.14  
3044: 84  3 81  0   83  4 80  0             468680.6563   0.1042  0.050  -0.0019 0.14  
3045: 84  3 81  0   83  3 80  0             468680.6563   0.1042  0.050  -0.0019 0.03  
3046: 85  3 83  0   84  3 82  0             468680.6563  -0.2315  0.050  -0.0019 0.03  
3047: 85  3 83  0   84  2 82  0             468680.6563  -0.2315  0.050  -0.0019 0.14  
3048: 85  2 83  0   84  3 82  0             468680.6563  -0.2315  0.050  -0.0019 0.14  
3049: 85  2 83  0   84  2 82  0             468680.6563  -0.2315  0.050  -0.0019 0.03  
3050: 63 25 39  0   62 25 38  0             468702.1753  -0.0614  0.050  -0.0614 0.09  
3051: 63 25 39  0   62 24 38  0             468702.1753  -0.0614  0.050  -0.0614 0.41  
3052: 63 24 39  0   62 25 38  0             468702.1753  -0.0614  0.050  -0.0614 0.41  
3053: 63 24 39  0   62 24 38  0             468702.1753  -0.0614  0.050  -0.0614 0.09  
3054: 62 26 37  0   61 26 36  0             468729.1677   0.0118  0.050   0.0119 0.09  
3055: 62 26 37  0   61 25 36  0             468729.1677   0.0118  0.050   0.0119 0.41  
3056: 62 25 37  0   61 26 36  0             468729.1677   0.0118  0.050   0.0119 0.41  
3057: 62 25 37  0   61 25 36  0             468729.1677   0.0118  0.050   0.0119 0.09  
3058: 61 27 35  0   60 27 34  0             468765.9926   0.0453  0.050   0.0453 0.09  
3059: 61 27 35  0   60 26 34  0             468765.9926   0.0453  0.050   0.0453 0.41  
3060: 61 26 35  0   60 27 34  0             468765.9926   0.0453  0.050   0.0453 0.41  
3061: 61 26 35  0   60 26 34  0             468765.9926   0.0453  0.050   0.0453 0.09  
3062: 60 28 33  0   59 28 32  0             468816.2060   0.0552  0.050   0.0553 0.09  
3063: 60 28 33  0   59 27 32  0             468816.2060   0.0552  0.050   0.0553 0.41  
3064: 60 27 33  0   59 28 32  0             468816.2060   0.0552  0.050   0.0553 0.41  
3065: 60 27 33  0   59 27 32  0             468816.2060   0.0552  0.050   0.0553 0.09  
3066: 59 29 31  0   58 29 30  0             468884.8835  -0.0348  0.050  -0.0349 0.10  
3067: 59 29 31  0   58 28 30  0             468884.8835  -0.0348  0.050  -0.0349 0.40  
3068: 59 28 31  0   58 29 30  0             468884.8835  -0.0348  0.050  -0.0349 0.40  
3069: 59 28 31  0   58 28 30  0             468884.8835  -0.0348  0.050  -0.0349 0.10  
3070: 58 30 29  0   57 30 28  0             468979.9824   0.0214  0.050   0.0215 0.10  
3071: 58 30 29  0   57 29 28  0             468979.9824   0.0214  0.050   0.0215 0.40  
3072: 58 29 29  0   57 30 28  0             468979.9824   0.0214  0.050   0.0215 0.40  
3073: 58 29 29  0   57 29 28  0             468979.9824   0.0214  0.050   0.0215 0.10  
3074: 57 31 27  0   56 31 26  0             469113.1526  -0.0543  0.050  -0.0543 0.10  
3075: 57 31 27  0   56 30 26  0             469113.1526  -0.0543  0.050  -0.0543 0.40  
3076: 57 30 27  0   56 31 26  0             469113.1526  -0.0543  0.050  -0.0543 0.40  
3077: 57 30 27  0   56 30 26  0             469113.1526  -0.0543  0.050  -0.0543 0.10  
3078: 43 39  5  0   42 38  4  0             469193.7963   0.0092  0.050  -0.0172 0.50  
3079: 43 39  4  0   42 38  5  0             469193.7963  -0.0437  0.050  -0.0172 0.50  
3080: 55 33 23  0   54 33 22  0             469584.5356  -0.0153  0.050  -0.0154 0.11  
3081: 55 32 23  0   54 33 22  0             469584.5356  -0.0152  0.050  -0.0154 0.39  
3082: 55 33 23  0   54 32 22  0             469584.5356  -0.0154  0.050  -0.0154 0.39  
3083: 55 32 23  0   54 32 22  0             469584.5356  -0.0154  0.050  -0.0154 0.11  
3084: 54 33 21  0   53 34 20  0             470014.5929   0.1011  0.050   0.0877 0.39  
3085: 54 34 21  0   53 34 20  0             470014.5929   0.0978  0.050   0.0877 0.11  
3086: 54 33 21  0   53 33 20  0             470014.5929   0.0775  0.050   0.0877 0.11  
3087: 54 34 21  0   53 33 20  0             470014.5929   0.0742  0.050   0.0877 0.39  
3088: 44 36  9  0   43 35  8  0             470349.4825   0.0112  0.050               
3089: 53 34 19  0   52 35 18  0             470711.8831   0.0736  0.050               
3090: 53 35 19  0   52 34 18  0             470714.2072   0.0341  0.050               
3091: 43 40  3  0   42 39  4  0             471409.8675  -0.0419  0.050  -0.0410 0.50  
3092: 43 40  4  0   42 39  3  0             471409.8675  -0.0400  0.050  -0.0410 0.50  
3093: 44 36  8  0   43 35  9  0             471452.0820   0.0076  0.050               
3094: 36 20 16  0   35 19 17  0             471561.2417   0.0738  0.050   0.0728 0.42  
3095: 36 20 16  0   35 18 17  0             471561.2417   0.0738  0.050   0.0728 0.08  
3096: 36 21 16  0   35 19 17  0             471561.2417   0.0718  0.050   0.0728 0.08  
3097: 36 21 16  0   35 18 17  0             471561.2417   0.0718  0.050   0.0728 0.42  
3098: 44 35  9  0   43 34 10  0             471747.0417  -0.0275  0.050               
3099: 52 35 17  0   51 36 16  0             471897.6879  -0.0223  0.050               
3100: 52 36 17  0   51 35 16  0             472032.1537  -0.0297  0.050               
3101: 35 18 18  0   34 16 19  0             472550.7662   0.0842  0.050   0.0842 0.08  
3102: 35 18 18  0   34 15 19  0             472550.7662   0.0842  0.050   0.0842 0.42  
3103: 35 17 18  0   34 16 19  0             472550.7662   0.0842  0.050   0.0842 0.42  
3104: 35 17 18  0   34 15 19  0             472550.7662   0.0842  0.050   0.0842 0.08  
3105: 44 37  8  0   43 36  7  0             473366.0123  -0.0822  0.050               
3106: 44 37  7  0   43 36  8  0             473484.0452   0.0136  0.050               
3107: 43 41  3  0   42 40  2  0             473608.0030  -0.0023  0.050  -0.0023 0.50  
3108: 43 41  2  0   42 40  3  0             473608.0030  -0.0023  0.050  -0.0023 0.50  
3109: 71 18 54  0   70 18 53  0             473995.4209  -0.0962  0.050  -0.0962 0.09  
3110: 71 18 54  0   70 17 53  0             473995.4209  -0.0962  0.050  -0.0962 0.41  
3111: 71 17 54  0   70 18 53  0             473995.4209  -0.0962  0.050  -0.0962 0.41  
3112: 71 17 54  0   70 17 53  0             473995.4209  -0.0962  0.050  -0.0962 0.09  
3113: 70 19 52  0   69 19 51  0             473995.4226   0.0253  0.050   0.0253 0.09  
3114: 70 19 52  0   69 18 51  0             473995.4226   0.0253  0.050   0.0253 0.41  
3115: 70 18 52  0   69 19 51  0             473995.4226   0.0253  0.050   0.0253 0.41  
3116: 70 18 52  0   69 18 51  0             473995.4226   0.0253  0.050   0.0253 0.09  
3117: 69 20 50  0   68 20 49  0             473996.6555  -0.0582  0.050  -0.0710 0.04  
3118: 69 20 50  0   68 19 49  0             473996.6555  -0.0582  0.050  -0.0710 0.20  
3119: 69 19 50  0   68 20 49  0             473996.6555  -0.0582  0.050  -0.0710 0.20  
3120: 69 19 50  0   68 19 49  0             473996.6555  -0.0582  0.050  -0.0710 0.04  
3121: 72 17 56  0   71 17 55  0             473996.6555  -0.0836  0.050  -0.0710 0.04  
3122: 72 17 56  0   71 16 55  0             473996.6555  -0.0836  0.050  -0.0710 0.21  
3123: 72 16 56  0   71 17 55  0             473996.6555  -0.0836  0.050  -0.0710 0.21  
3124: 72 16 56  0   71 16 55  0             473996.6555  -0.0836  0.050  -0.0710 0.04  
3125: 69 20 50  0   68 20 49  0             473996.6580  -0.0557  0.050  -0.0558 0.09  
3126: 69 20 50  0   68 19 49  0             473996.6580  -0.0557  0.050  -0.0558 0.41  
3127: 69 19 50  0   68 20 49  0             473996.6580  -0.0557  0.050  -0.0558 0.41  
3128: 69 19 50  0   68 19 49  0             473996.6580  -0.0557  0.050  -0.0558 0.09  
3129: 73 16 58  0   72 16 57  0             473998.7836  -0.0080  0.050  -0.0081 0.09  
3130: 73 16 58  0   72 15 57  0             473998.7836  -0.0080  0.050  -0.0081 0.41  
3131: 73 15 58  0   72 16 57  0             473998.7836  -0.0080  0.050  -0.0081 0.41  
3132: 73 15 58  0   72 15 57  0             473998.7836  -0.0080  0.050  -0.0081 0.09  
3133: 68 21 48  0   67 21 47  0             473999.8076  -0.0768  0.050  -0.0769 0.09  
3134: 68 21 48  0   67 20 47  0             473999.8076  -0.0768  0.050  -0.0769 0.41  
3135: 68 20 48  0   67 21 47  0             473999.8076  -0.0768  0.050  -0.0769 0.41  
3136: 68 20 48  0   67 20 47  0             473999.8076  -0.0768  0.050  -0.0769 0.09  
3137: 74 15 60  0   73 15 59  0             474001.4174  -0.0336  0.050  -0.0337 0.09  
3138: 74 15 60  0   73 14 59  0             474001.4174  -0.0336  0.050  -0.0337 0.41  
3139: 74 14 60  0   73 15 59  0             474001.4174  -0.0336  0.050  -0.0337 0.41  
3140: 74 14 60  0   73 14 59  0             474001.4174  -0.0336  0.050  -0.0337 0.09  
3141: 75 13 62  0   74 13 61  0             474004.4537  -0.0764  0.050  -0.0765 0.09  
3142: 75 14 62  0   74 14 61  0             474004.4537  -0.0764  0.050  -0.0765 0.09  
3143: 75 14 62  0   74 13 61  0             474004.4537  -0.0764  0.050  -0.0765 0.41  
3144: 75 13 62  0   74 14 61  0             474004.4537  -0.0764  0.050  -0.0765 0.41  
3145: 67 22 46  0   66 22 45  0             474005.3938  -0.0458  0.050  -0.0458 0.09  
3146: 67 22 46  0   66 21 45  0             474005.3938  -0.0458  0.050  -0.0458 0.41  
3147: 67 21 46  0   66 22 45  0             474005.3938  -0.0458  0.050  -0.0458 0.41  
3148: 67 21 46  0   66 21 45  0             474005.3938  -0.0458  0.050  -0.0458 0.09  
3149: 77 11 66  0   76 11 65  0             474011.3146  -0.0188  0.050  -0.0188 0.09  
3150: 77 12 66  0   76 12 65  0             474011.3146  -0.0188  0.050  -0.0188 0.09  
3151: 77 12 66  0   76 11 65  0             474011.3146  -0.0188  0.050  -0.0188 0.41  
3152: 77 11 66  0   76 12 65  0             474011.3146  -0.0188  0.050  -0.0188 0.41  
3153: 66 23 44  0   65 23 43  0             474014.0296  -0.0325  0.050  -0.0325 0.09  
3154: 66 23 44  0   65 22 43  0             474014.0296  -0.0325  0.050  -0.0325 0.41  
3155: 66 22 44  0   65 23 43  0             474014.0296  -0.0325  0.050  -0.0325 0.41  
3156: 66 22 44  0   65 22 43  0             474014.0296  -0.0325  0.050  -0.0325 0.09  
3157: 78 10 68  0   77 10 67  0             474014.7267  -0.0743  0.050  -0.0743 0.09  
3158: 78 11 68  0   77 11 67  0             474014.7267  -0.0743  0.050  -0.0743 0.09  
3159: 78 11 68  0   77 10 67  0             474014.7267  -0.0743  0.050  -0.0743 0.41  
3160: 78 10 68  0   77 11 67  0             474014.7267  -0.0743  0.050  -0.0743 0.41  
3161: 79  9 70  0   78  9 69  0             474018.1271  -0.0396  0.050  -0.0397 0.09  
3162: 79 10 70  0   78 10 69  0             474018.1271  -0.0396  0.050  -0.0397 0.09  
3163: 79 10 70  0   78  9 69  0             474018.1271  -0.0396  0.050  -0.0397 0.41  
3164: 79  9 70  0   78 10 69  0             474018.1271  -0.0396  0.050  -0.0397 0.41  
3165: 80  9 72  0   79  8 71  0             474021.2829  -0.0521  0.050  -0.0522 0.41  
3166: 80  8 72  0   79  9 71  0             474021.2829  -0.0521  0.050  -0.0522 0.41  
3167: 80  8 72  0   79  8 71  0             474021.2829  -0.0521  0.050  -0.0522 0.09  
3168: 80  9 72  0   79  9 71  0             474021.2829  -0.0521  0.050  -0.0522 0.09  
3169: 81  8 74  0   80  7 73  0             474024.1743  -0.0450  0.050  -0.0450 0.41  
3170: 81  7 74  0   80  8 73  0             474024.1743  -0.0450  0.050  -0.0450 0.41  
3171: 81  7 74  0   80  7 73  0             474024.1743  -0.0450  0.050  -0.0450 0.09  
3172: 81  8 74  0   80  8 73  0             474024.1743  -0.0450  0.050  -0.0450 0.09  
3173: 65 24 42  0   64 24 41  0             474026.6745   0.0294  0.050  -0.0210 0.04  
3174: 65 24 42  0   64 23 41  0             474026.6745   0.0294  0.050  -0.0210 0.19  
3175: 65 23 42  0   64 24 41  0             474026.6745   0.0294  0.050  -0.0210 0.19  
3176: 65 23 42  0   64 23 41  0             474026.6745   0.0294  0.050  -0.0210 0.04  
3177: 82  7 76  0   81  7 75  0             474026.6745  -0.0652  0.050  -0.0210 0.05  
3178: 82  7 76  0   81  6 75  0             474026.6745  -0.0652  0.050  -0.0210 0.22  
3179: 82  6 76  0   81  7 75  0             474026.6745  -0.0652  0.050  -0.0210 0.22  
3180: 82  6 76  0   81  6 75  0             474026.6745  -0.0652  0.050  -0.0210 0.05  
3181: 83  6 78  0   82  6 77  0             474028.8155  -0.0064  0.050  -0.0064 0.08  
3182: 83  6 78  0   82  5 77  0             474028.8155  -0.0064  0.050  -0.0064 0.42  
3183: 83  5 78  0   82  6 77  0             474028.8155  -0.0064  0.050  -0.0064 0.42  
3184: 83  5 78  0   82  5 77  0             474028.8155  -0.0064  0.050  -0.0064 0.08  
3185: 88  1 88  0   87  1 87  0             474030.3590   0.0325  0.050  -0.0009 0.04  
3186: 88  1 88  0   87  0 87  0             474030.3590   0.0325  0.050  -0.0009 0.22  
3187: 88  0 88  0   87  1 87  0             474030.3590   0.0325  0.050  -0.0009 0.22  
3188: 88  0 88  0   87  0 87  0             474030.3590   0.0325  0.050  -0.0009 0.04  
3189: 84  5 80  0   83  5 79  0             474030.3590  -0.0370  0.050  -0.0009 0.04  
3190: 84  5 80  0   83  4 79  0             474030.3590  -0.0370  0.050  -0.0009 0.20  
3191: 84  4 80  0   83  5 79  0             474030.3590  -0.0370  0.050  -0.0009 0.20  
3192: 84  4 80  0   83  4 79  0             474030.3590  -0.0370  0.050  -0.0009 0.04  
3193: 85  4 82  0   84  4 81  0             474031.5022   0.1064  0.050  -0.0226 0.03  
3194: 85  4 82  0   84  3 81  0             474031.5022   0.1064  0.050  -0.0226 0.14  
3195: 85  3 82  0   84  4 81  0             474031.5022   0.1064  0.050  -0.0226 0.14  
3196: 85  3 82  0   84  3 81  0             474031.5022   0.1064  0.050  -0.0226 0.03  
3197: 87  2 86  0   86  2 85  0             474031.5022   0.0812  0.050  -0.0226 0.03  
3198: 87  2 86  0   86  1 85  0             474031.5022   0.0812  0.050  -0.0226 0.14  
3199: 87  1 86  0   86  2 85  0             474031.5022   0.0812  0.050  -0.0226 0.14  
3200: 87  1 86  0   86  1 85  0             474031.5022   0.0812  0.050  -0.0226 0.03  
3201: 86  3 84  0   85  3 83  0             474031.5022  -0.2554  0.050  -0.0226 0.03  
3202: 86  3 84  0   85  2 83  0             474031.5022  -0.2554  0.050  -0.0226 0.14  
3203: 86  2 84  0   85  3 83  0             474031.5022  -0.2554  0.050  -0.0226 0.14  
3204: 86  2 84  0   85  2 83  0             474031.5022  -0.2554  0.050  -0.0226 0.03  
3205: 64 25 40  0   63 25 39  0             474044.3389  -0.0377  0.050  -0.0377 0.09  
3206: 64 25 40  0   63 24 39  0             474044.3389  -0.0377  0.050  -0.0377 0.41  
3207: 64 24 40  0   63 25 39  0             474044.3389  -0.0377  0.050  -0.0377 0.41  
3208: 64 24 40  0   63 24 39  0             474044.3389  -0.0377  0.050  -0.0377 0.09  
3209: 63 26 38  0   62 26 37  0             474068.7975  -0.0658  0.050  -0.0658 0.09  
3210: 63 26 38  0   62 25 37  0             474068.7975  -0.0658  0.050  -0.0658 0.41  
3211: 63 25 38  0   62 26 37  0             474068.7975  -0.0658  0.050  -0.0658 0.41  
3212: 63 25 38  0   62 25 37  0             474068.7975  -0.0658  0.050  -0.0658 0.09  
3213: 62 27 36  0   61 27 35  0             474102.2770  -0.0420  0.050  -0.0420 0.09  
3214: 62 27 36  0   61 26 35  0             474102.2770  -0.0420  0.050  -0.0420 0.41  
3215: 62 26 36  0   61 27 35  0             474102.2770  -0.0420  0.050  -0.0420 0.41  
3216: 62 26 36  0   61 26 35  0             474102.2770  -0.0420  0.050  -0.0420 0.09  
3217: 61 28 34  0   60 28 33  0             474147.8270  -0.0289  0.050  -0.0290 0.09  
3218: 61 28 34  0   60 27 33  0             474147.8270  -0.0289  0.050  -0.0290 0.41  
3219: 61 27 34  0   60 28 33  0             474147.8270  -0.0289  0.050  -0.0290 0.41  
3220: 61 27 34  0   60 27 33  0             474147.8270  -0.0289  0.050  -0.0290 0.09  
3221: 60 29 32  0   59 29 31  0             474209.8766  -0.0743  0.050  -0.0743 0.16  
3222: 60 29 32  0   59 28 31  0             474209.8766  -0.0743  0.050  -0.0743 0.68  
3223: 60 28 32  0   59 28 31  0             474209.8766  -0.0743  0.050  -0.0743 0.16  
3224: 59 30 30  0   58 30 29  0             474295.2266   0.0146  0.050   0.0147 0.10  
3225: 59 30 30  0   58 29 29  0             474295.2266   0.0146  0.050   0.0147 0.40  
3226: 59 29 30  0   58 30 29  0             474295.2266   0.0146  0.050   0.0147 0.40  
3227: 59 29 30  0   58 29 29  0             474295.2266   0.0146  0.050   0.0147 0.10  
3228: 58 31 28  0   57 31 27  0             474413.6492  -0.0469  0.050  -0.0469 0.10  
3229: 58 31 28  0   57 30 27  0             474413.6492  -0.0469  0.050  -0.0469 0.40  
3230: 58 30 28  0   57 31 27  0             474413.6492  -0.0469  0.050  -0.0469 0.40  
3231: 58 30 28  0   57 30 27  0             474413.6492  -0.0469  0.050  -0.0469 0.10  
3232: 57 32 26  0   56 32 25  0             474581.3542   0.0702  0.050   0.0702 0.10  
3233: 57 32 26  0   56 31 25  0             474581.3542   0.0702  0.050   0.0702 0.40  
3234: 57 31 26  0   56 32 25  0             474581.3542   0.0702  0.050   0.0702 0.40  
3235: 57 31 26  0   56 31 25  0             474581.3542   0.0702  0.050   0.0702 0.10  
3236: 56 33 24  0   55 33 23  0             474824.2211  -0.0140  0.050  -0.0140 0.11  
3237: 56 33 24  0   55 32 23  0             474824.2211  -0.0140  0.050  -0.0140 0.39  
3238: 56 32 24  0   55 33 23  0             474824.2211  -0.0140  0.050  -0.0140 0.39  
3239: 56 32 24  0   55 32 23  0             474824.2211  -0.0140  0.050  -0.0140 0.11  
3240: 44 38  7  0   43 37  6  0             475788.4447  -0.0758  0.050               
3241: 43 42  2  0   42 41  1  0             475795.6757  -0.0385  0.050  -0.0385 0.50  
3242: 43 42  1  0   42 41  2  0             475795.6757  -0.0385  0.050  -0.0385 0.50  
3243: 44 38  6  0   43 37  7  0             475797.9898  -0.0770  0.050               
3244: 53 35 18  0   52 36 17  0             476726.7278   0.0043  0.050               
3245: 53 36 18  0   52 35 17  0             476752.5502  -0.0629  0.050               
3246: 45 36 10  0   44 35  9  0             476863.3478  -0.0218  0.050               
3247: 43 43  1  0   42 42  0  0             477978.0582   0.0150  0.050   0.0151 0.50  
3248: 43 43  0  0   42 42  1  0             477978.0582   0.0150  0.050   0.0151 0.50  
3249: 44 39  6  0   43 38  5  0             478080.9505   0.2144  0.050  -0.0812 0.50  
3250: 44 39  5  0   43 38  6  0             478080.9505  -0.3768  0.050  -0.0812 0.50  
3251: 73 16 57  0   72 16 56  0             479345.7251   0.0233  0.050   0.0233 0.09  
3252: 73 17 57  0   72 17 56  0             479345.7251   0.0233  0.050   0.0233 0.09  
3253: 73 17 57  0   72 16 56  0             479345.7251   0.0233  0.050   0.0233 0.41  
3254: 73 16 57  0   72 17 56  0             479345.7251   0.0233  0.050   0.0233 0.41  
3255: 69 21 49  0   68 21 48  0             479346.9091  -0.0857  0.050  -0.0858 0.09  
3256: 69 21 49  0   68 20 48  0             479346.9091  -0.0857  0.050  -0.0858 0.41  
3257: 69 20 49  0   68 21 48  0             479346.9091  -0.0857  0.050  -0.0858 0.41  
3258: 69 20 49  0   68 20 48  0             479346.9091  -0.0857  0.050  -0.0858 0.09  
3259: 68 22 47  0   67 22 46  0             479351.7569  -0.0248  0.050  -0.0248 0.09  
3260: 68 22 47  0   67 21 46  0             479351.7569  -0.0248  0.050  -0.0248 0.41  
3261: 68 21 47  0   67 22 46  0             479351.7569  -0.0248  0.050  -0.0248 0.41  
3262: 68 21 47  0   67 21 46  0             479351.7569  -0.0248  0.050  -0.0248 0.09  
3263: 76 14 63  0   75 14 62  0             479354.1412  -0.0792  0.050  -0.0792 0.09  
3264: 76 14 63  0   75 13 62  0             479354.1412  -0.0792  0.050  -0.0792 0.41  
3265: 76 13 63  0   75 14 62  0             479354.1412  -0.0792  0.050  -0.0792 0.41  
3266: 76 13 63  0   75 13 62  0             479354.1412  -0.0792  0.050  -0.0792 0.09  
3267: 77 12 65  0   76 12 64  0             479357.6494  -0.0869  0.050  -0.0869 0.09  
3268: 77 13 65  0   76 13 64  0             479357.6494  -0.0869  0.050  -0.0869 0.09  
3269: 77 13 65  0   76 12 64  0             479357.6494  -0.0869  0.050  -0.0869 0.41  
3270: 77 12 65  0   76 13 64  0             479357.6494  -0.0869  0.050  -0.0869 0.41  
3271: 67 23 45  0   66 23 44  0             479359.4327   0.0061  0.050   0.0062 0.09  
3272: 67 23 45  0   66 22 44  0             479359.4327   0.0061  0.050   0.0062 0.41  
3273: 67 22 45  0   66 23 44  0             479359.4327   0.0061  0.050   0.0062 0.41  
3274: 67 22 45  0   66 22 44  0             479359.4327   0.0061  0.050   0.0062 0.09  
3275: 78 11 67  0   77 11 66  0             479361.3037  -0.0481  0.050  -0.0481 0.09  
3276: 78 12 67  0   77 12 66  0             479361.3037  -0.0481  0.050  -0.0481 0.09  
3277: 78 12 67  0   77 11 66  0             479361.3037  -0.0481  0.050  -0.0481 0.41  
3278: 78 11 67  0   77 12 66  0             479361.3037  -0.0481  0.050  -0.0481 0.41  
3279: 79 10 69  0   78 10 68  0             479364.9056  -0.0452  0.050  -0.0453 0.09  
3280: 79 11 69  0   78 11 68  0             479364.9056  -0.0452  0.050  -0.0453 0.09  
3281: 79 11 69  0   78 10 68  0             479364.9056  -0.0452  0.050  -0.0453 0.41  
3282: 79 10 69  0   78 11 68  0             479364.9056  -0.0452  0.050  -0.0453 0.41  
3283: 80  9 71  0   79  9 70  0             479368.3893  -0.0409  0.050  -0.0409 0.09  
3284: 80 10 71  0   79 10 70  0             479368.3893  -0.0409  0.050  -0.0409 0.09  
3285: 80 10 71  0   79  9 70  0             479368.3893  -0.0409  0.050  -0.0409 0.41  
3286: 80  9 71  0   79 10 70  0             479368.3893  -0.0409  0.050  -0.0409 0.41  
3287: 81  9 73  0   80  8 72  0             479371.6164  -0.0800  0.050  -0.0800 0.41  
3288: 81  8 73  0   80  9 72  0             479371.6164  -0.0800  0.050  -0.0800 0.41  
3289: 81  8 73  0   80  8 72  0             479371.6164  -0.0800  0.050  -0.0800 0.09  
3290: 81  9 73  0   80  9 72  0             479371.6164  -0.0800  0.050  -0.0800 0.09  
3291: 83  6 77  0   82  6 76  0             479377.2466  -0.0088  0.050  -0.0088 0.09  
3292: 83  7 77  0   82  7 76  0             479377.2466  -0.0088  0.050  -0.0088 0.09  
3293: 83  7 77  0   82  6 76  0             479377.2466  -0.0088  0.050  -0.0088 0.41  
3294: 83  6 77  0   82  7 76  0             479377.2466  -0.0088  0.050  -0.0088 0.41  
3295: 85  5 81  0   84  5 80  0             479380.9978  -0.0198  0.050  -0.0276 0.04  
3296: 85  5 81  0   84  4 80  0             479380.9978  -0.0198  0.050  -0.0276 0.20  
3297: 85  4 81  0   84  5 80  0             479380.9978  -0.0198  0.050  -0.0276 0.20  
3298: 85  4 81  0   84  4 80  0             479380.9978  -0.0198  0.050  -0.0276 0.04  
3299: 89  1 89  0   88  1 88  0             479380.9978  -0.0348  0.050  -0.0276 0.04  
3300: 89  1 89  0   88  0 88  0             479380.9978  -0.0348  0.050  -0.0276 0.22  
3301: 89  0 89  0   88  1 88  0             479380.9978  -0.0348  0.050  -0.0276 0.22  
3302: 89  0 89  0   88  0 88  0             479380.9978  -0.0348  0.050  -0.0276 0.04  
3303: 86  4 83  0   85  4 82  0             479382.1649   0.1110  0.050  -0.0411 0.03  
3304: 86  4 83  0   85  3 82  0             479382.1649   0.1110  0.050  -0.0411 0.14  
3305: 86  3 83  0   85  4 82  0             479382.1649   0.1110  0.050  -0.0411 0.14  
3306: 86  3 83  0   85  3 82  0             479382.1649   0.1110  0.050  -0.0411 0.03  
3307: 88  2 87  0   87  2 86  0             479382.1649   0.0437  0.050  -0.0411 0.03  
3308: 88  2 87  0   87  1 86  0             479382.1649   0.0437  0.050  -0.0411 0.14  
3309: 88  1 87  0   87  2 86  0             479382.1649   0.0437  0.050  -0.0411 0.14  
3310: 88  1 87  0   87  1 86  0             479382.1649   0.0437  0.050  -0.0411 0.03  
3311: 87  3 85  0   86  3 84  0             479382.1649  -0.2770  0.050  -0.0411 0.03  
3312: 87  3 85  0   86  2 84  0             479382.1649  -0.2770  0.050  -0.0411 0.14  
3313: 87  2 85  0   86  3 84  0             479382.1649  -0.2770  0.050  -0.0411 0.14  
3314: 87  2 85  0   86  2 84  0             479382.1649  -0.2770  0.050  -0.0411 0.03  
3315: 65 25 41  0   64 25 40  0             479386.7889  -0.0318  0.050  -0.0319 0.09  
3316: 65 25 41  0   64 24 40  0             479386.7889  -0.0318  0.050  -0.0319 0.41  
3317: 65 24 41  0   64 25 40  0             479386.7889  -0.0318  0.050  -0.0319 0.41  
3318: 65 24 41  0   64 24 40  0             479386.7889  -0.0318  0.050  -0.0319 0.09  
3319: 64 26 39  0   63 26 38  0             479409.0703  -0.0246  0.050  -0.0246 0.09  
3320: 64 26 39  0   63 25 38  0             479409.0703  -0.0246  0.050  -0.0246 0.41  
3321: 64 25 39  0   63 26 38  0             479409.0703  -0.0246  0.050  -0.0246 0.41  
3322: 64 25 39  0   63 25 38  0             479409.0703  -0.0246  0.050  -0.0246 0.09  
3323: 63 27 37  0   62 27 36  0             479439.5246  -0.0198  0.050  -0.0199 0.09  
3324: 63 27 37  0   62 26 36  0             479439.5246  -0.0198  0.050  -0.0199 0.41  
3325: 63 26 37  0   62 27 36  0             479439.5246  -0.0198  0.050  -0.0199 0.41  
3326: 63 26 37  0   62 26 36  0             479439.5246  -0.0198  0.050  -0.0199 0.09  
3327: 62 28 35  0   61 28 34  0             479480.9042  -0.0151  0.050  -0.0151 0.09  
3328: 62 28 35  0   61 27 34  0             479480.9042  -0.0151  0.050  -0.0151 0.41  
3329: 62 27 35  0   61 28 34  0             479480.9042  -0.0151  0.050  -0.0151 0.41  
3330: 62 27 35  0   61 27 34  0             479480.9042  -0.0151  0.050  -0.0151 0.09  
3331: 61 29 33  0   60 29 32  0             479537.0971  -0.0330  0.050  -0.0330 0.10  
3332: 61 29 33  0   60 28 32  0             479537.0971  -0.0330  0.050  -0.0330 0.40  
3333: 61 28 33  0   60 29 32  0             479537.0971  -0.0330  0.050  -0.0330 0.40  
3334: 61 28 33  0   60 28 32  0             479537.0971  -0.0330  0.050  -0.0330 0.10  
3335: 59 31 29  0   58 31 28  0             479719.7172   0.0158  0.050   0.0159 0.10  
3336: 59 31 29  0   58 30 28  0             479719.7172   0.0158  0.050   0.0159 0.40  
3337: 59 30 29  0   58 31 28  0             479719.7172   0.0158  0.050   0.0159 0.40  
3338: 59 30 29  0   58 30 28  0             479719.7172   0.0158  0.050   0.0159 0.10  
3339: 58 32 27  0   57 32 26  0             479867.8194  -0.0343  0.050  -0.0344 0.10  
3340: 58 32 27  0   57 31 26  0             479867.8194  -0.0343  0.050  -0.0344 0.40  
3341: 58 31 27  0   57 32 26  0             479867.8194  -0.0343  0.050  -0.0344 0.40  
3342: 58 31 27  0   57 31 26  0             479867.8194  -0.0343  0.050  -0.0344 0.10  
3343: 57 33 25  0   56 33 24  0             480079.6921  -0.0558  0.050  -0.0559 0.11  
3344: 57 33 25  0   56 32 24  0             480079.6921  -0.0558  0.050  -0.0559 0.39  
3345: 57 32 25  0   56 33 24  0             480079.6921  -0.0558  0.050  -0.0559 0.39  
3346: 57 32 25  0   56 32 24  0             480079.6921  -0.0558  0.050  -0.0559 0.11  
3347: 44 40  4  0   43 39  5  0             480322.4077  -0.0760  0.050  -0.0622 0.50  
3348: 44 40  5  0   43 39  4  0             480322.4077  -0.0483  0.050  -0.0622 0.50  
3349: 56 34 23  0   55 34 22  0             480391.8970  -0.0003  0.050  -0.0005 0.11  
3350: 56 33 23  0   55 34 22  0             480391.8970  -0.0002  0.050  -0.0005 0.39  
3351: 56 33 23  0   55 33 22  0             480391.8970  -0.0006  0.050  -0.0005 0.11  
3352: 56 34 23  0   55 33 22  0             480391.8970  -0.0007  0.050  -0.0005 0.39  
3353: 55 34 21  0   54 35 20  0             480871.2189  -0.0059  0.050  -0.0343 0.39  
3354: 55 35 21  0   54 35 20  0             480871.2189  -0.0130  0.050  -0.0343 0.11  
3355: 55 34 21  0   54 34 20  0             480871.2189  -0.0555  0.050  -0.0343 0.11  
3356: 55 35 21  0   54 34 20  0             480871.2189  -0.0626  0.050  -0.0343 0.39  
3357: 45 37  9  0   44 36  8  0             481755.7465  -0.0339  0.050               
3358: 44 41  4  0   43 40  3  0             482535.9721  -0.0662  0.050  -0.0667 0.50  
3359: 44 41  3  0   43 40  4  0             482535.9721  -0.0671  0.050  -0.0667 0.50  
3360: 45 38  7  0   44 37  8  0             484616.1694   0.0324  0.050               
3361: 72 19 54  0   71 19 53  0             484691.8462   0.1430  0.050  -0.0303 0.04  
3362: 72 19 54  0   71 18 53  0             484691.8462   0.1430  0.050  -0.0303 0.21  
3363: 72 18 54  0   71 19 53  0             484691.8462   0.1430  0.050  -0.0303 0.21  
3364: 72 18 54  0   71 18 53  0             484691.8462   0.1430  0.050  -0.0303 0.04  
3365: 71 20 52  0   70 20 51  0             484691.8462  -0.2042  0.050  -0.0303 0.04  
3366: 71 20 52  0   70 19 51  0             484691.8462  -0.2042  0.050  -0.0303 0.21  
3367: 71 19 52  0   70 20 51  0             484691.8462  -0.2042  0.050  -0.0303 0.21  
3368: 71 19 52  0   70 19 51  0             484691.8462  -0.2042  0.050  -0.0303 0.04  
3369: 74 17 58  0   73 17 57  0             484694.5208   0.0158  0.050   0.0158 0.09  
3370: 74 17 58  0   73 16 57  0             484694.5208   0.0158  0.050   0.0158 0.41  
3371: 74 16 58  0   73 17 57  0             484694.5208   0.0158  0.050   0.0158 0.41  
3372: 74 16 58  0   73 16 57  0             484694.5208   0.0158  0.050   0.0158 0.09  
3373: 75 16 60  0   74 16 59  0             484697.0858  -0.0295  0.050  -0.0296 0.09  
3374: 75 16 60  0   74 15 59  0             484697.0858  -0.0295  0.050  -0.0296 0.41  
3375: 75 15 60  0   74 16 59  0             484697.0858  -0.0295  0.050  -0.0296 0.41  
3376: 75 15 60  0   74 15 59  0             484697.0858  -0.0295  0.050  -0.0296 0.09  
3377: 69 22 48  0   68 22 47  0             484698.0160  -0.0736  0.050  -0.0737 0.09  
3378: 69 22 48  0   68 21 47  0             484698.0160  -0.0736  0.050  -0.0737 0.41  
3379: 69 21 48  0   68 22 47  0             484698.0160  -0.0736  0.050  -0.0737 0.41  
3380: 69 21 48  0   68 21 47  0             484698.0160  -0.0736  0.050  -0.0737 0.09  
3381: 68 23 46  0   67 23 45  0             484704.8508   0.0306  0.050   0.0306 0.09  
3382: 68 23 46  0   67 22 45  0             484704.8508   0.0306  0.050   0.0306 0.41  
3383: 68 22 46  0   67 23 45  0             484704.8508   0.0306  0.050   0.0306 0.41  
3384: 68 22 46  0   67 22 45  0             484704.8508   0.0306  0.050   0.0306 0.09  
3385: 79 11 68  0   78 11 67  0             484711.1723  -0.0148  0.050  -0.0149 0.09  
3386: 79 12 68  0   78 12 67  0             484711.1723  -0.0148  0.050  -0.0149 0.09  
3387: 79 12 68  0   78 11 67  0             484711.1723  -0.0148  0.050  -0.0149 0.41  
3388: 79 11 68  0   78 12 67  0             484711.1723  -0.0148  0.050  -0.0149 0.41  
3389: 82  9 74  0   81  9 73  0             484721.9471   0.0757  0.050   0.0757 0.09  
3390: 82  9 74  0   81  8 73  0             484721.9471   0.0757  0.050   0.0757 0.41  
3391: 82  8 74  0   81  9 73  0             484721.9471   0.0757  0.050   0.0757 0.41  
3392: 82  8 74  0   81  8 73  0             484721.9471   0.0757  0.050   0.0757 0.09  
3393: 83  8 76  0   82  8 75  0             484724.9935   0.0708  0.050   0.0709 0.08  
3394: 83  8 76  0   82  7 75  0             484724.9935   0.0708  0.050   0.0709 0.42  
3395: 83  7 76  0   82  8 75  0             484724.9935   0.0708  0.050   0.0709 0.42  
3396: 83  7 76  0   82  7 75  0             484724.9935   0.0708  0.050   0.0709 0.08  
3397: 84  6 78  0   83  6 77  0             484727.6038   0.0196  0.050   0.0197 0.09  
3398: 84  7 78  0   83  7 77  0             484727.6038   0.0196  0.050   0.0197 0.09  
3399: 84  7 78  0   83  6 77  0             484727.6038   0.0196  0.050   0.0197 0.41  
3400: 84  6 78  0   83  7 77  0             484727.6038   0.0196  0.050   0.0197 0.41  
3401: 66 25 42  0   65 25 41  0             484729.5790   0.0635  0.050  -0.0791 0.04  
3402: 66 25 42  0   65 24 41  0             484729.5790   0.0635  0.050  -0.0791 0.19  
3403: 66 24 42  0   65 25 41  0             484729.5790   0.0635  0.050  -0.0791 0.19  
3404: 66 24 42  0   65 24 41  0             484729.5790   0.0635  0.050  -0.0791 0.04  
3405: 85  6 80  0   84  6 79  0             484729.5790  -0.2043  0.050  -0.0791 0.04  
3406: 85  6 80  0   84  5 79  0             484729.5790  -0.2043  0.050  -0.0791 0.22  
3407: 85  5 80  0   84  6 79  0             484729.5790  -0.2043  0.050  -0.0791 0.22  
3408: 85  5 80  0   84  5 79  0             484729.5790  -0.2043  0.050  -0.0791 0.04  
3409: 86  5 82  0   85  5 81  0             484731.5030   0.0511  0.050  -0.0004 0.04  
3410: 86  5 82  0   85  4 81  0             484731.5030   0.0511  0.050  -0.0004 0.20  
3411: 86  4 82  0   85  5 81  0             484731.5030   0.0511  0.050  -0.0004 0.20  
3412: 86  4 82  0   85  4 81  0             484731.5030   0.0511  0.050  -0.0004 0.04  
3413: 90  1 90  0   89  1 89  0             484731.5030  -0.0480  0.050  -0.0004 0.04  
3414: 90  1 90  0   89  0 89  0             484731.5030  -0.0480  0.050  -0.0004 0.22  
3415: 90  0 90  0   89  1 89  0             484731.5030  -0.0480  0.050  -0.0004 0.22  
3416: 90  0 90  0   89  0 89  0             484731.5030  -0.0480  0.050  -0.0004 0.04  
3417: 87  4 84  0   86  4 83  0             484732.7359   0.2114  0.050  -0.0021 0.02  
3418: 87  4 84  0   86  3 83  0             484732.7359   0.2114  0.050  -0.0021 0.08  
3419: 87  3 84  0   86  4 83  0             484732.7359   0.2114  0.050  -0.0021 0.08  
3420: 89  2 88  0   88  2 87  0             484732.7359   0.1023  0.050  -0.0021 0.02  
3421: 89  1 88  0   88  2 87  0             484732.7359   0.1023  0.050  -0.0021 0.09  
3422: 89  1 88  0   88  1 87  0             484732.7359   0.1023  0.050  -0.0021 0.02  
3423: 44 42  3  0   43 41  2  0             484732.7359  -0.0248  0.050  -0.0021 0.24  
3424: 44 42  2  0   43 41  3  0             484732.7359  -0.0248  0.050  -0.0021 0.24  
3425: 88  3 86  0   87  3 85  0             484732.7359  -0.2025  0.050  -0.0021 0.02  
3426: 88  3 86  0   87  2 85  0             484732.7359  -0.2025  0.050  -0.0021 0.09  
3427: 88  2 86  0   87  3 85  0             484732.7359  -0.2025  0.050  -0.0021 0.09  
3428: 88  2 86  0   87  2 85  0             484732.7359  -0.2025  0.050  -0.0021 0.02  
3429: 65 26 40  0   64 26 39  0             484749.7417  -0.0275  0.050  -0.0275 0.09  
3430: 65 26 40  0   64 25 39  0             484749.7417  -0.0275  0.050  -0.0275 0.41  
3431: 65 25 40  0   64 26 39  0             484749.7417  -0.0275  0.050  -0.0275 0.41  
3432: 65 25 40  0   64 25 39  0             484749.7417  -0.0275  0.050  -0.0275 0.09  
3433: 64 27 38  0   63 27 37  0             484777.4115  -0.0872  0.050  -0.0872 0.09  
3434: 64 27 38  0   63 26 37  0             484777.4115  -0.0872  0.050  -0.0872 0.41  
3435: 64 26 38  0   63 27 37  0             484777.4115  -0.0872  0.050  -0.0872 0.41  
3436: 64 26 38  0   63 26 37  0             484777.4115  -0.0872  0.050  -0.0872 0.09  
3437: 62 29 34  0   61 29 33  0             484866.1090  -0.0300  0.050  -0.0300 0.10  
3438: 62 29 34  0   61 28 33  0             484866.1090  -0.0300  0.050  -0.0300 0.40  
3439: 62 28 34  0   61 29 33  0             484866.1090  -0.0300  0.050  -0.0300 0.40  
3440: 62 28 34  0   61 28 33  0             484866.1090  -0.0300  0.050  -0.0300 0.10  
3441: 61 30 32  0   60 30 31  0             484935.3675  -0.0603  0.050  -0.0604 0.10  
3442: 61 30 32  0   60 29 31  0             484935.3675  -0.0603  0.050  -0.0604 0.40  
3443: 61 29 32  0   60 30 31  0             484935.3675  -0.0603  0.050  -0.0604 0.40  
3444: 61 29 32  0   60 29 31  0             484935.3675  -0.0603  0.050  -0.0604 0.10  
3445: 60 31 30  0   59 31 29  0             485030.3569   0.0368  0.050   0.0369 0.10  
3446: 60 31 30  0   59 30 29  0             485030.3569   0.0368  0.050   0.0369 0.40  
3447: 60 30 30  0   59 31 29  0             485030.3569   0.0368  0.050   0.0369 0.40  
3448: 60 30 30  0   59 30 29  0             485030.3569   0.0368  0.050   0.0369 0.10  
3449: 58 33 26  0   57 33 25  0             485347.9656  -0.0410  0.050  -0.0411 0.10  
3450: 58 33 26  0   57 32 25  0             485347.9656  -0.0410  0.050  -0.0411 0.40  
3451: 58 32 26  0   57 33 25  0             485347.9656  -0.0410  0.050  -0.0411 0.40  
3452: 58 32 26  0   57 32 25  0             485347.9656  -0.0410  0.050  -0.0411 0.10  
3453: 57 34 24  0   56 34 23  0             485617.7989   0.0275  0.050   0.0275 0.11  
3454: 57 33 24  0   56 34 23  0             485617.7989   0.0275  0.050   0.0275 0.39  
3455: 57 34 24  0   56 33 23  0             485617.7989   0.0275  0.050   0.0275 0.39  
3456: 57 33 24  0   56 33 23  0             485617.7989   0.0275  0.050   0.0275 0.11  
3457: 44 43  2  0   43 42  1  0             486919.6800   0.0120  0.050   0.0120 0.50  
3458: 44 43  1  0   43 42  2  0             486919.6800   0.0120  0.050   0.0120 0.50  
3459: 45 39  7  0   44 38  6  0             486930.3482  -0.0600  0.050               
3460: 45 39  6  0   44 38  7  0             486935.7617   0.0108  0.050               
3461: 46 37 10  0   45 36  9  0             488973.0030   0.0382  0.050               
3462: 44 44  1  0   43 43  0  0             489101.5036   0.0582  0.050   0.0582 0.50  
3463: 44 44  0  0   43 43  1  0             489101.5036   0.0582  0.050   0.0582 0.50  
3464: 72 20 53  0   71 20 52  0             490039.5121  -0.0336  0.050  -0.0866 0.04  
3465: 72 20 53  0   71 19 52  0             490039.5121  -0.0336  0.050  -0.0866 0.21  
3466: 72 19 53  0   71 20 52  0             490039.5121  -0.0336  0.050  -0.0866 0.21  
3467: 72 19 53  0   71 19 52  0             490039.5121  -0.0336  0.050  -0.0866 0.04  
3468: 73 19 55  0   72 19 54  0             490039.5121  -0.1394  0.050  -0.0866 0.04  
3469: 73 19 55  0   72 18 54  0             490039.5121  -0.1394  0.050  -0.0866 0.21  
3470: 73 18 55  0   72 19 54  0             490039.5121  -0.1394  0.050  -0.0866 0.21  
3471: 73 18 55  0   72 18 54  0             490039.5121  -0.1394  0.050  -0.0866 0.04  
3472: 74 18 57  0   73 18 56  0             490040.9088  -0.0352  0.050  -0.0477 0.04  
3473: 74 18 57  0   73 17 56  0             490040.9088  -0.0352  0.050  -0.0477 0.21  
3474: 74 17 57  0   73 18 56  0             490040.9088  -0.0352  0.050  -0.0477 0.21  
3475: 74 17 57  0   73 17 56  0             490040.9088  -0.0352  0.050  -0.0477 0.04  
3476: 71 21 51  0   70 21 50  0             490040.9088  -0.0602  0.050  -0.0477 0.04  
3477: 71 21 51  0   70 20 50  0             490040.9088  -0.0602  0.050  -0.0477 0.20  
3478: 71 20 51  0   70 21 50  0             490040.9088  -0.0602  0.050  -0.0477 0.20  
3479: 71 20 51  0   70 20 50  0             490040.9088  -0.0602  0.050  -0.0477 0.04  
3480: 75 17 59  0   74 17 58  0             490043.1483   0.0038  0.050   0.0038 0.09  
3481: 75 17 59  0   74 16 58  0             490043.1483   0.0038  0.050   0.0038 0.41  
3482: 75 16 59  0   74 17 58  0             490043.1483   0.0038  0.050   0.0038 0.41  
3483: 75 16 59  0   74 16 58  0             490043.1483   0.0038  0.050   0.0038 0.09  
3484: 76 16 61  0   75 16 60  0             490046.0076  -0.0145  0.050  -0.0145 0.09  
3485: 76 16 61  0   75 15 60  0             490046.0076  -0.0145  0.050  -0.0145 0.41  
3486: 76 15 61  0   75 16 60  0             490046.0076  -0.0145  0.050  -0.0145 0.41  
3487: 76 15 61  0   75 15 60  0             490046.0076  -0.0145  0.050  -0.0145 0.09  
3488: 69 23 47  0   68 23 46  0             490050.1534  -0.0673  0.050  -0.0673 0.09  
3489: 69 23 47  0   68 22 46  0             490050.1534  -0.0673  0.050  -0.0673 0.41  
3490: 69 22 47  0   68 23 46  0             490050.1534  -0.0673  0.050  -0.0673 0.41  
3491: 69 22 47  0   68 22 46  0             490050.1534  -0.0673  0.050  -0.0673 0.09  
3492: 78 14 65  0   77 14 64  0             490052.9802  -0.0846  0.050  -0.0846 0.09  
3493: 78 14 65  0   77 13 64  0             490052.9802  -0.0846  0.050  -0.0846 0.41  
3494: 78 13 65  0   77 14 64  0             490052.9802  -0.0846  0.050  -0.0846 0.41  
3495: 78 13 65  0   77 13 64  0             490052.9802  -0.0846  0.050  -0.0846 0.09  
3496: 79 12 67  0   78 12 66  0             490056.9384   0.0143  0.050   0.0144 0.09  
3497: 79 13 67  0   78 13 66  0             490056.9384   0.0143  0.050   0.0144 0.09  
3498: 79 13 67  0   78 12 66  0             490056.9384   0.0143  0.050   0.0144 0.41  
3499: 79 12 67  0   78 13 66  0             490056.9384   0.0143  0.050   0.0144 0.41  
3500: 68 24 45  0   67 24 44  0             490059.3069   0.0298  0.050   0.0299 0.09  
3501: 68 24 45  0   67 23 44  0             490059.3069   0.0298  0.050   0.0299 0.41  
3502: 68 23 45  0   67 24 44  0             490059.3069   0.0298  0.050   0.0299 0.41  
3503: 68 23 45  0   67 23 44  0             490059.3069   0.0298  0.050   0.0299 0.09  
3504: 80 11 69  0   79 11 68  0             490060.8834   0.0462  0.050   0.0462 0.09  
3505: 80 12 69  0   79 12 68  0             490060.8834   0.0462  0.050   0.0462 0.09  
3506: 80 12 69  0   79 11 68  0             490060.8834   0.0462  0.050   0.0462 0.41  
3507: 80 11 69  0   79 12 68  0             490060.8834   0.0462  0.050   0.0462 0.41  
3508: 81 11 71  0   80 11 70  0             490064.6548  -0.0400  0.050  -0.0400 0.09  
3509: 81 11 71  0   80 10 70  0             490064.6548  -0.0400  0.050  -0.0400 0.41  
3510: 81 10 71  0   80 11 70  0             490064.6548  -0.0400  0.050  -0.0400 0.41  
3511: 81 10 71  0   80 10 70  0             490064.6548  -0.0400  0.050  -0.0400 0.09  
3512: 82  9 73  0   81  9 72  0             490068.3394  -0.0588  0.050  -0.0588 0.09  
3513: 82 10 73  0   81 10 72  0             490068.3394  -0.0588  0.050  -0.0588 0.09  
3514: 82 10 73  0   81  9 72  0             490068.3394  -0.0588  0.050  -0.0588 0.41  
3515: 82  9 73  0   81 10 72  0             490068.3394  -0.0588  0.050  -0.0588 0.41  
3516: 83  9 75  0   82  9 74  0             490071.8728   0.0148  0.050   0.0148 0.09  
3517: 83  9 75  0   82  8 74  0             490071.8728   0.0148  0.050   0.0148 0.41  
3518: 83  8 75  0   82  9 74  0             490071.8728   0.0148  0.050   0.0148 0.41  
3519: 83  8 75  0   82  8 74  0             490071.8728   0.0148  0.050   0.0148 0.09  
3520: 84  8 77  0   83  7 76  0             490074.9919   0.0000  0.050   0.0001 0.41  
3521: 84  7 77  0   83  8 76  0             490074.9919   0.0000  0.050   0.0001 0.41  
3522: 84  7 77  0   83  7 76  0             490074.9919   0.0000  0.050   0.0001 0.09  
3523: 84  8 77  0   83  8 76  0             490074.9919   0.0000  0.050   0.0001 0.09  
3524: 85  6 79  0   84  6 78  0             490077.6663  -0.0571  0.050  -0.0571 0.09  
3525: 85  7 79  0   84  7 78  0             490077.6663  -0.0571  0.050  -0.0571 0.09  
3526: 85  7 79  0   84  6 78  0             490077.6663  -0.0571  0.050  -0.0571 0.41  
3527: 85  6 79  0   84  7 78  0             490077.6663  -0.0571  0.050  -0.0571 0.41  
3528: 86  6 81  0   85  6 80  0             490079.9498  -0.0310  0.050  -0.0311 0.08  
3529: 86  6 81  0   85  5 80  0             490079.9498  -0.0310  0.050  -0.0311 0.42  
3530: 86  5 81  0   85  6 80  0             490079.9498  -0.0310  0.050  -0.0311 0.42  
3531: 86  5 81  0   85  5 80  0             490079.9498  -0.0310  0.050  -0.0311 0.08  
3532: 87  5 83  0   86  5 82  0             490081.7816   0.0851  0.050  -0.0099 0.04  
3533: 87  5 83  0   86  4 82  0             490081.7816   0.0851  0.050  -0.0099 0.20  
3534: 87  4 83  0   86  5 82  0             490081.7816   0.0851  0.050  -0.0099 0.20  
3535: 87  4 83  0   86  4 82  0             490081.7816   0.0851  0.050  -0.0099 0.04  
3536: 91  1 91  0   90  1 90  0             490081.7816  -0.0980  0.050  -0.0099 0.04  
3537: 91  1 91  0   90  0 90  0             490081.7816  -0.0980  0.050  -0.0099 0.22  
3538: 91  0 91  0   90  1 90  0             490081.7816  -0.0980  0.050  -0.0099 0.22  
3539: 91  0 91  0   90  0 90  0             490081.7816  -0.0980  0.050  -0.0099 0.04  
3540: 88  4 85  0   87  4 84  0             490083.0348   0.2295  0.050   0.0317 0.03  
3541: 88  4 85  0   87  3 84  0             490083.0348   0.2295  0.050   0.0317 0.14  
3542: 88  3 85  0   87  4 84  0             490083.0348   0.2295  0.050   0.0317 0.14  
3543: 88  3 85  0   87  3 84  0             490083.0348   0.2295  0.050   0.0317 0.03  
3544: 90  2 89  0   89  2 88  0             490083.0348   0.0786  0.050   0.0317 0.03  
3545: 90  2 89  0   89  1 88  0             490083.0348   0.0786  0.050   0.0317 0.14  
3546: 90  1 89  0   89  2 88  0             490083.0348   0.0786  0.050   0.0317 0.14  
3547: 90  1 89  0   89  1 88  0             490083.0348   0.0786  0.050   0.0317 0.03  
3548: 89  3 87  0   88  3 86  0             490083.0348  -0.2104  0.050   0.0317 0.03  
3549: 89  3 87  0   88  2 86  0             490083.0348  -0.2104  0.050   0.0317 0.14  
3550: 89  2 87  0   88  3 86  0             490083.0348  -0.2104  0.050   0.0317 0.14  
3551: 89  2 87  0   88  2 86  0             490083.0348  -0.2104  0.050   0.0317 0.03  
3552: 66 26 41  0   65 26 40  0             490090.7804  -0.0355  0.050  -0.0355 0.09  
3553: 66 26 41  0   65 25 40  0             490090.7804  -0.0355  0.050  -0.0355 0.41  
3554: 66 25 41  0   65 26 40  0             490090.7804  -0.0355  0.050  -0.0355 0.41  
3555: 66 25 41  0   65 25 40  0             490090.7804  -0.0355  0.050  -0.0355 0.09  
3556: 65 27 39  0   64 27 38  0             490116.0515  -0.0228  0.050  -0.0228 0.09  
3557: 65 27 39  0   64 26 38  0             490116.0515  -0.0228  0.050  -0.0228 0.41  
3558: 65 26 39  0   64 27 38  0             490116.0515  -0.0228  0.050  -0.0228 0.41  
3559: 65 26 39  0   64 26 38  0             490116.0515  -0.0228  0.050  -0.0228 0.09  
3560: 64 28 37  0   63 28 36  0             490150.3340  -0.0292  0.050  -0.0293 0.09  
3561: 64 28 37  0   63 27 36  0             490150.3340  -0.0292  0.050  -0.0293 0.41  
3562: 64 27 37  0   63 28 36  0             490150.3340  -0.0292  0.050  -0.0293 0.41  
3563: 64 27 37  0   63 27 36  0             490150.3340  -0.0292  0.050  -0.0293 0.09  
3564: 63 29 35  0   62 29 34  0             490196.7354   0.0235  0.050   0.0235 0.10  
3565: 63 29 35  0   62 28 34  0             490196.7354   0.0235  0.050   0.0235 0.40  
3566: 63 28 35  0   62 29 34  0             490196.7354   0.0235  0.050   0.0235 0.40  
3567: 63 28 35  0   62 28 34  0             490196.7354   0.0235  0.050   0.0235 0.10  
3568: 60 32 29  0   59 32 28  0             490462.2968  -0.0300  0.050  -0.0300 0.10  
3569: 60 32 29  0   59 31 28  0             490462.2968  -0.0300  0.050  -0.0300 0.40  
3570: 60 31 29  0   59 32 28  0             490462.2968  -0.0300  0.050  -0.0300 0.40  
3571: 60 31 29  0   59 31 28  0             490462.2968  -0.0300  0.050  -0.0300 0.10  
3572: 58 34 25  0   57 34 24  0             490861.5402  -0.0681  0.050  -0.0681 0.11  
3573: 58 34 25  0   57 33 24  0             490861.5402  -0.0681  0.050  -0.0681 0.39  
3574: 58 33 25  0   57 34 24  0             490861.5402  -0.0681  0.050  -0.0681 0.39  
3575: 58 33 25  0   57 33 24  0             490861.5402  -0.0681  0.050  -0.0681 0.11  
3576: 57 34 23  0   56 35 22  0             491208.1494   0.0532  0.050   0.0527 0.39  
3577: 57 35 23  0   56 35 22  0             491208.1494   0.0530  0.050   0.0527 0.11  
3578: 57 34 23  0   56 34 22  0             491208.1494   0.0522  0.050   0.0527 0.11  
3579: 57 35 23  0   56 34 22  0             491208.1494   0.0521  0.050   0.0527 0.39  
3580: 45 41  5  0   44 40  4  0             491449.5690  -0.0559  0.050  -0.0632 0.50  
3581: 45 41  4  0   44 40  5  0             491449.5690  -0.0704  0.050  -0.0632 0.50  
3582: 46 37  9  0   45 36 10  0             492200.0403   0.0490  0.050               
3583: 46 38  9  0   45 37  8  0             493072.3488  -0.0066  0.050               
3584: 45 42  4  0   44 41  3  0             493660.7892  -0.0660  0.050  -0.0663 0.50  
3585: 45 42  3  0   44 41  4  0             493660.7892  -0.0665  0.050  -0.0663 0.50  
3586: 75 18 58  0   74 18 57  0             495389.1296   0.0192  0.050   0.0192 0.09  
3587: 75 18 58  0   74 17 57  0             495389.1296   0.0192  0.050   0.0192 0.41  
3588: 75 17 58  0   74 18 57  0             495389.1296   0.0192  0.050   0.0192 0.41  
3589: 75 17 58  0   74 17 57  0             495389.1296   0.0192  0.050   0.0192 0.09  
3590: 71 22 50  0   70 22 49  0             495390.4821  -0.0603  0.050  -0.0603 0.09  
3591: 71 22 50  0   70 21 49  0             495390.4821  -0.0603  0.050  -0.0603 0.41  
3592: 71 21 50  0   70 22 49  0             495390.4821  -0.0603  0.050  -0.0603 0.41  
3593: 71 21 50  0   70 21 49  0             495390.4821  -0.0603  0.050  -0.0603 0.09  
3594: 77 16 62  0   76 16 61  0             495394.6706  -0.0836  0.050  -0.0836 0.09  
3595: 77 16 62  0   76 15 61  0             495394.6706  -0.0836  0.050  -0.0836 0.41  
3596: 77 15 62  0   76 16 61  0             495394.6706  -0.0836  0.050  -0.0836 0.41  
3597: 77 15 62  0   76 15 61  0             495394.6706  -0.0836  0.050  -0.0836 0.09  
3598: 70 23 48  0   69 23 47  0             495395.6446   0.0364  0.050   0.0364 0.09  
3599: 70 23 48  0   69 22 47  0             495395.6446   0.0364  0.050   0.0364 0.41  
3600: 70 22 48  0   69 23 47  0             495395.6446   0.0364  0.050   0.0364 0.41  
3601: 70 22 48  0   69 22 47  0             495395.6446   0.0364  0.050   0.0364 0.09  
3602: 79 14 66  0   78 14 65  0             495402.1937  -0.0197  0.050  -0.0198 0.09  
3603: 79 14 66  0   78 13 65  0             495402.1937  -0.0197  0.050  -0.0198 0.41  
3604: 79 13 66  0   78 14 65  0             495402.1937  -0.0197  0.050  -0.0198 0.41  
3605: 79 13 66  0   78 13 65  0             495402.1937  -0.0197  0.050  -0.0198 0.09  
3606: 69 24 46  0   68 24 45  0             495403.5573  -0.0876  0.050  -0.0876 0.09  
3607: 69 24 46  0   68 23 45  0             495403.5573  -0.0876  0.050  -0.0876 0.41  
3608: 69 23 46  0   68 24 45  0             495403.5573  -0.0876  0.050  -0.0876 0.41  
3609: 69 23 46  0   68 23 45  0             495403.5573  -0.0876  0.050  -0.0876 0.09  
3610: 80 13 68  0   79 13 67  0             495406.2647   0.0244  0.050   0.0244 0.09  
3611: 80 13 68  0   79 12 67  0             495406.2647   0.0244  0.050   0.0244 0.41  
3612: 80 12 68  0   79 13 67  0             495406.2647   0.0244  0.050   0.0244 0.41  
3613: 80 12 68  0   79 12 67  0             495406.2647   0.0244  0.050   0.0244 0.09  
3614: 82 10 72  0   81 10 71  0             495414.2294  -0.0548  0.050  -0.0548 0.09  
3615: 82 11 72  0   81 11 71  0             495414.2294  -0.0548  0.050  -0.0548 0.09  
3616: 82 11 72  0   81 10 71  0             495414.2294  -0.0548  0.050  -0.0548 0.41  
3617: 82 10 72  0   81 11 71  0             495414.2294  -0.0548  0.050  -0.0548 0.41  
3618: 83 10 74  0   82 10 73  0             495418.1824   0.0840  0.050   0.0841 0.09  
3619: 83 10 74  0   82  9 73  0             495418.1824   0.0840  0.050   0.0841 0.41  
3620: 83  9 74  0   82 10 73  0             495418.1824   0.0840  0.050   0.0841 0.41  
3621: 83  9 74  0   82  9 73  0             495418.1824   0.0840  0.050   0.0841 0.09  
3622: 85  8 78  0   84  7 77  0             495424.8458  -0.0242  0.050  -0.0243 0.41  
3623: 85  7 78  0   84  8 77  0             495424.8458  -0.0242  0.050  -0.0243 0.41  
3624: 85  7 78  0   84  7 77  0             495424.8458  -0.0242  0.050  -0.0243 0.09  
3625: 85  8 78  0   84  8 77  0             495424.8458  -0.0242  0.050  -0.0243 0.09  
3626: 87  6 82  0   86  6 81  0             495429.9174  -0.0694  0.050  -0.0694 0.08  
3627: 87  6 82  0   86  5 81  0             495429.9174  -0.0694  0.050  -0.0694 0.42  
3628: 87  5 82  0   86  6 81  0             495429.9174  -0.0694  0.050  -0.0694 0.42  
3629: 87  5 82  0   86  5 81  0             495429.9174  -0.0694  0.050  -0.0694 0.08  
3630: 89  4 86  0   88  4 85  0             495433.1649   0.2705  0.050   0.0499 0.03  
3631: 89  4 86  0   88  3 85  0             495433.1649   0.2705  0.050   0.0499 0.14  
3632: 89  3 86  0   88  4 85  0             495433.1649   0.2705  0.050   0.0499 0.14  
3633: 89  3 86  0   88  3 85  0             495433.1649   0.2705  0.050   0.0499 0.03  
3634: 91  2 90  0   90  2 89  0             495433.1649   0.0780  0.050   0.0499 0.03  
3635: 91  2 90  0   90  1 89  0             495433.1649   0.0780  0.050   0.0499 0.14  
3636: 91  1 90  0   90  2 89  0             495433.1649   0.0780  0.050   0.0499 0.14  
3637: 91  1 90  0   90  1 89  0             495433.1649   0.0780  0.050   0.0499 0.03  
3638: 90  3 88  0   89  3 87  0             495433.1649  -0.1952  0.050   0.0499 0.03  
3639: 90  3 88  0   89  2 87  0             495433.1649  -0.1952  0.050   0.0499 0.14  
3640: 90  2 88  0   89  3 87  0             495433.1649  -0.1952  0.050   0.0499 0.14  
3641: 90  2 88  0   89  2 87  0             495433.1649  -0.1952  0.050   0.0499 0.03  
3642: 64 29 36  0   63 29 35  0             495528.5526  -0.0718  0.050  -0.0719 0.09  
3643: 64 29 36  0   63 28 35  0             495528.5526  -0.0718  0.050  -0.0719 0.41  
3644: 64 28 36  0   63 29 35  0             495528.5526  -0.0718  0.050  -0.0719 0.41  
3645: 64 28 36  0   63 28 35  0             495528.5526  -0.0718  0.050  -0.0719 0.09  
3646: 46 39  7  0   45 38  8  0             495753.3371   0.0717  0.050               
3647: 61 32 30  0   60 32 29  0             495767.8868  -0.0346  0.050  -0.0347 0.10  
3648: 61 32 30  0   60 31 29  0             495767.8868  -0.0346  0.050  -0.0347 0.40  
3649: 61 31 30  0   60 32 29  0             495767.8868  -0.0346  0.050  -0.0347 0.40  
3650: 61 31 30  0   60 31 29  0             495767.8868  -0.0346  0.050  -0.0347 0.10  
3651: 45 43  3  0   44 42  2  0             495856.2715   0.0018  0.050   0.0019 0.50  
3652: 45 43  2  0   44 42  3  0             495856.2715   0.0018  0.050   0.0019 0.50  
3653: 60 33 28  0   59 33 27  0             495913.7432  -0.0693  0.050  -0.0693 0.10  
3654: 60 33 28  0   59 32 27  0             495913.7432  -0.0693  0.050  -0.0693 0.40  
3655: 60 32 28  0   59 33 27  0             495913.7432  -0.0693  0.050  -0.0693 0.40  
3656: 60 32 28  0   59 32 27  0             495913.7432  -0.0693  0.050  -0.0693 0.10  
3657: 58 35 24  0   57 35 23  0             496418.8367   0.0159  0.050   0.0159 0.11  
3658: 58 34 24  0   57 35 23  0             496418.8367   0.0159  0.050   0.0159 0.39  
3659: 58 35 24  0   57 34 23  0             496418.8367   0.0158  0.050   0.0159 0.39  
3660: 58 34 24  0   57 34 23  0             496418.8367   0.0158  0.050   0.0159 0.11  
3661: 57 35 22  0   56 36 21  0             496868.9255   0.0114  0.050   0.0029 0.39  
3662: 57 36 22  0   56 36 21  0             496868.9255   0.0093  0.050   0.0029 0.11  
3663: 57 35 22  0   56 35 21  0             496868.9255  -0.0036  0.050   0.0029 0.11  
3664: 57 36 22  0   56 35 21  0             496868.9255  -0.0057  0.050   0.0029 0.39  
3665: 45 44  2  0   44 43  1  0             498042.4561   0.0646  0.050   0.0646 0.50  
3666: 45 44  1  0   44 43  2  0             498042.4561   0.0646  0.050   0.0646 0.50  
--------------------------------------------------------------------------------

PARAMETERS IN FIT (values truncated and Nlines statistics):

        1000000         A_gs  /MHz         5574.89991(28)                      1
        2000000         B_gs  /MHz         5160.81005(19)                      2
        3000000         C_gs  /MHz         2679.49712(23)                      3
          20000        DJ_gs  /kHz            0.498441(59)                     4
         110000       DJK_gs  /kHz           -0.17343(12)                      5
         200000        DK_gs  /kHz            0.84804(23)                      6
        4010000        dJ_gs  /kHz            0.205728(15)                     7
        4100000        dK_gs  /kHz            0.414560(40)                     8
          30000        HJ_gs  /Hz             0.0001385(31)                    9
         120000       HJK_gs  /Hz             0.000129(19)                    10
         210000       HKJ_gs  /Hz            -0.001396(54)                    11
         300000        HK_gs  /Hz             0.001089(92)                    12
        4020000        hJ_gs  /Hz           [ 0.0000748]                      13
        4110000       hJK_gs  /Hz           [ 0.0002312]                      14
        4200000        hK_gs  /Hz           [ 0.0005929]                      15
              0         E_gs  /MHz          [ 0.]                             16

 MICROWAVE AVG =        0.000360 MHz, IR AVG =        0.00000                 
 MICROWAVE RMS =        0.038133 MHz, IR RMS =        0.00000                 
 END OF ITERATION  1 OLD, NEW RMS ERROR=        0.76265         0.76265       

  distinct frequency lines in fit:  1097
       distinct parameters of fit:    12

MICROWAVE       lines fitted       lines    lines      RMS      RMS ERROR    J range  Ka range    freq. range
            total   dv=0 dv.ne.0   UNFITTD  e>900
v"= 0       1097   1097      0        0      0       0.038120     0.76240    25  90    1  44   349945   498042
--------------------------------------------------------------------------------------------
total:      1097   1097      0        0      0       0.038120     0.76240

NOTE: the RMS values above are for Nlines statistics, but the 'total' values may differ slightly from
      those in the .FIT file since the o-c values for this evaluation are as rounded in the .FIT.


 PARAMETERS IN FIT WITH STANDARD ERRORS ON THOSE THAT ARE FITTED:
 (values rounded and degrees of freedom, Ndegf=Nlines-Nconst, statistics)

        1000000         A_gs  /MHz       5574.89991(22)                        1
        2000000         B_gs  /MHz       5160.81005(15)                        2
        3000000         C_gs  /MHz       2679.49712(17)                        3
          20000        DJ_gs  /kHz          0.498441(45)                       4
         110000       DJK_gs  /kHz         -0.173433(95)                       5
         200000        DK_gs  /kHz          0.84805(17)                        6
        4010000        dJ_gs  /kHz          0.205729(11)                       7
        4100000        dK_gs  /kHz          0.414560(31)                       8
          30000        HJ_gs  /Hz           0.0001386(24)                      9
         120000       HJK_gs  /Hz           0.000129(14)                      10
         210000       HKJ_gs  /Hz          -0.001396(41)                      11
         300000        HK_gs  /Hz           0.001089(71)                      12
        4020000        hJ_gs  /Hz           [ 0.0000748]                      13
        4110000       hJK_gs  /Hz           [ 0.0002312]                      14
        4200000        hK_gs  /Hz           [ 0.0005929]                      15
              0         E_gs  /MHz          [ 0.]                             16

 CORRELATION COEFFICIENTS, C.ij:

           A_gs     B_gs     C_gs     -DJ_gs   -DJK_gs  -DK_gs   -dJ_gs   -dK_gs  

A_gs        1.0000
B_gs        0.5941   1.0000
C_gs        0.5359   0.7839   1.0000
-DJ_gs     -0.4469  -0.9341  -0.8847   1.0000
-DJK_gs    -0.3989   0.2719   0.0749  -0.3873   1.0000
-DK_gs     -0.6901  -0.4722  -0.2936   0.3772  -0.1895   1.0000
-dJ_gs     -0.1234  -0.6850  -0.1704   0.5721  -0.5373   0.2842   1.0000
-dK_gs     -0.4170  -0.4252  -0.2222   0.3683  -0.0082   0.2079   0.3900   1.0000
HJ_gs       0.4029   0.6762   0.8984  -0.8440   0.2347  -0.2783  -0.0902  -0.2670
HJK_gs      0.2677   0.0836   0.2905  -0.0539  -0.4965  -0.0032   0.2253   0.4979
HKJ_gs      0.0230   0.2317  -0.0790  -0.1712   0.2419   0.0144  -0.4882  -0.5877
HK_gs       0.6085   0.2104   0.2668  -0.1574  -0.1713  -0.7669   0.1171   0.0539

           HJ_gs    HJK_gs   HKJ_gs   HK_gs   

HJ_gs       1.0000
HJK_gs      0.0129   1.0000
HKJ_gs      0.0367  -0.7825   1.0000
HK_gs       0.1821   0.4799  -0.5854   1.0000

 Mean value of |C.ij|, i.ne.j =   0.3580
 Mean value of  C.ij,  i.ne.j =  -0.0393


 No correlations with absolute value greater than 0.9950


 Worst fitted lines (obs-calc/error):

   351:    2.0       1893:    1.9       1364:   -1.9       3109:   -1.9
  1759:   -1.9         36:   -1.9        479:    1.9       2174:    1.9
   340:   -1.9       1770:   -1.8       2133:    1.8       1631:    1.8
   622:    1.8        222:    1.8       1485:    1.8       3084:    1.8
  1311:   -1.8       1234:    1.8       3606:   -1.8       3433:   -1.7
   480:    1.7       3267:   -1.7       3464:   -1.7       1645:    1.7
  3255:   -1.7        348:   -1.7       2132:   -1.7       1633:    1.7
  3492:   -1.7        638:    1.7       3101:    1.7       1384:    1.7
  2015:    1.7       3618:    1.7       3594:   -1.7       1896:   -1.7
  1084:   -1.7        209:   -1.7       1321:    1.7       3105:   -1.6
  1894:   -1.6       3249:   -1.6       1069:   -1.6       2963:    1.6
  2951:   -1.6       1278:    1.6       3287:   -1.6         27:    1.6
  2699:    1.6       2404:   -1.6

   351: 40 28 13  0   39 27 12  0             364853.3582   0.0979  0.050
  1893: 35 26 10  0   34 23 11  0             423282.4770   0.0969  0.050
  1364: 68  8 61  0   67  8 60  0             404452.5830   0.1578  0.050  -0.0964 0.05
  3109: 71 18 54  0   70 18 53  0             473995.4209  -0.0962  0.050  -0.0962 0.09
  1759: 47 30 17  0   46 30 16  0             416951.3135  -0.0956  0.050
    36: 70  5 65  0   70  5 66  0             350792.4006  -0.0955  0.050  -0.0956 0.07
   479: 29 19 11  0   28 16 12  0             369154.3293   0.0954  0.050
  2174: 72 10 63  0   71 10 62  0             436561.4111   0.0946  0.050   0.0947 0.09
   340: 29 19 10  0   28 18 11  0             362643.5593  -0.0935  0.050
  1770: 31 15 16  0   30 14 17  0             419221.9463  -0.0914  0.050  -0.0915 0.42
                                           _____________________________________
__________________________________________/ SPFIT output reformatted with PIFORM
