# Supplementary material for: Precise Semi-Experimental Equilibrium (r e SE) Structure of Pyridine from 32 Isotopologues: Accurate Assessment of the Effect of Nitrogen-Atom Substitution in Aromatic Rings
Source: J Phys Chem A. 2025 Nov 7;129(46):10737–50. doi: 10.1021/acs.jpca.5c07184 (PMC12641475; doi:10.1021/acs.jpca.5c07184)
Supplement: Supplementary file 2 [file jp5c07184_si_002.zip › Supplementary Information/LSF/pyridine-D25_AI.res]

Pyridine    2,5-2H                                  SaSat Apr 12 14:45:09 2025

-------------------------------------------------------------------------------------=========
                                              obs         o-c     error     blends     Notes
                                                                         o-c      wt
    / instead of : below denotes (o-c)>3*err
-------------------------------------------------------------------------------------=========
   1: 24  0 24  0   23  1 23  0             135466.1166  -0.0159  0.050  -0.0160 0.30  
   2: 24  0 24  0   23  0 23  0             135466.1166  -0.0159  0.050  -0.0160 0.20  
   3: 24  1 24  0   23  1 23  0             135466.1166  -0.0159  0.050  -0.0160 0.20  
   4: 24  1 24  0   23  0 23  0             135466.1166  -0.0159  0.050  -0.0160 0.30  
   5: 20  5 16  0   19  5 15  0             135481.6907  -0.0040  0.050  -0.0040 0.21  
   6: 20  4 16  0   19  5 15  0             135481.6907  -0.0040  0.050  -0.0040 0.29  
   7: 20  5 16  0   19  4 15  0             135481.6907  -0.0040  0.050  -0.0040 0.29  
   8: 20  4 16  0   19  4 15  0             135481.6907  -0.0040  0.050  -0.0040 0.21  
   9: 25  1 25  0   24  1 24  0             140994.8116  -0.0219  0.050  -0.0220 0.20  
  10: 25  1 25  0   24  0 24  0             140994.8116  -0.0219  0.050  -0.0220 0.30  
  11: 25  0 25  0   24  1 24  0             140994.8116  -0.0219  0.050  -0.0220 0.30  
  12: 25  0 25  0   24  0 24  0             140994.8116  -0.0219  0.050  -0.0220 0.20  
  13: 24  2 23  0   23  2 22  0             140996.8282   0.0187  0.050   0.0187 0.20  
  14: 24  2 23  0   23  1 22  0             140996.8282   0.0187  0.050   0.0187 0.30  
  15: 24  1 23  0   23  2 22  0             140996.8282   0.0187  0.050   0.0187 0.30  
  16: 24  1 23  0   23  1 22  0             140996.8282   0.0187  0.050   0.0187 0.20  
  17: 23  2 21  0   22  3 20  0             140999.1474   0.0093  0.050   0.0094 0.30  
  18: 23  2 21  0   22  2 20  0             140999.1474   0.0093  0.050   0.0094 0.20  
  19: 23  3 21  0   22  2 20  0             140999.1474   0.0093  0.050   0.0094 0.30  
  20: 23  3 21  0   22  3 20  0             140999.1474   0.0093  0.050   0.0094 0.20  
  21: 22  4 19  0   21  3 18  0             141002.6826   0.0086  0.050   0.0086 0.29  
  22: 22  3 19  0   21  4 18  0             141002.6826   0.0086  0.050   0.0086 0.29  
  23: 22  3 19  0   21  3 18  0             141002.6826   0.0086  0.050   0.0086 0.21  
  24: 22  4 19  0   21  4 18  0             141002.6826   0.0086  0.050   0.0086 0.21  
  25: 21  5 17  0   20  4 16  0             141009.1384   0.0076  0.050   0.0076 0.29  
  26: 21  4 17  0   20  5 16  0             141009.1384   0.0076  0.050   0.0076 0.29  
  27: 21  4 17  0   20  4 16  0             141009.1384   0.0076  0.050   0.0076 0.21  
  28: 21  5 17  0   20  5 16  0             141009.1384   0.0076  0.050   0.0076 0.21  
  29: 20  6 15  0   19  6 14  0             141022.1988   0.0187  0.050   0.0187 0.21  
  30: 20  5 15  0   19  6 14  0             141022.1988   0.0187  0.050   0.0187 0.29  
  31: 20  5 15  0   19  5 14  0             141022.1988   0.0187  0.050   0.0187 0.21  
  32: 20  6 15  0   19  5 14  0             141022.1988   0.0187  0.050   0.0187 0.29  
  33: 25  1 24  0   24  1 23  0             146525.4124  -0.0165  0.050  -0.0166 0.20  
  34: 25  2 24  0   24  2 23  0             146525.4124  -0.0165  0.050  -0.0166 0.20  
  35: 25  2 24  0   24  1 23  0             146525.4124  -0.0165  0.050  -0.0166 0.30  
  36: 25  1 24  0   24  2 23  0             146525.4124  -0.0165  0.050  -0.0166 0.30  
  37: 24  3 22  0   23  2 21  0             146527.6960   0.0266  0.050   0.0267 0.30  
  38: 24  2 22  0   23  3 21  0             146527.6960   0.0266  0.050   0.0267 0.30  
  39: 24  2 22  0   23  2 21  0             146527.6960   0.0266  0.050   0.0267 0.20  
  40: 24  3 22  0   23  3 21  0             146527.6960   0.0266  0.050   0.0267 0.20  
  41: 23  4 20  0   22  3 19  0             146530.8786  -0.0698  0.050  -0.0698 0.29  
  42: 23  3 20  0   22  4 19  0             146530.8786  -0.0698  0.050  -0.0698 0.29  
  43: 23  3 20  0   22  3 19  0             146530.8786  -0.0698  0.050  -0.0698 0.21  
  44: 23  4 20  0   22  4 19  0             146530.8786  -0.0698  0.050  -0.0698 0.21  
  45: 27  1 27  0   26  0 26  0             152052.0801   0.0210  0.050   0.0211 0.30  
  46: 27  1 27  0   26  1 26  0             152052.0801   0.0210  0.050   0.0211 0.20  
  47: 27  0 27  0   26  1 26  0             152052.0801   0.0210  0.050   0.0211 0.30  
  48: 27  0 27  0   26  0 26  0             152052.0801   0.0210  0.050   0.0211 0.20  
  49: 25  3 23  0   24  2 22  0             152056.0830  -0.0689  0.050  -0.0689 0.30  
  50: 25  3 23  0   24  3 22  0             152056.0830  -0.0689  0.050  -0.0689 0.20  
  51: 25  2 23  0   24  3 22  0             152056.0830  -0.0689  0.050  -0.0689 0.30  
  52: 25  2 23  0   24  2 22  0             152056.0830  -0.0689  0.050  -0.0689 0.20  
  53: 24  4 21  0   23  3 20  0             152059.1755  -0.0344  0.050  -0.0345 0.29  
  54: 24  4 21  0   23  4 20  0             152059.1755  -0.0344  0.050  -0.0345 0.21  
  55: 24  3 21  0   23  4 20  0             152059.1755  -0.0344  0.050  -0.0345 0.29  
  56: 24  3 21  0   23  3 20  0             152059.1755  -0.0344  0.050  -0.0345 0.21  
  57: 23  5 19  0   22  5 18  0             152064.3313  -0.0792  0.050  -0.0793 0.21  
  58: 23  5 19  0   22  4 18  0             152064.3313  -0.0792  0.050  -0.0793 0.29  
  59: 23  4 19  0   22  5 18  0             152064.3313  -0.0792  0.050  -0.0793 0.29  
  60: 23  4 19  0   22  4 18  0             152064.3313  -0.0792  0.050  -0.0793 0.21  
  61: 21  6 15  0   20  7 14  0             152093.8825  -0.0048  0.050  -0.0048 0.29  
  62: 21  6 15  0   20  6 14  0             152093.8825  -0.0048  0.050  -0.0048 0.21  
  63: 21  7 15  0   20  6 14  0             152093.8825  -0.0048  0.050  -0.0048 0.29  
  64: 21  7 15  0   20  7 14  0             152093.8825  -0.0048  0.050  -0.0048 0.21  
  65: 28  3 26  0   27  3 25  0             168641.2125  -0.0541  0.050  -0.0541 0.20  
  66: 28  2 26  0   27  3 25  0             168641.2125  -0.0541  0.050  -0.0541 0.30  
  67: 28  2 26  0   27  2 25  0             168641.2125  -0.0541  0.050  -0.0541 0.20  
  68: 28  3 26  0   27  2 25  0             168641.2125  -0.0541  0.050  -0.0541 0.30  
  69: 27  4 24  0   26  4 23  0             168643.8667   0.0532  0.050   0.0532 0.20  
  70: 27  4 24  0   26  3 23  0             168643.8667   0.0532  0.050   0.0532 0.30  
  71: 27  3 24  0   26  4 23  0             168643.8667   0.0532  0.050   0.0532 0.30  
  72: 27  3 24  0   26  3 23  0             168643.8667   0.0532  0.050   0.0532 0.20  
  73: 23  7 16  0   22  7 15  0             168691.4850   0.0261  0.050   0.0261 0.22  
  74: 23  8 16  0   22  8 15  0             168691.4850   0.0261  0.050   0.0261 0.22  
  75: 23  8 16  0   22  7 15  0             168691.4850   0.0261  0.050   0.0261 0.28  
  76: 23  7 16  0   22  8 15  0             168691.4850   0.0261  0.050   0.0261 0.28  
  77: 23  8 15  0   22  9 14  0             174253.7537  -0.0302  0.050  -0.0303 0.28  
  78: 23  9 15  0   22  9 14  0             174253.7537  -0.0302  0.050  -0.0303 0.22  
  79: 23  9 15  0   22  8 14  0             174253.7537  -0.0303  0.050  -0.0303 0.28  
  80: 23  8 15  0   22  8 14  0             174253.7537  -0.0303  0.050  -0.0303 0.22  
  81: 31  2 30  0   30  1 29  0             179695.8317   0.0019  0.050   0.0019 0.30  
  82: 31  2 30  0   30  2 29  0             179695.8317   0.0019  0.050   0.0019 0.20  
  83: 31  1 30  0   30  2 29  0             179695.8317   0.0019  0.050   0.0019 0.30  
  84: 31  1 30  0   30  1 29  0             179695.8317   0.0019  0.050   0.0019 0.20  
  85: 30  3 28  0   29  3 27  0             179697.6951  -0.0016  0.050  -0.0016 0.20  
  86: 30  3 28  0   29  2 27  0             179697.6951  -0.0016  0.050  -0.0016 0.30  
  87: 30  2 28  0   29  3 27  0             179697.6951  -0.0016  0.050  -0.0016 0.30  
  88: 30  2 28  0   29  2 27  0             179697.6951  -0.0016  0.050  -0.0016 0.20  
  89: 29  4 26  0   28  4 25  0             179700.0155   0.0269  0.050   0.0269 0.20  
  90: 29  4 26  0   28  3 25  0             179700.0155   0.0269  0.050   0.0269 0.30  
  91: 29  3 26  0   28  4 25  0             179700.0155   0.0269  0.050   0.0269 0.30  
  92: 29  3 26  0   28  3 25  0             179700.0155   0.0269  0.050   0.0269 0.20  
  93: 27  6 22  0   26  6 21  0             179709.0187   0.0524  0.050   0.0525 0.21  
  94: 27  5 22  0   26  6 21  0             179709.0187   0.0524  0.050   0.0525 0.29  
  95: 27  5 22  0   26  5 21  0             179709.0187   0.0524  0.050   0.0525 0.21  
  96: 27  6 22  0   26  5 21  0             179709.0187   0.0524  0.050   0.0525 0.29  
  97: 26  7 20  0   25  7 19  0             179718.8339   0.0146  0.050   0.0146 0.21  
  98: 26  6 20  0   25  7 19  0             179718.8339   0.0146  0.050   0.0146 0.29  
  99: 26  6 20  0   25  6 19  0             179718.8339   0.0146  0.050   0.0146 0.21  
 100: 26  7 20  0   25  6 19  0             179718.8339   0.0146  0.050   0.0146 0.29  
 101: 25  8 18  0   24  8 17  0             179736.7700  -0.0007  0.050  -0.0008 0.21  
 102: 25  8 18  0   24  7 17  0             179736.7700  -0.0007  0.050  -0.0008 0.29  
 103: 25  7 18  0   24  8 17  0             179736.7700  -0.0007  0.050  -0.0008 0.29  
 104: 25  7 18  0   24  7 17  0             179736.7700  -0.0007  0.050  -0.0008 0.21  
 105: 24  8 16  0   23  9 15  0             179770.5632  -0.0156  0.050  -0.0156 0.28  
 106: 24  8 16  0   23  8 15  0             179770.5632  -0.0156  0.050  -0.0156 0.22  
 107: 24  9 16  0   23  9 15  0             179770.5632  -0.0156  0.050  -0.0156 0.22  
 108: 24  9 16  0   23  8 15  0             179770.5632  -0.0156  0.050  -0.0156 0.28  
 109: 33  1 33  0   32  0 32  0             185222.1999   0.0430  0.050   0.0430 0.30  
 110: 33  0 33  0   32  1 32  0             185222.1999   0.0430  0.050   0.0430 0.30  
 111: 33  0 33  0   32  0 32  0             185222.1999   0.0430  0.050   0.0430 0.20  
 112: 33  1 33  0   32  1 32  0             185222.1999   0.0430  0.050   0.0430 0.20  
 113: 32  2 31  0   31  2 30  0             185224.0472   0.0599  0.050   0.0600 0.20  
 114: 32  2 31  0   31  1 30  0             185224.0472   0.0599  0.050   0.0600 0.30  
 115: 32  1 31  0   31  2 30  0             185224.0472   0.0599  0.050   0.0600 0.30  
 116: 32  1 31  0   31  1 30  0             185224.0472   0.0599  0.050   0.0600 0.20  
 117: 31  3 29  0   30  2 28  0             185225.8847   0.0764  0.050   0.0764 0.30  
 118: 31  3 29  0   30  3 28  0             185225.8847   0.0764  0.050   0.0764 0.20  
 119: 31  2 29  0   30  3 28  0             185225.8847   0.0764  0.050   0.0764 0.30  
 120: 31  2 29  0   30  2 28  0             185225.8847   0.0764  0.050   0.0764 0.20  
 121: 30  4 27  0   29  4 26  0             185228.0288   0.0382  0.050   0.0382 0.20  
 122: 30  4 27  0   29  3 26  0             185228.0288   0.0382  0.050   0.0382 0.30  
 123: 30  3 27  0   29  4 26  0             185228.0288   0.0382  0.050   0.0382 0.30  
 124: 30  3 27  0   29  3 26  0             185228.0288   0.0382  0.050   0.0382 0.20  
 125: 29  5 25  0   28  5 24  0             185231.1593   0.0298  0.050   0.0299 0.21  
 126: 29  5 25  0   28  4 24  0             185231.1593   0.0298  0.050   0.0299 0.29  
 127: 29  4 25  0   28  5 24  0             185231.1593   0.0298  0.050   0.0299 0.29  
 128: 29  4 25  0   28  4 24  0             185231.1593   0.0298  0.050   0.0299 0.21  
 129: 28  6 23  0   27  6 22  0             185236.2489   0.0265  0.050   0.0266 0.21  
 130: 28  6 23  0   27  5 22  0             185236.2489   0.0265  0.050   0.0266 0.29  
 131: 28  5 23  0   27  6 22  0             185236.2489   0.0265  0.050   0.0266 0.29  
 132: 28  5 23  0   27  5 22  0             185236.2489   0.0265  0.050   0.0266 0.21  
 133: 27  7 21  0   26  7 20  0             185244.9872  -0.0252  0.050  -0.0252 0.21  
 134: 27  7 21  0   26  6 20  0             185244.9872  -0.0252  0.050  -0.0252 0.29  
 135: 27  6 21  0   26  7 20  0             185244.9872  -0.0252  0.050  -0.0252 0.29  
 136: 27  6 21  0   26  6 20  0             185244.9872  -0.0252  0.050  -0.0252 0.21  
 137: 25  9 17  0   24  8 16  0             185289.4922  -0.0143  0.050  -0.0144 0.28  
 138: 25  8 17  0   24  9 16  0             185289.4922  -0.0143  0.050  -0.0144 0.28  
 139: 25  8 17  0   24  8 16  0             185289.4922  -0.0143  0.050  -0.0144 0.22  
 140: 25  9 17  0   24  9 16  0             185289.4922  -0.0143  0.050  -0.0144 0.22  
 141: 24 10 15  0   23 10 14  0             185344.5034  -0.0057  0.050  -0.0060 0.22  
 142: 24  9 15  0   23  9 14  0             185344.5034  -0.0061  0.050  -0.0060 0.22  
 143: 24 10 15  0   23  9 14  0             185344.5034  -0.0062  0.050  -0.0060 0.28  
 144: 24  9 15  0   23 10 14  0             185344.5034  -0.0057  0.050  -0.0060 0.28  
 145: 23 10 13  0   22 11 12  0             185456.1637  -0.0053  0.050  -0.0634 0.27  
 146: 23 11 13  0   22 11 12  0             185456.1637  -0.0187  0.050  -0.0634 0.23  
 147: 23 11 13  0   22 10 12  0             185456.1637  -0.1215  0.050  -0.0634 0.27  
 148: 23 10 13  0   22 10 12  0             185456.1637  -0.1081  0.050  -0.0634 0.23  
 149: 33  2 32  0   32  2 31  0             190752.0280  -0.0409  0.050  -0.0409 0.20  
 150: 33  2 32  0   32  1 31  0             190752.0280  -0.0409  0.050  -0.0409 0.30  
 151: 33  1 32  0   32  2 31  0             190752.0280  -0.0409  0.050  -0.0409 0.30  
 152: 33  1 32  0   32  1 31  0             190752.0280  -0.0409  0.050  -0.0409 0.20  
 153: 32  3 30  0   31  3 29  0             190753.8425  -0.0046  0.050  -0.0046 0.20  
 154: 32  3 30  0   31  2 29  0             190753.8425  -0.0046  0.050  -0.0046 0.30  
 155: 32  2 30  0   31  3 29  0             190753.8425  -0.0046  0.050  -0.0046 0.30  
 156: 32  2 30  0   31  2 29  0             190753.8425  -0.0046  0.050  -0.0046 0.20  
 157: 31  4 28  0   30  3 27  0             190755.9552   0.0261  0.050   0.0261 0.30  
 158: 31  3 28  0   30  4 27  0             190755.9552   0.0261  0.050   0.0261 0.30  
 159: 31  3 28  0   30  3 27  0             190755.9552   0.0261  0.050   0.0261 0.20  
 160: 31  4 28  0   30  4 27  0             190755.9552   0.0261  0.050   0.0261 0.20  
 161: 30  5 26  0   29  4 25  0             190758.7862  -0.0677  0.050  -0.0677 0.29  
 162: 30  4 26  0   29  5 25  0             190758.7862  -0.0677  0.050  -0.0677 0.29  
 163: 30  4 26  0   29  4 25  0             190758.7862  -0.0677  0.050  -0.0677 0.21  
 164: 30  5 26  0   29  5 25  0             190758.7862  -0.0677  0.050  -0.0677 0.21  
 165: 29  6 24  0   28  5 23  0             190763.5385   0.0332  0.050   0.0333 0.29  
 166: 29  5 24  0   28  6 23  0             190763.5385   0.0332  0.050   0.0333 0.29  
 167: 29  5 24  0   28  5 23  0             190763.5385   0.0332  0.050   0.0333 0.21  
 168: 29  6 24  0   28  6 23  0             190763.5385   0.0332  0.050   0.0333 0.21  
 169: 28  7 22  0   27  7 21  0             190771.4492   0.0580  0.050   0.0580 0.21  
 170: 28  7 22  0   27  6 21  0             190771.4492   0.0580  0.050   0.0580 0.29  
 171: 28  6 22  0   27  7 21  0             190771.4492   0.0580  0.050   0.0580 0.29  
 172: 28  6 22  0   27  6 21  0             190771.4492   0.0580  0.050   0.0580 0.21  
 173: 27  7 20  0   26  8 19  0             190785.2838   0.0796  0.050   0.0796 0.29  
 174: 27  7 20  0   26  7 19  0             190785.2838   0.0796  0.050   0.0796 0.21  
 175: 27  8 20  0   26  8 19  0             190785.2838   0.0796  0.050   0.0796 0.21  
 176: 27  8 20  0   26  7 19  0             190785.2838   0.0796  0.050   0.0796 0.29  
 177: 26  9 18  0   25  8 17  0             190810.0589   0.0423  0.050   0.0424 0.28  
 178: 26  8 18  0   25  9 17  0             190810.0589   0.0423  0.050   0.0424 0.28  
 179: 26  8 18  0   25  8 17  0             190810.0589   0.0423  0.050   0.0424 0.22  
 180: 26  9 18  0   25  9 17  0             190810.0589   0.0423  0.050   0.0424 0.22  
 181: 25 10 16  0   24 10 15  0             190856.0464  -0.0019  0.050  -0.0020 0.22  
 182: 25 10 16  0   24  9 15  0             190856.0464  -0.0020  0.050  -0.0020 0.28  
 183: 25  9 16  0   24 10 15  0             190856.0464  -0.0019  0.050  -0.0020 0.28  
 184: 25  9 16  0   24  9 15  0             190856.0464  -0.0020  0.050  -0.0020 0.22  
 185: 24 10 14  0   23 11 13  0             190945.9371   0.0927  0.050   0.0852 0.27  
 186: 24 11 14  0   23 11 13  0             190945.9371   0.0911  0.050   0.0852 0.23  
 187: 24 10 14  0   23 10 13  0             190945.9371   0.0793  0.050   0.0852 0.23  
 188: 24 11 14  0   23 10 13  0             190945.9371   0.0776  0.050   0.0852 0.27  
 189: 35  1 35  0   34  0 34  0             196278.2341  -0.0346  0.050  -0.0347 0.30  
 190: 35  0 35  0   34  1 34  0             196278.2341  -0.0346  0.050  -0.0347 0.30  
 191: 35  0 35  0   34  0 34  0             196278.2341  -0.0346  0.050  -0.0347 0.20  
 192: 35  1 35  0   34  1 34  0             196278.2341  -0.0346  0.050  -0.0347 0.20  
 193: 34  1 33  0   33  1 32  0             196280.0483  -0.0241  0.050  -0.0242 0.20  
 194: 34  2 33  0   33  2 32  0             196280.0483  -0.0241  0.050  -0.0242 0.20  
 195: 34  2 33  0   33  1 32  0             196280.0483  -0.0241  0.050  -0.0242 0.30  
 196: 34  1 33  0   33  2 32  0             196280.0483  -0.0241  0.050  -0.0242 0.30  
 197: 33  3 31  0   32  3 30  0             196281.8248   0.0144  0.050   0.0144 0.20  
 198: 33  3 31  0   32  2 30  0             196281.8248   0.0144  0.050   0.0144 0.30  
 199: 33  2 31  0   32  3 30  0             196281.8248   0.0144  0.050   0.0144 0.30  
 200: 33  2 31  0   32  2 30  0             196281.8248   0.0144  0.050   0.0144 0.20  
 201: 32  4 29  0   31  4 28  0             196283.7621  -0.0380  0.050  -0.0380 0.20  
 202: 32  4 29  0   31  3 28  0             196283.7621  -0.0380  0.050  -0.0380 0.30  
 203: 32  3 29  0   31  4 28  0             196283.7621  -0.0380  0.050  -0.0380 0.30  
 204: 32  3 29  0   31  3 28  0             196283.7621  -0.0380  0.050  -0.0380 0.20  
 205: 31  5 27  0   30  5 26  0             196286.5112  -0.0212  0.050  -0.0212 0.21  
 206: 31  5 27  0   30  4 26  0             196286.5112  -0.0212  0.050  -0.0212 0.29  
 207: 31  4 27  0   30  5 26  0             196286.5112  -0.0212  0.050  -0.0212 0.29  
 208: 31  4 27  0   30  4 26  0             196286.5112  -0.0212  0.050  -0.0212 0.21  
 209: 30  6 25  0   29  5 24  0             196290.7602  -0.0350  0.050  -0.0350 0.29  
 210: 30  5 25  0   29  6 24  0             196290.7602  -0.0350  0.050  -0.0350 0.29  
 211: 30  5 25  0   29  5 24  0             196290.7602  -0.0350  0.050  -0.0350 0.21  
 212: 30  6 25  0   29  6 24  0             196290.7602  -0.0350  0.050  -0.0350 0.21  
 213: 29  7 23  0   28  6 22  0             196297.9013  -0.0027  0.050  -0.0027 0.29  
 214: 29  7 23  0   28  7 22  0             196297.9013  -0.0027  0.050  -0.0027 0.21  
 215: 29  6 23  0   28  7 22  0             196297.9013  -0.0027  0.050  -0.0027 0.29  
 216: 29  6 23  0   28  6 22  0             196297.9013  -0.0027  0.050  -0.0027 0.21  
 217: 28  8 21  0   27  7 20  0             196310.1095  -0.0396  0.050  -0.0396 0.29  
 218: 28  7 21  0   27  8 20  0             196310.1095  -0.0396  0.050  -0.0396 0.29  
 219: 28  7 21  0   27  7 20  0             196310.1095  -0.0396  0.050  -0.0396 0.21  
 220: 28  8 21  0   27  8 20  0             196310.1095  -0.0396  0.050  -0.0396 0.21  
 221: 27  9 19  0   26  9 18  0             196331.6842  -0.0344  0.050  -0.0344 0.22  
 222: 27  8 19  0   26  9 18  0             196331.6842  -0.0344  0.050  -0.0344 0.28  
 223: 27  8 19  0   26  8 18  0             196331.6842  -0.0344  0.050  -0.0344 0.22  
 224: 27  9 19  0   26  8 18  0             196331.6842  -0.0344  0.050  -0.0344 0.28  
 225: 26 10 17  0   25 10 16  0             196370.6592  -0.0890  0.050  -0.0890 0.22  
 226: 26 10 17  0   25  9 16  0             196370.6592  -0.0890  0.050  -0.0890 0.28  
 227: 26  9 17  0   25 10 16  0             196370.6592  -0.0890  0.050  -0.0890 0.28  
 228: 26  9 17  0   25  9 16  0             196370.6592  -0.0890  0.050  -0.0890 0.22  
 229: 25 10 15  0   24 11 14  0             196444.3602   0.0195  0.050   0.0186 0.27  
 230: 25 11 15  0   24 11 14  0             196444.3602   0.0193  0.050   0.0186 0.23  
 231: 25 10 15  0   24 10 14  0             196444.3602   0.0178  0.050   0.0186 0.23  
 232: 25 11 15  0   24 10 14  0             196444.3602   0.0176  0.050   0.0186 0.27  
 233: 24 11 13  0   23 12 12  0             196592.7212   0.1808  0.050   0.0001 0.27  
 234: 24 12 13  0   23 12 12  0             196592.7212   0.1367  0.050   0.0001 0.23  
 235: 24 11 13  0   23 11 12  0             196592.7212  -0.1366  0.050   0.0001 0.23  
 236: 24 12 13  0   23 11 12  0             196592.7212  -0.1806  0.050   0.0001 0.27  
 237: 36  1 36  0   35  0 35  0             201806.2058   0.0015  0.050   0.0016 0.30  
 238: 36  1 36  0   35  1 35  0             201806.2058   0.0015  0.050   0.0016 0.20  
 239: 36  0 36  0   35  1 35  0             201806.2058   0.0015  0.050   0.0016 0.30  
 240: 36  0 36  0   35  0 35  0             201806.2058   0.0015  0.050   0.0016 0.20  
 241: 35  2 34  0   34  1 33  0             201808.0244   0.0288  0.050   0.0288 0.30  
 242: 35  1 34  0   34  2 33  0             201808.0244   0.0288  0.050   0.0288 0.30  
 243: 35  1 34  0   34  1 33  0             201808.0244   0.0288  0.050   0.0288 0.20  
 244: 35  2 34  0   34  2 33  0             201808.0244   0.0288  0.050   0.0288 0.20  
 245: 34  3 32  0   33  2 31  0             201809.7115   0.0160  0.050   0.0161 0.30  
 246: 34  2 32  0   33  3 31  0             201809.7115   0.0160  0.050   0.0161 0.30  
 247: 34  2 32  0   33  2 31  0             201809.7115   0.0160  0.050   0.0161 0.20  
 248: 34  3 32  0   33  3 31  0             201809.7115   0.0160  0.050   0.0161 0.20  
 249: 33  4 30  0   32  4 29  0             201811.6092   0.0094  0.050   0.0094 0.20  
 250: 33  4 30  0   32  3 29  0             201811.6092   0.0094  0.050   0.0094 0.30  
 251: 33  3 30  0   32  4 29  0             201811.6092   0.0094  0.050   0.0094 0.30  
 252: 33  3 30  0   32  3 29  0             201811.6092   0.0094  0.050   0.0094 0.20  
 253: 32  5 28  0   31  5 27  0             201814.2021   0.0444  0.050   0.0445 0.21  
 254: 32  5 28  0   31  4 27  0             201814.2021   0.0444  0.050   0.0445 0.29  
 255: 32  4 28  0   31  5 27  0             201814.2021   0.0444  0.050   0.0445 0.29  
 256: 32  4 28  0   31  4 27  0             201814.2021   0.0444  0.050   0.0445 0.21  
 257: 31  6 26  0   30  5 25  0             201818.0992   0.0232  0.050   0.0233 0.29  
 258: 31  5 26  0   30  6 25  0             201818.0992   0.0232  0.050   0.0233 0.29  
 259: 31  5 26  0   30  5 25  0             201818.0992   0.0232  0.050   0.0233 0.21  
 260: 31  6 26  0   30  6 25  0             201818.0992   0.0232  0.050   0.0233 0.21  
 261: 30  7 24  0   29  6 23  0             201824.5192   0.0082  0.050   0.0083 0.29  
 262: 30  6 24  0   29  7 23  0             201824.5192   0.0082  0.050   0.0083 0.29  
 263: 30  6 24  0   29  6 23  0             201824.5192   0.0082  0.050   0.0083 0.21  
 264: 30  7 24  0   29  7 23  0             201824.5192   0.0082  0.050   0.0083 0.21  
 265: 29  8 22  0   28  8 21  0             201835.4373   0.0084  0.050   0.0085 0.21  
 266: 29  7 22  0   28  8 21  0             201835.4373   0.0084  0.050   0.0085 0.29  
 267: 29  7 22  0   28  7 21  0             201835.4373   0.0084  0.050   0.0085 0.21  
 268: 29  8 22  0   28  7 21  0             201835.4373   0.0084  0.050   0.0085 0.29  
 269: 28  9 20  0   27  9 19  0             201854.3068  -0.0230  0.050  -0.0231 0.21  
 270: 28  9 20  0   27  8 19  0             201854.3068  -0.0230  0.050  -0.0231 0.29  
 271: 28  8 20  0   27  9 19  0             201854.3068  -0.0230  0.050  -0.0231 0.29  
 272: 28  8 20  0   27  8 19  0             201854.3068  -0.0230  0.050  -0.0231 0.21  
 273: 27 10 18  0   26 10 17  0             201887.7397  -0.0532  0.050  -0.0532 0.22  
 274: 27 10 18  0   26  9 17  0             201887.7397  -0.0532  0.050  -0.0532 0.28  
 275: 27  9 18  0   26 10 17  0             201887.7397  -0.0532  0.050  -0.0532 0.28  
 276: 27  9 18  0   26  9 17  0             201887.7397  -0.0532  0.050  -0.0532 0.22  
 277: 26 10 16  0   25 11 15  0             201949.1410   0.0632  0.050   0.0631 0.28  
 278: 26 10 16  0   25 10 15  0             201949.1410   0.0630  0.050   0.0631 0.22  
 279: 26 11 16  0   25 10 15  0             201949.1410   0.0630  0.050   0.0631 0.28  
 280: 26 11 16  0   25 11 15  0             201949.1410   0.0632  0.050   0.0631 0.22  
 281: 25 11 14  0   24 12 13  0             202067.6278   0.0679  0.050   0.0430 0.27  
 282: 25 12 14  0   24 12 13  0             202067.6278   0.0621  0.050   0.0430 0.23  
 283: 25 11 14  0   24 11 13  0             202067.6278   0.0239  0.050   0.0430 0.23  
 284: 25 12 14  0   24 11 13  0             202067.6278   0.0181  0.050   0.0430 0.27  
 285: 24 12 12  0   23 13 11  0             202315.3285   0.0461  0.050               
 286: 24 13 12  0   23 13 11  0             202316.1514  -0.0508  0.050               
 287: 24 12 12  0   23 12 11  0             202321.0970  -0.0113  0.050               
 288: 24 13 12  0   23 12 11  0             202321.9939  -0.0342  0.050               
 289: 37  1 37  0   36  0 36  0             207334.0633   0.0069  0.050   0.0070 0.30  
 290: 37  1 37  0   36  1 36  0             207334.0633   0.0069  0.050   0.0070 0.20  
 291: 37  0 37  0   36  1 36  0             207334.0633   0.0069  0.050   0.0070 0.30  
 292: 37  0 37  0   36  0 36  0             207334.0633   0.0069  0.050   0.0070 0.20  
 293: 36  2 35  0   35  1 34  0             207335.8624   0.0267  0.050   0.0267 0.30  
 294: 36  2 35  0   35  2 34  0             207335.8624   0.0267  0.050   0.0267 0.20  
 295: 36  1 35  0   35  2 34  0             207335.8624   0.0267  0.050   0.0267 0.30  
 296: 36  1 35  0   35  1 34  0             207335.8624   0.0267  0.050   0.0267 0.20  
 297: 35  3 33  0   34  3 32  0             207337.4300  -0.0695  0.050  -0.0696 0.20  
 298: 35  3 33  0   34  2 32  0             207337.4300  -0.0695  0.050  -0.0696 0.30  
 299: 35  2 33  0   34  3 32  0             207337.4300  -0.0695  0.050  -0.0696 0.30  
 300: 35  2 33  0   34  2 32  0             207337.4300  -0.0695  0.050  -0.0696 0.20  
 301: 34  4 31  0   33  3 30  0             207339.3293   0.0047  0.050   0.0047 0.30  
 302: 34  4 31  0   33  4 30  0             207339.3293   0.0047  0.050   0.0047 0.20  
 303: 34  3 31  0   33  4 30  0             207339.3293   0.0047  0.050   0.0047 0.30  
 304: 34  3 31  0   33  3 30  0             207339.3293   0.0047  0.050   0.0047 0.20  
 305: 33  5 29  0   32  5 28  0             207341.7224  -0.0009  0.050  -0.0009 0.20  
 306: 33  5 29  0   32  4 28  0             207341.7224  -0.0009  0.050  -0.0009 0.29  
 307: 33  4 29  0   32  5 28  0             207341.7224  -0.0009  0.050  -0.0009 0.29  
 308: 33  4 29  0   32  4 28  0             207341.7224  -0.0009  0.050  -0.0009 0.20  
 309: 31  7 25  0   30  7 24  0             207351.1851   0.0054  0.050   0.0055 0.21  
 310: 31  7 25  0   30  6 24  0             207351.1851   0.0054  0.050   0.0055 0.29  
 311: 31  6 25  0   30  7 24  0             207351.1851   0.0054  0.050   0.0055 0.29  
 312: 31  6 25  0   30  6 24  0             207351.1851   0.0054  0.050   0.0055 0.21  
 313: 30  8 23  0   29  7 22  0             207361.0017   0.0387  0.050   0.0387 0.29  
 314: 30  7 23  0   29  8 22  0             207361.0017   0.0387  0.050   0.0387 0.29  
 315: 30  7 23  0   29  7 22  0             207361.0017   0.0387  0.050   0.0387 0.21  
 316: 30  8 23  0   29  8 22  0             207361.0017   0.0387  0.050   0.0387 0.21  
 317: 29  8 21  0   28  9 20  0             207377.6820   0.0414  0.050   0.0414 0.29  
 318: 29  8 21  0   28  8 20  0             207377.6820   0.0414  0.050   0.0414 0.21  
 319: 29  9 21  0   28  9 20  0             207377.6820   0.0414  0.050   0.0414 0.21  
 320: 29  9 21  0   28  8 20  0             207377.6820   0.0414  0.050   0.0414 0.29  
 321: 28 10 19  0   27 10 18  0             207406.6351   0.0278  0.050   0.0278 0.22  
 322: 28 10 19  0   27  9 18  0             207406.6351   0.0278  0.050   0.0278 0.28  
 323: 28  9 19  0   27 10 18  0             207406.6351   0.0278  0.050   0.0278 0.28  
 324: 28  9 19  0   27  9 18  0             207406.6351   0.0278  0.050   0.0278 0.22  
 325: 26 12 15  0   25 11 14  0             207554.9495   0.0217  0.050   0.0250 0.27  
 326: 26 11 15  0   25 12 14  0             207554.9495   0.0282  0.050   0.0250 0.27  
 327: 26 12 15  0   25 12 14  0             207554.9495   0.0275  0.050   0.0250 0.23  
 328: 26 11 15  0   25 11 14  0             207554.9495   0.0224  0.050   0.0250 0.23  
 329: 38  1 38  0   37  0 37  0             212861.8363   0.0135  0.050   0.0136 0.30  
 330: 38  0 38  0   37  1 37  0             212861.8363   0.0135  0.050   0.0136 0.30  
 331: 38  0 38  0   37  0 37  0             212861.8363   0.0135  0.050   0.0136 0.20  
 332: 38  1 38  0   37  1 37  0             212861.8363   0.0135  0.050   0.0136 0.20  
 333: 37  2 36  0   36  1 35  0             212863.5912   0.0005  0.050   0.0005 0.30  
 334: 37  1 36  0   36  2 35  0             212863.5912   0.0005  0.050   0.0005 0.30  
 335: 37  1 36  0   36  1 35  0             212863.5912   0.0005  0.050   0.0005 0.20  
 336: 37  2 36  0   36  2 35  0             212863.5912   0.0005  0.050   0.0005 0.20  
 337: 36  3 34  0   35  2 33  0             212865.1849  -0.0353  0.050  -0.0353 0.30  
 338: 36  2 34  0   35  3 33  0             212865.1849  -0.0353  0.050  -0.0353 0.30  
 339: 36  2 34  0   35  2 33  0             212865.1849  -0.0353  0.050  -0.0353 0.20  
 340: 36  3 34  0   35  3 33  0             212865.1849  -0.0353  0.050  -0.0353 0.20  
 341: 35  4 32  0   34  3 31  0             212866.9438  -0.0273  0.050  -0.0273 0.30  
 342: 35  3 32  0   34  4 31  0             212866.9438  -0.0273  0.050  -0.0273 0.30  
 343: 35  3 32  0   34  3 31  0             212866.9438  -0.0273  0.050  -0.0273 0.20  
 344: 35  4 32  0   34  4 31  0             212866.9438  -0.0273  0.050  -0.0273 0.20  
 345: 34  5 30  0   33  5 29  0             212869.2170  -0.0070  0.050  -0.0071 0.20  
 346: 34  5 30  0   33  4 29  0             212869.2170  -0.0070  0.050  -0.0071 0.30  
 347: 34  4 30  0   33  5 29  0             212869.2170  -0.0070  0.050  -0.0071 0.30  
 348: 34  4 30  0   33  4 29  0             212869.2170  -0.0070  0.050  -0.0071 0.20  
 349: 33  6 28  0   32  5 27  0             212872.5568  -0.0012  0.050  -0.0012 0.29  
 350: 33  5 28  0   32  6 27  0             212872.5568  -0.0012  0.050  -0.0012 0.29  
 351: 33  5 28  0   32  5 27  0             212872.5568  -0.0012  0.050  -0.0012 0.21  
 352: 33  6 28  0   32  6 27  0             212872.5568  -0.0012  0.050  -0.0012 0.21  
 353: 32  7 26  0   31  7 25  0             212877.8901   0.0060  0.050   0.0060 0.21  
 354: 32  7 26  0   31  6 25  0             212877.8901   0.0060  0.050   0.0060 0.29  
 355: 32  6 26  0   31  7 25  0             212877.8901   0.0060  0.050   0.0060 0.29  
 356: 32  6 26  0   31  6 25  0             212877.8901   0.0060  0.050   0.0060 0.21  
 357: 31  8 24  0   30  8 23  0             212886.6909   0.0024  0.050   0.0024 0.21  
 358: 31  8 24  0   30  7 23  0             212886.6909   0.0024  0.050   0.0024 0.29  
 359: 31  7 24  0   30  8 23  0             212886.6909   0.0024  0.050   0.0024 0.29  
 360: 31  7 24  0   30  7 23  0             212886.6909   0.0024  0.050   0.0024 0.21  
 361: 30  9 22  0   29  8 21  0             212901.4233  -0.0695  0.050  -0.0695 0.29  
 362: 30  8 22  0   29  9 21  0             212901.4233  -0.0695  0.050  -0.0695 0.29  
 363: 30  8 22  0   29  8 21  0             212901.4233  -0.0695  0.050  -0.0695 0.21  
 364: 30  9 22  0   29  9 21  0             212901.4233  -0.0695  0.050  -0.0695 0.21  
 365: 29 10 20  0   28 10 19  0             212926.7234  -0.0525  0.050  -0.0526 0.22  
 366: 29  9 20  0   28 10 19  0             212926.7234  -0.0525  0.050  -0.0526 0.28  
 367: 29  9 20  0   28  9 19  0             212926.7234  -0.0525  0.050  -0.0526 0.22  
 368: 29 10 20  0   28  9 19  0             212926.7234  -0.0525  0.050  -0.0526 0.28  
 369: 28 10 18  0   27 11 17  0             212970.9063  -0.0438  0.050  -0.0438 0.28  
 370: 28 10 18  0   27 10 17  0             212970.9063  -0.0438  0.050  -0.0438 0.22  
 371: 28 11 18  0   27 10 17  0             212970.9063  -0.0438  0.050  -0.0438 0.28  
 372: 28 11 18  0   27 11 17  0             212970.9063  -0.0438  0.050  -0.0438 0.22  
 373: 27 11 16  0   26 12 15  0             213050.9912  -0.0098  0.050  -0.0102 0.27  
 374: 27 12 16  0   26 12 15  0             213050.9912  -0.0098  0.050  -0.0102 0.23  
 375: 27 11 16  0   26 11 15  0             213050.9912  -0.0105  0.050  -0.0102 0.23  
 376: 27 12 16  0   26 11 15  0             213050.9912  -0.0106  0.050  -0.0102 0.27  
 377: 26 12 14  0   25 13 13  0             213204.9449   0.1602  0.050   0.0832 0.27  
 378: 26 13 14  0   25 13 13  0             213204.9449   0.1414  0.050   0.0832 0.23  
 379: 26 12 14  0   25 12 13  0             213204.9449   0.0249  0.050   0.0832 0.23  
 380: 26 13 14  0   25 12 13  0             213204.9449   0.0062  0.050   0.0832 0.27  
 381: 38  2 37  0   37  1 36  0             218391.2108  -0.0473  0.050  -0.0473 0.30  
 382: 38  1 37  0   37  2 36  0             218391.2108  -0.0473  0.050  -0.0473 0.30  
 383: 38  1 37  0   37  1 36  0             218391.2108  -0.0473  0.050  -0.0473 0.20  
 384: 38  2 37  0   37  2 36  0             218391.2108  -0.0473  0.050  -0.0473 0.20  
 385: 35  5 31  0   34  5 30  0             218396.6821   0.0274  0.050   0.0274 0.20  
 386: 35  5 31  0   34  4 30  0             218396.6821   0.0274  0.050   0.0274 0.30  
 387: 35  4 31  0   34  5 30  0             218396.6821   0.0274  0.050   0.0274 0.30  
 388: 35  4 31  0   34  4 30  0             218396.6821   0.0274  0.050   0.0274 0.20  
 389: 34  6 29  0   33  5 28  0             218399.7185  -0.0196  0.050  -0.0197 0.29  
 390: 34  5 29  0   33  6 28  0             218399.7185  -0.0196  0.050  -0.0197 0.29  
 391: 34  5 29  0   33  5 28  0             218399.7185  -0.0196  0.050  -0.0197 0.21  
 392: 34  6 29  0   33  6 28  0             218399.7185  -0.0196  0.050  -0.0197 0.21  
 393: 33  7 27  0   32  6 26  0             218404.5507  -0.0523  0.050  -0.0523 0.29  
 394: 33  6 27  0   32  7 26  0             218404.5507  -0.0523  0.050  -0.0523 0.29  
 395: 33  6 27  0   32  6 26  0             218404.5507  -0.0523  0.050  -0.0523 0.21  
 396: 33  7 27  0   32  7 26  0             218404.5507  -0.0523  0.050  -0.0523 0.21  
 397: 32  8 25  0   31  8 24  0             218412.6278   0.0723  0.050   0.0723 0.21  
 398: 32  8 25  0   31  7 24  0             218412.6278   0.0723  0.050   0.0723 0.29  
 399: 32  7 25  0   31  8 24  0             218412.6278   0.0723  0.050   0.0723 0.29  
 400: 32  7 25  0   31  7 24  0             218412.6278   0.0723  0.050   0.0723 0.21  
 401: 31  8 23  0   30  9 22  0             218425.8653   0.0998  0.050   0.0998 0.29  
 402: 31  8 23  0   30  8 22  0             218425.8653   0.0998  0.050   0.0998 0.21  
 403: 31  9 23  0   30  9 22  0             218425.8653   0.0998  0.050   0.0998 0.21  
 404: 31  9 23  0   30  8 22  0             218425.8653   0.0998  0.050   0.0998 0.29  
 405: 29 10 19  0   28 11 18  0             218486.0318  -0.0589  0.050  -0.0589 0.28  
 406: 29 10 19  0   28 10 18  0             218486.0318  -0.0589  0.050  -0.0589 0.22  
 407: 29 11 19  0   28 11 18  0             218486.0318  -0.0589  0.050  -0.0589 0.22  
 408: 29 11 19  0   28 10 18  0             218486.0318  -0.0589  0.050  -0.0589 0.28  
 409: 28 11 17  0   27 11 16  0             218553.3289  -0.0512  0.050  -0.0512 0.22  
 410: 28 12 17  0   27 12 16  0             218553.3289  -0.0511  0.050  -0.0512 0.22  
 411: 28 11 17  0   27 12 16  0             218553.3289  -0.0511  0.050  -0.0512 0.28  
 412: 28 12 17  0   27 11 16  0             218553.3289  -0.0512  0.050  -0.0512 0.28  
 413: 40  1 40  0   39  1 39  0             223917.0693  -0.0201  0.050  -0.0201 0.20  
 414: 40  0 40  0   39  1 39  0             223917.0693  -0.0201  0.050  -0.0201 0.30  
 415: 40  0 40  0   39  0 39  0             223917.0693  -0.0201  0.050  -0.0201 0.20  
 416: 40  1 40  0   39  0 39  0             223917.0693  -0.0201  0.050  -0.0201 0.30  
 417: 39  2 38  0   38  2 37  0             223918.8776   0.0419  0.050   0.0419 0.20  
 418: 39  2 38  0   38  1 37  0             223918.8776   0.0419  0.050   0.0419 0.30  
 419: 39  1 38  0   38  2 37  0             223918.8776   0.0419  0.050   0.0419 0.30  
 420: 39  1 38  0   38  1 37  0             223918.8776   0.0419  0.050   0.0419 0.20  
 421: 38  3 36  0   37  3 35  0             223920.4336   0.0323  0.050   0.0324 0.20  
 422: 38  3 36  0   37  2 35  0             223920.4336   0.0323  0.050   0.0324 0.30  
 423: 38  2 36  0   37  3 35  0             223920.4336   0.0323  0.050   0.0324 0.30  
 424: 38  2 36  0   37  2 35  0             223920.4336   0.0323  0.050   0.0324 0.20  
 425: 37  4 34  0   36  4 33  0             223921.9902  -0.0264  0.050  -0.0265 0.20  
 426: 37  4 34  0   36  3 33  0             223921.9902  -0.0264  0.050  -0.0265 0.30  
 427: 37  3 34  0   36  4 33  0             223921.9902  -0.0264  0.050  -0.0265 0.30  
 428: 37  3 34  0   36  3 33  0             223921.9902  -0.0264  0.050  -0.0265 0.20  
 429: 35  6 30  0   34  6 29  0             223926.8111  -0.0549  0.050  -0.0550 0.21  
 430: 35  6 30  0   34  5 29  0             223926.8111  -0.0549  0.050  -0.0550 0.29  
 431: 35  5 30  0   34  6 29  0             223926.8111  -0.0549  0.050  -0.0550 0.29  
 432: 35  5 30  0   34  5 29  0             223926.8111  -0.0549  0.050  -0.0550 0.21  
--------------------------------------------------------------------------------

PARAMETERS IN FIT (values truncated and Nlines statistics):

        1000000            A  /MHz         5876.923(15)                        1
        2000000            B  /MHz         5222.503(13)                        2
        3000000            C  /MHz         2764.70853(70)                      3
          20000           DJ  /kHz            0.52449(27)                      4
         110000          DJK  /kHz           -0.0956(29)                       5
         200000           DK  /kHz            0.869(13)                        6
        4010000           dJ  /kHz          [ 0.214615]                        7
        4100000           dK  /kHz          [ 0.503415]                        8
          30000           HJ  /Hz           [ 0.0001634]                       9
         120000          HJK  /Hz           [ 0.0003386]                      10
         210000          HKJ  /Hz           [-0.0019552]                      11
         300000           HK  /Hz           [ 0.0020587]                      12
        4020000           hJ  /Hz           [ 0.0000813]                      13
        4110000          hJK  /Hz           [ 0.0003306]                      14
        4200000           hK  /Hz           [ 0.0007674]                      15
              0         E_gs  /MHz          [ 0.]                             16

 MICROWAVE AVG =       -0.000140 MHz, IR AVG =        0.00000                 
 MICROWAVE RMS =        0.039848 MHz, IR RMS =        0.00000                 
 END OF ITERATION  1 OLD, NEW RMS ERROR=        0.79695         0.79695       

  distinct frequency lines in fit:   111
       distinct parameters of fit:     6

MICROWAVE       lines fitted       lines    lines      RMS      RMS ERROR    J range  Ka range    freq. range
            total   dv=0 dv.ne.0   UNFITTD  e>900
v"= 0        111    111      0        0      0       0.039847     0.79693    19  40    0  13   135466   223927
--------------------------------------------------------------------------------------------
total:       111    111      0        0      0       0.039847     0.79693

NOTE: the RMS values above are for Nlines statistics, but the 'total' values may differ slightly from
      those in the .FIT file since the o-c values for this evaluation are as rounded in the .FIT.


 PARAMETERS IN FIT WITH STANDARD ERRORS ON THOSE THAT ARE FITTED:
 (values rounded and degrees of freedom, Ndegf=Nlines-Nconst, statistics)

        1000000            A  /MHz       5876.924(12)                          1
        2000000            B  /MHz       5222.504(11)                          2
        3000000            C  /MHz       2764.70853(57)                        3
          20000           DJ  /kHz          0.52450(22)                        4
         110000          DJK  /kHz         -0.0956(23)                         5
         200000           DK  /kHz          0.870(10)                          6
        4010000           dJ  /kHz          [ 0.214615]                        7
        4100000           dK  /kHz          [ 0.503415]                        8
          30000           HJ  /Hz           [ 0.0001634]                       9
         120000          HJK  /Hz           [ 0.0003386]                      10
         210000          HKJ  /Hz           [-0.0019552]                      11
         300000           HK  /Hz           [ 0.0020587]                      12
        4020000           hJ  /Hz           [ 0.0000813]                      13
        4110000          hJK  /Hz           [ 0.0003306]                      14
        4200000           hK  /Hz           [ 0.0007674]                      15
              0         E_gs  /MHz          [ 0.]                             16

 CORRELATION COEFFICIENTS, C.ij:

           A        B        C        -DJ      -DJK     -DK     

A           1.0000
B          -0.8775   1.0000
C          -0.0442  -0.3088   1.0000
-DJ        -0.0989   0.4154  -0.9371   1.0000
-DJK        0.5554  -0.7218   0.2238  -0.4632   1.0000
-DK        -0.6089   0.2154   0.5539  -0.3453  -0.2865   1.0000

 Mean value of |C.ij|, i.ne.j =   0.4437
 Mean value of  C.ij,  i.ne.j =  -0.1819


 No correlations with absolute value greater than 0.9950


 Worst fitted lines (obs-calc/error):

   401:    2.0        225:   -1.8        185:    1.7        377:    1.7
   173:    1.6         57:   -1.6        117:    1.5        397:    1.4
    41:   -1.4        297:   -1.4        361:   -1.4         49:   -1.4
   161:   -1.4        145:   -1.3        277:    1.3        113:    1.2
   405:   -1.2        169:    1.2        429:   -1.1         65:   -1.1
    69:    1.1        273:   -1.1        365:   -1.1         93:    1.0
   393:   -1.0        409:   -1.0        286:   -1.0        381:   -0.9
   285:    0.9        253:    0.9        369:   -0.9        281:    0.9
   109:    0.9        177:    0.8        417:    0.8        317:    0.8
   149:   -0.8        217:   -0.8        313:    0.8        121:    0.8
   201:   -0.8        337:   -0.7        209:   -0.7        189:   -0.7
    53:   -0.7        221:   -0.7        288:   -0.7        165:    0.7
   421:    0.6         77:   -0.6

   401: 31  8 23  0   30  9 22  0             218425.8653   0.0998  0.050   0.0998 0.29
   225: 26 10 17  0   25 10 16  0             196370.6592  -0.0890  0.050  -0.0890 0.22
   185: 24 10 14  0   23 11 13  0             190945.9371   0.0927  0.050   0.0852 0.27
   377: 26 12 14  0   25 13 13  0             213204.9449   0.1602  0.050   0.0832 0.27
   173: 27  7 20  0   26  8 19  0             190785.2838   0.0796  0.050   0.0796 0.29
    57: 23  5 19  0   22  5 18  0             152064.3313  -0.0792  0.050  -0.0793 0.21
   117: 31  3 29  0   30  2 28  0             185225.8847   0.0764  0.050   0.0764 0.30
   397: 32  8 25  0   31  8 24  0             218412.6278   0.0723  0.050   0.0723 0.21
    41: 23  4 20  0   22  3 19  0             146530.8786  -0.0698  0.050  -0.0698 0.29
   297: 35  3 33  0   34  3 32  0             207337.4300  -0.0695  0.050  -0.0696 0.20
                                           _____________________________________
__________________________________________/ SPFIT output reformatted with PIFORM
