# Supplementary material for: Precise Semi-Experimental Equilibrium (r e SE) Structure of Pyridine from 32 Isotopologues: Accurate Assessment of the Effect of Nitrogen-Atom Substitution in Aromatic Rings
Source: J Phys Chem A. 2025 Nov 7;129(46):10737–50. doi: 10.1021/acs.jpca.5c07184 (PMC12641475; doi:10.1021/acs.jpca.5c07184)
Supplement: Supplementary file 2 [file jp5c07184_si_002.zip › Supplementary Information/LSF/pyridine-D26_A_I.res]

Pyridine                                              Sat Mar 29 16:54:13 2025

-------------------------------------------------------------------------------------=========
                                              obs         o-c     error     blends     Notes
                                                                         o-c      wt
    / instead of : below denotes (o-c)>3*err
-------------------------------------------------------------------------------------=========
   1: 29 25  5  0   28 22  6  0             350428.3431   0.0258  0.050               
   2: 28 22  7  0   27 19  8  0             350975.2039   0.0837  0.050               
   3: 34 29  6  0   33 28  5  0             351119.7262   0.0309  0.050               
   4: 33 29  5  0   32 28  4  0             351162.6598   0.0459  0.050               
   5: 74 11 63  0   74 10 64  0             351374.0483  -0.0074  0.050  -0.0075 0.50  
   6: 74 12 63  0   74 11 64  0             351374.0483  -0.0074  0.050  -0.0075 0.50  
   7: 27 18  9  0   26 17 10  0             351376.6637   0.0108  0.050   0.0086 0.50  
   8: 27 19  9  0   26 16 10  0             351376.6637   0.0063  0.050   0.0086 0.50  
   9: 73 10 63  0   73  9 64  0             351410.8500   0.0002  0.050   0.0002 0.50  
  10: 73 11 63  0   73 10 64  0             351410.8500   0.0002  0.050   0.0002 0.50  
  11: 72  9 63  0   72  8 64  0             351447.1906   0.0844  0.050   0.0845 0.50  
  12: 72 10 63  0   72  9 64  0             351447.1906   0.0844  0.050   0.0845 0.50  
  13: 71  8 63  0   71  7 64  0             351482.7495  -0.0770  0.050  -0.0770 0.50  
  14: 71  9 63  0   71  8 64  0             351482.7495  -0.0770  0.050  -0.0770 0.50  
  15: 70  7 63  0   70  6 64  0             351518.0002  -0.0122  0.050  -0.0123 0.50  
  16: 70  8 63  0   70  7 64  0             351518.0002  -0.0122  0.050  -0.0123 0.50  
  17: 26 16 11  0   25 13 12  0             351546.2866  -0.0842  0.050               
  18: 69  6 63  0   69  5 64  0             351552.6680   0.0023  0.050   0.0024 0.50  
  19: 69  7 63  0   69  6 64  0             351552.6680   0.0023  0.050   0.0024 0.50  
  20: 44 19 25  0   43 20 24  0             351610.9556  -0.3004  0.050  -0.0443 0.23  
  21: 44 20 25  0   43 19 24  0             351610.9556  -0.3004  0.050  -0.0443 0.23  
  22: 50 13 37  0   49 14 36  0             351610.9556   0.1717  0.050  -0.0443 0.27  
  23: 50 14 37  0   49 13 36  0             351610.9556   0.1717  0.050  -0.0443 0.27  
  24: 51 12 39  0   50 13 38  0             351612.3597  -0.0124  0.050  -0.0125 0.50  
  25: 51 13 39  0   50 12 38  0             351612.3597  -0.0124  0.050  -0.0125 0.50  
  26: 52 11 41  0   51 12 40  0             351614.0456  -0.0349  0.050  -0.0349 0.50  
  27: 52 12 41  0   51 11 40  0             351614.0456  -0.0349  0.050  -0.0349 0.50  
  28: 43 20 23  0   42 21 22  0             351615.6525   0.2124  0.050  -0.0065 0.22  
  29: 43 21 23  0   42 20 22  0             351615.6525   0.2124  0.050  -0.0065 0.22  
  30: 53 10 43  0   52 11 42  0             351615.6525  -0.1722  0.050  -0.0065 0.28  
  31: 53 11 43  0   52 10 42  0             351615.6525  -0.1722  0.050  -0.0065 0.28  
  32: 54  9 45  0   53 10 44  0             351617.5316   0.0023  0.050   0.0024 0.50  
  33: 54 10 45  0   53  9 44  0             351617.5316   0.0023  0.050   0.0024 0.50  
  34: 55  8 47  0   54  9 46  0             351619.1115  -0.0126  0.050  -0.0126 0.50  
  35: 55  9 47  0   54  8 46  0             351619.1115  -0.0126  0.050  -0.0126 0.50  
  36: 56  7 49  0   55  8 48  0             351620.5250  -0.0190  0.050  -0.0162 0.23  
  37: 56  8 49  0   55  7 48  0             351620.5250  -0.0190  0.050  -0.0162 0.23  
  38: 63  0 63  0   62  1 62  0             351620.5250  -0.0139  0.050  -0.0162 0.27  
  39: 63  1 63  0   62  0 62  0             351620.5250  -0.0139  0.050  -0.0162 0.27  
  40: 58  5 53  0   57  6 52  0             351623.0440   0.4331  0.050   0.0670 0.12  
  41: 58  6 53  0   57  5 52  0             351623.0440   0.4331  0.050   0.0670 0.12  
  42: 59  4 55  0   58  5 54  0             351623.0440  -0.0946  0.050   0.0670 0.12  
  43: 59  5 55  0   58  4 54  0             351623.0440  -0.0946  0.050   0.0670 0.12  
  44: 60  3 57  0   59  4 56  0             351623.0440  -0.2079  0.050   0.0670 0.13  
  45: 60  4 57  0   59  3 56  0             351623.0440  -0.2079  0.050   0.0670 0.13  
  46: 61  2 59  0   60  3 58  0             351623.0440   0.1501  0.050   0.0670 0.13  
  47: 61  3 59  0   60  2 58  0             351623.0440   0.1501  0.050   0.0670 0.13  
  48: 41 22 19  0   40 23 18  0             351633.7292  -0.0014  0.050  -0.0015 0.50  
  49: 41 23 19  0   40 22 18  0             351633.7292  -0.0014  0.050  -0.0015 0.50  
  50: 40 23 17  0   39 24 16  0             351652.2552  -0.0247  0.050  -0.0247 0.50  
  51: 40 24 17  0   39 23 16  0             351652.2552  -0.0247  0.050  -0.0247 0.50  
  52: 39 24 15  0   38 25 14  0             351683.6996  -0.0217  0.050  -0.0217 0.50  
  53: 39 25 15  0   38 24 14  0             351683.6996  -0.0217  0.050  -0.0217 0.50  
  54: 38 25 13  0   37 26 12  0             351740.3456  -0.0241  0.050  -0.0242 0.50  
  55: 38 26 13  0   37 25 12  0             351740.3456  -0.0242  0.050  -0.0242 0.50  
  56: 37 26 11  0   36 27 10  0             351852.7077  -0.0167  0.050  -0.0342 0.50  
  57: 37 27 11  0   36 26 10  0             351852.7077  -0.0516  0.050  -0.0342 0.50  
  58: 36 27  9  0   35 28  8  0             352108.1007  -0.0404  0.050               
  59: 36 28  9  0   35 27  8  0             352118.4689  -0.0382  0.050               
  60: 35 30  5  0   34 31  4  0             352213.9636  -0.0352  0.050               
  61: 35 28  7  0   34 29  6  0             352371.6642   0.0402  0.050               
  62: 35 29  7  0   34 28  6  0             353507.0563  -0.0879  0.050               
  63: 32 30  3  0   31 29  2  0             354656.6973  -0.0698  0.050               
  64: 32 30  2  0   31 29  3  0             355794.2927   0.0360  0.050               
  65: 35 29  6  0   34 30  5  0             355950.5983   0.0908  0.050               
  66: 32 31  2  0   31 30  1  0             356388.5877  -0.0419  0.050               
  67: 32 31  1  0   31 30  2  0             356455.6720   0.0113  0.050               
  68: 28 20  8  0   27 19  9  0             356725.1488   0.1802  0.050   0.0366 0.50  
  69: 28 21  8  0   27 18  9  0             356725.1488  -0.1071  0.050   0.0366 0.50  
  70: 75 11 64  0   75 10 65  0             356899.5800   0.0797  0.050   0.0798 0.50  
  71: 75 12 64  0   75 11 65  0             356899.5800   0.0797  0.050   0.0798 0.50  
  72: 27 17 10  0   26 16 11  0             356995.0529   0.0425  0.050   0.0425 0.50  
  73: 27 18 10  0   26 15 11  0             356995.0529   0.0424  0.050   0.0425 0.50  
  74: 72  8 64  0   72  7 65  0             357011.2303  -0.0718  0.050  -0.0719 0.50  
  75: 72  9 64  0   72  8 65  0             357011.2303  -0.0718  0.050  -0.0719 0.50  
  76: 69  5 64  0   69  4 65  0             357118.2442   0.0009  0.050   0.0010 0.50  
  77: 69  6 64  0   69  5 65  0             357118.2442   0.0009  0.050   0.0010 0.50  
  78: 47 17 30  0   46 18 29  0             357140.2858   0.1247  0.050   0.0200 0.25  
  79: 47 18 30  0   46 17 29  0             357140.2858   0.1247  0.050   0.0200 0.25  
  80: 48 16 32  0   47 17 31  0             357140.2858  -0.0819  0.050   0.0200 0.25  
  81: 48 17 32  0   47 16 31  0             357140.2858  -0.0819  0.050   0.0200 0.25  
  82: 45 19 26  0   44 20 25  0             357142.4988  -0.0878  0.050  -0.0055 0.23  
  83: 45 20 26  0   44 19 25  0             357142.4988  -0.0878  0.050  -0.0055 0.23  
  84: 50 14 36  0   49 15 35  0             357142.4988   0.0666  0.050  -0.0055 0.27  
  85: 50 15 36  0   49 14 35  0             357142.4988   0.0666  0.050  -0.0055 0.27  
  86: 51 13 38  0   50 14 37  0             357143.9613  -0.0242  0.050  -0.0242 0.50  
  87: 51 14 38  0   50 13 37  0             357143.9613  -0.0242  0.050  -0.0242 0.50  
  88: 44 20 24  0   43 21 23  0             357145.8371  -0.1931  0.050  -0.0285 0.22  
  89: 44 21 24  0   43 20 23  0             357145.8371  -0.1931  0.050  -0.0285 0.22  
  90: 52 12 40  0   51 13 39  0             357145.8371   0.1044  0.050  -0.0285 0.28  
  91: 52 13 40  0   51 12 39  0             357145.8371   0.1044  0.050  -0.0285 0.28  
  92: 53 11 42  0   52 12 41  0             357147.5684  -0.0127  0.050  -0.0127 0.50  
  93: 53 12 42  0   52 11 41  0             357147.5684  -0.0127  0.050  -0.0127 0.50  
  94: 54 10 44  0   53 11 43  0             357149.4386  -0.0107  0.050  -0.0107 0.50  
  95: 54 11 44  0   53 10 43  0             357149.4386  -0.0107  0.050  -0.0107 0.50  
  96: 55  9 46  0   54 10 45  0             357151.2808   0.0173  0.050   0.0173 0.50  
  97: 55 10 46  0   54  9 45  0             357151.2808   0.0173  0.050   0.0173 0.50  
  98: 56  8 48  0   55  9 47  0             357152.9618   0.0067  0.050   0.0067 0.50  
  99: 56  9 48  0   55  8 47  0             357152.9618   0.0067  0.050   0.0067 0.50  
 100: 57  7 50  0   56  8 49  0             357154.6193   0.1599  0.050   0.0091 0.23  
 101: 57  8 50  0   56  7 49  0             357154.6193   0.1599  0.050   0.0091 0.23  
 102: 64  0 64  0   63  1 63  0             357154.6193  -0.1147  0.050   0.0091 0.27  
 103: 64  1 64  0   63  0 63  0             357154.6193  -0.1147  0.050   0.0091 0.27  
 104: 60  4 56  0   59  5 55  0             357157.2132  -0.0256  0.050  -0.0162 0.16  
 105: 60  5 56  0   59  4 55  0             357157.2132  -0.0256  0.050  -0.0162 0.16  
 106: 61  3 58  0   60  4 57  0             357157.2132  -0.1786  0.050  -0.0162 0.17  
 107: 61  4 58  0   60  3 57  0             357157.2132  -0.1786  0.050  -0.0162 0.17  
 108: 62  2 60  0   61  3 59  0             357157.2132   0.1503  0.050  -0.0162 0.17  
 109: 62  3 60  0   61  2 59  0             357157.2132   0.1503  0.050  -0.0162 0.17  
 110: 42 22 20  0   41 23 19  0             357161.4215  -0.0021  0.050  -0.0022 0.50  
 111: 42 23 20  0   41 22 19  0             357161.4215  -0.0021  0.050  -0.0022 0.50  
 112: 41 23 18  0   40 24 17  0             357176.8947   0.0082  0.050   0.0083 0.50  
 113: 41 24 18  0   40 23 17  0             357176.8947   0.0082  0.050   0.0083 0.50  
 114: 67  3 64  0   67  2 65  0             357186.8981   0.0417  0.050   0.0418 0.50  
 115: 67  4 64  0   67  3 65  0             357186.8981   0.0417  0.050   0.0418 0.50  
 116: 40 24 16  0   39 25 15  0             357202.5300   0.0008  0.050   0.0009 0.50  
 117: 40 25 16  0   39 24 15  0             357202.5300   0.0008  0.050   0.0009 0.50  
 118: 39 25 14  0   38 26 13  0             357247.1361  -0.0057  0.050  -0.0057 0.50  
 119: 39 26 14  0   38 25 13  0             357247.1361  -0.0057  0.050  -0.0057 0.50  
 120: 38 26 12  0   37 27 11  0             357331.0495   0.0204  0.050   0.0194 0.50  
 121: 38 27 12  0   37 26 11  0             357331.0495   0.0183  0.050   0.0194 0.50  
 122: 37 27 10  0   36 28  9  0             357508.7990  -0.0341  0.050               
 123: 37 28 10  0   36 27  9  0             357509.7109   0.0231  0.050               
 124: 32 32  1  0   31 31  0  0             357574.2796  -0.0181  0.050               
 125: 32 32  0  0   31 31  1  0             357575.9065   0.0233  0.050               
 126: 36 28  8  0   35 29  7  0             357902.4319  -0.0486  0.050               
 127: 31 27  4  0   30 26  5  0             357924.8281  -0.0682  0.050               
 128: 36 29  8  0   35 28  7  0             358056.1361  -0.0307  0.050               
 129: 32 29  3  0   31 28  4  0             358365.5445   0.0724  0.050               
 130: 30 25  5  0   29 24  6  0             359077.3694  -0.0330  0.050               
 131: 30 27  4  0   29 24  5  0             359263.9993   0.0209  0.050               
 132: 33 30  4  0   32 29  3  0             361515.0096  -0.0202  0.050               
 133: 28 19  9  0   27 18 10  0             362398.7799   0.0413  0.050   0.0369 0.50  
 134: 28 20  9  0   27 17 10  0             362398.7799   0.0325  0.050   0.0369 0.50  
 135: 27 16 11  0   26 15 12  0             362590.4635   0.0353  0.050   0.0353 0.50  
 136: 27 17 11  0   26 14 12  0             362590.4635   0.0353  0.050   0.0353 0.50  
 137: 47 18 29  0   46 19 28  0             362672.5800   0.0091  0.050   0.0177 0.16  
 138: 47 19 29  0   46 18 28  0             362672.5800   0.0091  0.050   0.0177 0.16  
 139: 48 17 31  0   47 18 30  0             362672.5800   0.2746  0.050   0.0177 0.17  
 140: 48 18 31  0   47 17 30  0             362672.5800   0.2746  0.050   0.0177 0.17  
 141: 49 16 33  0   48 17 32  0             362672.5800  -0.2240  0.050   0.0177 0.17  
 142: 49 17 33  0   48 16 32  0             362672.5800  -0.2240  0.050   0.0177 0.17  
 143: 46 19 27  0   45 20 26  0             362673.8768  -0.0107  0.050   0.0037 0.24  
 144: 46 20 27  0   45 19 26  0             362673.8768  -0.0107  0.050   0.0037 0.24  
 145: 50 15 35  0   49 16 34  0             362673.8768   0.0168  0.050   0.0037 0.26  
 146: 50 16 35  0   49 15 34  0             362673.8768   0.0168  0.050   0.0037 0.26  
 147: 51 14 37  0   50 15 36  0             362675.3016  -0.0143  0.050  -0.0143 0.50  
 148: 51 15 37  0   50 14 36  0             362675.3016  -0.0143  0.050  -0.0143 0.50  
 149: 45 20 25  0   44 21 24  0             362676.9139   0.2401  0.050   0.0363 0.23  
 150: 45 21 25  0   44 20 24  0             362676.9139   0.2401  0.050   0.0363 0.23  
 151: 52 13 39  0   51 14 38  0             362676.9139  -0.1336  0.050   0.0363 0.27  
 152: 52 14 39  0   51 13 38  0             362676.9139  -0.1336  0.050   0.0363 0.27  
 153: 53 12 41  0   52 13 40  0             362678.9803   0.0291  0.050   0.0291 0.50  
 154: 53 13 41  0   52 12 40  0             362678.9803   0.0291  0.050   0.0291 0.50  
 155: 54 11 43  0   53 12 42  0             362680.9207  -0.0174  0.050  -0.0175 0.50  
 156: 54 12 43  0   53 11 42  0             362680.9207  -0.0174  0.050  -0.0175 0.50  
 157: 55 10 45  0   54 11 44  0             362682.9433   0.0139  0.050   0.0140 0.50  
 158: 55 11 45  0   54 10 44  0             362682.9433   0.0139  0.050   0.0140 0.50  
 159: 56  9 47  0   55 10 46  0             362684.8896   0.0371  0.050   0.0371 0.50  
 160: 56 10 47  0   55  9 46  0             362684.8896   0.0371  0.050   0.0371 0.50  
 161: 57  8 49  0   56  9 48  0             362686.6323  -0.0080  0.050  -0.0080 0.50  
 162: 57  9 49  0   56  8 48  0             362686.6323  -0.0080  0.050  -0.0080 0.50  
 163: 43 22 21  0   42 23 20  0             362689.5903  -0.0270  0.050   0.0095 0.20  
 164: 43 23 21  0   42 22 20  0             362689.5903  -0.0270  0.050   0.0095 0.20  
 165: 59  6 53  0   58  7 52  0             362689.5903   0.0337  0.050   0.0095 0.30  
 166: 59  7 53  0   58  6 52  0             362689.5903   0.0337  0.050   0.0095 0.30  
 167: 61  4 57  0   60  5 56  0             362691.2536   0.0608  0.050   0.0336 0.16  
 168: 61  5 57  0   60  4 56  0             362691.2536   0.0608  0.050   0.0336 0.16  
 169: 62  3 59  0   61  4 58  0             362691.2536  -0.1318  0.050   0.0336 0.17  
 170: 62  4 59  0   61  3 58  0             362691.2536  -0.1318  0.050   0.0336 0.17  
 171: 63  2 61  0   62  3 60  0             362691.2536   0.1681  0.050   0.0336 0.17  
 172: 63  3 61  0   62  2 60  0             362691.2536   0.1681  0.050   0.0336 0.17  
 173: 42 23 19  0   41 24 18  0             362702.6030   0.0082  0.050   0.0082 0.50  
 174: 42 24 19  0   41 23 18  0             362702.6030   0.0082  0.050   0.0082 0.50  
 175: 41 24 17  0   40 25 16  0             362723.7599  -0.0016  0.050  -0.0016 0.50  
 176: 41 25 17  0   40 24 16  0             362723.7599  -0.0016  0.050  -0.0016 0.50  
 177: 40 25 15  0   39 26 14  0             362759.6076   0.0512  0.050   0.0512 0.50  
 178: 40 26 15  0   39 25 14  0             362759.6076   0.0512  0.050   0.0512 0.50  
 179: 39 26 13  0   38 27 12  0             362824.0224   0.0254  0.050   0.0254 0.50  
 180: 39 27 13  0   38 26 12  0             362824.0224   0.0253  0.050   0.0254 0.50  
 181: 38 27 11  0   37 28 10  0             362951.9130   0.0123  0.050  -0.0179 0.50  
 182: 38 28 11  0   37 27 10  0             362951.9130  -0.0480  0.050  -0.0179 0.50  
 183: 37 28  9  0   36 29  8  0             363241.8132  -0.0197  0.050               
 184: 37 29  9  0   36 28  8  0             363257.8855  -0.0663  0.050               
 185: 36 29  7  0   35 30  6  0             363431.8212   0.0563  0.050               
 186: 36 30  7  0   35 29  6  0             364985.2951  -0.0479  0.050               
 187: 33 31  3  0   32 30  2  0             365979.2896   0.0202  0.050               
 188: 36 30  6  0   35 31  5  0             366369.6649   0.0352  0.050               
 189: 30 24  6  0   29 23  7  0             366719.0816   0.0598  0.050               
 190: 33 31  2  0   32 30  3  0             366848.6560   0.0136  0.050               
 191: 33 32  2  0   32 31  1  0             367580.9214  -0.0254  0.050               
 192: 33 32  1  0   32 31  2  0             367629.5208  -0.0164  0.050               
 193: 77 11 66  0   77 10 67  0             367949.4364  -0.0193  0.050  -0.0193 0.50  
 194: 77 12 66  0   77 11 67  0             367949.4364  -0.0193  0.050  -0.0193 0.50  
 195: 28 18 10  0   27 17 11  0             368028.1714   0.0337  0.050   0.0336 0.50  
 196: 28 19 10  0   27 16 11  0             368028.1714   0.0334  0.050   0.0336 0.50  
 197: 73  7 66  0   73  6 67  0             368105.6614  -0.0255  0.050  -0.0255 0.50  
 198: 73  8 66  0   73  7 67  0             368105.6614  -0.0255  0.050  -0.0255 0.50  
 199: 48 18 30  0   47 19 29  0             368204.2723   0.0117  0.050  -0.0273 0.25  
 200: 48 19 30  0   47 18 29  0             368204.2723   0.0117  0.050  -0.0273 0.25  
 201: 49 17 32  0   48 18 31  0             368204.2723  -0.0655  0.050  -0.0273 0.25  
 202: 49 18 32  0   48 17 31  0             368204.2723  -0.0655  0.050  -0.0273 0.25  
 203: 47 19 28  0   46 20 27  0             368205.1345  -0.0037  0.050   0.0083 0.24  
 204: 47 20 28  0   46 19 27  0             368205.1345  -0.0037  0.050   0.0083 0.24  
 205: 50 16 34  0   49 17 33  0             368205.1345   0.0195  0.050   0.0083 0.26  
 206: 50 17 34  0   49 16 33  0             368205.1345   0.0195  0.050   0.0083 0.26  
 207: 51 15 36  0   50 16 35  0             368206.3928  -0.0112  0.050  -0.0113 0.50  
 208: 51 16 36  0   50 15 35  0             368206.3928  -0.0112  0.050  -0.0113 0.50  
 209: 46 20 26  0   45 21 25  0             368207.3627   0.0286  0.050   0.0286 0.50  
 210: 46 21 26  0   45 20 25  0             368207.3627   0.0286  0.050   0.0286 0.50  
 211: 52 14 38  0   51 15 37  0             368208.0541  -0.0062  0.050  -0.0063 0.50  
 212: 52 15 38  0   51 14 37  0             368208.0541  -0.0062  0.050  -0.0063 0.50  
 213: 53 13 40  0   52 14 39  0             368209.9606  -0.0062  0.050  -0.0062 0.50  
 214: 53 14 40  0   52 13 39  0             368209.9606  -0.0062  0.050  -0.0062 0.50  
 215: 45 21 24  0   44 22 23  0             368211.4121   0.0186  0.050   0.0186 0.50  
 216: 45 22 24  0   44 21 23  0             368211.4121   0.0186  0.050   0.0186 0.50  
 217: 54 12 42  0   53 13 41  0             368212.0014  -0.0235  0.050  -0.0235 0.50  
 218: 54 13 42  0   53 12 41  0             368212.0014  -0.0235  0.050  -0.0235 0.50  
 219: 55 11 44  0   54 12 43  0             368214.1438  -0.0052  0.050  -0.0052 0.50  
 220: 55 12 44  0   54 11 43  0             368214.1438  -0.0052  0.050  -0.0052 0.50  
 221: 56 10 46  0   55 11 45  0             368216.2330  -0.0292  0.050  -0.0293 0.50  
 222: 56 11 46  0   55 10 45  0             368216.2330  -0.0292  0.050  -0.0293 0.50  
 223: 44 22 22  0   43 23 21  0             368218.2320   0.0554  0.050  -0.0126 0.21  
 224: 44 23 22  0   43 22 21  0             368218.2320   0.0554  0.050  -0.0126 0.21  
 225: 57  9 48  0   56 10 47  0             368218.2320  -0.0619  0.050  -0.0126 0.29  
 226: 57 10 48  0   56  9 47  0             368218.2320  -0.0619  0.050  -0.0126 0.29  
 227: 58  8 50  0   57  9 49  0             368220.1928   0.0151  0.050   0.0151 0.50  
 228: 58  9 50  0   57  8 49  0             368220.1928   0.0151  0.050   0.0151 0.50  
 229: 59  7 52  0   58  8 51  0             368221.8922   0.0420  0.050   0.0420 0.50  
 230: 59  8 52  0   58  7 51  0             368221.8922   0.0420  0.050   0.0420 0.50  
 231: 66  0 66  0   65  1 65  0             368222.6544  -0.0284  0.050  -0.0284 0.50  
 232: 66  1 66  0   65  0 65  0             368222.6544  -0.0284  0.050  -0.0284 0.50  
 233: 61  5 56  0   60  6 55  0             368224.2338  -0.0854  0.050   0.0150 0.24  
 234: 61  6 56  0   60  5 55  0             368224.2338  -0.0854  0.050   0.0150 0.24  
 235: 65  1 64  0   64  2 63  0             368224.2338   0.1048  0.050   0.0150 0.26  
 236: 65  2 64  0   64  1 63  0             368224.2338   0.1048  0.050   0.0150 0.26  
 237: 62  4 58  0   61  5 57  0             368225.0795   0.0811  0.050   0.0171 0.16  
 238: 62  5 58  0   61  4 57  0             368225.0795   0.0811  0.050   0.0171 0.16  
 239: 63  3 60  0   62  4 59  0             368225.0795  -0.1512  0.050   0.0171 0.17  
 240: 63  4 60  0   62  3 59  0             368225.0795  -0.1512  0.050   0.0171 0.17  
 241: 64  2 62  0   63  3 61  0             368225.0795   0.1198  0.050   0.0171 0.17  
 242: 64  3 62  0   63  2 61  0             368225.0795   0.1198  0.050   0.0171 0.17  
 243: 43 23 20  0   42 24 19  0             368229.1213   0.0033  0.050   0.0034 0.50  
 244: 43 24 20  0   42 23 19  0             368229.1213   0.0033  0.050   0.0034 0.50  
 245: 42 24 18  0   41 25 17  0             368246.7644   0.0069  0.050   0.0069 0.50  
 246: 42 25 18  0   41 24 17  0             368246.7644   0.0069  0.050   0.0069 0.50  
 247: 26 12 14  0   25 11 15  0             368252.8986   0.0476  0.050   0.0477 0.50  
 248: 26 13 14  0   25 10 15  0             368252.8986   0.0476  0.050   0.0477 0.50  
 249: 41 25 16  0   40 26 15  0             368275.9153  -0.0033  0.050  -0.0034 0.50  
 250: 41 26 16  0   40 25 15  0             368275.9153  -0.0033  0.050  -0.0034 0.50  
 251: 25  9 16  0   24  8 17  0             368307.0558  -0.0256  0.050  -0.0256 0.50  
 252: 25 10 16  0   24  7 17  0             368307.0558  -0.0256  0.050  -0.0256 0.50  
 253: 40 26 14  0   39 27 13  0             368326.5923   0.0124  0.050   0.0124 0.50  
 254: 40 27 14  0   39 26 13  0             368326.5923   0.0124  0.050   0.0124 0.50  
 255: 39 27 12  0   38 28 11  0             368421.8226  -0.0198  0.050  -0.0217 0.50  
 256: 39 28 12  0   38 27 11  0             368421.8226  -0.0235  0.050  -0.0217 0.50  
 257: 38 28 10  0   37 29  9  0             368623.9691  -0.0335  0.050               
 258: 38 29 10  0   37 28  9  0             368625.4070   0.0108  0.050               
 259: 33 33  1  0   32 32  0  0             368756.3883  -0.0331  0.050               
 260: 33 33  0  0   32 32  1  0             368757.5305   0.0046  0.050               
 261: 33 30  3  0   32 29  4  0             368803.1844   0.0458  0.050               
 262: 37 29  8  0   36 30  7  0             369053.1664  -0.0065  0.050               
 263: 37 30  8  0   36 29  7  0             369276.9836   0.0100  0.050               
 264: 31 27  5  0   30 24  6  0             372588.7914  -0.0576  0.050               
 265: 30 24  7  0   29 21  8  0             372901.6055   0.0125  0.050               
 266: 34 31  4  0   33 30  3  0             373342.1251  -0.0110  0.050               
 267: 29 20  9  0   28 19 10  0             373415.2714   0.0124  0.050               
 268: 28 17 11  0   27 16 12  0             373631.1623   0.0465  0.050   0.0466 0.50  
 269: 28 18 11  0   27 15 12  0             373631.1623   0.0465  0.050   0.0466 0.50  
 270: 48 19 29  0   47 20 28  0             373736.1777  -0.1435  0.050   0.0371 0.16  
 271: 48 20 29  0   47 19 28  0             373736.1777  -0.1435  0.050   0.0371 0.16  
 272: 49 18 31  0   48 19 30  0             373736.1777   0.3269  0.050   0.0371 0.17  
 273: 49 19 31  0   48 18 30  0             373736.1777   0.3269  0.050   0.0371 0.17  
 274: 50 17 33  0   49 18 32  0             373736.1777  -0.0737  0.050   0.0371 0.17  
 275: 50 18 33  0   49 17 32  0             373736.1777  -0.0737  0.050   0.0371 0.17  
 276: 51 16 35  0   50 17 34  0             373737.3198   0.0245  0.050   0.0246 0.50  
 277: 51 17 35  0   50 16 34  0             373737.3198   0.0245  0.050   0.0246 0.50  
 278: 47 20 27  0   46 21 26  0             373738.0284   0.0462  0.050   0.0462 0.50  
 279: 47 21 27  0   46 20 26  0             373738.0284   0.0462  0.050   0.0462 0.50  
 280: 52 15 37  0   51 16 36  0             373738.7932  -0.0171  0.050  -0.0172 0.50  
 281: 52 16 37  0   51 15 36  0             373738.7932  -0.0171  0.050  -0.0172 0.50  
 282: 53 14 39  0   52 15 38  0             373740.7094   0.0470  0.050   0.0471 0.50  
 283: 53 15 39  0   52 14 38  0             373740.7094   0.0470  0.050   0.0471 0.50  
 284: 46 21 25  0   45 22 24  0             373741.2202  -0.0806  0.050  -0.0806 0.50  
 285: 46 22 25  0   45 21 24  0             373741.2202  -0.0806  0.050  -0.0806 0.50  
 286: 27 14 13  0   26 13 14  0             373742.7586  -0.1297  0.050  -0.0021 0.07  
 287: 27 15 13  0   26 12 14  0             373742.7586  -0.1297  0.050  -0.0021 0.07  
 288: 54 13 41  0   53 14 40  0             373742.7586   0.0179  0.050  -0.0021 0.43  
 289: 54 14 41  0   53 13 40  0             373742.7586   0.0179  0.050  -0.0021 0.43  
 290: 55 12 43  0   54 13 42  0             373744.9542   0.0029  0.050   0.0029 0.50  
 291: 55 13 43  0   54 12 42  0             373744.9542   0.0029  0.050   0.0029 0.50  
 292: 45 22 23  0   44 23 22  0             373747.1082   0.1099  0.050  -0.0102 0.22  
 293: 45 23 23  0   44 22 22  0             373747.1082   0.1099  0.050  -0.0102 0.22  
 294: 56 11 45  0   55 12 44  0             373747.1082  -0.1031  0.050  -0.0102 0.28  
 295: 56 12 45  0   55 11 44  0             373747.1082  -0.1031  0.050  -0.0102 0.28  
 296: 57 10 47  0   56 11 46  0             373749.4237  -0.0222  0.050  -0.0223 0.50  
 297: 57 11 47  0   56 10 46  0             373749.4237  -0.0222  0.050  -0.0223 0.50  
 298: 58  9 49  0   57 10 48  0             373751.5797  -0.0058  0.050  -0.0059 0.50  
 299: 58 10 49  0   57  9 48  0             373751.5797  -0.0058  0.050  -0.0059 0.50  
 300: 59  8 51  0   58  9 50  0             373753.5663   0.0014  0.050   0.0014 0.50  
 301: 59  9 51  0   58  8 50  0             373753.5663   0.0014  0.050   0.0014 0.50  
 302: 60  7 53  0   59  8 52  0             373755.3354   0.0143  0.050   0.0144 0.50  
 303: 60  8 53  0   59  7 52  0             373755.3354   0.0143  0.050   0.0144 0.50  
 304: 44 23 21  0   43 24 20  0             373756.4871   0.2421  0.050  -0.0284 0.12  
 305: 44 24 21  0   43 23 20  0             373756.4871   0.2421  0.050  -0.0284 0.12  
 306: 61  6 55  0   60  7 54  0             373756.4871  -0.3065  0.050  -0.0284 0.18  
 307: 61  7 55  0   60  6 54  0             373756.4871  -0.3065  0.050  -0.0284 0.18  
 308: 67  0 67  0   66  1 66  0             373756.4871   0.0549  0.050  -0.0284 0.21  
 309: 67  1 67  0   66  0 66  0             373756.4871   0.0549  0.050  -0.0284 0.21  
 310: 62  5 57  0   61  6 56  0             373757.8933  -0.0304  0.050  -0.0024 0.24  
 311: 62  6 57  0   61  5 56  0             373757.8933  -0.0304  0.050  -0.0024 0.24  
 312: 66  1 65  0   65  2 64  0             373757.8933   0.0227  0.050  -0.0024 0.26  
 313: 66  2 65  0   65  1 64  0             373757.8933   0.0227  0.050  -0.0024 0.26  
 314: 63  4 59  0   62  5 58  0             373758.7709   0.1176  0.050   0.0167 0.16  
 315: 63  5 59  0   62  4 58  0             373758.7709   0.1176  0.050   0.0167 0.16  
 316: 64  3 61  0   63  4 60  0             373758.7709  -0.1542  0.050   0.0167 0.17  
 317: 64  4 61  0   63  3 60  0             373758.7709  -0.1542  0.050   0.0167 0.17  
 318: 65  2 63  0   64  3 62  0             373758.7709   0.0879  0.050   0.0167 0.17  
 319: 65  3 63  0   64  2 62  0             373758.7709   0.0879  0.050   0.0167 0.17  
 320: 43 24 19  0   42 25 18  0             373771.0647   0.0123  0.050               
 321: 42 25 17  0   41 26 16  0             373795.0926  -0.0134  0.050  -0.0134 0.50  
 322: 42 26 17  0   41 25 16  0             373795.0926  -0.0134  0.050  -0.0134 0.50  
 323: 41 26 15  0   40 27 14  0             373835.7157   0.0191  0.050   0.0191 0.50  
 324: 41 27 15  0   40 26 14  0             373835.7157   0.0191  0.050   0.0191 0.50  
 325: 40 27 13  0   39 28 12  0             373908.7453   0.0203  0.050   0.0203 0.50  
 326: 40 28 13  0   39 27 12  0             373908.7453   0.0201  0.050   0.0203 0.50  
 327: 39 28 11  0   38 29 10  0             374053.8235   0.0160  0.050  -0.0354 0.50  
 328: 39 29 11  0   38 28 10  0             374053.8235  -0.0868  0.050  -0.0354 0.50  
 329: 38 30  9  0   37 29  8  0             374405.8897  -0.0258  0.050               
 330: 37 30  7  0   36 31  6  0             374453.6372   0.0452  0.050               
 331: 36 31  6  0   35 30  5  0             375352.4878   0.0830  0.050               
 332: 35 31  5  0   34 30  4  0             375837.0221   0.0634  0.050               
 333: 37 31  7  0   36 30  6  0             376548.6905  -0.0702  0.050               
 334: 37 31  6  0   36 32  5  0             376621.1055   0.0660  0.050               
 335: 34 32  3  0   33 31  2  0             377270.7478   0.0135  0.050               
 336: 31 25  6  0   30 24  7  0             377525.3679   0.0786  0.050               
 337: 33 29  4  0   32 28  5  0             377536.9477  -0.0792  0.050               
 338: 31 26  6  0   30 23  7  0             377906.8908  -0.0328  0.050               
 339: 34 32  2  0   33 31  3  0             377931.0191  -0.0124  0.050               
 340: 30 22  8  0   29 21  9  0             378712.0127  -0.0018  0.050               
 341: 30 23  8  0   29 20  9  0             378712.8645  -0.0141  0.050               
 342: 34 33  2  0   33 32  1  0             378769.7119  -0.0050  0.050               
 343: 34 33  1  0   33 32  2  0             378804.8244  -0.0060  0.050               
 344: 83 15 68  0   83 14 69  0             378824.4442   0.0819  0.050   0.0819 0.50  
 345: 83 16 68  0   83 15 69  0             378824.4442   0.0819  0.050   0.0819 0.50  
 346: 82 14 68  0   82 13 69  0             378868.7217   0.0571  0.050   0.0572 0.50  
 347: 82 15 68  0   82 14 69  0             378868.7217   0.0571  0.050   0.0572 0.50  
 348: 80 12 68  0   80 11 69  0             378955.5073  -0.0509  0.050  -0.0509 0.50  
 349: 80 13 68  0   80 12 69  0             378955.5073  -0.0509  0.050  -0.0509 0.50  
 350: 79 11 68  0   79 10 69  0             378998.1853   0.0331  0.050   0.0332 0.50  
 351: 79 12 68  0   79 11 69  0             378998.1853   0.0331  0.050   0.0332 0.50  
 352: 29 19 10  0   28 18 11  0             379056.8975  -0.0009  0.050  -0.0011 0.50  
 353: 29 20 10  0   28 17 11  0             379056.8975  -0.0013  0.050  -0.0011 0.50  
 354: 76  8 68  0   76  7 69  0             379122.5887   0.0508  0.050   0.0508 0.50  
 355: 76  9 68  0   76  8 69  0             379122.5887   0.0508  0.050   0.0508 0.50  
 356: 28 16 12  0   27 15 13  0             379217.4377  -0.0189  0.050  -0.0189 0.50  
 357: 28 17 12  0   27 14 13  0             379217.4377  -0.0189  0.050  -0.0189 0.50  
 358: 73  5 68  0   73  4 69  0             379241.8708   0.0158  0.050   0.0159 0.50  
 359: 73  6 68  0   73  5 69  0             379241.8708   0.0158  0.050   0.0159 0.50  
 360: 49 19 30  0   48 20 29  0             379267.3704  -0.0521  0.050  -0.0064 0.25  
 361: 49 20 30  0   48 19 29  0             379267.3704  -0.0521  0.050  -0.0064 0.25  
 362: 50 18 32  0   49 19 31  0             379267.3704   0.0383  0.050  -0.0064 0.25  
 363: 50 19 32  0   49 18 31  0             379267.3704   0.0383  0.050  -0.0064 0.25  
 364: 52 16 36  0   51 17 35  0             379269.3333  -0.0068  0.050  -0.0068 0.50  
 365: 52 17 36  0   51 16 35  0             379269.3333  -0.0068  0.050  -0.0068 0.50  
 366: 47 21 26  0   46 22 25  0             379271.1512  -0.0990  0.050  -0.0056 0.23  
 367: 47 22 26  0   46 21 25  0             379271.1512  -0.0990  0.050  -0.0056 0.23  
 368: 53 15 38  0   52 16 37  0             379271.1512   0.0762  0.050  -0.0056 0.27  
 369: 53 16 38  0   52 15 37  0             379271.1512   0.0762  0.050  -0.0056 0.27  
 370: 54 14 40  0   53 15 39  0             379273.1489   0.0304  0.050   0.0304 0.50  
 371: 54 15 40  0   53 14 39  0             379273.1489   0.0304  0.050   0.0304 0.50  
 372: 55 13 42  0   54 14 41  0             379275.3708   0.0046  0.050   0.0046 0.50  
 373: 55 14 42  0   54 13 41  0             379275.3708   0.0046  0.050   0.0046 0.50  
 374: 46 22 24  0   45 23 23  0             379275.9278  -0.0749  0.050  -0.0750 0.50  
 375: 46 23 24  0   45 22 23  0             379275.9278  -0.0749  0.050  -0.0750 0.50  
 376: 56 12 44  0   55 13 43  0             379277.7492   0.0215  0.050   0.0215 0.50  
 377: 56 13 44  0   55 12 43  0             379277.7492   0.0215  0.050   0.0215 0.50  
 378: 57 11 46  0   56 12 45  0             379280.1291   0.0065  0.050   0.0065 0.50  
 379: 57 12 46  0   56 11 45  0             379280.1291   0.0065  0.050   0.0065 0.50  
 380: 58 10 48  0   57 11 47  0             379282.4758  -0.0020  0.050  -0.0020 0.50  
 381: 58 11 48  0   57 10 47  0             379282.4758  -0.0020  0.050  -0.0020 0.50  
 382: 45 23 22  0   44 24 21  0             379283.8101  -0.0081  0.050  -0.0082 0.50  
 383: 45 24 22  0   44 23 21  0             379283.8101  -0.0081  0.050  -0.0082 0.50  
 384: 59  9 50  0   58 10 49  0             379284.7457   0.0207  0.050   0.0207 0.50  
 385: 59 10 50  0   58  9 49  0             379284.7457   0.0207  0.050   0.0207 0.50  
 386: 60  8 52  0   59  9 51  0             379286.8031   0.0036  0.050   0.0037 0.50  
 387: 60  9 52  0   59  8 51  0             379286.8031   0.0036  0.050   0.0037 0.50  
 388: 61  7 54  0   60  8 53  0             379288.6902   0.0509  0.050   0.0510 0.50  
 389: 61  8 54  0   60  7 53  0             379288.6902   0.0509  0.050   0.0510 0.50  
 390: 62  6 56  0   61  7 55  0             379290.1106  -0.0734  0.050   0.0106 0.23  
 391: 62  7 56  0   61  6 55  0             379290.1106  -0.0734  0.050   0.0106 0.23  
 392: 68  0 68  0   67  1 67  0             379290.1106   0.0822  0.050   0.0106 0.27  
 393: 68  1 68  0   67  0 67  0             379290.1106   0.0822  0.050   0.0106 0.27  
 394: 63  5 58  0   62  6 57  0             379291.4270   0.0516  0.050   0.0076 0.24  
 395: 63  6 58  0   62  5 57  0             379291.4270   0.0516  0.050   0.0076 0.24  
 396: 67  1 66  0   66  2 65  0             379291.4270  -0.0321  0.050   0.0076 0.26  
 397: 67  2 66  0   66  1 65  0             379291.4270  -0.0321  0.050   0.0076 0.26  
 398: 44 24 20  0   43 25 19  0             379296.3036  -0.0087  0.050  -0.0088 0.50  
 399: 44 25 20  0   43 24 19  0             379296.3036  -0.0087  0.050  -0.0088 0.50  
 400: 43 25 18  0   42 26 17  0             379316.3515   0.0002  0.050   0.0002 0.50  
 401: 43 26 18  0   42 25 17  0             379316.3515   0.0002  0.050   0.0002 0.50  
 402: 42 26 16  0   41 27 15  0             379349.3785  -0.0053  0.050  -0.0053 0.50  
 403: 42 27 16  0   41 26 15  0             379349.3785  -0.0053  0.050  -0.0053 0.50  
 404: 41 27 14  0   40 28 13  0             379406.7069   0.0082  0.050   0.0082 0.50  
 405: 41 28 14  0   40 27 13  0             379406.7069   0.0082  0.050   0.0082 0.50  
 406: 39 29 10  0   38 30  9  0             379743.4917  -0.0270  0.050               
 407: 39 30 10  0   38 29  9  0             379745.7621   0.0038  0.050               
 408: 34 34  1  0   33 33  0  0             379937.4584  -0.0489  0.050               
 409: 34 34  0  0   33 33  1  0             379938.2819   0.0063  0.050               
 410: 38 30  8  0   37 31  7  0             380203.7954  -0.0017  0.050               
 411: 38 31  8  0   37 30  7  0             380525.4028  -0.0529  0.050               
 412: 32 28  5  0   31 25  6  0             383754.2281   0.0281  0.050               
 413: 31 24  7  0   30 23  8  0             383820.4181  -0.0203  0.050               
 414: 31 25  7  0   30 22  8  0             383848.6450   0.0326  0.050               
 415: 30 22  9  0   29 19 10  0             384425.8391  -0.0475  0.050               
 416: 29 18 11  0   28 17 12  0             384668.2319  -0.0054  0.050  -0.0055 0.50  
 417: 29 19 11  0   28 16 12  0             384668.2319  -0.0054  0.050  -0.0055 0.50  
 418: 76  7 69  0   76  6 70  0             384690.9827  -0.0954  0.050  -0.0955 0.50  
 419: 76  8 69  0   76  7 70  0             384690.9827  -0.0954  0.050  -0.0955 0.50  
 420: 75  6 69  0   75  5 70  0             384731.8501  -0.0692  0.050  -0.0693 0.50  
 421: 75  7 69  0   75  6 70  0             384731.8501  -0.0692  0.050  -0.0693 0.50  
 422: 28 15 13  0   27 14 14  0             384792.9475   0.0474  0.050   0.0475 0.50  
 423: 28 16 13  0   27 13 14  0             384792.9475   0.0474  0.050   0.0475 0.50  
 424: 50 19 31  0   49 20 30  0             384798.5896   0.1600  0.050   0.0251 0.25  
 425: 50 20 31  0   49 19 30  0             384798.5896   0.1600  0.050   0.0251 0.25  
 426: 51 18 33  0   50 19 32  0             384798.5896  -0.1068  0.050   0.0251 0.25  
 427: 51 19 33  0   50 18 32  0             384798.5896  -0.1068  0.050   0.0251 0.25  
 428: 48 21 27  0   47 22 26  0             384801.2083   0.0011  0.050  -0.0190 0.24  
 429: 48 22 27  0   47 21 26  0             384801.2083   0.0011  0.050  -0.0190 0.24  
 430: 53 16 37  0   52 17 36  0             384801.2083  -0.0371  0.050  -0.0190 0.26  
 431: 53 17 37  0   52 16 36  0             384801.2083  -0.0371  0.050  -0.0190 0.26  
 432: 54 15 39  0   53 16 38  0             384803.2074   0.0131  0.050   0.0131 0.50  
 433: 54 16 39  0   53 15 38  0             384803.2074   0.0131  0.050   0.0131 0.50  
 434: 47 22 25  0   46 23 24  0             384805.2980   0.1702  0.050   0.0086 0.23  
 435: 47 23 25  0   46 22 24  0             384805.2980   0.1702  0.050   0.0086 0.23  
 436: 55 14 41  0   54 15 40  0             384805.2980  -0.1280  0.050   0.0086 0.27  
 437: 55 15 41  0   54 14 40  0             384805.2980  -0.1280  0.050   0.0086 0.27  
 438: 56 13 43  0   55 14 42  0             384807.8789   0.0381  0.050   0.0382 0.50  
 439: 56 14 43  0   55 13 42  0             384807.8789   0.0381  0.050   0.0382 0.50  
 440: 57 12 45  0   56 13 44  0             384810.3580   0.0065  0.050   0.0065 0.50  
 441: 57 13 45  0   56 12 44  0             384810.3580   0.0065  0.050   0.0065 0.50  
 442: 46 23 23  0   45 24 22  0             384811.7171  -0.0006  0.050  -0.0006 0.50  
 443: 46 24 23  0   45 23 22  0             384811.7171  -0.0006  0.050  -0.0006 0.50  
 444: 58 11 47  0   57 12 46  0             384812.8920   0.0116  0.050   0.0116 0.50  
 445: 58 12 47  0   57 11 46  0             384812.8920   0.0116  0.050   0.0116 0.50  
 446: 59 10 49  0   58 11 48  0             384815.3581   0.0025  0.050   0.0025 0.50  
 447: 59 11 49  0   58 10 48  0             384815.3581   0.0025  0.050   0.0025 0.50  
 448: 60  9 51  0   59 10 50  0             384817.7059  -0.0039  0.050  -0.0039 0.50  
 449: 60 10 51  0   59  9 50  0             384817.7059  -0.0039  0.050  -0.0039 0.50  
 450: 61  8 53  0   60  9 52  0             384819.8720  -0.0073  0.050  -0.0073 0.50  
 451: 61  9 53  0   60  8 52  0             384819.8720  -0.0073  0.050  -0.0073 0.50  
 452: 63  6 57  0   62  7 56  0             384823.4703   0.0509  0.050   0.0509 0.50  
 453: 63  7 57  0   62  6 56  0             384823.4703   0.0509  0.050   0.0509 0.50  
 454: 64  5 59  0   63  6 58  0             384824.8143   0.1426  0.050   0.0268 0.24  
 455: 64  6 59  0   63  5 58  0             384824.8143   0.1426  0.050   0.0268 0.24  
 456: 68  1 67  0   67  2 66  0             384824.8143  -0.0780  0.050   0.0268 0.26  
 457: 68  2 67  0   67  1 66  0             384824.8143  -0.0780  0.050   0.0268 0.26  
 458: 65  4 61  0   64  5 60  0             384825.7172   0.2154  0.050   0.0418 0.16  
 459: 65  5 61  0   64  4 60  0             384825.7172   0.2154  0.050   0.0418 0.16  
 460: 66  3 63  0   65  4 62  0             384825.7172  -0.1355  0.050   0.0418 0.17  
 461: 66  4 63  0   65  3 62  0             384825.7172  -0.1355  0.050   0.0418 0.17  
 462: 67  2 65  0   66  3 64  0             384825.7172   0.0489  0.050   0.0418 0.17  
 463: 67  3 65  0   66  2 64  0             384825.7172   0.0489  0.050   0.0418 0.17  
 464: 44 25 19  0   43 26 18  0             384839.1340   0.0176  0.050   0.0177 0.50  
 465: 44 26 19  0   43 25 18  0             384839.1340   0.0176  0.050   0.0177 0.50  
 466: 72  3 69  0   72  2 70  0             384851.0025  -0.0445  0.050  -0.0446 0.50  
 467: 72  4 69  0   72  3 70  0             384851.0025  -0.0445  0.050  -0.0446 0.50  
 468: 43 26 17  0   42 27 16  0             384866.3836   0.0404  0.050   0.0404 0.50  
 469: 43 27 17  0   42 26 16  0             384866.3836   0.0404  0.050   0.0404 0.50  
 470: 27 12 15  0   26 11 16  0             384868.7623  -0.0083  0.050  -0.0083 0.50  
 471: 27 13 15  0   26 10 16  0             384868.7623  -0.0083  0.050  -0.0083 0.50  
 472: 42 27 15  0   41 28 14  0             384912.2152   0.0138  0.050   0.0138 0.50  
 473: 42 28 15  0   41 27 14  0             384912.2152   0.0138  0.050   0.0138 0.50  
 474: 41 28 13  0   40 29 12  0             384994.6668  -0.0024  0.050  -0.0026 0.50  
 475: 41 29 13  0   40 28 12  0             384994.6668  -0.0027  0.050  -0.0026 0.50  
 476: 35 32  4  0   34 31  3  0             385087.6947  -0.0447  0.050               
 477: 40 29 11  0   39 30 10  0             385158.8052   0.1189  0.050   0.0326 0.50  
 478: 40 30 11  0   39 29 10  0             385158.8052  -0.0538  0.050   0.0326 0.50  
 479: 38 31  7  0   37 32  6  0             385424.7985   0.0269  0.050               
 480: 39 30  9  0   38 31  8  0             385526.2861  -0.0307  0.050               
 481: 39 31  9  0   38 30  8  0             385563.6950  -0.0376  0.050               
 482: 37 32  6  0   36 31  5  0             387624.1270   0.0883  0.050               
 483: 36 32  5  0   35 31  4  0             388166.9733   0.0533  0.050               
 484: 38 32  7  0   37 31  6  0             388209.9817  -0.0845  0.050               
 485: 32 26  6  0   31 25  7  0             388284.9361   0.0073  0.050               
 486: 35 33  3  0   34 32  2  0             388536.9223   0.0159  0.050               
 487: 32 27  6  0   31 24  7  0             388829.5111   0.0221  0.050               
 488: 35 33  2  0   34 32  3  0             389035.5862   0.0084  0.050               
 489: 31 23  8  0   30 22  9  0             389692.8362   0.0020  0.050               
 490: 31 24  8  0   30 21  9  0             389694.3306   0.0414  0.050               
 491: 35 34  2  0   34 33  1  0             389955.6325   0.0538  0.050               
 492: 35 32  3  0   34 31  4  0             389958.6279   0.0586  0.050               
 493: 35 34  1  0   34 33  2  0             389980.8556  -0.0245  0.050               
 494: 30 20 10  0   29 19 11  0             390081.0319   0.0012  0.050   0.0008 0.50  
 495: 30 21 10  0   29 18 11  0             390081.0319   0.0003  0.050   0.0008 0.50  
 496: 80 10 70  0   80  9 71  0             390089.8020   0.0023  0.050   0.0023 0.50  
 497: 80 11 70  0   80 10 71  0             390089.8020   0.0023  0.050   0.0023 0.50  
 498: 78  8 70  0   78  7 71  0             390176.4957  -0.0288  0.050  -0.0289 0.50  
 499: 78  9 70  0   78  8 71  0             390176.4957  -0.0288  0.050  -0.0289 0.50  
 500: 77  7 70  0   77  6 71  0             390219.0606   0.0365  0.050   0.0365 0.50  
 501: 77  8 70  0   77  7 71  0             390219.0606   0.0365  0.050   0.0365 0.50  
 502: 29 17 12  0   28 16 13  0             390260.4869  -0.0309  0.050  -0.0309 0.50  
 503: 29 18 12  0   28 15 13  0             390260.4869  -0.0309  0.050  -0.0309 0.50  
 504: 50 20 30  0   49 21 29  0             390329.5689  -0.0610  0.050  -0.0664 0.16  
 505: 50 21 30  0   49 20 29  0             390329.5689  -0.0610  0.050  -0.0664 0.16  
 506: 51 19 32  0   50 20 31  0             390329.5689   0.2371  0.050  -0.0664 0.17  
 507: 51 20 32  0   50 19 31  0             390329.5689   0.2371  0.050  -0.0664 0.17  
 508: 52 18 34  0   51 19 33  0             390329.5689  -0.3679  0.050  -0.0664 0.17  
 509: 52 19 34  0   51 18 33  0             390329.5689  -0.3679  0.050  -0.0664 0.17  
 510: 49 21 28  0   48 22 27  0             390331.1756   0.0319  0.050  -0.0073 0.24  
 511: 49 22 28  0   48 21 27  0             390331.1756   0.0319  0.050  -0.0073 0.24  
 512: 53 17 36  0   52 18 35  0             390331.1756  -0.0434  0.050  -0.0073 0.26  
 513: 53 18 36  0   52 17 35  0             390331.1756  -0.0434  0.050  -0.0073 0.26  
 514: 54 16 38  0   53 17 37  0             390332.9738  -0.0333  0.050  -0.0333 0.50  
 515: 54 17 38  0   53 16 37  0             390332.9738  -0.0333  0.050  -0.0333 0.50  
 516: 48 22 26  0   47 23 25  0             390334.2978  -0.0254  0.050  -0.0255 0.50  
 517: 48 23 26  0   47 22 25  0             390334.2978  -0.0254  0.050  -0.0255 0.50  
 518: 55 15 40  0   54 16 39  0             390335.1682   0.0029  0.050   0.0030 0.50  
 519: 55 16 40  0   54 15 39  0             390335.1682   0.0029  0.050   0.0030 0.50  
 520: 56 14 42  0   55 15 41  0             390337.5596  -0.0222  0.050  -0.0223 0.50  
 521: 56 15 42  0   55 14 41  0             390337.5596  -0.0222  0.050  -0.0223 0.50  
 522: 47 23 24  0   46 24 23  0             390340.0095   0.1587  0.050  -0.0120 0.23  
 523: 47 24 24  0   46 23 23  0             390340.0095   0.1587  0.050  -0.0120 0.23  
 524: 57 13 44  0   56 14 43  0             390340.0095  -0.1520  0.050  -0.0120 0.27  
 525: 57 14 44  0   56 13 43  0             390340.0095  -0.1520  0.050  -0.0120 0.27  
 526: 58 12 46  0   57 13 45  0             390342.8034  -0.0169  0.050  -0.0170 0.50  
 527: 58 13 46  0   57 12 45  0             390342.8034  -0.0169  0.050  -0.0170 0.50  
 528: 59 11 48  0   58 12 47  0             390345.4520  -0.0302  0.050  -0.0302 0.50  
 529: 59 12 48  0   58 11 47  0             390345.4520  -0.0302  0.050  -0.0302 0.50  
 530: 60 10 50  0   59 11 49  0             390348.0494  -0.0274  0.050  -0.0274 0.50  
 531: 60 11 50  0   59 10 49  0             390348.0494  -0.0274  0.050  -0.0274 0.50  
 532: 46 24 22  0   45 25 21  0             390348.7988  -0.0109  0.050  -0.0109 0.50  
 533: 46 25 22  0   45 24 21  0             390348.7988  -0.0109  0.050  -0.0109 0.50  
 534: 61  9 52  0   60 10 51  0             390350.5409   0.0030  0.050   0.0030 0.50  
 535: 61 10 52  0   60  9 51  0             390350.5409   0.0030  0.050   0.0030 0.50  
 536: 62  8 54  0   61  9 53  0             390352.7877  -0.0143  0.050  -0.0143 0.50  
 537: 62  9 54  0   61  8 53  0             390352.7877  -0.0143  0.050  -0.0143 0.50  
 538: 63  7 56  0   62  8 55  0             390354.7653  -0.0430  0.050  -0.0430 0.50  
 539: 63  8 56  0   62  7 55  0             390354.7653  -0.0430  0.050  -0.0430 0.50  
 540: 64  6 58  0   63  7 57  0             390356.6356   0.1383  0.050   0.0013 0.23  
 541: 64  7 58  0   63  6 57  0             390356.6356   0.1383  0.050   0.0013 0.23  
 542: 70  0 70  0   69  1 69  0             390356.6356  -0.1167  0.050   0.0013 0.27  
 543: 70  1 70  0   69  0 69  0             390356.6356  -0.1167  0.050   0.0013 0.27  
 544: 66  4 62  0   65  5 61  0             390358.9375   0.2466  0.050   0.0362 0.16  
 545: 66  5 62  0   65  4 61  0             390358.9375   0.2466  0.050   0.0362 0.16  
 546: 67  3 64  0   66  4 63  0             390358.9375  -0.1438  0.050   0.0362 0.17  
 547: 67  4 64  0   66  3 63  0             390358.9375  -0.1438  0.050   0.0362 0.17  
 548: 68  2 66  0   67  3 65  0             390358.9375   0.0118  0.050   0.0362 0.17  
 549: 68  3 66  0   67  2 65  0             390358.9375   0.0118  0.050   0.0362 0.17  
 550: 28 14 14  0   27 13 15  0             390361.0356   0.0414  0.050   0.0414 0.50  
 551: 28 15 14  0   27 12 15  0             390361.0356   0.0414  0.050   0.0414 0.50  
 552: 45 25 20  0   44 26 19  0             390363.0038  -0.0108  0.050  -0.0109 0.50  
 553: 45 26 20  0   44 25 19  0             390363.0038  -0.0108  0.050  -0.0109 0.50  
 554: 44 26 18  0   43 27 17  0             390385.6853  -0.0037  0.050  -0.0037 0.50  
 555: 44 27 18  0   43 26 17  0             390385.6853  -0.0037  0.050  -0.0037 0.50  
 556: 43 27 16  0   42 28 15  0             390423.0141   0.0457  0.050   0.0458 0.50  
 557: 43 28 16  0   42 27 15  0             390423.0141   0.0457  0.050   0.0458 0.50  
 558: 26  8 18  0   25  7 19  0             390475.0688  -0.0276  0.050  -0.0277 0.50  
 559: 26  9 18  0   25  6 19  0             390475.0688  -0.0276  0.050  -0.0277 0.50  
 560: 42 28 14  0   41 29 13  0             390487.5499  -0.0329  0.050  -0.0329 0.50  
 561: 42 29 14  0   41 28 13  0             390487.5499  -0.0329  0.050  -0.0329 0.50  
 562: 41 29 12  0   40 30 11  0             390609.1341  -0.0204  0.050  -0.0263 0.50  
 563: 41 30 12  0   40 29 11  0             390609.1341  -0.0321  0.050  -0.0263 0.50  
 564: 40 30 10  0   39 31  9  0             390867.6476  -0.0633  0.050               
 565: 40 31 10  0   39 30  9  0             390871.2721   0.0107  0.050               
 566: 39 31  8  0   38 32  7  0             391351.3966  -0.0246  0.050               
 567: 39 32  8  0   38 31  7  0             391807.8741   0.0062  0.050               
 568: 32 25  7  0   31 24  8  0             394741.0342   0.0200  0.050               
 569: 33 29  5  0   32 26  6  0             394997.5240  -0.0106  0.050               
 570: 29 16 13  0   28 15 14  0             395840.2913  -0.0210  0.050  -0.0210 0.50  
 571: 29 17 13  0   28 14 14  0             395840.2913  -0.0210  0.050  -0.0210 0.50  
 572: 51 20 31  0   50 21 30  0             395860.0528   0.0287  0.050  -0.0196 0.25  
 573: 51 21 31  0   50 20 30  0             395860.0528   0.0287  0.050  -0.0196 0.25  
 574: 52 19 33  0   51 20 32  0             395860.0528  -0.0670  0.050  -0.0196 0.25  
 575: 52 20 33  0   51 19 32  0             395860.0528  -0.0670  0.050  -0.0196 0.25  
 576: 50 21 29  0   49 22 28  0             395861.0509   0.0144  0.050   0.0092 0.24  
 577: 50 22 29  0   49 21 28  0             395861.0509   0.0144  0.050   0.0092 0.24  
 578: 53 18 35  0   52 19 34  0             395861.0509   0.0042  0.050   0.0092 0.26  
 579: 53 19 35  0   52 18 34  0             395861.0509   0.0042  0.050   0.0092 0.26  
 580: 54 17 37  0   53 18 36  0             395862.5784  -0.0214  0.050  -0.0215 0.50  
 581: 54 18 37  0   53 17 36  0             395862.5784  -0.0214  0.050  -0.0215 0.50  
 582: 49 22 27  0   48 23 26  0             395863.5480  -0.0016  0.050  -0.0016 0.50  
 583: 49 23 27  0   48 22 26  0             395863.5480  -0.0016  0.050  -0.0016 0.50  
 584: 55 16 39  0   54 17 38  0             395864.6286   0.0072  0.050   0.0072 0.50  
 585: 55 17 39  0   54 16 38  0             395864.6286   0.0072  0.050   0.0072 0.50  
 586: 56 15 41  0   55 16 40  0             395866.9505  -0.0339  0.050  -0.0339 0.50  
 587: 56 16 41  0   55 15 40  0             395866.9505  -0.0339  0.050  -0.0339 0.50  
 588: 48 23 25  0   47 24 24  0             395868.1238  -0.0209  0.050  -0.0209 0.50  
 589: 48 24 25  0   47 23 24  0             395868.1238  -0.0209  0.050  -0.0209 0.50  
 590: 57 14 43  0   56 15 42  0             395869.5866   0.0033  0.050   0.0034 0.50  
 591: 57 15 43  0   56 14 42  0             395869.5866   0.0033  0.050   0.0034 0.50  
 592: 58 13 45  0   57 14 44  0             395872.2968  -0.0292  0.050  -0.0292 0.50  
 593: 58 14 45  0   57 13 44  0             395872.2968  -0.0292  0.050  -0.0292 0.50  
 594: 59 12 47  0   58 13 46  0             395875.0944  -0.0372  0.050  -0.0373 0.50  
 595: 59 13 47  0   58 12 46  0             395875.0944  -0.0372  0.050  -0.0373 0.50  
 596: 60 11 49  0   59 12 48  0             395877.8919  -0.0338  0.050  -0.0339 0.50  
 597: 60 12 49  0   59 11 48  0             395877.8919  -0.0338  0.050  -0.0339 0.50  
 598: 61 10 51  0   60 11 50  0             395880.6217  -0.0174  0.050  -0.0175 0.50  
 599: 61 11 51  0   60 10 50  0             395880.6217  -0.0174  0.050  -0.0175 0.50  
 600: 62  9 53  0   61 10 52  0             395883.2816   0.0750  0.050   0.0750 0.50  
 601: 62 10 53  0   61  9 52  0             395883.2816   0.0750  0.050   0.0750 0.50  
 602: 33 30  4  0   32 27  5  0             395885.5641   0.1503  0.050   0.0115 0.08  
 603: 63  8 55  0   62  9 54  0             395885.5641  -0.0012  0.050   0.0115 0.46  
 604: 63  9 55  0   62  8 54  0             395885.5641  -0.0012  0.050   0.0115 0.46  
 605: 46 25 21  0   45 26 20  0             395887.6818  -0.0813  0.050  -0.0177 0.21  
 606: 46 26 21  0   45 25 20  0             395887.6818  -0.0813  0.050  -0.0177 0.21  
 607: 64  7 57  0   63  8 56  0             395887.6818   0.0270  0.050  -0.0177 0.29  
 608: 64  8 57  0   63  7 56  0             395887.6818   0.0270  0.050  -0.0177 0.29  
 609: 65  6 59  0   64  7 58  0             395889.6385   0.2230  0.050  -0.0239 0.23  
 610: 65  7 59  0   64  6 58  0             395889.6385   0.2230  0.050  -0.0239 0.23  
 611: 71  0 71  0   70  1 70  0             395889.6385  -0.2369  0.050  -0.0239 0.27  
 612: 71  1 71  0   70  0 70  0             395889.6385  -0.2369  0.050  -0.0239 0.27  
 613: 67  4 63  0   66  5 62  0             395892.0303   0.3100  0.050   0.0635 0.16  
 614: 67  5 63  0   66  4 62  0             395892.0303   0.3100  0.050   0.0635 0.16  
 615: 68  3 65  0   67  4 64  0             395892.0303  -0.1198  0.050   0.0635 0.17  
 616: 68  4 65  0   67  3 64  0             395892.0303  -0.1198  0.050   0.0635 0.17  
 617: 69  2 67  0   68  3 66  0             395892.0303   0.0070  0.050   0.0635 0.17  
 618: 69  3 67  0   68  2 66  0             395892.0303   0.0070  0.050   0.0635 0.17  
 619: 45 26 19  0   44 27 18  0             395906.8004  -0.0003  0.050  -0.0003 0.50  
 620: 45 27 19  0   44 26 18  0             395906.8004  -0.0003  0.050  -0.0003 0.50  
 621: 28 13 15  0   27 12 16  0             395924.0348   0.0067  0.050   0.0068 0.50  
 622: 28 14 15  0   27 11 16  0             395924.0348   0.0067  0.050   0.0068 0.50  
 623: 44 27 17  0   43 28 16  0             395937.5228   0.0177  0.050   0.0177 0.50  
 624: 44 28 17  0   43 27 16  0             395937.5228   0.0177  0.050   0.0177 0.50  
 625: 43 28 15  0   42 29 14  0             395989.1429   0.0098  0.050   0.0098 0.50  
 626: 43 29 15  0   42 28 14  0             395989.1429   0.0098  0.050   0.0098 0.50  
 627: 42 29 13  0   41 30 12  0             396081.9716   0.0201  0.050   0.0198 0.50  
 628: 42 30 13  0   41 29 12  0             396081.9716   0.0194  0.050   0.0198 0.50  
 629: 41 30 11  0   40 31 10  0             396266.9351   0.1433  0.050   0.0003 0.50  
 630: 41 31 11  0   40 30 10  0             396266.9351  -0.1427  0.050   0.0003 0.50  
 631: 39 32  7  0   38 33  6  0             396330.7877  -0.0153  0.050               
 632: 40 31  9  0   39 32  8  0             396677.1701   0.0347  0.050               
 633: 40 32  9  0   39 31  8  0             396733.0229  -0.0290  0.050               
 634: 35 31  4  0   34 30  5  0             397172.3754   0.0044  0.050               
 635: 33 27  6  0   32 26  7  0             398988.7530  -0.0564  0.050               
 636: 34 29  5  0   33 28  6  0             399735.6710   0.0421  0.050               
 637: 33 28  6  0   32 25  7  0             399754.2758   0.0314  0.050               
 638: 36 34  3  0   35 33  2  0             399782.6363  -0.0600  0.050               
 639: 39 33  7  0   38 32  6  0             399980.8072  -0.0598  0.050               
 640: 38 33  6  0   37 32  5  0             399983.3663   0.0510  0.050               
 641: 36 34  2  0   35 33  3  0             400157.4096   0.0335  0.050               
 642: 37 33  5  0   36 32  4  0             400467.6146   0.0519  0.050               
 643: 32 24  8  0   31 23  9  0             400664.4172   0.0902  0.050               
 644: 32 25  8  0   31 22  9  0             400666.8152   0.0825  0.050               
 645: 36 33  3  0   35 32  4  0             400669.4468   0.0643  0.050               
 646: 31 21 10  0   30 20 11  0             401100.2893   0.0265  0.050   0.0257 0.50  
 647: 31 22 10  0   30 19 11  0             401100.2893   0.0249  0.050   0.0257 0.50  
 648: 36 35  2  0   35 34  1  0             401139.0084   0.0048  0.050               
 649: 36 35  1  0   35 34  2  0             401157.1980   0.0118  0.050               
 650: 30 18 12  0   29 17 13  0             401300.4157   0.0045  0.050   0.0045 0.50  
 651: 30 19 12  0   29 16 13  0             401300.4157   0.0045  0.050   0.0045 0.50  
 652: 54 18 36  0   53 19 35  0             401392.0312   0.0110  0.050   0.0110 0.50  
 653: 54 19 36  0   53 18 35  0             401392.0312   0.0110  0.050   0.0110 0.50  
 654: 50 22 28  0   49 23 27  0             401392.8287   0.0546  0.050   0.0546 0.50  
 655: 50 23 28  0   49 22 27  0             401392.8287   0.0546  0.050   0.0546 0.50  
 656: 55 17 38  0   54 18 37  0             401393.8627   0.0274  0.050   0.0274 0.50  
 657: 55 18 38  0   54 17 37  0             401393.8627   0.0274  0.050   0.0274 0.50  
 658: 49 23 26  0   48 24 25  0             401396.2611  -0.2810  0.050  -0.0384 0.23  
 659: 49 24 26  0   48 23 25  0             401396.2611  -0.2810  0.050  -0.0384 0.23  
 660: 56 16 40  0   55 17 39  0             401396.2611   0.1765  0.050  -0.0384 0.27  
 661: 56 17 40  0   55 16 39  0             401396.2611   0.1765  0.050  -0.0384 0.27  
 662: 57 15 42  0   56 16 41  0             401398.6951   0.0461  0.050   0.0462 0.50  
 663: 57 16 42  0   56 15 41  0             401398.6951   0.0461  0.050   0.0462 0.50  
 664: 58 14 44  0   57 15 43  0             401401.4163  -0.0110  0.050  -0.0110 0.50  
 665: 58 15 44  0   57 14 43  0             401401.4163  -0.0110  0.050  -0.0110 0.50  
 666: 48 24 24  0   47 25 23  0             401403.0115   0.0809  0.050   0.0809 0.50  
 667: 48 25 24  0   47 24 23  0             401403.0115   0.0809  0.050   0.0809 0.50  
 668: 59 13 46  0   58 14 45  0             401404.3489   0.0171  0.050   0.0172 0.50  
 669: 59 14 46  0   58 13 45  0             401404.3489   0.0171  0.050   0.0172 0.50  
 670: 60 12 48  0   59 13 47  0             401407.2823  -0.0006  0.050  -0.0007 0.50  
 671: 60 13 48  0   59 12 47  0             401407.2823  -0.0006  0.050  -0.0007 0.50  
 672: 61 11 50  0   60 12 49  0             401410.2271   0.0185  0.050   0.0186 0.50  
 673: 61 12 50  0   60 11 49  0             401410.2271   0.0185  0.050   0.0186 0.50  
 674: 62 10 52  0   61 11 51  0             401413.1018   0.0614  0.050   0.0615 0.50  
 675: 62 11 52  0   61 10 51  0             401413.1018   0.0614  0.050   0.0615 0.50  
 676: 63  9 54  0   62 10 53  0             401415.7192   0.0053  0.050   0.0054 0.50  
 677: 63 10 54  0   62  9 53  0             401415.7192   0.0053  0.050   0.0054 0.50  
 678: 64  8 56  0   63  9 55  0             401418.1679   0.0010  0.050   0.0010 0.50  
 679: 64  9 56  0   63  8 55  0             401418.1679   0.0010  0.050   0.0010 0.50  
 680: 65  7 58  0   64  8 57  0             401420.3423   0.0031  0.050   0.0031 0.50  
 681: 65  8 58  0   64  7 57  0             401420.3423   0.0031  0.050   0.0031 0.50  
 682: 66  6 60  0   65  7 59  0             401422.2013   0.0295  0.050   0.0295 0.50  
 683: 66  7 60  0   65  6 59  0             401422.2013   0.0295  0.050   0.0295 0.50  
 684: 72  0 72  0   71  1 71  0             401422.7691  -0.0674  0.050  -0.0675 0.50  
 685: 72  1 72  0   71  0 71  0             401422.7691  -0.0674  0.050  -0.0675 0.50  
 686: 46 26 20  0   45 27 19  0             401429.2262  -0.0070  0.050  -0.0070 0.50  
 687: 46 27 20  0   45 26 19  0             401429.2262  -0.0070  0.050  -0.0070 0.50  
 688: 45 27 18  0   44 28 17  0             401454.8021   0.0085  0.050   0.0086 0.50  
 689: 45 28 18  0   44 27 17  0             401454.8021   0.0085  0.050   0.0086 0.50  
 690: 28 12 16  0   27 11 17  0             401483.4826  -0.0492  0.050  -0.0492 0.50  
 691: 28 13 16  0   27 10 17  0             401483.4826  -0.0492  0.050  -0.0492 0.50  
 692: 44 28 16  0   43 29 15  0             401496.7747   0.0561  0.050   0.0561 0.50  
 693: 44 29 16  0   43 28 15  0             401496.7747   0.0561  0.050   0.0561 0.50  
 694: 43 29 14  0   42 30 13  0             401569.3502   0.0288  0.050   0.0288 0.50  
 695: 43 30 14  0   42 29 13  0             401569.3502   0.0288  0.050   0.0288 0.50  
 696: 42 30 12  0   41 31 11  0             401706.0185   0.0159  0.050               
 697: 41 31 10  0   40 32  9  0             401996.9201   0.0132  0.050               
 698: 41 32 10  0   40 31  9  0             402002.3952  -0.0669  0.050               
 699: 40 32  8  0   39 33  7  0             402492.0957  -0.0303  0.050               
 700: 40 33  8  0   39 32  7  0             403131.7798  -0.0271  0.050               
 701: 33 26  7  0   32 25  8  0             405643.0753   0.0013  0.050               
 702: 33 27  7  0   32 24  8  0             405708.9340   0.0451  0.050               
 703: 34 30  5  0   33 27  6  0             406337.2876  -0.0422  0.050               
 704: 32 24  9  0   31 21 10  0             406427.8318  -0.0247  0.050               
 705: 32 23  9  0   31 22 10  0             406427.8330   0.0752  0.050               
 706: 86 13 73  0   86 12 74  0             406517.2675   0.0703  0.050   0.0703 0.50  
 707: 86 14 73  0   86 13 74  0             406517.2675   0.0703  0.050   0.0703 0.50  
 708: 82  9 73  0   82  8 74  0             406709.0080   0.0471  0.050   0.0471 0.50  
 709: 82 10 73  0   82  9 74  0             406709.0080   0.0471  0.050   0.0471 0.50  
 710: 31 20 11  0   30 19 12  0             406730.9856   0.0179  0.050   0.0180 0.50  
 711: 31 21 11  0   30 18 12  0             406730.9856   0.0179  0.050   0.0180 0.50  
 712: 80  7 73  0   80  6 74  0             406801.3373   0.0600  0.050   0.0601 0.50  
 713: 80  8 73  0   80  7 74  0             406801.3373   0.0600  0.050   0.0601 0.50  
 714: 30 17 13  0   29 16 14  0             406884.9533  -0.0373  0.050  -0.0374 0.50  
 715: 30 18 13  0   29 15 14  0             406884.9533  -0.0373  0.050  -0.0374 0.50  
 716: 52 21 31  0   51 22 30  0             406920.5561  -0.0605  0.050  -0.0029 0.25  
 717: 52 22 31  0   51 21 30  0             406920.5561  -0.0605  0.050  -0.0029 0.25  
 718: 53 20 33  0   52 21 32  0             406920.5561   0.0537  0.050  -0.0029 0.25  
 719: 53 21 33  0   52 20 32  0             406920.5561   0.0537  0.050  -0.0029 0.25  
 720: 51 22 29  0   50 23 28  0             406921.9860   0.0159  0.050   0.0160 0.50  
 721: 51 23 29  0   50 22 28  0             406921.9860   0.0159  0.050   0.0160 0.50  
 722: 55 18 37  0   54 19 36  0             406922.8626   0.0103  0.050   0.0104 0.50  
 723: 55 19 37  0   54 18 36  0             406922.8626   0.0103  0.050   0.0104 0.50  
 724: 50 23 27  0   49 24 26  0             406924.9644  -0.0324  0.050   0.0072 0.24  
 725: 50 24 27  0   49 23 26  0             406924.9644  -0.0324  0.050   0.0072 0.24  
 726: 56 17 39  0   55 18 38  0             406924.9644   0.0430  0.050   0.0072 0.26  
 727: 56 18 39  0   55 17 38  0             406924.9644   0.0430  0.050   0.0072 0.26  
 728: 57 16 41  0   56 17 40  0             406927.4110   0.0176  0.050   0.0176 0.50  
 729: 57 17 41  0   56 16 40  0             406927.4110   0.0176  0.050   0.0176 0.50  
 730: 49 24 25  0   48 25 24  0             406930.2297  -0.1134  0.050  -0.0127 0.23  
 731: 49 25 25  0   48 24 24  0             406930.2297  -0.1134  0.050  -0.0127 0.23  
 732: 58 15 43  0   57 16 42  0             406930.2297   0.0742  0.050  -0.0127 0.27  
 733: 58 16 43  0   57 15 42  0             406930.2297   0.0742  0.050  -0.0127 0.27  
 734: 59 14 45  0   58 15 44  0             406933.1150   0.0036  0.050   0.0036 0.50  
 735: 59 15 45  0   58 14 44  0             406933.1150   0.0036  0.050   0.0036 0.50  
 736: 60 13 47  0   59 14 46  0             406936.1859   0.0100  0.050   0.0100 0.50  
 737: 60 14 47  0   59 13 46  0             406936.1859   0.0100  0.050   0.0100 0.50  
 738: 62 11 51  0   61 12 50  0             406942.3228  -0.0055  0.050  -0.0055 0.50  
 739: 62 12 51  0   61 11 50  0             406942.3228  -0.0055  0.050  -0.0055 0.50  
 740: 63 10 53  0   62 11 52  0             406945.2866   0.0085  0.050   0.0085 0.50  
 741: 63 11 53  0   62 10 52  0             406945.2866   0.0085  0.050   0.0085 0.50  
 742: 64  9 55  0   63 10 54  0             406948.0695   0.0122  0.050   0.0122 0.50  
 743: 64 10 55  0   63  9 54  0             406948.0695   0.0122  0.050   0.0122 0.50  
 744: 65  8 57  0   64  9 56  0             406950.6021  -0.0022  0.050  -0.0023 0.50  
 745: 65  9 57  0   64  8 56  0             406950.6021  -0.0022  0.050  -0.0023 0.50  
 746: 47 26 21  0   46 27 20  0             406952.8005   0.1398  0.050   0.0243 0.21  
 747: 47 27 21  0   46 26 20  0             406952.8005   0.1398  0.050   0.0243 0.21  
 748: 66  7 59  0   65  8 58  0             406952.8005  -0.0589  0.050   0.0243 0.29  
 749: 66  8 59  0   65  7 58  0             406952.8005  -0.0589  0.050   0.0243 0.29  
 750: 67  6 61  0   66  7 60  0             406954.7877   0.0239  0.050   0.0239 0.50  
 751: 67  7 61  0   66  6 60  0             406954.7877   0.0239  0.050   0.0239 0.50  
 752: 73  0 73  0   72  1 72  0             406955.7188   0.0857  0.050   0.0857 0.50  
 753: 73  1 73  0   72  0 72  0             406955.7188   0.0857  0.050   0.0857 0.50  
 754: 46 27 19  0   45 28 18  0             406974.1678   0.0466  0.050   0.0466 0.50  
 755: 46 28 19  0   45 27 18  0             406974.1678   0.0466  0.050   0.0466 0.50  
 756: 45 28 17  0   44 29 16  0             407008.6113  -0.0143  0.050  -0.0144 0.50  
 757: 45 29 17  0   44 28 16  0             407008.6113  -0.0143  0.050  -0.0144 0.50  
 758: 28 11 17  0   27 10 18  0             407040.5642   0.0031  0.050   0.0032 0.50  
 759: 28 12 17  0   27  9 18  0             407040.5642   0.0031  0.050   0.0032 0.50  
 760: 36 32  4  0   35 31  5  0             407046.4515  -0.0287  0.050               
 761: 44 29 15  0   43 30 14  0             407066.5711   0.0132  0.050   0.0133 0.50  
 762: 44 30 15  0   43 29 14  0             407066.5711   0.0132  0.050   0.0133 0.50  
 763: 40 33  7  0   39 34  6  0             407155.0759   0.0969  0.050               
 764: 43 30 13  0   42 31 12  0             407170.7187   0.0184  0.050   0.0178 0.50  
 765: 43 31 13  0   42 30 12  0             407170.7187   0.0171  0.050   0.0178 0.50  
 766: 41 32  9  0   40 33  8  0             407833.3737   0.0017  0.050               
 767: 41 33  9  0   40 32  8  0             407915.9069  -0.0168  0.050               
 768: 37 34  4  0   36 33  3  0             408340.4279  -0.0440  0.050               
 769: 35 30  5  0   34 29  6  0             409622.0314  -0.0430  0.050               
 770: 34 28  6  0   33 27  7  0             409626.4448  -0.0258  0.050               
 771: 34 29  6  0   33 26  7  0             410686.5794  -0.0116  0.050               
 772: 37 35  3  0   36 34  2  0             411012.1543  -0.0363  0.050               
 773: 37 35  2  0   36 34  3  0             411292.3909  -0.0032  0.050               
 774: 37 34  3  0   36 33  4  0             411459.5308   0.0372  0.050               
 775: 33 25  8  0   32 24  9  0             411625.7738   0.0118  0.050               
 776: 33 26  8  0   32 23  9  0             411629.7284   0.0558  0.050               
 777: 40 34  7  0   39 33  6  0             411870.5823   0.0679  0.050               
 778: 87 13 74  0   87 12 75  0             412037.1556   0.0715  0.050   0.0716 0.50  
 779: 87 14 74  0   87 13 75  0             412037.1556   0.0715  0.050   0.0716 0.50  
 780: 32 22 10  0   31 21 11  0             412114.3179   0.0060  0.050   0.0044 0.50  
 781: 32 23 10  0   31 20 11  0             412114.3179   0.0028  0.050   0.0044 0.50  
 782: 83  9 74  0   83  8 75  0             412233.5597   0.0249  0.050   0.0249 0.50  
 783: 83 10 74  0   83  9 75  0             412233.5597   0.0249  0.050   0.0249 0.50  
 784: 37 36  2  0   36 35  1  0             412320.3404   0.0041  0.050               
 785: 37 36  1  0   36 35  2  0             412333.3969   0.0267  0.050               
 786: 31 19 12  0   30 18 13  0             412336.9631  -0.0063  0.050  -0.0063 0.50  
 787: 31 20 12  0   30 17 13  0             412336.9631  -0.0063  0.050  -0.0063 0.50  
 788: 80  6 74  0   80  5 75  0             412374.5861   0.0117  0.050   0.0118 0.50  
 789: 80  7 74  0   80  6 75  0             412374.5861   0.0117  0.050   0.0118 0.50  
 790: 53 21 32  0   52 22 31  0             412450.4504   0.1766  0.050   0.0291 0.25  
 791: 53 22 32  0   52 21 31  0             412450.4504   0.1766  0.050   0.0291 0.25  
 792: 54 20 34  0   53 21 33  0             412450.4504  -0.1165  0.050   0.0291 0.25  
 793: 54 21 34  0   53 20 33  0             412450.4504  -0.1165  0.050   0.0291 0.25  
 794: 55 19 36  0   54 20 35  0             412451.6367  -0.0860  0.050  -0.0860 0.50  
 795: 55 20 36  0   54 19 35  0             412451.6367  -0.0860  0.050  -0.0860 0.50  
 796: 51 23 28  0   50 24 27  0             412453.5311   0.0600  0.050   0.0254 0.24  
 797: 51 24 28  0   50 23 27  0             412453.5311   0.0600  0.050   0.0254 0.24  
 798: 56 18 38  0   55 19 37  0             412453.5311  -0.0066  0.050   0.0254 0.26  
 799: 56 19 38  0   55 18 37  0             412453.5311  -0.0066  0.050   0.0254 0.26  
 800: 57 17 40  0   56 18 39  0             412455.8492  -0.0050  0.050  -0.0050 0.50  
 801: 57 18 40  0   56 17 39  0             412455.8492  -0.0050  0.050  -0.0050 0.50  
 802: 50 24 26  0   49 25 25  0             412457.9767   0.0804  0.050   0.0804 0.50  
 803: 50 25 26  0   49 24 25  0             412457.9767   0.0804  0.050   0.0804 0.50  
 804: 58 16 42  0   57 17 41  0             412458.5241  -0.0203  0.050  -0.0203 0.50  
 805: 58 17 42  0   57 16 41  0             412458.5241  -0.0203  0.050  -0.0203 0.50  
 806: 59 15 44  0   58 16 43  0             412461.5085   0.0070  0.050   0.0070 0.50  
 807: 59 16 44  0   58 15 43  0             412461.5085   0.0070  0.050   0.0070 0.50  
 808: 60 14 46  0   59 15 45  0             412464.6749   0.0420  0.050   0.0421 0.50  
 809: 60 15 46  0   59 14 45  0             412464.6749   0.0420  0.050   0.0421 0.50  
 810: 49 25 24  0   48 26 23  0             412465.1940  -0.0419  0.050  -0.0420 0.50  
 811: 49 26 24  0   48 25 23  0             412465.1940  -0.0419  0.050  -0.0420 0.50  
 812: 61 13 48  0   60 14 47  0             412467.8593   0.0032  0.050   0.0033 0.50  
 813: 61 14 48  0   60 13 47  0             412467.8593   0.0032  0.050   0.0033 0.50  
 814: 62 12 50  0   61 13 49  0             412471.0222  -0.0737  0.050  -0.0737 0.50  
 815: 62 13 50  0   61 12 49  0             412471.0222  -0.0737  0.050  -0.0737 0.50  
 816: 63 11 52  0   62 12 51  0             412474.2682  -0.0142  0.050  -0.0143 0.50  
 817: 63 12 52  0   62 11 51  0             412474.2682  -0.0142  0.050  -0.0143 0.50  
 818: 48 26 22  0   47 27 21  0             412477.1806   0.3405  0.050   0.0532 0.22  
 819: 48 27 22  0   47 26 21  0             412477.1806   0.3405  0.050   0.0532 0.22  
 820: 64 10 54  0   63 11 53  0             412477.1806  -0.1691  0.050   0.0532 0.28  
 821: 64 11 54  0   63 10 53  0             412477.1806  -0.1691  0.050   0.0532 0.28  
 822: 65  9 56  0   64 10 55  0             412480.2308  -0.0037  0.050  -0.0038 0.50  
 823: 65 10 56  0   64  9 55  0             412480.2308  -0.0037  0.050  -0.0038 0.50  
 824: 66  8 58  0   65  9 57  0             412482.8711  -0.0045  0.050  -0.0045 0.50  
 825: 66  9 58  0   65  8 57  0             412482.8711  -0.0045  0.050  -0.0045 0.50  
 826: 67  7 60  0   66  8 59  0             412485.1980  -0.0152  0.050  -0.0153 0.50  
 827: 67  8 60  0   66  7 59  0             412485.1980  -0.0152  0.050  -0.0153 0.50  
 828: 68  6 62  0   67  7 61  0             412487.1736  -0.0157  0.050  -0.0158 0.50  
 829: 68  7 62  0   67  6 61  0             412487.1736  -0.0157  0.050  -0.0158 0.50  
 830: 71  3 68  0   70  4 67  0             412490.3438  -0.0307  0.050  -0.0101 0.25  
 831: 71  4 68  0   70  3 67  0             412490.3438  -0.0307  0.050  -0.0101 0.25  
 832: 72  2 70  0   71  3 69  0             412490.3438   0.0100  0.050  -0.0101 0.25  
 833: 72  3 70  0   71  2 69  0             412490.3438   0.0100  0.050  -0.0101 0.25  
 834: 47 27 20  0   46 28 19  0             412494.9990   0.0213  0.050   0.0213 0.50  
 835: 47 28 20  0   46 27 19  0             412494.9990   0.0213  0.050   0.0213 0.50  
 836: 77  3 74  0   77  2 75  0             412510.2971   0.0558  0.050   0.0558 0.50  
 837: 77  4 74  0   77  3 75  0             412510.2971   0.0558  0.050   0.0558 0.50  
 838: 46 28 18  0   45 29 17  0             412523.6910   0.0020  0.050   0.0020 0.50  
 839: 46 29 18  0   45 28 17  0             412523.6910   0.0020  0.050   0.0020 0.50  
 840: 29 13 16  0   28 12 17  0             412538.6397  -0.0416  0.050  -0.0416 0.50  
 841: 29 14 16  0   28 11 17  0             412538.6397  -0.0416  0.050  -0.0416 0.50  
 842: 45 29 16  0   44 30 15  0             412570.6580  -0.0252  0.050  -0.0253 0.50  
 843: 45 30 16  0   44 29 15  0             412570.6580  -0.0252  0.050  -0.0253 0.50  
 844: 28 10 18  0   27  9 19  0             412595.8335  -0.0298  0.050  -0.0299 0.50  
 845: 28 11 18  0   27  8 19  0             412595.8335  -0.0298  0.050  -0.0299 0.50  
 846: 44 30 14  0   43 31 13  0             412652.0277   0.0194  0.050   0.0194 0.50  
 847: 44 31 14  0   43 30 13  0             412652.0277   0.0193  0.050   0.0194 0.50  
 848: 38 34  5  0   37 33  4  0             412721.0778   0.0353  0.050               
 849: 43 31 12  0   42 32 11  0             412805.2357   0.0073  0.050  -0.0098 0.50  
 850: 43 32 12  0   42 31 11  0             412805.2357  -0.0268  0.050  -0.0098 0.50  
 851: 42 32 10  0   41 33  9  0             413131.4621   0.0400  0.050               
 852: 42 33 10  0   41 32  9  0             413139.9990  -0.0069  0.050               
 853: 41 33  8  0   40 34  7  0             413620.7948  -0.0204  0.050               
 854: 41 34  8  0   40 33  7  0             414506.2665  -0.0623  0.050               
 855: 41 35  6  0   40 36  5  0             415592.1860  -0.0500  0.050               
 856: 34 28  7  0   33 25  8  0             416622.2909   0.0737  0.050               
 857: 37 33  4  0   36 32  5  0             416982.7116  -0.0260  0.050               
 858: 33 24  9  0   32 23 10  0             417418.3526   0.1018  0.050   0.0158 0.50  
 859: 33 25  9  0   32 22 10  0             417418.3526  -0.0701  0.050   0.0158 0.50  
 860: 32 21 11  0   31 20 12  0             417756.1531   0.0021  0.050   0.0021 0.50  
 861: 32 22 11  0   31 19 12  0             417756.1531   0.0020  0.050   0.0021 0.50  
 862: 35 31  5  0   34 28  6  0             417793.8490  -0.0137  0.050               
 863: 41 34  7  0   40 35  6  0             417878.4645  -0.0114  0.050               
 864: 31 18 13  0   30 17 14  0             417926.8414   0.0443  0.050   0.0444 0.50  
 865: 31 19 13  0   30 16 14  0             417926.8414   0.0443  0.050   0.0444 0.50  
 866: 53 22 31  0   52 23 30  0             417980.1302  -0.0601  0.050  -0.0444 0.16  
 867: 53 23 31  0   52 22 30  0             417980.1302  -0.0601  0.050  -0.0444 0.16  
 868: 54 21 33  0   53 22 32  0             417980.1302   0.3047  0.050  -0.0444 0.17  
 869: 54 22 33  0   53 21 32  0             417980.1302   0.3047  0.050  -0.0444 0.17  
 870: 55 20 35  0   54 21 34  0             417980.1302  -0.3737  0.050  -0.0444 0.17  
 871: 55 21 35  0   54 20 34  0             417980.1302  -0.3737  0.050  -0.0444 0.17  
 872: 52 23 29  0   51 24 28  0             417981.9473   0.0132  0.050  -0.0111 0.24  
 873: 52 24 29  0   51 23 28  0             417981.9473   0.0132  0.050  -0.0111 0.24  
 874: 56 19 37  0   55 20 36  0             417981.9473  -0.0341  0.050  -0.0111 0.26  
 875: 56 20 37  0   55 19 36  0             417981.9473  -0.0341  0.050  -0.0111 0.26  
 876: 57 18 39  0   56 19 38  0             417984.0670  -0.0053  0.050  -0.0053 0.50  
 877: 57 19 39  0   56 18 38  0             417984.0670  -0.0053  0.050  -0.0053 0.50  
 878: 51 24 27  0   50 25 26  0             417985.5307  -0.0058  0.050  -0.0058 0.50  
 879: 51 25 27  0   50 24 26  0             417985.5307  -0.0058  0.050  -0.0058 0.50  
 880: 58 17 41  0   57 18 40  0             417986.6143  -0.0157  0.050  -0.0157 0.50  
 881: 58 18 41  0   57 17 40  0             417986.6143  -0.0157  0.050  -0.0157 0.50  
 882: 59 16 43  0   58 17 42  0             417989.5309  -0.0036  0.050  -0.0036 0.50  
 883: 59 17 43  0   58 16 42  0             417989.5309  -0.0036  0.050  -0.0036 0.50  
 884: 50 25 25  0   49 26 24  0             417991.6899  -0.0246  0.050  -0.0246 0.50  
 885: 50 26 25  0   49 25 24  0             417991.6899  -0.0246  0.050  -0.0246 0.50  
 886: 60 15 45  0   59 16 44  0             417992.7008   0.0169  0.050   0.0170 0.50  
 887: 60 16 45  0   59 15 44  0             417992.7008   0.0169  0.050   0.0170 0.50  
 888: 61 14 47  0   60 15 46  0             417995.9572  -0.0317  0.050  -0.0317 0.50  
 889: 61 15 47  0   60 14 46  0             417995.9572  -0.0317  0.050  -0.0317 0.50  
 890: 62 13 49  0   61 14 48  0             417999.3812   0.0115  0.050   0.0115 0.50  
 891: 62 14 49  0   61 13 48  0             417999.3812   0.0115  0.050   0.0115 0.50  
 892: 49 26 23  0   48 27 22  0             418001.5620  -0.0255  0.050  -0.0256 0.50  
 893: 49 27 23  0   48 26 22  0             418001.5620  -0.0255  0.050  -0.0256 0.50  
 894: 63 12 51  0   62 13 50  0             418002.7519  -0.0006  0.050  -0.0007 0.50  
 895: 63 13 51  0   62 12 50  0             418002.7519  -0.0006  0.050  -0.0007 0.50  
 896: 64 11 53  0   63 12 52  0             418006.0776   0.0087  0.050   0.0087 0.50  
 897: 64 12 53  0   63 11 52  0             418006.0776   0.0087  0.050   0.0087 0.50  
 898: 65 10 55  0   64 11 54  0             418009.2670   0.0135  0.050   0.0136 0.50  
 899: 65 11 55  0   64 10 54  0             418009.2670   0.0135  0.050   0.0136 0.50  
 900: 66  9 57  0   65 10 56  0             418012.2635   0.0201  0.050   0.0202 0.50  
 901: 66 10 57  0   65  9 56  0             418012.2635   0.0201  0.050   0.0202 0.50  
 902: 67  8 59  0   66  9 58  0             418014.9789   0.0007  0.050   0.0007 0.50  
 903: 67  9 59  0   66  8 58  0             418014.9789   0.0007  0.050   0.0007 0.50  
 904: 48 27 21  0   47 28 20  0             418017.2584   0.2683  0.050   0.0327 0.21  
 905: 48 28 21  0   47 27 20  0             418017.2584   0.2683  0.050   0.0327 0.21  
 906: 68  7 61  0   67  8 60  0             418017.2584  -0.1399  0.050   0.0327 0.29  
 907: 68  8 61  0   67  7 60  0             418017.2584  -0.1399  0.050   0.0327 0.29  
 908: 69  6 63  0   68  7 62  0             418019.4627   0.0167  0.050   0.0167 0.50  
 909: 69  7 63  0   68  6 62  0             418019.4627   0.0167  0.050   0.0167 0.50  
 910: 70  5 65  0   69  6 64  0             418020.8618  -0.2016  0.050  -0.0220 0.24  
 911: 70  6 65  0   69  5 64  0             418020.8618  -0.2016  0.050  -0.0220 0.24  
 912: 75  0 75  0   74  1 74  0             418020.8618   0.1382  0.050  -0.0220 0.26  
 913: 75  1 75  0   74  0 74  0             418020.8618   0.1382  0.050  -0.0220 0.26  
 914: 72  3 69  0   71  4 68  0             418022.7552  -0.0259  0.050  -0.0198 0.25  
 915: 72  4 69  0   71  3 68  0             418022.7552  -0.0259  0.050  -0.0198 0.25  
 916: 73  2 71  0   72  3 70  0             418022.7552  -0.0138  0.050  -0.0198 0.25  
 917: 73  3 71  0   72  2 70  0             418022.7552  -0.0138  0.050  -0.0198 0.25  
 918: 30 15 15  0   29 14 16  0             418028.1944  -0.0458  0.050  -0.0458 0.50  
 919: 30 16 15  0   29 13 16  0             418028.1944  -0.0458  0.050  -0.0458 0.50  
 920: 47 28 19  0   46 29 18  0             418041.0929  -0.0013  0.050  -0.0014 0.50  
 921: 47 29 19  0   46 28 18  0             418041.0929  -0.0013  0.050  -0.0014 0.50  
 922: 46 29 17  0   45 30 16  0             418079.7890   0.0483  0.050   0.0483 0.50  
 923: 46 30 17  0   45 29 16  0             418079.7890   0.0483  0.050   0.0483 0.50  
 924: 45 30 15  0   44 31 14  0             418144.5220  -0.0227  0.050  -0.0227 0.50  
 925: 45 31 15  0   44 30 14  0             418144.5220  -0.0227  0.050  -0.0227 0.50  
 926: 44 31 13  0   43 32 12  0             418261.0656   0.0145  0.050   0.0134 0.50  
 927: 44 32 13  0   43 31 12  0             418261.0656   0.0122  0.050   0.0134 0.50  
 928: 43 32 11  0   42 33 10  0             418493.7851   0.0161  0.050               
 929: 43 33 11  0   42 32 10  0             418494.6035   0.0819  0.050               
 930: 42 33  9  0   41 34  8  0             418994.4841   0.0242  0.050               
 931: 42 34  9  0   41 33  8  0             419114.8136  -0.0922  0.050               
 932: 38 35  4  0   37 34  3  0             419857.9656  -0.0428  0.050               
 933: 35 29  6  0   34 28  7  0             420186.3879   0.0244  0.050               
 934: 38 36  3  0   37 35  2  0             422228.6663  -0.0520  0.050               
 935: 38 35  3  0   37 34  4  0             422319.7645   0.0269  0.050               
 936: 38 36  2  0   37 35  3  0             422437.3903   0.0191  0.050               
 937: 34 26  8  0   33 25  9  0             422576.3601   0.0431  0.050               
 938: 34 27  8  0   33 24  9  0             422582.5787   0.0057  0.050               
 939: 33 23 10  0   32 22 11  0             423122.8477  -0.0366  0.050  -0.0396 0.50  
 940: 33 24 10  0   32 21 11  0             423122.8477  -0.0425  0.050  -0.0396 0.50  
 941: 38 37  2  0   37 36  1  0             423499.8345   0.0096  0.050               
 942: 31 17 14  0   30 16 15  0             423505.6422  -0.0439  0.050  -0.0440 0.50  
 943: 31 18 14  0   30 15 15  0             423505.6422  -0.0439  0.050  -0.0440 0.50  
 944: 38 37  1  0   37 36  2  0             423509.2015   0.0551  0.050   0.0070 0.35  
 945: 54 22 32  0   53 23 31  0             423509.2015   0.0215  0.050   0.0070 0.16  
 946: 54 23 32  0   53 22 31  0             423509.2015   0.0215  0.050   0.0070 0.16  
 947: 55 21 34  0   54 22 33  0             423509.2015  -0.0598  0.050   0.0070 0.16  
 948: 55 22 34  0   54 21 33  0             423509.2015  -0.0598  0.050   0.0070 0.16  
 949: 53 23 30  0   52 24 29  0             423510.3383  -0.0218  0.050   0.0058 0.25  
 950: 53 24 30  0   52 23 29  0             423510.3383  -0.0218  0.050   0.0058 0.25  
 951: 56 20 36  0   55 21 35  0             423510.3383   0.0322  0.050   0.0058 0.25  
 952: 56 21 36  0   55 20 35  0             423510.3383   0.0322  0.050   0.0058 0.25  
 953: 57 19 38  0   56 20 37  0             423512.1240   0.0309  0.050   0.0309 0.50  
 954: 57 20 38  0   56 19 37  0             423512.1240   0.0309  0.050   0.0309 0.50  
 955: 52 24 28  0   51 25 27  0             423513.2417   0.0209  0.050   0.0209 0.50  
 956: 52 25 28  0   51 24 27  0             423513.2417   0.0209  0.050   0.0209 0.50  
 957: 58 18 40  0   57 19 39  0             423514.4602   0.0084  0.050   0.0084 0.50  
 958: 58 19 40  0   57 18 39  0             423514.4602   0.0084  0.050   0.0084 0.50  
 959: 59 17 42  0   58 18 41  0             423517.2013  -0.0442  0.050  -0.0443 0.50  
 960: 59 18 42  0   58 17 41  0             423517.2013  -0.0442  0.050  -0.0443 0.50  
 961: 51 25 26  0   50 26 25  0             423518.3428  -0.0324  0.050  -0.0324 0.50  
 962: 51 26 26  0   50 25 25  0             423518.3428  -0.0324  0.050  -0.0324 0.50  
 963: 60 16 44  0   59 17 43  0             423520.3917   0.0309  0.050   0.0309 0.50  
 964: 60 17 44  0   59 16 43  0             423520.3917   0.0309  0.050   0.0309 0.50  
 965: 61 15 46  0   60 16 45  0             423523.7106   0.0105  0.050   0.0106 0.50  
 966: 61 16 46  0   60 15 45  0             423523.7106   0.0105  0.050   0.0106 0.50  
 967: 50 26 24  0   49 27 23  0             423526.9709   0.2096  0.050  -0.0151 0.23  
 968: 50 27 24  0   49 26 23  0             423526.9709   0.2096  0.050  -0.0151 0.23  
 969: 62 14 48  0   61 15 47  0             423526.9709  -0.2062  0.050  -0.0151 0.27  
 970: 62 15 48  0   61 14 47  0             423526.9709  -0.2062  0.050  -0.0151 0.27  
 971: 63 13 50  0   62 14 49  0             423530.6866  -0.0278  0.050  -0.0278 0.50  
 972: 63 14 50  0   62 13 49  0             423530.6866  -0.0278  0.050  -0.0278 0.50  
 973: 64 12 52  0   63 13 51  0             423534.1919  -0.0477  0.050  -0.0477 0.50  
 974: 64 13 52  0   63 12 51  0             423534.1919  -0.0477  0.050  -0.0477 0.50  
 975: 65 11 54  0   64 12 53  0             423537.6638  -0.0213  0.050  -0.0213 0.50  
 976: 65 12 54  0   64 11 53  0             423537.6638  -0.0213  0.050  -0.0213 0.50  
 977: 49 27 22  0   48 28 21  0             423539.8985   0.0181  0.050   0.0182 0.50  
 978: 49 28 22  0   48 27 21  0             423539.8985   0.0181  0.050   0.0182 0.50  
 979: 66 10 56  0   65 11 55  0             423540.9873   0.0008  0.050   0.0009 0.50  
 980: 66 11 56  0   65 10 55  0             423540.9873   0.0008  0.050   0.0009 0.50  
 981: 67  9 58  0   66 10 57  0             423544.0783  -0.0031  0.050  -0.0031 0.50  
 982: 67 10 58  0   66  9 57  0             423544.0783  -0.0031  0.050  -0.0031 0.50  
 983: 68  8 60  0   67  9 59  0             423546.9204   0.0106  0.050   0.0106 0.50  
 984: 68  9 60  0   67  8 59  0             423546.9204   0.0106  0.050   0.0106 0.50  
 985: 69  7 62  0   68  8 61  0             423549.4238   0.0113  0.050   0.0113 0.50  
 986: 69  8 62  0   68  7 61  0             423549.4238   0.0113  0.050   0.0113 0.50  
 987: 70  6 64  0   69  7 63  0             423551.5481   0.0165  0.050   0.0165 0.50  
 988: 70  7 64  0   69  6 63  0             423551.5481   0.0165  0.050   0.0165 0.50  
 989: 71  5 66  0   70  6 65  0             423553.1047  -0.1049  0.050  -0.0008 0.24  
 990: 71  6 66  0   70  5 65  0             423553.1047  -0.1049  0.050  -0.0008 0.24  
 991: 76  0 76  0   75  1 75  0             423553.1047   0.0917  0.050  -0.0008 0.26  
 992: 76  1 76  0   75  0 75  0             423553.1047   0.0917  0.050  -0.0008 0.26  
 993: 72  4 68  0   71  5 67  0             423554.4393   0.0491  0.050   0.0524 0.24  
 994: 72  5 68  0   71  4 67  0             423554.4393   0.0491  0.050   0.0524 0.24  
 995: 75  1 74  0   74  2 73  0             423554.4393   0.0554  0.050   0.0524 0.26  
 996: 75  2 74  0   74  1 73  0             423554.4393   0.0554  0.050   0.0524 0.26  
 997: 73  3 70  0   72  4 69  0             423555.0701   0.0534  0.050   0.0452 0.25  
 998: 73  4 70  0   72  3 69  0             423555.0701   0.0534  0.050   0.0452 0.25  
 999: 74  2 72  0   73  3 71  0             423555.0701   0.0369  0.050   0.0452 0.25  
1000: 74  3 72  0   73  2 71  0             423555.0701   0.0369  0.050   0.0452 0.25  
1001: 48 28 20  0   47 29 19  0             423560.2541  -0.0047  0.050  -0.0048 0.50  
1002: 48 29 20  0   47 28 19  0             423560.2541  -0.0047  0.050  -0.0048 0.50  
1003: 47 29 18  0   46 30 17  0             423592.3504  -0.0511  0.050  -0.0511 0.50  
1004: 47 30 18  0   46 29 17  0             423592.3504  -0.0511  0.050  -0.0511 0.50  
1005: 46 30 16  0   45 31 15  0             423644.8422  -0.0717  0.050  -0.0717 0.50  
1006: 46 31 16  0   45 30 15  0             423644.8422  -0.0717  0.050  -0.0717 0.50  
1007: 45 31 14  0   44 32 13  0             423735.7927   0.0506  0.050   0.0506 0.50  
1008: 45 32 14  0   44 31 13  0             423735.7927   0.0504  0.050   0.0506 0.50  
1009: 44 32 12  0   43 33 11  0             423907.0221  -0.0103  0.050  -0.0390 0.50  
1010: 44 33 12  0   43 32 11  0             423907.0221  -0.0676  0.050  -0.0390 0.50  
1011: 43 33 10  0   42 34  9  0             424271.5318  -0.0141  0.050               
1012: 43 34 10  0   42 33  9  0             424284.6482  -0.0027  0.050               
1013: 38 38  1  0   37 37  0  0             424651.3528   0.0970  0.050               
1014: 42 34  8  0   41 35  7  0             424730.9913  -0.0201  0.050               
1015: 40 35  6  0   39 34  5  0             424901.3986  -0.0858  0.050               
1016: 42 35  8  0   41 34  7  0             425942.0199   0.0480  0.050               
1017: 38 34  4  0   37 33  5  0             426997.5828  -0.0019  0.050               
1018: 35 28  7  0   34 27  8  0             427379.9701   0.0262  0.050               
1019: 35 29  7  0   34 26  8  0             427524.9366   0.0415  0.050               
1020: 34 25  9  0   33 24 10  0             428401.3531   0.1618  0.050   0.0149 0.50  
1021: 34 26  9  0   33 23 10  0             428401.3531  -0.1321  0.050   0.0149 0.50  
1022: 33 22 11  0   32 21 12  0             428777.0084   0.0902  0.050   0.0902 0.50  
1023: 33 23 11  0   32 20 12  0             428777.0084   0.0900  0.050   0.0902 0.50  
1024: 32 19 13  0   31 18 14  0             428965.5708  -0.0190  0.050  -0.0191 0.50  
1025: 32 20 13  0   31 17 14  0             428965.5708  -0.0190  0.050  -0.0191 0.50  
1026: 57 20 37  0   56 21 36  0             429039.9608  -0.0058  0.050  -0.0058 0.50  
1027: 57 21 37  0   56 20 36  0             429039.9608  -0.0058  0.050  -0.0058 0.50  
1028: 53 24 29  0   52 25 28  0             429040.9059  -0.0077  0.050  -0.0078 0.50  
1029: 53 25 29  0   52 24 28  0             429040.9059  -0.0077  0.050  -0.0078 0.50  
1030: 58 19 39  0   57 20 38  0             429042.0737   0.0211  0.050   0.0211 0.50  
1031: 58 20 39  0   57 19 38  0             429042.0737   0.0211  0.050   0.0211 0.50  
1032: 60 17 43  0   59 18 42  0             429047.7129   0.0156  0.050   0.0156 0.50  
1033: 60 18 43  0   59 17 42  0             429047.7129   0.0156  0.050   0.0156 0.50  
1034: 61 16 45  0   60 17 44  0             429051.0271   0.0069  0.050   0.0070 0.50  
1035: 61 17 45  0   60 16 44  0             429051.0271   0.0069  0.050   0.0070 0.50  
1036: 51 26 25  0   50 27 24  0             429052.2814   0.0304  0.050   0.0304 0.50  
1037: 51 27 25  0   50 26 24  0             429052.2814   0.0304  0.050   0.0304 0.50  
1038: 62 15 47  0   61 16 46  0             429054.5749   0.0277  0.050   0.0277 0.50  
1039: 62 16 47  0   61 15 46  0             429054.5749   0.0277  0.050   0.0277 0.50  
1040: 63 14 49  0   62 15 48  0             429058.1952   0.0001  0.050   0.0002 0.50  
1041: 63 15 49  0   62 14 48  0             429058.1952   0.0001  0.050   0.0002 0.50  
1042: 64 13 51  0   63 14 50  0             429061.8489  -0.0388  0.050  -0.0388 0.50  
1043: 64 14 51  0   63 13 50  0             429061.8489  -0.0388  0.050  -0.0388 0.50  
1044: 50 27 23  0   49 28 22  0             429063.4105  -0.0275  0.050  -0.0275 0.50  
1045: 50 28 23  0   49 27 22  0             429063.4105  -0.0275  0.050  -0.0275 0.50  
1046: 65 12 53  0   64 13 52  0             429065.5925   0.0380  0.050   0.0380 0.50  
1047: 65 13 53  0   64 12 52  0             429065.5925   0.0380  0.050   0.0380 0.50  
1048: 66 11 55  0   65 12 54  0             429069.1109  -0.0178  0.050  -0.0179 0.50  
1049: 66 12 55  0   65 11 54  0             429069.1109  -0.0178  0.050  -0.0179 0.50  
1050: 67 10 57  0   66 11 56  0             429072.5636   0.0170  0.050   0.0170 0.50  
1051: 67 11 57  0   66 10 56  0             429072.5636   0.0170  0.050   0.0170 0.50  
1052: 68 10 59  0   67  9 58  0             429075.8026   0.0561  0.050               
1053: 69  8 61  0   68  9 60  0             429078.6718   0.0035  0.050   0.0036 0.50  
1054: 69  9 61  0   68  8 60  0             429078.6718   0.0035  0.050   0.0036 0.50  
1055: 71  6 65  0   70  7 64  0             429083.3872  -0.0566  0.050  -0.0566 0.50  
1056: 71  7 65  0   70  6 64  0             429083.3872  -0.0566  0.050  -0.0566 0.50  
1057: 72  5 67  0   71  6 66  0             429085.1793  -0.0032  0.050   0.0251 0.24  
1058: 72  6 67  0   71  5 66  0             429085.1793  -0.0032  0.050   0.0251 0.24  
1059: 77  0 77  0   76  1 76  0             429085.1793   0.0504  0.050   0.0251 0.26  
1060: 77  1 77  0   76  0 76  0             429085.1793   0.0504  0.050   0.0251 0.26  
1061: 73  4 69  0   72  5 68  0             429086.5284   0.1156  0.050   0.0746 0.24  
1062: 73  5 69  0   72  4 68  0             429086.5284   0.1156  0.050   0.0746 0.24  
1063: 76  1 75  0   75  2 74  0             429086.5284   0.0361  0.050   0.0746 0.26  
1064: 76  2 75  0   75  1 74  0             429086.5284   0.0361  0.050   0.0746 0.26  
1065: 74  3 71  0   73  4 70  0             429087.1138   0.0352  0.050   0.0125 0.25  
1066: 74  4 71  0   73  3 70  0             429087.1138   0.0352  0.050   0.0125 0.25  
1067: 75  2 73  0   74  3 72  0             429087.1138  -0.0098  0.050   0.0125 0.25  
1068: 75  3 73  0   74  2 72  0             429087.1138  -0.0098  0.050   0.0125 0.25  
1069: 48 29 19  0   47 30 18  0             429107.7394   0.0011  0.050   0.0011 0.50  
1070: 48 30 19  0   47 29 18  0             429107.7394   0.0011  0.050   0.0011 0.50  
1071: 47 30 17  0   46 31 16  0             429150.9242   0.0357  0.050   0.0357 0.50  
1072: 47 31 17  0   46 30 16  0             429150.9242   0.0357  0.050   0.0357 0.50  
1073: 29 10 19  0   28  9 20  0             429208.9242  -0.0391  0.050  -0.0392 0.50  
1074: 29 11 19  0   28  8 20  0             429208.9242  -0.0391  0.050  -0.0392 0.50  
1075: 46 31 15  0   45 32 14  0             429223.2315   0.0645  0.050   0.0645 0.50  
1076: 46 32 15  0   45 31 14  0             429223.2315   0.0645  0.050   0.0645 0.50  
1077: 45 32 13  0   44 33 12  0             429353.1087  -0.0379  0.050  -0.0399 0.50  
1078: 45 33 13  0   44 32 12  0             429353.1087  -0.0418  0.050  -0.0399 0.50  
1079: 44 33 11  0   43 34 10  0             429613.1787  -0.0373  0.050               
1080: 44 34 11  0   43 33 10  0             429614.3960  -0.0176  0.050               
1081: 43 34  9  0   42 35  8  0             430159.4133  -0.0400  0.050               
1082: 43 35  9  0   42 34  8  0             430333.1537  -0.0379  0.050               
1083: 39 36  4  0   38 35  3  0             431312.9050  -0.0598  0.050               
1084: 36 31  6  0   35 28  7  0             432602.9153   0.0601  0.050               
1085: 39 36  3  0   38 35  4  0             433240.4709   0.0594  0.050               
1086: 39 37  3  0   38 36  2  0             433434.9128  -0.0324  0.050               
1087: 35 27  8  0   34 26  9  0             433515.0688   0.0154  0.050               
1088: 39 37  2  0   38 36  3  0             433589.6765  -0.0291  0.050               
1089: 34 24 10  0   33 23 11  0             434125.6316  -0.0422  0.050  -0.0476 0.50  
1090: 34 25 10  0   33 22 11  0             434125.6316  -0.0529  0.050  -0.0476 0.50  
1091: 55 23 32  0   54 24 31  0             434566.9652  -0.0540  0.050   0.0312 0.25  
1092: 55 24 32  0   54 23 31  0             434566.9652  -0.0540  0.050   0.0312 0.25  
1093: 56 22 34  0   55 23 33  0             434566.9652   0.1158  0.050   0.0312 0.25  
1094: 56 23 34  0   55 22 33  0             434566.9652   0.1158  0.050   0.0312 0.25  
1095: 57 21 36  0   56 22 35  0             434567.7456  -0.0041  0.050  -0.0042 0.50  
1096: 57 22 36  0   56 21 35  0             434567.7456  -0.0041  0.050  -0.0042 0.50  
1097: 54 24 30  0   53 25 29  0             434568.6356   0.0497  0.050   0.0497 0.50  
1098: 54 25 30  0   53 24 29  0             434568.6356   0.0497  0.050   0.0497 0.50  
1099: 58 20 38  0   57 21 37  0             434569.4948   0.0148  0.050   0.0148 0.50  
1100: 58 21 38  0   57 20 37  0             434569.4948   0.0148  0.050   0.0148 0.50  
1101: 53 25 28  0   52 26 27  0             434571.9509  -0.0591  0.050   0.0205 0.24  
1102: 53 26 28  0   52 25 27  0             434571.9509  -0.0591  0.050   0.0205 0.24  
1103: 59 19 40  0   58 20 39  0             434571.9509   0.0955  0.050   0.0205 0.26  
1104: 59 20 40  0   58 19 39  0             434571.9509   0.0955  0.050   0.0205 0.26  
1105: 60 18 42  0   59 19 41  0             434574.7202  -0.0094  0.050  -0.0094 0.50  
1106: 60 19 42  0   59 18 41  0             434574.7202  -0.0094  0.050  -0.0094 0.50  
1107: 52 26 26  0   51 27 25  0             434577.9838   0.0145  0.050   0.0079 0.24  
1108: 52 27 26  0   51 26 25  0             434577.9838   0.0145  0.050   0.0079 0.24  
1109: 61 17 44  0   60 18 43  0             434577.9838   0.0017  0.050   0.0079 0.26  
1110: 61 18 44  0   60 17 43  0             434577.9838   0.0017  0.050   0.0079 0.26  
1111: 62 16 46  0   61 17 45  0             434581.5298   0.0201  0.050   0.0201 0.50  
1112: 62 17 46  0   61 16 45  0             434581.5298   0.0201  0.050   0.0201 0.50  
1113: 63 15 48  0   62 16 47  0             434585.2219  -0.0006  0.050  -0.0007 0.50  
1114: 63 16 48  0   62 15 47  0             434585.2219  -0.0006  0.050  -0.0007 0.50  
1115: 51 27 24  0   50 28 23  0             434587.5617   0.0600  0.050   0.0601 0.50  
1116: 51 28 24  0   50 27 23  0             434587.5617   0.0600  0.050   0.0601 0.50  
1117: 64 14 50  0   63 15 49  0             434589.0394  -0.0004  0.050  -0.0004 0.50  
1118: 64 15 50  0   63 14 49  0             434589.0394  -0.0004  0.050  -0.0004 0.50  
1119: 65 13 52  0   64 14 51  0             434592.8860  -0.0010  0.050  -0.0011 0.50  
1120: 65 14 52  0   64 13 51  0             434592.8860  -0.0010  0.050  -0.0011 0.50  
1121: 66 12 54  0   65 13 53  0             434596.7106   0.0156  0.050   0.0156 0.50  
1122: 66 13 54  0   65 12 53  0             434596.7106   0.0156  0.050   0.0156 0.50  
1123: 67 11 56  0   66 12 55  0             434600.4241   0.0265  0.050   0.0266 0.50  
1124: 67 12 56  0   66 11 55  0             434600.4241   0.0265  0.050   0.0266 0.50  
1125: 50 28 22  0   49 29 21  0             434602.3316   0.0590  0.050   0.0591 0.50  
1126: 50 29 22  0   49 28 21  0             434602.3316   0.0590  0.050   0.0591 0.50  
1127: 68 10 58  0   67 11 57  0             434603.9431   0.0115  0.050   0.0115 0.50  
1128: 68 11 58  0   67 10 57  0             434603.9431   0.0115  0.050   0.0115 0.50  
1129: 69  9 60  0   68 10 59  0             434607.3171   0.0810  0.050   0.0810 0.50  
1130: 69 10 60  0   68  9 59  0             434607.3171   0.0810  0.050   0.0810 0.50  
1131: 70  8 62  0   69  9 61  0             434610.2973   0.0461  0.050   0.0461 0.50  
1132: 70  9 62  0   69  8 61  0             434610.2973   0.0461  0.050   0.0461 0.50  
1133: 71  7 64  0   70  8 63  0             434612.9656   0.0470  0.050   0.0471 0.50  
1134: 71  8 64  0   70  7 63  0             434612.9656   0.0470  0.050   0.0471 0.50  
1135: 72  6 66  0   71  7 65  0             434615.1770  -0.0033  0.050  -0.0034 0.50  
1136: 72  7 66  0   71  6 65  0             434615.1770  -0.0033  0.050  -0.0034 0.50  
1137: 74  4 70  0   73  5 69  0             434618.3730   0.1132  0.050   0.0278 0.24  
1138: 74  5 70  0   73  4 69  0             434618.3730   0.1132  0.050   0.0278 0.24  
1139: 77  1 76  0   76  2 75  0             434618.3730  -0.0519  0.050   0.0278 0.26  
1140: 77  2 76  0   76  1 75  0             434618.3730  -0.0519  0.050   0.0278 0.26  
1141: 75  3 72  0   74  4 71  0             434619.0133   0.0485  0.050   0.0113 0.25  
1142: 75  4 72  0   74  3 71  0             434619.0133   0.0485  0.050   0.0113 0.25  
1143: 76  2 74  0   75  3 73  0             434619.0133  -0.0251  0.050   0.0113 0.25  
1144: 76  3 74  0   75  2 73  0             434619.0133  -0.0251  0.050   0.0113 0.25  
1145: 49 29 20  0   48 30 19  0             434625.0708  -0.0177  0.050  -0.0177 0.50  
1146: 49 30 20  0   48 29 19  0             434625.0708  -0.0177  0.050  -0.0177 0.50  
1147: 31 15 16  0   30 14 17  0             434642.9280  -0.0328  0.050  -0.0329 0.50  
1148: 31 16 16  0   30 13 17  0             434642.9280  -0.0328  0.050  -0.0329 0.50  
1149: 48 30 18  0   47 31 17  0             434661.0154   0.0566  0.050   0.0566 0.50  
1150: 48 31 18  0   47 30 17  0             434661.0154   0.0566  0.050   0.0566 0.50  
1151: 39 38  2  0   38 37  1  0             434677.6255  -0.0198  0.050               
1152: 39 38  1  0   38 37  2  0             434684.2851  -0.0120  0.050               
1153: 47 31 16  0   46 32 15  0             434719.4741   0.0092  0.050   0.0093 0.50  
1154: 47 32 16  0   46 31 15  0             434719.4741   0.0092  0.050   0.0093 0.50  
1155: 46 32 14  0   45 33 13  0             434820.6750   0.0483  0.050   0.0482 0.50  
1156: 46 33 14  0   45 32 13  0             434820.6750   0.0481  0.050   0.0482 0.50  
1157: 45 33 12  0   44 34 11  0             435011.6943   0.0674  0.050   0.0201 0.50  
1158: 45 34 12  0   44 33 11  0             435011.6943  -0.0272  0.050   0.0201 0.50  
1159: 44 34 10  0   43 35  9  0             435417.5536   0.0309  0.050               
1160: 44 35 10  0   43 34  9  0             435437.2746  -0.0251  0.050               
1161: 43 35  8  0   42 36  7  0             435814.7253   0.0760  0.050               
1162: 39 39  1  0   38 38  0  0             435827.0318   0.0819  0.050               
1163: 40 36  5  0   39 35  4  0             437023.3908  -0.0150  0.050               
1164: 39 35  4  0   38 34  5  0             437104.7625   0.0537  0.050               
1165: 36 30  7  0   35 27  8  0             438417.8272  -0.0383  0.050               
1166: 33 20 13  0   32 19 14  0             440001.1457  -0.0783  0.050  -0.0783 0.50  
1167: 33 21 13  0   32 18 14  0             440001.1457  -0.0783  0.050  -0.0783 0.50  
1168: 56 23 33  0   55 24 32  0             440095.3439   0.1254  0.050  -0.0198 0.25  
1169: 56 24 33  0   55 23 32  0             440095.3439   0.1254  0.050  -0.0198 0.25  
1170: 57 22 35  0   56 23 34  0             440095.3439  -0.1630  0.050  -0.0198 0.25  
1171: 57 23 35  0   56 22 34  0             440095.3439  -0.1630  0.050  -0.0198 0.25  
1172: 54 25 29  0   53 26 28  0             440098.8944  -0.0001  0.050   0.0276 0.24  
1173: 54 26 29  0   53 25 28  0             440098.8944  -0.0001  0.050   0.0276 0.24  
1174: 59 20 39  0   58 21 38  0             440098.8944   0.0540  0.050   0.0276 0.26  
1175: 59 21 39  0   58 20 38  0             440098.8944   0.0540  0.050   0.0276 0.26  
1176: 60 19 41  0   59 20 40  0             440101.4896  -0.0077  0.050  -0.0077 0.50  
1177: 60 20 41  0   59 19 40  0             440101.4896  -0.0077  0.050  -0.0077 0.50  
1178: 53 26 27  0   52 27 26  0             440103.8639   0.0174  0.050   0.0175 0.50  
1179: 53 27 27  0   52 26 26  0             440103.8639   0.0174  0.050   0.0175 0.50  
1180: 61 18 43  0   60 19 42  0             440104.6276   0.0067  0.050   0.0067 0.50  
1181: 61 19 43  0   60 18 42  0             440104.6276   0.0067  0.050   0.0067 0.50  
1182: 62 17 45  0   61 18 44  0             440108.0675  -0.0291  0.050  -0.0292 0.50  
1183: 62 18 45  0   61 17 44  0             440108.0675  -0.0291  0.050  -0.0292 0.50  
1184: 52 27 25  0   51 28 24  0             440111.8918  -0.0533  0.050   0.0092 0.24  
1185: 52 28 25  0   51 27 24  0             440111.8918  -0.0533  0.050   0.0092 0.24  
1186: 63 16 47  0   62 17 46  0             440111.8918   0.0650  0.050   0.0092 0.26  
1187: 63 17 47  0   62 16 46  0             440111.8918   0.0650  0.050   0.0092 0.26  
1188: 64 15 49  0   63 16 48  0             440115.6811  -0.0426  0.050  -0.0426 0.50  
1189: 64 16 49  0   63 15 48  0             440115.6811  -0.0426  0.050  -0.0426 0.50  
1190: 65 14 51  0   64 15 50  0             440119.6981  -0.0110  0.050  -0.0111 0.50  
1191: 65 15 51  0   64 14 50  0             440119.6981  -0.0110  0.050  -0.0111 0.50  
1192: 66 13 53  0   65 14 52  0             440123.6655  -0.0447  0.050  -0.0448 0.50  
1193: 66 14 53  0   65 13 52  0             440123.6655  -0.0447  0.050  -0.0448 0.50  
1194: 51 28 23  0   50 29 22  0             440124.6542   0.0885  0.050   0.0886 0.50  
1195: 51 29 23  0   50 28 22  0             440124.6542   0.0885  0.050   0.0886 0.50  
1196: 67 12 55  0   66 13 54  0             440127.7016   0.0430  0.050   0.0430 0.50  
1197: 67 13 55  0   66 12 54  0             440127.7016   0.0430  0.050   0.0430 0.50  
1198: 68 11 57  0   67 12 56  0             440131.5393   0.0502  0.050   0.0503 0.50  
1199: 68 12 57  0   67 11 56  0             440131.5393   0.0502  0.050   0.0503 0.50  
1200: 69 10 59  0   68 11 58  0             440135.0918  -0.0473  0.050  -0.0474 0.50  
1201: 69 11 59  0   68 10 58  0             440135.0918  -0.0473  0.050  -0.0474 0.50  
1202: 70  9 61  0   69 10 60  0             440138.5789   0.0309  0.050   0.0309 0.50  
1203: 70 10 61  0   69  9 60  0             440138.5789   0.0309  0.050   0.0309 0.50  
1204: 71  8 63  0   70  9 62  0             440141.5998  -0.0565  0.050  -0.0566 0.50  
1205: 71  9 63  0   70  8 62  0             440141.5998  -0.0565  0.050  -0.0566 0.50  
1206: 50 29 21  0   49 30 20  0             440144.2793   0.3106  0.050   0.0645 0.22  
1207: 50 30 21  0   49 29 20  0             440144.2793   0.3106  0.050   0.0645 0.22  
1208: 72  7 65  0   71  8 64  0             440144.2793  -0.1265  0.050   0.0645 0.28  
1209: 72  8 65  0   71  7 64  0             440144.2793  -0.1265  0.050   0.0645 0.28  
1210: 73  6 67  0   72  7 66  0             440146.7624   0.0234  0.050   0.0234 0.50  
1211: 73  7 67  0   72  6 66  0             440146.7624   0.0234  0.050   0.0234 0.50  
1212: 74  5 69  0   73  6 68  0             440148.7476   0.1488  0.050   0.0263 0.24  
1213: 74  6 69  0   73  5 68  0             440148.7476   0.1488  0.050   0.0263 0.24  
1214: 79  0 79  0   78  1 78  0             440148.7476  -0.0832  0.050   0.0263 0.26  
1215: 79  1 79  0   78  0 78  0             440148.7476  -0.0832  0.050   0.0263 0.26  
1216: 76  3 73  0   75  4 72  0             440150.7129   0.0400  0.050  -0.0116 0.25  
1217: 76  4 73  0   75  3 72  0             440150.7129   0.0400  0.050  -0.0116 0.25  
1218: 77  2 75  0   76  3 74  0             440150.7129  -0.0621  0.050  -0.0116 0.25  
1219: 77  3 75  0   76  2 74  0             440150.7129  -0.0621  0.050  -0.0116 0.25  
1220: 49 30 19  0   48 31 18  0             440174.1220   0.0492  0.050   0.0493 0.50  
1221: 49 31 19  0   48 30 18  0             440174.1220   0.0492  0.050   0.0493 0.50  
1222: 48 31 17  0   47 32 16  0             440222.1176   0.0086  0.050   0.0086 0.50  
1223: 48 32 17  0   47 31 16  0             440222.1176   0.0086  0.050   0.0086 0.50  
1224: 47 32 15  0   46 33 14  0             440302.4566  -0.0446  0.050  -0.0446 0.50  
1225: 47 33 15  0   46 32 14  0             440302.4566  -0.0446  0.050  -0.0446 0.50  
1226: 46 33 13  0   45 34 12  0             440447.1596   0.0220  0.050   0.0187 0.50  
1227: 46 34 13  0   45 33 12  0             440447.1596   0.0154  0.050   0.0187 0.50  
1228: 45 34 11  0   44 35 10  0             440736.9970  -0.0408  0.050               
1229: 44 35  9  0   43 36  8  0             441326.9742   0.0543  0.050               
1230: 40 37  4  0   39 36  3  0             442713.7277   0.0063  0.050               
1231: 40 37  3  0   39 36  4  0             444211.9951   0.0016  0.050               
1232: 36 29  8  0   35 26  9  0             444456.2224   0.0328  0.050               
1233: 40 38  3  0   39 37  2  0             444632.9472  -0.0287  0.050               
1234: 35 25 10  0   34 24 11  0             445122.2828  -0.0783  0.050  -0.0878 0.50  
1235: 35 26 10  0   34 23 11  0             445122.2828  -0.0973  0.050  -0.0878 0.50  
1236: 34 22 12  0   33 21 13  0             445424.8195  -0.0679  0.050               
1237: 33 19 14  0   32 18 15  0             445589.0960  -0.0075  0.050  -0.0076 0.50  
1238: 33 20 14  0   32 17 15  0             445589.0960  -0.0075  0.050  -0.0076 0.50  
1239: 56 24 32  0   55 25 31  0             445623.7673  -0.0068  0.050   0.0592 0.17  
1240: 56 25 32  0   55 24 31  0             445623.7673  -0.0068  0.050   0.0592 0.17  
1241: 57 23 34  0   56 24 33  0             445623.7673   0.4550  0.050   0.0592 0.17  
1242: 57 24 34  0   56 23 33  0             445623.7673   0.4550  0.050   0.0592 0.17  
1243: 58 22 36  0   57 23 35  0             445623.7673  -0.2664  0.050   0.0592 0.17  
1244: 58 23 36  0   57 22 35  0             445623.7673  -0.2664  0.050   0.0592 0.17  
1245: 55 25 30  0   54 26 29  0             445625.7358  -0.0409  0.050   0.0097 0.25  
1246: 55 26 30  0   54 25 29  0             445625.7358  -0.0409  0.050   0.0097 0.25  
1247: 59 21 38  0   58 22 37  0             445625.7358   0.0586  0.050   0.0097 0.25  
1248: 59 22 38  0   58 21 37  0             445625.7358   0.0586  0.050   0.0097 0.25  
1249: 60 20 40  0   59 21 39  0             445628.0472   0.0041  0.050   0.0042 0.50  
1250: 60 21 40  0   59 20 39  0             445628.0472   0.0041  0.050   0.0042 0.50  
1251: 54 26 28  0   53 27 27  0             445629.8521   0.0259  0.050   0.0260 0.50  
1252: 54 27 28  0   53 26 27  0             445629.8521   0.0259  0.050   0.0260 0.50  
1253: 61 19 42  0   60 20 41  0             445630.9628  -0.0113  0.050  -0.0114 0.50  
1254: 61 20 42  0   60 19 41  0             445630.9628  -0.0113  0.050  -0.0114 0.50  
1255: 62 18 44  0   61 19 43  0             445634.3637   0.0215  0.050   0.0216 0.50  
1256: 62 19 44  0   61 18 43  0             445634.3637   0.0215  0.050   0.0216 0.50  
1257: 53 27 26  0   52 28 25  0             445636.7038   0.0348  0.050   0.0348 0.50  
1258: 53 28 26  0   52 27 25  0             445636.7038   0.0348  0.050   0.0348 0.50  
1259: 63 17 46  0   62 18 45  0             445638.0115  -0.0267  0.050  -0.0268 0.50  
1260: 63 18 46  0   62 17 45  0             445638.0115  -0.0267  0.050  -0.0268 0.50  
1261: 64 16 48  0   63 17 47  0             445641.9579  -0.0103  0.050  -0.0104 0.50  
1262: 64 17 48  0   63 16 47  0             445641.9579  -0.0103  0.050  -0.0104 0.50  
1263: 65 15 50  0   64 16 49  0             445646.0798   0.0317  0.050   0.0318 0.50  
1264: 65 16 50  0   64 15 49  0             445646.0798   0.0317  0.050   0.0318 0.50  
1265: 52 28 24  0   51 29 23  0             445647.4926   0.0401  0.050   0.0401 0.50  
1266: 52 29 24  0   51 28 23  0             445647.4926   0.0401  0.050   0.0401 0.50  
1267: 66 14 52  0   65 15 51  0             445650.2243   0.0236  0.050   0.0237 0.50  
1268: 66 15 52  0   65 14 51  0             445650.2243   0.0236  0.050   0.0237 0.50  
1269: 67 13 54  0   66 14 53  0             445654.3324  -0.0222  0.050  -0.0223 0.50  
1270: 67 14 54  0   66 13 53  0             445654.3324  -0.0222  0.050  -0.0223 0.50  
1271: 68 12 56  0   67 13 55  0             445658.4247  -0.0182  0.050  -0.0183 0.50  
1272: 68 13 56  0   67 12 55  0             445658.4247  -0.0182  0.050  -0.0183 0.50  
1273: 69 11 58  0   68 12 57  0             445662.3408  -0.0602  0.050  -0.0603 0.50  
1274: 69 12 58  0   68 11 57  0             445662.3408  -0.0602  0.050  -0.0603 0.50  
1275: 51 29 22  0   50 30 21  0             445664.0665   0.0470  0.050   0.0471 0.50  
1276: 51 30 22  0   50 29 21  0             445664.0665   0.0470  0.050   0.0471 0.50  
1277: 70 10 60  0   69 11 59  0             445666.1828   0.0159  0.050   0.0159 0.50  
1278: 70 11 60  0   69 10 59  0             445666.1828   0.0159  0.050   0.0159 0.50  
1279: 71  9 62  0   70 10 61  0             445669.7254   0.0453  0.050   0.0453 0.50  
1280: 71 10 62  0   70  9 61  0             445669.7254   0.0453  0.050   0.0453 0.50  
1281: 72  8 64  0   71  9 63  0             445672.8614  -0.0201  0.050  -0.0201 0.50  
1282: 72  9 64  0   71  8 63  0             445672.8614  -0.0201  0.050  -0.0201 0.50  
1283: 73  7 66  0   72  8 65  0             445675.6964  -0.0166  0.050  -0.0167 0.50  
1284: 73  8 66  0   72  7 65  0             445675.6964  -0.0166  0.050  -0.0167 0.50  
1285: 74  6 68  0   73  7 67  0             445678.1249   0.0074  0.050   0.0075 0.50  
1286: 74  7 68  0   73  6 67  0             445678.1249   0.0074  0.050   0.0075 0.50  
1287: 75  5 70  0   74  6 69  0             445680.2354   0.1977  0.050   0.0005 0.24  
1288: 75  6 70  0   74  5 69  0             445680.2354   0.1977  0.050   0.0005 0.24  
1289: 80  0 80  0   79  1 79  0             445680.2354  -0.1769  0.050   0.0005 0.26  
1290: 80  1 80  0   79  0 79  0             445680.2354  -0.1769  0.050   0.0005 0.26  
1291: 77  3 74  0   76  4 73  0             445682.2346   0.0339  0.050  -0.0320 0.25  
1292: 77  4 74  0   76  3 73  0             445682.2346   0.0339  0.050  -0.0320 0.25  
1293: 78  2 76  0   77  3 75  0             445682.2346  -0.0968  0.050  -0.0320 0.25  
1294: 78  3 76  0   77  2 75  0             445682.2346  -0.0968  0.050  -0.0320 0.25  
1295: 50 30 20  0   49 31 19  0             445689.4726  -0.0071  0.050  -0.0071 0.50  
1296: 50 31 20  0   49 30 19  0             445689.4726  -0.0071  0.050  -0.0071 0.50  
1297: 49 31 18  0   48 32 17  0             445729.4083   0.0182  0.050   0.0183 0.50  
1298: 49 32 18  0   48 31 17  0             445729.4083   0.0182  0.050   0.0183 0.50  
1299: 48 32 16  0   47 33 15  0             445794.3555  -0.0374  0.050  -0.0375 0.50  
1300: 48 33 16  0   47 32 15  0             445794.3555  -0.0374  0.050  -0.0375 0.50  
1301: 40 39  2  0   39 38  1  0             445853.9483   0.0286  0.050               
1302: 40 39  1  0   39 38  2  0             445858.6780   0.0213  0.050               
1303: 47 33 14  0   46 34 13  0             445906.7383  -0.0331  0.050  -0.0334 0.50  
1304: 47 34 14  0   46 33 13  0             445906.7383  -0.0335  0.050  -0.0334 0.50  
1305: 46 34 12  0   45 35 11  0             446119.2760   0.0404  0.050  -0.0369 0.50  
1306: 46 35 12  0   45 34 11  0             446119.2760  -0.1143  0.050  -0.0369 0.50  
1307: 45 35 10  0   44 36  9  0             446569.4853  -0.0401  0.050               
1308: 45 36 10  0   44 35  9  0             446599.0275  -0.0132  0.050               
1309: 44 36  8  0   43 37  7  0             446861.9228   0.0511  0.050               
1310: 40 40  0  0   39 39  1  0             447001.5662  -0.0181  0.050   0.0242 0.50  
1311: 40 40  1  0   39 39  0  0             447001.5662   0.0665  0.050   0.0242 0.50  
1312: 44 37  8  0   43 36  7  0             449045.1968   0.0064  0.050               
1313: 35 24 11  0   34 23 12  0             450804.3479   0.0752  0.050   0.0750 0.50  
1314: 35 25 11  0   34 22 12  0             450804.3479   0.0746  0.050   0.0750 0.50  
1315: 34 21 13  0   33 20 14  0             451033.4639  -0.0865  0.050  -0.0866 0.50  
1316: 34 22 13  0   33 19 14  0             451033.4639  -0.0865  0.050  -0.0866 0.50  
1317: 57 24 33  0   56 25 32  0             451151.2931   0.0411  0.050   0.0226 0.25  
1318: 57 25 33  0   56 24 32  0             451151.2931   0.0411  0.050   0.0226 0.25  
1319: 58 23 35  0   57 24 34  0             451151.2931   0.0042  0.050   0.0226 0.25  
1320: 58 24 35  0   57 23 34  0             451151.2931   0.0042  0.050   0.0226 0.25  
1321: 56 25 31  0   55 26 30  0             451152.5452  -0.0837  0.050   0.0209 0.25  
1322: 56 26 31  0   55 25 30  0             451152.5452  -0.0837  0.050   0.0209 0.25  
1323: 59 22 37  0   58 23 36  0             451152.5452   0.1233  0.050   0.0209 0.25  
1324: 59 23 37  0   58 22 36  0             451152.5452   0.1233  0.050   0.0209 0.25  
1325: 60 21 39  0   59 22 38  0             451154.4216   0.0072  0.050   0.0073 0.50  
1326: 60 22 39  0   59 21 38  0             451154.4216   0.0072  0.050   0.0073 0.50  
1327: 55 26 29  0   54 27 28  0             451155.8328  -0.0297  0.050  -0.0297 0.50  
1328: 55 27 29  0   54 26 28  0             451155.8328  -0.0297  0.050  -0.0297 0.50  
1329: 61 20 41  0   60 21 40  0             451157.0352  -0.0480  0.050  -0.0481 0.50  
1330: 61 21 41  0   60 20 40  0             451157.0352  -0.0480  0.050  -0.0481 0.50  
1331: 62 19 43  0   61 20 42  0             451160.2542  -0.0281  0.050  -0.0282 0.50  
1332: 62 20 43  0   61 19 42  0             451160.2542  -0.0281  0.050  -0.0282 0.50  
1333: 54 27 27  0   53 28 26  0             451161.5981   0.0040  0.050   0.0040 0.50  
1334: 54 28 27  0   53 27 26  0             451161.5981   0.0040  0.050   0.0040 0.50  
1335: 63 18 45  0   62 19 44  0             451163.9115   0.0211  0.050   0.0212 0.50  
1336: 63 19 45  0   62 18 44  0             451163.9115   0.0211  0.050   0.0212 0.50  
1337: 64 17 47  0   63 18 46  0             451167.8554   0.0515  0.050   0.0515 0.50  
1338: 64 18 47  0   63 17 46  0             451167.8554   0.0515  0.050   0.0515 0.50  
1339: 65 16 49  0   64 17 48  0             451171.9701   0.0382  0.050   0.0382 0.50  
1340: 65 17 49  0   64 16 48  0             451171.9701   0.0382  0.050   0.0382 0.50  
1341: 66 15 51  0   65 16 50  0             451176.1988   0.0059  0.050   0.0060 0.50  
1342: 66 16 51  0   65 15 50  0             451176.1988   0.0059  0.050   0.0060 0.50  
1343: 67 14 53  0   66 15 52  0             451180.5287   0.0171  0.050   0.0171 0.50  
1344: 67 15 53  0   66 14 52  0             451180.5287   0.0171  0.050   0.0171 0.50  
1345: 52 29 23  0   51 30 22  0             451184.9094  -0.0598  0.050   0.0207 0.23  
1346: 52 30 23  0   51 29 22  0             451184.9094  -0.0598  0.050   0.0207 0.23  
1347: 68 13 55  0   67 14 54  0             451184.9094   0.0913  0.050   0.0207 0.27  
1348: 68 14 55  0   67 13 54  0             451184.9094   0.0913  0.050   0.0207 0.27  
1349: 69 12 57  0   68 13 56  0             451189.0372  -0.0086  0.050  -0.0087 0.50  
1350: 69 13 57  0   68 12 56  0             451189.0372  -0.0086  0.050  -0.0087 0.50  
1351: 70 11 59  0   69 12 58  0             451193.1777   0.0464  0.050   0.0465 0.50  
1352: 70 12 59  0   69 11 58  0             451193.1777   0.0464  0.050   0.0465 0.50  
1353: 71 10 61  0   70 11 60  0             451197.0449   0.0323  0.050   0.0324 0.50  
1354: 71 11 61  0   70 10 60  0             451197.0449   0.0323  0.050   0.0324 0.50  
1355: 72  9 63  0   71 10 62  0             451200.6542   0.0243  0.050   0.0244 0.50  
1356: 72 10 63  0   71  9 62  0             451200.6542   0.0243  0.050   0.0244 0.50  
1357: 73  8 65  0   72  9 64  0             451203.9955   0.0712  0.050   0.0713 0.50  
1358: 73  9 65  0   72  8 64  0             451203.9955   0.0712  0.050   0.0713 0.50  
1359: 51 30 21  0   50 31 20  0             451206.8047   0.1723  0.050   0.0581 0.22  
1360: 51 31 21  0   50 30 20  0             451206.8047   0.1723  0.050   0.0581 0.22  
1361: 74  7 67  0   73  8 66  0             451206.8047  -0.0331  0.050   0.0581 0.28  
1362: 74  8 67  0   73  7 66  0             451206.8047  -0.0331  0.050   0.0581 0.28  
1363: 75  6 69  0   74  7 68  0             451209.3341   0.0207  0.050   0.0208 0.50  
1364: 75  7 69  0   74  6 68  0             451209.3341   0.0207  0.050   0.0208 0.50  
1365: 76  5 71  0   75  6 70  0             451211.4937   0.1996  0.050   0.0151 0.32  
1366: 76  6 71  0   75  5 70  0             451211.4937   0.1996  0.050   0.0151 0.32  
1367: 81  1 81  0   80  0 80  0             451211.4937  -0.3175  0.050   0.0151 0.36  
1368: 81  0 81  0   80  1 80  0             451211.7397  -0.0714  0.050               
1369: 78  3 75  0   77  4 74  0             451213.6256   0.0796  0.050  -0.0009 0.25  
1370: 78  4 75  0   77  3 74  0             451213.6256   0.0796  0.050  -0.0009 0.25  
1371: 79  2 77  0   78  3 76  0             451213.6256  -0.0796  0.050  -0.0009 0.25  
1372: 79  3 77  0   78  2 76  0             451213.6256  -0.0796  0.050  -0.0009 0.25  
1373: 50 31 19  0   49 32 18  0             451240.0749  -0.0436  0.050  -0.0436 0.50  
1374: 50 32 19  0   49 31 18  0             451240.0749  -0.0436  0.050  -0.0436 0.50  
1375: 49 32 17  0   48 33 16  0             451293.3964  -0.0482  0.050  -0.0483 0.50  
1376: 49 33 17  0   48 32 16  0             451293.3964  -0.0482  0.050  -0.0483 0.50  
1377: 31 12 19  0   30 11 20  0             451321.9326  -0.0861  0.050  -0.0861 0.50  
1378: 31 13 19  0   30 10 20  0             451321.9326  -0.0861  0.050  -0.0861 0.50  
1379: 48 33 15  0   47 34 14  0             451382.6999   0.0719  0.050   0.0719 0.50  
1380: 48 34 15  0   47 33 14  0             451382.6999   0.0719  0.050   0.0719 0.50  
1381: 47 34 13  0   46 35 12  0             451543.2142   0.0313  0.050   0.0257 0.50  
1382: 47 35 13  0   46 34 12  0             451543.2142   0.0201  0.050   0.0257 0.50  
1383: 46 35 11  0   45 36 10  0             451865.5062  -0.0402  0.050               
1384: 46 36 11  0   45 35 10  0             451868.4149  -0.0592  0.050               
1385: 45 36  9  0   44 37  8  0             452494.7865  -0.0256  0.050               
1386: 41 38  3  0   40 37  4  0             455225.6766   0.0482  0.050               
1387: 37 29  8  0   36 28  9  0             455352.6111   0.0797  0.050               
1388: 41 39  3  0   40 38  2  0             455824.4375  -0.0145  0.050               
1389: 41 39  2  0   40 38  3  0             455908.6933   0.0075  0.050               
1390: 36 26 10  0   35 25 11  0             456112.5939  -0.0186  0.050               
1391: 35 23 12  0   34 22 13  0             456446.3015  -0.0318  0.050  -0.0319 0.50  
1392: 35 24 12  0   34 21 13  0             456446.3015  -0.0318  0.050  -0.0319 0.50  
1393: 34 20 14  0   33 19 15  0             456626.5051  -0.0271  0.050  -0.0272 0.50  
1394: 34 21 14  0   33 18 15  0             456626.5051  -0.0271  0.050  -0.0272 0.50  
1395: 57 25 32  0   56 26 31  0             456679.1420  -0.2855  0.050   0.0762 0.17  
1396: 57 26 32  0   56 25 31  0             456679.1420  -0.2855  0.050   0.0762 0.17  
1397: 58 24 34  0   57 25 33  0             456679.1420   0.5108  0.050   0.0762 0.17  
1398: 58 25 34  0   57 24 33  0             456679.1420   0.5108  0.050   0.0762 0.17  
1399: 59 23 36  0   58 24 35  0             456679.1420   0.0039  0.050   0.0762 0.17  
1400: 59 24 36  0   58 23 35  0             456679.1420   0.0039  0.050   0.0762 0.17  
1401: 60 22 38  0   59 23 37  0             456680.7514   0.0875  0.050   0.0876 0.50  
1402: 60 23 38  0   59 22 37  0             456680.7514   0.0875  0.050   0.0876 0.50  
1403: 56 26 30  0   55 27 29  0             456681.9471   0.0295  0.050   0.0296 0.50  
1404: 56 27 30  0   55 26 29  0             456681.9471   0.0295  0.050   0.0296 0.50  
1405: 61 21 40  0   60 22 39  0             456683.0001   0.0071  0.050   0.0072 0.50  
1406: 61 22 40  0   60 21 39  0             456683.0001   0.0071  0.050   0.0072 0.50  
1407: 62 20 42  0   61 21 41  0             456685.9205  -0.0362  0.050  -0.0362 0.50  
1408: 62 21 42  0   61 20 41  0             456685.9205  -0.0362  0.050  -0.0362 0.50  
1409: 55 27 28  0   54 28 27  0             456686.6334  -0.0230  0.050  -0.0231 0.50  
1410: 55 28 28  0   54 27 27  0             456686.6334  -0.0230  0.050  -0.0231 0.50  
1411: 63 19 44  0   62 20 43  0             456689.4453   0.0272  0.050   0.0272 0.50  
1412: 63 20 44  0   62 19 43  0             456689.4453   0.0272  0.050   0.0272 0.50  
1413: 64 18 46  0   63 19 45  0             456693.2867   0.0243  0.050   0.0244 0.50  
1414: 64 19 46  0   63 18 45  0             456693.2867   0.0243  0.050   0.0244 0.50  
1415: 54 28 26  0   53 29 25  0             456694.5487   0.0829  0.050   0.0830 0.50  
1416: 54 29 26  0   53 28 25  0             456694.5487   0.0829  0.050   0.0830 0.50  
1417: 65 17 48  0   64 18 47  0             456697.4102   0.0196  0.050   0.0197 0.50  
1418: 65 18 48  0   64 17 47  0             456697.4102   0.0196  0.050   0.0197 0.50  
1419: 66 16 50  0   65 17 49  0             456701.6692  -0.0455  0.050  -0.0456 0.50  
1420: 66 17 50  0   65 16 49  0             456701.6692  -0.0455  0.050  -0.0456 0.50  
1421: 53 29 24  0   52 30 23  0             456706.3984  -0.2115  0.050   0.0267 0.24  
1422: 53 30 24  0   52 29 23  0             456706.3984  -0.2115  0.050   0.0267 0.24  
1423: 67 15 52  0   66 16 51  0             456706.3984   0.2427  0.050   0.0267 0.26  
1424: 67 16 52  0   66 15 51  0             456706.3984   0.2427  0.050   0.0267 0.26  
1425: 68 14 54  0   67 15 53  0             456710.6613   0.0215  0.050   0.0216 0.50  
1426: 68 15 54  0   67 14 53  0             456710.6613   0.0215  0.050   0.0216 0.50  
1427: 69 13 56  0   68 14 55  0             456715.1216   0.0236  0.050   0.0237 0.50  
1428: 69 14 56  0   68 13 55  0             456715.1216   0.0236  0.050   0.0237 0.50  
1429: 70 12 58  0   69 13 57  0             456719.5167   0.0518  0.050   0.0519 0.50  
1430: 70 13 58  0   69 12 57  0             456719.5167   0.0518  0.050   0.0519 0.50  
1431: 71 11 60  0   70 12 59  0             456723.6418  -0.0353  0.050  -0.0353 0.50  
1432: 71 12 60  0   70 11 59  0             456723.6418  -0.0353  0.050  -0.0353 0.50  
1433: 52 30 22  0   51 31 21  0             456725.1295   0.0051  0.050   0.0051 0.50  
1434: 52 31 22  0   51 30 21  0             456725.1295   0.0051  0.050   0.0051 0.50  
1435: 72 10 62  0   71 11 61  0             456727.7158   0.0421  0.050   0.0421 0.50  
1436: 72 11 62  0   71 10 61  0             456727.7158   0.0421  0.050   0.0421 0.50  
1437: 73  9 64  0   72 10 63  0             456731.4258   0.0308  0.050   0.0309 0.50  
1438: 73 10 64  0   72  9 63  0             456731.4258   0.0308  0.050   0.0309 0.50  
1439: 74  8 66  0   73  9 65  0             456734.7407  -0.0415  0.050  -0.0416 0.50  
1440: 74  9 66  0   73  8 65  0             456734.7407  -0.0415  0.050  -0.0416 0.50  
1441: 75  7 68  0   74  8 67  0             456737.7722  -0.0055  0.050  -0.0056 0.50  
1442: 75  8 68  0   74  7 67  0             456737.7722  -0.0055  0.050  -0.0056 0.50  
1443: 76  6 70  0   75  7 69  0             456740.3299   0.0054  0.050   0.0054 0.50  
1444: 76  7 70  0   75  6 69  0             456740.3299   0.0054  0.050   0.0054 0.50  
1445: 51 31 20  0   50 32 19  0             456753.4227  -0.0239  0.050  -0.0240 0.50  
1446: 51 32 20  0   50 31 19  0             456753.4227  -0.0239  0.050  -0.0240 0.50  
1447: 50 32 18  0   49 33 17  0             456797.7349   0.0083  0.050   0.0083 0.50  
1448: 50 33 18  0   49 32 17  0             456797.7349   0.0083  0.050   0.0083 0.50  
1449: 48 34 14  0   47 35 13  0             456994.3194   0.0282  0.050   0.0279 0.50  
1450: 48 35 14  0   47 34 13  0             456994.3194   0.0275  0.050   0.0279 0.50  
1451: 41 40  2  0   40 39  1  0             457028.7420   0.0122  0.050               
1452: 41 40  1  0   40 39  2  0             457032.1430   0.0463  0.050               
1453: 47 35 12  0   46 36 11  0             457230.2553   0.1605  0.050   0.0355 0.50  
1454: 47 36 12  0   46 35 11  0             457230.2553  -0.0894  0.050   0.0355 0.50  
1455: 46 36 10  0   45 37  9  0             457727.6782   0.0555  0.050               
1456: 46 37 10  0   45 36  9  0             457771.1811  -0.0181  0.050               
1457: 45 37  8  0   44 38  7  0             457860.8408  -0.0031  0.050               
1458: 41 41  1  0   40 40  0  0             458174.9526   0.0734  0.050               
1459: 45 38  7  0   44 39  6  0             459337.9672  -0.0478  0.050               
1460: 38 32  7  0   37 29  8  0             460181.4036   0.0304  0.050               
1461: 45 38  8  0   44 37  7  0             460738.9760   0.0274  0.050               
1462: 42 38  5  0   41 37  4  0             460977.9555  -0.0716  0.050               
1463: 37 28  9  0   36 27 10  0             461299.8045  -0.0162  0.050               
1464: 39 33  6  0   38 32  7  0             461414.7857  -0.0344  0.050               
1465: 36 25 11  0   35 24 12  0             461810.3704  -0.0034  0.050  -0.0040 0.50  
1466: 36 26 11  0   35 23 12  0             461810.3704  -0.0045  0.050  -0.0040 0.50  
1467: 35 22 13  0   34 21 14  0             462062.3542  -0.0622  0.050  -0.0623 0.50  
1468: 35 23 13  0   34 20 14  0             462062.3542  -0.0622  0.050  -0.0623 0.50  
1469: 58 25 33  0   57 26 32  0             462206.0036  -0.1490  0.050  -0.0643 0.33  
1470: 58 26 33  0   57 25 32  0             462206.0036  -0.1490  0.050  -0.0643 0.33  
1471: 59 24 35  0   58 25 34  0             462206.0036   0.1051  0.050  -0.0643 0.33  
1472: 57 26 31  0   56 27 30  0             462207.9733   0.0136  0.050   0.0136 0.50  
1473: 57 27 31  0   56 26 30  0             462207.9733   0.0136  0.050   0.0136 0.50  
1474: 34 19 15  0   33 18 16  0             462208.7506   0.1322  0.050   0.0344 0.14  
1475: 34 20 15  0   33 17 16  0             462208.7506   0.1322  0.050   0.0344 0.14  
1476: 61 22 39  0   60 23 38  0             462208.7506  -0.0023  0.050   0.0344 0.36  
1477: 61 23 39  0   60 22 38  0             462208.7506  -0.0023  0.050   0.0344 0.36  
1478: 56 27 29  0   55 28 28  0             462211.6069  -0.1970  0.050   0.0040 0.25  
1479: 56 28 29  0   55 27 28  0             462211.6069  -0.1970  0.050   0.0040 0.25  
1480: 62 21 41  0   61 22 40  0             462211.6069   0.1989  0.050   0.0040 0.25  
1481: 62 22 41  0   61 21 40  0             462211.6069   0.1989  0.050   0.0040 0.25  
1482: 63 20 43  0   62 21 42  0             462214.6400  -0.0192  0.050  -0.0192 0.50  
1483: 63 21 43  0   62 20 42  0             462214.6400  -0.0192  0.050  -0.0192 0.50  
1484: 55 28 27  0   54 29 26  0             462218.4172   0.0276  0.050   0.0336 0.24  
1485: 55 29 27  0   54 28 26  0             462218.4172   0.0276  0.050   0.0336 0.24  
1486: 64 19 45  0   63 20 44  0             462218.4172   0.0392  0.050   0.0336 0.26  
1487: 64 20 45  0   63 19 44  0             462218.4172   0.0392  0.050   0.0336 0.26  
1488: 65 18 47  0   64 19 46  0             462222.4799   0.0248  0.050   0.0249 0.50  
1489: 65 19 47  0   64 18 46  0             462222.4799   0.0248  0.050   0.0249 0.50  
1490: 66 17 49  0   65 18 48  0             462226.8205   0.0250  0.050   0.0250 0.50  
1491: 66 18 49  0   65 17 48  0             462226.8205   0.0250  0.050   0.0250 0.50  
1492: 54 29 25  0   53 30 24  0             462228.8123   0.0326  0.050   0.0326 0.50  
1493: 54 30 25  0   53 29 24  0             462228.8123   0.0326  0.050   0.0326 0.50  
1494: 67 16 51  0   66 17 50  0             462231.3116  -0.0026  0.050  -0.0027 0.50  
1495: 67 17 51  0   66 16 50  0             462231.3116  -0.0026  0.050  -0.0027 0.50  
1496: 68 15 53  0   67 16 52  0             462235.9738   0.0398  0.050   0.0398 0.50  
1497: 68 16 53  0   67 15 52  0             462235.9738   0.0398  0.050   0.0398 0.50  
1498: 69 14 55  0   68 15 54  0             462240.5518  -0.0307  0.050  -0.0307 0.50  
1499: 69 15 55  0   68 14 54  0             462240.5518  -0.0307  0.050  -0.0307 0.50  
1500: 70 13 57  0   69 14 56  0             462245.1159  -0.0761  0.050  -0.0761 0.50  
1501: 70 14 57  0   69 13 56  0             462245.1159  -0.0761  0.050  -0.0761 0.50  
1502: 72 11 61  0   71 12 60  0             462254.0994   0.0629  0.050   0.0629 0.50  
1503: 72 12 61  0   71 11 60  0             462254.0994   0.0629  0.050   0.0629 0.50  
1504: 73 10 63  0   72 11 62  0             462258.1675   0.0192  0.050   0.0193 0.50  
1505: 73 11 63  0   72 10 62  0             462258.1675   0.0192  0.050   0.0193 0.50  
1506: 74  9 65  0   73 10 64  0             462262.0450   0.0716  0.050   0.0716 0.50  
1507: 74 10 65  0   73  9 64  0             462262.0450   0.0716  0.050   0.0716 0.50  
1508: 75  8 67  0   74  9 66  0             462265.4538   0.0004  0.050   0.0005 0.50  
1509: 75  9 67  0   74  8 66  0             462265.4538   0.0004  0.050   0.0005 0.50  
1510: 52 31 21  0   51 32 20  0             462268.6314  -0.1255  0.050  -0.0016 0.23  
1511: 52 32 21  0   51 31 20  0             462268.6314  -0.1255  0.050  -0.0016 0.23  
1512: 76  7 69  0   75  8 68  0             462268.6314   0.1005  0.050  -0.0016 0.27  
1513: 76  8 69  0   75  7 68  0             462268.6314   0.1005  0.050  -0.0016 0.27  
1514: 77  6 71  0   76  7 70  0             462271.1946   0.0460  0.050   0.0460 0.50  
1515: 77  7 71  0   76  6 70  0             462271.1946   0.0460  0.050   0.0460 0.50  
1516: 78  5 73  0   77  6 72  0             462273.2732   0.0231  0.050   0.0231 0.50  
1517: 78  6 73  0   77  5 72  0             462273.2732   0.0231  0.050   0.0231 0.50  
1518: 80  3 77  0   79  4 76  0             462275.7154   0.0356  0.050   0.0687 0.16  
1519: 80  4 77  0   79  3 76  0             462275.7154   0.0356  0.050   0.0687 0.16  
1520: 81  2 79  0   80  3 78  0             462275.7154  -0.1804  0.050   0.0687 0.17  
1521: 81  3 79  0   80  2 78  0             462275.7154  -0.1804  0.050   0.0687 0.17  
1522: 82  1 81  0   81  2 80  0             462275.7154   0.3435  0.050   0.0687 0.17  
1523: 82  2 81  0   81  1 80  0             462275.7154   0.3435  0.050   0.0687 0.17  
1524: 51 32 19  0   50 33 18  0             462305.8983   0.0003  0.050   0.0003 0.50  
1525: 51 33 19  0   50 32 18  0             462305.8983   0.0003  0.050   0.0003 0.50  
1526: 50 33 17  0   49 34 16  0             462364.9395  -0.0007  0.050  -0.0008 0.50  
1527: 50 34 17  0   49 33 16  0             462364.9395  -0.0007  0.050  -0.0008 0.50  
1528: 49 34 15  0   48 35 14  0             462463.6917   0.0597  0.050   0.0597 0.50  
1529: 49 35 15  0   48 34 14  0             462463.6917   0.0597  0.050   0.0597 0.50  
1530: 48 35 13  0   47 36 12  0             462641.5082   0.0584  0.050   0.0490 0.50  
1531: 48 36 13  0   47 35 12  0             462641.5082   0.0396  0.050   0.0490 0.50  
1532: 47 36 11  0   46 37 10  0             462999.0073  -0.0501  0.050               
1533: 47 37 11  0   46 36 10  0             463003.5585  -0.0001  0.050               
1534: 46 37  9  0   45 38  8  0             463660.2397  -0.0828  0.050               
1535: 46 38  9  0   45 37  8  0             464148.5929   0.0388  0.050               
1536: 42 39  4  0   41 38  3  0             465385.0062  -0.0129  0.050               
1537: 38 30  8  0   37 29  9  0             466248.4720  -0.0016  0.050               
1538: 38 31  8  0   37 28  9  0             466283.9800   0.0769  0.050               
1539: 42 40  3  0   41 39  2  0             467010.6511   0.0105  0.050               
1540: 42 40  2  0   41 39  3  0             467072.4961   0.0123  0.050               
1541: 37 27 10  0   36 26 11  0             467096.1150   0.0360  0.050               
1542: 36 24 12  0   35 23 13  0             467463.4667  -0.0651  0.050  -0.0652 0.50  
1543: 36 25 12  0   35 22 13  0             467463.4667  -0.0651  0.050  -0.0652 0.50  
1544: 35 21 14  0   34 20 15  0             467660.9278  -0.0103  0.050  -0.0104 0.50  
1545: 35 22 14  0   34 19 15  0             467660.9278  -0.0103  0.050  -0.0104 0.50  
1546: 59 25 34  0   58 26 33  0             467732.8865   0.0991  0.050  -0.0290 0.25  
1547: 59 26 34  0   58 25 33  0             467732.8865   0.0991  0.050  -0.0290 0.25  
1548: 60 24 36  0   59 25 35  0             467732.8865  -0.1560  0.050  -0.0290 0.25  
1549: 60 25 36  0   59 24 35  0             467732.8865  -0.1560  0.050  -0.0290 0.25  
1550: 57 27 30  0   56 28 29  0             467736.8829  -0.1104  0.050   0.0464 0.25  
1551: 57 28 30  0   56 27 29  0             467736.8829  -0.1104  0.050   0.0464 0.25  
1552: 62 22 40  0   61 23 39  0             467736.8829   0.1996  0.050   0.0464 0.25  
1553: 62 23 40  0   61 22 39  0             467736.8829   0.1996  0.050   0.0464 0.25  
1554: 63 21 42  0   62 22 41  0             467739.5995  -0.0552  0.050  -0.0553 0.50  
1555: 63 22 42  0   62 21 41  0             467739.5995  -0.0552  0.050  -0.0553 0.50  
1556: 56 28 28  0   55 29 27  0             467742.5559   0.0669  0.050   0.0669 0.50  
1557: 56 29 28  0   55 28 27  0             467742.5559   0.0669  0.050   0.0669 0.50  
1558: 64 20 44  0   63 21 43  0             467743.1727  -0.0143  0.050  -0.0143 0.50  
1559: 64 21 44  0   63 20 43  0             467743.1727  -0.0143  0.050  -0.0143 0.50  
1560: 65 19 46  0   64 20 45  0             467747.1602   0.0016  0.050   0.0016 0.50  
1561: 65 20 46  0   64 19 45  0             467747.1602   0.0016  0.050   0.0016 0.50  
1562: 55 29 26  0   54 30 25  0             467751.3769   0.0259  0.050  -0.0327 0.24  
1563: 55 30 26  0   54 29 25  0             467751.3769   0.0259  0.050  -0.0327 0.24  
1564: 66 18 48  0   65 19 47  0             467751.3769  -0.0886  0.050  -0.0327 0.26  
1565: 66 19 48  0   65 18 47  0             467751.3769  -0.0886  0.050  -0.0327 0.26  
1566: 67 17 50  0   66 18 49  0             467755.9827  -0.0334  0.050  -0.0334 0.50  
1567: 67 18 50  0   66 17 49  0             467755.9827  -0.0334  0.050  -0.0334 0.50  
1568: 68 16 52  0   67 17 51  0             467760.7201  -0.0079  0.050  -0.0079 0.50  
1569: 68 17 52  0   67 16 51  0             467760.7201  -0.0079  0.050  -0.0079 0.50  
1570: 54 30 24  0   53 31 23  0             467765.2790   0.3079  0.050   0.0209 0.24  
1571: 54 31 24  0   53 30 23  0             467765.2790   0.3079  0.050   0.0209 0.24  
1572: 69 15 54  0   68 16 53  0             467765.2790  -0.2464  0.050   0.0209 0.26  
1573: 69 16 54  0   68 15 53  0             467765.2790  -0.2464  0.050   0.0209 0.26  
1574: 71 13 58  0   70 14 57  0             467775.0532  -0.0446  0.050  -0.0446 0.50  
1575: 71 14 58  0   70 13 57  0             467775.0532  -0.0446  0.050  -0.0446 0.50  
1576: 72 12 60  0   71 13 59  0             467779.6983  -0.0432  0.050  -0.0433 0.50  
1577: 72 13 60  0   71 12 59  0             467779.6983  -0.0432  0.050  -0.0433 0.50  
1578: 73 11 62  0   72 12 61  0             467784.2194   0.0124  0.050   0.0124 0.50  
1579: 73 12 62  0   72 11 61  0             467784.2194   0.0124  0.050   0.0124 0.50  
1580: 53 31 22  0   52 32 21  0             467785.6571   0.0656  0.050   0.0656 0.50  
1581: 53 32 22  0   52 31 21  0             467785.6571   0.0656  0.050   0.0656 0.50  
1582: 74 10 64  0   73 11 63  0             467788.4317  -0.0019  0.050  -0.0020 0.50  
1583: 74 11 64  0   73 10 63  0             467788.4317  -0.0019  0.050  -0.0020 0.50  
1584: 75  9 66  0   74 10 65  0             467792.3605  -0.0020  0.050  -0.0020 0.50  
1585: 75 10 66  0   74  9 65  0             467792.3605  -0.0020  0.050  -0.0020 0.50  
1586: 76  8 68  0   75  9 67  0             467795.9333  -0.0020  0.050  -0.0020 0.50  
1587: 76  9 68  0   75  8 67  0             467795.9333  -0.0020  0.050  -0.0020 0.50  
1588: 77  7 70  0   76  8 69  0             467799.0985   0.0039  0.050   0.0039 0.50  
1589: 77  8 70  0   76  7 69  0             467799.0985   0.0039  0.050   0.0039 0.50  
1590: 78  6 72  0   77  7 71  0             467801.7571  -0.0262  0.050  -0.0262 0.50  
1591: 78  7 72  0   77  6 71  0             467801.7571  -0.0262  0.050  -0.0262 0.50  
1592: 79  5 74  0   78  6 73  0             467803.9257  -0.0195  0.050  -0.0196 0.50  
1593: 79  6 74  0   78  5 73  0             467803.9257  -0.0195  0.050  -0.0196 0.50  
1594: 84  0 84  0   83  1 83  0             467804.9754   0.0861  0.050   0.0862 0.50  
1595: 84  1 84  0   83  0 83  0             467804.9754   0.0861  0.050   0.0862 0.50  
1596: 81  3 78  0   80  4 77  0             467806.5114   0.0478  0.050   0.0552 0.16  
1597: 81  4 78  0   80  3 77  0             467806.5114   0.0478  0.050   0.0552 0.16  
1598: 82  2 80  0   81  3 79  0             467806.5114  -0.1967  0.050   0.0552 0.17  
1599: 82  3 80  0   81  2 79  0             467806.5114  -0.1967  0.050   0.0552 0.17  
1600: 83  1 82  0   82  2 81  0             467806.5114   0.3094  0.050   0.0552 0.17  
1601: 83  2 82  0   82  1 81  0             467806.5114   0.3094  0.050   0.0552 0.17  
1602: 52 32 20  0   51 33 19  0             467816.9790  -0.0256  0.050  -0.0257 0.50  
1603: 52 33 20  0   51 32 19  0             467816.9790  -0.0256  0.050  -0.0257 0.50  
1604: 51 33 18  0   50 34 17  0             467865.9459  -0.0554  0.050  -0.0554 0.50  
1605: 51 34 18  0   50 33 17  0             467865.9459  -0.0554  0.050  -0.0554 0.50  
1606: 50 34 16  0   49 35 15  0             467945.6083  -0.0159  0.050  -0.0159 0.50  
1607: 50 35 16  0   49 34 15  0             467945.6083  -0.0159  0.050  -0.0159 0.50  
1608: 42 38  4  0   41 37  5  0             468057.5257   0.0371  0.050               
1609: 49 35 14  0   48 36 13  0             468083.2481  -0.0585  0.050  -0.0592 0.50  
1610: 49 36 14  0   48 35 13  0             468083.2481  -0.0598  0.050  -0.0592 0.50  
1611: 42 41  2  0   41 40  1  0             468202.1450   0.0170  0.050               
1612: 42 41  1  0   41 40  2  0             468204.5205   0.0038  0.050               
1613: 46 38  8  0   45 39  7  0             468797.5726  -0.0333  0.050               
1614: 42 42  0  0   41 41  1  0             469347.0867  -0.0151  0.050   0.0050 0.50  
1615: 42 42  1  0   41 41  0  0             469347.0867   0.0251  0.050   0.0050 0.50  
1616: 39 32  7  0   38 31  8  0             470458.0332   0.0526  0.050               
1617: 39 33  7  0   38 30  8  0             471057.1632   0.0361  0.050               
1618: 40 34  6  0   39 33  7  0             471424.1639   0.0637  0.050               
1619: 38 29  9  0   37 28 10  0             472247.4048  -0.0742  0.050               
1620: 46 39  8  0   45 38  7  0             472544.7023   0.0241  0.050               
1621: 36 23 13  0   35 22 14  0             473087.6180  -0.0471  0.050  -0.0471 0.50  
1622: 36 24 13  0   35 21 14  0             473087.6180  -0.0471  0.050  -0.0471 0.50  
1623: 59 26 33  0   58 27 32  0             473259.8827  -0.0203  0.050  -0.0203 0.50  
1624: 59 27 33  0   58 26 32  0             473259.8827  -0.0203  0.050  -0.0203 0.50  
1625: 57 28 29  0   56 29 28  0             473266.6873  -0.0179  0.050  -0.0179 0.50  
1626: 57 29 29  0   56 28 28  0             473266.6873  -0.0179  0.050  -0.0179 0.50  
1627: 64 21 43  0   63 22 42  0             473267.7104  -0.0184  0.050  -0.0185 0.50  
1628: 64 22 43  0   63 21 42  0             473267.7104  -0.0184  0.050  -0.0185 0.50  
1629: 65 20 45  0   64 21 44  0             473271.4579  -0.0784  0.050  -0.0784 0.50  
1630: 65 21 45  0   64 20 44  0             473271.4579  -0.0784  0.050  -0.0784 0.50  
1631: 66 19 47  0   65 20 46  0             473275.7634   0.0065  0.050   0.0066 0.50  
1632: 66 20 47  0   65 19 46  0             473275.7634   0.0065  0.050   0.0066 0.50  
1633: 67 18 49  0   66 19 48  0             473280.2915   0.0007  0.050   0.0008 0.50  
1634: 67 19 49  0   66 18 48  0             473280.2915   0.0007  0.050   0.0008 0.50  
1635: 55 30 25  0   54 31 24  0             473285.8955  -0.0127  0.050  -0.0127 0.50  
1636: 55 31 25  0   54 30 24  0             473285.8955  -0.0127  0.050  -0.0127 0.50  
1637: 69 16 53  0   68 17 52  0             473289.8927  -0.0604  0.050  -0.0604 0.50  
1638: 69 17 53  0   68 16 52  0             473289.8927  -0.0604  0.050  -0.0604 0.50  
1639: 70 15 55  0   69 16 54  0             473294.8691  -0.0582  0.050  -0.0583 0.50  
1640: 70 16 55  0   69 15 54  0             473294.8691  -0.0582  0.050  -0.0583 0.50  
1641: 71 14 57  0   70 15 56  0             473299.8396  -0.0630  0.050  -0.0631 0.50  
1642: 71 15 57  0   70 14 56  0             473299.8396  -0.0630  0.050  -0.0631 0.50  
1643: 54 31 23  0   53 32 22  0             473303.5630  -0.0420  0.050  -0.0420 0.50  
1644: 54 32 23  0   53 31 22  0             473303.5630  -0.0420  0.050  -0.0420 0.50  
1645: 72 13 59  0   71 14 58  0             473304.7668  -0.0462  0.050  -0.0462 0.50  
1646: 72 14 59  0   71 13 58  0             473304.7668  -0.0462  0.050  -0.0462 0.50  
1647: 73 12 61  0   72 13 60  0             473309.5287  -0.0660  0.050  -0.0660 0.50  
1648: 73 13 61  0   72 12 60  0             473309.5287  -0.0660  0.050  -0.0660 0.50  
1649: 74 11 63  0   73 12 62  0             473314.1760  -0.0103  0.050  -0.0103 0.50  
1650: 74 12 63  0   73 11 62  0             473314.1760  -0.0103  0.050  -0.0103 0.50  
1651: 75 10 65  0   74 11 64  0             473318.4921  -0.0358  0.050  -0.0358 0.50  
1652: 75 11 65  0   74 10 64  0             473318.4921  -0.0358  0.050  -0.0358 0.50  
1653: 76  9 67  0   75 10 66  0             473322.5124  -0.0478  0.050  -0.0479 0.50  
1654: 76 10 67  0   75  9 66  0             473322.5124  -0.0478  0.050  -0.0479 0.50  
1655: 77  8 69  0   76  9 68  0             473326.1762  -0.0495  0.050  -0.0495 0.50  
1656: 77  9 69  0   76  8 68  0             473326.1762  -0.0495  0.050  -0.0495 0.50  
1657: 78  7 71  0   77  8 70  0             473329.5016   0.0348  0.050   0.0349 0.50  
1658: 78  8 71  0   77  7 70  0             473329.5016   0.0348  0.050   0.0349 0.50  
1659: 53 32 21  0   52 33 20  0             473330.2932  -0.0588  0.050  -0.0589 0.50  
1660: 53 33 21  0   52 32 20  0             473330.2932  -0.0588  0.050  -0.0589 0.50  
1661: 79  6 73  0   78  7 72  0             473332.2242  -0.0023  0.050  -0.0023 0.50  
1662: 79  7 73  0   78  6 72  0             473332.2242  -0.0023  0.050  -0.0023 0.50  
1663: 80  5 75  0   79  6 74  0             473334.4228  -0.0259  0.050  -0.0260 0.50  
1664: 80  6 75  0   79  5 74  0             473334.4228  -0.0259  0.050  -0.0260 0.50  
1665: 85  0 85  0   84  1 84  0             473335.5843   0.0495  0.050   0.0496 0.50  
1666: 85  1 85  0   84  0 84  0             473335.5843   0.0495  0.050   0.0496 0.50  
1667: 82  3 79  0   81  4 78  0             473337.1106   0.0548  0.050   0.0371 0.16  
1668: 82  4 79  0   81  3 78  0             473337.1106   0.0548  0.050   0.0371 0.16  
1669: 83  2 81  0   82  3 80  0             473337.1106  -0.2181  0.050   0.0371 0.17  
1670: 83  3 81  0   82  2 80  0             473337.1106  -0.2181  0.050   0.0371 0.17  
1671: 84  1 83  0   83  2 82  0             473337.1106   0.2702  0.050   0.0371 0.17  
1672: 84  2 83  0   83  1 82  0             473337.1106   0.2702  0.050   0.0371 0.17  
1673: 34 17 17  0   33 16 18  0             473351.7499  -0.0244  0.050  -0.0244 0.50  
1674: 34 18 17  0   33 15 18  0             473351.7499  -0.0244  0.050  -0.0244 0.50  
1675: 52 33 19  0   51 34 18  0             473371.4188  -0.0163  0.050  -0.0163 0.50  
1676: 52 34 19  0   51 33 18  0             473371.4188  -0.0163  0.050  -0.0163 0.50  
1677: 51 34 17  0   50 35 16  0             473436.6084  -0.0341  0.050  -0.0342 0.50  
1678: 51 35 17  0   50 34 16  0             473436.6084  -0.0341  0.050  -0.0342 0.50  
1679: 50 35 15  0   49 36 14  0             473545.5864  -0.0156  0.050  -0.0157 0.50  
1680: 50 36 15  0   49 35 14  0             473545.5864  -0.0157  0.050  -0.0157 0.50  
1681: 49 36 13  0   48 37 12  0             473742.0553  -0.0601  0.050  -0.0757 0.50  
1682: 49 37 13  0   48 36 12  0             473742.0553  -0.0912  0.050  -0.0757 0.50  
1683: 48 38 11  0   47 37 10  0             474144.6719  -0.0576  0.050               
1684: 47 38  9  0   46 39  8  0             474819.7639   0.0464  0.050               
1685: 39 31  8  0   38 30  9  0             477126.9561   0.0772  0.050               
1686: 29 22  8  0   28 17 11  0             478072.3659  -0.1010  0.050  -0.0280 0.00  
1687: 38 28 10  0   37 27 11  0             478072.3659  -0.0279  0.050  -0.0280 1.00  
1688: 43 41  3  0   42 40  2  0             478192.4201  -0.0900  0.050               
1689: 43 41  2  0   42 40  3  0             478237.7323  -0.0485  0.050               
1690: 37 25 12  0   36 24 13  0             478476.2069  -0.0766  0.050  -0.0767 0.50  
1691: 37 26 12  0   36 23 13  0             478476.2069  -0.0766  0.050  -0.0767 0.50  
1692: 43 39  4  0   42 38  5  0             478589.3037  -0.0599  0.050               
1693: 63 23 40  0   62 24 39  0             478789.0175  -0.0752  0.050  -0.0752 0.50  
1694: 63 24 40  0   62 23 39  0             478789.0175  -0.0752  0.050  -0.0752 0.50  
1695: 58 28 30  0   57 29 29  0             478790.9930   0.0031  0.050   0.0032 0.50  
1696: 58 29 30  0   57 28 29  0             478790.9930   0.0031  0.050   0.0032 0.50  
1697: 64 22 42  0   63 23 41  0             478791.9805  -0.0656  0.050  -0.0656 0.50  
1698: 64 23 42  0   63 22 41  0             478791.9805  -0.0656  0.050  -0.0656 0.50  
1699: 65 21 44  0   64 22 43  0             478795.6547   0.0286  0.050   0.0287 0.50  
1700: 65 22 44  0   64 21 43  0             478795.6547   0.0286  0.050   0.0287 0.50  
1701: 57 29 28  0   56 30 27  0             478797.2767  -0.0351  0.050  -0.0351 0.50  
1702: 57 30 28  0   56 29 27  0             478797.2767  -0.0351  0.050  -0.0351 0.50  
1703: 67 19 48  0   66 20 47  0             478804.1548  -0.0147  0.050  -0.0148 0.50  
1704: 67 20 48  0   66 19 47  0             478804.1548  -0.0147  0.050  -0.0148 0.50  
1705: 56 30 26  0   55 31 25  0             478807.2418  -0.0750  0.050  -0.0750 0.50  
1706: 56 31 26  0   55 30 25  0             478807.2418  -0.0750  0.050  -0.0750 0.50  
1707: 68 18 50  0   67 19 49  0             478808.8671  -0.0608  0.050  -0.0609 0.50  
1708: 68 19 50  0   67 18 49  0             478808.8671  -0.0608  0.050  -0.0609 0.50  
1709: 70 16 54  0   69 17 53  0             478818.9196  -0.0676  0.050  -0.0677 0.50  
1710: 70 17 54  0   69 16 53  0             478818.9196  -0.0676  0.050  -0.0677 0.50  
1711: 71 15 56  0   70 16 55  0             478824.1989   0.0615  0.050   0.0615 0.50  
1712: 71 16 56  0   70 15 55  0             478824.1989   0.0615  0.050   0.0615 0.50  
1713: 72 14 58  0   71 15 57  0             478829.2068  -0.0683  0.050  -0.0683 0.50  
1714: 72 15 58  0   71 14 57  0             478829.2068  -0.0683  0.050  -0.0683 0.50  
1715: 73 13 60  0   72 14 59  0             478834.3356   0.0003  0.050   0.0003 0.50  
1716: 73 14 60  0   72 13 59  0             478834.3356   0.0003  0.050   0.0003 0.50  
1717: 74 13 62  0   73 12 61  0             478839.2281  -0.0265  0.050               
1718: 54 33 22  0   53 32 21  0             478845.3900  -0.0360  0.050               
1719: 76 11 66  0   75 10 65  0             478848.3414  -0.0869  0.050               
1720: 77 10 68  0   76  9 67  0             478852.5119  -0.0524  0.050               
1721: 79  7 72  0   78  8 71  0             478859.5958  -0.0491  0.050  -0.0492 0.50  
1722: 79  8 72  0   78  7 71  0             478859.5958  -0.0491  0.050  -0.0492 0.50  
1723: 80  6 74  0   79  7 73  0             478862.4714  -0.0044  0.050  -0.0045 0.50  
1724: 80  7 74  0   79  6 73  0             478862.4714  -0.0044  0.050  -0.0045 0.50  
1725: 81  5 76  0   80  6 75  0             478864.6740  -0.0843  0.050  -0.0843 0.50  
1726: 81  6 76  0   80  5 75  0             478864.6740  -0.0843  0.050  -0.0843 0.50  
1727: 83  3 80  0   82  4 79  0             478867.4264  -0.0276  0.050  -0.0704 0.16  
1728: 83  4 80  0   82  3 79  0             478867.4264  -0.0276  0.050  -0.0704 0.16  
1729: 84  2 82  0   83  3 81  0             478867.4264  -0.3290  0.050  -0.0704 0.17  
1730: 84  3 82  0   83  2 81  0             478867.4264  -0.3290  0.050  -0.0704 0.17  
1731: 85  1 84  0   84  2 83  0             478867.4264   0.1416  0.050  -0.0704 0.17  
1732: 85  2 84  0   84  1 83  0             478867.4264   0.1416  0.050  -0.0704 0.17  
1733: 52 34 18  0   51 35 17  0             478934.1969  -0.0521  0.050  -0.0521 0.50  
1734: 52 35 18  0   51 34 17  0             478934.1969  -0.0521  0.050  -0.0521 0.50  
1735: 51 35 16  0   50 36 15  0             479021.9873  -0.0690  0.050  -0.0691 0.50  
1736: 51 36 16  0   50 35 15  0             479021.9873  -0.0690  0.050  -0.0691 0.50  
1737: 50 36 14  0   49 37 13  0             479173.8629  -0.0822  0.050  -0.0833 0.50  
1738: 50 37 14  0   49 36 13  0             479173.8629  -0.0844  0.050  -0.0833 0.50  
1739: 49 37 12  0   48 38 11  0             479462.6298   0.0566  0.050               
1740: 49 38 12  0   48 37 11  0             479463.1650  -0.0382  0.050               
1741: 43 43  0  0   42 42  1  0             480518.0071  -0.0399  0.050  -0.0260 0.50  
1742: 43 43  1  0   42 42  0  0             480518.0071  -0.0121  0.050  -0.0260 0.50  
1743: 38 27 11  0   37 26 12  0             483806.1068  -0.0359  0.050  -0.0378 0.50  
1744: 38 28 11  0   37 25 12  0             483806.1068  -0.0395  0.050  -0.0378 0.50  
1745: 63 24 39  0   62 25 38  0             484313.5687  -0.0709  0.050  -0.0709 0.50  
1746: 63 25 39  0   62 24 38  0             484313.5687  -0.0709  0.050  -0.0709 0.50  
1747: 58 29 29  0   57 30 28  0             484320.5289  -0.0245  0.050  -0.0245 0.50  
1748: 58 30 29  0   57 29 28  0             484320.5289  -0.0245  0.050  -0.0245 0.50  
1749: 66 21 45  0   65 22 44  0             484323.3214  -0.0210  0.050  -0.0211 0.50  
1750: 66 22 45  0   65 21 44  0             484323.3214  -0.0210  0.050  -0.0211 0.50  
1751: 56 31 25  0   55 32 24  0             484342.1317  -0.0387  0.050  -0.0387 0.50  
1752: 56 32 25  0   55 31 24  0             484342.1317  -0.0387  0.050  -0.0387 0.50  
1753: 71 16 55  0   70 17 54  0             484347.7726  -0.0553  0.050  -0.0553 0.50  
1754: 71 17 55  0   70 16 54  0             484347.7726  -0.0553  0.050  -0.0553 0.50  
1755: 72 15 57  0   71 16 56  0             484353.0978  -0.0554  0.050  -0.0554 0.50  
1756: 72 16 57  0   71 15 56  0             484353.0978  -0.0554  0.050  -0.0554 0.50  
1757: 73 14 59  0   72 15 58  0             484358.4066  -0.0462  0.050               
1758: 73 15 59  0   72 14 58  0             484358.5109   0.0580  0.050               
1759: 55 32 23  0   54 33 22  0             484361.9283   0.0894  0.050   0.0895 0.50  
1760: 55 33 23  0   54 32 22  0             484361.9283   0.0894  0.050   0.0895 0.50  
1761: 74 13 61  0   73 14 60  0             484363.6756   0.0133  0.050   0.0134 0.50  
1762: 74 14 61  0   73 13 60  0             484363.6756   0.0133  0.050   0.0134 0.50  
1763: 75 12 63  0   74 13 62  0             484368.7126  -0.0063  0.050  -0.0064 0.50  
1764: 75 13 63  0   74 12 62  0             484368.7126  -0.0063  0.050  -0.0064 0.50  
1765: 76 11 65  0   75 12 64  0             484373.4718  -0.0905  0.050  -0.0906 0.50  
1766: 76 12 65  0   75 11 64  0             484373.4718  -0.0905  0.050  -0.0906 0.50  
1767: 79  8 71  0   78  9 70  0             484386.2337   0.0109  0.050   0.0109 0.50  
1768: 79  9 71  0   78  8 70  0             484386.2337   0.0109  0.050   0.0109 0.50  
1769: 80  7 73  0   79  8 72  0             484389.5854  -0.0417  0.050  -0.0418 0.50  
1770: 80  8 73  0   79  7 72  0             484389.5854  -0.0417  0.050  -0.0418 0.50  
1771: 81  6 75  0   80  7 74  0             484392.5201  -0.0088  0.050  -0.0089 0.50  
1772: 81  7 75  0   80  6 74  0             484392.5201  -0.0088  0.050  -0.0089 0.50  
1773: 82  5 77  0   81  6 76  0             484394.8914   0.0196  0.050   0.0196 0.50  
1774: 82  6 77  0   81  5 76  0             484394.8914   0.0196  0.050   0.0196 0.50  
1775: 84  3 81  0   83  4 80  0             484397.6513  -0.0047  0.050  -0.0725 0.16  
1776: 84  4 81  0   83  3 80  0             484397.6513  -0.0047  0.050  -0.0725 0.16  
1777: 85  2 83  0   84  3 82  0             484397.6513  -0.3344  0.050  -0.0725 0.17  
1778: 85  3 83  0   84  2 82  0             484397.6513  -0.3344  0.050  -0.0725 0.17  
1779: 86  1 85  0   85  2 84  0             484397.6513   0.1184  0.050  -0.0725 0.17  
1780: 86  2 85  0   85  1 84  0             484397.6513   0.1184  0.050  -0.0725 0.17  
1781: 52 35 17  0   51 36 16  0             484508.5239  -0.0772  0.050  -0.0773 0.50  
1782: 52 36 17  0   51 35 16  0             484508.5239  -0.0772  0.050  -0.0773 0.50  
1783: 44 40  5  0   43 39  4  0             484551.3306  -0.0557  0.050               
1784: 51 36 15  0   50 37 14  0             484628.7253   0.0937  0.050   0.0937 0.50  
1785: 51 37 15  0   50 36 14  0             484628.7253   0.0936  0.050   0.0937 0.50  
1786: 44 42  2  0   43 41  3  0             489403.9093   0.0669  0.050               
1787: 38 26 12  0   37 25 13  0             489484.3418  -0.0413  0.050  -0.0414 0.50  
1788: 38 27 12  0   37 24 13  0             489484.3418  -0.0414  0.050  -0.0414 0.50  
1789: 61 27 34  0   60 28 33  0             489837.3604  -0.1783  0.050   0.0039 0.25  
1790: 61 28 34  0   60 27 33  0             489837.3604  -0.1783  0.050   0.0039 0.25  
1791: 62 26 36  0   61 27 35  0             489837.3604   0.1861  0.050   0.0039 0.25  
1792: 62 27 36  0   61 26 35  0             489837.3604   0.1861  0.050   0.0039 0.25  
1793: 66 22 44  0   65 23 43  0             489846.6880  -0.0246  0.050  -0.0246 0.50  
1794: 66 23 44  0   65 22 43  0             489846.6880  -0.0246  0.050  -0.0246 0.50  
1795: 58 30 28  0   57 31 27  0             489850.9384  -0.1752  0.050  -0.0557 0.25  
1796: 58 31 28  0   57 30 27  0             489850.9384  -0.1752  0.050  -0.0557 0.25  
1797: 67 21 46  0   66 22 45  0             489850.9384   0.0639  0.050  -0.0557 0.25  
1798: 67 22 46  0   66 21 45  0             489850.9384   0.0639  0.050  -0.0557 0.25  
1799: 68 20 48  0   67 21 47  0             489855.4658  -0.0133  0.050  -0.0134 0.50  
1800: 68 21 48  0   67 20 47  0             489855.4658  -0.0133  0.050  -0.0134 0.50  
1801: 69 19 50  0   68 20 49  0             489860.4257  -0.0006  0.050  -0.0007 0.50  
1802: 69 20 50  0   68 19 49  0             489860.4257  -0.0006  0.050  -0.0007 0.50  
1803: 57 31 26  0   56 32 25  0             489862.3539  -0.0019  0.050  -0.0019 0.50  
1804: 57 32 26  0   56 31 25  0             489862.3539  -0.0019  0.050  -0.0019 0.50  
1805: 70 18 52  0   69 19 51  0             489865.5977  -0.0295  0.050  -0.0295 0.50  
1806: 70 19 52  0   69 18 51  0             489865.5977  -0.0295  0.050  -0.0295 0.50  
1807: 71 17 54  0   70 18 53  0             489870.9772  -0.0236  0.050  -0.0236 0.50  
1808: 71 18 54  0   70 17 53  0             489870.9772  -0.0236  0.050  -0.0236 0.50  
1809: 72 16 56  0   71 17 55  0             489876.4071  -0.0653  0.050               
1810: 56 32 24  0   55 33 23  0             489879.2576  -0.0363  0.050  -0.0364 0.50  
1811: 56 33 24  0   55 32 23  0             489879.2576  -0.0363  0.050  -0.0364 0.50  
1812: 73 15 58  0   72 16 57  0             489881.9276  -0.0445  0.050  -0.0446 0.50  
1813: 73 16 58  0   72 15 57  0             489881.9276  -0.0445  0.050  -0.0446 0.50  
1814: 74 14 60  0   73 15 59  0             489887.4685   0.0353  0.050   0.0354 0.50  
1815: 74 15 60  0   73 14 59  0             489887.4685   0.0353  0.050   0.0354 0.50  
1816: 79  9 70  0   78 10 69  0             489911.9689  -0.0131  0.050  -0.0131 0.50  
1817: 79 10 70  0   78  9 69  0             489911.9689  -0.0131  0.050  -0.0131 0.50  
1818: 80  8 72  0   79  9 71  0             489915.9435   0.0186  0.050   0.0186 0.50  
1819: 80  9 72  0   79  8 71  0             489915.9435   0.0186  0.050   0.0186 0.50  
1820: 82  6 76  0   81  7 75  0             489922.4021   0.0184  0.050   0.0185 0.50  
1821: 82  7 76  0   81  6 75  0             489922.4021   0.0184  0.050   0.0185 0.50  
1822: 83  5 78  0   82  6 77  0             489924.8631   0.0764  0.050   0.0765 0.50  
1823: 83  6 78  0   82  5 77  0             489924.8631   0.0764  0.050   0.0765 0.50  
1824: 84  4 80  0   83  5 79  0             489926.4398  -0.1241  0.050   0.0144 0.24  
1825: 84  5 80  0   83  4 79  0             489926.4398  -0.1241  0.050   0.0144 0.24  
1826: 88  0 88  0   87  1 87  0             489926.4398   0.1417  0.050   0.0144 0.26  
1827: 88  1 88  0   87  0 87  0             489926.4398   0.1417  0.050   0.0144 0.26  
1828: 85  3 82  0   84  4 81  0             489927.7480   0.0883  0.050  -0.0044 0.16  
1829: 85  4 82  0   84  3 81  0             489927.7480   0.0883  0.050  -0.0044 0.16  
1830: 86  2 84  0   85  3 83  0             489927.7480  -0.2697  0.050  -0.0044 0.17  
1831: 86  3 84  0   85  2 83  0             489927.7480  -0.2697  0.050  -0.0044 0.17  
1832: 87  1 86  0   86  2 85  0             489927.7480   0.1655  0.050  -0.0044 0.17  
1833: 87  2 86  0   86  1 85  0             489927.7480   0.1655  0.050  -0.0044 0.17  
1834: 54 34 20  0   53 35 19  0             489942.9168  -0.0445  0.050  -0.0445 0.50  
1835: 54 35 20  0   53 34 19  0             489942.9168  -0.0445  0.050  -0.0445 0.50  
1836: 53 36 18  0   52 35 17  0             490002.4736  -0.0327  0.050               
1837: 51 37 14  0   50 38 13  0             490266.3056  -0.0348  0.050  -0.0367 0.50  
1838: 51 38 14  0   50 37 13  0             490266.3056  -0.0385  0.050  -0.0367 0.50  
1839: 44 43  2  0   43 42  1  0             490544.7338  -0.0607  0.050               
1840: 44 43  1  0   43 42  2  0             490545.9876  -0.0032  0.050               
1841: 50 38 12  0   49 39 11  0             490584.6445  -0.0831  0.050               
1842: 50 39 12  0   49 38 11  0             490585.8104   0.0983  0.050               
1843: 39 28 11  0   38 27 12  0             494795.2240  -0.0447  0.050  -0.0479 0.50  
1844: 39 29 11  0   38 26 12  0             494795.2240  -0.0511  0.050  -0.0479 0.50  
1845: 38 25 13  0   37 24 14  0             495126.5706  -0.0917  0.050  -0.0918 0.50  
1846: 38 26 13  0   37 23 14  0             495126.5706  -0.0917  0.050  -0.0918 0.50  
1847: 61 28 33  0   60 29 32  0             495363.9053   0.0226  0.050   0.0227 0.50  
1848: 61 29 33  0   60 28 32  0             495363.9053   0.0226  0.050   0.0227 0.50  
1849: 64 25 39  0   63 26 38  0             495364.1006  -0.0450  0.050  -0.0450 0.50  
1850: 64 26 39  0   63 25 38  0             495364.1006  -0.0450  0.050  -0.0450 0.50  
1851: 59 30 29  0   58 31 28  0             495373.3640   0.0284  0.050   0.0284 0.50  
1852: 59 31 29  0   58 30 28  0             495373.3640   0.0284  0.050   0.0284 0.50  
1853: 58 31 27  0   57 32 26  0             495383.0537   0.0925  0.050   0.0925 0.50  
1854: 58 32 27  0   57 31 26  0             495383.0537   0.0925  0.050   0.0925 0.50  
1855: 73 16 57  0   72 17 56  0             495404.9234   0.0047  0.050   0.0047 0.50  
1856: 73 17 57  0   72 16 56  0             495404.9234   0.0047  0.050   0.0047 0.50  
1857: 81  8 73  0   80  9 72  0             495445.3882  -0.0381  0.050  -0.0382 0.50  
1858: 81  9 73  0   80  8 72  0             495445.3882  -0.0381  0.050  -0.0382 0.50  
1859: 82  7 75  0   81  8 74  0             495449.0613   0.0672  0.050   0.0672 0.50  
1860: 82  8 75  0   81  7 74  0             495449.0613   0.0672  0.050   0.0672 0.50  
1861: 55 34 21  0   54 35 20  0             495452.0946   0.0965  0.050   0.0759 0.24  
1862: 55 35 21  0   54 34 20  0             495452.0946   0.0965  0.050   0.0759 0.24  
1863: 83  6 77  0   82  7 76  0             495452.0946   0.0569  0.050   0.0759 0.26  
1864: 83  7 77  0   82  6 76  0             495452.0946   0.0569  0.050   0.0759 0.26  
1865: 85  4 81  0   84  5 80  0             495456.2480  -0.0796  0.050   0.0103 0.24  
1866: 85  5 81  0   84  4 80  0             495456.2480  -0.0796  0.050   0.0103 0.24  
1867: 89  0 89  0   88  1 88  0             495456.2480   0.0941  0.050   0.0103 0.26  
1868: 89  1 89  0   88  0 88  0             495456.2480   0.0941  0.050   0.0103 0.26  
1869: 86  3 83  0   85  4 82  0             495457.5382   0.0758  0.050  -0.0420 0.16  
1870: 86  4 83  0   85  3 82  0             495457.5382   0.0758  0.050  -0.0420 0.16  
1871: 87  2 85  0   86  3 84  0             495457.5382  -0.3105  0.050  -0.0420 0.17  
1872: 87  3 85  0   86  2 84  0             495457.5382  -0.3105  0.050  -0.0420 0.17  
1873: 88  1 87  0   87  2 86  0             495457.5382   0.1069  0.050  -0.0420 0.17  
1874: 88  2 87  0   87  1 86  0             495457.5382   0.1069  0.050  -0.0420 0.17  
1875: 53 36 17  0   52 37 16  0             495580.8513  -0.0165  0.050  -0.0165 0.50  
1876: 53 37 17  0   52 36 16  0             495580.8513  -0.0165  0.050  -0.0165 0.50  
1877: 52 37 15  0   51 38 14  0             495712.8832   0.0647  0.050   0.0646 0.50  
1878: 52 38 15  0   51 37 14  0             495712.8832   0.0645  0.050   0.0646 0.50  
1879: 51 39 13  0   50 38 12  0             495951.4087  -0.0732  0.050               
--------------------------------------------------------------------------------

PARAMETERS IN FIT (values truncated and Nlines statistics):

        1000000            A  /MHz         5598.53904(32)                      1
        2000000            B  /MHz         5482.37183(22)                      2
        3000000            C  /MHz         2769.42002(25)                      3
          20000           DJ  /kHz            0.564875(69)                     4
         110000          DJK  /kHz           -0.22914(16)                      5
         200000           DK  /kHz            0.88233(27)                      6
        4010000           dJ  /kHz            0.235196(18)                     7
        4100000           dK  /kHz            0.422234(51)                     8
          30000           HJ  /Hz             0.0002133(38)                    9
         120000          HJK  /Hz            -0.000434(16)                    10
         210000          HKJ  /Hz           [-0.0001786]                      11
         300000           HK  /Hz             0.000767(90)                    12
        4020000           hJ  /Hz           [ 0.0001077]                      13
        4110000          hJK  /Hz           [ 0.0000329]                      14
        4200000           hK  /Hz           [ 0.0009325]                      15
              0         E_gs  /MHz          [ 0.]                             16

 MICROWAVE AVG =        0.000351 MHz, IR AVG =        0.00000                 
 MICROWAVE RMS =        0.039197 MHz, IR RMS =        0.00000                 
 END OF ITERATION  1 OLD, NEW RMS ERROR=        0.78395         0.78395       

  distinct frequency lines in fit:   938
       distinct parameters of fit:    11

MICROWAVE       lines fitted       lines    lines      RMS      RMS ERROR    J range  Ka range    freq. range
            total   dv=0 dv.ne.0   UNFITTD  e>900
v"= 0        938    938      0        0      0       0.039185     0.78370    24  87    0  43   350428   495951
--------------------------------------------------------------------------------------------
total:       938    938      0        0      0       0.039185     0.78370

NOTE: the RMS values above are for Nlines statistics, but the 'total' values may differ slightly from
      those in the .FIT file since the o-c values for this evaluation are as rounded in the .FIT.


 PARAMETERS IN FIT WITH STANDARD ERRORS ON THOSE THAT ARE FITTED:
 (values rounded and degrees of freedom, Ndegf=Nlines-Nconst, statistics)

        1000000            A  /MHz       5598.53904(25)                        1
        2000000            B  /MHz       5482.37184(17)                        2
        3000000            C  /MHz       2769.42002(20)                        3
          20000           DJ  /kHz          0.564875(54)                       4
         110000          DJK  /kHz         -0.22914(13)                        5
         200000           DK  /kHz          0.88233(21)                        6
        4010000           dJ  /kHz          0.235197(14)                       7
        4100000           dK  /kHz          0.422234(40)                       8
          30000           HJ  /Hz           0.0002133(30)                      9
         120000          HJK  /Hz          -0.000435(12)                      10
         210000          HKJ  /Hz           [-0.0001786]                      11
         300000           HK  /Hz           0.000767(71)                      12
        4020000           hJ  /Hz           [ 0.0001077]                      13
        4110000          hJK  /Hz           [ 0.0000329]                      14
        4200000           hK  /Hz           [ 0.0009325]                      15
              0         E_gs  /MHz          [ 0.]                             16

 CORRELATION COEFFICIENTS, C.ij:

           A        B        C        -DJ      -DJK     -DK      -dJ      -dK     

A           1.0000
B           0.6710   1.0000
C           0.5811   0.7636   1.0000
-DJ        -0.5237  -0.9342  -0.8668   1.0000
-DJK       -0.3926   0.1961   0.0051  -0.3077   1.0000
-DK        -0.6403  -0.5436  -0.2599   0.4295  -0.2997   1.0000
-dJ        -0.1935  -0.6907  -0.1529   0.5908  -0.4696   0.4198   1.0000
-dK        -0.5460  -0.3212  -0.2030   0.2621   0.2971   0.2169   0.1795   1.0000
HJ          0.4572   0.6454   0.9091  -0.8142   0.1460  -0.2631  -0.0414  -0.2043
HJK         0.4012   0.3786   0.3667  -0.2859  -0.5251   0.0884  -0.1918   0.1295
HK          0.7797   0.5137   0.2456  -0.3751  -0.0486  -0.8863  -0.3582  -0.5257

           HJ       HJK      HK      

HJ          1.0000
HJK         0.0890   1.0000
HK          0.2251   0.0190   1.0000

 Mean value of |C.ij|, i.ne.j =   0.3977
 Mean value of  C.ij,  i.ne.j =  -0.0338


 No correlations with absolute value greater than 0.9950


 Worst fitted lines (obs-calc/error):

  1842:    2.0       1013:    1.9        763:    1.9        418:   -1.9
  1784:    1.9       1853:    1.9        931:   -1.8       1845:   -1.8
    65:    1.8       1765:   -1.8        643:    1.8       1022:    1.8
  1688:   -1.8       1759:    1.8       1194:    1.8        482:    1.8
    62:   -1.8       1234:   -1.8       1401:    1.8       1719:   -1.7
  1315:   -1.7       1594:    1.7       1377:   -1.7        794:   -1.7
  1015:   -1.7        752:    1.7        484:   -1.7         11:    1.7
  1725:   -1.7         17:   -1.7          2:    1.7       1737:   -1.7
  1841:   -1.7        331:    1.7       1415:    1.7       1534:   -1.7
   644:    1.6        344:    1.6       1162:    1.6        929:    1.6
  1129:    1.6        666:    1.6        284:   -1.6        802:    1.6
    70:    1.6       1387:    1.6        337:   -1.6        336:    1.6
  1629:   -1.6       1166:   -1.6

  1842: 50 39 12  0   49 38 11  0             490585.8104   0.0983  0.050
  1013: 38 38  1  0   37 37  0  0             424651.3528   0.0970  0.050
   763: 40 33  7  0   39 34  6  0             407155.0759   0.0969  0.050
   418: 76  7 69  0   76  6 70  0             384690.9827  -0.0954  0.050  -0.0955 0.50
  1784: 51 36 15  0   50 37 14  0             484628.7253   0.0937  0.050   0.0937 0.50
  1853: 58 31 27  0   57 32 26  0             495383.0537   0.0925  0.050   0.0925 0.50
   931: 42 34  9  0   41 33  8  0             419114.8136  -0.0922  0.050
  1845: 38 25 13  0   37 24 14  0             495126.5706  -0.0917  0.050  -0.0918 0.50
    65: 35 29  6  0   34 30  5  0             355950.5983   0.0908  0.050
  1765: 76 11 65  0   75 12 64  0             484373.4718  -0.0905  0.050  -0.0906 0.50
                                           _____________________________________
__________________________________________/ SPFIT output reformatted with PIFORM
