# Supplementary material for: Precise Semi-Experimental Equilibrium (r e SE) Structure of Pyridine from 32 Isotopologues: Accurate Assessment of the Effect of Nitrogen-Atom Substitution in Aromatic Rings
Source: J Phys Chem A. 2025 Nov 7;129(46):10737–50. doi: 10.1021/acs.jpca.5c07184 (PMC12641475; doi:10.1021/acs.jpca.5c07184)
Supplement: Supplementary file 2 [file jp5c07184_si_002.zip › Supplementary Information/LSF/pyridine-D2_AI.res]

[2-^2H]-Pyridine    gs                                Sat Jul 06 19:39:28 2024

-------------------------------------------------------------------------------------=========
                                              obs         o-c     error     blends     Notes
                                                                         o-c      wt
    / instead of : below denotes (o-c)>3*err
-------------------------------------------------------------------------------------=========
   1:  2  1  1  0    1  1  0  0              19537.4000   0.1630  0.100              Bak, 1954
   2:  3  2  2  0    2  2  1  0              25260.5000  -0.1243  0.100               
   3:  9  6  3  0    9  6  4  0              18704.5000   0.1581  0.100               
   4:  7  4  3  0    7  4  4  0              19631.7000   0.0245  0.100               
   5:  9  7  3  0    9  5  4  0              20160.8000   0.0032  0.100               
   6: 10  8  3  0   10  6  4  0              20439.5000  -0.0998  0.100               
   7: 11  9  3  0   11  7  4  0              20943.0000  -0.0496  0.100               
   8: 23  0 23  0   22  0 22  0             134496.2163   0.0219  0.050   0.0220 0.30 Current Work
   9: 23  0 23  0   22  1 22  0             134496.2163   0.0219  0.050   0.0220 0.20  
  10: 23  1 23  0   22  0 22  0             134496.2163   0.0219  0.050   0.0220 0.20  
  11: 23  1 23  0   22  1 22  0             134496.2163   0.0219  0.050   0.0220 0.30  
  12: 22  1 21  0   21  1 20  0             134498.3395  -0.0128  0.050  -0.0129 0.30  
  13: 22  1 21  0   21  2 20  0             134498.3395  -0.0128  0.050  -0.0129 0.20  
  14: 22  2 21  0   21  1 20  0             134498.3395  -0.0128  0.050  -0.0129 0.20  
  15: 22  2 21  0   21  2 20  0             134498.3395  -0.0128  0.050  -0.0129 0.30  
  16: 21  2 19  0   20  2 18  0             134500.5349   0.0289  0.050   0.0290 0.30  
  17: 21  2 19  0   20  3 18  0             134500.5349   0.0289  0.050   0.0290 0.20  
  18: 21  3 19  0   20  2 18  0             134500.5349   0.0289  0.050   0.0290 0.20  
  19: 21  3 19  0   20  3 18  0             134500.5349   0.0289  0.050   0.0290 0.30  
  20: 20  3 17  0   19  3 16  0             134503.0628   0.0634  0.050   0.0635 0.30  
  21: 20  3 17  0   19  4 16  0             134503.0628   0.0634  0.050   0.0635 0.20  
  22: 20  4 17  0   19  3 16  0             134503.0628   0.0634  0.050   0.0635 0.20  
  23: 20  4 17  0   19  4 16  0             134503.0628   0.0634  0.050   0.0635 0.30  
  24: 19  4 15  0   18  4 14  0             134506.6133   0.0893  0.050   0.0894 0.30  
  25: 19  4 15  0   18  5 14  0             134506.6133   0.0893  0.050   0.0894 0.20  
  26: 19  5 15  0   18  4 14  0             134506.6133   0.0893  0.050   0.0894 0.20  
  27: 19  5 15  0   18  5 14  0             134506.6133   0.0893  0.050   0.0894 0.30  
  28: 18  5 13  0   17  5 12  0             134512.6309  -0.0040  0.050  -0.0040 0.31  
  29: 18  5 13  0   17  6 12  0             134512.6309  -0.0040  0.050  -0.0040 0.19  
  30: 18  6 13  0   17  5 12  0             134512.6309  -0.0040  0.050  -0.0040 0.19  
  31: 18  6 13  0   17  6 12  0             134512.6309  -0.0040  0.050  -0.0040 0.31  
  32: 17  6 11  0   16  6 10  0             134525.2367  -0.0662  0.050  -0.0662 0.31  
  33: 17  6 11  0   16  7 10  0             134525.2367  -0.0661  0.050  -0.0662 0.19  
  34: 17  7 11  0   16  6 10  0             134525.2367  -0.0662  0.050  -0.0662 0.19  
  35: 17  7 11  0   16  7 10  0             134525.2367  -0.0661  0.050  -0.0662 0.31  
  36: 16  7  9  0   15  7  8  0             134556.5141  -0.0283  0.050  -0.0082 0.32  
  37: 16  7  9  0   15  8  8  0             134556.5141   0.0149  0.050  -0.0082 0.18  
  38: 16  8  9  0   15  7  8  0             134556.5141  -0.0314  0.050  -0.0082 0.18  
  39: 16  8  9  0   15  8  8  0             134556.5141   0.0119  0.050  -0.0082 0.32  
  40: 13 10  3  0   12 10  2  0             135623.9798  -0.0175  0.050               
  41: 14  9  5  0   13  9  4  0             135753.1245   0.0167  0.050               
  42: 63 39 24  0   63 38 25  0             137069.9318   0.0035  0.050   0.0035 0.24  
  43: 63 39 24  0   63 39 25  0             137069.9318   0.0035  0.050   0.0035 0.26  
  44: 63 40 24  0   63 38 25  0             137069.9318   0.0035  0.050   0.0035 0.26  
  45: 63 40 24  0   63 39 25  0             137069.9318   0.0035  0.050   0.0035 0.24  
  46: 11 10  1  0   10  8  2  0             137137.4483  -0.0091  0.050               
  47: 62 38 24  0   62 37 25  0             137268.4501  -0.0235  0.050  -0.0236 0.24  
  48: 62 38 24  0   62 38 25  0             137268.4501  -0.0235  0.050  -0.0236 0.26  
  49: 62 39 24  0   62 37 25  0             137268.4501  -0.0235  0.050  -0.0236 0.26  
  50: 62 39 24  0   62 38 25  0             137268.4501  -0.0235  0.050  -0.0236 0.24  
  51: 12 11  2  0   11 10  1  0             137426.4802   0.0096  0.050               
  52: 60 36 24  0   60 35 25  0             137636.8813   0.0774  0.050   0.0775 0.23  
  53: 60 36 24  0   60 36 25  0             137636.8813   0.0774  0.050   0.0775 0.27  
  54: 60 37 24  0   60 35 25  0             137636.8813   0.0774  0.050   0.0775 0.27  
  55: 60 37 24  0   60 36 25  0             137636.8813   0.0774  0.050   0.0775 0.23  
  56: 51 27 24  0   51 26 25  0             138891.2707   0.0478  0.050   0.0478 0.23  
  57: 51 27 24  0   51 27 25  0             138891.2707   0.0478  0.050   0.0478 0.27  
  58: 51 28 24  0   51 26 25  0             138891.2707   0.0478  0.050   0.0478 0.27  
  59: 51 28 24  0   51 27 25  0             138891.2707   0.0478  0.050   0.0478 0.23  
  60: 48 24 24  0   48 23 25  0             139188.8889   0.0103  0.050   0.0103 0.23  
  61: 48 24 24  0   48 24 25  0             139188.8889   0.0103  0.050   0.0103 0.27  
  62: 48 25 24  0   48 23 25  0             139188.8889   0.0103  0.050   0.0103 0.27  
  63: 48 25 24  0   48 24 25  0             139188.8889   0.0103  0.050   0.0103 0.23  
  64: 47 23 24  0   47 22 25  0             139277.0798   0.0384  0.050   0.0384 0.23  
  65: 47 23 24  0   47 23 25  0             139277.0798   0.0384  0.050   0.0384 0.27  
  66: 47 24 24  0   47 22 25  0             139277.0798   0.0384  0.050   0.0384 0.27  
  67: 47 24 24  0   47 23 25  0             139277.0798   0.0384  0.050   0.0384 0.23  
  68: 46 22 24  0   46 21 25  0             139360.0168  -0.0539  0.050  -0.0540 0.22  
  69: 46 22 24  0   46 22 25  0             139360.0168  -0.0539  0.050  -0.0540 0.28  
  70: 46 23 24  0   46 21 25  0             139360.0168  -0.0539  0.050  -0.0540 0.28  
  71: 46 23 24  0   46 22 25  0             139360.0168  -0.0539  0.050  -0.0540 0.22  
  72: 45 21 24  0   45 20 25  0             139438.2360   0.0443  0.050   0.0444 0.22  
  73: 45 21 24  0   45 21 25  0             139438.2360   0.0443  0.050   0.0444 0.28  
  74: 45 22 24  0   45 20 25  0             139438.2360   0.0443  0.050   0.0444 0.28  
  75: 45 22 24  0   45 21 25  0             139438.2360   0.0443  0.050   0.0444 0.22  
  76: 44 20 24  0   44 19 25  0             139511.6247   0.0033  0.050   0.0034 0.22  
  77: 44 20 24  0   44 20 25  0             139511.6247   0.0033  0.050   0.0034 0.28  
  78: 44 21 24  0   44 19 25  0             139511.6247   0.0033  0.050   0.0034 0.28  
  79: 44 21 24  0   44 20 25  0             139511.6247   0.0033  0.050   0.0034 0.22  
  80: 12 11  1  0   11 10  2  0             139562.4440   0.0591  0.050               
  81: 43 19 24  0   43 18 25  0             139580.6056   0.0352  0.050   0.0352 0.22  
  82: 43 19 24  0   43 19 25  0             139580.6056   0.0352  0.050   0.0352 0.28  
  83: 43 20 24  0   43 18 25  0             139580.6056   0.0352  0.050   0.0352 0.28  
  84: 43 20 24  0   43 19 25  0             139580.6056   0.0352  0.050   0.0352 0.22  
  85: 42 18 24  0   42 17 25  0             139645.2089  -0.0333  0.050  -0.0333 0.22  
  86: 42 18 24  0   42 18 25  0             139645.2089  -0.0333  0.050  -0.0333 0.28  
  87: 42 19 24  0   42 17 25  0             139645.2089  -0.0333  0.050  -0.0333 0.28  
  88: 42 19 24  0   42 18 25  0             139645.2089  -0.0333  0.050  -0.0333 0.22  
  89: 41 17 24  0   41 16 25  0             139705.8447   0.0108  0.050   0.0109 0.22  
  90: 41 17 24  0   41 17 25  0             139705.8447   0.0108  0.050   0.0109 0.28  
  91: 41 18 24  0   41 16 25  0             139705.8447   0.0108  0.050   0.0109 0.28  
  92: 41 18 24  0   41 17 25  0             139705.8447   0.0108  0.050   0.0109 0.22  
  93: 40 16 24  0   40 15 25  0             139762.5494   0.0134  0.050   0.0135 0.22  
  94: 40 16 24  0   40 16 25  0             139762.5494   0.0134  0.050   0.0135 0.28  
  95: 40 17 24  0   40 15 25  0             139762.5494   0.0134  0.050   0.0135 0.28  
  96: 40 17 24  0   40 16 25  0             139762.5494   0.0134  0.050   0.0135 0.22  
  97: 39 15 24  0   39 14 25  0             139815.5326  -0.0006  0.050  -0.0006 0.22  
  98: 39 15 24  0   39 15 25  0             139815.5326  -0.0006  0.050  -0.0006 0.28  
  99: 39 16 24  0   39 14 25  0             139815.5326  -0.0006  0.050  -0.0006 0.28  
 100: 39 16 24  0   39 15 25  0             139815.5326  -0.0006  0.050  -0.0006 0.22  
 101: 38 14 24  0   38 13 25  0             139865.0096   0.0052  0.050   0.0052 0.22  
 102: 38 14 24  0   38 14 25  0             139865.0096   0.0052  0.050   0.0052 0.28  
 103: 38 15 24  0   38 13 25  0             139865.0096   0.0052  0.050   0.0052 0.28  
 104: 38 15 24  0   38 14 25  0             139865.0096   0.0052  0.050   0.0052 0.22  
 105: 37 13 24  0   37 12 25  0             139911.1101  -0.0123  0.050  -0.0124 0.22  
 106: 37 13 24  0   37 13 25  0             139911.1101  -0.0123  0.050  -0.0124 0.28  
 107: 37 14 24  0   37 12 25  0             139911.1101  -0.0123  0.050  -0.0124 0.28  
 108: 37 14 24  0   37 13 25  0             139911.1101  -0.0123  0.050  -0.0124 0.22  
 109: 36 12 24  0   36 11 25  0             139954.0796   0.0246  0.050   0.0247 0.22  
 110: 36 12 24  0   36 12 25  0             139954.0796   0.0246  0.050   0.0247 0.28  
 111: 36 13 24  0   36 11 25  0             139954.0796   0.0246  0.050   0.0247 0.28  
 112: 36 13 24  0   36 12 25  0             139954.0796   0.0246  0.050   0.0247 0.22  
 113: 35 11 24  0   35 10 25  0             139993.9713   0.0073  0.050   0.0073 0.22  
 114: 35 11 24  0   35 11 25  0             139993.9713   0.0073  0.050   0.0073 0.28  
 115: 35 12 24  0   35 10 25  0             139993.9713   0.0073  0.050   0.0073 0.28  
 116: 35 12 24  0   35 11 25  0             139993.9713   0.0073  0.050   0.0073 0.22  
 117: 34 10 24  0   34  9 25  0             140030.9846  -0.0216  0.050  -0.0216 0.22  
 118: 34 10 24  0   34 10 25  0             140030.9846  -0.0216  0.050  -0.0216 0.28  
 119: 34 11 24  0   34  9 25  0             140030.9846  -0.0216  0.050  -0.0216 0.28  
 120: 34 11 24  0   34 10 25  0             140030.9846  -0.0216  0.050  -0.0216 0.22  
 121: 33  9 24  0   33  8 25  0             140065.3345   0.0007  0.050   0.0008 0.22  
 122: 33  9 24  0   33  9 25  0             140065.3345   0.0007  0.050   0.0008 0.28  
 123: 33 10 24  0   33  8 25  0             140065.3345   0.0007  0.050   0.0008 0.28  
 124: 33 10 24  0   33  9 25  0             140065.3345   0.0007  0.050   0.0008 0.22  
 125: 32  8 24  0   32  7 25  0             140097.1019   0.0087  0.050   0.0088 0.22  
 126: 32  8 24  0   32  8 25  0             140097.1019   0.0087  0.050   0.0088 0.28  
 127: 32  9 24  0   32  7 25  0             140097.1019   0.0087  0.050   0.0088 0.28  
 128: 32  9 24  0   32  8 25  0             140097.1019   0.0087  0.050   0.0088 0.22  
 129: 31  7 24  0   31  6 25  0             140126.4217  -0.0044  0.050  -0.0044 0.22  
 130: 31  7 24  0   31  7 25  0             140126.4217  -0.0044  0.050  -0.0044 0.28  
 131: 31  8 24  0   31  6 25  0             140126.4217  -0.0044  0.050  -0.0044 0.28  
 132: 31  8 24  0   31  7 25  0             140126.4217  -0.0044  0.050  -0.0044 0.22  
 133: 30  6 24  0   30  5 25  0             140153.4616  -0.0083  0.050  -0.0083 0.22  
 134: 30  6 24  0   30  6 25  0             140153.4616  -0.0083  0.050  -0.0083 0.28  
 135: 30  7 24  0   30  5 25  0             140153.4616  -0.0083  0.050  -0.0083 0.28  
 136: 30  7 24  0   30  6 25  0             140153.4616  -0.0083  0.050  -0.0083 0.22  
 137: 29  5 24  0   29  4 25  0             140178.3269  -0.0299  0.050  -0.0299 0.22  
 138: 29  5 24  0   29  5 25  0             140178.3269  -0.0299  0.050  -0.0299 0.28  
 139: 29  6 24  0   29  4 25  0             140178.3269  -0.0299  0.050  -0.0299 0.28  
 140: 29  6 24  0   29  5 25  0             140178.3269  -0.0299  0.050  -0.0299 0.22  
 141: 28  4 24  0   28  3 25  0             140201.1649  -0.0494  0.050  -0.0495 0.22  
 142: 28  4 24  0   28  4 25  0             140201.1649  -0.0494  0.050  -0.0495 0.28  
 143: 28  5 24  0   28  3 25  0             140201.1649  -0.0494  0.050  -0.0495 0.28  
 144: 28  5 24  0   28  4 25  0             140201.1649  -0.0494  0.050  -0.0495 0.22  
 145: 24  0 24  0   23  0 23  0             140218.8857  -0.0154  0.050  -0.0155 0.30  
 146: 24  0 24  0   23  1 23  0             140218.8857  -0.0154  0.050  -0.0155 0.20  
 147: 24  1 24  0   23  0 23  0             140218.8857  -0.0154  0.050  -0.0155 0.20  
 148: 24  1 24  0   23  1 23  0             140218.8857  -0.0154  0.050  -0.0155 0.30  
 149: 23  1 22  0   22  1 21  0             140221.0245  -0.0192  0.050  -0.0192 0.30  
 150: 23  1 22  0   22  2 21  0             140221.0245  -0.0192  0.050  -0.0192 0.20  
 151: 23  2 22  0   22  1 21  0             140221.0245  -0.0192  0.050  -0.0192 0.20  
 152: 23  2 22  0   22  2 21  0             140221.0245  -0.0192  0.050  -0.0192 0.30  
 153: 27  3 24  0   27  2 25  0             140222.1325  -0.0331  0.050  -0.0332 0.22  
 154: 27  3 24  0   27  3 25  0             140222.1325  -0.0331  0.050  -0.0332 0.28  
 155: 27  4 24  0   27  2 25  0             140222.1325  -0.0331  0.050  -0.0332 0.28  
 156: 27  4 24  0   27  3 25  0             140222.1325  -0.0331  0.050  -0.0332 0.22  
 157: 22  2 20  0   21  2 19  0             140223.1297  -0.0203  0.050  -0.0204 0.30  
 158: 22  2 20  0   21  3 19  0             140223.1297  -0.0203  0.050  -0.0204 0.20  
 159: 22  3 20  0   21  2 19  0             140223.1297  -0.0203  0.050  -0.0204 0.20  
 160: 22  3 20  0   21  3 19  0             140223.1297  -0.0203  0.050  -0.0204 0.30  
 161: 21  3 18  0   20  3 17  0             140225.5024  -0.0209  0.050  -0.0209 0.30  
 162: 21  3 18  0   20  4 17  0             140225.5024  -0.0209  0.050  -0.0209 0.20  
 163: 21  4 18  0   20  3 17  0             140225.5024  -0.0209  0.050  -0.0209 0.20  
 164: 21  4 18  0   20  4 17  0             140225.5024  -0.0209  0.050  -0.0209 0.30  
 165: 20  4 16  0   19  4 15  0             140228.7200  -0.0225  0.050  -0.0226 0.30  
 166: 20  4 16  0   19  5 15  0             140228.7200  -0.0225  0.050  -0.0226 0.20  
 167: 20  5 16  0   19  4 15  0             140228.7200  -0.0225  0.050  -0.0226 0.20  
 168: 20  5 16  0   19  5 15  0             140228.7200  -0.0225  0.050  -0.0226 0.30  
 169: 19  5 14  0   18  5 13  0             140234.0353  -0.0043  0.050  -0.0044 0.31  
 170: 19  5 14  0   18  6 13  0             140234.0353  -0.0043  0.050  -0.0044 0.19  
 171: 19  6 14  0   18  5 13  0             140234.0353  -0.0043  0.050  -0.0044 0.19  
 172: 19  6 14  0   18  6 13  0             140234.0353  -0.0043  0.050  -0.0044 0.31  
 173: 26  2 24  0   26  1 25  0             140241.2822  -0.0472  0.050  -0.0472 0.22  
 174: 26  2 24  0   26  2 25  0             140241.2822  -0.0472  0.050  -0.0472 0.28  
 175: 26  3 24  0   26  1 25  0             140241.2822  -0.0472  0.050  -0.0472 0.28  
 176: 26  3 24  0   26  2 25  0             140241.2822  -0.0472  0.050  -0.0472 0.22  
 177: 18  6 12  0   17  6 11  0             140244.3643   0.0138  0.050   0.0139 0.31  
 178: 18  6 12  0   17  7 11  0             140244.3643   0.0138  0.050   0.0139 0.19  
 179: 18  7 12  0   17  6 11  0             140244.3643   0.0138  0.050   0.0139 0.19  
 180: 18  7 12  0   17  7 11  0             140244.3643   0.0138  0.050   0.0139 0.31  
 181: 25  1 24  0   25  0 25  0             140258.7790  -0.0405  0.050  -0.0406 0.22  
 182: 25  1 24  0   25  1 25  0             140258.7790  -0.0405  0.050  -0.0406 0.28  
 183: 25  2 24  0   25  0 25  0             140258.7790  -0.0405  0.050  -0.0406 0.28  
 184: 25  2 24  0   25  1 25  0             140258.7790  -0.0405  0.050  -0.0406 0.22  
 185: 17  7 10  0   16  7  9  0             140267.7263  -0.0222  0.050  -0.0208 0.31  
 186: 17  7 10  0   16  8  9  0             140267.7263  -0.0191  0.050  -0.0208 0.19  
 187: 17  8 10  0   16  7  9  0             140267.7263  -0.0224  0.050  -0.0208 0.19  
 188: 17  8 10  0   16  8  9  0             140267.7263  -0.0193  0.050  -0.0208 0.31  
 189: 16  8  8  0   15  9  7  0             140330.8557   0.0924  0.050   0.0098 0.36  
 190: 16  9  8  0   15  9  7  0             140330.8557  -0.0363  0.050   0.0098 0.64  
 191: 16  8  8  0   15  8  7  0             140332.3573   0.0766  0.050   0.0305 0.64  
 192: 16  9  8  0   15  8  7  0             140332.3573  -0.0520  0.050   0.0305 0.36  
 193: 15  9  6  0   14 10  5  0             140418.7518   0.0155  0.050               
 194: 15 10  6  0   14 10  5  0             140454.4215   0.0240  0.050               
 195: 12 12  1  0   11 11  0  0             140538.1698   0.0197  0.050               
 196: 12 12  0  0   11 11  1  0             140635.9275   0.0321  0.050               
 197: 15 10  6  0   14  9  5  0             140727.3640   0.0131  0.050               
 198: 14 12  2  0   13 12  1  0             142190.7793   0.0449  0.050               
 199: 58 33 25  0   58 32 26  0             143933.9361   0.0318  0.050   0.0318 0.23  
 200: 58 33 25  0   58 33 26  0             143933.9361   0.0318  0.050   0.0318 0.27  
 201: 58 34 25  0   58 32 26  0             143933.9361   0.0318  0.050   0.0318 0.27  
 202: 58 34 25  0   58 33 26  0             143933.9361   0.0318  0.050   0.0318 0.23  
 203: 57 32 25  0   57 31 26  0             144071.0646  -0.0228  0.050  -0.0229 0.23  
 204: 57 32 25  0   57 32 26  0             144071.0646  -0.0228  0.050  -0.0229 0.27  
 205: 57 33 25  0   57 31 26  0             144071.0646  -0.0228  0.050  -0.0229 0.27  
 206: 57 33 25  0   57 32 26  0             144071.0646  -0.0228  0.050  -0.0229 0.23  
 207: 56 31 25  0   56 30 26  0             144201.4101   0.0387  0.050   0.0387 0.23  
 208: 56 31 25  0   56 31 26  0             144201.4101   0.0387  0.050   0.0387 0.27  
 209: 56 32 25  0   56 30 26  0             144201.4101   0.0387  0.050   0.0387 0.27  
 210: 56 32 25  0   56 31 26  0             144201.4101   0.0387  0.050   0.0387 0.23  
 211: 55 30 25  0   55 29 26  0             144324.9845  -0.0448  0.050  -0.0448 0.23  
 212: 55 30 25  0   55 30 26  0             144324.9845  -0.0448  0.050  -0.0448 0.27  
 213: 55 31 25  0   55 29 26  0             144324.9845  -0.0448  0.050  -0.0448 0.27  
 214: 55 31 25  0   55 30 26  0             144324.9845  -0.0448  0.050  -0.0448 0.23  
 215: 54 29 25  0   54 28 26  0             144442.3676   0.0424  0.050   0.0424 0.23  
 216: 54 29 25  0   54 29 26  0             144442.3676   0.0424  0.050   0.0424 0.27  
 217: 54 30 25  0   54 28 26  0             144442.3676   0.0424  0.050   0.0424 0.27  
 218: 54 30 25  0   54 29 26  0             144442.3676   0.0424  0.050   0.0424 0.23  
 219: 53 28 25  0   53 27 26  0             144553.5002  -0.0130  0.050  -0.0131 0.23  
 220: 53 28 25  0   53 28 26  0             144553.5002  -0.0130  0.050  -0.0131 0.27  
 221: 53 29 25  0   53 27 26  0             144553.5002  -0.0130  0.050  -0.0131 0.27  
 222: 53 29 25  0   53 28 26  0             144553.5002  -0.0130  0.050  -0.0131 0.23  
 223: 52 27 25  0   52 26 26  0             144658.7560  -0.0833  0.050  -0.0833 0.23  
 224: 52 27 25  0   52 27 26  0             144658.7560  -0.0833  0.050  -0.0833 0.27  
 225: 52 28 25  0   52 26 26  0             144658.7560  -0.0833  0.050  -0.0833 0.27  
 226: 52 28 25  0   52 27 26  0             144658.7560  -0.0833  0.050  -0.0833 0.23  
 227: 51 26 25  0   51 25 26  0             144758.5316  -0.0094  0.050  -0.0094 0.23  
 228: 51 26 25  0   51 26 26  0             144758.5316  -0.0094  0.050  -0.0094 0.27  
 229: 51 27 25  0   51 25 26  0             144758.5316  -0.0094  0.050  -0.0094 0.27  
 230: 51 27 25  0   51 26 26  0             144758.5316  -0.0094  0.050  -0.0094 0.23  
 231: 48 23 25  0   48 22 26  0             145026.1109  -0.0454  0.050  -0.0455 0.22  
 232: 48 23 25  0   48 23 26  0             145026.1109  -0.0454  0.050  -0.0455 0.28  
 233: 48 24 25  0   48 22 26  0             145026.1109  -0.0454  0.050  -0.0455 0.28  
 234: 48 24 25  0   48 23 26  0             145026.1109  -0.0454  0.050  -0.0455 0.22  
 235: 45 20 25  0   45 19 26  0             145250.9725  -0.0068  0.050  -0.0069 0.22  
 236: 45 20 25  0   45 20 26  0             145250.9725  -0.0068  0.050  -0.0069 0.28  
 237: 45 21 25  0   45 19 26  0             145250.9725  -0.0068  0.050  -0.0069 0.28  
 238: 45 21 25  0   45 20 26  0             145250.9725  -0.0068  0.050  -0.0069 0.22  
 239: 15 10  5  0   14 11  4  0             145260.3036   0.0493  0.050               
 240: 44 19 25  0   44 18 26  0             145317.2794  -0.0571  0.050  -0.0571 0.22  
 241: 44 19 25  0   44 19 26  0             145317.2794  -0.0571  0.050  -0.0571 0.28  
 242: 44 20 25  0   44 18 26  0             145317.2794  -0.0571  0.050  -0.0571 0.28  
 243: 44 20 25  0   44 19 26  0             145317.2794  -0.0571  0.050  -0.0571 0.22  
 244: 42 17 25  0   42 16 26  0             145438.2971   0.0143  0.050   0.0143 0.22  
 245: 42 17 25  0   42 17 26  0             145438.2971   0.0143  0.050   0.0143 0.28  
 246: 42 18 25  0   42 16 26  0             145438.2971   0.0143  0.050   0.0143 0.28  
 247: 42 18 25  0   42 17 26  0             145438.2971   0.0143  0.050   0.0143 0.22  
 248: 41 16 25  0   41 15 26  0             145493.2413   0.0199  0.050   0.0199 0.22  
 249: 41 16 25  0   41 16 26  0             145493.2413   0.0199  0.050   0.0199 0.28  
 250: 41 17 25  0   41 15 26  0             145493.2413   0.0199  0.050   0.0199 0.28  
 251: 41 17 25  0   41 16 26  0             145493.2413   0.0199  0.050   0.0199 0.22  
 252: 40 15 25  0   40 14 26  0             145544.6784  -0.0160  0.050  -0.0160 0.22  
 253: 40 15 25  0   40 15 26  0             145544.6784  -0.0160  0.050  -0.0160 0.28  
 254: 40 16 25  0   40 14 26  0             145544.6784  -0.0160  0.050  -0.0160 0.28  
 255: 40 16 25  0   40 15 26  0             145544.6784  -0.0160  0.050  -0.0160 0.22  
 256: 39 14 25  0   39 13 26  0             145592.8211  -0.0424  0.050  -0.0425 0.28  
 257: 39 14 25  0   39 14 26  0             145592.8211  -0.0424  0.050  -0.0425 0.36  
 258: 39 15 25  0   39 13 26  0             145592.8211  -0.0424  0.050  -0.0425 0.36  
 259: 38 13 25  0   38 12 26  0             145637.9025   0.0169  0.050   0.0169 0.22  
 260: 38 13 25  0   38 13 26  0             145637.9025   0.0169  0.050   0.0169 0.28  
 261: 38 14 25  0   38 12 26  0             145637.9025   0.0169  0.050   0.0169 0.28  
 262: 38 14 25  0   38 13 26  0             145637.9025   0.0169  0.050   0.0169 0.22  
 263: 37 12 25  0   37 11 26  0             145679.9226   0.0103  0.050   0.0103 0.22  
 264: 37 12 25  0   37 12 26  0             145679.9226   0.0103  0.050   0.0103 0.28  
 265: 37 13 25  0   37 11 26  0             145679.9226   0.0103  0.050   0.0103 0.28  
 266: 37 13 25  0   37 12 26  0             145679.9226   0.0103  0.050   0.0103 0.22  
 267: 36 11 25  0   36 10 26  0             145719.1081   0.0173  0.050   0.0173 0.22  
 268: 36 11 25  0   36 11 26  0             145719.1081   0.0173  0.050   0.0173 0.28  
 269: 36 12 25  0   36 10 26  0             145719.1081   0.0173  0.050   0.0173 0.28  
 270: 36 12 25  0   36 11 26  0             145719.1081   0.0173  0.050   0.0173 0.22  
 271: 35 10 25  0   35  9 26  0             145755.5448  -0.0189  0.050  -0.0189 0.30  
 272: 35 11 25  0   35  9 26  0             145755.5448  -0.0189  0.050  -0.0189 0.39  
 273: 35 11 25  0   35 10 26  0             145755.5448  -0.0189  0.050  -0.0189 0.30  
 274: 15 11  5  0   14 11  4  0             145783.3087  -0.0442  0.050               
 275: 34  9 25  0   34  8 26  0             145789.5063   0.0372  0.050   0.0372 0.22  
 276: 34  9 25  0   34  9 26  0             145789.5063   0.0372  0.050   0.0372 0.28  
 277: 34 10 25  0   34  8 26  0             145789.5063   0.0372  0.050   0.0372 0.28  
 278: 34 10 25  0   34  9 26  0             145789.5063   0.0372  0.050   0.0372 0.22  
 279: 33  8 25  0   33  7 26  0             145820.9331  -0.0076  0.050  -0.0077 0.22  
 280: 33  8 25  0   33  8 26  0             145820.9331  -0.0076  0.050  -0.0077 0.28  
 281: 33  9 25  0   33  7 26  0             145820.9331  -0.0076  0.050  -0.0077 0.28  
 282: 33  9 25  0   33  8 26  0             145820.9331  -0.0076  0.050  -0.0077 0.22  
 283: 32  7 25  0   32  6 26  0             145850.0454  -0.0624  0.050  -0.0625 0.22  
 284: 32  7 25  0   32  7 26  0             145850.0454  -0.0624  0.050  -0.0625 0.28  
 285: 32  8 25  0   32  6 26  0             145850.0454  -0.0624  0.050  -0.0625 0.28  
 286: 32  8 25  0   32  7 26  0             145850.0454  -0.0624  0.050  -0.0625 0.22  
 287: 31  6 25  0   31  5 26  0             145877.0865  -0.0093  0.050  -0.0093 0.22  
 288: 31  6 25  0   31  6 26  0             145877.0865  -0.0093  0.050  -0.0093 0.28  
 289: 31  7 25  0   31  5 26  0             145877.0865  -0.0093  0.050  -0.0093 0.28  
 290: 31  7 25  0   31  6 26  0             145877.0865  -0.0093  0.050  -0.0093 0.22  
 291: 30  5 25  0   30  4 26  0             145901.9748  -0.0506  0.050  -0.0506 0.22  
 292: 30  5 25  0   30  5 26  0             145901.9748  -0.0506  0.050  -0.0506 0.28  
 293: 30  6 25  0   30  4 26  0             145901.9748  -0.0506  0.050  -0.0506 0.28  
 294: 30  6 25  0   30  5 26  0             145901.9748  -0.0506  0.050  -0.0506 0.22  
 295: 29  4 25  0   29  3 26  0             145924.9851  -0.0283  0.050  -0.0284 0.22  
 296: 29  4 25  0   29  4 26  0             145924.9851  -0.0283  0.050  -0.0284 0.28  
 297: 29  5 25  0   29  3 26  0             145924.9851  -0.0283  0.050  -0.0284 0.28  
 298: 29  5 25  0   29  4 26  0             145924.9851  -0.0283  0.050  -0.0284 0.22  
 299: 25  0 25  0   24  0 24  0             145941.5234  -0.0241  0.050  -0.0242 0.30  
 300: 25  0 25  0   24  1 24  0             145941.5234  -0.0241  0.050  -0.0242 0.20  
 301: 25  1 25  0   24  0 24  0             145941.5234  -0.0241  0.050  -0.0242 0.20  
 302: 25  1 25  0   24  1 24  0             145941.5234  -0.0241  0.050  -0.0242 0.30  
 303: 24  1 23  0   23  1 22  0             145943.6604  -0.0148  0.050  -0.0148 0.30  
 304: 24  1 23  0   23  2 22  0             145943.6604  -0.0148  0.050  -0.0148 0.20  
 305: 24  2 23  0   23  1 22  0             145943.6604  -0.0148  0.050  -0.0148 0.20  
 306: 24  2 23  0   23  2 22  0             145943.6604  -0.0148  0.050  -0.0148 0.30  
 307: 23  2 21  0   22  2 20  0             145945.7178  -0.0205  0.050  -0.0205 0.30  
 308: 23  2 21  0   22  3 20  0             145945.7178  -0.0205  0.050  -0.0205 0.20  
 309: 23  3 21  0   22  2 20  0             145945.7178  -0.0205  0.050  -0.0205 0.20  
 310: 23  3 21  0   22  3 20  0             145945.7178  -0.0205  0.050  -0.0205 0.30  
 311: 22  3 19  0   21  3 18  0             145947.9943  -0.0122  0.050  -0.0123 0.30  
 312: 22  3 19  0   21  4 18  0             145947.9943  -0.0122  0.050  -0.0123 0.20  
 313: 22  4 19  0   21  3 18  0             145947.9943  -0.0122  0.050  -0.0123 0.20  
 314: 22  4 19  0   21  4 18  0             145947.9943  -0.0122  0.050  -0.0123 0.30  
 315: 21  4 17  0   20  4 16  0             145950.9468  -0.0259  0.050  -0.0260 0.30  
 316: 21  4 17  0   20  5 16  0             145950.9468  -0.0259  0.050  -0.0260 0.20  
 317: 21  5 17  0   20  4 16  0             145950.9468  -0.0259  0.050  -0.0260 0.20  
 318: 21  5 17  0   20  5 16  0             145950.9468  -0.0259  0.050  -0.0260 0.30  
 319: 20  5 15  0   19  5 14  0             145955.6193  -0.0137  0.050  -0.0138 0.31  
 320: 20  5 15  0   19  6 14  0             145955.6193  -0.0137  0.050  -0.0138 0.19  
 321: 20  6 15  0   19  5 14  0             145955.6193  -0.0137  0.050  -0.0138 0.19  
 322: 20  6 15  0   19  6 14  0             145955.6193  -0.0137  0.050  -0.0138 0.31  
 323: 19  6 13  0   18  6 12  0             145964.2218  -0.0015  0.050  -0.0016 0.31  
 324: 19  6 13  0   18  7 12  0             145964.2218  -0.0015  0.050  -0.0016 0.19  
 325: 19  7 13  0   18  6 12  0             145964.2218  -0.0015  0.050  -0.0016 0.19  
 326: 19  7 13  0   18  7 12  0             145964.2218  -0.0015  0.050  -0.0016 0.31  
 327: 18  7 11  0   17  7 10  0             145982.4445   0.0201  0.050   0.0203 0.31  
 328: 18  7 11  0   17  8 10  0             145982.4445   0.0203  0.050   0.0203 0.19  
 329: 18  8 11  0   17  7 10  0             145982.4445   0.0201  0.050   0.0203 0.19  
 330: 18  8 11  0   17  8 10  0             145982.4445   0.0203  0.050   0.0203 0.31  
 331: 17  8  9  0   16  8  8  0             146027.3232  -0.0845  0.050  -0.0250 0.32  
 332: 17  8  9  0   16  9  8  0             146027.3232   0.0442  0.050  -0.0250 0.18  
 333: 17  9  9  0   16  8  8  0             146027.3232  -0.0943  0.050  -0.0250 0.18  
 334: 17  9  9  0   16  9  8  0             146027.3232   0.0344  0.050  -0.0250 0.32  
 335: 16  9  7  0   15 10  6  0             146147.5034  -0.0543  0.050               
 336: 16 10  7  0   15 10  6  0             146151.3910   0.0120  0.050               
 337: 16  9  7  0   15  9  6  0             146183.1990  -0.0199  0.050               
 338: 16 10  7  0   15  9  6  0             146187.1178   0.0775  0.050               
 339: 12 10  2  0   11  8  3  0             146939.0068  -0.0379  0.050               
 340: 15 10  5  0   14 10  4  0             147817.3902  -0.0043  0.050               
 341: 56 30 26  0   56 29 27  0             150102.3422  -0.0156  0.050  -0.0156 0.23  
 342: 56 30 26  0   56 30 27  0             150102.3422  -0.0156  0.050  -0.0156 0.27  
 343: 56 31 26  0   56 29 27  0             150102.3422  -0.0156  0.050  -0.0156 0.27  
 344: 56 31 26  0   56 30 27  0             150102.3422  -0.0156  0.050  -0.0156 0.23  
 345: 55 29 26  0   55 28 27  0             150213.6728  -0.0490  0.050  -0.0491 0.23  
 346: 55 29 26  0   55 29 27  0             150213.6728  -0.0490  0.050  -0.0491 0.27  
 347: 55 30 26  0   55 28 27  0             150213.6728  -0.0490  0.050  -0.0491 0.27  
 348: 55 30 26  0   55 29 27  0             150213.6728  -0.0490  0.050  -0.0491 0.23  
 349: 53 27 26  0   53 26 27  0             150419.7175  -0.0568  0.050  -0.0568 0.23  
 350: 53 27 26  0   53 27 27  0             150419.7175  -0.0568  0.050  -0.0568 0.27  
 351: 53 28 26  0   53 26 27  0             150419.7175  -0.0568  0.050  -0.0568 0.27  
 352: 53 28 26  0   53 27 27  0             150419.7175  -0.0568  0.050  -0.0568 0.23  
 353: 52 26 26  0   52 25 27  0             150514.8338  -0.0600  0.050  -0.0600 0.23  
 354: 52 26 26  0   52 26 27  0             150514.8338  -0.0600  0.050  -0.0600 0.27  
 355: 52 27 26  0   52 25 27  0             150514.8338  -0.0600  0.050  -0.0600 0.27  
 356: 52 27 26  0   52 26 27  0             150514.8338  -0.0600  0.050  -0.0600 0.23  
 357: 51 25 26  0   51 24 27  0             150605.0751   0.0569  0.050   0.0569 0.23  
 358: 51 25 26  0   51 25 27  0             150605.0751   0.0569  0.050   0.0569 0.27  
 359: 51 26 26  0   51 24 27  0             150605.0751   0.0569  0.050   0.0569 0.27  
 360: 51 26 26  0   51 25 27  0             150605.0751   0.0569  0.050   0.0569 0.23  
 361: 49 23 26  0   49 22 27  0             150771.1274   0.0558  0.050   0.0558 0.22  
 362: 49 23 26  0   49 23 27  0             150771.1274   0.0558  0.050   0.0558 0.28  
 363: 49 24 26  0   49 22 27  0             150771.1274   0.0558  0.050   0.0558 0.28  
 364: 49 24 26  0   49 23 27  0             150771.1274   0.0558  0.050   0.0558 0.22  
 365: 48 22 26  0   48 21 27  0             150847.3943   0.0140  0.050   0.0140 0.22  
 366: 48 22 26  0   48 22 27  0             150847.3943   0.0140  0.050   0.0140 0.28  
 367: 48 23 26  0   48 21 27  0             150847.3943   0.0140  0.050   0.0140 0.28  
 368: 48 23 26  0   48 22 27  0             150847.3943   0.0140  0.050   0.0140 0.22  
 369: 47 21 26  0   47 20 27  0             150919.4355  -0.0185  0.050  -0.0185 0.22  
 370: 47 21 26  0   47 21 27  0             150919.4355  -0.0185  0.050  -0.0185 0.28  
 371: 47 22 26  0   47 20 27  0             150919.4355  -0.0185  0.050  -0.0185 0.28  
 372: 47 22 26  0   47 21 27  0             150919.4355  -0.0185  0.050  -0.0185 0.22  
 373: 46 20 26  0   46 19 27  0             150987.5120   0.0433  0.050   0.0433 0.22  
 374: 46 20 26  0   46 20 27  0             150987.5120   0.0433  0.050   0.0433 0.28  
 375: 46 21 26  0   46 19 27  0             150987.5120   0.0433  0.050   0.0433 0.28  
 376: 46 21 26  0   46 20 27  0             150987.5120   0.0433  0.050   0.0433 0.22  
 377: 13 12  1  0   12 11  2  0             150994.2475   0.0085  0.050               
 378: 45 19 26  0   45 18 27  0             151051.5931  -0.0017  0.050  -0.0018 0.22  
 379: 45 19 26  0   45 19 27  0             151051.5931  -0.0017  0.050  -0.0018 0.28  
 380: 45 20 26  0   45 18 27  0             151051.5931  -0.0017  0.050  -0.0018 0.28  
 381: 45 20 26  0   45 19 27  0             151051.5931  -0.0017  0.050  -0.0018 0.22  
 382: 44 18 26  0   44 18 27  0             151112.0215   0.0233  0.050   0.0233 0.36  
 383: 44 19 26  0   44 17 27  0             151112.0215   0.0233  0.050   0.0233 0.36  
 384: 44 19 26  0   44 18 27  0             151112.0215   0.0233  0.050   0.0233 0.29  
 385: 43 17 26  0   43 16 27  0             151168.8136  -0.0257  0.050  -0.0257 0.22  
 386: 43 17 26  0   43 17 27  0             151168.8136  -0.0257  0.050  -0.0257 0.28  
 387: 43 18 26  0   43 16 27  0             151168.8136  -0.0257  0.050  -0.0257 0.28  
 388: 43 18 26  0   43 17 27  0             151168.8136  -0.0257  0.050  -0.0257 0.22  
 389: 42 16 26  0   42 15 27  0             151222.2528  -0.0213  0.050  -0.0214 0.22  
 390: 42 16 26  0   42 16 27  0             151222.2528  -0.0213  0.050  -0.0214 0.28  
 391: 42 17 26  0   42 15 27  0             151222.2528  -0.0213  0.050  -0.0214 0.28  
 392: 42 17 26  0   42 16 27  0             151222.2528  -0.0213  0.050  -0.0214 0.22  
 393: 41 15 26  0   41 14 27  0             151272.4252  -0.0290  0.050  -0.0290 0.22  
 394: 41 15 26  0   41 15 27  0             151272.4252  -0.0290  0.050  -0.0290 0.28  
 395: 41 16 26  0   41 14 27  0             151272.4252  -0.0290  0.050  -0.0290 0.28  
 396: 41 16 26  0   41 15 27  0             151272.4252  -0.0290  0.050  -0.0290 0.22  
 397: 40 14 26  0   40 13 27  0             151319.6134   0.0871  0.050   0.0872 0.22  
 398: 40 14 26  0   40 14 27  0             151319.6134   0.0871  0.050   0.0872 0.28  
 399: 40 15 26  0   40 13 27  0             151319.6134   0.0871  0.050   0.0872 0.28  
 400: 40 15 26  0   40 14 27  0             151319.6134   0.0871  0.050   0.0872 0.22  
 401: 39 13 26  0   39 12 27  0             151363.6550   0.0221  0.050   0.0221 0.22  
 402: 39 13 26  0   39 13 27  0             151363.6550   0.0221  0.050   0.0221 0.28  
 403: 39 14 26  0   39 12 27  0             151363.6550   0.0221  0.050   0.0221 0.28  
 404: 39 14 26  0   39 13 27  0             151363.6550   0.0221  0.050   0.0221 0.22  
 405: 38 12 26  0   38 11 27  0             151404.9263   0.0139  0.050   0.0140 0.22  
 406: 38 12 26  0   38 12 27  0             151404.9263   0.0139  0.050   0.0140 0.28  
 407: 38 13 26  0   38 11 27  0             151404.9263   0.0139  0.050   0.0140 0.28  
 408: 38 13 26  0   38 12 27  0             151404.9263   0.0139  0.050   0.0140 0.22  
 409: 37 11 26  0   37 10 27  0             151443.4736  -0.0253  0.050  -0.0254 0.22  
 410: 37 11 26  0   37 11 27  0             151443.4736  -0.0253  0.050  -0.0254 0.28  
 411: 37 12 26  0   37 10 27  0             151443.4736  -0.0253  0.050  -0.0254 0.28  
 412: 37 12 26  0   37 11 27  0             151443.4736  -0.0253  0.050  -0.0254 0.22  
 413: 36 10 26  0   36  9 27  0             151479.4898  -0.0328  0.050  -0.0328 0.22  
 414: 36 10 26  0   36 10 27  0             151479.4898  -0.0328  0.050  -0.0328 0.28  
 415: 36 11 26  0   36  9 27  0             151479.4898  -0.0328  0.050  -0.0328 0.28  
 416: 36 11 26  0   36 10 27  0             151479.4898  -0.0328  0.050  -0.0328 0.22  
 417: 15 13  2  0   14 13  1  0             151484.3208   0.0560  0.050               
 418: 35  9 26  0   35  8 27  0             151513.0916  -0.0181  0.050  -0.0181 0.22  
 419: 35  9 26  0   35  9 27  0             151513.0916  -0.0181  0.050  -0.0181 0.28  
 420: 35 10 26  0   35  8 27  0             151513.0916  -0.0181  0.050  -0.0181 0.28  
 421: 35 10 26  0   35  9 27  0             151513.0916  -0.0181  0.050  -0.0181 0.22  
 422: 34  8 26  0   34  7 27  0             151544.3720  -0.0103  0.050  -0.0104 0.22  
 423: 34  8 26  0   34  8 27  0             151544.3720  -0.0103  0.050  -0.0104 0.28  
 424: 34  9 26  0   34  7 27  0             151544.3720  -0.0103  0.050  -0.0104 0.28  
 425: 34  9 26  0   34  8 27  0             151544.3720  -0.0103  0.050  -0.0104 0.22  
 426: 33  7 26  0   33  6 27  0             151573.4740   0.0148  0.050   0.0149 0.22  
 427: 33  7 26  0   33  7 27  0             151573.4740   0.0148  0.050   0.0149 0.28  
 428: 33  8 26  0   33  6 27  0             151573.4740   0.0148  0.050   0.0149 0.28  
 429: 33  8 26  0   33  7 27  0             151573.4740   0.0148  0.050   0.0149 0.22  
 430: 32  6 26  0   32  5 27  0             151600.4147  -0.0401  0.050  -0.0401 0.22  
 431: 32  6 26  0   32  6 27  0             151600.4147  -0.0401  0.050  -0.0401 0.28  
 432: 32  7 26  0   32  5 27  0             151600.4147  -0.0401  0.050  -0.0401 0.28  
 433: 32  7 26  0   32  6 27  0             151600.4147  -0.0401  0.050  -0.0401 0.22  
 434: 31  5 26  0   31  4 27  0             151625.4335  -0.0467  0.050  -0.0467 0.22  
 435: 31  5 26  0   31  5 27  0             151625.4335  -0.0467  0.050  -0.0467 0.28  
 436: 31  6 26  0   31  4 27  0             151625.4335  -0.0467  0.050  -0.0467 0.28  
 437: 31  6 26  0   31  5 27  0             151625.4335  -0.0467  0.050  -0.0467 0.22  
 438: 30  4 26  0   30  3 27  0             151648.5916  -0.0512  0.050  -0.0512 0.22  
 439: 30  4 26  0   30  4 27  0             151648.5916  -0.0512  0.050  -0.0512 0.28  
 440: 30  5 26  0   30  3 27  0             151648.5916  -0.0512  0.050  -0.0512 0.28  
 441: 30  5 26  0   30  4 27  0             151648.5916  -0.0512  0.050  -0.0512 0.22  
 442: 26  0 26  0   25  0 25  0             151664.1387   0.0080  0.050   0.0080 0.30  
 443: 26  0 26  0   25  1 25  0             151664.1387   0.0080  0.050   0.0080 0.20  
 444: 26  1 26  0   25  0 25  0             151664.1387   0.0080  0.050   0.0080 0.20  
 445: 26  1 26  0   25  1 25  0             151664.1387   0.0080  0.050   0.0080 0.30  
 446: 25  1 24  0   24  1 23  0             151666.2308  -0.0135  0.050  -0.0135 0.30  
 447: 25  1 24  0   24  2 23  0             151666.2308  -0.0135  0.050  -0.0135 0.20  
 448: 25  2 24  0   24  1 23  0             151666.2308  -0.0135  0.050  -0.0135 0.20  
 449: 25  2 24  0   24  2 23  0             151666.2308  -0.0135  0.050  -0.0135 0.30  
 450: 24  2 22  0   23  2 21  0             151668.2358  -0.0316  0.050  -0.0316 0.30  
 451: 24  2 22  0   23  3 21  0             151668.2358  -0.0316  0.050  -0.0316 0.20  
 452: 24  3 22  0   23  2 21  0             151668.2358  -0.0316  0.050  -0.0316 0.20  
 453: 24  3 22  0   23  3 21  0             151668.2358  -0.0316  0.050  -0.0316 0.30  
 454: 23  3 20  0   22  3 19  0             151670.3841  -0.0583  0.050  -0.0584 0.30  
 455: 23  3 20  0   22  4 19  0             151670.3841  -0.0583  0.050  -0.0584 0.20  
 456: 23  4 20  0   22  3 19  0             151670.3841  -0.0583  0.050  -0.0584 0.20  
 457: 23  4 20  0   22  4 19  0             151670.3841  -0.0583  0.050  -0.0584 0.30  
 458: 22  4 18  0   21  4 17  0             151673.1459  -0.0488  0.050  -0.0489 0.30  
 459: 22  4 18  0   21  5 17  0             151673.1459  -0.0488  0.050  -0.0489 0.20  
 460: 22  5 18  0   21  4 17  0             151673.1459  -0.0488  0.050  -0.0489 0.20  
 461: 22  5 18  0   21  5 17  0             151673.1459  -0.0488  0.050  -0.0489 0.30  
 462: 21  5 16  0   20  5 15  0             151677.2882  -0.0567  0.050  -0.0568 0.31  
 463: 21  5 16  0   20  6 15  0             151677.2882  -0.0567  0.050  -0.0568 0.19  
 464: 21  6 16  0   20  5 15  0             151677.2882  -0.0567  0.050  -0.0568 0.19  
 465: 21  6 16  0   20  6 15  0             151677.2882  -0.0567  0.050  -0.0568 0.31  
 466: 20  6 14  0   19  6 13  0             151684.5932  -0.0454  0.050  -0.0455 0.31  
 467: 20  6 14  0   19  7 13  0             151684.5932  -0.0454  0.050  -0.0455 0.19  
 468: 20  7 14  0   19  6 13  0             151684.5932  -0.0454  0.050  -0.0455 0.19  
 469: 20  7 14  0   19  7 13  0             151684.5932  -0.0454  0.050  -0.0455 0.31  
 470: 28  2 26  0   28  1 27  0             151689.7978   0.0066  0.050   0.0067 0.22  
 471: 28  2 26  0   28  2 27  0             151689.7978   0.0066  0.050   0.0067 0.28  
 472: 28  3 26  0   28  1 27  0             151689.7978   0.0066  0.050   0.0067 0.28  
 473: 28  3 26  0   28  2 27  0             151689.7978   0.0066  0.050   0.0067 0.22  
 474: 19  7 12  0   18  7 11  0             151699.2519   0.0308  0.050   0.0309 0.31  
 475: 19  7 12  0   18  8 11  0             151699.2519   0.0308  0.050   0.0309 0.19  
 476: 19  8 12  0   18  7 11  0             151699.2519   0.0308  0.050   0.0309 0.19  
 477: 19  8 12  0   18  8 11  0             151699.2519   0.0308  0.050   0.0309 0.31  
 478: 18  8 10  0   17  8  9  0             151732.4408  -0.0135  0.050  -0.0089 0.31  
 479: 18  8 10  0   17  9  9  0             151732.4408  -0.0036  0.050  -0.0089 0.19  
 480: 18  9 10  0   17  8  9  0             151732.4408  -0.0141  0.050  -0.0089 0.19  
 481: 18  9 10  0   17  9  9  0             151732.4408  -0.0043  0.050  -0.0089 0.31  
 482: 17 10  8  0   16 10  7  0             151821.1955  -0.0099  0.050               
 483: 17  9  8  0   16  9  7  0             151824.7061   0.0331  0.050               
 484: 17 10  8  0   16  9  7  0             151824.9374  -0.0892  0.050               
 485: 16 10  6  0   15 11  5  0             151869.9381  -0.0112  0.050               
 486: 16 11  6  0   15 11  5  0             151946.4281   0.0109  0.050               
 487: 13 13  1  0   12 12  0  0             152359.5908  -0.0332  0.050               
 488: 16 10  6  0   15 10  5  0             152392.9878  -0.0602  0.050               
 489: 13 13  0  0   12 12  1  0             152415.2579   0.0454  0.050               
 490: 16 11  6  0   15 10  5  0             152469.5349   0.0191  0.050               
 491: 12  9  3  0   11  8  4  0             152486.2968  -0.0214  0.050               
 492: 13 11  2  0   12 10  3  0             153529.5642   0.0336  0.050               
 493: 56 29 27  0   56 28 28  0             155978.0277   0.0387  0.050   0.0387 0.23  
 494: 56 29 27  0   56 29 28  0             155978.0277   0.0387  0.050   0.0387 0.27  
 495: 56 30 27  0   56 28 28  0             155978.0277   0.0387  0.050   0.0387 0.27  
 496: 56 30 27  0   56 29 28  0             155978.0277   0.0387  0.050   0.0387 0.23  
 497: 16 11  5  0   15 12  4  0             156049.1349  -0.0224  0.050               
 498: 14 12  3  0   13 11  2  0             156083.0646   0.0219  0.050               
 499: 15 12  3  0   14 12  2  0             156115.6787  -0.0520  0.050               
 500: 54 27 27  0   54 26 28  0             156174.9576   0.0134  0.050   0.0135 0.23  
 501: 54 27 27  0   54 27 28  0             156174.9576   0.0134  0.050   0.0135 0.27  
 502: 54 28 27  0   54 26 28  0             156174.9576   0.0134  0.050   0.0135 0.27  
 503: 54 28 27  0   54 27 28  0             156174.9576   0.0134  0.050   0.0135 0.23  
 504: 53 26 27  0   53 25 28  0             156266.0910   0.0103  0.050   0.0103 0.23  
 505: 53 26 27  0   53 26 28  0             156266.0910   0.0103  0.050   0.0103 0.27  
 506: 53 27 27  0   53 25 28  0             156266.0910   0.0103  0.050   0.0103 0.27  
 507: 53 27 27  0   53 26 28  0             156266.0910   0.0103  0.050   0.0103 0.23  
 508: 52 25 27  0   52 24 28  0             156352.5621  -0.0095  0.050  -0.0095 0.23  
 509: 52 25 27  0   52 25 28  0             156352.5621  -0.0095  0.050  -0.0095 0.27  
 510: 52 26 27  0   52 24 28  0             156352.5621  -0.0095  0.050  -0.0095 0.27  
 511: 52 26 27  0   52 25 28  0             156352.5621  -0.0095  0.050  -0.0095 0.23  
 512: 51 24 27  0   51 23 28  0             156434.5782  -0.0179  0.050  -0.0180 0.22  
 513: 51 24 27  0   51 24 28  0             156434.5782  -0.0179  0.050  -0.0180 0.28  
 514: 51 25 27  0   51 23 28  0             156434.5782  -0.0179  0.050  -0.0180 0.28  
 515: 51 25 27  0   51 24 28  0             156434.5782  -0.0179  0.050  -0.0180 0.22  
 516: 50 23 27  0   50 22 28  0             156512.2802  -0.0482  0.050  -0.0483 0.22  
 517: 50 23 27  0   50 23 28  0             156512.2802  -0.0482  0.050  -0.0483 0.28  
 518: 50 24 27  0   50 22 28  0             156512.2802  -0.0482  0.050  -0.0483 0.28  
 519: 50 24 27  0   50 23 28  0             156512.2802  -0.0482  0.050  -0.0483 0.22  
 520: 49 22 27  0   49 21 28  0             156585.9534   0.0157  0.050   0.0158 0.22  
 521: 49 22 27  0   49 22 28  0             156585.9534   0.0157  0.050   0.0158 0.28  
 522: 49 23 27  0   49 21 28  0             156585.9534   0.0157  0.050   0.0158 0.28  
 523: 49 23 27  0   49 22 28  0             156585.9534   0.0157  0.050   0.0158 0.22  
 524: 48 21 27  0   48 20 28  0             156655.5760  -0.0114  0.050  -0.0115 0.22  
 525: 48 21 27  0   48 21 28  0             156655.5760  -0.0114  0.050  -0.0115 0.28  
 526: 48 22 27  0   48 20 28  0             156655.5760  -0.0114  0.050  -0.0115 0.28  
 527: 48 22 27  0   48 21 28  0             156655.5760  -0.0114  0.050  -0.0115 0.22  
 528: 47 20 27  0   47 19 28  0             156721.4728   0.0352  0.050   0.0353 0.22  
 529: 47 20 27  0   47 20 28  0             156721.4728   0.0352  0.050   0.0353 0.28  
 530: 47 21 27  0   47 19 28  0             156721.4728   0.0352  0.050   0.0353 0.28  
 531: 47 21 27  0   47 20 28  0             156721.4728   0.0352  0.050   0.0353 0.22  
 532: 46 19 27  0   46 18 28  0             156783.6302  -0.0124  0.050  -0.0124 0.22  
 533: 46 19 27  0   46 19 28  0             156783.6302  -0.0124  0.050  -0.0124 0.28  
 534: 46 20 27  0   46 18 28  0             156783.6302  -0.0124  0.050  -0.0124 0.28  
 535: 46 20 27  0   46 19 28  0             156783.6302  -0.0124  0.050  -0.0124 0.22  
 536: 45 18 27  0   45 17 28  0             156842.3801   0.0267  0.050   0.0268 0.22  
 537: 45 18 27  0   45 18 28  0             156842.3801   0.0267  0.050   0.0268 0.28  
 538: 45 19 27  0   45 17 28  0             156842.3801   0.0267  0.050   0.0268 0.28  
 539: 45 19 27  0   45 18 28  0             156842.3801   0.0267  0.050   0.0268 0.22  
 540: 44 17 27  0   44 16 28  0             156897.7354   0.0198  0.050   0.0199 0.22  
 541: 44 17 27  0   44 17 28  0             156897.7354   0.0198  0.050   0.0199 0.28  
 542: 44 18 27  0   44 16 28  0             156897.7354   0.0198  0.050   0.0199 0.28  
 543: 44 18 27  0   44 17 28  0             156897.7354   0.0198  0.050   0.0199 0.22  
 544: 43 16 27  0   43 15 28  0             156949.8588  -0.0125  0.050  -0.0126 0.22  
 545: 43 16 27  0   43 16 28  0             156949.8588  -0.0125  0.050  -0.0126 0.28  
 546: 43 17 27  0   43 15 28  0             156949.8588  -0.0125  0.050  -0.0126 0.28  
 547: 43 17 27  0   43 16 28  0             156949.8588  -0.0125  0.050  -0.0126 0.22  
 548: 16 12  5  0   15 12  4  0             156994.7432   0.0152  0.050               
 549: 42 15 27  0   42 14 28  0             156998.9615   0.0025  0.050   0.0026 0.22  
 550: 42 15 27  0   42 15 28  0             156998.9615   0.0025  0.050   0.0026 0.28  
 551: 42 16 27  0   42 14 28  0             156998.9615   0.0025  0.050   0.0026 0.28  
 552: 42 16 27  0   42 15 28  0             156998.9615   0.0025  0.050   0.0026 0.22  
 553: 41 14 27  0   41 13 28  0             157045.1241   0.0121  0.050   0.0122 0.22  
 554: 41 14 27  0   41 14 28  0             157045.1241   0.0121  0.050   0.0122 0.28  
 555: 41 15 27  0   41 13 28  0             157045.1241   0.0121  0.050   0.0122 0.28  
 556: 41 15 27  0   41 14 28  0             157045.1241   0.0121  0.050   0.0122 0.22  
 557: 40 13 27  0   40 12 28  0             157088.4688   0.0079  0.050   0.0079 0.22  
 558: 40 13 27  0   40 13 28  0             157088.4688   0.0079  0.050   0.0079 0.28  
 559: 40 14 27  0   40 12 28  0             157088.4688   0.0079  0.050   0.0079 0.28  
 560: 40 14 27  0   40 13 28  0             157088.4688   0.0079  0.050   0.0079 0.22  
 561: 39 12 27  0   39 11 28  0             157129.1418   0.0097  0.050   0.0097 0.22  
 562: 39 12 27  0   39 12 28  0             157129.1418   0.0097  0.050   0.0097 0.28  
 563: 39 13 27  0   39 11 28  0             157129.1418   0.0097  0.050   0.0097 0.28  
 564: 39 13 27  0   39 12 28  0             157129.1418   0.0097  0.050   0.0097 0.22  
 565: 38 11 27  0   38 10 28  0             157167.2429  -0.0055  0.050  -0.0056 0.22  
 566: 38 11 27  0   38 11 28  0             157167.2429  -0.0055  0.050  -0.0056 0.28  
 567: 38 12 27  0   38 10 28  0             157167.2429  -0.0055  0.050  -0.0056 0.28  
 568: 38 12 27  0   38 11 28  0             157167.2429  -0.0055  0.050  -0.0056 0.22  
 569: 37 10 27  0   37  9 28  0             157202.8868  -0.0422  0.050  -0.0422 0.22  
 570: 37 10 27  0   37 10 28  0             157202.8868  -0.0422  0.050  -0.0422 0.28  
 571: 37 11 27  0   37  9 28  0             157202.8868  -0.0422  0.050  -0.0422 0.28  
 572: 37 11 27  0   37 10 28  0             157202.8868  -0.0422  0.050  -0.0422 0.22  
 573: 36  9 27  0   36  8 28  0             157236.3171   0.0273  0.050   0.0274 0.22  
 574: 36  9 27  0   36  9 28  0             157236.3171   0.0273  0.050   0.0274 0.28  
 575: 36 10 27  0   36  8 28  0             157236.3171   0.0273  0.050   0.0274 0.28  
 576: 36 10 27  0   36  9 28  0             157236.3171   0.0273  0.050   0.0274 0.22  
 577: 12 11  2  0   11  9  3  0             157239.4372   0.0673  0.050               
 578: 35  8 27  0   35  7 28  0             157267.4432   0.0005  0.050   0.0006 0.22  
 579: 35  8 27  0   35  8 28  0             157267.4432   0.0005  0.050   0.0006 0.28  
 580: 35  9 27  0   35  7 28  0             157267.4432   0.0005  0.050   0.0006 0.28  
 581: 35  9 27  0   35  8 28  0             157267.4432   0.0005  0.050   0.0006 0.22  
 582: 34  7 27  0   34  6 28  0             157296.4762  -0.0205  0.050  -0.0206 0.22  
 583: 34  7 27  0   34  7 28  0             157296.4762  -0.0205  0.050  -0.0206 0.28  
 584: 34  8 27  0   34  6 28  0             157296.4762  -0.0205  0.050  -0.0206 0.28  
 585: 34  8 27  0   34  7 28  0             157296.4762  -0.0205  0.050  -0.0206 0.22  
 586: 33  6 27  0   33  5 28  0             157323.5429  -0.0146  0.050  -0.0146 0.22  
 587: 33  6 27  0   33  6 28  0             157323.5429  -0.0146  0.050  -0.0146 0.28  
 588: 33  7 27  0   33  5 28  0             157323.5429  -0.0146  0.050  -0.0146 0.28  
 589: 33  7 27  0   33  6 28  0             157323.5429  -0.0146  0.050  -0.0146 0.22  
 590: 32  5 27  0   32  4 28  0             157348.7402   0.0129  0.050   0.0129 0.22  
 591: 32  5 27  0   32  5 28  0             157348.7402   0.0129  0.050   0.0129 0.28  
 592: 32  6 27  0   32  4 28  0             157348.7402   0.0129  0.050   0.0129 0.28  
 593: 32  6 27  0   32  5 28  0             157348.7402   0.0129  0.050   0.0129 0.22  
 594: 31  4 27  0   31  3 28  0             157372.0659  -0.0389  0.050  -0.0389 0.22  
 595: 31  4 27  0   31  4 28  0             157372.0659  -0.0389  0.050  -0.0389 0.28  
 596: 31  5 27  0   31  3 28  0             157372.0659  -0.0389  0.050  -0.0389 0.28  
 597: 31  5 27  0   31  4 28  0             157372.0659  -0.0389  0.050  -0.0389 0.22  
 598: 27  0 27  0   26  0 26  0             157386.6573   0.0088  0.050   0.0089 0.30  
 599: 27  0 27  0   26  1 26  0             157386.6573   0.0088  0.050   0.0089 0.20  
 600: 27  1 27  0   26  0 26  0             157386.6573   0.0088  0.050   0.0089 0.20  
 601: 27  1 27  0   26  1 26  0             157386.6573   0.0088  0.050   0.0089 0.30  
 602: 26  1 25  0   25  1 24  0             157388.7706   0.0221  0.050   0.0222 0.30  
 603: 26  1 25  0   25  2 24  0             157388.7706   0.0221  0.050   0.0222 0.20  
 604: 26  2 25  0   25  1 24  0             157388.7706   0.0221  0.050   0.0222 0.20  
 605: 26  2 25  0   25  2 24  0             157388.7706   0.0221  0.050   0.0222 0.30  
 606: 25  2 23  0   24  2 22  0             157390.7551   0.0210  0.050   0.0211 0.30  
 607: 25  2 23  0   24  3 22  0             157390.7551   0.0210  0.050   0.0211 0.20  
 608: 25  3 23  0   24  2 22  0             157390.7551   0.0210  0.050   0.0211 0.20  
 609: 25  3 23  0   24  3 22  0             157390.7551   0.0210  0.050   0.0211 0.30  
 610: 24  3 21  0   23  3 20  0             157392.8419   0.0164  0.050   0.0165 0.30  
 611: 24  3 21  0   23  4 20  0             157392.8419   0.0164  0.050   0.0165 0.20  
 612: 24  4 21  0   23  3 20  0             157392.8419   0.0164  0.050   0.0165 0.20  
 613: 24  4 21  0   23  4 20  0             157392.8419   0.0164  0.050   0.0165 0.30  
 614: 30  3 27  0   30  2 28  0             157393.8443   0.0581  0.050   0.0582 0.22  
 615: 30  3 27  0   30  3 28  0             157393.8443   0.0581  0.050   0.0582 0.28  
 616: 30  4 27  0   30  2 28  0             157393.8443   0.0581  0.050   0.0582 0.28  
 617: 30  4 27  0   30  3 28  0             157393.8443   0.0581  0.050   0.0582 0.22  
 618: 23  4 19  0   22  4 18  0             157395.4093   0.0154  0.050   0.0155 0.30  
 619: 23  4 19  0   22  5 18  0             157395.4093   0.0154  0.050   0.0155 0.20  
 620: 23  5 19  0   22  4 18  0             157395.4093   0.0154  0.050   0.0155 0.20  
 621: 23  5 19  0   22  5 18  0             157395.4093   0.0154  0.050   0.0155 0.30  
 622: 22  5 17  0   21  5 16  0             157399.1378   0.0111  0.050   0.0112 0.30  
 623: 22  5 17  0   21  6 16  0             157399.1378   0.0111  0.050   0.0112 0.20  
 624: 22  6 17  0   21  5 16  0             157399.1378   0.0111  0.050   0.0112 0.20  
 625: 22  6 17  0   21  6 16  0             157399.1378   0.0111  0.050   0.0112 0.30  
 626: 21  6 15  0   20  6 14  0             157405.4113  -0.0049  0.050  -0.0050 0.31  
 627: 21  6 15  0   20  7 14  0             157405.4113  -0.0049  0.050  -0.0050 0.19  
 628: 21  7 15  0   20  6 14  0             157405.4113  -0.0049  0.050  -0.0050 0.19  
 629: 21  7 15  0   20  7 14  0             157405.4113  -0.0049  0.050  -0.0050 0.31  
 630: 29  2 27  0   29  1 28  0             157413.8769   0.0132  0.050   0.0132 0.22  
 631: 29  2 27  0   29  2 28  0             157413.8769   0.0132  0.050   0.0132 0.28  
 632: 29  3 27  0   29  1 28  0             157413.8769   0.0132  0.050   0.0132 0.28  
 633: 29  3 27  0   29  2 28  0             157413.8769   0.0132  0.050   0.0132 0.22  
 634: 20  7 13  0   19  7 12  0             157417.3469  -0.0329  0.050  -0.0329 0.31  
 635: 20  7 13  0   19  8 12  0             157417.3469  -0.0329  0.050  -0.0329 0.19  
 636: 20  8 13  0   19  7 12  0             157417.3469  -0.0329  0.050  -0.0329 0.19  
 637: 20  8 13  0   19  8 12  0             157417.3469  -0.0329  0.050  -0.0329 0.31  
 638: 28  1 27  0   28  0 28  0             157432.3653  -0.0617  0.050  -0.0617 0.22  
 639: 28  1 27  0   28  1 28  0             157432.3653  -0.0617  0.050  -0.0617 0.28  
 640: 28  2 27  0   28  0 28  0             157432.3653  -0.0617  0.050  -0.0617 0.28  
 641: 28  2 27  0   28  1 28  0             157432.3653  -0.0617  0.050  -0.0617 0.22  
 642: 19  8 11  0   18  8 10  0             157442.9430   0.0314  0.050   0.0318 0.31  
 643: 19  8 11  0   18  9 10  0             157442.9430   0.0321  0.050   0.0318 0.19  
 644: 19  9 11  0   18  8 10  0             157442.9430   0.0314  0.050   0.0318 0.19  
 645: 19  9 11  0   18  9 10  0             157442.9430   0.0321  0.050   0.0318 0.31  
 646: 17 10  7  0   16 11  6  0             157659.7650  -0.0133  0.050               
 647: 17 11  7  0   16 11  6  0             157668.7975   0.0102  0.050               
 648: 17 10  7  0   16 10  6  0             157736.2725   0.0263  0.050               
 649: 17 11  7  0   16 10  6  0             157745.2031  -0.0520  0.050               
 650: 13 11  2  0   12  9  3  0             158961.2897  -0.0060  0.050               
 651: 15 12  4  0   14 11  3  0             159118.3019   0.0265  0.050               
 652: 16 14  3  0   15 14  2  0             159357.3962   0.0225  0.050               
 653: 16 13  4  0   15 13  3  0             159640.0643   0.0021  0.050               
 654: 70 42 28  0   70 41 29  0             159962.5296  -0.0658  0.050  -0.0658 0.23  
 655: 70 42 28  0   70 42 29  0             159962.5296  -0.0658  0.050  -0.0658 0.27  
 656: 70 43 28  0   70 41 29  0             159962.5296  -0.0658  0.050  -0.0658 0.27  
 657: 70 43 28  0   70 42 29  0             159962.5296  -0.0658  0.050  -0.0658 0.23  
 658: 16 11  5  0   15 11  4  0             160014.0237  -0.0272  0.050               
 659: 68 40 28  0   68 39 29  0             160307.1186  -0.0253  0.050  -0.0254 0.23  
 660: 68 40 28  0   68 40 29  0             160307.1186  -0.0253  0.050  -0.0254 0.27  
 661: 68 41 28  0   68 39 29  0             160307.1186  -0.0253  0.050  -0.0254 0.27  
 662: 68 41 28  0   68 40 29  0             160307.1186  -0.0253  0.050  -0.0254 0.23  
 663: 65 37 28  0   65 36 29  0             160770.4398   0.0142  0.050   0.0142 0.23  
 664: 65 37 28  0   65 37 29  0             160770.4398   0.0142  0.050   0.0142 0.27  
 665: 65 38 28  0   65 36 29  0             160770.4398   0.0142  0.050   0.0142 0.27  
 666: 65 38 28  0   65 37 29  0             160770.4398   0.0142  0.050   0.0142 0.23  
 667: 16 14  2  0   15 14  1  0             160820.4722   0.0213  0.050               
 668: 64 36 28  0   64 35 29  0             160911.5130  -0.0468  0.050  -0.0468 0.23  
 669: 64 36 28  0   64 36 29  0             160911.5130  -0.0468  0.050  -0.0468 0.27  
 670: 64 37 28  0   64 35 29  0             160911.5130  -0.0468  0.050  -0.0468 0.27  
 671: 64 37 28  0   64 36 29  0             160911.5130  -0.0468  0.050  -0.0468 0.23  
 672: 16 12  5  0   15 11  4  0             160959.6117  -0.0098  0.050               
 673: 63 35 28  0   63 34 29  0             161046.4893   0.0554  0.050   0.0554 0.23  
 674: 63 35 28  0   63 35 29  0             161046.4893   0.0554  0.050   0.0554 0.27  
 675: 63 36 28  0   63 34 29  0             161046.4893   0.0554  0.050   0.0554 0.27  
 676: 63 36 28  0   63 35 29  0             161046.4893   0.0554  0.050   0.0554 0.23  
 677: 62 34 28  0   62 33 29  0             161175.2351  -0.0329  0.050  -0.0330 0.23  
 678: 62 34 28  0   62 34 29  0             161175.2351  -0.0329  0.050  -0.0330 0.27  
 679: 62 35 28  0   62 33 29  0             161175.2351  -0.0329  0.050  -0.0330 0.27  
 680: 62 35 28  0   62 34 29  0             161175.2351  -0.0329  0.050  -0.0330 0.23  
 681: 59 31 28  0   59 30 29  0             161527.6291  -0.0015  0.050  -0.0015 0.23  
 682: 59 31 28  0   59 31 29  0             161527.6291  -0.0015  0.050  -0.0015 0.27  
 683: 59 32 28  0   59 30 29  0             161527.6291  -0.0015  0.050  -0.0015 0.27  
 684: 59 32 28  0   59 31 29  0             161527.6291  -0.0015  0.050  -0.0015 0.23  
 685: 14 13  2  0   13 12  1  0             161661.6535   0.0334  0.050               
 686: 57 29 28  0   57 28 29  0             161736.1617   0.0854  0.050   0.0854 0.23  
 687: 57 29 28  0   57 29 29  0             161736.1617   0.0854  0.050   0.0854 0.27  
 688: 57 30 28  0   57 28 29  0             161736.1617   0.0854  0.050   0.0854 0.27  
 689: 57 30 28  0   57 29 29  0             161736.1617   0.0854  0.050   0.0854 0.23  
 690: 56 28 28  0   56 27 29  0             161832.9604   0.0353  0.050   0.0353 0.23  
 691: 56 28 28  0   56 28 29  0             161832.9604   0.0353  0.050   0.0353 0.27  
 692: 56 29 28  0   56 27 29  0             161832.9604   0.0353  0.050   0.0353 0.27  
 693: 56 29 28  0   56 28 29  0             161832.9604   0.0353  0.050   0.0353 0.23  
 694: 55 27 28  0   55 26 29  0             161925.1110   0.0149  0.050   0.0150 0.23  
 695: 55 27 28  0   55 27 29  0             161925.1110   0.0149  0.050   0.0150 0.27  
 696: 55 28 28  0   55 26 29  0             161925.1110   0.0149  0.050   0.0150 0.27  
 697: 55 28 28  0   55 27 29  0             161925.1110   0.0149  0.050   0.0150 0.23  
 698: 54 26 28  0   54 25 29  0             162012.7956   0.0343  0.050   0.0343 0.23  
 699: 54 26 28  0   54 26 29  0             162012.7956   0.0343  0.050   0.0343 0.28  
 700: 54 27 28  0   54 25 29  0             162012.7956   0.0343  0.050   0.0343 0.28  
 701: 54 27 28  0   54 26 29  0             162012.7956   0.0343  0.050   0.0343 0.23  
 702: 53 25 28  0   53 24 29  0             162096.1157   0.0277  0.050   0.0278 0.22  
 703: 53 25 28  0   53 25 29  0             162096.1157   0.0277  0.050   0.0278 0.28  
 704: 53 26 28  0   53 24 29  0             162096.1157   0.0277  0.050   0.0278 0.28  
 705: 53 26 28  0   53 25 29  0             162096.1157   0.0277  0.050   0.0278 0.22  
 706: 52 24 28  0   52 23 29  0             162175.2479   0.0092  0.050   0.0093 0.22  
 707: 52 24 28  0   52 24 29  0             162175.2479   0.0092  0.050   0.0093 0.28  
 708: 52 25 28  0   52 23 29  0             162175.2479   0.0092  0.050   0.0093 0.28  
 709: 52 25 28  0   52 24 29  0             162175.2479   0.0092  0.050   0.0093 0.22  
 710: 51 23 28  0   51 22 29  0             162250.3556  -0.0153  0.050  -0.0154 0.22  
 711: 51 23 28  0   51 23 29  0             162250.3556  -0.0153  0.050  -0.0154 0.28  
 712: 51 24 28  0   51 22 29  0             162250.3556  -0.0153  0.050  -0.0154 0.28  
 713: 51 24 28  0   51 23 29  0             162250.3556  -0.0153  0.050  -0.0154 0.22  
 714: 50 22 28  0   50 21 29  0             162321.6048  -0.0339  0.050  -0.0339 0.22  
 715: 50 22 28  0   50 22 29  0             162321.6048  -0.0339  0.050  -0.0339 0.28  
 716: 50 23 28  0   50 21 29  0             162321.6048  -0.0339  0.050  -0.0339 0.28  
 717: 50 23 28  0   50 22 29  0             162321.6048  -0.0339  0.050  -0.0339 0.22  
 718: 13 10  3  0   12  9  4  0             162334.8972   0.0474  0.050               
 719: 49 21 28  0   49 20 29  0             162389.2340   0.0431  0.050   0.0432 0.22  
 720: 49 21 28  0   49 21 29  0             162389.2340   0.0431  0.050   0.0432 0.28  
 721: 49 22 28  0   49 20 29  0             162389.2340   0.0431  0.050   0.0432 0.28  
 722: 49 22 28  0   49 21 29  0             162389.2340   0.0431  0.050   0.0432 0.22  
 723: 48 21 28  0   48 19 29  0             162453.2111   0.0385  0.050   0.0386 0.56  
 724: 48 21 28  0   48 20 29  0             162453.2111   0.0385  0.050   0.0386 0.44  
 725: 47 19 28  0   47 18 29  0             162513.7372   0.0123  0.050   0.0123 0.22  
 726: 47 19 28  0   47 19 29  0             162513.7372   0.0123  0.050   0.0123 0.28  
 727: 47 20 28  0   47 18 29  0             162513.7372   0.0123  0.050   0.0123 0.28  
 728: 47 20 28  0   47 19 29  0             162513.7372   0.0123  0.050   0.0123 0.22  
 729: 14 13  1  0   13 12  2  0             162545.9902   0.0318  0.050               
 730: 46 18 28  0   46 17 29  0             162570.9766  -0.0083  0.050  -0.0084 0.22  
 731: 46 18 28  0   46 18 29  0             162570.9766  -0.0083  0.050  -0.0084 0.28  
 732: 46 19 28  0   46 17 29  0             162570.9766  -0.0083  0.050  -0.0084 0.28  
 733: 46 19 28  0   46 18 29  0             162570.9766  -0.0083  0.050  -0.0084 0.22  
 734: 45 17 28  0   45 16 29  0             162625.1002   0.0136  0.050   0.0137 0.22  
 735: 45 17 28  0   45 17 29  0             162625.1002   0.0136  0.050   0.0137 0.28  
 736: 45 18 28  0   45 16 29  0             162625.1002   0.0136  0.050   0.0137 0.28  
 737: 45 18 28  0   45 17 29  0             162625.1002   0.0136  0.050   0.0137 0.22  
 738: 44 16 28  0   44 15 29  0             162676.2248   0.0655  0.050   0.0655 0.22  
 739: 44 16 28  0   44 16 29  0             162676.2248   0.0655  0.050   0.0655 0.28  
 740: 44 17 28  0   44 15 29  0             162676.2248   0.0655  0.050   0.0655 0.28  
 741: 44 17 28  0   44 16 29  0             162676.2248   0.0655  0.050   0.0655 0.22  
 742: 43 15 28  0   43 14 29  0             162724.3569   0.0275  0.050   0.0275 0.22  
 743: 43 15 28  0   43 15 29  0             162724.3569   0.0275  0.050   0.0275 0.28  
 744: 43 16 28  0   43 14 29  0             162724.3569   0.0275  0.050   0.0275 0.28  
 745: 43 16 28  0   43 15 29  0             162724.3569   0.0275  0.050   0.0275 0.22  
 746: 42 14 28  0   42 13 29  0             162769.6789  -0.0408  0.050  -0.0408 0.22  
 747: 42 14 28  0   42 14 29  0             162769.6789  -0.0408  0.050  -0.0408 0.28  
 748: 42 15 28  0   42 13 29  0             162769.6789  -0.0408  0.050  -0.0408 0.28  
 749: 42 15 28  0   42 14 29  0             162769.6789  -0.0408  0.050  -0.0408 0.22  
 750: 41 13 28  0   41 12 29  0             162812.4996   0.0500  0.050   0.0500 0.22  
 751: 41 13 28  0   41 13 29  0             162812.4996   0.0500  0.050   0.0500 0.28  
 752: 41 14 28  0   41 12 29  0             162812.4996   0.0500  0.050   0.0500 0.28  
 753: 41 14 28  0   41 13 29  0             162812.4996   0.0500  0.050   0.0500 0.22  
 754: 40 12 28  0   40 11 29  0             162852.6075  -0.0275  0.050  -0.0275 0.22  
 755: 40 12 28  0   40 12 29  0             162852.6075  -0.0275  0.050  -0.0275 0.28  
 756: 40 13 28  0   40 11 29  0             162852.6075  -0.0275  0.050  -0.0275 0.28  
 757: 40 13 28  0   40 12 29  0             162852.6075  -0.0275  0.050  -0.0275 0.22  
 758: 39 11 28  0   39 10 29  0             162890.3451  -0.0438  0.050  -0.0439 0.22  
 759: 39 11 28  0   39 11 29  0             162890.3451  -0.0438  0.050  -0.0439 0.28  
 760: 39 12 28  0   39 10 29  0             162890.3451  -0.0438  0.050  -0.0439 0.28  
 761: 39 12 28  0   39 11 29  0             162890.3451  -0.0438  0.050  -0.0439 0.22  
 762: 38 10 28  0   38  9 29  0             162925.8479   0.0270  0.050   0.0270 0.22  
 763: 38 10 28  0   38 10 29  0             162925.8479   0.0270  0.050   0.0270 0.28  
 764: 38 11 28  0   38  9 29  0             162925.8479   0.0270  0.050   0.0270 0.28  
 765: 38 11 28  0   38 10 29  0             162925.8479   0.0270  0.050   0.0270 0.22  
 766: 37  9 28  0   37  8 29  0             162959.0190  -0.0183  0.050  -0.0183 0.22  
 767: 37  9 28  0   37  9 29  0             162959.0190  -0.0183  0.050  -0.0183 0.28  
 768: 37 10 28  0   37  8 29  0             162959.0190  -0.0183  0.050  -0.0183 0.28  
 769: 37 10 28  0   37  9 29  0             162959.0190  -0.0183  0.050  -0.0183 0.22  
 770: 36  8 28  0   36  7 29  0             162990.0935  -0.0482  0.050  -0.0482 0.22  
 771: 36  8 28  0   36  8 29  0             162990.0935  -0.0482  0.050  -0.0482 0.28  
 772: 36  9 28  0   36  7 29  0             162990.0935  -0.0482  0.050  -0.0482 0.28  
 773: 36  9 28  0   36  8 29  0             162990.0935  -0.0482  0.050  -0.0482 0.22  
 774: 35  7 28  0   35  6 29  0             163019.3140   0.0795  0.050   0.0796 0.22  
 775: 35  7 28  0   35  7 29  0             163019.3140   0.0795  0.050   0.0796 0.28  
 776: 35  8 28  0   35  6 29  0             163019.3140   0.0795  0.050   0.0796 0.28  
 777: 35  8 28  0   35  7 29  0             163019.3140   0.0795  0.050   0.0796 0.22  
 778: 34  6 28  0   34  5 29  0             163046.4597   0.0469  0.050   0.0469 0.22  
 779: 34  6 28  0   34  6 29  0             163046.4597   0.0469  0.050   0.0469 0.28  
 780: 34  7 28  0   34  5 29  0             163046.4597   0.0469  0.050   0.0469 0.28  
 781: 34  7 28  0   34  6 29  0             163046.4597   0.0469  0.050   0.0469 0.22  
 782: 33  5 28  0   33  4 29  0             163071.8571   0.0857  0.050   0.0857 0.22  
 783: 33  5 28  0   33  5 29  0             163071.8571   0.0857  0.050   0.0857 0.28  
 784: 33  6 28  0   33  4 29  0             163071.8571   0.0857  0.050   0.0857 0.28  
 785: 33  6 28  0   33  5 29  0             163071.8571   0.0857  0.050   0.0857 0.22  
 786: 32  4 28  0   32  3 29  0             163095.3774  -0.0242  0.050  -0.0242 0.22  
 787: 32  4 28  0   32  4 29  0             163095.3774  -0.0242  0.050  -0.0242 0.28  
 788: 32  5 28  0   32  3 29  0             163095.3774  -0.0242  0.050  -0.0242 0.28  
 789: 32  5 28  0   32  4 29  0             163095.3774  -0.0242  0.050  -0.0242 0.22  
 790: 28  0 28  0   27  0 27  0             163109.0857  -0.0122  0.050  -0.0123 0.30  
 791: 28  0 28  0   27  1 27  0             163109.0857  -0.0122  0.050  -0.0123 0.20  
 792: 28  1 28  0   27  0 27  0             163109.0857  -0.0122  0.050  -0.0123 0.20  
 793: 28  1 28  0   27  1 27  0             163109.0857  -0.0122  0.050  -0.0123 0.30  
 794: 27  1 26  0   26  1 25  0             163111.1748  -0.0101  0.050  -0.0101 0.30  
 795: 27  1 26  0   26  2 25  0             163111.1748  -0.0101  0.050  -0.0101 0.20  
 796: 27  2 26  0   26  1 25  0             163111.1748  -0.0101  0.050  -0.0101 0.20  
 797: 27  2 26  0   26  2 25  0             163111.1748  -0.0101  0.050  -0.0101 0.30  
 798: 26  2 24  0   25  2 23  0             163113.1326  -0.0026  0.050  -0.0026 0.30  
 799: 26  2 24  0   25  3 23  0             163113.1326  -0.0026  0.050  -0.0026 0.20  
 800: 26  3 24  0   25  2 23  0             163113.1326  -0.0026  0.050  -0.0026 0.20  
 801: 26  3 24  0   25  3 23  0             163113.1326  -0.0026  0.050  -0.0026 0.30  
 802: 25  3 22  0   24  3 21  0             163115.1681   0.0177  0.050   0.0177 0.30  
 803: 25  3 22  0   24  4 21  0             163115.1681   0.0177  0.050   0.0177 0.20  
 804: 25  4 22  0   24  3 21  0             163115.1681   0.0177  0.050   0.0177 0.20  
 805: 25  4 22  0   24  4 21  0             163115.1681   0.0177  0.050   0.0177 0.30  
 806: 24  4 20  0   23  4 19  0             163117.5302  -0.0283  0.050  -0.0284 0.30  
 807: 24  4 20  0   23  5 19  0             163117.5302  -0.0283  0.050  -0.0284 0.20  
 808: 24  5 20  0   23  4 19  0             163117.5302  -0.0283  0.050  -0.0284 0.20  
 809: 24  5 20  0   23  5 19  0             163117.5302  -0.0283  0.050  -0.0284 0.30  
 810: 23  5 18  0   22  5 17  0             163120.9716   0.0283  0.050   0.0283 0.30  
 811: 23  5 18  0   22  6 17  0             163120.9716   0.0283  0.050   0.0283 0.20  
 812: 23  6 18  0   22  5 17  0             163120.9716   0.0283  0.050   0.0283 0.20  
 813: 23  6 18  0   22  6 17  0             163120.9716   0.0283  0.050   0.0283 0.30  
 814: 22  6 16  0   21  6 15  0             163126.4222  -0.0142  0.050  -0.0142 0.31  
 815: 22  6 16  0   21  7 15  0             163126.4222  -0.0142  0.050  -0.0142 0.19  
 816: 22  7 16  0   21  6 15  0             163126.4222  -0.0142  0.050  -0.0142 0.19  
 817: 22  7 16  0   21  7 15  0             163126.4222  -0.0142  0.050  -0.0142 0.31  
 818: 21  7 14  0   20  7 13  0             163136.4145  -0.0284  0.050  -0.0284 0.31  
 819: 21  7 14  0   20  8 13  0             163136.4145  -0.0284  0.050  -0.0284 0.19  
 820: 21  8 14  0   20  7 13  0             163136.4145  -0.0284  0.050  -0.0284 0.19  
 821: 21  8 14  0   20  8 13  0             163136.4145  -0.0284  0.050  -0.0284 0.31  
 822: 30  2 28  0   30  1 29  0             163137.7619  -0.0670  0.050  -0.0671 0.22  
 823: 30  2 28  0   30  2 29  0             163137.7619  -0.0670  0.050  -0.0671 0.28  
 824: 30  3 28  0   30  1 29  0             163137.7619  -0.0670  0.050  -0.0671 0.28  
 825: 30  3 28  0   30  2 29  0             163137.7619  -0.0670  0.050  -0.0671 0.22  
 826: 20  8 12  0   19  8 11  0             163156.6674   0.0100  0.050   0.0101 0.31  
 827: 20  8 12  0   19  9 11  0             163156.6674   0.0101  0.050   0.0101 0.19  
 828: 20  9 12  0   19  8 11  0             163156.6674   0.0100  0.050   0.0101 0.19  
 829: 20  9 12  0   19  9 11  0             163156.6674   0.0101  0.050   0.0101 0.31  
 830: 19  9 10  0   18  9  9  0             163202.6225  -0.0540  0.050  -0.0406 0.32  
 831: 19  9 10  0   18 10  9  0             163202.6225  -0.0248  0.050  -0.0406 0.18  
 832: 19 10 10  0   18  9  9  0             163202.6225  -0.0562  0.050  -0.0406 0.18  
 833: 19 10 10  0   18 10  9  0             163202.6225  -0.0270  0.050  -0.0406 0.32  
 834: 18 10  8  0   17 11  7  0             163322.8825   0.0233  0.050               
 835: 18 11  8  0   17 11  7  0             163323.7592  -0.0072  0.050               
 836: 18 10  8  0   17 10  7  0             163331.9059   0.0377  0.050               
 837: 18 11  8  0   17 10  7  0             163332.8540   0.0786  0.050               
 838: 17 12  6  0   16 12  5  0             163418.9313  -0.0105  0.050               
 839: 14 14  1  0   13 13  0  0             164171.5704   0.0358  0.050               
 840: 14 14  0  0   13 13  1  0             164202.7929  -0.0027  0.050               
 841: 17 11  6  0   16 11  5  0             164209.5543  -0.0368  0.050               
 842: 17 12  6  0   16 11  5  0             164364.4999  -0.0126  0.050               
 843: 13 12  1  0   12 10  2  0             164977.7594  -0.0642  0.050               
 844: 73 44 29  0   73 43 30  0             165443.7506   0.0865  0.050   0.0865 0.23  
 845: 73 44 29  0   73 44 30  0             165443.7506   0.0865  0.050   0.0865 0.27  
 846: 73 45 29  0   73 43 30  0             165443.7506   0.0865  0.050   0.0865 0.27  
 847: 73 45 29  0   73 44 30  0             165443.7506   0.0865  0.050   0.0865 0.23  
 848: 71 42 29  0   71 41 30  0             165798.6508   0.0765  0.050   0.0766 0.23  
 849: 71 42 29  0   71 42 30  0             165798.6508   0.0765  0.050   0.0766 0.27  
 850: 71 43 29  0   71 41 30  0             165798.6508   0.0765  0.050   0.0766 0.27  
 851: 71 43 29  0   71 42 30  0             165798.6508   0.0765  0.050   0.0766 0.23  
 852: 16 13  3  0   15 13  2  0             165810.7075  -0.0162  0.050               
 853: 70 41 29  0   70 40 30  0             165965.2370   0.0289  0.050   0.0290 0.23  
 854: 70 41 29  0   70 41 30  0             165965.2370   0.0289  0.050   0.0290 0.27  
 855: 70 42 29  0   70 40 30  0             165965.2370   0.0289  0.050   0.0290 0.27  
 856: 70 42 29  0   70 41 30  0             165965.2370   0.0289  0.050   0.0290 0.23  
 857: 69 40 29  0   69 39 30  0             166124.9242  -0.0269  0.050  -0.0269 0.23  
 858: 69 40 29  0   69 40 30  0             166124.9242  -0.0269  0.050  -0.0269 0.27  
 859: 69 41 29  0   69 39 30  0             166124.9242  -0.0269  0.050  -0.0269 0.27  
 860: 69 41 29  0   69 40 30  0             166124.9242  -0.0269  0.050  -0.0269 0.23  
 861: 68 39 29  0   68 38 30  0             166278.0283  -0.0076  0.050  -0.0076 0.23  
 862: 68 39 29  0   68 39 30  0             166278.0283  -0.0076  0.050  -0.0076 0.27  
 863: 68 40 29  0   68 38 30  0             166278.0283  -0.0076  0.050  -0.0076 0.27  
 864: 68 40 29  0   68 39 30  0             166278.0283  -0.0076  0.050  -0.0076 0.23  
 865: 67 38 29  0   67 37 30  0             166424.7522   0.0649  0.050   0.0649 0.23  
 866: 67 38 29  0   67 38 30  0             166424.7522   0.0649  0.050   0.0649 0.27  
 867: 67 39 29  0   67 37 30  0             166424.7522   0.0649  0.050   0.0649 0.27  
 868: 67 39 29  0   67 38 30  0             166424.7522   0.0649  0.050   0.0649 0.23  
 869: 17 12  5  0   16 13  4  0             166472.1993   0.0119  0.050               
 870: 66 37 29  0   66 36 30  0             166565.1742   0.0518  0.050   0.0519 0.23  
 871: 66 37 29  0   66 37 30  0             166565.1742   0.0518  0.050   0.0519 0.27  
 872: 66 38 29  0   66 36 30  0             166565.1742   0.0518  0.050   0.0519 0.27  
 873: 66 38 29  0   66 37 30  0             166565.1742   0.0518  0.050   0.0519 0.23  
 874: 16 12  4  0   15 12  3  0             166598.8835   0.0157  0.050               
 875: 62 33 29  0   62 32 30  0             167068.8511   0.0383  0.050   0.0383 0.23  
 876: 62 33 29  0   62 33 30  0             167068.8511   0.0383  0.050   0.0383 0.27  
 877: 62 34 29  0   62 32 30  0             167068.8511   0.0383  0.050   0.0383 0.27  
 878: 62 34 29  0   62 33 30  0             167068.8511   0.0383  0.050   0.0383 0.23  
 879: 61 32 29  0   61 31 30  0             167181.2437   0.0474  0.050   0.0474 0.23  
 880: 61 32 29  0   61 32 30  0             167181.2437   0.0474  0.050   0.0474 0.27  
 881: 61 33 29  0   61 31 30  0             167181.2437   0.0474  0.050   0.0474 0.27  
 882: 61 33 29  0   61 32 30  0             167181.2437   0.0474  0.050   0.0474 0.23  
 883: 58 29 29  0   58 28 30  0             167488.7404  -0.0228  0.050  -0.0229 0.23  
 884: 58 29 29  0   58 29 30  0             167488.7404  -0.0228  0.050  -0.0229 0.27  
 885: 58 30 29  0   58 28 30  0             167488.7404  -0.0228  0.050  -0.0229 0.27  
 886: 58 30 29  0   58 29 30  0             167488.7404  -0.0228  0.050  -0.0229 0.23  
 887: 55 26 29  0   55 25 30  0             167755.4753  -0.0035  0.050  -0.0036 0.22  
 888: 55 26 29  0   55 26 30  0             167755.4753  -0.0035  0.050  -0.0036 0.28  
 889: 55 27 29  0   55 25 30  0             167755.4753  -0.0035  0.050  -0.0036 0.28  
 890: 55 27 29  0   55 26 30  0             167755.4753  -0.0035  0.050  -0.0036 0.22  
 891: 53 24 29  0   53 24 30  0             167912.6315  -0.0621  0.050  -0.0621 0.36  
 892: 53 25 29  0   53 23 30  0             167912.6315  -0.0621  0.050  -0.0621 0.36  
 893: 53 25 29  0   53 24 30  0             167912.6315  -0.0621  0.050  -0.0621 0.29  
 894: 52 23 29  0   52 22 30  0             167985.5787   0.0127  0.050   0.0128 0.22  
 895: 52 23 29  0   52 23 30  0             167985.5787   0.0127  0.050   0.0128 0.28  
 896: 52 24 29  0   52 22 30  0             167985.5787   0.0127  0.050   0.0128 0.28  
 897: 52 24 29  0   52 23 30  0             167985.5787   0.0127  0.050   0.0128 0.22  
 898: 51 22 29  0   51 22 30  0             168054.7812  -0.0214  0.050  -0.0215 0.36  
 899: 51 23 29  0   51 21 30  0             168054.7812  -0.0214  0.050  -0.0215 0.36  
 900: 51 23 29  0   51 22 30  0             168054.7812  -0.0214  0.050  -0.0215 0.29  
 901: 17 13  5  0   16 13  4  0             168089.2341  -0.0425  0.050               
 902: 50 21 29  0   50 20 30  0             168120.5749   0.0346  0.050   0.0346 0.22  
 903: 50 21 29  0   50 21 30  0             168120.5749   0.0346  0.050   0.0346 0.28  
 904: 50 22 29  0   50 20 30  0             168120.5749   0.0346  0.050   0.0346 0.28  
 905: 50 22 29  0   50 21 30  0             168120.5749   0.0346  0.050   0.0346 0.22  
 906: 49 20 29  0   49 19 30  0             168182.9893   0.0780  0.050   0.0781 0.22  
 907: 49 20 29  0   49 20 30  0             168182.9893   0.0780  0.050   0.0781 0.28  
 908: 49 21 29  0   49 19 30  0             168182.9893   0.0780  0.050   0.0781 0.28  
 909: 49 21 29  0   49 20 30  0             168182.9893   0.0780  0.050   0.0781 0.22  
 910: 48 19 29  0   48 18 30  0             168242.0786   0.0340  0.050   0.0340 0.22  
 911: 48 19 29  0   48 19 30  0             168242.0786   0.0340  0.050   0.0340 0.28  
 912: 48 20 29  0   48 18 30  0             168242.0786   0.0340  0.050   0.0340 0.28  
 913: 48 20 29  0   48 19 30  0             168242.0786   0.0340  0.050   0.0340 0.22  
 914: 47 18 29  0   47 17 30  0             168297.9797  -0.0863  0.050  -0.0863 0.22  
 915: 47 18 29  0   47 18 30  0             168297.9797  -0.0863  0.050  -0.0863 0.28  
 916: 47 19 29  0   47 17 30  0             168297.9797  -0.0863  0.050  -0.0863 0.28  
 917: 47 19 29  0   47 18 30  0             168297.9797  -0.0863  0.050  -0.0863 0.22  
 918: 45 16 29  0   45 15 30  0             168401.2098  -0.0497  0.050  -0.0497 0.22  
 919: 45 16 29  0   45 16 30  0             168401.2098  -0.0497  0.050  -0.0497 0.28  
 920: 45 17 29  0   45 15 30  0             168401.2098  -0.0497  0.050  -0.0497 0.28  
 921: 45 17 29  0   45 16 30  0             168401.2098  -0.0497  0.050  -0.0497 0.22  
 922: 44 15 29  0   44 14 30  0             168448.6715   0.0049  0.050   0.0049 0.22  
 923: 44 15 29  0   44 15 30  0             168448.6715   0.0049  0.050   0.0049 0.28  
 924: 44 16 29  0   44 14 30  0             168448.6715   0.0049  0.050   0.0049 0.28  
 925: 44 16 29  0   44 15 30  0             168448.6715   0.0049  0.050   0.0049 0.22  
 926: 43 14 29  0   43 13 30  0             168493.3952  -0.0367  0.050  -0.0368 0.22  
 927: 43 14 29  0   43 14 30  0             168493.3952  -0.0367  0.050  -0.0368 0.28  
 928: 43 15 29  0   43 13 30  0             168493.3952  -0.0367  0.050  -0.0368 0.28  
 929: 43 15 29  0   43 14 30  0             168493.3952  -0.0367  0.050  -0.0368 0.22  
 930: 42 13 29  0   42 12 30  0             168535.6433  -0.0222  0.050  -0.0222 0.22  
 931: 42 13 29  0   42 13 30  0             168535.6433  -0.0222  0.050  -0.0222 0.28  
 932: 42 14 29  0   42 12 30  0             168535.6433  -0.0222  0.050  -0.0222 0.28  
 933: 42 14 29  0   42 13 30  0             168535.6433  -0.0222  0.050  -0.0222 0.22  
 934: 41 12 29  0   41 11 30  0             168575.4855   0.0112  0.050   0.0112 0.22  
 935: 41 12 29  0   41 12 30  0             168575.4855   0.0112  0.050   0.0112 0.28  
 936: 41 13 29  0   41 11 30  0             168575.4855   0.0112  0.050   0.0112 0.28  
 937: 41 13 29  0   41 12 30  0             168575.4855   0.0112  0.050   0.0112 0.22  
 938: 40 11 29  0   40 10 30  0             168612.9662   0.0043  0.050   0.0043 0.22  
 939: 40 11 29  0   40 11 30  0             168612.9662   0.0043  0.050   0.0043 0.28  
 940: 40 12 29  0   40 10 30  0             168612.9662   0.0043  0.050   0.0043 0.28  
 941: 40 12 29  0   40 11 30  0             168612.9662   0.0043  0.050   0.0043 0.22  
 942: 39 10 29  0   39  9 30  0             168648.2128  -0.0169  0.050  -0.0169 0.22  
 943: 39 10 29  0   39 10 30  0             168648.2128  -0.0169  0.050  -0.0169 0.28  
 944: 39 11 29  0   39  9 30  0             168648.2128  -0.0169  0.050  -0.0169 0.28  
 945: 39 11 29  0   39 10 30  0             168648.2128  -0.0169  0.050  -0.0169 0.22  
 946: 38  9 29  0   38  8 30  0             168681.4517   0.0756  0.050   0.0757 0.22  
 947: 38  9 29  0   38  9 30  0             168681.4517   0.0756  0.050   0.0757 0.28  
 948: 38 10 29  0   38  8 30  0             168681.4517   0.0756  0.050   0.0757 0.28  
 949: 38 10 29  0   38  9 30  0             168681.4517   0.0756  0.050   0.0757 0.22  
 950: 37  8 29  0   37  7 30  0             168712.4639  -0.0324  0.050  -0.0325 0.28  
 951: 37  8 29  0   37  8 30  0             168712.4639  -0.0324  0.050  -0.0325 0.36  
 952: 37  9 29  0   37  7 30  0             168712.4639  -0.0324  0.050  -0.0325 0.36  
 953: 36  7 29  0   36  6 30  0             168741.7009   0.0174  0.050   0.0175 0.22  
 954: 36  7 29  0   36  7 30  0             168741.7009   0.0174  0.050   0.0175 0.28  
 955: 36  8 29  0   36  6 30  0             168741.7009   0.0174  0.050   0.0175 0.28  
 956: 36  8 29  0   36  7 30  0             168741.7009   0.0174  0.050   0.0175 0.22  
 957: 35  6 29  0   35  6 30  0             168769.0279   0.0003  0.050   0.0003 0.36  
 958: 35  7 29  0   35  5 30  0             168769.0279   0.0003  0.050   0.0003 0.36  
 959: 35  7 29  0   35  6 30  0             168769.0279   0.0003  0.050   0.0003 0.28  
 960: 34  5 29  0   34  4 30  0             168794.5855  -0.0307  0.050  -0.0307 0.22  
 961: 34  5 29  0   34  5 30  0             168794.5855  -0.0307  0.050  -0.0307 0.28  
 962: 34  6 29  0   34  4 30  0             168794.5855  -0.0307  0.050  -0.0307 0.28  
 963: 34  6 29  0   34  5 30  0             168794.5855  -0.0307  0.050  -0.0307 0.22  
 964: 33  4 29  0   33  3 30  0             168818.5209  -0.0134  0.050  -0.0135 0.22  
 965: 33  4 29  0   33  4 30  0             168818.5209  -0.0134  0.050  -0.0135 0.28  
 966: 33  5 29  0   33  3 30  0             168818.5209  -0.0134  0.050  -0.0135 0.28  
 967: 33  5 29  0   33  4 30  0             168818.5209  -0.0134  0.050  -0.0135 0.22  
 968: 29  0 29  0   28  0 28  0             168831.4668  -0.0102  0.050  -0.0103 0.30  
 969: 29  0 29  0   28  1 28  0             168831.4668  -0.0102  0.050  -0.0103 0.20  
 970: 29  1 29  0   28  0 28  0             168831.4668  -0.0102  0.050  -0.0103 0.20  
 971: 29  1 29  0   28  1 28  0             168831.4668  -0.0102  0.050  -0.0103 0.30  
 972: 28  1 27  0   27  1 26  0             168833.5409  -0.0103  0.050  -0.0104 0.30  
 973: 28  1 27  0   27  2 26  0             168833.5409  -0.0103  0.050  -0.0104 0.20  
 974: 28  2 27  0   27  1 26  0             168833.5409  -0.0103  0.050  -0.0104 0.20  
 975: 28  2 27  0   27  2 26  0             168833.5409  -0.0103  0.050  -0.0104 0.30  
 976: 27  2 25  0   26  2 24  0             168835.4710   0.0029  0.050   0.0029 0.30  
 977: 27  2 25  0   26  3 24  0             168835.4710   0.0029  0.050   0.0029 0.20  
 978: 27  3 25  0   26  2 24  0             168835.4710   0.0029  0.050   0.0029 0.20  
 979: 27  3 25  0   26  3 24  0             168835.4710   0.0029  0.050   0.0029 0.30  
 980: 26  3 23  0   25  3 22  0             168837.4134   0.0001  0.050   0.0002 0.30  
 981: 26  3 23  0   25  4 22  0             168837.4134   0.0001  0.050   0.0002 0.20  
 982: 26  4 23  0   25  3 22  0             168837.4134   0.0001  0.050   0.0002 0.20  
 983: 26  4 23  0   25  4 22  0             168837.4134   0.0001  0.050   0.0002 0.30  
 984: 25  4 21  0   24  4 20  0             168839.6886   0.0090  0.050   0.0091 0.30  
 985: 25  4 21  0   24  5 20  0             168839.6886   0.0090  0.050   0.0091 0.20  
 986: 25  5 21  0   24  4 20  0             168839.6886   0.0090  0.050   0.0091 0.20  
 987: 25  5 21  0   24  5 20  0             168839.6886   0.0090  0.050   0.0091 0.30  
 988: 32  3 29  0   32  2 30  0             168840.9029   0.0387  0.050   0.0388 0.22  
 989: 32  3 29  0   32  3 30  0             168840.9029   0.0387  0.050   0.0388 0.28  
 990: 32  4 29  0   32  2 30  0             168840.9029   0.0387  0.050   0.0388 0.28  
 991: 32  4 29  0   32  3 30  0             168840.9029   0.0387  0.050   0.0388 0.22  
 992: 24  5 19  0   23  5 18  0             168842.7754   0.0063  0.050   0.0064 0.30  
 993: 24  5 19  0   23  6 18  0             168842.7754   0.0063  0.050   0.0064 0.20  
 994: 24  6 19  0   23  5 18  0             168842.7754   0.0063  0.050   0.0064 0.20  
 995: 24  6 19  0   23  6 18  0             168842.7754   0.0063  0.050   0.0064 0.30  
 996: 23  6 17  0   22  6 16  0             168847.6245   0.0072  0.050   0.0073 0.31  
 997: 23  6 17  0   22  7 16  0             168847.6245   0.0072  0.050   0.0073 0.19  
 998: 23  7 17  0   22  6 16  0             168847.6245   0.0072  0.050   0.0073 0.19  
 999: 23  7 17  0   22  7 16  0             168847.6245   0.0072  0.050   0.0073 0.31  
1000: 22  7 15  0   21  7 14  0             168856.1414   0.0208  0.050   0.0209 0.31  
1001: 22  7 15  0   21  8 14  0             168856.1414   0.0208  0.050   0.0209 0.19  
1002: 22  8 15  0   21  7 14  0             168856.1414   0.0208  0.050   0.0209 0.19  
1003: 22  8 15  0   21  8 14  0             168856.1414   0.0208  0.050   0.0209 0.31  
1004: 31  2 29  0   31  1 30  0             168861.6137  -0.0716  0.050  -0.0716 0.22  
1005: 31  2 29  0   31  2 30  0             168861.6137  -0.0716  0.050  -0.0716 0.28  
1006: 31  3 29  0   31  1 30  0             168861.6137  -0.0716  0.050  -0.0716 0.28  
1007: 31  3 29  0   31  2 30  0             168861.6137  -0.0716  0.050  -0.0716 0.22  
1008: 21  8 13  0   20  8 12  0             168872.4768  -0.0389  0.050  -0.0389 0.31  
1009: 21  8 13  0   20  9 12  0             168872.4768  -0.0389  0.050  -0.0389 0.19  
1010: 21  9 13  0   20  8 12  0             168872.4768  -0.0389  0.050  -0.0389 0.19  
1011: 21  9 13  0   20  9 12  0             168872.4768  -0.0389  0.050  -0.0389 0.31  
1012: 15 13  3  0   14 12  2  0             168875.2031   0.0018  0.050               
1013: 30  1 29  0   30  0 30  0             168881.0791   0.0038  0.050   0.0038 0.22  
1014: 30  1 29  0   30  1 30  0             168881.0791   0.0038  0.050   0.0038 0.28  
1015: 30  2 29  0   30  0 30  0             168881.0791   0.0038  0.050   0.0038 0.28  
1016: 30  2 29  0   30  1 30  0             168881.0791   0.0038  0.050   0.0038 0.22  
1017: 20  9 11  0   19  9 10  0             168907.5296   0.0161  0.050   0.0172 0.32  
1018: 20  9 11  0   19 10 10  0             168907.5296   0.0183  0.050   0.0172 0.18  
1019: 20 10 11  0   19  9 10  0             168907.5296   0.0160  0.050   0.0172 0.18  
1020: 20 10 11  0   19 10 10  0             168907.5296   0.0182  0.050   0.0172 0.32  
1021: 19 10  9  0   18 10  8  0             168993.8921   0.0109  0.050  -0.0177 0.65  
1022: 19 11  9  0   18 10  8  0             168993.8921  -0.0698  0.050  -0.0177 0.35  
1023: 18 11  7  0   17 12  6  0             169177.2450   0.0381  0.050               
1024: 18 12  7  0   17 12  6  0             169197.2245  -0.0232  0.050               
1025: 17 15  3  0   16 15  2  0             169237.3292   0.0276  0.050               
1026: 18 11  7  0   17 11  6  0             169332.1189  -0.0094  0.050               
1027: 17 12  5  0   16 12  4  0             172272.8394  -0.0130  0.050               
1028: 61 31 30  0   61 30 31  0             173043.6677  -0.0041  0.050  -0.0041 0.23  
1029: 61 31 30  0   61 31 31  0             173043.6677  -0.0041  0.050  -0.0041 0.27  
1030: 61 32 30  0   61 30 31  0             173043.6677  -0.0041  0.050  -0.0041 0.27  
1031: 61 32 30  0   61 31 31  0             173043.6677  -0.0041  0.050  -0.0041 0.23  
1032: 60 30 30  0   60 29 31  0             173142.4155   0.0302  0.050   0.0303 0.23  
1033: 60 30 30  0   60 30 31  0             173142.4155   0.0302  0.050   0.0303 0.27  
1034: 60 31 30  0   60 29 31  0             173142.4155   0.0302  0.050   0.0303 0.27  
1035: 60 31 30  0   60 30 31  0             173142.4155   0.0302  0.050   0.0303 0.23  
1036: 56 26 30  0   56 25 31  0             173494.7320   0.0474  0.050   0.0475 0.22  
1037: 56 26 30  0   56 26 31  0             173494.7320   0.0474  0.050   0.0475 0.28  
1038: 56 27 30  0   56 25 31  0             173494.7320   0.0474  0.050   0.0475 0.28  
1039: 56 27 30  0   56 26 31  0             173494.7320   0.0474  0.050   0.0475 0.22  
1040: 55 25 30  0   55 24 31  0             173572.8036  -0.0394  0.050  -0.0394 0.31  
1041: 55 25 30  0   55 25 31  0             173572.8036  -0.0394  0.050  -0.0394 0.38  
1042: 55 26 30  0   55 25 31  0             173572.8036  -0.0394  0.050  -0.0394 0.31  
1043: 14 11  3  0   13  9  4  0             173596.7448   0.0314  0.050               
1044: 15 14  2  0   14 13  1  0             173636.3597  -0.0448  0.050               
1045: 54 24 30  0   54 23 31  0             173647.3510   0.0404  0.050   0.0404 0.22  
1046: 54 24 30  0   54 24 31  0             173647.3510   0.0404  0.050   0.0404 0.28  
1047: 54 25 30  0   54 23 31  0             173647.3510   0.0404  0.050   0.0404 0.28  
1048: 54 25 30  0   54 24 31  0             173647.3510   0.0404  0.050   0.0404 0.22  
1049: 53 23 30  0   53 22 31  0             173718.1591  -0.0595  0.050  -0.0596 0.22  
1050: 53 23 30  0   53 23 31  0             173718.1591  -0.0595  0.050  -0.0596 0.28  
1051: 53 24 30  0   53 22 31  0             173718.1591  -0.0595  0.050  -0.0596 0.28  
1052: 53 24 30  0   53 23 31  0             173718.1591  -0.0595  0.050  -0.0596 0.22  
1053: 13 10  4  0   12  8  5  0             173780.0793   0.0064  0.050               
1054: 51 21 30  0   51 20 31  0             173849.7953  -0.0710  0.050  -0.0710 0.22  
1055: 51 21 30  0   51 21 31  0             173849.7953  -0.0710  0.050  -0.0710 0.28  
1056: 51 22 30  0   51 20 31  0             173849.7953  -0.0710  0.050  -0.0710 0.28  
1057: 51 22 30  0   51 21 31  0             173849.7953  -0.0710  0.050  -0.0710 0.22  
1058: 17 13  5  0   16 12  4  0             173889.9536   0.0119  0.050               
1059: 50 20 30  0   50 19 31  0             173910.8649   0.0127  0.050   0.0128 0.22  
1060: 50 20 30  0   50 20 31  0             173910.8649   0.0127  0.050   0.0128 0.28  
1061: 50 21 30  0   50 19 31  0             173910.8649   0.0127  0.050   0.0128 0.28  
1062: 50 21 30  0   50 20 31  0             173910.8649   0.0127  0.050   0.0128 0.22  
1063: 49 19 30  0   49 18 31  0             173968.7920   0.0202  0.050   0.0202 0.22  
1064: 49 19 30  0   49 19 31  0             173968.7920   0.0202  0.050   0.0202 0.28  
1065: 49 20 30  0   49 18 31  0             173968.7920   0.0202  0.050   0.0202 0.28  
1066: 49 20 30  0   49 19 31  0             173968.7920   0.0202  0.050   0.0202 0.22  
1067: 48 18 30  0   48 18 31  0             174023.7623   0.0214  0.050   0.0215 0.36  
1068: 48 19 30  0   48 17 31  0             174023.7623   0.0214  0.050   0.0215 0.36  
1069: 48 19 30  0   48 18 31  0             174023.7623   0.0214  0.050   0.0215 0.28  
1070: 47 17 30  0   47 16 31  0             174075.8708  -0.0009  0.050  -0.0009 0.22  
1071: 47 17 30  0   47 17 31  0             174075.8708  -0.0009  0.050  -0.0009 0.28  
1072: 47 18 30  0   47 16 31  0             174075.8708  -0.0009  0.050  -0.0009 0.28  
1073: 47 18 30  0   47 17 31  0             174075.8708  -0.0009  0.050  -0.0009 0.22  
1074: 46 16 30  0   46 15 31  0             174125.3047   0.0306  0.050   0.0307 0.22  
1075: 46 16 30  0   46 16 31  0             174125.3047   0.0306  0.050   0.0307 0.28  
1076: 46 17 30  0   46 15 31  0             174125.3047   0.0306  0.050   0.0307 0.28  
1077: 46 17 30  0   46 16 31  0             174125.3047   0.0306  0.050   0.0307 0.22  
1078: 45 15 30  0   45 14 31  0             174172.0279  -0.0267  0.050  -0.0268 0.22  
1079: 45 15 30  0   45 15 31  0             174172.0279  -0.0267  0.050  -0.0268 0.28  
1080: 45 16 30  0   45 14 31  0             174172.0279  -0.0267  0.050  -0.0268 0.28  
1081: 45 16 30  0   45 15 31  0             174172.0279  -0.0267  0.050  -0.0268 0.22  
1082: 15 14  1  0   14 13  2  0             174184.2350  -0.0176  0.050               
1083: 44 14 30  0   44 13 31  0             174216.2981  -0.0197  0.050  -0.0197 0.22  
1084: 44 14 30  0   44 14 31  0             174216.2981  -0.0197  0.050  -0.0197 0.28  
1085: 44 15 30  0   44 13 31  0             174216.2981  -0.0197  0.050  -0.0197 0.28  
1086: 44 15 30  0   44 14 31  0             174216.2981  -0.0197  0.050  -0.0197 0.22  
1087: 43 13 30  0   43 12 31  0             174258.1515  -0.0131  0.050  -0.0132 0.22  
1088: 43 13 30  0   43 13 31  0             174258.1515  -0.0131  0.050  -0.0132 0.28  
1089: 43 14 30  0   43 12 31  0             174258.1515  -0.0131  0.050  -0.0132 0.28  
1090: 43 14 30  0   43 13 31  0             174258.1515  -0.0131  0.050  -0.0132 0.22  
1091: 42 12 30  0   42 11 31  0             174297.7007   0.0067  0.050   0.0067 0.22  
1092: 42 12 30  0   42 12 31  0             174297.7007   0.0067  0.050   0.0067 0.28  
1093: 42 13 30  0   42 11 31  0             174297.7007   0.0067  0.050   0.0067 0.28  
1094: 42 13 30  0   42 12 31  0             174297.7007   0.0067  0.050   0.0067 0.22  
1095: 41 11 30  0   41 10 31  0             174334.9973  -0.0047  0.050  -0.0047 0.22  
1096: 41 11 30  0   41 11 31  0             174334.9973  -0.0047  0.050  -0.0047 0.28  
1097: 41 12 30  0   41 10 31  0             174334.9973  -0.0047  0.050  -0.0047 0.28  
1098: 41 12 30  0   41 11 31  0             174334.9973  -0.0047  0.050  -0.0047 0.22  
1099: 40 10 30  0   40  9 31  0             174370.1603  -0.0217  0.050  -0.0217 0.22  
1100: 40 10 30  0   40 10 31  0             174370.1603  -0.0217  0.050  -0.0217 0.28  
1101: 40 11 30  0   40  9 31  0             174370.1603  -0.0217  0.050  -0.0217 0.28  
1102: 40 11 30  0   40 10 31  0             174370.1603  -0.0217  0.050  -0.0217 0.22  
1103: 39  9 30  0   39  8 31  0             174403.3376   0.0122  0.050   0.0123 0.22  
1104: 39  9 30  0   39  9 31  0             174403.3376   0.0122  0.050   0.0123 0.28  
1105: 39 10 30  0   39  8 31  0             174403.3376   0.0122  0.050   0.0123 0.28  
1106: 39 10 30  0   39  9 31  0             174403.3376   0.0122  0.050   0.0123 0.22  
1107: 38  8 30  0   38  7 31  0             174434.5003  -0.0200  0.050  -0.0200 0.22  
1108: 38  8 30  0   38  8 31  0             174434.5003  -0.0200  0.050  -0.0200 0.28  
1109: 38  9 30  0   38  7 31  0             174434.5003  -0.0200  0.050  -0.0200 0.28  
1110: 38  9 30  0   38  8 31  0             174434.5003  -0.0200  0.050  -0.0200 0.22  
1111: 37  7 30  0   37  6 31  0             174463.8906   0.0374  0.050   0.0375 0.22  
1112: 37  7 30  0   37  7 31  0             174463.8906   0.0374  0.050   0.0375 0.28  
1113: 37  8 30  0   37  6 31  0             174463.8906   0.0374  0.050   0.0375 0.28  
1114: 37  8 30  0   37  7 31  0             174463.8906   0.0374  0.050   0.0375 0.22  
1115: 36  6 30  0   36  5 31  0             174491.4045  -0.0031  0.050  -0.0031 0.22  
1116: 36  6 30  0   36  6 31  0             174491.4045  -0.0031  0.050  -0.0031 0.28  
1117: 36  7 30  0   36  5 31  0             174491.4045  -0.0031  0.050  -0.0031 0.28  
1118: 36  7 30  0   36  6 31  0             174491.4045  -0.0031  0.050  -0.0031 0.22  
1119: 35  5 30  0   35  4 31  0             174517.2771   0.0123  0.050   0.0123 0.22  
1120: 35  5 30  0   35  5 31  0             174517.2771   0.0123  0.050   0.0123 0.28  
1121: 35  6 30  0   35  4 31  0             174517.2771   0.0123  0.050   0.0123 0.28  
1122: 35  6 30  0   35  5 31  0             174517.2771   0.0123  0.050   0.0123 0.22  
1123: 34  4 30  0   34  3 31  0             174541.4786  -0.0251  0.050  -0.0251 0.22  
1124: 34  4 30  0   34  4 31  0             174541.4786  -0.0251  0.050  -0.0251 0.28  
1125: 34  5 30  0   34  3 31  0             174541.4786  -0.0251  0.050  -0.0251 0.28  
1126: 34  5 30  0   34  4 31  0             174541.4786  -0.0251  0.050  -0.0251 0.22  
1127: 30  0 30  0   29  0 29  0             174553.7386  -0.0445  0.050  -0.0446 0.30  
1128: 30  0 30  0   29  1 29  0             174553.7386  -0.0445  0.050  -0.0446 0.20  
1129: 30  1 30  0   29  0 29  0             174553.7386  -0.0445  0.050  -0.0446 0.20  
1130: 30  1 30  0   29  1 29  0             174553.7386  -0.0445  0.050  -0.0446 0.30  
1131: 29  1 28  0   28  1 27  0             174555.8304  -0.0146  0.050  -0.0146 0.30  
1132: 29  1 28  0   28  2 27  0             174555.8304  -0.0146  0.050  -0.0146 0.20  
1133: 29  2 28  0   28  1 27  0             174555.8304  -0.0146  0.050  -0.0146 0.20  
1134: 29  2 28  0   28  2 27  0             174555.8304  -0.0146  0.050  -0.0146 0.30  
1135: 28  2 26  0   27  2 25  0             174557.7116  -0.0181  0.050  -0.0181 0.30  
1136: 28  2 26  0   27  3 25  0             174557.7116  -0.0181  0.050  -0.0181 0.20  
1137: 28  3 26  0   27  2 25  0             174557.7116  -0.0181  0.050  -0.0181 0.20  
1138: 28  3 26  0   27  3 25  0             174557.7116  -0.0181  0.050  -0.0181 0.30  
1139: 27  3 24  0   26  3 23  0             174559.5961  -0.0138  0.050  -0.0139 0.30  
1140: 27  3 24  0   26  4 23  0             174559.5961  -0.0138  0.050  -0.0139 0.20  
1141: 27  4 24  0   26  3 23  0             174559.5961  -0.0138  0.050  -0.0139 0.20  
1142: 27  4 24  0   26  4 23  0             174559.5961  -0.0138  0.050  -0.0139 0.30  
1143: 26  4 22  0   25  4 21  0             174561.7258  -0.0234  0.050  -0.0234 0.30  
1144: 26  4 22  0   25  5 21  0             174561.7258  -0.0234  0.050  -0.0234 0.20  
1145: 26  5 22  0   25  4 21  0             174561.7258  -0.0234  0.050  -0.0234 0.20  
1146: 26  5 22  0   25  5 21  0             174561.7258  -0.0234  0.050  -0.0234 0.30  
1147: 25  5 20  0   24  5 19  0             174564.5496  -0.0348  0.050  -0.0348 0.30  
1148: 25  5 20  0   24  6 19  0             174564.5496  -0.0348  0.050  -0.0348 0.20  
1149: 25  6 20  0   24  5 19  0             174564.5496  -0.0348  0.050  -0.0348 0.20  
1150: 25  6 20  0   24  6 19  0             174564.5496  -0.0348  0.050  -0.0348 0.30  
1151: 24  6 18  0   23  6 17  0             174568.8906  -0.0097  0.050  -0.0098 0.31  
1152: 24  6 18  0   23  7 17  0             174568.8906  -0.0097  0.050  -0.0098 0.19  
1153: 24  7 18  0   23  6 17  0             174568.8906  -0.0097  0.050  -0.0098 0.19  
1154: 24  7 18  0   23  7 17  0             174568.8906  -0.0097  0.050  -0.0098 0.31  
1155: 23  7 16  0   22  7 15  0             174576.2310   0.0095  0.050   0.0096 0.31  
1156: 23  7 16  0   22  8 15  0             174576.2310   0.0095  0.050   0.0096 0.19  
1157: 23  8 16  0   22  7 15  0             174576.2310   0.0095  0.050   0.0096 0.19  
1158: 23  8 16  0   22  8 15  0             174576.2310   0.0095  0.050   0.0096 0.31  
1159: 22  8 14  0   21  8 13  0             174589.7226  -0.0605  0.050  -0.0605 0.31  
1160: 22  8 14  0   21  9 13  0             174589.7226  -0.0605  0.050  -0.0605 0.19  
1161: 22  9 14  0   21  8 13  0             174589.7226  -0.0605  0.050  -0.0605 0.19  
1162: 22  9 14  0   21  9 13  0             174589.7226  -0.0605  0.050  -0.0605 0.31  
1163: 21  9 12  0   20  9 11  0             174617.2409   0.0082  0.050   0.0083 0.31  
1164: 21  9 12  0   20 10 11  0             174617.2409   0.0084  0.050   0.0083 0.19  
1165: 21 10 12  0   20  9 11  0             174617.2409   0.0082  0.050   0.0083 0.19  
1166: 21 10 12  0   20 10 11  0             174617.2409   0.0084  0.050   0.0083 0.31  
1167: 15 13  2  0   14 12  3  0             174672.2104   0.0224  0.050               
1168: 20 10 10  0   19 10  9  0             174679.5249  -0.0239  0.050   0.0132 0.32  
1169: 20 10 10  0   19 11  9  0             174679.5249   0.0568  0.050   0.0132 0.18  
1170: 20 11 10  0   19 10  9  0             174679.5249  -0.0305  0.050   0.0132 0.18  
1171: 20 11 10  0   19 11  9  0             174679.5249   0.0503  0.050   0.0132 0.32  
1172: 19 11  8  0   18 12  7  0             174838.0095   0.0025  0.050               
1173: 19 12  8  0   18 12  7  0             174840.2092   0.0105  0.050               
1174: 18 13  6  0   17 13  5  0             174854.1895  -0.0105  0.050               
1175: 19 11  8  0   18 11  7  0             174858.0321  -0.0158  0.050               
1176: 19 12  8  0   18 11  7  0             174860.2064  -0.0332  0.050               
1177: 17 14  3  0   16 14  2  0             175215.6161  -0.0110  0.050               
1178: 15 15  1  0   14 14  0  0             175977.5797  -0.0152  0.050               
1179: 15 15  0  0   14 14  1  0             175995.0203   0.0104  0.050               
1180: 18 12  6  0   17 12  5  0             176173.2220   0.0179  0.050               
1181: 18 13  5  0   17 14  4  0             176426.4084   0.0283  0.050               
1182: 18 13  6  0   17 12  5  0             176471.3099   0.0205  0.050               
1183: 18 17  2  0   17 17  1  0             177262.5891   0.0447  0.050               
1184: 18 17  1  0   17 17  0  0             177304.1699   0.0754  0.050               
1185: 72 41 31  0   72 40 32  0             177578.8598  -0.0293  0.050  -0.0293 0.23  
1186: 72 41 31  0   72 41 32  0             177578.8598  -0.0293  0.050  -0.0293 0.27  
1187: 72 42 31  0   72 40 32  0             177578.8598  -0.0293  0.050  -0.0293 0.27  
1188: 72 42 31  0   72 41 32  0             177578.8598  -0.0293  0.050  -0.0293 0.23  
1189: 17 13  4  0   16 13  3  0             177669.6222   0.0282  0.050               
1190: 70 39 31  0   70 38 32  0             177863.6238  -0.0056  0.050  -0.0057 0.23  
1191: 70 39 31  0   70 39 32  0             177863.6238  -0.0056  0.050  -0.0057 0.27  
1192: 70 40 31  0   70 38 32  0             177863.6238  -0.0056  0.050  -0.0057 0.27  
1193: 70 40 31  0   70 39 32  0             177863.6238  -0.0056  0.050  -0.0057 0.23  
1194: 68 37 31  0   68 36 32  0             178126.1281  -0.0044  0.050  -0.0044 0.23  
1195: 68 37 31  0   68 37 32  0             178126.1281  -0.0044  0.050  -0.0044 0.27  
1196: 68 38 31  0   68 36 32  0             178126.1281  -0.0044  0.050  -0.0044 0.27  
1197: 68 38 31  0   68 37 32  0             178126.1281  -0.0044  0.050  -0.0044 0.23  
1198: 67 36 31  0   67 35 32  0             178249.4068  -0.0751  0.050  -0.0752 0.23  
1199: 67 36 31  0   67 36 32  0             178249.4068  -0.0751  0.050  -0.0752 0.27  
1200: 67 37 31  0   67 35 32  0             178249.4068  -0.0751  0.050  -0.0752 0.27  
1201: 67 37 31  0   67 36 32  0             178249.4068  -0.0751  0.050  -0.0752 0.23  
1202: 66 35 31  0   66 34 32  0             178367.7605  -0.0257  0.050  -0.0258 0.23  
1203: 66 35 31  0   66 35 32  0             178367.7605  -0.0257  0.050  -0.0258 0.27  
1204: 66 36 31  0   66 34 32  0             178367.7605  -0.0257  0.050  -0.0258 0.27  
1205: 66 36 31  0   66 35 32  0             178367.7605  -0.0257  0.050  -0.0258 0.23  
1206: 65 34 31  0   65 33 32  0             178481.2582   0.0510  0.050   0.0511 0.23  
1207: 65 34 31  0   65 34 32  0             178481.2582   0.0510  0.050   0.0511 0.27  
1208: 65 35 31  0   65 33 32  0             178481.2582   0.0510  0.050   0.0511 0.27  
1209: 65 35 31  0   65 34 32  0             178481.2582   0.0510  0.050   0.0511 0.23  
1210: 64 33 31  0   64 32 32  0             178589.8820  -0.0193  0.050  -0.0193 0.23  
1211: 64 33 31  0   64 33 32  0             178589.8820  -0.0193  0.050  -0.0193 0.27  
1212: 64 34 31  0   64 32 32  0             178589.8820  -0.0193  0.050  -0.0193 0.27  
1213: 64 34 31  0   64 33 32  0             178589.8820  -0.0193  0.050  -0.0193 0.23  
1214: 63 32 31  0   63 31 32  0             178694.0631   0.0412  0.050   0.0413 0.23  
1215: 63 32 31  0   63 32 32  0             178694.0631   0.0412  0.050   0.0413 0.27  
1216: 63 33 31  0   63 31 32  0             178694.0631   0.0412  0.050   0.0413 0.27  
1217: 63 33 31  0   63 32 32  0             178694.0631   0.0412  0.050   0.0413 0.23  
1218: 62 31 31  0   62 30 32  0             178793.6478  -0.0695  0.050  -0.0695 0.23  
1219: 62 31 31  0   62 31 32  0             178793.6478  -0.0695  0.050  -0.0695 0.27  
1220: 62 32 31  0   62 30 32  0             178793.6478  -0.0695  0.050  -0.0695 0.27  
1221: 62 32 31  0   62 31 32  0             178793.6478  -0.0695  0.050  -0.0695 0.23  
1222: 61 30 31  0   61 29 32  0             178889.1364   0.0039  0.050   0.0039 0.23  
1223: 61 30 31  0   61 30 32  0             178889.1364   0.0039  0.050   0.0039 0.27  
1224: 61 31 31  0   61 29 32  0             178889.1364   0.0039  0.050   0.0039 0.27  
1225: 61 31 31  0   61 30 32  0             178889.1364   0.0039  0.050   0.0039 0.23  
1226: 60 29 31  0   60 28 32  0             178980.3962  -0.0121  0.050  -0.0121 0.23  
1227: 60 29 31  0   60 29 32  0             178980.3962  -0.0121  0.050  -0.0121 0.27  
1228: 60 30 31  0   60 28 32  0             178980.3962  -0.0121  0.050  -0.0121 0.27  
1229: 60 30 31  0   60 29 32  0             178980.3962  -0.0121  0.050  -0.0121 0.23  
1230: 18 14  5  0   17 14  4  0             179047.2153   0.0051  0.050               
1231: 18 16  3  0   17 16  2  0             179062.6190   0.0318  0.050               
1232: 59 28 31  0   59 27 32  0             179067.6757  -0.0064  0.050  -0.0065 0.22  
1233: 59 28 31  0   59 28 32  0             179067.6757  -0.0064  0.050  -0.0065 0.28  
1234: 59 29 31  0   59 27 32  0             179067.6757  -0.0064  0.050  -0.0065 0.28  
1235: 59 29 31  0   59 28 32  0             179067.6757  -0.0064  0.050  -0.0065 0.22  
1236: 58 27 31  0   58 26 32  0             179151.1339   0.0461  0.050   0.0461 0.22  
1237: 58 27 31  0   58 27 32  0             179151.1339   0.0461  0.050   0.0461 0.28  
1238: 58 28 31  0   58 26 32  0             179151.1339   0.0461  0.050   0.0461 0.28  
1239: 58 28 31  0   58 27 32  0             179151.1339   0.0461  0.050   0.0461 0.22  
1240: 57 26 31  0   57 25 32  0             179230.7459  -0.0095  0.050  -0.0095 0.22  
1241: 57 26 31  0   57 26 32  0             179230.7459  -0.0095  0.050  -0.0095 0.28  
1242: 57 27 31  0   57 25 32  0             179230.7459  -0.0095  0.050  -0.0095 0.28  
1243: 57 27 31  0   57 26 32  0             179230.7459  -0.0095  0.050  -0.0095 0.22  
1244: 14 13  1  0   13 11  2  0             179270.9707   0.0049  0.050               
1245: 56 25 31  0   56 24 32  0             179306.7766  -0.0355  0.050  -0.0356 0.22  
1246: 56 25 31  0   56 25 32  0             179306.7766  -0.0355  0.050  -0.0356 0.28  
1247: 56 26 31  0   56 24 32  0             179306.7766  -0.0355  0.050  -0.0356 0.28  
1248: 56 26 31  0   56 25 32  0             179306.7766  -0.0355  0.050  -0.0356 0.22  
1249: 55 24 31  0   55 23 32  0             179379.3852   0.0032  0.050   0.0032 0.22  
1250: 55 24 31  0   55 24 32  0             179379.3852   0.0032  0.050   0.0032 0.28  
1251: 55 25 31  0   55 23 32  0             179379.3852   0.0032  0.050   0.0032 0.28  
1252: 55 25 31  0   55 24 32  0             179379.3852   0.0032  0.050   0.0032 0.22  
1253: 13  8  5  0   12  6  6  0             179432.9612  -0.0504  0.050               
1254: 54 23 31  0   54 22 32  0             179448.6120   0.0263  0.050   0.0263 0.22  
1255: 54 23 31  0   54 23 32  0             179448.6120   0.0263  0.050   0.0263 0.28  
1256: 54 24 31  0   54 22 32  0             179448.6120   0.0263  0.050   0.0263 0.28  
1257: 54 24 31  0   54 23 32  0             179448.6120   0.0263  0.050   0.0263 0.22  
1258: 53 22 31  0   53 21 32  0             179514.4992  -0.0416  0.050  -0.0416 0.22  
1259: 53 22 31  0   53 22 32  0             179514.4992  -0.0416  0.050  -0.0416 0.28  
1260: 53 23 31  0   53 21 32  0             179514.4992  -0.0416  0.050  -0.0416 0.28  
1261: 53 23 31  0   53 22 32  0             179514.4992  -0.0416  0.050  -0.0416 0.22  
1262: 52 21 31  0   52 20 32  0             179577.3921   0.0297  0.050   0.0297 0.22  
1263: 52 21 31  0   52 21 32  0             179577.3921   0.0297  0.050   0.0297 0.28  
1264: 52 22 31  0   52 20 32  0             179577.3921   0.0297  0.050   0.0297 0.28  
1265: 52 22 31  0   52 21 32  0             179577.3921   0.0297  0.050   0.0297 0.22  
1266: 51 20 31  0   51 19 32  0             179637.1382  -0.0239  0.050  -0.0240 0.22  
1267: 51 20 31  0   51 20 32  0             179637.1382  -0.0239  0.050  -0.0240 0.28  
1268: 51 21 31  0   51 19 32  0             179637.1382  -0.0239  0.050  -0.0240 0.28  
1269: 51 21 31  0   51 20 32  0             179637.1382  -0.0239  0.050  -0.0240 0.22  
1270: 50 19 31  0   50 18 32  0             179694.0546   0.0049  0.050   0.0050 0.22  
1271: 50 19 31  0   50 19 32  0             179694.0546   0.0049  0.050   0.0050 0.28  
1272: 50 20 31  0   50 18 32  0             179694.0546   0.0049  0.050   0.0050 0.28  
1273: 50 20 31  0   50 19 32  0             179694.0546   0.0049  0.050   0.0050 0.22  
1274: 18 16  2  0   17 16  1  0             179715.9083  -0.0166  0.050               
1275: 49 18 31  0   49 17 32  0             179748.1541   0.0230  0.050   0.0231 0.22  
1276: 49 18 31  0   49 18 32  0             179748.1541   0.0230  0.050   0.0231 0.28  
1277: 49 19 31  0   49 17 32  0             179748.1541   0.0230  0.050   0.0231 0.28  
1278: 49 19 31  0   49 18 32  0             179748.1541   0.0230  0.050   0.0231 0.22  
1279: 48 17 31  0   48 16 32  0             179799.5008  -0.0095  0.050  -0.0095 0.22  
1280: 48 17 31  0   48 17 32  0             179799.5008  -0.0095  0.050  -0.0095 0.28  
1281: 48 18 31  0   48 16 32  0             179799.5008  -0.0095  0.050  -0.0095 0.28  
1282: 48 18 31  0   48 17 32  0             179799.5008  -0.0095  0.050  -0.0095 0.22  
1283: 47 16 31  0   47 15 32  0             179848.2461  -0.0426  0.050  -0.0427 0.22  
1284: 47 16 31  0   47 16 32  0             179848.2461  -0.0426  0.050  -0.0427 0.28  
1285: 47 17 31  0   47 15 32  0             179848.2461  -0.0426  0.050  -0.0427 0.28  
1286: 47 17 31  0   47 16 32  0             179848.2461  -0.0426  0.050  -0.0427 0.22  
1287: 46 15 31  0   46 14 32  0             179894.5441  -0.0209  0.050  -0.0210 0.22  
1288: 46 15 31  0   46 15 32  0             179894.5441  -0.0209  0.050  -0.0210 0.28  
1289: 46 16 31  0   46 14 32  0             179894.5441  -0.0209  0.050  -0.0210 0.28  
1290: 46 16 31  0   46 15 32  0             179894.5441  -0.0209  0.050  -0.0210 0.22  
1291: 45 14 31  0   45 13 32  0             179938.4010  -0.0345  0.050  -0.0346 0.22  
1292: 45 14 31  0   45 14 32  0             179938.4010  -0.0345  0.050  -0.0346 0.28  
1293: 45 15 31  0   45 13 32  0             179938.4010  -0.0345  0.050  -0.0346 0.28  
1294: 45 15 31  0   45 14 32  0             179938.4010  -0.0345  0.050  -0.0346 0.22  
1295: 44 13 31  0   44 12 32  0             179980.0088   0.0147  0.050   0.0147 0.22  
1296: 44 13 31  0   44 13 32  0             179980.0088   0.0147  0.050   0.0147 0.28  
1297: 44 14 31  0   44 12 32  0             179980.0088   0.0147  0.050   0.0147 0.28  
1298: 44 14 31  0   44 13 32  0             179980.0088   0.0147  0.050   0.0147 0.22  
1299: 43 12 31  0   43 11 32  0             180019.3362   0.0042  0.050   0.0043 0.22  
1300: 43 12 31  0   43 12 32  0             180019.3362   0.0042  0.050   0.0043 0.28  
1301: 43 13 31  0   43 11 32  0             180019.3362   0.0042  0.050   0.0043 0.28  
1302: 43 13 31  0   43 12 32  0             180019.3362   0.0042  0.050   0.0043 0.22  
1303: 42 11 31  0   42 10 32  0             180056.4694  -0.0689  0.050  -0.0689 0.22  
1304: 42 11 31  0   42 11 32  0             180056.4694  -0.0689  0.050  -0.0689 0.28  
1305: 42 12 31  0   42 10 32  0             180056.4694  -0.0689  0.050  -0.0689 0.28  
1306: 42 12 31  0   42 11 32  0             180056.4694  -0.0689  0.050  -0.0689 0.22  
1307: 41 10 31  0   41  9 32  0             180091.6791  -0.0209  0.050  -0.0210 0.22  
1308: 41 10 31  0   41 10 32  0             180091.6791  -0.0209  0.050  -0.0210 0.28  
1309: 41 11 31  0   41  9 32  0             180091.6791  -0.0209  0.050  -0.0210 0.28  
1310: 41 11 31  0   41 10 32  0             180091.6791  -0.0209  0.050  -0.0210 0.22  
1311: 40  9 31  0   40  8 32  0             180124.9269   0.0253  0.050   0.0253 0.22  
1312: 40  9 31  0   40  9 32  0             180124.9269   0.0253  0.050   0.0253 0.28  
1313: 40 10 31  0   40  8 32  0             180124.9269   0.0253  0.050   0.0253 0.28  
1314: 40 10 31  0   40  9 32  0             180124.9269   0.0253  0.050   0.0253 0.22  
1315: 39  8 31  0   39  7 32  0             180156.2348   0.0094  0.050   0.0095 0.22  
1316: 39  8 31  0   39  8 32  0             180156.2348   0.0094  0.050   0.0095 0.28  
1317: 39  9 31  0   39  7 32  0             180156.2348   0.0094  0.050   0.0095 0.28  
1318: 39  9 31  0   39  8 32  0             180156.2348   0.0094  0.050   0.0095 0.22  
1319: 38  7 31  0   38  6 32  0             180185.7309  -0.0202  0.050  -0.0202 0.22  
1320: 38  7 31  0   38  7 32  0             180185.7309  -0.0202  0.050  -0.0202 0.28  
1321: 38  8 31  0   38  6 32  0             180185.7309  -0.0202  0.050  -0.0202 0.28  
1322: 38  8 31  0   38  7 32  0             180185.7309  -0.0202  0.050  -0.0202 0.22  
1323: 37  6 31  0   37  5 32  0             180213.5359  -0.0211  0.050  -0.0212 0.22  
1324: 37  6 31  0   37  6 32  0             180213.5359  -0.0211  0.050  -0.0212 0.28  
1325: 37  7 31  0   37  5 32  0             180213.5359  -0.0211  0.050  -0.0212 0.28  
1326: 37  7 31  0   37  6 32  0             180213.5359  -0.0211  0.050  -0.0212 0.22  
1327: 36  5 31  0   36  4 32  0             180239.7401   0.0212  0.050   0.0212 0.22  
1328: 36  5 31  0   36  5 32  0             180239.7401   0.0212  0.050   0.0212 0.28  
1329: 36  6 31  0   36  4 32  0             180239.7401   0.0212  0.050   0.0212 0.28  
1330: 36  6 31  0   36  5 32  0             180239.7401   0.0212  0.050   0.0212 0.22  
1331: 35  4 31  0   35  3 32  0             180264.2770  -0.0331  0.050  -0.0331 0.22  
1332: 35  4 31  0   35  4 32  0             180264.2770  -0.0331  0.050  -0.0331 0.28  
1333: 35  5 31  0   35  3 32  0             180264.2770  -0.0331  0.050  -0.0331 0.28  
1334: 35  5 31  0   35  4 32  0             180264.2770  -0.0331  0.050  -0.0331 0.22  
1335: 18 15  4  0   17 15  3  0             180271.4209  -0.0307  0.050               
1336: 31  0 31  0   30  0 30  0             180275.9761  -0.0376  0.050  -0.0376 0.30  
1337: 31  0 31  0   30  1 30  0             180275.9761  -0.0376  0.050  -0.0376 0.20  
1338: 31  1 31  0   30  0 30  0             180275.9761  -0.0376  0.050  -0.0376 0.20  
1339: 31  1 31  0   30  1 30  0             180275.9761  -0.0376  0.050  -0.0376 0.30  
1340: 30  1 29  0   29  1 28  0             180278.0335  -0.0300  0.050  -0.0300 0.30  
1341: 30  1 29  0   29  2 28  0             180278.0335  -0.0300  0.050  -0.0300 0.20  
1342: 30  2 29  0   29  1 28  0             180278.0335  -0.0300  0.050  -0.0300 0.20  
1343: 30  2 29  0   29  2 28  0             180278.0335  -0.0300  0.050  -0.0300 0.30  
1344: 29  2 27  0   28  2 26  0             180279.9169  -0.0006  0.050  -0.0007 0.30  
1345: 29  2 27  0   28  3 26  0             180279.9169  -0.0006  0.050  -0.0007 0.20  
1346: 29  3 27  0   28  2 26  0             180279.9169  -0.0006  0.050  -0.0007 0.20  
1347: 29  3 27  0   28  3 26  0             180279.9169  -0.0006  0.050  -0.0007 0.30  
1348: 28  3 25  0   27  3 24  0             180281.7490   0.0119  0.050   0.0120 0.30  
1349: 28  3 25  0   27  4 24  0             180281.7490   0.0119  0.050   0.0120 0.20  
1350: 28  4 25  0   27  3 24  0             180281.7490   0.0119  0.050   0.0120 0.20  
1351: 28  4 25  0   27  4 24  0             180281.7490   0.0119  0.050   0.0120 0.30  
1352: 27  4 23  0   26  4 22  0             180283.7871   0.0259  0.050   0.0260 0.30  
1353: 27  4 23  0   26  5 22  0             180283.7871   0.0259  0.050   0.0260 0.20  
1354: 27  5 23  0   26  4 22  0             180283.7871   0.0259  0.050   0.0260 0.20  
1355: 27  5 23  0   26  5 22  0             180283.7871   0.0259  0.050   0.0260 0.30  
1356: 26  5 21  0   25  5 20  0             180286.4017   0.0273  0.050   0.0273 0.30  
1357: 26  5 21  0   25  6 20  0             180286.4017   0.0273  0.050   0.0273 0.20  
1358: 26  6 21  0   25  5 20  0             180286.4017   0.0273  0.050   0.0273 0.20  
1359: 26  6 21  0   25  6 20  0             180286.4017   0.0273  0.050   0.0273 0.30  
1360: 25  6 19  0   24  6 18  0             180290.2794   0.0358  0.050   0.0358 0.30  
1361: 25  6 19  0   24  7 18  0             180290.2794   0.0358  0.050   0.0358 0.20  
1362: 25  7 19  0   24  6 18  0             180290.2794   0.0358  0.050   0.0358 0.20  
1363: 25  7 19  0   24  7 18  0             180290.2794   0.0358  0.050   0.0358 0.30  
1364: 24  7 17  0   23  7 16  0             180296.6308   0.0157  0.050   0.0158 0.31  
1365: 24  7 17  0   23  8 16  0             180296.6308   0.0157  0.050   0.0158 0.19  
1366: 24  8 17  0   23  7 16  0             180296.6308   0.0157  0.050   0.0158 0.19  
1367: 24  8 17  0   23  8 16  0             180296.6308   0.0157  0.050   0.0158 0.31  
1368: 23  8 15  0   22  8 14  0             180307.9911  -0.0246  0.050  -0.0246 0.31  
1369: 23  8 15  0   22  9 14  0             180307.9911  -0.0246  0.050  -0.0246 0.19  
1370: 23  9 15  0   22  8 14  0             180307.9911  -0.0246  0.050  -0.0246 0.19  
1371: 23  9 15  0   22  9 14  0             180307.9911  -0.0246  0.050  -0.0246 0.31  
1372: 33  2 31  0   33  1 32  0             180309.0633  -0.0013  0.050  -0.0013 0.22  
1373: 33  2 31  0   33  2 32  0             180309.0633  -0.0013  0.050  -0.0013 0.28  
1374: 33  3 31  0   33  1 32  0             180309.0633  -0.0013  0.050  -0.0013 0.28  
1375: 33  3 31  0   33  2 32  0             180309.0633  -0.0013  0.050  -0.0013 0.22  
1376: 22  9 13  0   21  9 12  0             180330.0885   0.0069  0.050   0.0070 0.31  
1377: 22  9 13  0   21 10 12  0             180330.0885   0.0070  0.050   0.0070 0.19  
1378: 22 10 13  0   21  9 12  0             180330.0885   0.0069  0.050   0.0070 0.19  
1379: 22 10 13  0   21 10 12  0             180330.0885   0.0070  0.050   0.0070 0.31  
1380: 21 10 11  0   20 10 10  0             180377.0405  -0.0162  0.050  -0.0132 0.32  
1381: 21 10 11  0   20 11 10  0             180377.0405  -0.0097  0.050  -0.0132 0.18  
1382: 21 11 11  0   20 10 10  0             180377.0405  -0.0167  0.050  -0.0132 0.18  
1383: 21 11 11  0   20 11 10  0             180377.0405  -0.0101  0.050  -0.0132 0.32  
1384: 20 11  9  0   19 12  8  0             180491.1032   0.1094  0.050  -0.0275 0.35  
1385: 20 12  9  0   19 12  8  0             180491.1032  -0.1010  0.050  -0.0275 0.65  
1386: 20 11  9  0   19 11  8  0             180493.2612   0.0757  0.050   0.0021 0.65  
1387: 20 12  9  0   19 11  8  0             180493.2612  -0.1348  0.050   0.0021 0.35  
1388: 19 12  7  0   18 13  6  0             180690.2178   0.0055  0.050               
1389: 19 13  7  0   18 13  6  0             180732.5300  -0.0065  0.050               
1390: 19 12  7  0   18 12  6  0             180988.2890  -0.0085  0.050               
1391: 19 13  7  0   18 12  6  0             181030.6121  -0.0096  0.050               
1392: 16 14  3  0   15 13  2  0             181509.5051  -0.0084  0.050               
1393: 15 12  3  0   14 11  4  0             181704.7340  -0.0014  0.050               
1394: 14 12  3  0   13 10  4  0             182069.4412  -0.0124  0.050               
1395: 14 10  4  0   13  8  5  0             182763.7957   0.0566  0.050               
1396: 74 42 32  0   74 41 33  0             183224.4854  -0.0127  0.050  -0.0127 0.23  
1397: 74 42 32  0   74 42 33  0             183224.4854  -0.0127  0.050  -0.0127 0.27  
1398: 74 43 32  0   74 41 33  0             183224.4854  -0.0127  0.050  -0.0127 0.27  
1399: 74 43 32  0   74 42 33  0             183224.4854  -0.0127  0.050  -0.0127 0.23  
1400: 73 41 32  0   73 40 33  0             183369.2507  -0.0158  0.050  -0.0158 0.23  
1401: 73 41 32  0   73 41 33  0             183369.2507  -0.0158  0.050  -0.0158 0.27  
1402: 73 42 32  0   73 40 33  0             183369.2507  -0.0158  0.050  -0.0158 0.27  
1403: 73 42 32  0   73 41 33  0             183369.2507  -0.0158  0.050  -0.0158 0.23  
1404: 72 40 32  0   72 39 33  0             183508.5476   0.0419  0.050   0.0419 0.23  
1405: 72 40 32  0   72 40 33  0             183508.5476   0.0419  0.050   0.0419 0.27  
1406: 72 41 32  0   72 39 33  0             183508.5476   0.0419  0.050   0.0419 0.27  
1407: 72 41 32  0   72 40 33  0             183508.5476   0.0419  0.050   0.0419 0.23  
1408: 20 16  4  0   19 17  3  0             183530.6434  -0.0775  0.050               
1409: 14 12  3  0   13  9  4  0             183617.3899   0.0436  0.050               
1410: 71 39 32  0   71 38 33  0             183642.4341   0.0494  0.050   0.0494 0.23  
1411: 71 39 32  0   71 39 33  0             183642.4341   0.0494  0.050   0.0494 0.27  
1412: 71 40 32  0   71 38 33  0             183642.4341   0.0494  0.050   0.0494 0.27  
1413: 71 40 32  0   71 39 33  0             183642.4341   0.0494  0.050   0.0494 0.23  
1414: 70 38 32  0   70 37 33  0             183771.0682   0.0006  0.050   0.0006 0.23  
1415: 70 38 32  0   70 38 33  0             183771.0682   0.0006  0.050   0.0006 0.27  
1416: 70 39 32  0   70 37 33  0             183771.0682   0.0006  0.050   0.0006 0.27  
1417: 70 39 32  0   70 38 33  0             183771.0682   0.0006  0.050   0.0006 0.23  
1418: 69 37 32  0   69 36 33  0             183894.6759  -0.0378  0.050  -0.0379 0.23  
1419: 69 37 32  0   69 37 33  0             183894.6759  -0.0378  0.050  -0.0379 0.27  
1420: 69 38 32  0   69 36 33  0             183894.6759  -0.0378  0.050  -0.0379 0.27  
1421: 69 38 32  0   69 37 33  0             183894.6759  -0.0378  0.050  -0.0379 0.23  
1422: 68 36 32  0   68 35 33  0             184013.5255   0.0468  0.050   0.0468 0.23  
1423: 68 36 32  0   68 36 33  0             184013.5255   0.0468  0.050   0.0468 0.27  
1424: 68 37 32  0   68 35 33  0             184013.5255   0.0468  0.050   0.0468 0.27  
1425: 68 37 32  0   68 36 33  0             184013.5255   0.0468  0.050   0.0468 0.23  
1426: 67 35 32  0   67 34 33  0             184127.5045  -0.0088  0.050  -0.0088 0.23  
1427: 67 35 32  0   67 35 33  0             184127.5045  -0.0088  0.050  -0.0088 0.27  
1428: 67 36 32  0   67 34 33  0             184127.5045  -0.0088  0.050  -0.0088 0.27  
1429: 67 36 32  0   67 35 33  0             184127.5045  -0.0088  0.050  -0.0088 0.23  
1430: 66 34 32  0   66 33 33  0             184236.9876   0.0230  0.050   0.0230 0.23  
1431: 66 34 32  0   66 34 33  0             184236.9876   0.0230  0.050   0.0230 0.27  
1432: 66 35 32  0   66 33 33  0             184236.9876   0.0230  0.050   0.0230 0.27  
1433: 66 35 32  0   66 34 33  0             184236.9876   0.0230  0.050   0.0230 0.23  
1434: 15 12  3  0   14 10  4  0             184261.8472  -0.0285  0.050               
1435: 65 33 32  0   65 32 33  0             184342.0140   0.0382  0.050   0.0382 0.23  
1436: 65 33 32  0   65 33 33  0             184342.0140   0.0382  0.050   0.0382 0.27  
1437: 65 34 32  0   65 32 33  0             184342.0140   0.0382  0.050   0.0382 0.27  
1438: 65 34 32  0   65 33 33  0             184342.0140   0.0382  0.050   0.0382 0.23  
1439: 18 15  3  0   17 15  2  0             184431.9897   0.0295  0.050               
1440: 64 32 32  0   64 31 33  0             184442.7266   0.0402  0.050   0.0403 0.23  
1441: 64 32 32  0   64 32 33  0             184442.7266   0.0402  0.050   0.0403 0.27  
1442: 64 33 32  0   64 31 33  0             184442.7266   0.0402  0.050   0.0403 0.27  
1443: 64 33 32  0   64 32 33  0             184442.7266   0.0402  0.050   0.0403 0.23  
1444: 18 13  5  0   17 13  4  0             184483.6673   0.0129  0.050               
1445: 62 30 32  0   62 29 33  0             184631.7401  -0.0052  0.050  -0.0052 0.23  
1446: 62 30 32  0   62 30 33  0             184631.7401  -0.0052  0.050  -0.0052 0.27  
1447: 62 31 32  0   62 29 33  0             184631.7401  -0.0052  0.050  -0.0052 0.27  
1448: 62 31 32  0   62 30 33  0             184631.7401  -0.0052  0.050  -0.0052 0.23  
1449: 15 13  2  0   14 11  3  0             184692.8398   0.0189  0.050               
1450: 61 29 32  0   61 29 33  0             184720.3839   0.0285  0.050   0.0286 0.36  
1451: 61 30 32  0   61 28 33  0             184720.3839   0.0285  0.050   0.0286 0.36  
1452: 61 30 32  0   61 29 33  0             184720.3839   0.0285  0.050   0.0286 0.29  
1453: 60 28 32  0   60 27 33  0             184805.1710  -0.0169  0.050  -0.0169 0.22  
1454: 60 28 32  0   60 28 33  0             184805.1710  -0.0169  0.050  -0.0169 0.28  
1455: 60 29 32  0   60 27 33  0             184805.1710  -0.0169  0.050  -0.0169 0.28  
1456: 60 29 32  0   60 28 33  0             184805.1710  -0.0169  0.050  -0.0169 0.22  
1457: 59 27 32  0   59 26 33  0             184886.4275   0.0616  0.050   0.0616 0.22  
1458: 59 27 32  0   59 27 33  0             184886.4275   0.0616  0.050   0.0616 0.28  
1459: 59 28 32  0   59 26 33  0             184886.4275   0.0616  0.050   0.0616 0.28  
1460: 59 28 32  0   59 27 33  0             184886.4275   0.0616  0.050   0.0616 0.22  
1461: 58 26 32  0   58 25 33  0             184963.9827  -0.0263  0.050  -0.0263 0.22  
1462: 58 26 32  0   58 26 33  0             184963.9827  -0.0263  0.050  -0.0263 0.28  
1463: 58 27 32  0   58 25 33  0             184963.9827  -0.0263  0.050  -0.0263 0.28  
1464: 58 27 32  0   58 26 33  0             184963.9827  -0.0263  0.050  -0.0263 0.22  
1465: 57 25 32  0   57 24 33  0             185038.1755  -0.0584  0.050  -0.0585 0.22  
1466: 57 25 32  0   57 25 33  0             185038.1755  -0.0584  0.050  -0.0585 0.28  
1467: 57 26 32  0   57 24 33  0             185038.1755  -0.0584  0.050  -0.0585 0.28  
1468: 57 26 32  0   57 25 33  0             185038.1755  -0.0584  0.050  -0.0585 0.22  
1469: 56 24 32  0   56 23 33  0             185109.1799   0.0249  0.050   0.0250 0.22  
1470: 56 24 32  0   56 24 33  0             185109.1799   0.0249  0.050   0.0250 0.28  
1471: 56 25 32  0   56 23 33  0             185109.1799   0.0249  0.050   0.0250 0.28  
1472: 56 25 32  0   56 24 33  0             185109.1799   0.0249  0.050   0.0250 0.22  
1473: 55 23 32  0   55 22 33  0             185176.8696  -0.0133  0.050  -0.0134 0.22  
1474: 55 23 32  0   55 23 33  0             185176.8696  -0.0133  0.050  -0.0134 0.28  
1475: 55 24 32  0   55 22 33  0             185176.8696  -0.0133  0.050  -0.0134 0.28  
1476: 55 24 32  0   55 23 33  0             185176.8696  -0.0133  0.050  -0.0134 0.22  
1477: 14 11  4  0   13  9  5  0             185187.2328   0.0167  0.050               
1478: 54 22 32  0   54 21 33  0             185241.4818  -0.0449  0.050  -0.0450 0.22  
1479: 54 22 32  0   54 22 33  0             185241.4818  -0.0449  0.050  -0.0450 0.28  
1480: 54 23 32  0   54 21 33  0             185241.4818  -0.0449  0.050  -0.0450 0.28  
1481: 54 23 32  0   54 22 33  0             185241.4818  -0.0449  0.050  -0.0450 0.22  
1482: 53 21 32  0   53 20 33  0             185303.1695  -0.0226  0.050  -0.0226 0.22  
1483: 53 21 32  0   53 21 33  0             185303.1695  -0.0226  0.050  -0.0226 0.28  
1484: 53 22 32  0   53 20 33  0             185303.1695  -0.0226  0.050  -0.0226 0.28  
1485: 53 22 32  0   53 21 33  0             185303.1695  -0.0226  0.050  -0.0226 0.22  
1486: 14 11  4  0   13  8  5  0             185320.8726  -0.0066  0.050               
1487: 52 20 32  0   52 19 33  0             185361.9872   0.0046  0.050   0.0046 0.22  
1488: 52 20 32  0   52 20 33  0             185361.9872   0.0046  0.050   0.0046 0.28  
1489: 52 21 32  0   52 19 33  0             185361.9872   0.0046  0.050   0.0046 0.28  
1490: 52 21 32  0   52 20 33  0             185361.9872   0.0046  0.050   0.0046 0.22  
1491: 51 19 32  0   51 18 33  0             185417.9654  -0.0335  0.050  -0.0335 0.22  
1492: 51 19 32  0   51 19 33  0             185417.9654  -0.0335  0.050  -0.0335 0.28  
1493: 51 20 32  0   51 18 33  0             185417.9654  -0.0335  0.050  -0.0335 0.28  
1494: 51 20 32  0   51 19 33  0             185417.9654  -0.0335  0.050  -0.0335 0.22  
1495: 50 18 32  0   50 17 33  0             185471.3219  -0.0177  0.050  -0.0178 0.22  
1496: 50 18 32  0   50 18 33  0             185471.3219  -0.0177  0.050  -0.0178 0.28  
1497: 50 19 32  0   50 17 33  0             185471.3219  -0.0177  0.050  -0.0178 0.28  
1498: 50 19 32  0   50 18 33  0             185471.3219  -0.0177  0.050  -0.0178 0.22  
1499: 49 17 32  0   49 16 33  0             185522.1033   0.0022  0.050   0.0023 0.22  
1500: 49 17 32  0   49 17 33  0             185522.1033   0.0022  0.050   0.0023 0.28  
1501: 49 18 32  0   49 16 33  0             185522.1033   0.0022  0.050   0.0023 0.28  
1502: 49 18 32  0   49 17 33  0             185522.1033   0.0022  0.050   0.0023 0.22  
1503: 16 15  2  0   15 14  1  0             185548.7618   0.0162  0.050               
1504: 48 16 32  0   48 15 33  0             185570.3962   0.0195  0.050   0.0195 0.22  
1505: 48 16 32  0   48 16 33  0             185570.3962   0.0195  0.050   0.0195 0.28  
1506: 48 17 32  0   48 15 33  0             185570.3962   0.0195  0.050   0.0195 0.28  
1507: 48 17 32  0   48 16 33  0             185570.3962   0.0195  0.050   0.0195 0.22  
1508: 16 14  2  0   15 13  3  0             185600.4330   0.0450  0.050               
1509: 47 15 32  0   47 14 33  0             185616.2723   0.0142  0.050   0.0142 0.22  
1510: 47 15 32  0   47 15 33  0             185616.2723   0.0142  0.050   0.0142 0.28  
1511: 47 16 32  0   47 14 33  0             185616.2723   0.0142  0.050   0.0142 0.28  
1512: 47 16 32  0   47 15 33  0             185616.2723   0.0142  0.050   0.0142 0.22  
1513: 46 14 32  0   46 13 33  0             185659.8679   0.0331  0.050   0.0332 0.22  
1514: 46 14 32  0   46 14 33  0             185659.8679   0.0331  0.050   0.0332 0.28  
1515: 46 15 32  0   46 13 33  0             185659.8679   0.0331  0.050   0.0332 0.28  
1516: 46 15 32  0   46 14 33  0             185659.8679   0.0331  0.050   0.0332 0.22  
1517: 19 13  6  0   18 14  5  0             185683.9590  -0.0128  0.050               
1518: 45 13 32  0   45 12 33  0             185701.2320   0.0384  0.050   0.0384 0.22  
1519: 45 13 32  0   45 13 33  0             185701.2320   0.0384  0.050   0.0384 0.28  
1520: 45 14 32  0   45 12 33  0             185701.2320   0.0384  0.050   0.0384 0.28  
1521: 45 14 32  0   45 13 33  0             185701.2320   0.0384  0.050   0.0384 0.22  
1522: 17 14  4  0   16 13  3  0             185726.8653  -0.0030  0.050               
1523: 44 12 32  0   44 11 33  0             185740.4425   0.0228  0.050   0.0229 0.22  
1524: 44 12 32  0   44 12 33  0             185740.4425   0.0228  0.050   0.0229 0.28  
1525: 44 13 32  0   44 11 33  0             185740.4425   0.0228  0.050   0.0229 0.28  
1526: 44 13 32  0   44 12 33  0             185740.4425   0.0228  0.050   0.0229 0.22  
1527: 43 11 32  0   43 10 33  0             185777.6326   0.0369  0.050   0.0369 0.22  
1528: 43 11 32  0   43 11 33  0             185777.6326   0.0369  0.050   0.0369 0.28  
1529: 43 12 32  0   43 10 33  0             185777.6326   0.0369  0.050   0.0369 0.28  
1530: 43 12 32  0   43 11 33  0             185777.6326   0.0369  0.050   0.0369 0.22  
1531: 42 10 32  0   42  9 33  0             185812.8542   0.0518  0.050   0.0518 0.22  
1532: 42 10 32  0   42 10 33  0             185812.8542   0.0518  0.050   0.0518 0.28  
1533: 42 11 32  0   42  9 33  0             185812.8542   0.0518  0.050   0.0518 0.28  
1534: 42 11 32  0   42 10 33  0             185812.8542   0.0518  0.050   0.0518 0.22  
1535: 19 14  5  0   18 15  4  0             185823.2873   0.0870  0.050               
1536: 41  9 32  0   41  8 33  0             185846.1532   0.0346  0.050   0.0347 0.22  
1537: 41  9 32  0   41  9 33  0             185846.1532   0.0346  0.050   0.0347 0.28  
1538: 41 10 32  0   41  8 33  0             185846.1532   0.0346  0.050   0.0347 0.28  
1539: 41 10 32  0   41  9 33  0             185846.1532   0.0346  0.050   0.0347 0.22  
1540: 40  8 32  0   40  7 33  0             185877.6118  -0.0089  0.050  -0.0089 0.22  
1541: 40  8 32  0   40  8 33  0             185877.6118  -0.0089  0.050  -0.0089 0.28  
1542: 40  9 32  0   40  7 33  0             185877.6118  -0.0089  0.050  -0.0089 0.28  
1543: 40  9 32  0   40  8 33  0             185877.6118  -0.0089  0.050  -0.0089 0.22  
1544: 16 15  1  0   15 14  2  0             185881.6847  -0.0077  0.050               
1545: 39  7 32  0   39  6 33  0             185907.4230   0.0393  0.050   0.0394 0.22  
1546: 39  7 32  0   39  7 33  0             185907.4230   0.0393  0.050   0.0394 0.28  
1547: 39  8 32  0   39  6 33  0             185907.4230   0.0393  0.050   0.0394 0.28  
1548: 39  8 32  0   39  7 33  0             185907.4230   0.0393  0.050   0.0394 0.22  
1549: 38  6 32  0   38  5 33  0             185935.4958   0.0158  0.050   0.0159 0.22  
1550: 38  6 32  0   38  6 33  0             185935.4958   0.0158  0.050   0.0159 0.28  
1551: 38  7 32  0   38  5 33  0             185935.4958   0.0158  0.050   0.0159 0.28  
1552: 38  7 32  0   38  6 33  0             185935.4958   0.0158  0.050   0.0159 0.22  
1553: 37  5 32  0   37  4 33  0             185961.9428  -0.0374  0.050  -0.0374 0.22  
1554: 37  5 32  0   37  5 33  0             185961.9428  -0.0374  0.050  -0.0374 0.28  
1555: 37  6 32  0   37  4 33  0             185961.9428  -0.0374  0.050  -0.0374 0.28  
1556: 37  6 32  0   37  5 33  0             185961.9428  -0.0374  0.050  -0.0374 0.22  
1557: 36  4 32  0   36  3 33  0             185987.0518   0.0984  0.050   0.0984 0.22  
1558: 36  4 32  0   36  4 33  0             185987.0518   0.0984  0.050   0.0984 0.28  
1559: 36  5 32  0   36  3 33  0             185987.0518   0.0984  0.050   0.0984 0.28  
1560: 36  5 32  0   36  4 33  0             185987.0518   0.0984  0.050   0.0984 0.22  
1561: 32  0 32  0   31  0 31  0             185998.1416  -0.0247  0.050  -0.0247 0.30  
1562: 32  0 32  0   31  1 31  0             185998.1416  -0.0247  0.050  -0.0247 0.20  
1563: 32  1 32  0   31  0 31  0             185998.1416  -0.0247  0.050  -0.0247 0.20  
1564: 32  1 32  0   31  1 31  0             185998.1416  -0.0247  0.050  -0.0247 0.30  
1565: 31  1 30  0   30  1 29  0             186000.1381  -0.0663  0.050  -0.0663 0.30  
1566: 31  1 30  0   30  2 29  0             186000.1381  -0.0663  0.050  -0.0663 0.20  
1567: 31  2 30  0   30  1 29  0             186000.1381  -0.0663  0.050  -0.0663 0.20  
1568: 31  2 30  0   30  2 29  0             186000.1381  -0.0663  0.050  -0.0663 0.30  
1569: 30  2 28  0   29  2 27  0             186001.9337  -0.0951  0.050  -0.0951 0.30  
1570: 30  2 28  0   29  3 27  0             186001.9337  -0.0951  0.050  -0.0951 0.20  
1571: 30  3 28  0   29  2 27  0             186001.9337  -0.0951  0.050  -0.0951 0.20  
1572: 30  3 28  0   29  3 27  0             186001.9337  -0.0951  0.050  -0.0951 0.30  
1573: 25  7 18  0   24  7 17  0             186017.1836  -0.0261  0.050  -0.0261 0.31  
1574: 25  7 18  0   24  8 17  0             186017.1836  -0.0261  0.050  -0.0261 0.19  
1575: 25  8 18  0   24  7 17  0             186017.1836  -0.0261  0.050  -0.0261 0.19  
1576: 25  8 18  0   24  8 17  0             186017.1836  -0.0261  0.050  -0.0261 0.31  
1577: 24  8 16  0   23  8 15  0             186026.9732   0.0504  0.050   0.0504 0.31  
1578: 24  8 16  0   23  9 15  0             186026.9732   0.0504  0.050   0.0504 0.19  
1579: 24  9 16  0   23  8 15  0             186026.9732   0.0504  0.050   0.0504 0.19  
1580: 24  9 16  0   23  9 15  0             186026.9732   0.0504  0.050   0.0504 0.31  
1581: 23  9 14  0   22  9 13  0             186044.9984  -0.0215  0.050  -0.0215 0.31  
1582: 23  9 14  0   22 10 13  0             186044.9984  -0.0215  0.050  -0.0215 0.19  
1583: 23 10 14  0   22  9 13  0             186044.9984  -0.0215  0.050  -0.0215 0.19  
1584: 23 10 14  0   22 10 13  0             186044.9984  -0.0215  0.050  -0.0215 0.31  
1585: 33  1 32  0   33  0 33  0             186053.3164  -0.0525  0.050  -0.0526 0.22  
1586: 33  1 32  0   33  1 33  0             186053.3164  -0.0525  0.050  -0.0526 0.28  
1587: 33  2 32  0   33  0 33  0             186053.3164  -0.0525  0.050  -0.0526 0.28  
1588: 33  2 32  0   33  1 33  0             186053.3164  -0.0525  0.050  -0.0526 0.22  
1589: 22 10 12  0   21 10 11  0             186081.5920   0.0162  0.050   0.0165 0.32  
1590: 22 10 12  0   21 11 11  0             186081.5920   0.0167  0.050   0.0165 0.18  
1591: 22 11 12  0   21 10 11  0             186081.5920   0.0162  0.050   0.0165 0.18  
1592: 22 11 12  0   21 11 11  0             186081.5920   0.0167  0.050   0.0165 0.32  
1593: 21 11 10  0   20 11  9  0             186164.2269  -0.1185  0.050  -0.0224 0.32  
1594: 21 11 10  0   20 12  9  0             186164.2269   0.0919  0.050  -0.0224 0.18  
1595: 21 12 10  0   20 11  9  0             186164.2269  -0.1367  0.050  -0.0224 0.18  
1596: 21 12 10  0   20 12  9  0             186164.2269   0.0737  0.050  -0.0224 0.32  
1597: 19 14  6  0   18 14  5  0             186230.6520  -0.0196  0.050               
1598: 20 12  8  0   19 13  7  0             186366.6396   0.0125  0.050               
1599: 20 13  8  0   19 13  7  0             186371.6714   0.0251  0.050               
1600: 20 12  8  0   19 12  7  0             186408.9901   0.0387  0.050               
1601: 20 13  8  0   19 12  7  0             186413.9854   0.0148  0.050               
1602: 19 18  2  0   18 18  1  0             187010.5699   0.0227  0.050               
1603: 19 18  1  0   18 18  0  0             187034.6929  -0.0053  0.050               
1604: 18 14  5  0   17 13  4  0             187104.4758  -0.0086  0.050               
1605: 16 16  1  0   15 15  0  0             187780.0876   0.0478  0.050               
1606: 16 16  0  0   15 15  1  0             187789.6916   0.0284  0.050               
1607: 22 17  6  0   21 18  3  0             188017.6670  -0.0168  0.050               
1608: 19 13  6  0   18 13  5  0             188304.8024   0.0004  0.050               
1609: 18 14  4  0   17 14  3  0             188325.1384   0.0148  0.050               
1610: 79 46 33  0   79 45 34  0             188399.8849  -0.0249  0.050  -0.0250 0.23  
1611: 79 46 33  0   79 46 34  0             188399.8849  -0.0249  0.050  -0.0250 0.27  
1612: 79 47 33  0   79 45 34  0             188399.8849  -0.0249  0.050  -0.0250 0.27  
1613: 79 47 33  0   79 46 34  0             188399.8849  -0.0249  0.050  -0.0250 0.23  
1614: 77 44 33  0   77 43 34  0             188716.8927  -0.0472  0.050  -0.0473 0.23  
1615: 77 44 33  0   77 44 34  0             188716.8927  -0.0472  0.050  -0.0473 0.27  
1616: 77 45 33  0   77 43 34  0             188716.8927  -0.0472  0.050  -0.0473 0.27  
1617: 77 45 33  0   77 44 34  0             188716.8927  -0.0472  0.050  -0.0473 0.23  
1618: 19 17  3  0   18 17  2  0             188849.0162  -0.0035  0.050               
1619: 19 14  6  0   18 13  5  0             188851.5139   0.0121  0.050               
1620: 75 42 33  0   75 41 34  0             189011.2901  -0.0187  0.050  -0.0187 0.23  
1621: 75 42 33  0   75 42 34  0             189011.2901  -0.0187  0.050  -0.0187 0.27  
1622: 75 43 33  0   75 41 34  0             189011.2901  -0.0187  0.050  -0.0187 0.27  
1623: 75 43 33  0   75 42 34  0             189011.2901  -0.0187  0.050  -0.0187 0.23  
1624: 74 41 33  0   74 40 34  0             189150.3282  -0.0814  0.050  -0.0814 0.23  
1625: 74 41 33  0   74 41 34  0             189150.3282  -0.0814  0.050  -0.0814 0.27  
1626: 74 42 33  0   74 40 34  0             189150.3282  -0.0814  0.050  -0.0814 0.27  
1627: 74 42 33  0   74 41 34  0             189150.3282  -0.0814  0.050  -0.0814 0.23  
1628: 19 17  2  0   18 17  1  0             189268.7355  -0.0235  0.050               
1629: 73 40 33  0   73 39 34  0             189284.3498   0.0168  0.050   0.0169 0.23  
1630: 73 40 33  0   73 40 34  0             189284.3498   0.0168  0.050   0.0169 0.27  
1631: 73 41 33  0   73 39 34  0             189284.3498   0.0168  0.050   0.0169 0.27  
1632: 73 41 33  0   73 40 34  0             189284.3498   0.0168  0.050   0.0169 0.23  
1633: 71 38 33  0   71 37 34  0             189537.2751   0.0180  0.050   0.0181 0.23  
1634: 71 38 33  0   71 38 34  0             189537.2751   0.0180  0.050   0.0181 0.27  
1635: 71 39 33  0   71 37 34  0             189537.2751   0.0180  0.050   0.0181 0.27  
1636: 71 39 33  0   71 38 34  0             189537.2751   0.0180  0.050   0.0181 0.23  
1637: 70 37 33  0   70 36 34  0             189656.4803  -0.0721  0.050  -0.0721 0.23  
1638: 70 37 33  0   70 37 34  0             189656.4803  -0.0721  0.050  -0.0721 0.27  
1639: 70 38 33  0   70 36 34  0             189656.4803  -0.0721  0.050  -0.0721 0.27  
1640: 70 38 33  0   70 37 34  0             189656.4803  -0.0721  0.050  -0.0721 0.23  
1641: 69 36 33  0   69 35 34  0             189771.1632  -0.0969  0.050  -0.0969 0.23  
1642: 69 36 33  0   69 36 34  0             189771.1632  -0.0969  0.050  -0.0969 0.27  
1643: 69 37 33  0   69 35 34  0             189771.1632  -0.0969  0.050  -0.0969 0.27  
1644: 69 37 33  0   69 36 34  0             189771.1632  -0.0969  0.050  -0.0969 0.23  
1645: 19 15  5  0   18 15  4  0             189853.8446   0.0303  0.050               
1646: 68 35 33  0   68 34 34  0             189881.4861  -0.0318  0.050  -0.0318 0.23  
1647: 68 35 33  0   68 35 34  0             189881.4861  -0.0318  0.050  -0.0318 0.27  
1648: 68 36 33  0   68 34 34  0             189881.4861  -0.0318  0.050  -0.0318 0.27  
1649: 68 36 33  0   68 35 34  0             189881.4861  -0.0318  0.050  -0.0318 0.23  
1650: 66 33 33  0   66 32 34  0             190089.2101  -0.0085  0.050  -0.0086 0.23  
1651: 66 33 33  0   66 33 34  0             190089.2101  -0.0085  0.050  -0.0086 0.27  
1652: 66 34 33  0   66 32 34  0             190089.2101  -0.0085  0.050  -0.0086 0.27  
1653: 66 34 33  0   66 33 34  0             190089.2101  -0.0085  0.050  -0.0086 0.23  
1654: 21 17  4  0   20 18  3  0             190093.3370  -0.0134  0.050               
1655: 64 31 33  0   64 30 34  0             190280.6665  -0.0234  0.050  -0.0235 0.23  
1656: 64 31 33  0   64 31 34  0             190280.6665  -0.0234  0.050  -0.0235 0.27  
1657: 64 32 33  0   64 30 34  0             190280.6665  -0.0234  0.050  -0.0235 0.27  
1658: 64 32 33  0   64 31 34  0             190280.6665  -0.0234  0.050  -0.0235 0.23  
1659: 19 16  4  0   18 16  3  0             190385.2326   0.0378  0.050               
1660: 62 29 33  0   62 28 34  0             190456.9485   0.0314  0.050   0.0315 0.22  
1661: 62 29 33  0   62 29 34  0             190456.9485   0.0314  0.050   0.0315 0.28  
1662: 62 30 33  0   62 28 34  0             190456.9485   0.0314  0.050   0.0315 0.28  
1663: 62 30 33  0   62 29 34  0             190456.9485   0.0314  0.050   0.0315 0.22  
1664: 14  9  5  0   13  8  6  0             190524.7534  -0.0358  0.050               
1665: 61 28 33  0   61 27 34  0             190539.5107  -0.0982  0.050  -0.0982 0.22  
1666: 61 28 33  0   61 28 34  0             190539.5107  -0.0982  0.050  -0.0982 0.28  
1667: 61 29 33  0   61 27 34  0             190539.5107  -0.0982  0.050  -0.0982 0.28  
1668: 61 29 33  0   61 28 34  0             190539.5107  -0.0982  0.050  -0.0982 0.22  
1669: 60 27 33  0   60 26 34  0             190618.8654   0.0275  0.050   0.0276 0.22  
1670: 60 27 33  0   60 27 34  0             190618.8654   0.0275  0.050   0.0276 0.28  
1671: 60 28 33  0   60 26 34  0             190618.8654   0.0275  0.050   0.0276 0.28  
1672: 60 28 33  0   60 27 34  0             190618.8654   0.0275  0.050   0.0276 0.22  
1673: 58 25 33  0   58 24 34  0             190767.3520   0.0057  0.050   0.0058 0.22  
1674: 58 25 33  0   58 25 34  0             190767.3520   0.0057  0.050   0.0058 0.28  
1675: 58 26 33  0   58 24 34  0             190767.3520   0.0057  0.050   0.0058 0.28  
1676: 58 26 33  0   58 25 34  0             190767.3520   0.0057  0.050   0.0058 0.22  
1677: 14 10  5  0   13  8  6  0             190797.7507   0.0080  0.050               
1678: 14 10  5  0   13  7  6  0             190804.0489  -0.0396  0.050               
1679: 57 24 33  0   57 23 34  0             190836.8710   0.0323  0.050   0.0323 0.22  
1680: 57 24 33  0   57 24 34  0             190836.8710   0.0323  0.050   0.0323 0.28  
1681: 57 25 33  0   57 23 34  0             190836.8710   0.0323  0.050   0.0323 0.28  
1682: 57 25 33  0   57 24 34  0             190836.8710   0.0323  0.050   0.0323 0.22  
1683: 56 23 33  0   56 22 34  0             190903.2894  -0.0049  0.050  -0.0050 0.22  
1684: 56 23 33  0   56 23 34  0             190903.2894  -0.0049  0.050  -0.0050 0.28  
1685: 56 24 33  0   56 22 34  0             190903.2894  -0.0049  0.050  -0.0050 0.28  
1686: 56 24 33  0   56 23 34  0             190903.2894  -0.0049  0.050  -0.0050 0.22  
1687: 55 22 33  0   55 21 34  0             190966.7949  -0.0187  0.050  -0.0188 0.22  
1688: 55 22 33  0   55 22 34  0             190966.7949  -0.0187  0.050  -0.0188 0.28  
1689: 55 23 33  0   55 21 34  0             190966.7949  -0.0187  0.050  -0.0188 0.28  
1690: 55 23 33  0   55 22 34  0             190966.7949  -0.0187  0.050  -0.0188 0.22  
1691: 53 20 33  0   53 19 34  0             191085.3905  -0.0427  0.050  -0.0427 0.22  
1692: 53 20 33  0   53 20 34  0             191085.3905  -0.0427  0.050  -0.0427 0.28  
1693: 53 21 33  0   53 19 34  0             191085.3905  -0.0427  0.050  -0.0427 0.28  
1694: 53 21 33  0   53 20 34  0             191085.3905  -0.0427  0.050  -0.0427 0.22  
1695: 52 19 33  0   52 18 34  0             191140.6662  -0.0565  0.050  -0.0565 0.22  
1696: 52 19 33  0   52 19 34  0             191140.6662  -0.0565  0.050  -0.0565 0.28  
1697: 52 20 33  0   52 18 34  0             191140.6662  -0.0565  0.050  -0.0565 0.28  
1698: 52 20 33  0   52 19 34  0             191140.6662  -0.0565  0.050  -0.0565 0.22  
1699: 50 17 33  0   50 16 34  0             191243.6558  -0.0620  0.050  -0.0620 0.22  
1700: 50 17 33  0   50 17 34  0             191243.6558  -0.0620  0.050  -0.0620 0.28  
1701: 50 18 33  0   50 16 34  0             191243.6558  -0.0620  0.050  -0.0620 0.28  
1702: 50 18 33  0   50 17 34  0             191243.6558  -0.0620  0.050  -0.0620 0.22  
1703: 49 16 33  0   49 15 34  0             191291.5740  -0.0255  0.050  -0.0256 0.22  
1704: 49 16 33  0   49 16 34  0             191291.5740  -0.0255  0.050  -0.0256 0.28  
1705: 49 17 33  0   49 15 34  0             191291.5740  -0.0255  0.050  -0.0256 0.28  
1706: 49 17 33  0   49 16 34  0             191291.5740  -0.0255  0.050  -0.0256 0.22  
1707: 48 15 33  0   48 14 34  0             191337.2321   0.0469  0.050   0.0469 0.22  
1708: 48 15 33  0   48 15 34  0             191337.2321   0.0469  0.050   0.0469 0.28  
1709: 48 16 33  0   48 14 34  0             191337.2321   0.0469  0.050   0.0469 0.28  
1710: 48 16 33  0   48 15 34  0             191337.2321   0.0469  0.050   0.0469 0.22  
1711: 47 14 33  0   47 13 34  0             191380.5971   0.0396  0.050   0.0397 0.22  
1712: 47 14 33  0   47 14 34  0             191380.5971   0.0396  0.050   0.0397 0.28  
1713: 47 15 33  0   47 13 34  0             191380.5971   0.0396  0.050   0.0397 0.28  
1714: 47 15 33  0   47 14 34  0             191380.5971   0.0396  0.050   0.0397 0.22  
1715: 16 13  3  0   15 12  4  0             191385.3267   0.0573  0.050               
1716: 46 13 33  0   46 12 34  0             191421.8330   0.0357  0.050   0.0357 0.22  
1717: 46 13 33  0   46 13 34  0             191421.8330   0.0357  0.050   0.0357 0.28  
1718: 46 14 33  0   46 12 34  0             191421.8330   0.0357  0.050   0.0357 0.28  
1719: 46 14 33  0   46 13 34  0             191421.8330   0.0357  0.050   0.0357 0.22  
1720: 45 12 33  0   45 11 34  0             191460.9748  -0.0092  0.050  -0.0093 0.22  
1721: 45 12 33  0   45 12 34  0             191460.9748  -0.0092  0.050  -0.0093 0.28  
1722: 45 13 33  0   45 11 34  0             191460.9748  -0.0092  0.050  -0.0093 0.28  
1723: 45 13 33  0   45 12 34  0             191460.9748  -0.0092  0.050  -0.0093 0.22  
1724: 44 11 33  0   44 10 34  0             191498.2826   0.0877  0.050   0.0877 0.22  
1725: 44 11 33  0   44 11 34  0             191498.2826   0.0877  0.050   0.0877 0.28  
1726: 44 12 33  0   44 10 34  0             191498.2826   0.0877  0.050   0.0877 0.28  
1727: 44 12 33  0   44 11 34  0             191498.2826   0.0877  0.050   0.0877 0.22  
1728: 43 10 33  0   43  9 34  0             191533.5188   0.0139  0.050   0.0140 0.22  
1729: 43 10 33  0   43 10 34  0             191533.5188   0.0139  0.050   0.0140 0.28  
1730: 43 11 33  0   43  9 34  0             191533.5188   0.0139  0.050   0.0140 0.28  
1731: 43 11 33  0   43 10 34  0             191533.5188   0.0139  0.050   0.0140 0.22  
1732: 42  9 33  0   42  8 34  0             191566.9008  -0.0868  0.050  -0.0869 0.22  
1733: 42  9 33  0   42  9 34  0             191566.9008  -0.0868  0.050  -0.0869 0.28  
1734: 42 10 33  0   42  8 34  0             191566.9008  -0.0868  0.050  -0.0869 0.28  
1735: 42 10 33  0   42  9 34  0             191566.9008  -0.0868  0.050  -0.0869 0.22  
1736: 41  8 33  0   41  7 34  0             191598.7434   0.0287  0.050   0.0287 0.22  
1737: 41  8 33  0   41  8 34  0             191598.7434   0.0287  0.050   0.0287 0.28  
1738: 41  9 33  0   41  7 34  0             191598.7434   0.0287  0.050   0.0287 0.28  
1739: 41  9 33  0   41  8 34  0             191598.7434   0.0287  0.050   0.0287 0.22  
1740: 40  7 33  0   40  6 34  0             191628.7325  -0.0231  0.050  -0.0232 0.22  
1741: 40  7 33  0   40  7 34  0             191628.7325  -0.0231  0.050  -0.0232 0.28  
1742: 40  8 33  0   40  6 34  0             191628.7325  -0.0231  0.050  -0.0232 0.28  
1743: 40  8 33  0   40  7 34  0             191628.7325  -0.0231  0.050  -0.0232 0.22  
1744: 39  6 33  0   39  5 34  0             191657.2481   0.0695  0.050   0.0695 0.22  
1745: 39  6 33  0   39  6 34  0             191657.2481   0.0695  0.050   0.0695 0.28  
1746: 39  7 33  0   39  5 34  0             191657.2481   0.0695  0.050   0.0695 0.28  
1747: 39  7 33  0   39  6 34  0             191657.2481   0.0695  0.050   0.0695 0.22  
1748: 38  5 33  0   38  4 34  0             191683.9849  -0.0648  0.050  -0.0648 0.22  
1749: 38  5 33  0   38  5 34  0             191683.9849  -0.0648  0.050  -0.0648 0.28  
1750: 38  6 33  0   38  4 34  0             191683.9849  -0.0648  0.050  -0.0648 0.28  
1751: 38  6 33  0   38  5 34  0             191683.9849  -0.0648  0.050  -0.0648 0.22  
1752: 37  4 33  0   37  3 34  0             191709.4595   0.0262  0.050   0.0262 0.22  
1753: 37  4 33  0   37  4 34  0             191709.4595   0.0262  0.050   0.0262 0.28  
1754: 37  5 33  0   37  3 34  0             191709.4595   0.0262  0.050   0.0262 0.28  
1755: 37  5 33  0   37  4 34  0             191709.4595   0.0262  0.050   0.0262 0.22  
1756: 33  0 33  0   32  0 32  0             191720.2598   0.0213  0.050   0.0213 0.30  
1757: 33  0 33  0   32  1 32  0             191720.2598   0.0213  0.050   0.0213 0.20  
1758: 33  1 33  0   32  0 32  0             191720.2598   0.0213  0.050   0.0213 0.20  
1759: 33  1 33  0   32  1 32  0             191720.2598   0.0213  0.050   0.0213 0.30  
1760: 32  1 31  0   31  1 30  0             191722.2724   0.0073  0.050   0.0074 0.30  
1761: 32  1 31  0   31  2 30  0             191722.2724   0.0073  0.050   0.0074 0.20  
1762: 32  2 31  0   31  1 30  0             191722.2724   0.0073  0.050   0.0074 0.20  
1763: 32  2 31  0   31  2 30  0             191722.2724   0.0073  0.050   0.0074 0.30  
1764: 31  2 29  0   30  2 28  0             191724.0659   0.0051  0.050   0.0052 0.30  
1765: 31  2 29  0   30  3 28  0             191724.0659   0.0051  0.050   0.0052 0.20  
1766: 31  3 29  0   30  2 28  0             191724.0659   0.0051  0.050   0.0052 0.20  
1767: 31  3 29  0   30  3 28  0             191724.0659   0.0051  0.050   0.0052 0.30  
1768: 30  3 27  0   29  3 26  0             191725.7448  -0.0237  0.050  -0.0238 0.30  
1769: 30  3 27  0   29  4 26  0             191725.7448  -0.0237  0.050  -0.0238 0.20  
1770: 30  4 27  0   29  3 26  0             191725.7448  -0.0237  0.050  -0.0238 0.20  
1771: 30  4 27  0   29  4 26  0             191725.7448  -0.0237  0.050  -0.0238 0.30  
1772: 29  4 25  0   28  4 24  0             191727.5624  -0.0277  0.050  -0.0277 0.30  
1773: 29  4 25  0   28  5 24  0             191727.5624  -0.0277  0.050  -0.0277 0.20  
1774: 29  5 25  0   28  4 24  0             191727.5624  -0.0277  0.050  -0.0277 0.20  
1775: 29  5 25  0   28  5 24  0             191727.5624  -0.0277  0.050  -0.0277 0.30  
1776: 28  5 23  0   27  5 22  0             191729.7925  -0.0389  0.050  -0.0389 0.30  
1777: 28  5 23  0   27  6 22  0             191729.7925  -0.0389  0.050  -0.0389 0.20  
1778: 28  6 23  0   27  5 22  0             191729.7925  -0.0389  0.050  -0.0389 0.20  
1779: 28  6 23  0   27  6 22  0             191729.7925  -0.0389  0.050  -0.0389 0.30  
1780: 27  6 21  0   26  6 20  0             191732.9559  -0.0350  0.050  -0.0351 0.30  
1781: 27  6 21  0   26  7 20  0             191732.9559  -0.0350  0.050  -0.0351 0.20  
1782: 27  7 21  0   26  6 20  0             191732.9559  -0.0350  0.050  -0.0351 0.20  
1783: 27  7 21  0   26  7 20  0             191732.9559  -0.0350  0.050  -0.0351 0.30  
1784: 26  7 19  0   25  7 18  0             191737.8947  -0.0444  0.050  -0.0445 0.31  
1785: 26  7 19  0   25  8 18  0             191737.8947  -0.0444  0.050  -0.0445 0.19  
1786: 26  8 19  0   25  7 18  0             191737.8947  -0.0444  0.050  -0.0445 0.19  
1787: 26  8 19  0   25  8 18  0             191737.8947  -0.0444  0.050  -0.0445 0.31  
1788: 25  8 17  0   24  8 16  0             191746.3004  -0.0058  0.050  -0.0059 0.31  
1789: 25  8 17  0   24  9 16  0             191746.3004  -0.0058  0.050  -0.0059 0.19  
1790: 25  9 17  0   24  8 16  0             191746.3004  -0.0058  0.050  -0.0059 0.19  
1791: 25  9 17  0   24  9 16  0             191746.3004  -0.0058  0.050  -0.0059 0.31  
1792: 35  2 33  0   35  1 34  0             191755.9990   0.0121  0.050   0.0122 0.22  
1793: 35  2 33  0   35  2 34  0             191755.9990   0.0121  0.050   0.0122 0.28  
1794: 35  3 33  0   35  1 34  0             191755.9990   0.0121  0.050   0.0122 0.28  
1795: 35  3 33  0   35  2 34  0             191755.9990   0.0121  0.050   0.0122 0.22  
1796: 24  9 15  0   23  9 14  0             191761.4134   0.0178  0.050   0.0179 0.38  
1797: 24 10 15  0   23  9 14  0             191761.4134   0.0178  0.050   0.0179 0.23  
1798: 24 10 15  0   23 10 14  0             191761.4134   0.0178  0.050   0.0179 0.38  
1799: 23 10 13  0   22 10 12  0             191790.4720  -0.0964  0.050  -0.0964 0.31  
1800: 23 10 13  0   22 11 12  0             191790.4720  -0.0964  0.050  -0.0964 0.19  
1801: 23 11 13  0   22 10 12  0             191790.4720  -0.0964  0.050  -0.0964 0.19  
1802: 23 11 13  0   22 11 12  0             191790.4720  -0.0964  0.050  -0.0964 0.31  
1803: 22 11 11  0   21 11 10  0             191852.3969  -0.0573  0.050  -0.0490 0.32  
1804: 22 11 11  0   21 12 10  0             191852.3969  -0.0391  0.050  -0.0490 0.18  
1805: 22 12 11  0   21 11 10  0             191852.3969  -0.0587  0.050  -0.0490 0.18  
1806: 22 12 11  0   21 12 10  0             191852.3969  -0.0405  0.050  -0.0490 0.32  
1807: 21 12  9  0   20 13  8  0             192001.2909   0.0015  0.050               
1808: 21 13  9  0   20 13  8  0             192001.7453  -0.0627  0.050               
1809: 21 12  9  0   20 12  8  0             192006.2251  -0.0833  0.050               
1810: 21 13  9  0   20 12  8  0             192006.8081  -0.0190  0.050               
1811: 20 13  7  0   19 14  6  0             192181.6979  -0.0227  0.050               
1812: 20 14  7  0   19 14  6  0             192267.0660   0.0786  0.050               
1813: 15 11  4  0   14 10  5  0             192724.0501   0.0163  0.050               
1814: 20 13  7  0   19 13  6  0             192728.4039  -0.0165  0.050               
1815: 20 14  7  0   19 13  6  0             192813.7002   0.0130  0.050               
1816: 15 11  4  0   14  9  5  0             192996.9530  -0.0341  0.050               
1817: 19 16  3  0   18 16  2  0             193570.4813   0.0241  0.050               
1818: 15 14  1  0   14 12  2  0             193655.1442   0.0058  0.050               
1819: 17 15  3  0   16 14  2  0             193965.5866  -0.0095  0.050               
1820: 79 45 34  0   79 44 35  0             194356.3975  -0.0522  0.050  -0.0522 0.23  
1821: 79 45 34  0   79 45 35  0             194356.3975  -0.0522  0.050  -0.0522 0.27  
1822: 79 46 34  0   79 44 35  0             194356.3975  -0.0522  0.050  -0.0522 0.27  
1823: 79 46 34  0   79 45 35  0             194356.3975  -0.0522  0.050  -0.0522 0.23  
1824: 15 13  3  0   14 11  4  0             194464.2306   0.0245  0.050               
1825: 78 44 34  0   78 43 35  0             194506.0478   0.0595  0.050   0.0596 0.23  
1826: 78 44 34  0   78 44 35  0             194506.0478   0.0595  0.050   0.0596 0.27  
1827: 78 45 34  0   78 43 35  0             194506.0478   0.0595  0.050   0.0596 0.27  
1828: 78 45 34  0   78 44 35  0             194506.0478   0.0595  0.050   0.0596 0.23  
1829: 20 15  5  0   19 16  4  0             194607.4213  -0.0225  0.050               
1830: 74 40 34  0   74 39 35  0             195052.5583  -0.0093  0.050  -0.0094 0.23  
1831: 74 40 34  0   74 40 35  0             195052.5583  -0.0093  0.050  -0.0094 0.27  
1832: 74 41 34  0   74 39 35  0             195052.5583  -0.0093  0.050  -0.0094 0.27  
1833: 74 41 34  0   74 40 35  0             195052.5583  -0.0093  0.050  -0.0094 0.23  
1834: 73 39 34  0   73 38 35  0             195176.9867  -0.0607  0.050  -0.0608 0.23  
1835: 73 39 34  0   73 39 35  0             195176.9867  -0.0607  0.050  -0.0608 0.27  
1836: 73 40 34  0   73 38 35  0             195176.9867  -0.0607  0.050  -0.0608 0.27  
1837: 73 40 34  0   73 39 35  0             195176.9867  -0.0607  0.050  -0.0608 0.23  
1838: 72 38 34  0   72 37 35  0             195296.9094  -0.0302  0.050  -0.0302 0.23  
1839: 72 38 34  0   72 38 35  0             195296.9094  -0.0302  0.050  -0.0302 0.27  
1840: 72 39 34  0   72 37 35  0             195296.9094  -0.0302  0.050  -0.0302 0.27  
1841: 72 39 34  0   72 38 35  0             195296.9094  -0.0302  0.050  -0.0302 0.23  
1842: 16 13  3  0   15 11  4  0             195350.1403  -0.0227  0.050               
1843: 71 37 34  0   71 36 35  0             195412.3927   0.0158  0.050   0.0158 0.23  
1844: 71 37 34  0   71 37 35  0             195412.3927   0.0158  0.050   0.0158 0.27  
1845: 71 38 34  0   71 36 35  0             195412.3927   0.0158  0.050   0.0158 0.27  
1846: 71 38 34  0   71 37 35  0             195412.3927   0.0158  0.050   0.0158 0.23  
1847: 70 36 34  0   70 35 35  0             195523.4858  -0.0033  0.050  -0.0033 0.23  
1848: 70 36 34  0   70 36 35  0             195523.4858  -0.0033  0.050  -0.0033 0.27  
1849: 70 37 34  0   70 35 35  0             195523.4858  -0.0033  0.050  -0.0033 0.27  
1850: 70 37 34  0   70 36 35  0             195523.4858  -0.0033  0.050  -0.0033 0.23  
1851: 69 35 34  0   69 34 35  0             195630.3796  -0.0231  0.050  -0.0231 0.23  
1852: 69 35 34  0   69 35 35  0             195630.3796  -0.0231  0.050  -0.0231 0.27  
1853: 69 36 34  0   69 34 35  0             195630.3796  -0.0231  0.050  -0.0231 0.27  
1854: 69 36 34  0   69 35 35  0             195630.3796  -0.0231  0.050  -0.0231 0.23  
1855: 68 34 34  0   68 33 35  0             195733.2108  -0.0302  0.050  -0.0302 0.23  
1856: 68 34 34  0   68 34 35  0             195733.2108  -0.0302  0.050  -0.0302 0.27  
1857: 68 35 34  0   68 33 35  0             195733.2108  -0.0302  0.050  -0.0302 0.27  
1858: 68 35 34  0   68 34 35  0             195733.2108  -0.0302  0.050  -0.0302 0.23  
1859: 67 33 34  0   67 32 35  0             195832.1112  -0.0131  0.050  -0.0132 0.23  
1860: 67 33 34  0   67 33 35  0             195832.1112  -0.0131  0.050  -0.0132 0.27  
1861: 67 34 34  0   67 32 35  0             195832.1112  -0.0131  0.050  -0.0132 0.27  
1862: 67 34 34  0   67 33 35  0             195832.1112  -0.0131  0.050  -0.0132 0.23  
1863: 66 32 34  0   66 31 35  0             195927.1873   0.0170  0.050   0.0170 0.23  
1864: 66 32 34  0   66 32 35  0             195927.1873   0.0170  0.050   0.0170 0.27  
1865: 66 33 34  0   66 31 35  0             195927.1873   0.0170  0.050   0.0170 0.27  
1866: 66 33 34  0   66 32 35  0             195927.1873   0.0170  0.050   0.0170 0.23  
1867: 65 31 34  0   65 30 35  0             196018.5065   0.0129  0.050   0.0129 0.23  
1868: 65 31 34  0   65 31 35  0             196018.5065   0.0129  0.050   0.0129 0.27  
1869: 65 32 34  0   65 30 35  0             196018.5065   0.0129  0.050   0.0129 0.27  
1870: 65 32 34  0   65 31 35  0             196018.5065   0.0129  0.050   0.0129 0.23  
1871: 64 30 34  0   64 29 35  0             196106.1695  -0.0367  0.050  -0.0367 0.22  
1872: 64 30 34  0   64 30 35  0             196106.1695  -0.0367  0.050  -0.0367 0.28  
1873: 64 31 34  0   64 29 35  0             196106.1695  -0.0367  0.050  -0.0367 0.28  
1874: 64 31 34  0   64 30 35  0             196106.1695  -0.0367  0.050  -0.0367 0.22  
1875: 63 29 34  0   63 28 35  0             196190.4153  -0.0022  0.050  -0.0022 0.22  
1876: 63 29 34  0   63 29 35  0             196190.4153  -0.0022  0.050  -0.0022 0.28  
1877: 63 30 34  0   63 28 35  0             196190.4153  -0.0022  0.050  -0.0022 0.28  
1878: 63 30 34  0   63 29 35  0             196190.4153  -0.0022  0.050  -0.0022 0.22  
1879: 62 28 34  0   62 27 35  0             196271.2031  -0.0314  0.050  -0.0314 0.22  
1880: 62 28 34  0   62 28 35  0             196271.2031  -0.0314  0.050  -0.0314 0.28  
1881: 62 29 34  0   62 27 35  0             196271.2031  -0.0314  0.050  -0.0314 0.28  
1882: 62 29 34  0   62 28 35  0             196271.2031  -0.0314  0.050  -0.0314 0.22  
1883: 61 27 34  0   61 26 35  0             196348.7750   0.0133  0.050   0.0134 0.22  
1884: 61 27 34  0   61 27 35  0             196348.7750   0.0133  0.050   0.0134 0.28  
1885: 61 28 34  0   61 26 35  0             196348.7750   0.0133  0.050   0.0134 0.28  
1886: 61 28 34  0   61 27 35  0             196348.7750   0.0133  0.050   0.0134 0.22  
1887: 60 26 34  0   60 25 35  0             196423.1125   0.0117  0.050   0.0118 0.22  
1888: 60 26 34  0   60 26 35  0             196423.1125   0.0117  0.050   0.0118 0.28  
1889: 60 27 34  0   60 25 35  0             196423.1125   0.0117  0.050   0.0118 0.28  
1890: 60 27 34  0   60 26 35  0             196423.1125   0.0117  0.050   0.0118 0.22  
1891: 59 25 34  0   59 24 35  0             196494.3421  -0.0096  0.050  -0.0096 0.22  
1892: 59 25 34  0   59 25 35  0             196494.3421  -0.0096  0.050  -0.0096 0.28  
1893: 59 26 34  0   59 24 35  0             196494.3421  -0.0096  0.050  -0.0096 0.28  
1894: 59 26 34  0   59 25 35  0             196494.3421  -0.0096  0.050  -0.0096 0.22  
1895: 19 14  5  0   18 14  4  0             196519.5424   0.0450  0.050               
1896: 58 24 34  0   58 23 35  0             196562.6238   0.0119  0.050   0.0120 0.22  
1897: 58 24 34  0   58 24 35  0             196562.6238   0.0119  0.050   0.0120 0.28  
1898: 58 25 34  0   58 23 35  0             196562.6238   0.0119  0.050   0.0120 0.28  
1899: 58 25 34  0   58 24 35  0             196562.6238   0.0119  0.050   0.0120 0.22  
1900: 20 14  6  0   19 15  5  0             196566.6559   0.0210  0.050               
1901: 57 23 34  0   57 22 35  0             196627.9827   0.0062  0.050   0.0063 0.22  
1902: 57 23 34  0   57 23 35  0             196627.9827   0.0062  0.050   0.0063 0.28  
1903: 57 24 34  0   57 22 35  0             196627.9827   0.0062  0.050   0.0063 0.28  
1904: 57 24 34  0   57 23 35  0             196627.9827   0.0062  0.050   0.0063 0.22  
1905: 15 12  4  0   14 10  5  0             196688.9513   0.0238  0.050               
1906: 56 22 34  0   56 21 35  0             196690.5296  -0.0089  0.050  -0.0089 0.22  
1907: 56 22 34  0   56 22 35  0             196690.5296  -0.0089  0.050  -0.0089 0.28  
1908: 56 23 34  0   56 21 35  0             196690.5296  -0.0089  0.050  -0.0089 0.28  
1909: 56 23 34  0   56 22 35  0             196690.5296  -0.0089  0.050  -0.0089 0.22  
1910: 55 21 34  0   55 20 35  0             196750.3827  -0.0062  0.050  -0.0063 0.22  
1911: 55 21 34  0   55 21 35  0             196750.3827  -0.0062  0.050  -0.0063 0.28  
1912: 55 22 34  0   55 20 35  0             196750.3827  -0.0062  0.050  -0.0063 0.28  
1913: 55 22 34  0   55 21 35  0             196750.3827  -0.0062  0.050  -0.0063 0.22  
1914: 17 15  2  0   16 14  3  0             196754.0459   0.0046  0.050               
1915: 20 19  2  0   19 19  1  0             196756.8715   0.0172  0.050               
1916: 20 19  1  0   19 19  0  0             196770.7581  -0.0014  0.050               
1917: 54 20 34  0   54 19 35  0             196807.6017  -0.0152  0.050  -0.0153 0.22  
1918: 54 20 34  0   54 20 35  0             196807.6017  -0.0152  0.050  -0.0153 0.28  
1919: 54 21 34  0   54 19 35  0             196807.6017  -0.0152  0.050  -0.0153 0.28  
1920: 54 21 34  0   54 20 35  0             196807.6017  -0.0152  0.050  -0.0153 0.22  
1921: 15 14  2  0   14 12  3  0             196824.2614  -0.0663  0.050               
1922: 14  8  6  0   13  6  7  0             196831.3427  -0.1308  0.050  -0.0518 0.58  
1923: 14  8  6  0   13  7  7  0             196831.3427   0.0571  0.050  -0.0518 0.42  
1924: 53 19 34  0   53 18 35  0             196862.3086  -0.0005  0.050  -0.0006 0.22  
1925: 53 19 34  0   53 19 35  0             196862.3086  -0.0005  0.050  -0.0006 0.28  
1926: 53 20 34  0   53 18 35  0             196862.3086  -0.0005  0.050  -0.0006 0.28  
1927: 53 20 34  0   53 19 35  0             196862.3086  -0.0005  0.050  -0.0006 0.22  
1928: 52 18 34  0   52 17 35  0             196914.5379  -0.0126  0.050  -0.0126 0.22  
1929: 52 18 34  0   52 18 35  0             196914.5379  -0.0126  0.050  -0.0126 0.28  
1930: 52 19 34  0   52 17 35  0             196914.5379  -0.0126  0.050  -0.0126 0.28  
1931: 52 19 34  0   52 18 35  0             196914.5379  -0.0126  0.050  -0.0126 0.22  
1932: 15 12  4  0   14  9  5  0             196961.9008   0.0199  0.050               
1933: 51 17 34  0   51 16 35  0             196964.4022  -0.0219  0.050  -0.0219 0.22  
1934: 51 17 34  0   51 17 35  0             196964.4022  -0.0219  0.050  -0.0219 0.28  
1935: 51 18 34  0   51 16 35  0             196964.4022  -0.0219  0.050  -0.0219 0.28  
1936: 51 18 34  0   51 17 35  0             196964.4022  -0.0219  0.050  -0.0219 0.22  
1937: 50 16 34  0   50 15 35  0             197012.0498   0.0388  0.050   0.0388 0.22  
1938: 50 16 34  0   50 16 35  0             197012.0498   0.0388  0.050   0.0388 0.28  
1939: 50 17 34  0   50 15 35  0             197012.0498   0.0388  0.050   0.0388 0.28  
1940: 50 17 34  0   50 16 35  0             197012.0498   0.0388  0.050   0.0388 0.22  
1941: 15 13  3  0   14 10  4  0             197021.3177  -0.0286  0.050               
1942: 49 15 34  0   49 14 35  0             197057.4353   0.0450  0.050   0.0451 0.22  
1943: 49 15 34  0   49 15 35  0             197057.4353   0.0450  0.050   0.0451 0.28  
1944: 49 16 34  0   49 14 35  0             197057.4353   0.0450  0.050   0.0451 0.28  
1945: 49 16 34  0   49 15 35  0             197057.4353   0.0450  0.050   0.0451 0.22  
1946: 48 14 34  0   48 13 35  0             197100.6551   0.0156  0.050   0.0156 0.22  
1947: 48 14 34  0   48 14 35  0             197100.6551   0.0156  0.050   0.0156 0.28  
1948: 48 15 34  0   48 13 35  0             197100.6551   0.0156  0.050   0.0156 0.28  
1949: 48 15 34  0   48 14 35  0             197100.6551   0.0156  0.050   0.0156 0.22  
1950: 47 13 34  0   47 12 35  0             197141.8356   0.0014  0.050   0.0014 0.22  
1951: 47 13 34  0   47 13 35  0             197141.8356   0.0014  0.050   0.0014 0.28  
1952: 47 14 34  0   47 12 35  0             197141.8356   0.0014  0.050   0.0014 0.28  
1953: 47 14 34  0   47 13 35  0             197141.8356   0.0014  0.050   0.0014 0.22  
1954: 46 12 34  0   46 11 35  0             197181.0603   0.0120  0.050   0.0121 0.22  
1955: 46 12 34  0   46 12 35  0             197181.0603   0.0120  0.050   0.0121 0.28  
1956: 46 13 34  0   46 11 35  0             197181.0603   0.0120  0.050   0.0121 0.28  
1957: 46 13 34  0   46 12 35  0             197181.0603   0.0120  0.050   0.0121 0.22  
1958: 45 11 34  0   45 10 35  0             197218.3594   0.0056  0.050   0.0057 0.22  
1959: 45 11 34  0   45 11 35  0             197218.3594   0.0056  0.050   0.0057 0.28  
1960: 45 12 34  0   45 10 35  0             197218.3594   0.0056  0.050   0.0057 0.28  
1961: 45 12 34  0   45 11 35  0             197218.3594   0.0056  0.050   0.0057 0.22  
1962: 44 10 34  0   44  9 35  0             197253.8225   0.0015  0.050   0.0015 0.22  
1963: 44 10 34  0   44 10 35  0             197253.8225   0.0015  0.050   0.0015 0.28  
1964: 44 11 34  0   44  9 35  0             197253.8225   0.0015  0.050   0.0015 0.28  
1965: 44 11 34  0   44 10 35  0             197253.8225   0.0015  0.050   0.0015 0.22  
1966: 43  9 34  0   43  8 35  0             197287.5259   0.0073  0.050   0.0073 0.22  
1967: 43  9 34  0   43  9 35  0             197287.5259   0.0073  0.050   0.0073 0.28  
1968: 43 10 34  0   43  8 35  0             197287.5259   0.0073  0.050   0.0073 0.28  
1969: 43 10 34  0   43  9 35  0             197287.5259   0.0073  0.050   0.0073 0.22  
1970: 42  8 34  0   42  7 35  0             197319.5272   0.0135  0.050   0.0135 0.22  
1971: 42  8 34  0   42  8 35  0             197319.5272   0.0135  0.050   0.0135 0.28  
1972: 42  9 34  0   42  7 35  0             197319.5272   0.0135  0.050   0.0135 0.28  
1973: 42  9 34  0   42  8 35  0             197319.5272   0.0135  0.050   0.0135 0.22  
1974: 41  7 34  0   41  6 35  0             197349.8807   0.0093  0.050   0.0094 0.22  
1975: 41  7 34  0   41  7 35  0             197349.8807   0.0093  0.050   0.0094 0.28  
1976: 41  8 34  0   41  6 35  0             197349.8807   0.0093  0.050   0.0094 0.28  
1977: 41  8 34  0   41  7 35  0             197349.8807   0.0093  0.050   0.0094 0.22  
1978: 40  6 34  0   40  5 35  0             197378.6563   0.0009  0.050   0.0010 0.22  
1979: 40  6 34  0   40  6 35  0             197378.6563   0.0009  0.050   0.0010 0.28  
1980: 40  7 34  0   40  5 35  0             197378.6563   0.0009  0.050   0.0010 0.28  
1981: 40  7 34  0   40  6 35  0             197378.6563   0.0009  0.050   0.0010 0.22  
1982: 39  5 34  0   39  4 35  0             197405.9320   0.0042  0.050   0.0042 0.22  
1983: 39  5 34  0   39  5 35  0             197405.9320   0.0042  0.050   0.0042 0.28  
1984: 39  6 34  0   39  4 35  0             197405.9320   0.0042  0.050   0.0042 0.28  
1985: 39  6 34  0   39  5 35  0             197405.9320   0.0042  0.050   0.0042 0.22  
1986: 17 16  2  0   16 15  1  0             197418.6675  -0.0030  0.050               
1987: 38  4 34  0   38  3 35  0             197431.7730   0.0239  0.050   0.0239 0.22  
1988: 38  4 34  0   38  4 35  0             197431.7730   0.0239  0.050   0.0239 0.28  
1989: 38  5 34  0   38  3 35  0             197431.7730   0.0239  0.050   0.0239 0.28  
1990: 38  5 34  0   38  4 35  0             197431.7730   0.0239  0.050   0.0239 0.22  
1991: 34  0 34  0   33  0 33  0             197442.2499   0.0221  0.050   0.0221 0.30  
1992: 34  0 34  0   33  1 33  0             197442.2499   0.0221  0.050   0.0221 0.20  
1993: 34  1 34  0   33  0 33  0             197442.2499   0.0221  0.050   0.0221 0.20  
1994: 34  1 34  0   33  1 33  0             197442.2499   0.0221  0.050   0.0221 0.30  
1995: 33  1 32  0   32  1 31  0             197444.2561   0.0131  0.050   0.0131 0.30  
1996: 33  1 32  0   32  2 31  0             197444.2561   0.0131  0.050   0.0131 0.20  
1997: 33  2 32  0   32  1 31  0             197444.2561   0.0131  0.050   0.0131 0.20  
1998: 33  2 32  0   32  2 31  0             197444.2561   0.0131  0.050   0.0131 0.30  
1999: 32  2 30  0   31  2 29  0             197446.0234   0.0125  0.050   0.0125 0.30  
2000: 32  2 30  0   31  3 29  0             197446.0234   0.0125  0.050   0.0125 0.20  
2001: 32  3 30  0   31  2 29  0             197446.0234   0.0125  0.050   0.0125 0.20  
2002: 32  3 30  0   31  3 29  0             197446.0234   0.0125  0.050   0.0125 0.30  
2003: 31  3 28  0   30  3 27  0             197447.6673   0.0004  0.050   0.0004 0.30  
2004: 31  3 28  0   30  4 27  0             197447.6673   0.0004  0.050   0.0004 0.20  
2005: 31  4 28  0   30  3 27  0             197447.6673   0.0004  0.050   0.0004 0.20  
2006: 31  4 28  0   30  4 27  0             197447.6673   0.0004  0.050   0.0004 0.30  
2007: 30  4 26  0   29  4 25  0             197449.3962  -0.0016  0.050  -0.0017 0.30  
2008: 30  4 26  0   29  5 25  0             197449.3962  -0.0016  0.050  -0.0017 0.20  
2009: 30  5 26  0   29  4 25  0             197449.3962  -0.0016  0.050  -0.0017 0.20  
2010: 30  5 26  0   29  5 25  0             197449.3962  -0.0016  0.050  -0.0017 0.30  
2011: 29  5 24  0   28  5 23  0             197451.4768  -0.0035  0.050  -0.0036 0.30  
2012: 29  5 24  0   28  6 23  0             197451.4768  -0.0035  0.050  -0.0036 0.20  
2013: 29  6 24  0   28  5 23  0             197451.4768  -0.0035  0.050  -0.0036 0.20  
2014: 29  6 24  0   28  6 23  0             197451.4768  -0.0035  0.050  -0.0036 0.30  
2015: 28  6 22  0   27  6 21  0             197454.3381  -0.0139  0.050  -0.0140 0.30  
2016: 28  6 22  0   27  7 21  0             197454.3381  -0.0139  0.050  -0.0140 0.20  
2017: 28  7 22  0   27  6 21  0             197454.3381  -0.0139  0.050  -0.0140 0.20  
2018: 28  7 22  0   27  7 21  0             197454.3381  -0.0139  0.050  -0.0140 0.30  
2019: 37  3 34  0   37  2 35  0             197456.1731  -0.0048  0.050  -0.0048 0.22  
2020: 37  3 34  0   37  3 35  0             197456.1731  -0.0048  0.050  -0.0048 0.28  
2021: 37  4 34  0   37  2 35  0             197456.1731  -0.0048  0.050  -0.0048 0.28  
2022: 37  4 34  0   37  3 35  0             197456.1731  -0.0048  0.050  -0.0048 0.22  
2023: 27  7 20  0   26  7 19  0             197458.7218  -0.0324  0.050  -0.0325 0.31  
2024: 27  7 20  0   26  8 19  0             197458.7218  -0.0324  0.050  -0.0325 0.19  
2025: 27  8 20  0   26  7 19  0             197458.7218  -0.0324  0.050  -0.0325 0.19  
2026: 27  8 20  0   26  8 19  0             197458.7218  -0.0324  0.050  -0.0325 0.31  
2027: 26  8 18  0   25  8 17  0             197466.0016  -0.0263  0.050  -0.0263 0.31  
2028: 26  8 18  0   25  9 17  0             197466.0016  -0.0263  0.050  -0.0263 0.19  
2029: 26  9 18  0   25  8 17  0             197466.0016  -0.0263  0.050  -0.0263 0.19  
2030: 26  9 18  0   25  9 17  0             197466.0016  -0.0263  0.050  -0.0263 0.31  
2031: 25  9 16  0   24  9 15  0             197478.7939   0.0114  0.050   0.0114 0.31  
2032: 25  9 16  0   24 10 15  0             197478.7939   0.0114  0.050   0.0114 0.19  
2033: 25 10 16  0   24  9 15  0             197478.7939   0.0114  0.050   0.0114 0.19  
2034: 25 10 16  0   24 10 15  0             197478.7939   0.0114  0.050   0.0114 0.31  
2035: 35  1 34  0   35  0 35  0             197501.0498  -0.0362  0.050  -0.0362 0.22  
2036: 35  1 34  0   35  1 35  0             197501.0498  -0.0362  0.050  -0.0362 0.28  
2037: 35  2 34  0   35  0 35  0             197501.0498  -0.0362  0.050  -0.0362 0.28  
2038: 35  2 34  0   35  1 35  0             197501.0498  -0.0362  0.050  -0.0362 0.22  
2039: 24 10 14  0   23 10 13  0             197502.5454   0.0000  0.050   0.0001 0.31  
2040: 24 10 14  0   23 11 13  0             197502.5454   0.0000  0.050   0.0001 0.19  
2041: 24 11 14  0   23 10 13  0             197502.5454   0.0000  0.050   0.0001 0.19  
2042: 24 11 14  0   23 11 13  0             197502.5454   0.0000  0.050   0.0001 0.31  
2043: 20 15  6  0   19 15  5  0             197524.5624   0.0016  0.050               
2044: 23 11 12  0   22 12 11  0             197550.3936   0.0206  0.050   0.0201 0.27  
2045: 23 12 12  0   22 11 11  0             197550.3936   0.0190  0.050   0.0201 0.27  
2046: 23 12 12  0   22 12 11  0             197550.3936   0.0205  0.050   0.0201 0.47  
2047: 17 16  1  0   16 15  2  0             197617.8090  -0.0156  0.050               
2048: 22 12 10  0   21 13  9  0             197658.0523   0.0583  0.050   0.0272 0.35  
2049: 22 13 10  0   21 13  9  0             197658.0523   0.0103  0.050   0.0272 0.65  
2050: 22 12 10  0   21 12  9  0             197658.5260   0.0132  0.050  -0.0036 0.65  
2051: 22 13 10  0   21 12  9  0             197658.5260  -0.0347  0.050  -0.0036 0.35  
2052: 21 13  8  0   20 14  7  0             197907.3652  -0.0118  0.050               
2053: 21 14  8  0   20 14  7  0             197918.3145  -0.0159  0.050               
2054: 21 13  8  0   20 13  7  0             197992.6394  -0.0043  0.050               
2055: 21 14  8  0   20 13  7  0             198003.5848  -0.0124  0.050               
2056: 16 14  2  0   15 12  3  0             198359.9012   0.0426  0.050               
2057: 19 15  4  0   18 15  3  0             198548.7339   0.0159  0.050               
2058: 20 18  3  0   19 18  2  0             198609.2036  -0.0157  0.050               
2059: 20 18  2  0   19 18  1  0             198873.5191  -0.0040  0.050               
2060: 18 15  4  0   17 14  3  0             199021.4566   0.0359  0.050               
2061: 24 17  7  0   23 19  4  0             199364.5286   0.0340  0.050               
2062: 17 17  1  0   16 16  0  0             199580.1756  -0.0020  0.050               
2063: 17 17  0  0   16 16  1  0             199585.4560  -0.0024  0.050               
2064: 79 44 35  0   79 43 36  0             200285.9334  -0.0244  0.050  -0.0244 0.23  
2065: 79 44 35  0   79 44 36  0             200285.9334  -0.0244  0.050  -0.0244 0.27  
2066: 79 45 35  0   79 43 36  0             200285.9334  -0.0244  0.050  -0.0244 0.27  
2067: 79 45 35  0   79 44 36  0             200285.9334  -0.0244  0.050  -0.0244 0.23  
2068: 20 17  4  0   19 17  3  0             200387.9169   0.0155  0.050               
2069: 20 16  5  0   19 16  4  0             200500.7558   0.0300  0.050               
2070: 19 15  5  0   18 14  4  0             200550.1470   0.0357  0.050               
2071: 77 42 35  0   77 41 36  0             200559.4416   0.0202  0.050   0.0202 0.23  
2072: 77 42 35  0   77 42 36  0             200559.4416   0.0202  0.050   0.0202 0.27  
2073: 77 43 35  0   77 41 36  0             200559.4416   0.0202  0.050   0.0202 0.27  
2074: 77 43 35  0   77 42 36  0             200559.4416   0.0202  0.050   0.0202 0.23  
2075: 20 14  6  0   19 14  5  0             200597.2588   0.0100  0.050               
2076: 75 40 35  0   75 39 36  0             200814.0340   0.0139  0.050   0.0140 0.23  
2077: 75 40 35  0   75 40 36  0             200814.0340   0.0139  0.050   0.0140 0.27  
2078: 75 41 35  0   75 39 36  0             200814.0340   0.0139  0.050   0.0140 0.27  
2079: 75 41 35  0   75 40 36  0             200814.0340   0.0139  0.050   0.0140 0.23  
2080: 73 38 35  0   73 37 36  0             201050.7936   0.0006  0.050   0.0006 0.23  
2081: 73 38 35  0   73 38 36  0             201050.7936   0.0006  0.050   0.0006 0.27  
2082: 73 39 35  0   73 37 36  0             201050.7936   0.0006  0.050   0.0006 0.27  
2083: 73 39 35  0   73 38 36  0             201050.7936   0.0006  0.050   0.0006 0.23  
2084: 72 37 35  0   72 36 36  0             201162.8528   0.0469  0.050   0.0469 0.23  
2085: 72 37 35  0   72 37 36  0             201162.8528   0.0469  0.050   0.0469 0.27  
2086: 72 38 35  0   72 36 36  0             201162.8528   0.0469  0.050   0.0469 0.27  
2087: 72 38 35  0   72 37 36  0             201162.8528   0.0469  0.050   0.0469 0.23  
2088: 17 14  3  0   16 13  4  0             201175.9327  -0.0202  0.050               
2089: 71 36 35  0   71 35 36  0             201270.7857   0.0562  0.050   0.0563 0.23  
2090: 71 36 35  0   71 36 36  0             201270.7857   0.0562  0.050   0.0563 0.27  
2091: 71 37 35  0   71 35 36  0             201270.7857   0.0562  0.050   0.0563 0.27  
2092: 71 37 35  0   71 36 36  0             201270.7857   0.0562  0.050   0.0563 0.23  
2093: 70 35 35  0   70 34 36  0             201374.6700  -0.0099  0.050  -0.0100 0.23  
2094: 70 35 35  0   70 35 36  0             201374.6700  -0.0099  0.050  -0.0100 0.27  
2095: 70 36 35  0   70 34 36  0             201374.6700  -0.0099  0.050  -0.0100 0.27  
2096: 70 36 35  0   70 35 36  0             201374.6700  -0.0099  0.050  -0.0100 0.23  
2097: 69 34 35  0   69 33 36  0             201474.7198  -0.0514  0.050  -0.0515 0.23  
2098: 69 34 35  0   69 34 36  0             201474.7198  -0.0514  0.050  -0.0515 0.27  
2099: 69 35 35  0   69 33 36  0             201474.7198  -0.0514  0.050  -0.0515 0.27  
2100: 69 35 35  0   69 34 36  0             201474.7198  -0.0514  0.050  -0.0515 0.23  
2101: 15 10  5  0   14  9  6  0             201491.3316   0.0236  0.050               
2102: 15 10  5  0   14  8  6  0             201506.9603   0.0489  0.050               
2103: 20 15  6  0   19 14  5  0             201555.1982   0.0234  0.050               
2104: 68 33 35  0   68 32 36  0             201571.1025  -0.0117  0.050  -0.0117 0.23  
2105: 68 33 35  0   68 33 36  0             201571.1025  -0.0117  0.050  -0.0117 0.28  
2106: 68 34 35  0   68 32 36  0             201571.1025  -0.0117  0.050  -0.0117 0.28  
2107: 68 34 35  0   68 33 36  0             201571.1025  -0.0117  0.050  -0.0117 0.23  
2108: 67 32 35  0   67 31 36  0             201663.8188   0.0016  0.050   0.0016 0.23  
2109: 67 32 35  0   67 32 36  0             201663.8188   0.0016  0.050   0.0016 0.27  
2110: 67 33 35  0   67 31 36  0             201663.8188   0.0016  0.050   0.0016 0.27  
2111: 67 33 35  0   67 32 36  0             201663.8188   0.0016  0.050   0.0016 0.23  
2112: 66 31 35  0   66 30 36  0             201752.9568  -0.0293  0.050  -0.0294 0.31  
2113: 66 32 35  0   66 30 36  0             201752.9568  -0.0293  0.050  -0.0294 0.38  
2114: 66 32 35  0   66 31 36  0             201752.9568  -0.0293  0.050  -0.0294 0.31  
2115: 65 30 35  0   65 29 36  0             201838.6913  -0.0333  0.050  -0.0334 0.22  
2116: 65 30 35  0   65 30 36  0             201838.6913  -0.0333  0.050  -0.0334 0.28  
2117: 65 31 35  0   65 29 36  0             201838.6913  -0.0333  0.050  -0.0334 0.28  
2118: 65 31 35  0   65 30 36  0             201838.6913  -0.0333  0.050  -0.0334 0.22  
2119: 64 29 35  0   64 28 36  0             201921.1485   0.0146  0.050   0.0146 0.22  
2120: 64 29 35  0   64 29 36  0             201921.1485   0.0146  0.050   0.0146 0.28  
2121: 64 30 35  0   64 28 36  0             201921.1485   0.0146  0.050   0.0146 0.28  
2122: 64 30 35  0   64 29 36  0             201921.1485   0.0146  0.050   0.0146 0.22  
2123: 15 15  1  0   14 13  2  0             201979.1809  -0.0815  0.050               
2124: 63 28 35  0   63 27 36  0             202000.3011  -0.0116  0.050  -0.0117 0.22  
2125: 63 28 35  0   63 28 36  0             202000.3011  -0.0116  0.050  -0.0117 0.28  
2126: 63 29 35  0   63 27 36  0             202000.3011  -0.0116  0.050  -0.0117 0.28  
2127: 63 29 35  0   63 28 36  0             202000.3011  -0.0116  0.050  -0.0117 0.22  
2128: 15 11  5  0   14  9  6  0             202014.3560  -0.0505  0.050               
2129: 15 11  5  0   14  8  6  0             202029.9855  -0.0246  0.050               
2130: 62 27 35  0   62 26 36  0             202076.2964  -0.0616  0.050  -0.0616 0.22  
2131: 62 27 35  0   62 27 36  0             202076.2964  -0.0616  0.050  -0.0616 0.28  
2132: 62 28 35  0   62 26 36  0             202076.2964  -0.0616  0.050  -0.0616 0.28  
2133: 62 28 35  0   62 27 36  0             202076.2964  -0.0616  0.050  -0.0616 0.22  
2134: 61 26 35  0   61 25 36  0             202149.3807   0.0164  0.050   0.0164 0.22  
2135: 61 26 35  0   61 26 36  0             202149.3807   0.0164  0.050   0.0164 0.28  
2136: 61 27 35  0   61 25 36  0             202149.3807   0.0164  0.050   0.0164 0.28  
2137: 61 27 35  0   61 26 36  0             202149.3807   0.0164  0.050   0.0164 0.22  
2138: 60 25 35  0   60 24 36  0             202219.4319   0.0078  0.050   0.0079 0.31  
2139: 60 26 35  0   60 24 36  0             202219.4319   0.0078  0.050   0.0079 0.38  
2140: 60 26 35  0   60 25 36  0             202219.4319   0.0078  0.050   0.0079 0.31  
2141: 59 24 35  0   59 23 36  0             202286.6081  -0.0195  0.050  -0.0195 0.22  
2142: 59 24 35  0   59 24 36  0             202286.6081  -0.0195  0.050  -0.0195 0.28  
2143: 59 25 35  0   59 23 36  0             202286.6081  -0.0195  0.050  -0.0195 0.28  
2144: 59 25 35  0   59 24 36  0             202286.6081  -0.0195  0.050  -0.0195 0.22  
2145: 58 23 35  0   58 22 36  0             202351.0414  -0.0222  0.050  -0.0222 0.22  
2146: 58 23 35  0   58 23 36  0             202351.0414  -0.0222  0.050  -0.0222 0.28  
2147: 58 24 35  0   58 22 36  0             202351.0414  -0.0222  0.050  -0.0222 0.28  
2148: 58 24 35  0   58 23 36  0             202351.0414  -0.0222  0.050  -0.0222 0.22  
2149: 57 22 35  0   57 21 36  0             202412.7862  -0.0324  0.050  -0.0325 0.22  
2150: 57 22 35  0   57 22 36  0             202412.7862  -0.0324  0.050  -0.0325 0.28  
2151: 57 23 35  0   57 21 36  0             202412.7862  -0.0324  0.050  -0.0325 0.28  
2152: 57 23 35  0   57 22 36  0             202412.7862  -0.0324  0.050  -0.0325 0.22  
2153: 56 21 35  0   56 20 36  0             202472.0083   0.0311  0.050   0.0312 0.22  
2154: 56 21 35  0   56 21 36  0             202472.0083   0.0311  0.050   0.0312 0.28  
2155: 56 22 35  0   56 20 36  0             202472.0083   0.0311  0.050   0.0312 0.28  
2156: 56 22 35  0   56 21 36  0             202472.0083   0.0311  0.050   0.0312 0.22  
2157: 16 12  4  0   15 11  5  0             202520.3038   0.0535  0.050               
2158: 55 20 35  0   55 19 36  0             202528.6114  -0.0105  0.050  -0.0105 0.22  
2159: 55 20 35  0   55 20 36  0             202528.6114  -0.0105  0.050  -0.0105 0.28  
2160: 55 21 35  0   55 19 36  0             202528.6114  -0.0105  0.050  -0.0105 0.28  
2161: 55 21 35  0   55 20 36  0             202528.6114  -0.0105  0.050  -0.0105 0.22  
2162: 54 19 35  0   54 18 36  0             202582.8366   0.0026  0.050   0.0027 0.22  
2163: 54 19 35  0   54 19 36  0             202582.8366   0.0026  0.050   0.0027 0.28  
2164: 54 20 35  0   54 18 36  0             202582.8366   0.0026  0.050   0.0027 0.28  
2165: 54 20 35  0   54 19 36  0             202582.8366   0.0026  0.050   0.0027 0.22  
2166: 53 18 35  0   53 17 36  0             202634.7097   0.0173  0.050   0.0173 0.22  
2167: 53 18 35  0   53 18 36  0             202634.7097   0.0173  0.050   0.0173 0.28  
2168: 53 19 35  0   53 17 36  0             202634.7097   0.0173  0.050   0.0173 0.28  
2169: 53 19 35  0   53 18 36  0             202634.7097   0.0173  0.050   0.0173 0.22  
2170: 52 17 35  0   52 16 36  0             202684.2654  -0.0090  0.050  -0.0091 0.22  
2171: 52 17 35  0   52 17 36  0             202684.2654  -0.0090  0.050  -0.0091 0.28  
2172: 52 18 35  0   52 16 36  0             202684.2654  -0.0090  0.050  -0.0091 0.28  
2173: 52 18 35  0   52 17 36  0             202684.2654  -0.0090  0.050  -0.0091 0.22  
2174: 20 17  3  0   19 17  2  0             202723.5577   0.0171  0.050               
2175: 51 16 35  0   51 15 36  0             202731.6319  -0.0242  0.050  -0.0243 0.22  
2176: 51 16 35  0   51 16 36  0             202731.6319  -0.0242  0.050  -0.0243 0.28  
2177: 51 17 35  0   51 15 36  0             202731.6319  -0.0242  0.050  -0.0243 0.28  
2178: 51 17 35  0   51 16 36  0             202731.6319  -0.0242  0.050  -0.0243 0.22  
2179: 21 16  5  0   20 17  4  0             202768.7157  -0.0251  0.050               
2180: 50 15 35  0   50 14 36  0             202776.8771  -0.0340  0.050  -0.0340 0.22  
2181: 50 15 35  0   50 15 36  0             202776.8771  -0.0340  0.050  -0.0340 0.28  
2182: 50 16 35  0   50 14 36  0             202776.8771  -0.0340  0.050  -0.0340 0.28  
2183: 50 16 35  0   50 15 36  0             202776.8771  -0.0340  0.050  -0.0340 0.22  
2184: 49 14 35  0   49 13 36  0             202820.1015  -0.0104  0.050  -0.0105 0.22  
2185: 49 14 35  0   49 14 36  0             202820.1015  -0.0104  0.050  -0.0105 0.28  
2186: 49 15 35  0   49 13 36  0             202820.1015  -0.0104  0.050  -0.0105 0.28  
2187: 49 15 35  0   49 14 36  0             202820.1015  -0.0104  0.050  -0.0105 0.22  
2188: 48 13 35  0   48 12 36  0             202861.3337   0.0045  0.050   0.0045 0.22  
2189: 48 13 35  0   48 13 36  0             202861.3337   0.0045  0.050   0.0045 0.28  
2190: 48 14 35  0   48 12 36  0             202861.3337   0.0045  0.050   0.0045 0.28  
2191: 48 14 35  0   48 13 36  0             202861.3337   0.0045  0.050   0.0045 0.22  
2192: 47 12 35  0   47 11 36  0             202900.6092  -0.0226  0.050  -0.0227 0.22  
2193: 47 12 35  0   47 12 36  0             202900.6092  -0.0226  0.050  -0.0227 0.28  
2194: 47 13 35  0   47 11 36  0             202900.6092  -0.0226  0.050  -0.0227 0.28  
2195: 47 13 35  0   47 12 36  0             202900.6092  -0.0226  0.050  -0.0227 0.22  
2196: 46 11 35  0   46 10 36  0             202938.0765  -0.0110  0.050  -0.0110 0.22  
2197: 46 11 35  0   46 11 36  0             202938.0765  -0.0110  0.050  -0.0110 0.28  
2198: 46 12 35  0   46 10 36  0             202938.0765  -0.0110  0.050  -0.0110 0.28  
2199: 46 12 35  0   46 11 36  0             202938.0765  -0.0110  0.050  -0.0110 0.22  
2200: 45 10 35  0   45  9 36  0             202973.7848   0.0228  0.050   0.0229 0.22  
2201: 45 10 35  0   45 10 36  0             202973.7848   0.0228  0.050   0.0229 0.28  
2202: 45 11 35  0   45  9 36  0             202973.7848   0.0228  0.050   0.0229 0.28  
2203: 45 11 35  0   45 10 36  0             202973.7848   0.0228  0.050   0.0229 0.22  
2204: 44  9 35  0   44  8 36  0             203007.7226   0.0030  0.050   0.0030 0.22  
2205: 44  9 35  0   44  9 36  0             203007.7226   0.0030  0.050   0.0030 0.28  
2206: 44 10 35  0   44  8 36  0             203007.7226   0.0030  0.050   0.0030 0.28  
2207: 44 10 35  0   44  9 36  0             203007.7226   0.0030  0.050   0.0030 0.22  
2208: 43  8 35  0   43  7 36  0             203040.0260   0.0029  0.050   0.0029 0.22  
2209: 43  8 35  0   43  8 36  0             203040.0260   0.0029  0.050   0.0029 0.28  
2210: 43  9 35  0   43  7 36  0             203040.0260   0.0029  0.050   0.0029 0.28  
2211: 43  9 35  0   43  8 36  0             203040.0260   0.0029  0.050   0.0029 0.22  
2212: 16 12  4  0   15 10  5  0             203043.3344  -0.0144  0.050               
2213: 42  7 35  0   42  6 36  0             203070.7215  -0.0123  0.050  -0.0124 0.22  
2214: 42  7 35  0   42  7 36  0             203070.7215  -0.0123  0.050  -0.0124 0.28  
2215: 42  8 35  0   42  6 36  0             203070.7215  -0.0123  0.050  -0.0124 0.28  
2216: 42  8 35  0   42  7 36  0             203070.7215  -0.0123  0.050  -0.0124 0.22  
2217: 41  6 35  0   41  5 36  0             203099.8937  -0.0179  0.050  -0.0179 0.22  
2218: 41  6 35  0   41  6 36  0             203099.8937  -0.0179  0.050  -0.0179 0.28  
2219: 41  7 35  0   41  5 36  0             203099.8937  -0.0179  0.050  -0.0179 0.28  
2220: 41  7 35  0   41  6 36  0             203099.8937  -0.0179  0.050  -0.0179 0.22  
2221: 40  5 35  0   40  4 36  0             203127.6202   0.0054  0.050   0.0055 0.22  
2222: 40  5 35  0   40  5 36  0             203127.6202   0.0054  0.050   0.0055 0.28  
2223: 40  6 35  0   40  4 36  0             203127.6202   0.0054  0.050   0.0055 0.28  
2224: 40  6 35  0   40  5 36  0             203127.6202   0.0054  0.050   0.0055 0.22  
2225: 39  4 35  0   39  3 36  0             203153.8957  -0.0041  0.050  -0.0041 0.22  
2226: 39  4 35  0   39  4 36  0             203153.8957  -0.0041  0.050  -0.0041 0.28  
2227: 39  5 35  0   39  3 36  0             203153.8957  -0.0041  0.050  -0.0041 0.28  
2228: 39  5 35  0   39  4 36  0             203153.8957  -0.0041  0.050  -0.0041 0.22  
2229: 35  0 35  0   34  0 34  0             203164.1131  -0.0185  0.050  -0.0186 0.30  
2230: 35  0 35  0   34  1 34  0             203164.1131  -0.0185  0.050  -0.0186 0.20  
2231: 35  1 35  0   34  0 34  0             203164.1131  -0.0185  0.050  -0.0186 0.20  
2232: 35  1 35  0   34  1 34  0             203164.1131  -0.0185  0.050  -0.0186 0.30  
2233: 34  1 33  0   33  1 32  0             203166.1174  -0.0183  0.050  -0.0183 0.30  
2234: 34  1 33  0   33  2 32  0             203166.1174  -0.0183  0.050  -0.0183 0.20  
2235: 34  2 33  0   33  1 32  0             203166.1174  -0.0183  0.050  -0.0183 0.20  
2236: 34  2 33  0   33  2 32  0             203166.1174  -0.0183  0.050  -0.0183 0.30  
2237: 33  2 31  0   32  2 30  0             203167.8584  -0.0180  0.050  -0.0180 0.30  
2238: 33  2 31  0   32  3 30  0             203167.8584  -0.0180  0.050  -0.0180 0.20  
2239: 33  3 31  0   32  2 30  0             203167.8584  -0.0180  0.050  -0.0180 0.20  
2240: 33  3 31  0   32  3 30  0             203167.8584  -0.0180  0.050  -0.0180 0.30  
2241: 32  3 29  0   31  3 28  0             203169.4585  -0.0242  0.050  -0.0243 0.30  
2242: 32  3 29  0   31  4 28  0             203169.4585  -0.0242  0.050  -0.0243 0.20  
2243: 32  4 29  0   31  3 28  0             203169.4585  -0.0242  0.050  -0.0243 0.20  
2244: 32  4 29  0   31  4 28  0             203169.4585  -0.0242  0.050  -0.0243 0.30  
2245: 31  4 27  0   30  4 26  0             203171.0984  -0.0304  0.050  -0.0305 0.30  
2246: 31  4 27  0   30  5 26  0             203171.0984  -0.0304  0.050  -0.0305 0.20  
2247: 31  5 27  0   30  4 26  0             203171.0984  -0.0304  0.050  -0.0305 0.20  
2248: 31  5 27  0   30  5 26  0             203171.0984  -0.0304  0.050  -0.0305 0.30  
2249: 30  5 25  0   29  5 24  0             203173.0482  -0.0183  0.050  -0.0183 0.30  
2250: 30  5 25  0   29  6 24  0             203173.0482  -0.0183  0.050  -0.0183 0.20  
2251: 30  6 25  0   29  5 24  0             203173.0482  -0.0183  0.050  -0.0183 0.20  
2252: 30  6 25  0   29  6 24  0             203173.0482  -0.0183  0.050  -0.0183 0.30  
2253: 29  6 23  0   28  6 22  0             203175.6741  -0.0093  0.050  -0.0094 0.30  
2254: 29  6 23  0   28  7 22  0             203175.6741  -0.0093  0.050  -0.0094 0.20  
2255: 29  7 23  0   28  6 22  0             203175.6741  -0.0093  0.050  -0.0094 0.20  
2256: 29  7 23  0   28  7 22  0             203175.6741  -0.0093  0.050  -0.0094 0.30  
2257: 28  7 21  0   27  7 20  0             203179.6328   0.0148  0.050   0.0149 0.31  
2258: 28  7 21  0   27  8 20  0             203179.6328   0.0148  0.050   0.0149 0.19  
2259: 28  8 21  0   27  7 20  0             203179.6328   0.0148  0.050   0.0149 0.19  
2260: 28  8 21  0   27  8 20  0             203179.6328   0.0148  0.050   0.0149 0.31  
2261: 27  8 19  0   26  8 18  0             203186.0077   0.0193  0.050   0.0193 0.31  
2262: 27  8 19  0   26  9 18  0             203186.0077   0.0193  0.050   0.0193 0.19  
2263: 27  9 19  0   26  8 18  0             203186.0077   0.0193  0.050   0.0193 0.19  
2264: 27  9 19  0   26  9 18  0             203186.0077   0.0193  0.050   0.0193 0.31  
2265: 26  9 17  0   25  9 16  0             203196.8922   0.0000  0.050   0.0000 0.31  
2266: 26  9 17  0   25 10 16  0             203196.8922   0.0000  0.050   0.0000 0.19  
2267: 26 10 17  0   25  9 16  0             203196.8922   0.0000  0.050   0.0000 0.19  
2268: 26 10 17  0   25 10 16  0             203196.8922   0.0000  0.050   0.0000 0.31  
2269: 37  2 35  0   37  1 36  0             203202.3604  -0.0759  0.050  -0.0760 0.22  
2270: 37  2 35  0   37  2 36  0             203202.3604  -0.0759  0.050  -0.0760 0.28  
2271: 37  3 35  0   37  1 36  0             203202.3604  -0.0759  0.050  -0.0760 0.28  
2272: 37  3 35  0   37  2 36  0             203202.3604  -0.0759  0.050  -0.0760 0.22  
2273: 25 10 15  0   24 10 14  0             203216.5848   0.0069  0.050   0.0070 0.31  
2274: 25 10 15  0   24 11 14  0             203216.5848   0.0069  0.050   0.0070 0.19  
2275: 25 11 15  0   24 10 14  0             203216.5848   0.0069  0.050   0.0070 0.19  
2276: 25 11 15  0   24 11 14  0             203216.5848   0.0069  0.050   0.0070 0.31  
2277: 36  1 35  0   36  0 36  0             203224.8753   0.0813  0.050   0.0813 0.22  
2278: 36  1 35  0   36  1 36  0             203224.8753   0.0813  0.050   0.0813 0.28  
2279: 36  2 35  0   36  0 36  0             203224.8753   0.0813  0.050   0.0813 0.28  
2280: 36  2 35  0   36  1 36  0             203224.8753   0.0813  0.050   0.0813 0.22  
2281: 24 11 13  0   23 11 12  0             203254.5197   0.0086  0.050   0.0087 0.32  
2282: 24 11 13  0   23 12 12  0             203254.5197   0.0087  0.050   0.0087 0.18  
2283: 24 12 13  0   23 11 12  0             203254.5197   0.0086  0.050   0.0087 0.18  
2284: 24 12 13  0   23 12 12  0             203254.5197   0.0087  0.050   0.0087 0.32  
2285: 23 12 11  0   22 12 10  0             203334.6714  -0.0441  0.050  -0.0222 0.32  
2286: 23 12 11  0   22 13 10  0             203334.6714   0.0038  0.050  -0.0222 0.18  
2287: 23 13 11  0   22 12 10  0             203334.6714  -0.0482  0.050  -0.0222 0.18  
2288: 23 13 11  0   22 13 10  0             203334.6714  -0.0002  0.050  -0.0222 0.32  
2289: 22 13  9  0   21 14  8  0             203525.3814   0.0097  0.050               
2290: 22 14  9  0   21 14  8  0             203526.5972   0.0092  0.050               
2291: 22 13  9  0   21 13  8  0             203536.3231  -0.0020  0.050               
2292: 22 14  9  0   21 13  8  0             203537.5389  -0.0025  0.050               
2293: 21 14  7  0   20 15  6  0             203624.3564   0.0033  0.050               
2294: 21 15  7  0   20 15  6  0             203788.8265  -0.0054  0.050               
2295: 21 14  7  0   20 14  6  0             204582.2743  -0.0046  0.050               
2296: 21 15  7  0   20 14  6  0             204746.7652   0.0072  0.050               
2297: 18 16  3  0   17 15  2  0             206251.5348  -0.0004  0.050               
2298: 78 42 36  0   78 41 37  0             206322.4543  -0.0508  0.050  -0.0509 0.23  
2299: 78 42 36  0   78 42 37  0             206322.4543  -0.0508  0.050  -0.0509 0.27  
2300: 78 43 36  0   78 41 37  0             206322.4543  -0.0508  0.050  -0.0509 0.27  
2301: 78 43 36  0   78 42 37  0             206322.4543  -0.0508  0.050  -0.0509 0.23  
2302: 77 41 36  0   77 40 37  0             206448.1550   0.0462  0.050   0.0462 0.23  
2303: 77 41 36  0   77 41 37  0             206448.1550   0.0462  0.050   0.0462 0.27  
2304: 77 42 36  0   77 40 37  0             206448.1550   0.0462  0.050   0.0462 0.27  
2305: 77 42 36  0   77 41 37  0             206448.1550   0.0462  0.050   0.0462 0.23  
2306: 21 20  2  0   20 20  1  0             206502.3957  -0.0173  0.050               
2307: 21 20  1  0   20 20  0  0             206510.3186  -0.0339  0.050               
2308: 75 39 36  0   75 38 37  0             206686.4427   0.0051  0.050   0.0052 0.23  
2309: 75 39 36  0   75 39 37  0             206686.4427   0.0051  0.050   0.0052 0.27  
2310: 75 40 36  0   75 38 37  0             206686.4427   0.0051  0.050   0.0052 0.27  
2311: 75 40 36  0   75 39 37  0             206686.4427   0.0051  0.050   0.0052 0.23  
2312: 74 38 36  0   74 37 37  0             206799.4747   0.0789  0.050   0.0790 0.23  
2313: 74 38 36  0   74 38 37  0             206799.4747   0.0789  0.050   0.0790 0.27  
2314: 74 39 36  0   74 37 37  0             206799.4747   0.0789  0.050   0.0790 0.27  
2315: 74 39 36  0   74 38 37  0             206799.4747   0.0789  0.050   0.0790 0.23  
2316: 17 14  3  0   16 12  4  0             206976.6224   0.0043  0.050               
2317: 72 36 36  0   72 35 37  0             207013.4288  -0.0336  0.050  -0.0336 0.23  
2318: 72 36 36  0   72 36 37  0             207013.4288  -0.0336  0.050  -0.0336 0.27  
2319: 72 37 36  0   72 35 37  0             207013.4288  -0.0336  0.050  -0.0336 0.27  
2320: 72 37 36  0   72 36 37  0             207013.4288  -0.0336  0.050  -0.0336 0.23  
2321: 16 14  3  0   15 12  4  0             207084.1167   0.0577  0.050               
2322: 21 15  6  0   20 16  5  0             207106.4729   0.0016  0.050               
2323: 71 35 36  0   71 34 37  0             207114.7353  -0.0528  0.050  -0.0529 0.23  
2324: 71 35 36  0   71 35 37  0             207114.7353  -0.0528  0.050  -0.0529 0.27  
2325: 71 36 36  0   71 34 37  0             207114.7353  -0.0528  0.050  -0.0529 0.27  
2326: 71 36 36  0   71 35 37  0             207114.7353  -0.0528  0.050  -0.0529 0.23  
2327: 70 34 36  0   70 33 37  0             207212.4585   0.0089  0.050   0.0090 0.23  
2328: 70 34 36  0   70 34 37  0             207212.4585   0.0089  0.050   0.0090 0.27  
2329: 70 35 36  0   70 33 37  0             207212.4585   0.0089  0.050   0.0090 0.27  
2330: 70 35 36  0   70 34 37  0             207212.4585   0.0089  0.050   0.0090 0.23  
2331: 69 33 36  0   69 32 37  0             207306.5721   0.0228  0.050   0.0229 0.23  
2332: 69 33 36  0   69 33 37  0             207306.5721   0.0228  0.050   0.0229 0.27  
2333: 69 34 36  0   69 32 37  0             207306.5721   0.0228  0.050   0.0229 0.27  
2334: 69 34 36  0   69 33 37  0             207306.5721   0.0228  0.050   0.0229 0.23  
2335: 67 31 36  0   67 30 37  0             207484.4862   0.0238  0.050   0.0239 0.22  
2336: 67 31 36  0   67 31 37  0             207484.4862   0.0238  0.050   0.0239 0.28  
2337: 67 32 36  0   67 30 37  0             207484.4862   0.0238  0.050   0.0239 0.28  
2338: 67 32 36  0   67 31 37  0             207484.4862   0.0238  0.050   0.0239 0.22  
2339: 66 30 36  0   66 29 37  0             207568.4483  -0.0216  0.050  -0.0216 0.22  
2340: 66 30 36  0   66 30 37  0             207568.4483  -0.0216  0.050  -0.0216 0.28  
2341: 66 31 36  0   66 29 37  0             207568.4483  -0.0216  0.050  -0.0216 0.28  
2342: 66 31 36  0   66 30 37  0             207568.4483  -0.0216  0.050  -0.0216 0.22  
2343: 65 29 36  0   65 28 37  0             207649.3048   0.0008  0.050   0.0008 0.22  
2344: 65 29 36  0   65 29 37  0             207649.3048   0.0008  0.050   0.0008 0.28  
2345: 65 30 36  0   65 28 37  0             207649.3048   0.0008  0.050   0.0008 0.28  
2346: 65 30 36  0   65 29 37  0             207649.3048   0.0008  0.050   0.0008 0.22  
2347: 64 28 36  0   64 27 37  0             207727.0209  -0.0355  0.050  -0.0356 0.22  
2348: 64 28 36  0   64 28 37  0             207727.0209  -0.0355  0.050  -0.0356 0.28  
2349: 64 29 36  0   64 27 37  0             207727.0209  -0.0355  0.050  -0.0356 0.28  
2350: 64 29 36  0   64 28 37  0             207727.0209  -0.0355  0.050  -0.0356 0.22  
2351: 63 27 36  0   63 26 37  0             207801.8239   0.0067  0.050   0.0067 0.22  
2352: 63 27 36  0   63 27 37  0             207801.8239   0.0067  0.050   0.0067 0.28  
2353: 63 28 36  0   63 26 37  0             207801.8239   0.0067  0.050   0.0067 0.28  
2354: 63 28 36  0   63 27 37  0             207801.8239   0.0067  0.050   0.0067 0.22  
2355: 24 19  6  0   23 20  3  0             207837.1946   0.0310  0.050               
2356: 62 26 36  0   62 25 37  0             207873.6633  -0.0106  0.050  -0.0107 0.22  
2357: 62 26 36  0   62 26 37  0             207873.6633  -0.0106  0.050  -0.0107 0.28  
2358: 62 27 36  0   62 25 37  0             207873.6633  -0.0106  0.050  -0.0107 0.28  
2359: 62 27 36  0   62 26 37  0             207873.6633  -0.0106  0.050  -0.0107 0.22  
2360: 61 25 36  0   61 24 37  0             207942.6742  -0.0387  0.050  -0.0387 0.22  
2361: 61 25 36  0   61 25 37  0             207942.6742  -0.0387  0.050  -0.0387 0.28  
2362: 61 26 36  0   61 24 37  0             207942.6742  -0.0387  0.050  -0.0387 0.28  
2363: 61 26 36  0   61 25 37  0             207942.6742  -0.0387  0.050  -0.0387 0.22  
2364: 60 24 36  0   60 23 37  0             208009.0343   0.0161  0.050   0.0161 0.22  
2365: 60 24 36  0   60 24 37  0             208009.0343   0.0161  0.050   0.0161 0.28  
2366: 60 25 36  0   60 23 37  0             208009.0343   0.0161  0.050   0.0161 0.28  
2367: 60 25 36  0   60 24 37  0             208009.0343   0.0161  0.050   0.0161 0.22  
2368: 16 15  1  0   15 13  2  0             208033.8740   0.0418  0.050               
2369: 59 23 36  0   59 22 37  0             208072.6831   0.0109  0.050   0.0109 0.22  
2370: 59 23 36  0   59 23 37  0             208072.6831   0.0109  0.050   0.0109 0.28  
2371: 59 24 36  0   59 22 37  0             208072.6831   0.0109  0.050   0.0109 0.28  
2372: 59 24 36  0   59 23 37  0             208072.6831   0.0109  0.050   0.0109 0.22  
2373: 18 16  2  0   17 15  3  0             208096.4490   0.0009  0.050               
2374: 58 22 36  0   58 21 37  0             208133.7846   0.0290  0.050   0.0291 0.22  
2375: 58 22 36  0   58 22 37  0             208133.7846   0.0290  0.050   0.0291 0.28  
2376: 58 23 36  0   58 21 37  0             208133.7846   0.0290  0.050   0.0291 0.28  
2377: 58 23 36  0   58 22 37  0             208133.7846   0.0290  0.050   0.0291 0.22  
2378: 57 21 36  0   57 20 37  0             208192.3353  -0.0118  0.050  -0.0118 0.22  
2379: 57 21 36  0   57 21 37  0             208192.3353  -0.0118  0.050  -0.0118 0.28  
2380: 57 22 36  0   57 20 37  0             208192.3353  -0.0118  0.050  -0.0118 0.28  
2381: 57 22 36  0   57 21 37  0             208192.3353  -0.0118  0.050  -0.0118 0.22  
2382: 56 20 36  0   56 19 37  0             208248.5433   0.0190  0.050   0.0190 0.22  
2383: 56 20 36  0   56 20 37  0             208248.5433   0.0190  0.050   0.0190 0.28  
2384: 56 21 36  0   56 19 37  0             208248.5433   0.0190  0.050   0.0190 0.28  
2385: 56 21 36  0   56 20 37  0             208248.5433   0.0190  0.050   0.0190 0.22  
2386: 20 15  5  0   19 15  4  0             208263.4957  -0.0001  0.050               
2387: 55 19 36  0   55 18 37  0             208302.3979   0.0355  0.050   0.0355 0.22  
2388: 55 19 36  0   55 19 37  0             208302.3979   0.0355  0.050   0.0355 0.28  
2389: 55 20 36  0   55 18 37  0             208302.3979   0.0355  0.050   0.0355 0.28  
2390: 55 20 36  0   55 19 37  0             208302.3979   0.0355  0.050   0.0355 0.22  
2391: 16 13  4  0   15 11  5  0             208320.8360  -0.0792  0.050               
2392: 21 19  3  0   20 19  2  0             208352.7004   0.0116  0.050               
2393: 20 16  4  0   19 16  3  0             208354.0735  -0.1097  0.050   0.0000 0.56  
2394: 54 18 36  0   54 17 37  0             208354.0735   0.1379  0.050   0.0000 0.10  
2395: 54 18 36  0   54 18 37  0             208354.0735   0.1379  0.050   0.0000 0.12  
2396: 54 19 36  0   54 17 37  0             208354.0735   0.1379  0.050   0.0000 0.12  
2397: 54 19 36  0   54 18 37  0             208354.0735   0.1379  0.050   0.0000 0.10  
2398: 53 17 36  0   53 16 37  0             208403.3508   0.0347  0.050   0.0347 0.22  
2399: 53 17 36  0   53 17 37  0             208403.3508   0.0347  0.050   0.0347 0.28  
2400: 53 18 36  0   53 16 37  0             208403.3508   0.0347  0.050   0.0347 0.28  
2401: 53 18 36  0   53 17 37  0             208403.3508   0.0347  0.050   0.0347 0.22  
2402: 52 16 36  0   52 15 37  0             208450.5440  -0.0306  0.050  -0.0306 0.22  
2403: 52 16 36  0   52 16 37  0             208450.5440  -0.0306  0.050  -0.0306 0.28  
2404: 52 17 36  0   52 15 37  0             208450.5440  -0.0306  0.050  -0.0306 0.28  
2405: 52 17 36  0   52 16 37  0             208450.5440  -0.0306  0.050  -0.0306 0.22  
2406: 51 15 36  0   51 14 37  0             208495.7444  -0.0361  0.050  -0.0361 0.22  
2407: 51 15 36  0   51 15 37  0             208495.7444  -0.0361  0.050  -0.0361 0.28  
2408: 51 16 36  0   51 14 37  0             208495.7444  -0.0361  0.050  -0.0361 0.28  
2409: 51 16 36  0   51 15 37  0             208495.7444  -0.0361  0.050  -0.0361 0.22  
2410: 21 19  2  0   20 19  1  0             208516.3616   0.0119  0.050               
2411: 50 14 36  0   50 13 37  0             208538.9786  -0.0228  0.050  -0.0229 0.22  
2412: 50 14 36  0   50 14 37  0             208538.9786  -0.0228  0.050  -0.0229 0.28  
2413: 50 15 36  0   50 13 37  0             208538.9786  -0.0228  0.050  -0.0229 0.28  
2414: 50 15 36  0   50 14 37  0             208538.9786  -0.0228  0.050  -0.0229 0.22  
2415: 49 13 36  0   49 12 37  0             208580.3164   0.0128  0.050   0.0128 0.22  
2416: 49 13 36  0   49 13 37  0             208580.3164   0.0128  0.050   0.0128 0.28  
2417: 49 14 36  0   49 12 37  0             208580.3164   0.0128  0.050   0.0128 0.28  
2418: 49 14 36  0   49 13 37  0             208580.3164   0.0128  0.050   0.0128 0.22  
2419: 48 12 36  0   48 11 37  0             208619.7742   0.0225  0.050   0.0225 0.30  
2420: 48 13 36  0   48 11 37  0             208619.7742   0.0225  0.050   0.0225 0.39  
2421: 48 13 36  0   48 12 37  0             208619.7742   0.0225  0.050   0.0225 0.30  
2422: 47 11 36  0   47 10 37  0             208657.3636  -0.0454  0.050  -0.0454 0.30  
2423: 47 12 36  0   47 10 37  0             208657.3636  -0.0454  0.050  -0.0454 0.39  
2424: 47 12 36  0   47 11 37  0             208657.3636  -0.0454  0.050  -0.0454 0.30  
2425: 46 10 36  0   46  9 37  0             208693.3343  -0.0031  0.050  -0.0032 0.22  
2426: 46 10 36  0   46 10 37  0             208693.3343  -0.0031  0.050  -0.0032 0.28  
2427: 46 11 36  0   46  9 37  0             208693.3343  -0.0031  0.050  -0.0032 0.28  
2428: 46 11 36  0   46 10 37  0             208693.3343  -0.0031  0.050  -0.0032 0.22  
2429: 21 16  6  0   20 16  5  0             208711.7792  -0.0155  0.050               
2430: 45  9 36  0   45  8 37  0             208727.6172   0.0198  0.050   0.0199 0.22  
2431: 45  9 36  0   45  9 37  0             208727.6172   0.0198  0.050   0.0199 0.28  
2432: 45 10 36  0   45  8 37  0             208727.6172   0.0198  0.050   0.0199 0.28  
2433: 45 10 36  0   45  9 37  0             208727.6172   0.0198  0.050   0.0199 0.22  
2434: 44  8 36  0   44  7 37  0             208760.2370  -0.0105  0.050  -0.0105 0.22  
2435: 44  8 36  0   44  8 37  0             208760.2370  -0.0105  0.050  -0.0105 0.28  
2436: 44  9 36  0   44  7 37  0             208760.2370  -0.0105  0.050  -0.0105 0.28  
2437: 44  9 36  0   44  8 37  0             208760.2370  -0.0105  0.050  -0.0105 0.22  
2438: 43  7 36  0   43  6 37  0             208791.3990   0.0530  0.050   0.0531 0.22  
2439: 43  7 36  0   43  7 37  0             208791.3990   0.0530  0.050   0.0531 0.28  
2440: 43  8 36  0   43  6 37  0             208791.3990   0.0530  0.050   0.0531 0.28  
2441: 43  8 36  0   43  7 37  0             208791.3990   0.0530  0.050   0.0531 0.22  
2442: 42  6 36  0   42  5 37  0             208820.8711  -0.0774  0.050  -0.0775 0.22  
2443: 42  6 36  0   42  6 37  0             208820.8711  -0.0774  0.050  -0.0775 0.28  
2444: 42  7 36  0   42  5 37  0             208820.8711  -0.0774  0.050  -0.0775 0.28  
2445: 42  7 36  0   42  6 37  0             208820.8711  -0.0774  0.050  -0.0775 0.22  
2446: 16 13  4  0   15 10  5  0             208844.0512   0.0373  0.050               
2447: 41  5 36  0   41  4 37  0             208849.1436   0.0332  0.050   0.0333 0.22  
2448: 41  5 36  0   41  5 37  0             208849.1436   0.0332  0.050   0.0333 0.28  
2449: 41  6 36  0   41  4 37  0             208849.1436   0.0332  0.050   0.0333 0.28  
2450: 41  6 36  0   41  5 37  0             208849.1436   0.0332  0.050   0.0333 0.22  
2451: 40  4 36  0   40  3 37  0             208875.8774  -0.0073  0.050  -0.0073 0.22  
2452: 40  4 36  0   40  4 37  0             208875.8774  -0.0073  0.050  -0.0073 0.28  
2453: 40  5 36  0   40  3 37  0             208875.8774  -0.0073  0.050  -0.0073 0.28  
2454: 40  5 36  0   40  4 37  0             208875.8774  -0.0073  0.050  -0.0073 0.22  
2455: 36  0 36  0   35  0 35  0             208885.9794   0.0318  0.050   0.0318 0.30  
2456: 36  0 36  0   35  1 35  0             208885.9794   0.0318  0.050   0.0318 0.20  
2457: 36  1 36  0   35  0 35  0             208885.9794   0.0318  0.050   0.0318 0.20  
2458: 36  1 36  0   35  1 35  0             208885.9794   0.0318  0.050   0.0318 0.30  
2459: 35  1 34  0   34  1 33  0             208887.9786   0.0379  0.050   0.0379 0.30  
2460: 35  1 34  0   34  2 33  0             208887.9786   0.0379  0.050   0.0379 0.20  
2461: 35  2 34  0   34  1 33  0             208887.9786   0.0379  0.050   0.0379 0.20  
2462: 35  2 34  0   34  2 33  0             208887.9786   0.0379  0.050   0.0379 0.30  
2463: 34  2 32  0   33  2 31  0             208889.6919   0.0369  0.050   0.0370 0.30  
2464: 34  2 32  0   33  3 31  0             208889.6919   0.0369  0.050   0.0370 0.20  
2465: 34  3 32  0   33  2 31  0             208889.6919   0.0369  0.050   0.0370 0.20  
2466: 34  3 32  0   33  3 31  0             208889.6919   0.0369  0.050   0.0370 0.30  
2467: 33  3 30  0   32  3 29  0             208891.2479   0.0344  0.050   0.0345 0.30  
2468: 33  3 30  0   32  4 29  0             208891.2479   0.0344  0.050   0.0345 0.20  
2469: 33  4 30  0   32  3 29  0             208891.2479   0.0344  0.050   0.0345 0.20  
2470: 33  4 30  0   32  4 29  0             208891.2479   0.0344  0.050   0.0345 0.30  
2471: 32  4 28  0   31  4 27  0             208892.8098   0.0303  0.050   0.0303 0.30  
2472: 32  4 28  0   31  5 27  0             208892.8098   0.0303  0.050   0.0303 0.20  
2473: 32  5 28  0   31  4 27  0             208892.8098   0.0303  0.050   0.0303 0.20  
2474: 32  5 28  0   31  5 27  0             208892.8098   0.0303  0.050   0.0303 0.30  
2475: 31  5 26  0   30  5 25  0             208894.6136   0.0299  0.050   0.0299 0.30  
2476: 31  5 26  0   30  6 25  0             208894.6136   0.0299  0.050   0.0299 0.20  
2477: 31  6 26  0   30  5 25  0             208894.6136   0.0299  0.050   0.0299 0.20  
2478: 31  6 26  0   30  6 25  0             208894.6136   0.0299  0.050   0.0299 0.30  
2479: 30  6 24  0   29  6 23  0             208896.9959   0.0232  0.050   0.0232 0.30  
2480: 30  6 24  0   29  7 23  0             208896.9959   0.0232  0.050   0.0232 0.20  
2481: 30  7 24  0   29  6 23  0             208896.9959   0.0232  0.050   0.0232 0.20  
2482: 30  7 24  0   29  7 23  0             208896.9959   0.0232  0.050   0.0232 0.30  
2483: 29  7 22  0   28  7 21  0             208900.5094   0.0078  0.050   0.0078 0.30  
2484: 29  7 22  0   28  8 21  0             208900.5094   0.0078  0.050   0.0078 0.20  
2485: 29  8 22  0   28  7 21  0             208900.5094   0.0078  0.050   0.0078 0.20  
2486: 29  8 22  0   28  8 21  0             208900.5094   0.0078  0.050   0.0078 0.30  
2487: 28  8 20  0   27  8 19  0             208906.1226   0.0081  0.050   0.0081 0.31  
2488: 28  8 20  0   27  9 19  0             208906.1226   0.0081  0.050   0.0081 0.19  
2489: 28  9 20  0   27  8 19  0             208906.1226   0.0081  0.050   0.0081 0.19  
2490: 28  9 20  0   27  9 19  0             208906.1226   0.0081  0.050   0.0081 0.31  
2491: 27  9 18  0   26  9 17  0             208915.5246   0.0005  0.050   0.0006 0.31  
2492: 27  9 18  0   26 10 17  0             208915.5246   0.0005  0.050   0.0006 0.19  
2493: 27 10 18  0   26  9 17  0             208915.5246   0.0005  0.050   0.0006 0.19  
2494: 27 10 18  0   26 10 17  0             208915.5246   0.0005  0.050   0.0006 0.31  
2495: 38  2 36  0   38  1 37  0             208925.4733  -0.0053  0.050  -0.0054 0.22  
2496: 38  2 36  0   38  2 37  0             208925.4733  -0.0053  0.050  -0.0054 0.28  
2497: 38  3 36  0   38  1 37  0             208925.4733  -0.0053  0.050  -0.0054 0.28  
2498: 38  3 36  0   38  2 37  0             208925.4733  -0.0053  0.050  -0.0054 0.22  
2499: 26 10 16  0   25 10 15  0             208932.0469  -0.0149  0.050  -0.0150 0.31  
2500: 26 10 16  0   25 11 15  0             208932.0469  -0.0149  0.050  -0.0150 0.19  
2501: 26 11 16  0   25 10 15  0             208932.0469  -0.0149  0.050  -0.0150 0.19  
2502: 26 11 16  0   25 11 15  0             208932.0469  -0.0149  0.050  -0.0150 0.31  
2503: 37  1 36  0   37  0 37  0             208948.3943  -0.0042  0.050  -0.0042 0.22  
2504: 37  1 36  0   37  1 37  0             208948.3943  -0.0042  0.050  -0.0042 0.28  
2505: 37  2 36  0   37  0 37  0             208948.3943  -0.0042  0.050  -0.0042 0.28  
2506: 37  2 36  0   37  1 37  0             208948.3943  -0.0042  0.050  -0.0042 0.22  
2507: 25 11 14  0   24 11 13  0             208962.8117   0.0275  0.050   0.0276 0.31  
2508: 25 11 14  0   24 12 13  0             208962.8117   0.0276  0.050   0.0276 0.19  
2509: 25 12 14  0   24 11 13  0             208962.8117   0.0275  0.050   0.0276 0.19  
2510: 25 12 14  0   24 12 13  0             208962.8117   0.0276  0.050   0.0276 0.31  
2511: 24 12 12  0   23 12 11  0             209024.3774  -0.0040  0.050  -0.0022 0.32  
2512: 24 12 12  0   23 13 11  0             209024.3774   0.0000  0.050  -0.0022 0.18  
2513: 24 13 12  0   23 12 11  0             209024.3774  -0.0043  0.050  -0.0022 0.18  
2514: 24 13 12  0   23 13 11  0             209024.3774  -0.0003  0.050  -0.0022 0.32  
2515: 23 13 10  0   22 14  9  0             209162.5832   0.0829  0.050   0.0043 0.35  
2516: 23 14 10  0   22 14  9  0             209162.5832  -0.0373  0.050   0.0043 0.65  
2517: 23 13 10  0   22 13  9  0             209163.7867   0.0701  0.050   0.0286 0.65  
2518: 23 14 10  0   22 13  9  0             209163.7867  -0.0500  0.050   0.0286 0.35  
2519: 18 17  2  0   17 16  1  0             209260.8294   0.0046  0.050               
2520: 18 17  1  0   17 16  2  0             209378.3716   0.0063  0.050               
2521: 22 14  8  0   21 15  7  0             209456.0778   0.0049  0.050               
2522: 22 15  8  0   21 15  7  0             209478.9554   0.0035  0.050               
2523: 22 14  8  0   21 14  7  0             209620.5702   0.0184  0.050               
2524: 22 15  8  0   21 14  7  0             209643.4140  -0.0167  0.050               
2525: 21 18  4  0   20 18  3  0             210299.7571  -0.0456  0.050               
2526: 16 15  2  0   15 13  3  0             210328.7172   0.0345  0.050               
2527: 22 17  5  0   21 18  4  0             210341.2977   0.0148  0.050               
2528: 21 17  5  0   20 17  4  0             210986.5653   0.0144  0.050               
2529: 16 14  3  0   15 11  4  0             211048.9203  -0.0323  0.050               
2530: 18 15  3  0   17 14  4  0             211157.9386   0.0159  0.050               
2531: 18 18  1  0   17 17  0  0             211378.7359  -0.0205  0.050               
2532: 18 18  0  0   17 17  1  0             211381.6283  -0.0082  0.050               
2533: 21 18  3  0   20 18  2  0             211948.7087   0.0093  0.050               
2534: 78 41 37  0   78 40 38  0             212201.3764   0.0806  0.050   0.0807 0.23  
2535: 78 41 37  0   78 41 38  0             212201.3764   0.0806  0.050   0.0807 0.27  
2536: 78 42 37  0   78 40 38  0             212201.3764   0.0806  0.050   0.0807 0.27  
2537: 78 42 37  0   78 41 38  0             212201.3764   0.0806  0.050   0.0807 0.23  
2538: 19 16  4  0   18 15  3  0             212204.7708   0.0008  0.050               
2539: 25 19  7  0   24 20  4  0             212240.4835   0.0514  0.050               
2540: 16 11  5  0   15 10  6  0             212283.7237   0.0364  0.050               
2541: 16 11  5  0   15  9  6  0             212319.3333  -0.0151  0.050   0.0205 0.67  
2542: 77 40 37  0   77 39 38  0             212319.3333   0.0940  0.050   0.0205 0.07  
2543: 77 40 37  0   77 40 38  0             212319.3333   0.0940  0.050   0.0205 0.09  
2544: 77 41 37  0   77 39 38  0             212319.3333   0.0940  0.050   0.0205 0.09  
2545: 77 41 37  0   77 40 38  0             212319.3333   0.0940  0.050   0.0205 0.07  
2546: 76 39 37  0   76 38 38  0             212433.2583   0.0717  0.050   0.0717 0.23  
2547: 76 39 37  0   76 39 38  0             212433.2583   0.0717  0.050   0.0717 0.27  
2548: 76 40 37  0   76 38 38  0             212433.2583   0.0717  0.050   0.0717 0.27  
2549: 76 40 37  0   76 39 38  0             212433.2583   0.0717  0.050   0.0717 0.23  
2550: 17 15  2  0   16 13  3  0             212452.8835   0.0525  0.050               
2551: 75 38 37  0   75 37 38  0             212543.2240  -0.0198  0.050  -0.0199 0.23  
2552: 75 38 37  0   75 38 38  0             212543.2240  -0.0198  0.050  -0.0199 0.27  
2553: 75 39 37  0   75 37 38  0             212543.2240  -0.0198  0.050  -0.0199 0.27  
2554: 75 39 37  0   75 38 38  0             212543.2240  -0.0198  0.050  -0.0199 0.23  
2555: 73 36 37  0   73 35 38  0             212752.0977  -0.0043  0.050  -0.0044 0.23  
2556: 73 36 37  0   73 36 38  0             212752.0977  -0.0043  0.050  -0.0044 0.27  
2557: 73 37 37  0   73 35 38  0             212752.0977  -0.0043  0.050  -0.0044 0.27  
2558: 73 37 37  0   73 36 38  0             212752.0977  -0.0043  0.050  -0.0044 0.23  
2559: 72 35 37  0   72 34 38  0             212851.0950  -0.0090  0.050  -0.0091 0.23  
2560: 72 35 37  0   72 35 38  0             212851.0950  -0.0090  0.050  -0.0091 0.27  
2561: 72 36 37  0   72 34 38  0             212851.0950  -0.0090  0.050  -0.0091 0.27  
2562: 72 36 37  0   72 35 38  0             212851.0950  -0.0090  0.050  -0.0091 0.23  
2563: 71 34 37  0   71 33 38  0             212946.6403   0.0219  0.050   0.0219 0.23  
2564: 71 34 37  0   71 34 38  0             212946.6403   0.0219  0.050   0.0219 0.27  
2565: 71 35 37  0   71 33 38  0             212946.6403   0.0219  0.050   0.0219 0.27  
2566: 71 35 37  0   71 34 38  0             212946.6403   0.0219  0.050   0.0219 0.23  
2567: 21 15  6  0   20 15  5  0             212999.8036   0.0503  0.050               
2568: 17 13  4  0   16 11  5  0             213005.7407   0.0347  0.050               
2569: 70 33 37  0   70 32 38  0             213038.7488   0.0087  0.050   0.0087 0.22  
2570: 70 33 37  0   70 33 38  0             213038.7488   0.0087  0.050   0.0087 0.28  
2571: 70 34 37  0   70 32 38  0             213038.7488   0.0087  0.050   0.0087 0.28  
2572: 70 34 37  0   70 33 38  0             213038.7488   0.0087  0.050   0.0087 0.22  
2573: 68 31 37  0   68 30 38  0             213213.2199   0.0438  0.050   0.0439 0.22  
2574: 68 31 37  0   68 31 38  0             213213.2199   0.0438  0.050   0.0439 0.28  
2575: 68 32 37  0   68 30 38  0             213213.2199   0.0438  0.050   0.0439 0.28  
2576: 68 32 37  0   68 31 38  0             213213.2199   0.0438  0.050   0.0439 0.22  
2577: 16 12  5  0   15 10  6  0             213229.2577  -0.0002  0.050               
2578: 16 12  5  0   15  9  6  0             213264.9725   0.0534  0.050               
2579: 67 30 37  0   67 29 38  0             213295.7071   0.0364  0.050   0.0364 0.22  
2580: 67 30 37  0   67 30 38  0             213295.7071   0.0364  0.050   0.0364 0.28  
2581: 67 31 37  0   67 29 38  0             213295.7071   0.0364  0.050   0.0364 0.28  
2582: 67 31 37  0   67 30 38  0             213295.7071   0.0364  0.050   0.0364 0.22  
2583: 66 29 37  0   66 28 38  0             213375.1710   0.0376  0.050   0.0376 0.22  
2584: 66 29 37  0   66 29 38  0             213375.1710   0.0376  0.050   0.0376 0.28  
2585: 66 30 37  0   66 28 38  0             213375.1710   0.0376  0.050   0.0376 0.28  
2586: 66 30 37  0   66 29 38  0             213375.1710   0.0376  0.050   0.0376 0.22  
2587: 65 28 37  0   65 27 38  0             213451.6524   0.0026  0.050   0.0027 0.22  
2588: 65 28 37  0   65 28 38  0             213451.6524   0.0026  0.050   0.0027 0.28  
2589: 65 29 37  0   65 27 38  0             213451.6524   0.0026  0.050   0.0027 0.28  
2590: 65 29 37  0   65 28 38  0             213451.6524   0.0026  0.050   0.0027 0.22  
2591: 64 27 37  0   64 26 38  0             213525.2918  -0.0113  0.050  -0.0114 0.22  
2592: 64 27 37  0   64 27 38  0             213525.2918  -0.0113  0.050  -0.0114 0.28  
2593: 64 28 37  0   64 26 38  0             213525.2918  -0.0113  0.050  -0.0114 0.28  
2594: 64 28 37  0   64 27 38  0             213525.2918  -0.0113  0.050  -0.0114 0.22  
2595: 63 26 37  0   63 25 38  0             213596.1749  -0.0008  0.050  -0.0008 0.22  
2596: 63 26 37  0   63 26 38  0             213596.1749  -0.0008  0.050  -0.0008 0.28  
2597: 63 27 37  0   63 25 38  0             213596.1749  -0.0008  0.050  -0.0008 0.28  
2598: 63 27 37  0   63 26 38  0             213596.1749  -0.0008  0.050  -0.0008 0.22  
2599: 62 25 37  0   62 24 38  0             213664.3740   0.0262  0.050   0.0263 0.22  
2600: 62 25 37  0   62 25 38  0             213664.3740   0.0262  0.050   0.0263 0.28  
2601: 62 26 37  0   62 24 38  0             213664.3740   0.0262  0.050   0.0263 0.28  
2602: 62 26 37  0   62 25 38  0             213664.3740   0.0262  0.050   0.0263 0.22  
2603: 61 24 37  0   61 23 38  0             213729.8647  -0.0328  0.050  -0.0328 0.22  
2604: 61 24 37  0   61 24 38  0             213729.8647  -0.0328  0.050  -0.0328 0.28  
2605: 61 25 37  0   61 23 38  0             213729.8647  -0.0328  0.050  -0.0328 0.28  
2606: 61 25 37  0   61 24 38  0             213729.8647  -0.0328  0.050  -0.0328 0.22  
2607: 60 23 37  0   60 22 38  0             213792.8901  -0.0120  0.050  -0.0120 0.22  
2608: 60 23 37  0   60 23 38  0             213792.8901  -0.0120  0.050  -0.0120 0.28  
2609: 60 24 37  0   60 22 38  0             213792.8901  -0.0120  0.050  -0.0120 0.28  
2610: 60 24 37  0   60 23 38  0             213792.8901  -0.0120  0.050  -0.0120 0.22  
2611: 59 22 37  0   59 21 38  0             213853.4019  -0.0348  0.050  -0.0349 0.22  
2612: 59 22 37  0   59 22 38  0             213853.4019  -0.0348  0.050  -0.0349 0.28  
2613: 59 23 37  0   59 21 38  0             213853.4019  -0.0348  0.050  -0.0349 0.28  
2614: 59 23 37  0   59 22 38  0             213853.4019  -0.0348  0.050  -0.0349 0.22  
2615: 58 21 37  0   58 20 38  0             213911.5585  -0.0168  0.050  -0.0169 0.31  
2616: 58 22 37  0   58 20 38  0             213911.5585  -0.0168  0.050  -0.0169 0.39  
2617: 58 22 37  0   58 21 38  0             213911.5585  -0.0168  0.050  -0.0169 0.31  
2618: 57 20 37  0   57 19 38  0             213967.3939   0.0040  0.050   0.0040 0.22  
2619: 57 20 37  0   57 20 38  0             213967.3939   0.0040  0.050   0.0040 0.28  
2620: 57 21 37  0   57 19 38  0             213967.3939   0.0040  0.050   0.0040 0.28  
2621: 57 21 37  0   57 20 38  0             213967.3939   0.0040  0.050   0.0040 0.22  
2622: 56 19 37  0   56 18 38  0             214020.9153  -0.0359  0.050  -0.0360 0.22  
2623: 56 19 37  0   56 19 38  0             214020.9153  -0.0359  0.050  -0.0360 0.28  
2624: 56 20 37  0   56 18 38  0             214020.9153  -0.0359  0.050  -0.0360 0.28  
2625: 56 20 37  0   56 19 38  0             214020.9153  -0.0359  0.050  -0.0360 0.22  
2626: 55 18 37  0   55 17 38  0             214072.2952  -0.0333  0.050  -0.0334 0.22  
2627: 55 18 37  0   55 18 38  0             214072.2952  -0.0333  0.050  -0.0334 0.28  
2628: 55 19 37  0   55 17 38  0             214072.2952  -0.0333  0.050  -0.0334 0.28  
2629: 55 19 37  0   55 18 38  0             214072.2952  -0.0333  0.050  -0.0334 0.22  
2630: 15  8  7  0   14  6  8  0             214112.1715  -0.0709  0.050  -0.0654 0.58  
2631: 15  8  7  0   14  7  8  0             214112.1715  -0.0576  0.050  -0.0654 0.42  
2632: 54 17 37  0   54 16 38  0             214121.5810  -0.0085  0.050  -0.0085 0.22  
2633: 54 17 37  0   54 17 38  0             214121.5810  -0.0085  0.050  -0.0085 0.28  
2634: 54 18 37  0   54 16 38  0             214121.5810  -0.0085  0.050  -0.0085 0.28  
2635: 54 18 37  0   54 17 38  0             214121.5810  -0.0085  0.050  -0.0085 0.22  
2636: 20 16  5  0   19 15  4  0             214156.7846   0.0068  0.050               
2637: 53 16 37  0   53 15 38  0             214168.8096   0.0089  0.050   0.0090 0.22  
2638: 53 16 37  0   53 16 38  0             214168.8096   0.0089  0.050   0.0090 0.28  
2639: 53 17 37  0   53 15 38  0             214168.8096   0.0089  0.050   0.0090 0.28  
2640: 53 17 37  0   53 16 38  0             214168.8096   0.0089  0.050   0.0090 0.22  
2641: 52 15 37  0   52 14 38  0             214214.0518   0.0252  0.050   0.0253 0.22  
2642: 52 15 37  0   52 15 38  0             214214.0518   0.0252  0.050   0.0253 0.28  
2643: 52 16 37  0   52 14 38  0             214214.0518   0.0252  0.050   0.0253 0.28  
2644: 52 16 37  0   52 15 38  0             214214.0518   0.0252  0.050   0.0253 0.22  
2645: 51 14 37  0   51 13 38  0             214257.3214  -0.0095  0.050  -0.0095 0.22  
2646: 51 14 37  0   51 14 38  0             214257.3214  -0.0095  0.050  -0.0095 0.28  
2647: 51 15 37  0   51 13 38  0             214257.3214  -0.0095  0.050  -0.0095 0.28  
2648: 51 15 37  0   51 14 38  0             214257.3214  -0.0095  0.050  -0.0095 0.22  
2649: 50 13 37  0   50 12 38  0             214298.7857   0.0098  0.050   0.0098 0.22  
2650: 50 13 37  0   50 13 38  0             214298.7857   0.0098  0.050   0.0098 0.28  
2651: 50 14 37  0   50 12 38  0             214298.7857   0.0098  0.050   0.0098 0.28  
2652: 50 14 37  0   50 13 38  0             214298.7857   0.0098  0.050   0.0098 0.22  
2653: 49 12 37  0   49 11 38  0             214338.4240   0.0017  0.050   0.0017 0.22  
2654: 49 12 37  0   49 12 38  0             214338.4240   0.0017  0.050   0.0017 0.28  
2655: 49 13 37  0   49 11 38  0             214338.4240   0.0017  0.050   0.0017 0.28  
2656: 49 13 37  0   49 12 38  0             214338.4240   0.0017  0.050   0.0017 0.22  
2657: 48 11 37  0   48 10 38  0             214376.3698   0.0403  0.050   0.0403 0.22  
2658: 48 11 37  0   48 11 38  0             214376.3698   0.0403  0.050   0.0403 0.28  
2659: 48 12 37  0   48 10 38  0             214376.3698   0.0403  0.050   0.0403 0.28  
2660: 48 12 37  0   48 11 38  0             214376.3698   0.0403  0.050   0.0403 0.22  
2661: 47 10 37  0   47  9 38  0             214412.5501  -0.0055  0.050  -0.0055 0.22  
2662: 47 10 37  0   47 10 38  0             214412.5501  -0.0055  0.050  -0.0055 0.28  
2663: 47 11 37  0   47  9 38  0             214412.5501  -0.0055  0.050  -0.0055 0.28  
2664: 47 11 37  0   47 10 38  0             214412.5501  -0.0055  0.050  -0.0055 0.22  
2665: 46  9 37  0   46  8 38  0             214447.1296  -0.0279  0.050  -0.0280 0.22  
2666: 46  9 37  0   46  9 38  0             214447.1296  -0.0279  0.050  -0.0280 0.28  
2667: 46 10 37  0   46  8 38  0             214447.1296  -0.0279  0.050  -0.0280 0.28  
2668: 46 10 37  0   46  9 38  0             214447.1296  -0.0279  0.050  -0.0280 0.22  
2669: 45  8 37  0   45  7 38  0             214480.2123   0.0215  0.050   0.0216 0.22  
2670: 45  8 37  0   45  8 38  0             214480.2123   0.0215  0.050   0.0216 0.28  
2671: 45  9 37  0   45  7 38  0             214480.2123   0.0215  0.050   0.0216 0.28  
2672: 45  9 37  0   45  8 38  0             214480.2123   0.0215  0.050   0.0216 0.22  
2673: 44  7 37  0   44  6 38  0             214511.7180   0.0085  0.050   0.0086 0.22  
2674: 44  7 37  0   44  7 38  0             214511.7180   0.0085  0.050   0.0086 0.28  
2675: 44  8 37  0   44  6 38  0             214511.7180   0.0085  0.050   0.0086 0.28  
2676: 44  8 37  0   44  7 38  0             214511.7180   0.0085  0.050   0.0086 0.22  
2677: 43  6 37  0   43  5 38  0             214541.7795   0.0127  0.050   0.0128 0.22  
2678: 43  6 37  0   43  6 38  0             214541.7795   0.0127  0.050   0.0128 0.28  
2679: 43  7 37  0   43  5 38  0             214541.7795   0.0127  0.050   0.0128 0.28  
2680: 43  7 37  0   43  6 38  0             214541.7795   0.0127  0.050   0.0128 0.22  
2681: 42  5 37  0   42  4 38  0             214570.4026  -0.0116  0.050  -0.0116 0.22  
2682: 42  5 37  0   42  5 38  0             214570.4026  -0.0116  0.050  -0.0116 0.28  
2683: 42  6 37  0   42  4 38  0             214570.4026  -0.0116  0.050  -0.0116 0.28  
2684: 42  6 37  0   42  5 38  0             214570.4026  -0.0116  0.050  -0.0116 0.22  
2685: 41  4 37  0   41  3 38  0             214597.7232   0.0207  0.050   0.0208 0.22  
2686: 41  4 37  0   41  4 38  0             214597.7232   0.0207  0.050   0.0208 0.28  
2687: 41  5 37  0   41  3 38  0             214597.7232   0.0207  0.050   0.0208 0.28  
2688: 41  5 37  0   41  4 38  0             214597.7232   0.0207  0.050   0.0208 0.22  
2689: 21 16  6  0   20 15  5  0             214605.0838   0.0071  0.050               
2690: 37  0 37  0   36  0 36  0             214607.6790   0.0058  0.050   0.0058 0.30  
2691: 37  0 37  0   36  1 36  0             214607.6790   0.0058  0.050   0.0058 0.20  
2692: 37  1 37  0   36  0 36  0             214607.6790   0.0058  0.050   0.0058 0.20  
2693: 37  1 37  0   36  1 36  0             214607.6790   0.0058  0.050   0.0058 0.30  
2694: 36  1 35  0   35  1 34  0             214609.6496  -0.0059  0.050  -0.0059 0.30  
2695: 36  1 35  0   35  2 34  0             214609.6496  -0.0059  0.050  -0.0059 0.20  
2696: 36  2 35  0   35  1 34  0             214609.6496  -0.0059  0.050  -0.0059 0.20  
2697: 36  2 35  0   35  2 34  0             214609.6496  -0.0059  0.050  -0.0059 0.30  
2698: 35  2 33  0   34  2 32  0             214611.3228  -0.0209  0.050  -0.0210 0.30  
2699: 35  2 33  0   34  3 32  0             214611.3228  -0.0209  0.050  -0.0210 0.20  
2700: 35  3 33  0   34  2 32  0             214611.3228  -0.0209  0.050  -0.0210 0.20  
2701: 35  3 33  0   34  3 32  0             214611.3228  -0.0209  0.050  -0.0210 0.30  
2702: 34  3 31  0   33  3 30  0             214612.8377  -0.0183  0.050  -0.0184 0.30  
2703: 34  3 31  0   33  4 30  0             214612.8377  -0.0183  0.050  -0.0184 0.20  
2704: 34  4 31  0   33  3 30  0             214612.8377  -0.0183  0.050  -0.0184 0.20  
2705: 34  4 31  0   33  4 30  0             214612.8377  -0.0183  0.050  -0.0184 0.30  
2706: 33  4 29  0   32  4 28  0             214614.3293  -0.0168  0.050  -0.0168 0.30  
2707: 33  4 29  0   32  5 28  0             214614.3293  -0.0168  0.050  -0.0168 0.20  
2708: 33  5 29  0   32  4 28  0             214614.3293  -0.0168  0.050  -0.0168 0.20  
2709: 33  5 29  0   32  5 28  0             214614.3293  -0.0168  0.050  -0.0168 0.30  
2710: 32  5 27  0   31  5 26  0             214616.0027  -0.0239  0.050  -0.0239 0.30  
2711: 32  5 27  0   31  6 26  0             214616.0027  -0.0239  0.050  -0.0239 0.20  
2712: 32  6 27  0   31  5 26  0             214616.0027  -0.0239  0.050  -0.0239 0.20  
2713: 32  6 27  0   31  6 26  0             214616.0027  -0.0239  0.050  -0.0239 0.30  
2714: 31  6 25  0   30  6 24  0             214618.1963  -0.0133  0.050  -0.0133 0.30  
2715: 31  6 25  0   30  7 24  0             214618.1963  -0.0133  0.050  -0.0133 0.20  
2716: 31  7 25  0   30  6 24  0             214618.1963  -0.0133  0.050  -0.0133 0.20  
2717: 31  7 25  0   30  7 24  0             214618.1963  -0.0133  0.050  -0.0133 0.30  
2718: 30  7 23  0   29  7 22  0             214621.3717  -0.0107  0.050  -0.0107 0.30  
2719: 30  7 23  0   29  8 22  0             214621.3717  -0.0107  0.050  -0.0107 0.20  
2720: 30  8 23  0   29  7 22  0             214621.3717  -0.0107  0.050  -0.0107 0.20  
2721: 30  8 23  0   29  8 22  0             214621.3717  -0.0107  0.050  -0.0107 0.30  
2722: 40  3 37  0   40  2 38  0             214623.6792  -0.0013  0.050  -0.0013 0.22  
2723: 40  3 37  0   40  3 38  0             214623.6792  -0.0013  0.050  -0.0013 0.28  
2724: 40  4 37  0   40  2 38  0             214623.6792  -0.0013  0.050  -0.0013 0.28  
2725: 40  4 37  0   40  3 38  0             214623.6792  -0.0013  0.050  -0.0013 0.22  
2726: 29  8 21  0   28  8 20  0             214626.3485  -0.0029  0.050  -0.0029 0.31  
2727: 29  8 21  0   28  9 20  0             214626.3485  -0.0029  0.050  -0.0029 0.19  
2728: 29  9 21  0   28  8 20  0             214626.3485  -0.0029  0.050  -0.0029 0.19  
2729: 29  9 21  0   28  9 20  0             214626.3485  -0.0029  0.050  -0.0029 0.31  
2730: 28  9 19  0   27  9 18  0             214634.5558   0.0215  0.050   0.0216 0.31  
2731: 28  9 19  0   27 10 18  0             214634.5558   0.0215  0.050   0.0216 0.19  
2732: 28 10 19  0   27  9 18  0             214634.5558   0.0215  0.050   0.0216 0.19  
2733: 28 10 19  0   27 10 18  0             214634.5558   0.0215  0.050   0.0216 0.31  
2734: 27 10 17  0   26 10 16  0             214648.5787  -0.0115  0.050  -0.0116 0.31  
2735: 27 10 17  0   26 11 16  0             214648.5787  -0.0115  0.050  -0.0116 0.19  
2736: 27 11 17  0   26 10 16  0             214648.5787  -0.0115  0.050  -0.0116 0.19  
2737: 27 11 17  0   26 11 16  0             214648.5787  -0.0115  0.050  -0.0116 0.31  
2738: 26 11 15  0   25 11 14  0             214673.9186   0.0124  0.050   0.0125 0.31  
2739: 26 11 15  0   25 12 14  0             214673.9186   0.0124  0.050   0.0125 0.19  
2740: 26 12 15  0   25 11 14  0             214673.9186   0.0124  0.050   0.0125 0.19  
2741: 26 12 15  0   25 12 14  0             214673.9186   0.0124  0.050   0.0125 0.31  
2742: 25 12 13  0   24 12 12  0             214722.4882  -0.0018  0.050  -0.0017 0.32  
2743: 25 12 13  0   24 13 12  0             214722.4882  -0.0015  0.050  -0.0017 0.18  
2744: 25 13 13  0   24 12 12  0             214722.4882  -0.0018  0.050  -0.0017 0.18  
2745: 25 13 13  0   24 13 12  0             214722.4882  -0.0015  0.050  -0.0017 0.32  
2746: 24 13 11  0   23 13 10  0             214824.9070  -0.0551  0.050  -0.0004 0.32  
2747: 24 13 11  0   23 14 10  0             214824.9070   0.0650  0.050  -0.0004 0.18  
2748: 24 14 11  0   23 13 10  0             214824.9070  -0.0659  0.050  -0.0004 0.18  
2749: 24 14 11  0   23 14 10  0             214824.9070   0.0542  0.050  -0.0004 0.32  
2750: 22 15  7  0   21 16  6  0             214977.3010   0.0038  0.050               
2751: 23 14  9  0   22 15  8  0             215064.3767  -0.0012  0.050               
2752: 23 15  9  0   22 15  8  0             215067.0969  -0.0075  0.050               
2753: 23 14  9  0   22 14  8  0             215087.2711   0.0142  0.050               
2754: 23 15  9  0   22 14  8  0             215089.9953   0.0119  0.050               
2755: 22 16  7  0   21 16  6  0             215281.9320  -0.0152  0.050               
2756: 16 16  1  0   15 14  2  0             215789.1292  -0.0461  0.050               
2757: 22 21  2  0   21 21  1  0             216247.6891  -0.0354  0.050               
2758: 22 21  1  0   21 21  0  0             216252.1926  -0.0316  0.050               
2759: 22 15  7  0   21 15  6  0             216582.6214   0.0008  0.050               
2760: 22 16  7  0   21 15  6  0             216887.2773   0.0066  0.050               
2761: 22 16  6  0   21 17  5  0             217196.8541   0.0266  0.050               
2762: 23 18  5  0   22 19  4  0             217395.5063  -0.0441  0.050               
2763: 21 17  4  0   20 17  3  0             217795.4578  -0.0216  0.050               
2764: 22 20  3  0   21 20  2  0             218086.2039   0.0033  0.050               
2765: 22 20  2  0   21 20  1  0             218186.0592  -0.0488  0.050               
2766: 19 17  3  0   18 16  2  0             218393.8932  -0.0263  0.050               
2767: 74 36 38  0   74 35 39  0             218487.0909   0.0853  0.050   0.0853 0.23  
2768: 74 36 38  0   74 36 39  0             218487.0909   0.0853  0.050   0.0853 0.27  
2769: 74 37 38  0   74 35 39  0             218487.0909   0.0853  0.050   0.0853 0.27  
2770: 74 37 38  0   74 36 39  0             218487.0909   0.0853  0.050   0.0853 0.23  
2771: 73 35 38  0   73 34 39  0             218583.9468  -0.0064  0.050  -0.0065 0.22  
2772: 73 35 38  0   73 35 39  0             218583.9468  -0.0064  0.050  -0.0065 0.28  
2773: 73 36 38  0   73 34 39  0             218583.9468  -0.0064  0.050  -0.0065 0.28  
2774: 73 36 38  0   73 35 39  0             218583.9468  -0.0064  0.050  -0.0065 0.22  
2775: 70 32 38  0   70 31 39  0             218855.2330   0.0480  0.050   0.0480 0.22  
2776: 70 32 38  0   70 32 39  0             218855.2330   0.0480  0.050   0.0480 0.28  
2777: 70 33 38  0   70 31 39  0             218855.2330   0.0480  0.050   0.0480 0.28  
2778: 70 33 38  0   70 32 39  0             218855.2330   0.0480  0.050   0.0480 0.22  
2779: 69 31 38  0   69 30 39  0             218939.2792  -0.0679  0.050  -0.0680 0.22  
2780: 69 31 38  0   69 31 39  0             218939.2792  -0.0679  0.050  -0.0680 0.28  
2781: 69 32 38  0   69 30 39  0             218939.2792  -0.0679  0.050  -0.0680 0.28  
2782: 69 32 38  0   69 31 39  0             218939.2792  -0.0679  0.050  -0.0680 0.22  
2783: 68 30 38  0   68 29 39  0             219020.4985  -0.0265  0.050  -0.0266 0.22  
2784: 68 30 38  0   68 30 39  0             219020.4985  -0.0265  0.050  -0.0266 0.28  
2785: 68 31 38  0   68 29 39  0             219020.4985  -0.0265  0.050  -0.0266 0.28  
2786: 68 31 38  0   68 30 39  0             219020.4985  -0.0265  0.050  -0.0266 0.22  
2787: 67 29 38  0   67 29 39  0             219098.7735  -0.0265  0.050  -0.0266 0.36  
2788: 67 30 38  0   67 28 39  0             219098.7735  -0.0265  0.050  -0.0266 0.36  
2789: 67 30 38  0   67 29 39  0             219098.7735  -0.0265  0.050  -0.0266 0.29  
2790: 66 28 38  0   66 28 39  0             219174.2533   0.0014  0.050   0.0015 0.36  
2791: 66 29 38  0   66 27 39  0             219174.2533   0.0014  0.050   0.0015 0.36  
2792: 66 29 38  0   66 28 39  0             219174.2533   0.0014  0.050   0.0015 0.29  
2793: 18 15  3  0   17 13  4  0             219215.1651  -0.0318  0.050               
2794: 65 27 38  0   65 26 39  0             219246.9484  -0.0100  0.050  -0.0101 0.22  
2795: 65 27 38  0   65 27 39  0             219246.9484  -0.0100  0.050  -0.0101 0.28  
2796: 65 28 38  0   65 26 39  0             219246.9484  -0.0100  0.050  -0.0101 0.28  
2797: 65 28 38  0   65 27 39  0             219246.9484  -0.0100  0.050  -0.0101 0.22  
2798: 64 26 38  0   64 25 39  0             219316.9940  -0.0024  0.050  -0.0025 0.22  
2799: 64 26 38  0   64 26 39  0             219316.9940  -0.0024  0.050  -0.0025 0.28  
2800: 64 27 38  0   64 25 39  0             219316.9940  -0.0024  0.050  -0.0025 0.28  
2801: 64 27 38  0   64 26 39  0             219316.9940  -0.0024  0.050  -0.0025 0.22  
2802: 63 25 38  0   63 24 39  0             219384.4142  -0.0266  0.050  -0.0267 0.22  
2803: 63 25 38  0   63 25 39  0             219384.4142  -0.0266  0.050  -0.0267 0.28  
2804: 63 26 38  0   63 24 39  0             219384.4142  -0.0266  0.050  -0.0267 0.28  
2805: 63 26 38  0   63 25 39  0             219384.4142  -0.0266  0.050  -0.0267 0.22  
2806: 62 24 38  0   62 23 39  0             219449.3611  -0.0038  0.050  -0.0039 0.22  
2807: 62 24 38  0   62 24 39  0             219449.3611  -0.0038  0.050  -0.0039 0.28  
2808: 62 25 38  0   62 23 39  0             219449.3611  -0.0038  0.050  -0.0039 0.28  
2809: 62 25 38  0   62 24 39  0             219449.3611  -0.0038  0.050  -0.0039 0.22  
2810: 61 23 38  0   61 22 39  0             219511.8739   0.0330  0.050   0.0330 0.22  
2811: 61 23 38  0   61 23 39  0             219511.8739   0.0330  0.050   0.0330 0.28  
2812: 61 24 38  0   61 22 39  0             219511.8739   0.0330  0.050   0.0330 0.28  
2813: 61 24 38  0   61 23 39  0             219511.8739   0.0330  0.050   0.0330 0.22  
2814: 60 22 38  0   60 21 39  0             219571.9479   0.0090  0.050   0.0090 0.22  
2815: 60 22 38  0   60 22 39  0             219571.9479   0.0090  0.050   0.0090 0.28  
2816: 60 23 38  0   60 21 39  0             219571.9479   0.0090  0.050   0.0090 0.28  
2817: 60 23 38  0   60 22 39  0             219571.9479   0.0090  0.050   0.0090 0.22  
2818: 19 17  2  0   18 16  3  0             219584.5226  -0.0144  0.050               
2819: 21 16  5  0   20 16  4  0             219625.9162  -0.0050  0.050               
2820: 59 21 38  0   59 20 39  0             219629.7103  -0.0178  0.050  -0.0178 0.22  
2821: 59 21 38  0   59 21 39  0             219629.7103  -0.0178  0.050  -0.0178 0.28  
2822: 59 22 38  0   59 20 39  0             219629.7103  -0.0178  0.050  -0.0178 0.28  
2823: 59 22 38  0   59 21 39  0             219629.7103  -0.0178  0.050  -0.0178 0.22  
2824: 58 20 38  0   58 19 39  0             219685.2739  -0.0024  0.050  -0.0024 0.22  
2825: 58 20 38  0   58 20 39  0             219685.2739  -0.0024  0.050  -0.0024 0.28  
2826: 58 21 38  0   58 19 39  0             219685.2739  -0.0024  0.050  -0.0024 0.28  
2827: 58 21 38  0   58 20 39  0             219685.2739  -0.0024  0.050  -0.0024 0.22  
2828: 57 19 38  0   57 19 39  0             219738.6433  -0.0064  0.050  -0.0064 0.36  
2829: 57 20 38  0   57 18 39  0             219738.6433  -0.0064  0.050  -0.0064 0.36  
2830: 57 20 38  0   57 19 39  0             219738.6433  -0.0064  0.050  -0.0064 0.28  
2831: 22 17  6  0   21 17  5  0             219770.2610   0.0359  0.050               
2832: 56 18 38  0   56 17 39  0             219789.9022  -0.0110  0.050  -0.0110 0.22  
2833: 56 18 38  0   56 18 39  0             219789.9022  -0.0110  0.050  -0.0110 0.28  
2834: 56 19 38  0   56 17 39  0             219789.9022  -0.0110  0.050  -0.0110 0.28  
2835: 56 19 38  0   56 18 39  0             219789.9022  -0.0110  0.050  -0.0110 0.22  
2836: 55 17 38  0   55 16 39  0             219839.1284  -0.0019  0.050  -0.0020 0.22  
2837: 55 17 38  0   55 17 39  0             219839.1284  -0.0019  0.050  -0.0020 0.28  
2838: 55 18 38  0   55 16 39  0             219839.1284  -0.0019  0.050  -0.0020 0.28  
2839: 55 18 38  0   55 17 39  0             219839.1284  -0.0019  0.050  -0.0020 0.22  
2840: 54 16 38  0   54 15 39  0             219886.3731   0.0095  0.050   0.0095 0.30  
2841: 54 17 38  0   54 15 39  0             219886.3731   0.0095  0.050   0.0095 0.39  
2842: 54 17 38  0   54 16 39  0             219886.3731   0.0095  0.050   0.0095 0.30  
2843: 53 15 38  0   53 15 39  0             219931.6998   0.0262  0.050   0.0262 0.36  
2844: 53 16 38  0   53 14 39  0             219931.6998   0.0262  0.050   0.0262 0.36  
2845: 53 16 38  0   53 15 39  0             219931.6998   0.0262  0.050   0.0262 0.28  
2846: 52 14 38  0   52 13 39  0             219975.1230   0.0027  0.050   0.0027 0.22  
2847: 52 14 38  0   52 14 39  0             219975.1230   0.0027  0.050   0.0027 0.28  
2848: 52 15 38  0   52 13 39  0             219975.1230   0.0027  0.050   0.0027 0.28  
2849: 52 15 38  0   52 14 39  0             219975.1230   0.0027  0.050   0.0027 0.22  
2850: 51 13 38  0   51 12 39  0             220016.7602  -0.0018  0.050  -0.0019 0.22  
2851: 51 13 38  0   51 13 39  0             220016.7602  -0.0018  0.050  -0.0019 0.28  
2852: 51 14 38  0   51 12 39  0             220016.7602  -0.0018  0.050  -0.0019 0.28  
2853: 51 14 38  0   51 13 39  0             220016.7602  -0.0018  0.050  -0.0019 0.22  
2854: 50 12 38  0   50 11 39  0             220056.6585   0.0024  0.050   0.0024 0.22  
2855: 50 12 38  0   50 12 39  0             220056.6585   0.0024  0.050   0.0024 0.28  
2856: 50 13 38  0   50 11 39  0             220056.6585   0.0024  0.050   0.0024 0.28  
2857: 50 13 38  0   50 12 39  0             220056.6585   0.0024  0.050   0.0024 0.22  
2858: 49 11 38  0   49 11 39  0             220094.8679   0.0095  0.050   0.0096 0.36  
2859: 49 12 38  0   49 10 39  0             220094.8679   0.0095  0.050   0.0096 0.36  
2860: 49 12 38  0   49 11 39  0             220094.8679   0.0095  0.050   0.0096 0.28  
2861: 17 14  4  0   16 12  5  0             220117.3799  -0.0298  0.050               
2862: 48 10 38  0   48  9 39  0             220131.4037  -0.0196  0.050  -0.0197 0.22  
2863: 48 10 38  0   48 10 39  0             220131.4037  -0.0196  0.050  -0.0197 0.28  
2864: 48 11 38  0   48  9 39  0             220131.4037  -0.0196  0.050  -0.0197 0.28  
2865: 48 11 38  0   48 10 39  0             220131.4037  -0.0196  0.050  -0.0197 0.22  
2866: 22 19  4  0   21 19  3  0             220140.8809  -0.0119  0.050               
2867: 47  9 38  0   47  8 39  0             220166.4194   0.0143  0.050   0.0144 0.30  
2868: 47  9 38  0   47  9 39  0             220166.4194   0.0143  0.050   0.0144 0.39  
2869: 47 10 38  0   47  9 39  0             220166.4194   0.0143  0.050   0.0144 0.30  
2870: 46  8 38  0   46  7 39  0             220199.8413  -0.0141  0.050  -0.0142 0.22  
2871: 46  8 38  0   46  8 39  0             220199.8413  -0.0141  0.050  -0.0142 0.28  
2872: 46  9 38  0   46  7 39  0             220199.8413  -0.0141  0.050  -0.0142 0.28  
2873: 46  9 38  0   46  8 39  0             220199.8413  -0.0141  0.050  -0.0142 0.22  
2874: 45  7 38  0   45  6 39  0             220231.8306   0.0046  0.050   0.0047 0.22  
2875: 45  7 38  0   45  7 39  0             220231.8306   0.0046  0.050   0.0047 0.28  
2876: 45  8 38  0   45  6 39  0             220231.8306   0.0046  0.050   0.0047 0.28  
2877: 45  8 38  0   45  7 39  0             220231.8306   0.0046  0.050   0.0047 0.22  
2878: 44  6 38  0   44  5 39  0             220262.3849   0.0184  0.050   0.0185 0.22  
2879: 44  6 38  0   44  6 39  0             220262.3849   0.0184  0.050   0.0185 0.28  
2880: 44  7 38  0   44  5 39  0             220262.3849   0.0184  0.050   0.0185 0.28  
2881: 44  7 38  0   44  6 39  0             220262.3849   0.0184  0.050   0.0185 0.22  
2882: 43  5 38  0   43  4 39  0             220291.5212  -0.0045  0.050  -0.0045 0.30  
2883: 43  6 38  0   43  4 39  0             220291.5212  -0.0045  0.050  -0.0045 0.40  
2884: 43  6 38  0   43  5 39  0             220291.5212  -0.0045  0.050  -0.0045 0.30  
2885: 42  4 38  0   42  3 39  0             220319.3638   0.0122  0.050   0.0122 0.30  
2886: 42  4 38  0   42  4 39  0             220319.3638   0.0122  0.050   0.0122 0.40  
2887: 42  5 38  0   42  4 39  0             220319.3638   0.0122  0.050   0.0122 0.30  
2888: 38  0 38  0   37  0 37  0             220329.3310   0.0250  0.050   0.0251 0.30  
2889: 38  0 38  0   37  1 37  0             220329.3310   0.0250  0.050   0.0251 0.20  
2890: 38  1 38  0   37  0 37  0             220329.3310   0.0250  0.050   0.0251 0.20  
2891: 38  1 38  0   37  1 37  0             220329.3310   0.0250  0.050   0.0251 0.30  
2892: 37  1 36  0   36  1 35  0             220331.2968   0.0190  0.050   0.0191 0.30  
2893: 37  1 36  0   36  2 35  0             220331.2968   0.0190  0.050   0.0191 0.20  
2894: 37  2 36  0   36  1 35  0             220331.2968   0.0190  0.050   0.0191 0.20  
2895: 37  2 36  0   36  2 35  0             220331.2968   0.0190  0.050   0.0191 0.30  
2896: 36  2 34  0   35  2 33  0             220332.9425   0.0021  0.050   0.0021 0.30  
2897: 36  2 34  0   35  3 33  0             220332.9425   0.0021  0.050   0.0021 0.20  
2898: 36  3 34  0   35  2 33  0             220332.9425   0.0021  0.050   0.0021 0.20  
2899: 36  3 34  0   35  3 33  0             220332.9425   0.0021  0.050   0.0021 0.30  
2900: 35  3 32  0   34  3 31  0             220334.4124   0.0045  0.050   0.0046 0.38  
2901: 35  4 32  0   34  3 31  0             220334.4124   0.0045  0.050   0.0046 0.25  
2902: 35  4 32  0   34  4 31  0             220334.4124   0.0045  0.050   0.0046 0.38  
2903: 34  4 30  0   33  5 29  0             220335.8390   0.0135  0.050   0.0135 0.28  
2904: 34  5 30  0   33  4 29  0             220335.8390   0.0135  0.050   0.0135 0.28  
2905: 34  5 30  0   33  5 29  0             220335.8390   0.0135  0.050   0.0135 0.43  
2906: 33  5 28  0   32  5 27  0             220337.3863  -0.0039  0.050  -0.0040 0.30  
2907: 33  5 28  0   32  6 27  0             220337.3863  -0.0039  0.050  -0.0040 0.20  
2908: 33  6 28  0   32  5 27  0             220337.3863  -0.0039  0.050  -0.0040 0.20  
2909: 33  6 28  0   32  6 27  0             220337.3863  -0.0039  0.050  -0.0040 0.30  
2910: 32  6 26  0   31  6 25  0             220339.3869   0.0013  0.050   0.0014 0.38  
2911: 32  7 26  0   31  6 25  0             220339.3869   0.0013  0.050   0.0014 0.24  
2912: 32  7 26  0   31  7 25  0             220339.3869   0.0013  0.050   0.0014 0.38  
2913: 31  7 24  0   30  7 23  0             220342.2399  -0.0027  0.050  -0.0027 0.30  
2914: 31  7 24  0   30  8 23  0             220342.2399  -0.0027  0.050  -0.0027 0.20  
2915: 31  8 24  0   30  7 23  0             220342.2399  -0.0027  0.050  -0.0027 0.20  
2916: 31  8 24  0   30  8 23  0             220342.2399  -0.0027  0.050  -0.0027 0.30  
2917: 30  8 22  0   29  8 21  0             220346.6649   0.0076  0.050   0.0076 0.31  
2918: 30  8 22  0   29  9 21  0             220346.6649   0.0076  0.050   0.0076 0.19  
2919: 30  9 22  0   29  8 21  0             220346.6649   0.0076  0.050   0.0076 0.19  
2920: 30  9 22  0   29  9 21  0             220346.6649   0.0076  0.050   0.0076 0.31  
2921: 29  9 20  0   28  9 19  0             220353.8200   0.0024  0.050   0.0024 0.31  
2922: 29  9 20  0   28 10 19  0             220353.8200   0.0024  0.050   0.0024 0.19  
2923: 29 10 20  0   28  9 19  0             220353.8200   0.0024  0.050   0.0024 0.19  
2924: 29 10 20  0   28 10 19  0             220353.8200   0.0024  0.050   0.0024 0.31  
2925: 28 10 18  0   27 10 17  0             220365.8628  -0.0176  0.050  -0.0177 0.31  
2926: 28 10 18  0   27 11 17  0             220365.8628  -0.0176  0.050  -0.0177 0.19  
2927: 28 11 18  0   27 10 17  0             220365.8628  -0.0176  0.050  -0.0177 0.19  
2928: 28 11 18  0   27 11 17  0             220365.8628  -0.0176  0.050  -0.0177 0.31  
2929: 40  2 38  0   40  1 39  0             220371.1585  -0.0292  0.050  -0.0293 0.22  
2930: 40  2 38  0   40  2 39  0             220371.1585  -0.0292  0.050  -0.0293 0.28  
2931: 40  3 38  0   40  1 39  0             220371.1585  -0.0292  0.050  -0.0293 0.28  
2932: 40  3 38  0   40  2 39  0             220371.1585  -0.0292  0.050  -0.0293 0.22  
2933: 27 11 16  0   26 11 15  0             220387.0827   0.0398  0.050   0.0399 0.38  
2934: 27 12 16  0   26 11 15  0             220387.0827   0.0398  0.050   0.0399 0.23  
2935: 27 12 16  0   26 12 15  0             220387.0827   0.0398  0.050   0.0399 0.38  
2936: 26 12 14  0   25 12 13  0             220426.2292   0.0335  0.050   0.0336 0.32  
2937: 26 12 14  0   25 13 13  0             220426.2292   0.0335  0.050   0.0336 0.18  
2938: 26 13 14  0   25 12 13  0             220426.2292   0.0335  0.050   0.0336 0.18  
2939: 26 13 14  0   25 13 13  0             220426.2292   0.0335  0.050   0.0336 0.32  
2940: 25 13 12  0   24 13 11  0             220504.4115  -0.0088  0.050  -0.0039 0.32  
2941: 25 13 12  0   24 14 11  0             220504.4115   0.0019  0.050  -0.0039 0.18  
2942: 25 14 12  0   24 13 11  0             220504.4115  -0.0097  0.050  -0.0039 0.18  
2943: 25 14 12  0   24 14 11  0             220504.4115   0.0010  0.050  -0.0039 0.32  
2944: 24 14 10  0   23 15  9  0             220679.3593   0.1693  0.050  -0.0203 0.34  
2945: 24 15 10  0   23 15  9  0             220679.3593  -0.1180  0.050  -0.0203 0.66  
2946: 24 14 10  0   23 14  9  0             220682.0017   0.0852  0.050  -0.0126 0.66  
2947: 24 15 10  0   23 14  9  0             220682.0017  -0.2022  0.050  -0.0126 0.34  
2948: 23 15  8  0   22 16  7  0             221004.0544  -0.0052  0.050               
2949: 23 16  8  0   22 16  7  0             221049.9395  -0.0190  0.050               
2950: 17 14  4  0   16 11  5  0             221062.9329  -0.0474  0.050               
2951: 19 18  2  0   18 17  1  0             221085.2231   0.0139  0.050               
2952: 19 18  1  0   18 17  2  0             221153.8165   0.0259  0.050               
2953: 22 19  3  0   21 19  2  0             221268.2432  -0.0043  0.050               
2954: 23 15  8  0   22 15  7  0             221308.7248   0.0150  0.050               
2955: 22 18  5  0   21 18  4  0             221316.8105   0.0185  0.050               
2956: 23 16  8  0   22 15  7  0             221354.6213   0.0126  0.050               
2957: 19 16  3  0   18 15  4  0             221395.4268  -0.0268  0.050               
2958: 18 14  4  0   17 13  5  0             221411.8503   0.0504  0.050               
2959: 19 19  1  0   18 18  0  0             223176.1551  -0.0370  0.050               
2960: 19 19  0  0   18 18  1  0             223177.7306  -0.0239  0.050               
2961: 51 12 39  0   51 11 40  0             225774.5158   0.0520  0.050   0.0520 0.22  
2962: 51 12 39  0   51 12 40  0             225774.5158   0.0520  0.050   0.0520 0.28  
2963: 51 13 39  0   51 11 40  0             225774.5158   0.0520  0.050   0.0520 0.28  
2964: 51 13 39  0   51 12 40  0             225774.5158   0.0520  0.050   0.0520 0.22  
2965: 49 10 39  0   49  9 40  0             225850.0020   0.0553  0.050   0.0553 0.30  
2966: 49 11 39  0   49  9 40  0             225850.0020   0.0553  0.050   0.0553 0.39  
2967: 49 11 39  0   49 10 40  0             225850.0020   0.0553  0.050   0.0553 0.30  
2968: 48  9 39  0   48  8 40  0             225885.3923   0.0485  0.050   0.0486 0.22  
2969: 48  9 39  0   48  9 40  0             225885.3923   0.0485  0.050   0.0486 0.28  
2970: 48 10 39  0   48  8 40  0             225885.3923   0.0485  0.050   0.0486 0.28  
2971: 48 10 39  0   48  9 40  0             225885.3923   0.0485  0.050   0.0486 0.22  
2972: 46  7 39  0   46  6 40  0             225951.6985   0.0020  0.050   0.0020 0.22  
2973: 46  7 39  0   46  7 40  0             225951.6985   0.0020  0.050   0.0020 0.28  
2974: 46  8 39  0   46  6 40  0             225951.6985   0.0020  0.050   0.0020 0.28  
2975: 46  8 39  0   46  7 40  0             225951.6985   0.0020  0.050   0.0020 0.22  
2976: 43  4 39  0   43  3 40  0             226040.8537   0.0229  0.050   0.0229 0.22  
2977: 43  4 39  0   43  4 40  0             226040.8537   0.0229  0.050   0.0229 0.28  
2978: 43  5 39  0   43  3 40  0             226040.8537   0.0229  0.050   0.0229 0.28  
2979: 43  5 39  0   43  4 40  0             226040.8537   0.0229  0.050   0.0229 0.22  
2980: 39  0 39  0   38  0 38  0             226050.8677   0.0243  0.050   0.0243 0.30  
2981: 39  0 39  0   38  1 38  0             226050.8677   0.0243  0.050   0.0243 0.20  
2982: 39  1 39  0   38  0 38  0             226050.8677   0.0243  0.050   0.0243 0.20  
2983: 39  1 39  0   38  1 38  0             226050.8677   0.0243  0.050   0.0243 0.30  
2984: 38  1 37  0   37  1 36  0             226052.8189   0.0142  0.050   0.0143 0.30  
2985: 38  1 37  0   37  2 36  0             226052.8189   0.0142  0.050   0.0143 0.20  
2986: 38  2 37  0   37  1 36  0             226052.8189   0.0142  0.050   0.0143 0.20  
2987: 38  2 37  0   37  2 36  0             226052.8189   0.0142  0.050   0.0143 0.30  
2988: 37  2 35  0   36  2 34  0             226054.4486   0.0062  0.050   0.0062 0.38  
2989: 37  3 35  0   36  2 34  0             226054.4486   0.0062  0.050   0.0062 0.25  
2990: 37  3 35  0   36  3 34  0             226054.4486   0.0062  0.050   0.0062 0.38  
2991: 36  3 33  0   35  3 32  0             226055.8845   0.0183  0.050   0.0184 0.38  
2992: 36  3 33  0   35  4 32  0             226055.8845   0.0183  0.050   0.0184 0.25  
2993: 36  4 33  0   35  4 32  0             226055.8845   0.0183  0.050   0.0184 0.38  
2994: 35  4 31  0   34  4 30  0             226057.2270   0.0127  0.050   0.0128 0.60  
2995: 35  5 31  0   34  4 30  0             226057.2270   0.0127  0.050   0.0128 0.40  
2996: 34  5 29  0   33  5 28  0             226058.6913   0.0209  0.050   0.0210 0.61  
2997: 34  6 29  0   33  5 28  0             226058.6913   0.0209  0.050   0.0210 0.39  
2998: 33  6 27  0   32  6 26  0             226060.4931   0.0001  0.050   0.0001 0.30  
2999: 33  6 27  0   32  7 26  0             226060.4931   0.0001  0.050   0.0001 0.20  
3000: 33  7 27  0   32  6 26  0             226060.4931   0.0001  0.050   0.0001 0.20  
3001: 33  7 27  0   32  7 26  0             226060.4931   0.0001  0.050   0.0001 0.30  
3002: 32  7 25  0   31  7 24  0             226063.0995   0.0321  0.050   0.0321 0.30  
3003: 32  7 25  0   31  8 24  0             226063.0995   0.0321  0.050   0.0321 0.20  
3004: 32  8 25  0   31  7 24  0             226063.0995   0.0321  0.050   0.0321 0.20  
3005: 32  8 25  0   31  8 24  0             226063.0995   0.0321  0.050   0.0321 0.30  
3006: 31  8 23  0   30  8 22  0             226067.0084   0.0092  0.050   0.0093 0.31  
3007: 31  8 23  0   30  9 22  0             226067.0084   0.0092  0.050   0.0093 0.19  
3008: 31  9 23  0   30  8 22  0             226067.0084   0.0092  0.050   0.0093 0.19  
3009: 31  9 23  0   30  9 22  0             226067.0084   0.0092  0.050   0.0093 0.31  
3010: 30  9 21  0   29  9 20  0             226073.2929  -0.0027  0.050  -0.0027 0.31  
3011: 30  9 21  0   29 10 20  0             226073.2929  -0.0027  0.050  -0.0027 0.19  
3012: 30 10 21  0   29  9 20  0             226073.2929  -0.0027  0.050  -0.0027 0.19  
3013: 30 10 21  0   29 10 20  0             226073.2929  -0.0027  0.050  -0.0027 0.31  
3014: 29 10 19  0   28 10 18  0             226083.7219  -0.0089  0.050  -0.0090 0.31  
3015: 29 10 19  0   28 11 18  0             226083.7219  -0.0089  0.050  -0.0090 0.19  
3016: 29 11 19  0   28 10 18  0             226083.7219  -0.0089  0.050  -0.0090 0.19  
3017: 29 11 19  0   28 11 18  0             226083.7219  -0.0089  0.050  -0.0090 0.31  
3018: 28 11 17  0   27 11 16  0             226101.6493   0.0149  0.050   0.0150 0.31  
3019: 28 11 17  0   27 12 16  0             226101.6493   0.0149  0.050   0.0150 0.19  
3020: 28 12 17  0   27 11 16  0             226101.6493   0.0149  0.050   0.0150 0.19  
3021: 28 12 17  0   27 12 16  0             226101.6493   0.0149  0.050   0.0150 0.31  
3022: 27 12 15  0   26 12 14  0             226133.7285  -0.0220  0.050  -0.0220 0.31  
3023: 27 12 15  0   26 13 14  0             226133.7285  -0.0220  0.050  -0.0220 0.19  
3024: 27 13 15  0   26 12 14  0             226133.7285  -0.0220  0.050  -0.0220 0.19  
3025: 27 13 15  0   26 13 14  0             226133.7285  -0.0220  0.050  -0.0220 0.31  
3026: 26 13 13  0   25 13 12  0             226195.1518   0.0152  0.050   0.0158 0.39  
3027: 26 13 13  0   25 14 12  0             226195.1518   0.0161  0.050   0.0158 0.22  
3028: 26 14 13  0   25 14 12  0             226195.1518   0.0160  0.050   0.0158 0.39  
3029: 25 14 11  0   24 14 10  0             226324.3091  -0.1379  0.050  -0.0079 0.33  
3030: 25 14 11  0   24 15 10  0             226324.3091   0.1495  0.050  -0.0079 0.17  
3031: 25 15 11  0   24 14 10  0             226324.3091  -0.1653  0.050  -0.0079 0.17  
3032: 25 15 11  0   24 15 10  0             226324.3091   0.1220  0.050  -0.0079 0.33  
3033: 24 15  9  0   23 16  8  0             226618.6818   0.0419  0.050               
3034: 24 16  9  0   23 16  8  0             226624.5219   0.0165  0.050               
3035: 24 15  9  0   23 15  8  0             226664.5187  -0.0199  0.050               
3036: 24 16  9  0   23 15  8  0             226670.3960  -0.0082  0.050               
3037: 23 17  7  0   22 17  6  0             226726.2168   0.0122  0.050               
3038: 22 18  4  0   21 18  3  0             226966.9823  -0.0139  0.050               
3039: 23 21  2  0   22 21  1  0             227874.5871   0.0079  0.050               
3040: 23 16  7  0   22 16  6  0             228756.7549   0.0278  0.050               
--------------------------------------------------------------------------------

PARAMETERS IN FIT (values truncated and Nlines statistics):

        1000000            A  /MHz         5900.87803(15)                      1
        2000000            B  /MHz         5558.51867(13)                      2
        3000000            C  /MHz         2861.71055(15)                      3
          20000           DJ  /kHz            0.61614(10)                      4
         110000          DJK  /kHz           -0.13465(38)                      5
         200000           DK  /kHz            0.79533(46)                      6
        4010000           dJ  /kHz            0.256471(36)                     7
        4100000           dK  /kHz            0.55297(13)                      8
          30000           HJ  /Hz           [ 0.0002246]                       9
         120000          HJK  /Hz           [ 0.0000499]                      10
         210000          HKJ  /Hz           [-0.0011956]                      11
         300000           HK  /Hz           [ 0.0014322]                      12
        4020000           hJ  /Hz           [ 0.000112]                       13
        4110000          hJK  /Hz           [ 0.0002456]                      14
        4200000           hK  /Hz           [ 0.0010437]                      15
              0         E_gs  /MHz          [ 0.]                             16

 MICROWAVE AVG =       -0.000064 MHz, IR AVG =        0.00000                 
 MICROWAVE RMS =        0.032910 MHz, IR RMS =        0.00000                 
 END OF ITERATION  1 OLD, NEW RMS ERROR=        0.63966         0.63966       

  distinct frequency lines in fit:   998
       distinct parameters of fit:     8

MICROWAVE       lines fitted       lines    lines      RMS      RMS ERROR    J range  Ka range    freq. range
            total   dv=0 dv.ne.0   UNFITTD  e>900
v"= 0        998    998      0        0      0       0.032900     0.63946     1  79    0  46    18705   228757
--------------------------------------------------------------------------------------------
total:       998    998      0        0      0       0.032900     0.63946

NOTE: the RMS values above are for Nlines statistics, but the 'total' values may differ slightly from
      those in the .FIT file since the o-c values for this evaluation are as rounded in the .FIT.


 PARAMETERS IN FIT WITH STANDARD ERRORS ON THOSE THAT ARE FITTED:
 (values rounded and degrees of freedom, Ndegf=Nlines-Nconst, statistics)

        1000000            A  /MHz       5900.878036(93)                       1
        2000000            B  /MHz       5558.518673(85)                       2
        3000000            C  /MHz       2861.710557(93)                       3
          20000           DJ  /kHz          0.616141(66)                       4
         110000          DJK  /kHz         -0.13465(24)                        5
         200000           DK  /kHz          0.79533(30)                        6
        4010000           dJ  /kHz          0.256471(23)                       7
        4100000           dK  /kHz          0.552970(83)                       8
          30000           HJ  /Hz           [ 0.0002246]                       9
         120000          HJK  /Hz           [ 0.0000499]                      10
         210000          HKJ  /Hz           [-0.0011956]                      11
         300000           HK  /Hz           [ 0.0014322]                      12
        4020000           hJ  /Hz           [ 0.000112]                       13
        4110000          hJK  /Hz           [ 0.0002456]                      14
        4200000           hK  /Hz           [ 0.0010437]                      15
              0         E_gs  /MHz          [ 0.]                             16

 CORRELATION COEFFICIENTS, C.ij:

           A        B        C        -DJ      -DJK     -DK      -dJ      -dK     

A           1.0000
B           0.5187   1.0000
C           0.4498   0.4962   1.0000
-DJ        -0.2565  -0.7265  -0.6739   1.0000
-DJK       -0.2955   0.0427   0.0633  -0.4417   1.0000
-DK         0.0778   0.1641  -0.0011   0.1280  -0.8366   1.0000
-dJ         0.2078  -0.4341   0.2306   0.4714  -0.5483   0.1361   1.0000
-dK        -0.0641   0.0696  -0.1705  -0.2456   0.8493  -0.8632  -0.5522   1.0000

 Mean value of |C.ij|, i.ne.j =   0.3577
 Mean value of  C.ij,  i.ne.j =  -0.0787


 No correlations with absolute value greater than 0.9950


 Worst fitted lines (obs-calc/error):

  1557:    2.0       1665:   -2.0       1641:   -1.9       1799:   -1.9
  1569:   -1.9         24:    1.8        484:   -1.8       1724:    1.8
   397:    1.7       1535:    1.7       1732:   -1.7        844:    1.7
   914:   -1.7        782:    1.7        686:    1.7       2767:    1.7
   223:   -1.7       1809:   -1.7       2123:   -1.6          1:    1.6
  1624:   -1.6       2277:    1.6       2534:    1.6        774:    1.6
  2391:   -1.6          3:    1.6       2312:    1.6       1812:    1.6
   837:    1.6        906:    1.6        338:    1.5       1408:   -1.5
    52:    1.5       2442:   -1.5        848:    1.5       2269:   -1.5
   946:    1.5       1184:    1.5       1198:   -1.5       1637:   -1.4
  2546:    1.4       1004:   -1.4       1054:   -1.4       1744:    1.4
  1218:   -1.4       1303:   -1.4       2779:   -1.4        577:    1.3
   822:   -1.3       1565:   -1.3

  1557: 36  4 32  0   36  3 33  0             185987.0518   0.0984  0.050   0.0984 0.22
  1665: 61 28 33  0   61 27 34  0             190539.5107  -0.0982  0.050  -0.0982 0.22
  1641: 69 36 33  0   69 35 34  0             189771.1632  -0.0969  0.050  -0.0969 0.23
  1799: 23 10 13  0   22 10 12  0             191790.4720  -0.0964  0.050  -0.0964 0.31
  1569: 30  2 28  0   29  2 27  0             186001.9337  -0.0951  0.050  -0.0951 0.30
    24: 19  4 15  0   18  4 14  0             134506.6133   0.0893  0.050   0.0894 0.30
   484: 17 10  8  0   16  9  7  0             151824.9374  -0.0892  0.050
  1724: 44 11 33  0   44 10 34  0             191498.2826   0.0877  0.050   0.0877 0.22
   397: 40 14 26  0   40 13 27  0             151319.6134   0.0871  0.050   0.0872 0.22
  1535: 19 14  5  0   18 15  4  0             185823.2873   0.0870  0.050
                                           _____________________________________
__________________________________________/ SPFIT output reformatted with PIFORM
