# Supplementary material for: Precise Semi-Experimental Equilibrium (r e SE) Structure of Pyridine from 32 Isotopologues: Accurate Assessment of the Effect of Nitrogen-Atom Substitution in Aromatic Rings
Source: J Phys Chem A. 2025 Nov 7;129(46):10737–50. doi: 10.1021/acs.jpca.5c07184 (PMC12641475; doi:10.1021/acs.jpca.5c07184)
Supplement: Supplementary file 2 [file jp5c07184_si_002.zip › Supplementary Information/LSF/pyridine-D3-13C2_SI.res]

 Pyridine-d5 g.s.                           Wed Apr 05Sat Jul 06 19:47:23 2024

-------------------------------------------------------------------------------------=========
                                              obs         o-c     error     blends     Notes
                                                                         o-c      wt
    / instead of : below denotes (o-c)>3*err
-------------------------------------------------------------------------------------=========
   1: 24  1 24  0   23  0 23  0             138686.0880  -0.0469  0.050  -0.0469 0.26  
   2: 24  1 24  0   23  1 23  0             138686.0880  -0.0469  0.050  -0.0469 0.24  
   3: 24  0 24  0   23  1 23  0             138686.0880  -0.0469  0.050  -0.0469 0.26  
   4: 24  0 24  0   23  0 23  0             138686.0880  -0.0469  0.050  -0.0469 0.24  
   5: 21  3 18  0   20  3 17  0             138692.4541   0.0352  0.050   0.0352 0.24  
   6: 21  4 18  0   20  4 17  0             138692.4541   0.0352  0.050   0.0352 0.24  
   7: 21  4 18  0   20  3 17  0             138692.4541   0.0352  0.050   0.0352 0.26  
   8: 21  3 18  0   20  4 17  0             138692.4541   0.0352  0.050   0.0352 0.26  
   9: 20  5 16  0   19  5 15  0             138694.8504  -0.0063  0.050  -0.0063 0.24  
  10: 20  4 16  0   19  5 15  0             138694.8504  -0.0063  0.050  -0.0063 0.26  
  11: 20  5 16  0   19  4 15  0             138694.8504  -0.0063  0.050  -0.0063 0.26  
  12: 20  4 16  0   19  4 15  0             138694.8504  -0.0063  0.050  -0.0063 0.24  
  13: 19  5 14  0   18  5 13  0             138698.2338   0.0154  0.050   0.0154 0.24  
  14: 19  6 14  0   18  5 13  0             138698.2338   0.0154  0.050   0.0154 0.26  
  15: 19  5 14  0   18  6 13  0             138698.2338   0.0154  0.050   0.0154 0.26  
  16: 19  6 14  0   18  6 13  0             138698.2338   0.0154  0.050   0.0154 0.24  
  17: 25  1 25  0   24  0 24  0             144346.2475   0.0167  0.050   0.0167 0.26  
  18: 25  0 25  0   24  0 24  0             144346.2475   0.0167  0.050   0.0167 0.24  
  19: 25  0 25  0   24  1 24  0             144346.2475   0.0167  0.050   0.0167 0.26  
  20: 25  1 25  0   24  1 24  0             144346.2475   0.0167  0.050   0.0167 0.24  
  21: 24  1 23  0   23  1 22  0             144348.4468   0.0786  0.050   0.0787 0.24  
  22: 24  1 23  0   23  2 22  0             144348.4468   0.0786  0.050   0.0787 0.26  
  23: 24  2 23  0   23  2 22  0             144348.4468   0.0786  0.050   0.0787 0.24  
  24: 24  2 23  0   23  1 22  0             144348.4468   0.0786  0.050   0.0787 0.26  
  25: 23  2 21  0   22  2 20  0             144350.3960   0.0196  0.050   0.0196 0.24  
  26: 23  2 21  0   22  3 20  0             144350.3960   0.0196  0.050   0.0196 0.26  
  27: 23  3 21  0   22  3 20  0             144350.3960   0.0196  0.050   0.0196 0.24  
  28: 23  3 21  0   22  2 20  0             144350.3960   0.0196  0.050   0.0196 0.26  
  29: 21  5 17  0   20  4 16  0             144354.6383  -0.0688  0.050  -0.0688 0.26  
  30: 21  5 17  0   20  5 16  0             144354.6383  -0.0688  0.050  -0.0688 0.24  
  31: 21  4 17  0   20  5 16  0             144354.6383  -0.0688  0.050  -0.0688 0.26  
  32: 21  4 17  0   20  4 16  0             144354.6383  -0.0688  0.050  -0.0688 0.24  
  33: 19  7 13  0   18  7 12  0             144362.5791   0.0022  0.050   0.0022 0.24  
  34: 19  6 13  0   18  6 12  0             144362.5791   0.0022  0.050   0.0022 0.24  
  35: 19  7 13  0   18  6 12  0             144362.5791   0.0022  0.050   0.0022 0.26  
  36: 19  6 13  0   18  7 12  0             144362.5791   0.0022  0.050   0.0022 0.26  
  37: 26  1 26  0   25  0 25  0             150006.2543  -0.0104  0.050  -0.0105 0.26  
  38: 26  0 26  0   25  1 25  0             150006.2543  -0.0104  0.050  -0.0105 0.26  
  39: 26  0 26  0   25  0 25  0             150006.2543  -0.0104  0.050  -0.0105 0.24  
  40: 26  1 26  0   25  1 25  0             150006.2543  -0.0104  0.050  -0.0105 0.24  
  41: 25  2 24  0   24  1 23  0             150008.3710  -0.0185  0.050  -0.0185 0.26  
  42: 25  1 24  0   24  1 23  0             150008.3710  -0.0185  0.050  -0.0185 0.24  
  43: 25  1 24  0   24  2 23  0             150008.3710  -0.0185  0.050  -0.0185 0.26  
  44: 25  2 24  0   24  2 23  0             150008.3710  -0.0185  0.050  -0.0185 0.24  
  45: 24  2 22  0   23  3 21  0             150010.3422  -0.0257  0.050  -0.0257 0.26  
  46: 24  2 22  0   23  2 21  0             150010.3422  -0.0257  0.050  -0.0257 0.24  
  47: 24  3 22  0   23  3 21  0             150010.3422  -0.0257  0.050  -0.0257 0.24  
  48: 24  3 22  0   23  2 21  0             150010.3422  -0.0257  0.050  -0.0257 0.26  
  49: 23  4 20  0   22  3 19  0             150012.2529  -0.0851  0.050  -0.0852 0.26  
  50: 23  3 20  0   22  3 19  0             150012.2529  -0.0851  0.050  -0.0852 0.24  
  51: 23  3 20  0   22  4 19  0             150012.2529  -0.0851  0.050  -0.0852 0.26  
  52: 23  4 20  0   22  4 19  0             150012.2529  -0.0851  0.050  -0.0852 0.24  
  53: 19  8 12  0   18  7 11  0             150029.0045  -0.0128  0.050  -0.0129 0.25  
  54: 19  7 12  0   18  7 11  0             150029.0045  -0.0128  0.050  -0.0129 0.25  
  55: 19  7 12  0   18  8 11  0             150029.0045  -0.0128  0.050  -0.0129 0.25  
  56: 19  8 12  0   18  8 11  0             150029.0045  -0.0128  0.050  -0.0129 0.25  
  57: 24  4 21  0   23  3 20  0             155672.1420  -0.0697  0.050  -0.0698 0.26  
  58: 24  4 21  0   23  4 20  0             155672.1420  -0.0697  0.050  -0.0698 0.24  
  59: 24  3 21  0   23  4 20  0             155672.1420  -0.0697  0.050  -0.0698 0.26  
  60: 24  3 21  0   23  3 20  0             155672.1420  -0.0697  0.050  -0.0698 0.24  
  61: 21  7 15  0   20  7 14  0             155680.6381   0.0492  0.050   0.0492 0.24  
  62: 21  6 15  0   20  7 14  0             155680.6381   0.0492  0.050   0.0492 0.26  
  63: 21  7 15  0   20  6 14  0             155680.6381   0.0492  0.050   0.0492 0.26  
  64: 21  6 15  0   20  6 14  0             155680.6381   0.0492  0.050   0.0492 0.24  
  65: 27  2 26  0   26  1 25  0             161328.1836  -0.0547  0.050  -0.0548 0.26  
  66: 27  2 26  0   26  2 25  0             161328.1836  -0.0547  0.050  -0.0548 0.24  
  67: 27  1 26  0   26  1 25  0             161328.1836  -0.0547  0.050  -0.0548 0.24  
  68: 27  1 26  0   26  2 25  0             161328.1836  -0.0547  0.050  -0.0548 0.26  
  69: 26  2 24  0   25  2 23  0             161330.2126   0.0524  0.050   0.0524 0.24  
  70: 26  3 24  0   25  2 23  0             161330.2126   0.0524  0.050   0.0524 0.26  
  71: 26  3 24  0   25  3 23  0             161330.2126   0.0524  0.050   0.0524 0.24  
  72: 26  2 24  0   25  3 23  0             161330.2126   0.0524  0.050   0.0524 0.26  
  73: 25  4 22  0   24  4 21  0             161332.0565   0.0330  0.050   0.0330 0.24  
  74: 25  3 22  0   24  4 21  0             161332.0565   0.0330  0.050   0.0330 0.26  
  75: 25  4 22  0   24  3 21  0             161332.0565   0.0330  0.050   0.0330 0.26  
  76: 25  3 22  0   24  3 21  0             161332.0565   0.0330  0.050   0.0330 0.24  
  77: 22  7 16  0   21  6 15  0             161339.8046   0.0746  0.050   0.0746 0.26  
  78: 22  7 16  0   21  7 15  0             161339.8046   0.0746  0.050   0.0746 0.24  
  79: 22  6 16  0   21  6 15  0             161339.8046   0.0746  0.050   0.0746 0.24  
  80: 22  6 16  0   21  7 15  0             161339.8046   0.0746  0.050   0.0746 0.26  
  81: 29  1 29  0   28  0 28  0             166985.9459  -0.0267  0.050  -0.0267 0.26  
  82: 29  0 29  0   28  0 28  0             166985.9459  -0.0267  0.050  -0.0267 0.24  
  83: 29  1 29  0   28  1 28  0             166985.9459  -0.0267  0.050  -0.0267 0.24  
  84: 29  0 29  0   28  1 28  0             166985.9459  -0.0267  0.050  -0.0267 0.26  
  85: 27  3 25  0   26  2 24  0             166990.0189   0.0634  0.050   0.0634 0.26  
  86: 27  3 25  0   26  3 24  0             166990.0189   0.0634  0.050   0.0634 0.24  
  87: 27  2 25  0   26  2 24  0             166990.0189   0.0634  0.050   0.0634 0.24  
  88: 27  2 25  0   26  3 24  0             166990.0189   0.0634  0.050   0.0634 0.26  
  89: 25  4 21  0   24  4 20  0             166993.7499   0.0856  0.050   0.0856 0.24  
  90: 25  4 21  0   24  5 20  0             166993.7499   0.0856  0.050   0.0856 0.26  
  91: 25  5 21  0   24  5 20  0             166993.7499   0.0856  0.050   0.0856 0.24  
  92: 25  5 21  0   24  4 20  0             166993.7499   0.0856  0.050   0.0856 0.26  
  93: 24  6 19  0   23  6 18  0             166995.8149  -0.0786  0.050  -0.0786 0.24  
  94: 24  5 19  0   23  5 18  0             166995.8149  -0.0786  0.050  -0.0786 0.24  
  95: 24  6 19  0   23  5 18  0             166995.8149  -0.0786  0.050  -0.0786 0.26  
  96: 24  5 19  0   23  6 18  0             166995.8149  -0.0786  0.050  -0.0786 0.26  
  97: 23  7 17  0   22  7 16  0             166998.8480  -0.0571  0.050  -0.0572 0.24  
  98: 23  7 17  0   22  6 16  0             166998.8480  -0.0571  0.050  -0.0572 0.26  
  99: 23  6 17  0   22  6 16  0             166998.8480  -0.0571  0.050  -0.0572 0.24  
 100: 23  6 17  0   22  7 16  0             166998.8480  -0.0571  0.050  -0.0572 0.26  
 101: 22  7 15  0   21  8 14  0             167003.6325   0.0578  0.050   0.0578 0.26  
 102: 22  8 15  0   21  8 14  0             167003.6325   0.0578  0.050   0.0578 0.24  
 103: 22  7 15  0   21  7 14  0             167003.6325   0.0578  0.050   0.0578 0.24  
 104: 22  8 15  0   21  7 14  0             167003.6325   0.0578  0.050   0.0578 0.26  
 105: 29  1 28  0   28  1 27  0             172647.7371  -0.0746  0.050  -0.0747 0.24  
 106: 29  2 28  0   28  2 27  0             172647.7371  -0.0746  0.050  -0.0747 0.24  
 107: 29  2 28  0   28  1 27  0             172647.7371  -0.0746  0.050  -0.0747 0.26  
 108: 29  1 28  0   28  2 27  0             172647.7371  -0.0746  0.050  -0.0747 0.26  
 109: 28  3 26  0   27  2 25  0             172649.7634   0.0832  0.050   0.0833 0.26  
 110: 28  2 26  0   27  3 25  0             172649.7634   0.0832  0.050   0.0833 0.26  
 111: 28  2 26  0   27  2 25  0             172649.7634   0.0832  0.050   0.0833 0.24  
 112: 28  3 26  0   27  3 25  0             172649.7634   0.0832  0.050   0.0833 0.24  
 113: 21  9 12  0   20  9 11  0             172682.1950  -0.0934  0.050  -0.0935 0.25  
 114: 21  9 12  0   20 10 11  0             172682.1950  -0.0934  0.050  -0.0935 0.25  
 115: 21 10 12  0   20  9 11  0             172682.1950  -0.0934  0.050  -0.0935 0.25  
 116: 21 10 12  0   20 10 11  0             172682.1950  -0.0934  0.050  -0.0935 0.25  
 117: 31  1 31  0   30  0 30  0             178305.4162  -0.0086  0.050  -0.0087 0.26  
 118: 31  1 31  0   30  1 30  0             178305.4162  -0.0086  0.050  -0.0087 0.24  
 119: 31  0 31  0   30  1 30  0             178305.4162  -0.0086  0.050  -0.0087 0.26  
 120: 31  0 31  0   30  0 30  0             178305.4162  -0.0086  0.050  -0.0087 0.24  
 121: 30  2 29  0   29  1 28  0             178307.5100   0.0207  0.050   0.0208 0.26  
 122: 30  1 29  0   29  2 28  0             178307.5100   0.0207  0.050   0.0208 0.26  
 123: 30  1 29  0   29  1 28  0             178307.5100   0.0207  0.050   0.0208 0.24  
 124: 30  2 29  0   29  2 28  0             178307.5100   0.0207  0.050   0.0208 0.24  
 125: 29  3 27  0   28  3 26  0             178309.3339   0.0022  0.050   0.0023 0.24  
 126: 29  3 27  0   28  2 26  0             178309.3339   0.0022  0.050   0.0023 0.26  
 127: 29  2 27  0   28  2 26  0             178309.3339   0.0022  0.050   0.0023 0.24  
 128: 29  2 27  0   28  3 26  0             178309.3339   0.0022  0.050   0.0023 0.26  
 129: 23  9 15  0   22  8 14  0             178326.8259   0.0094  0.050   0.0095 0.25  
 130: 23  8 15  0   22  8 14  0             178326.8259   0.0094  0.050   0.0095 0.25  
 131: 23  9 15  0   22  9 14  0             178326.8259   0.0094  0.050   0.0095 0.25  
 132: 23  8 15  0   22  9 14  0             178326.8259   0.0094  0.050   0.0095 0.25  
 133: 22 10 13  0   21  9 12  0             178337.5910   0.0400  0.050   0.0401 0.25  
 134: 22 10 13  0   21 10 12  0             178337.5910   0.0400  0.050   0.0401 0.25  
 135: 22  9 13  0   21 10 12  0             178337.5910   0.0400  0.050   0.0401 0.25  
 136: 22  9 13  0   21  9 12  0             178337.5910   0.0400  0.050   0.0401 0.25  
 137: 32  1 32  0   31  0 31  0             183965.0659   0.0279  0.050   0.0280 0.26  
 138: 32  0 32  0   31  0 31  0             183965.0659   0.0279  0.050   0.0280 0.24  
 139: 32  0 32  0   31  1 31  0             183965.0659   0.0279  0.050   0.0280 0.26  
 140: 32  1 32  0   31  1 31  0             183965.0659   0.0279  0.050   0.0280 0.24  
 141: 31  2 30  0   30  1 29  0             183967.0235  -0.0669  0.050  -0.0669 0.26  
 142: 31  2 30  0   30  2 29  0             183967.0235  -0.0669  0.050  -0.0669 0.24  
 143: 31  1 30  0   30  2 29  0             183967.0235  -0.0669  0.050  -0.0669 0.26  
 144: 31  1 30  0   30  1 29  0             183967.0235  -0.0669  0.050  -0.0669 0.24  
 145: 30  3 28  0   29  3 27  0             183968.9635   0.0560  0.050   0.0561 0.24  
 146: 30  3 28  0   29  2 27  0             183968.9635   0.0560  0.050   0.0561 0.26  
 147: 30  2 28  0   29  3 27  0             183968.9635   0.0560  0.050   0.0561 0.26  
 148: 30  2 28  0   29  2 27  0             183968.9635   0.0560  0.050   0.0561 0.24  
 149: 29  4 26  0   28  4 25  0             183970.6100   0.0234  0.050   0.0234 0.24  
 150: 29  4 26  0   28  3 25  0             183970.6100   0.0234  0.050   0.0234 0.26  
 151: 29  3 26  0   28  3 25  0             183970.6100   0.0234  0.050   0.0234 0.24  
 152: 29  3 26  0   28  4 25  0             183970.6100   0.0234  0.050   0.0234 0.26  
 153: 28  5 24  0   27  5 23  0             183972.2636   0.0083  0.050   0.0083 0.24  
 154: 28  5 24  0   27  4 23  0             183972.2636   0.0083  0.050   0.0083 0.26  
 155: 28  4 24  0   27  5 23  0             183972.2636   0.0083  0.050   0.0083 0.26  
 156: 28  4 24  0   27  4 23  0             183972.2636   0.0083  0.050   0.0083 0.24  
 157: 27  5 22  0   26  6 21  0             183974.0590  -0.0371  0.050  -0.0372 0.26  
 158: 27  5 22  0   26  5 21  0             183974.0590  -0.0371  0.050  -0.0372 0.24  
 159: 27  6 22  0   26  6 21  0             183974.0590  -0.0371  0.050  -0.0372 0.24  
 160: 27  6 22  0   26  5 21  0             183974.0590  -0.0371  0.050  -0.0372 0.26  
 161: 25  8 18  0   24  7 17  0             183979.6575   0.0126  0.050   0.0126 0.26  
 162: 25  7 18  0   24  8 17  0             183979.6575   0.0126  0.050   0.0126 0.26  
 163: 25  8 18  0   24  8 17  0             183979.6575   0.0126  0.050   0.0126 0.24  
 164: 25  7 18  0   24  7 17  0             183979.6575   0.0126  0.050   0.0126 0.24  
 165: 23 10 14  0   22 10 13  0             183993.7295   0.0362  0.050   0.0363 0.25  
 166: 23  9 14  0   22 10 13  0             183993.7295   0.0362  0.050   0.0363 0.25  
 167: 23  9 14  0   22  9 13  0             183993.7295   0.0362  0.050   0.0363 0.25  
 168: 23 10 14  0   22  9 13  0             183993.7295   0.0362  0.050   0.0363 0.25  
 169: 33  1 33  0   32  1 32  0             189624.6124   0.0401  0.050   0.0401 0.24  
 170: 33  0 33  0   32  0 32  0             189624.6124   0.0401  0.050   0.0401 0.24  
 171: 33  1 33  0   32  0 32  0             189624.6124   0.0401  0.050   0.0401 0.26  
 172: 33  0 33  0   32  1 32  0             189624.6124   0.0401  0.050   0.0401 0.26  
 173: 32  1 31  0   31  1 30  0             189626.6703   0.0572  0.050   0.0572 0.24  
 174: 32  2 31  0   31  2 30  0             189626.6703   0.0572  0.050   0.0572 0.24  
 175: 32  1 31  0   31  2 30  0             189626.6703   0.0572  0.050   0.0572 0.26  
 176: 32  2 31  0   31  1 30  0             189626.6703   0.0572  0.050   0.0572 0.26  
 177: 30  4 27  0   29  4 26  0             189630.0996   0.0575  0.050   0.0575 0.24  
 178: 30  3 27  0   29  4 26  0             189630.0996   0.0575  0.050   0.0575 0.26  
 179: 30  3 27  0   29  3 26  0             189630.0996   0.0575  0.050   0.0575 0.24  
 180: 30  4 27  0   29  3 26  0             189630.0996   0.0575  0.050   0.0575 0.26  
 181: 29  5 25  0   28  5 24  0             189631.6224  -0.0213  0.050  -0.0214 0.24  
 182: 29  5 25  0   28  4 24  0             189631.6224  -0.0213  0.050  -0.0214 0.26  
 183: 29  4 25  0   28  5 24  0             189631.6224  -0.0213  0.050  -0.0214 0.26  
 184: 29  4 25  0   28  4 24  0             189631.6224  -0.0213  0.050  -0.0214 0.24  
 185: 28  6 23  0   27  5 22  0             189633.3941   0.0172  0.050   0.0172 0.26  
 186: 28  5 23  0   27  6 22  0             189633.3941   0.0172  0.050   0.0172 0.26  
 187: 28  6 23  0   27  6 22  0             189633.3941   0.0172  0.050   0.0172 0.24  
 188: 28  5 23  0   27  5 22  0             189633.3941   0.0172  0.050   0.0172 0.24  
 189: 27  6 21  0   26  7 20  0             189635.4662  -0.0280  0.050  -0.0281 0.26  
 190: 27  7 21  0   26  6 20  0             189635.4662  -0.0280  0.050  -0.0281 0.26  
 191: 27  6 21  0   26  6 20  0             189635.4662  -0.0280  0.050  -0.0281 0.24  
 192: 27  7 21  0   26  7 20  0             189635.4662  -0.0280  0.050  -0.0281 0.24  
 193: 26  7 19  0   25  7 18  0             189638.3956  -0.0186  0.050  -0.0186 0.24  
 194: 26  8 19  0   25  8 18  0             189638.3956  -0.0186  0.050  -0.0186 0.24  
 195: 26  7 19  0   25  8 18  0             189638.3956  -0.0186  0.050  -0.0186 0.26  
 196: 26  8 19  0   25  7 18  0             189638.3956  -0.0186  0.050  -0.0186 0.26  
 197: 23 10 13  0   22 10 12  0             189664.3284   0.0336  0.050   0.0337 0.25  
 198: 23 11 13  0   22 10 12  0             189664.3284   0.0336  0.050   0.0337 0.25  
 199: 23 10 13  0   22 11 12  0             189664.3284   0.0336  0.050   0.0337 0.25  
 200: 23 11 13  0   22 11 12  0             189664.3284   0.0336  0.050   0.0337 0.25  
 201: 34  1 34  0   33  0 33  0             195284.0330   0.0074  0.050   0.0074 0.26  
 202: 34  0 34  0   33  0 33  0             195284.0330   0.0074  0.050   0.0074 0.24  
 203: 34  0 34  0   33  1 33  0             195284.0330   0.0074  0.050   0.0074 0.26  
 204: 34  1 34  0   33  1 33  0             195284.0330   0.0074  0.050   0.0074 0.24  
 205: 33  2 32  0   32  2 31  0             195286.0522  -0.0025  0.050  -0.0025 0.24  
 206: 33  2 32  0   32  1 31  0             195286.0522  -0.0025  0.050  -0.0025 0.26  
 207: 33  1 32  0   32  1 31  0             195286.0522  -0.0025  0.050  -0.0025 0.24  
 208: 33  1 32  0   32  2 31  0             195286.0522  -0.0025  0.050  -0.0025 0.26  
 209: 32  3 30  0   31  3 29  0             195287.8149  -0.0071  0.050  -0.0072 0.24  
 210: 32  3 30  0   31  2 29  0             195287.8149  -0.0071  0.050  -0.0072 0.26  
 211: 32  2 30  0   31  3 29  0             195287.8149  -0.0071  0.050  -0.0072 0.26  
 212: 32  2 30  0   31  2 29  0             195287.8149  -0.0071  0.050  -0.0072 0.24  
 213: 31  4 28  0   30  4 27  0             195289.4231   0.0051  0.050   0.0052 0.24  
 214: 31  4 28  0   30  3 27  0             195289.4231   0.0051  0.050   0.0052 0.26  
 215: 31  3 28  0   30  4 27  0             195289.4231   0.0051  0.050   0.0052 0.26  
 216: 31  3 28  0   30  3 27  0             195289.4231   0.0051  0.050   0.0052 0.24  
 217: 30  5 26  0   29  4 25  0             195290.9852   0.0296  0.050   0.0296 0.26  
 218: 30  4 26  0   29  4 25  0             195290.9852   0.0296  0.050   0.0296 0.24  
 219: 30  5 26  0   29  5 25  0             195290.9852   0.0296  0.050   0.0296 0.24  
 220: 30  4 26  0   29  5 25  0             195290.9852   0.0296  0.050   0.0296 0.26  
 221: 26  8 18  0   25  8 17  0             195301.1117  -0.0108  0.050  -0.0108 0.24  
 222: 26  9 18  0   25  9 17  0             195301.1117  -0.0108  0.050  -0.0108 0.24  
 223: 26  8 18  0   25  9 17  0             195301.1117  -0.0108  0.050  -0.0108 0.26  
 224: 26  9 18  0   25  8 17  0             195301.1117  -0.0108  0.050  -0.0108 0.26  
 225: 25  9 16  0   24  9 15  0             195307.5302  -0.0366  0.050  -0.0366 0.25  
 226: 25 10 16  0   24 10 15  0             195307.5302  -0.0366  0.050  -0.0366 0.25  
 227: 25 10 16  0   24  9 15  0             195307.5302  -0.0366  0.050  -0.0366 0.25  
 228: 25  9 16  0   24 10 15  0             195307.5302  -0.0366  0.050  -0.0366 0.25  
 229: 35  1 35  0   34  0 34  0             200943.4051   0.0096  0.050   0.0097 0.26  
 230: 35  0 35  0   34  0 34  0             200943.4051   0.0096  0.050   0.0097 0.24  
 231: 35  1 35  0   34  1 34  0             200943.4051   0.0096  0.050   0.0097 0.24  
 232: 35  0 35  0   34  1 34  0             200943.4051   0.0096  0.050   0.0097 0.26  
 233: 34  2 33  0   33  1 32  0             200945.3538  -0.0590  0.050  -0.0591 0.26  
 234: 34  1 33  0   33  1 32  0             200945.3538  -0.0590  0.050  -0.0591 0.24  
 235: 34  2 33  0   33  2 32  0             200945.3538  -0.0590  0.050  -0.0591 0.24  
 236: 34  1 33  0   33  2 32  0             200945.3538  -0.0590  0.050  -0.0591 0.26  
 237: 33  3 31  0   32  2 30  0             200947.1702   0.0143  0.050   0.0143 0.26  
 238: 33  3 31  0   32  3 30  0             200947.1702   0.0143  0.050   0.0143 0.24  
 239: 33  2 31  0   32  3 30  0             200947.1702   0.0143  0.050   0.0143 0.26  
 240: 33  2 31  0   32  2 30  0             200947.1702   0.0143  0.050   0.0143 0.24  
 241: 32  4 29  0   31  4 28  0             200948.6835  -0.0280  0.050  -0.0281 0.24  
 242: 32  3 29  0   31  3 28  0             200948.6835  -0.0280  0.050  -0.0281 0.24  
 243: 32  4 29  0   31  3 28  0             200948.6835  -0.0280  0.050  -0.0281 0.26  
 244: 32  3 29  0   31  4 28  0             200948.6835  -0.0280  0.050  -0.0281 0.26  
 245: 31  5 27  0   30  5 26  0             200950.1302  -0.0575  0.050  -0.0575 0.24  
 246: 31  4 27  0   30  4 26  0             200950.1302  -0.0575  0.050  -0.0575 0.24  
 247: 31  5 27  0   30  4 26  0             200950.1302  -0.0575  0.050  -0.0575 0.26  
 248: 31  4 27  0   30  5 26  0             200950.1302  -0.0575  0.050  -0.0575 0.26  
 249: 30  6 25  0   29  6 24  0             200951.6964  -0.0302  0.050  -0.0302 0.24  
 250: 30  6 25  0   29  5 24  0             200951.6964  -0.0302  0.050  -0.0302 0.26  
 251: 30  5 25  0   29  6 24  0             200951.6964  -0.0302  0.050  -0.0302 0.26  
 252: 30  5 25  0   29  5 24  0             200951.6964  -0.0302  0.050  -0.0302 0.24  
 253: 36  1 36  0   35  0 35  0             206602.7103   0.0310  0.050   0.0310 0.26  
 254: 36  0 36  0   35  1 35  0             206602.7103   0.0310  0.050   0.0310 0.26  
 255: 36  0 36  0   35  0 35  0             206602.7103   0.0310  0.050   0.0310 0.24  
 256: 36  1 36  0   35  1 35  0             206602.7103   0.0310  0.050   0.0310 0.24  
 257: 34  3 32  0   33  3 31  0             206606.3946  -0.0093  0.050  -0.0093 0.24  
 258: 34  3 32  0   33  2 31  0             206606.3946  -0.0093  0.050  -0.0093 0.26  
 259: 34  2 32  0   33  3 31  0             206606.3946  -0.0093  0.050  -0.0093 0.26  
 260: 34  2 32  0   33  2 31  0             206606.3946  -0.0093  0.050  -0.0093 0.24  
 261: 32  5 28  0   31  5 27  0             206609.3120  -0.0250  0.050  -0.0251 0.24  
 262: 32  5 28  0   31  4 27  0             206609.3120  -0.0250  0.050  -0.0251 0.26  
 263: 32  4 28  0   31  5 27  0             206609.3120  -0.0250  0.050  -0.0251 0.26  
 264: 32  4 28  0   31  4 27  0             206609.3120  -0.0250  0.050  -0.0251 0.24  
 265: 31  6 26  0   30  6 25  0             206610.7195  -0.0674  0.050  -0.0675 0.24  
 266: 31  6 26  0   30  5 25  0             206610.7195  -0.0674  0.050  -0.0675 0.26  
 267: 31  5 26  0   30  6 25  0             206610.7195  -0.0674  0.050  -0.0675 0.26  
 268: 31  5 26  0   30  5 25  0             206610.7195  -0.0674  0.050  -0.0675 0.24  
 269: 25 12 14  0   24 11 13  0             206645.1345  -0.0259  0.050  -0.0259 0.25  
 270: 25 11 14  0   24 12 13  0             206645.1345  -0.0259  0.050  -0.0259 0.25  
 271: 25 11 14  0   24 11 13  0             206645.1345  -0.0259  0.050  -0.0259 0.25  
 272: 25 12 14  0   24 12 13  0             206645.1345  -0.0259  0.050  -0.0259 0.25  
 273: 37  1 37  0   36  0 36  0             212261.8864   0.0115  0.050   0.0116 0.26  
 274: 37  0 37  0   36  1 36  0             212261.8864   0.0115  0.050   0.0116 0.26  
 275: 37  0 37  0   36  0 36  0             212261.8864   0.0115  0.050   0.0116 0.24  
 276: 37  1 37  0   36  1 36  0             212261.8864   0.0115  0.050   0.0116 0.24  
 277: 36  1 35  0   35  1 34  0             212263.8820   0.0128  0.050   0.0128 0.24  
 278: 36  2 35  0   35  2 34  0             212263.8820   0.0128  0.050   0.0128 0.24  
 279: 36  2 35  0   35  1 34  0             212263.8820   0.0128  0.050   0.0128 0.26  
 280: 36  1 35  0   35  2 34  0             212263.8820   0.0128  0.050   0.0128 0.26  
 281: 35  3 33  0   34  3 32  0             212265.4905  -0.0733  0.050  -0.0734 0.24  
 282: 35  3 33  0   34  2 32  0             212265.4905  -0.0733  0.050  -0.0734 0.26  
 283: 35  2 33  0   34  3 32  0             212265.4905  -0.0733  0.050  -0.0734 0.26  
 284: 35  2 33  0   34  2 32  0             212265.4905  -0.0733  0.050  -0.0734 0.24  
 285: 34  4 31  0   33  4 30  0             212267.0237  -0.0179  0.050  -0.0179 0.24  
 286: 34  4 31  0   33  3 30  0             212267.0237  -0.0179  0.050  -0.0179 0.26  
 287: 34  3 31  0   33  4 30  0             212267.0237  -0.0179  0.050  -0.0179 0.26  
 288: 34  3 31  0   33  3 30  0             212267.0237  -0.0179  0.050  -0.0179 0.24  
 289: 32  6 27  0   31  6 26  0             212269.7533  -0.0127  0.050  -0.0127 0.24  
 290: 32  6 27  0   31  5 26  0             212269.7533  -0.0127  0.050  -0.0127 0.26  
 291: 32  5 27  0   31  6 26  0             212269.7533  -0.0127  0.050  -0.0127 0.26  
 292: 32  5 27  0   31  5 26  0             212269.7533  -0.0127  0.050  -0.0127 0.24  
 293: 26 12 15  0   25 12 14  0             212299.2983   0.0323  0.050   0.0323 0.25  
 294: 26 12 15  0   25 11 14  0             212299.2983   0.0323  0.050   0.0323 0.25  
 295: 26 11 15  0   25 12 14  0             212299.2983   0.0323  0.050   0.0323 0.25  
 296: 26 11 15  0   25 11 14  0             212299.2983   0.0323  0.050   0.0323 0.25  
 297: 38  1 38  0   37  0 37  0             217920.9568  -0.0227  0.050  -0.0227 0.26  
 298: 38  0 38  0   37  1 37  0             217920.9568  -0.0227  0.050  -0.0227 0.26  
 299: 38  0 38  0   37  0 37  0             217920.9568  -0.0227  0.050  -0.0227 0.24  
 300: 38  1 38  0   37  1 37  0             217920.9568  -0.0227  0.050  -0.0227 0.24  
 301: 37  2 36  0   36  2 35  0             217922.8872  -0.0751  0.050  -0.0751 0.24  
 302: 37  2 36  0   36  1 35  0             217922.8872  -0.0751  0.050  -0.0751 0.26  
 303: 37  1 36  0   36  2 35  0             217922.8872  -0.0751  0.050  -0.0751 0.26  
 304: 37  1 36  0   36  1 35  0             217922.8872  -0.0751  0.050  -0.0751 0.24  
 305: 36  3 34  0   35  3 33  0             217924.6790   0.0456  0.050   0.0457 0.24  
 306: 36  3 34  0   35  2 33  0             217924.6790   0.0456  0.050   0.0457 0.26  
 307: 36  2 34  0   35  3 33  0             217924.6790   0.0456  0.050   0.0457 0.26  
 308: 36  2 34  0   35  2 33  0             217924.6790   0.0456  0.050   0.0457 0.24  
 309: 35  4 32  0   34  4 31  0             217926.0863   0.0133  0.050   0.0133 0.24  
 310: 35  4 32  0   34  3 31  0             217926.0863   0.0133  0.050   0.0133 0.26  
 311: 35  3 32  0   34  4 31  0             217926.0863   0.0133  0.050   0.0133 0.26  
 312: 35  3 32  0   34  3 31  0             217926.0863   0.0133  0.050   0.0133 0.24  
 313: 34  5 30  0   33  5 29  0             217927.4402   0.0642  0.050   0.0643 0.24  
 314: 34  5 30  0   33  4 29  0             217927.4402   0.0642  0.050   0.0643 0.26  
 315: 34  4 30  0   33  5 29  0             217927.4402   0.0642  0.050   0.0643 0.26  
 316: 34  4 30  0   33  4 29  0             217927.4402   0.0642  0.050   0.0643 0.24  
 317: 33  6 28  0   32  6 27  0             217928.6356  -0.0246  0.050  -0.0246 0.24  
 318: 33  6 28  0   32  5 27  0             217928.6356  -0.0246  0.050  -0.0246 0.26  
 319: 33  5 28  0   32  6 27  0             217928.6356  -0.0246  0.050  -0.0246 0.26  
 320: 33  5 28  0   32  5 27  0             217928.6356  -0.0246  0.050  -0.0246 0.24  
 321: 32  6 26  0   31  6 25  0             217930.0946   0.0124  0.050   0.0124 0.24  
 322: 32  7 26  0   31  7 25  0             217930.0946   0.0124  0.050   0.0124 0.24  
 323: 32  7 26  0   31  6 25  0             217930.0946   0.0124  0.050   0.0124 0.26  
 324: 32  6 26  0   31  7 25  0             217930.0946   0.0124  0.050   0.0124 0.26  
 325: 38  1 37  0   37  1 36  0             223581.9374  -0.0250  0.050  -0.0250 0.24  
 326: 38  2 37  0   37  2 36  0             223581.9374  -0.0250  0.050  -0.0250 0.24  
 327: 38  2 37  0   37  1 36  0             223581.9374  -0.0250  0.050  -0.0250 0.26  
 328: 38  1 37  0   37  2 36  0             223581.9374  -0.0250  0.050  -0.0250 0.26  
 329: 37  3 35  0   36  2 34  0             223583.6729   0.0632  0.050   0.0632 0.26  
 330: 37  2 35  0   36  3 34  0             223583.6729   0.0632  0.050   0.0632 0.26  
 331: 37  2 35  0   36  2 34  0             223583.6729   0.0632  0.050   0.0632 0.24  
 332: 37  3 35  0   36  3 34  0             223583.6729   0.0632  0.050   0.0632 0.24  
 333: 34  5 29  0   33  5 28  0             223587.5242   0.0578  0.050   0.0579 0.24  
 334: 34  6 29  0   33  6 28  0             223587.5242   0.0578  0.050   0.0579 0.24  
 335: 34  6 29  0   33  5 28  0             223587.5242   0.0578  0.050   0.0579 0.26  
 336: 34  5 29  0   33  6 28  0             223587.5242   0.0578  0.050   0.0579 0.26  
--------------------------------------------------------------------------------

PARAMETERS IN FIT (values truncated and Nlines statistics):

        1000000         A_gs  /MHz         5778.39(16)                         1
        2000000         B_gs  /MHz         5550.26(14)                         2
        3000000         C_gs  /MHz         2830.42722(68)                      3
          20000        DJ_gs  /kHz            0.38055(30)                      4
         110000       DJK_gs  /kHz            1.1863(38)                       5
         200000        DK_gs  /kHz           -0.354(18)                        6
        4010000        d1_gs  /kHz          [-0.250059]                        7
        5000000        d2_gs  /kHz          [-0.110201]                        8
          30000        HJ_gs  /Hz           [-0.0001838]                       9
         120000       HJK_gs  /Hz           [ 0.0018821]                      10
         210000       HKJ_gs  /Hz           [-0.0014087]                      11
         300000        HK_gs  /Hz           [ 0.0002736]                      12
        4020000        h1_gs  /Hz           [ 0.0000642]                      13
        5010000        h2_gs  /Hz           [ 0.0001943]                      14
        6000000        h3_gs  /Hz           [ 0.0000379]                      15
              0         E_gs  /MHz          [ 0.]                             16

 MICROWAVE AVG =       -0.000013 MHz, IR AVG =        0.00000                 
 MICROWAVE RMS =        0.043866 MHz, IR RMS =        0.00000                 
 END OF ITERATION  1 OLD, NEW RMS ERROR=        0.87731         0.87731       

  distinct frequency lines in fit:    84
       distinct parameters of fit:     6

MICROWAVE       lines fitted       lines    lines      RMS      RMS ERROR    J range  Ka range    freq. range
            total   dv=0 dv.ne.0   UNFITTD  e>900
v"= 0         84     84      0        0      0       0.043866     0.87732    18  38    0  12   138686   223588
--------------------------------------------------------------------------------------------
total:        84     84      0        0      0       0.043866     0.87732

NOTE: the RMS values above are for Nlines statistics, but the 'total' values may differ slightly from
      those in the .FIT file since the o-c values for this evaluation are as rounded in the .FIT.


 PARAMETERS IN FIT WITH STANDARD ERRORS ON THOSE THAT ARE FITTED:
 (values rounded and degrees of freedom, Ndegf=Nlines-Nconst, statistics)

        1000000         A_gs  /MHz       5778.40(14)                           1
        2000000         B_gs  /MHz       5550.26(13)                           2
        3000000         C_gs  /MHz       2830.42722(62)                        3
          20000        DJ_gs  /kHz          0.38055(27)                        4
         110000       DJK_gs  /kHz          1.1863(35)                         5
         200000        DK_gs  /kHz         -0.354(17)                          6
        4010000        d1_gs  /kHz          [-0.250059]                        7
        5000000        d2_gs  /kHz          [-0.110201]                        8
          30000        HJ_gs  /Hz           [-0.0001838]                       9
         120000       HJK_gs  /Hz           [ 0.0018821]                      10
         210000       HKJ_gs  /Hz           [-0.0014087]                      11
         300000        HK_gs  /Hz           [ 0.0002736]                      12
        4020000        h1_gs  /Hz           [ 0.0000642]                      13
        5010000        h2_gs  /Hz           [ 0.0001943]                      14
        6000000        h3_gs  /Hz           [ 0.0000379]                      15
              0         E_gs  /MHz          [ 0.]                             16

 CORRELATION COEFFICIENTS, C.ij:

           A_gs     B_gs     C_gs     -DJ_gs   -DJK_gs  -DK_gs  

A_gs        1.0000
B_gs       -0.9988   1.0000
C_gs        0.1387  -0.1718   1.0000
-DJ_gs     -0.2989   0.3282  -0.9282   1.0000
-DJK_gs     0.7197  -0.7343   0.2649  -0.5282   1.0000
-DK_gs     -0.7343   0.7067   0.2792  -0.0356  -0.5726   1.0000

 Mean value of |C.ij|, i.ne.j =   0.4960
 Mean value of  C.ij,  i.ne.j =  -0.1710


 Worst correlations, with absolute value greater than 0.9950:

     2000000  B_gs      <->     1000000  A_gs         -0.998830


 Worst fitted lines (obs-calc/error):

   113:   -1.9         89:    1.7         49:   -1.7        109:    1.7
    21:    1.6         93:   -1.6        301:   -1.5        105:   -1.5
    77:    1.5        281:   -1.5         57:   -1.4         29:   -1.4
   265:   -1.3        141:   -1.3        313:    1.3         85:    1.3
   329:    1.3        233:   -1.2        333:    1.2        101:    1.2
   177:    1.2        245:   -1.2        173:    1.1         97:   -1.1
   145:    1.1         65:   -1.1         69:    1.0         61:    1.0
     1:   -0.9        305:    0.9        169:    0.8        133:    0.8
   157:   -0.7        225:   -0.7        165:    0.7          5:    0.7
   197:    0.7         73:    0.7        293:    0.6        253:    0.6
   249:   -0.6        217:    0.6        241:   -0.6        189:   -0.6
   137:    0.6         81:   -0.5        269:   -0.5         45:   -0.5
   261:   -0.5        325:   -0.5

   113: 21  9 12  0   20  9 11  0             172682.1950  -0.0934  0.050  -0.0935 0.25
    89: 25  4 21  0   24  4 20  0             166993.7499   0.0856  0.050   0.0856 0.24
    49: 23  4 20  0   22  3 19  0             150012.2529  -0.0851  0.050  -0.0852 0.26
   109: 28  3 26  0   27  2 25  0             172649.7634   0.0832  0.050   0.0833 0.26
    21: 24  1 23  0   23  1 22  0             144348.4468   0.0786  0.050   0.0787 0.24
    93: 24  6 19  0   23  6 18  0             166995.8149  -0.0786  0.050  -0.0786 0.24
   301: 37  2 36  0   36  2 35  0             217922.8872  -0.0751  0.050  -0.0751 0.24
   105: 29  1 28  0   28  1 27  0             172647.7371  -0.0746  0.050  -0.0747 0.24
    77: 22  7 16  0   21  6 15  0             161339.8046   0.0746  0.050   0.0746 0.26
   281: 35  3 33  0   34  3 32  0             212265.4905  -0.0733  0.050  -0.0734 0.24
                                           _____________________________________
__________________________________________/ SPFIT output reformatted with PIFORM
