# Supplementary material for: Precise Semi-Experimental Equilibrium (r e SE) Structure of Pyridine from 32 Isotopologues: Accurate Assessment of the Effect of Nitrogen-Atom Substitution in Aromatic Rings
Source: J Phys Chem A. 2025 Nov 7;129(46):10737–50. doi: 10.1021/acs.jpca.5c07184 (PMC12641475; doi:10.1021/acs.jpca.5c07184)
Supplement: Supplementary file 2 [file jp5c07184_si_002.zip › Supplementary Information/LSF/pyridine-D3-13C3_AI.res]

 Pyridine-d5 g.s.                           Wed Apr 05Sat Jul 06 19:54:10 2024

-------------------------------------------------------------------------------------=========
                                              obs         o-c     error     blends     Notes
                                                                         o-c      wt
    / instead of : below denotes (o-c)>3*err
-------------------------------------------------------------------------------------=========
   1: 25  0 25  0   24  0 24  0             144272.3023   0.0025  0.050   0.0025 0.24  
   2: 25  1 25  0   24  0 24  0             144272.3023   0.0025  0.050   0.0025 0.26  
   3: 25  1 25  0   24  1 24  0             144272.3023   0.0025  0.050   0.0025 0.24  
   4: 25  0 25  0   24  1 24  0             144272.3023   0.0025  0.050   0.0025 0.26  
   5: 24  2 23  0   23  1 22  0             144274.4445  -0.0380  0.050  -0.0381 0.26  
   6: 24  1 23  0   23  1 22  0             144274.4445  -0.0380  0.050  -0.0381 0.24  
   7: 24  1 23  0   23  2 22  0             144274.4445  -0.0380  0.050  -0.0381 0.26  
   8: 24  2 23  0   23  2 22  0             144274.4445  -0.0380  0.050  -0.0381 0.24  
   9: 22  4 19  0   21  3 18  0             144279.3490   0.0104  0.050   0.0104 0.26  
  10: 22  4 19  0   21  4 18  0             144279.3490   0.0104  0.050   0.0104 0.24  
  11: 22  3 19  0   21  3 18  0             144279.3490   0.0104  0.050   0.0104 0.24  
  12: 22  3 19  0   21  4 18  0             144279.3490   0.0104  0.050   0.0104 0.26  
  13: 21  4 17  0   20  4 16  0             144283.1584   0.0061  0.050   0.0061 0.24  
  14: 21  4 17  0   20  5 16  0             144283.1584   0.0061  0.050   0.0061 0.26  
  15: 21  5 17  0   20  5 16  0             144283.1584   0.0061  0.050   0.0061 0.24  
  16: 21  5 17  0   20  4 16  0             144283.1584   0.0061  0.050   0.0061 0.26  
  17: 20  5 15  0   19  6 14  0             144289.6802  -0.0128  0.050  -0.0128 0.25  
  18: 20  6 15  0   19  6 14  0             144289.6802  -0.0128  0.050  -0.0128 0.25  
  19: 20  6 15  0   19  5 14  0             144289.6802  -0.0128  0.050  -0.0128 0.25  
  20: 20  5 15  0   19  5 14  0             144289.6802  -0.0128  0.050  -0.0128 0.25  
  21: 28  0 28  0   27  1 27  0             161243.4318  -0.0719  0.050  -0.0720 0.26  
  22: 28  1 28  0   27  0 27  0             161243.4318  -0.0719  0.050  -0.0720 0.26  
  23: 28  0 28  0   27  0 27  0             161243.4318  -0.0719  0.050  -0.0720 0.24  
  24: 28  1 28  0   27  1 27  0             161243.4318  -0.0719  0.050  -0.0720 0.24  
  25: 27  2 26  0   26  2 25  0             161245.5808  -0.0513  0.050  -0.0513 0.24  
  26: 27  1 26  0   26  2 25  0             161245.5808  -0.0513  0.050  -0.0513 0.26  
  27: 27  2 26  0   26  1 25  0             161245.5808  -0.0513  0.050  -0.0513 0.26  
  28: 27  1 26  0   26  1 25  0             161245.5808  -0.0513  0.050  -0.0513 0.24  
  29: 26  3 24  0   25  3 23  0             161247.7018   0.0004  0.050   0.0005 0.24  
  30: 26  2 24  0   25  2 23  0             161247.7018   0.0004  0.050   0.0005 0.24  
  31: 26  3 24  0   25  2 23  0             161247.7018   0.0004  0.050   0.0005 0.26  
  32: 26  2 24  0   25  3 23  0             161247.7018   0.0004  0.050   0.0005 0.26  
  33: 25  3 22  0   24  3 21  0             161250.0493   0.0547  0.050   0.0548 0.24  
  34: 25  4 22  0   24  4 21  0             161250.0493   0.0547  0.050   0.0548 0.24  
  35: 25  3 22  0   24  4 21  0             161250.0493   0.0547  0.050   0.0548 0.26  
  36: 25  4 22  0   24  3 21  0             161250.0493   0.0547  0.050   0.0548 0.26  
  37: 24  5 20  0   23  5 19  0             161253.0707   0.0734  0.050   0.0734 0.24  
  38: 24  4 20  0   23  5 19  0             161253.0707   0.0734  0.050   0.0734 0.26  
  39: 24  5 20  0   23  4 19  0             161253.0707   0.0734  0.050   0.0734 0.26  
  40: 24  4 20  0   23  4 19  0             161253.0707   0.0734  0.050   0.0734 0.24  
  41: 23  5 18  0   22  5 17  0             161257.5837  -0.0194  0.050  -0.0195 0.24  
  42: 23  6 18  0   22  6 17  0             161257.5837  -0.0194  0.050  -0.0195 0.24  
  43: 23  5 18  0   22  6 17  0             161257.5837  -0.0194  0.050  -0.0195 0.26  
  44: 23  6 18  0   22  5 17  0             161257.5837  -0.0194  0.050  -0.0195 0.26  
  45: 22  6 16  0   21  7 15  0             161265.5549  -0.0293  0.050  -0.0293 0.25  
  46: 22  7 16  0   21  6 15  0             161265.5549  -0.0293  0.050  -0.0293 0.25  
  47: 22  6 16  0   21  6 15  0             161265.5549  -0.0293  0.050  -0.0293 0.25  
  48: 22  7 16  0   21  7 15  0             161265.5549  -0.0293  0.050  -0.0293 0.25  
  49: 28  2 27  0   27  2 26  0             166902.5456  -0.0027  0.050  -0.0028 0.24  
  50: 28  1 27  0   27  2 26  0             166902.5456  -0.0027  0.050  -0.0028 0.26  
  51: 28  1 27  0   27  1 26  0             166902.5456  -0.0027  0.050  -0.0028 0.24  
  52: 28  2 27  0   27  1 26  0             166902.5456  -0.0027  0.050  -0.0028 0.26  
  53: 26  3 23  0   25  4 22  0             166906.7915   0.0164  0.050   0.0165 0.26  
  54: 26  3 23  0   25  3 22  0             166906.7915   0.0164  0.050   0.0165 0.24  
  55: 26  4 23  0   25  3 22  0             166906.7915   0.0164  0.050   0.0165 0.26  
  56: 26  4 23  0   25  4 22  0             166906.7915   0.0164  0.050   0.0165 0.24  
  57: 24  6 19  0   23  5 18  0             166913.8131   0.0671  0.050   0.0672 0.26  
  58: 24  6 19  0   23  6 18  0             166913.8131   0.0671  0.050   0.0672 0.24  
  59: 24  5 19  0   23  6 18  0             166913.8131   0.0671  0.050   0.0672 0.26  
  60: 24  5 19  0   23  5 18  0             166913.8131   0.0671  0.050   0.0672 0.24  
  61: 22  8 15  0   21  8 14  0             166933.6295   0.0752  0.050   0.0752 0.25  
  62: 22  7 15  0   21  7 14  0             166933.6295   0.0752  0.050   0.0752 0.25  
  63: 22  8 15  0   21  7 14  0             166933.6295   0.0752  0.050   0.0752 0.25  
  64: 22  7 15  0   21  8 14  0             166933.6295   0.0752  0.050   0.0752 0.25  
  65: 23  8 16  0   22  7 15  0             172586.9828  -0.0887  0.050  -0.0887 0.25  
  66: 23  7 16  0   22  8 15  0             172586.9828  -0.0887  0.050  -0.0887 0.25  
  67: 23  8 16  0   22  8 15  0             172586.9828  -0.0887  0.050  -0.0887 0.25  
  68: 23  7 16  0   22  7 15  0             172586.9828  -0.0887  0.050  -0.0887 0.25  
  69: 30  1 29  0   29  1 28  0             178216.1407  -0.0245  0.050  -0.0245 0.24  
  70: 30  1 29  0   29  2 28  0             178216.1407  -0.0245  0.050  -0.0245 0.26  
  71: 30  2 29  0   29  1 28  0             178216.1407  -0.0245  0.050  -0.0245 0.26  
  72: 30  2 29  0   29  2 28  0             178216.1407  -0.0245  0.050  -0.0245 0.24  
  73: 29  2 27  0   28  3 26  0             178218.1614   0.0483  0.050   0.0483 0.26  
  74: 29  2 27  0   28  2 26  0             178218.1614   0.0483  0.050   0.0483 0.24  
  75: 29  3 27  0   28  2 26  0             178218.1614   0.0483  0.050   0.0483 0.26  
  76: 29  3 27  0   28  3 26  0             178218.1614   0.0483  0.050   0.0483 0.24  
  77: 27  5 23  0   26  5 22  0             178222.6626   0.0456  0.050   0.0457 0.24  
  78: 27  5 23  0   26  4 22  0             178222.6626   0.0456  0.050   0.0457 0.26  
  79: 27  4 23  0   26  4 22  0             178222.6626   0.0456  0.050   0.0457 0.24  
  80: 27  4 23  0   26  5 22  0             178222.6626   0.0456  0.050   0.0457 0.26  
  81: 25  6 19  0   24  7 18  0             178231.5533  -0.0491  0.050  -0.0491 0.25  
  82: 25  7 19  0   24  7 18  0             178231.5533  -0.0491  0.050  -0.0491 0.25  
  83: 25  7 19  0   24  6 18  0             178231.5533  -0.0491  0.050  -0.0491 0.25  
  84: 25  6 19  0   24  6 18  0             178231.5533  -0.0491  0.050  -0.0491 0.25  
  85: 24  8 17  0   23  8 16  0             178241.0903  -0.0140  0.050  -0.0140 0.25  
  86: 24  8 17  0   23  7 16  0             178241.0903  -0.0140  0.050  -0.0140 0.25  
  87: 24  7 17  0   23  8 16  0             178241.0903  -0.0140  0.050  -0.0140 0.25  
  88: 24  7 17  0   23  7 16  0             178241.0903  -0.0140  0.050  -0.0140 0.25  
  89: 23  8 15  0   22  8 14  0             178258.6047  -0.0138  0.050  -0.0138 0.25  
  90: 23  9 15  0   22  9 14  0             178258.6047  -0.0138  0.050  -0.0138 0.25  
  91: 23  9 15  0   22  8 14  0             178258.6047  -0.0138  0.050  -0.0138 0.25  
  92: 23  8 15  0   22  9 14  0             178258.6047  -0.0138  0.050  -0.0138 0.25  
  93: 22 10 13  0   21  9 12  0             178293.3158   0.0987  0.050   0.0988 0.24  
  94: 22  9 13  0   21  9 12  0             178293.3158   0.0987  0.050   0.0988 0.26  
  95: 22 10 13  0   21 10 12  0             178293.3158   0.0988  0.050   0.0988 0.26  
  96: 22  9 13  0   21 10 12  0             178293.3158   0.0988  0.050   0.0988 0.24  
  97: 32  0 32  0   31  0 31  0             183870.7585  -0.0398  0.050  -0.0398 0.24  
  98: 32  1 32  0   31  1 31  0             183870.7585  -0.0398  0.050  -0.0398 0.24  
  99: 32  1 32  0   31  0 31  0             183870.7585  -0.0398  0.050  -0.0398 0.26  
 100: 32  0 32  0   31  1 31  0             183870.7585  -0.0398  0.050  -0.0398 0.26  
 101: 31  2 30  0   30  1 29  0             183872.8393  -0.0216  0.050  -0.0216 0.26  
 102: 31  2 30  0   30  2 29  0             183872.8393  -0.0216  0.050  -0.0216 0.24  
 103: 31  1 30  0   30  1 29  0             183872.8393  -0.0216  0.050  -0.0216 0.24  
 104: 31  1 30  0   30  2 29  0             183872.8393  -0.0216  0.050  -0.0216 0.26  
 105: 30  3 28  0   29  3 27  0             183874.7232  -0.0486  0.050  -0.0486 0.24  
 106: 30  3 28  0   29  2 27  0             183874.7232  -0.0486  0.050  -0.0486 0.26  
 107: 30  2 28  0   29  2 27  0             183874.7232  -0.0486  0.050  -0.0486 0.24  
 108: 30  2 28  0   29  3 27  0             183874.7232  -0.0486  0.050  -0.0486 0.26  
 109: 29  4 26  0   28  3 25  0             183876.6555  -0.0789  0.050  -0.0790 0.26  
 110: 29  3 26  0   28  4 25  0             183876.6555  -0.0789  0.050  -0.0790 0.26  
 111: 29  4 26  0   28  4 25  0             183876.6555  -0.0789  0.050  -0.0790 0.24  
 112: 29  3 26  0   28  3 25  0             183876.6555  -0.0789  0.050  -0.0790 0.24  
 113: 23 10 14  0   22 10 13  0             183938.5855  -0.0460  0.050  -0.0461 0.25  
 114: 23 10 14  0   22  9 13  0             183938.5855  -0.0460  0.050  -0.0461 0.25  
 115: 23  9 14  0   22  9 13  0             183938.5855  -0.0460  0.050  -0.0461 0.25  
 116: 23  9 14  0   22 10 13  0             183938.5855  -0.0460  0.050  -0.0461 0.25  
 117: 33  1 33  0   32  1 32  0             189527.4660   0.0348  0.050   0.0348 0.24  
 118: 33  0 33  0   32  1 32  0             189527.4660   0.0348  0.050   0.0348 0.26  
 119: 33  0 33  0   32  0 32  0             189527.4660   0.0348  0.050   0.0348 0.24  
 120: 33  1 33  0   32  0 32  0             189527.4660   0.0348  0.050   0.0348 0.26  
 121: 32  2 31  0   31  1 30  0             189529.4730  -0.0050  0.050  -0.0051 0.26  
 122: 32  1 31  0   31  2 30  0             189529.4730  -0.0050  0.050  -0.0051 0.26  
 123: 32  1 31  0   31  1 30  0             189529.4730  -0.0050  0.050  -0.0051 0.24  
 124: 32  2 31  0   31  2 30  0             189529.4730  -0.0050  0.050  -0.0051 0.24  
 125: 31  2 29  0   30  2 28  0             189531.4064   0.0527  0.050   0.0528 0.24  
 126: 31  3 29  0   30  3 28  0             189531.4064   0.0527  0.050   0.0528 0.24  
 127: 31  3 29  0   30  2 28  0             189531.4064   0.0527  0.050   0.0528 0.26  
 128: 31  2 29  0   30  3 28  0             189531.4064   0.0527  0.050   0.0528 0.26  
 129: 30  4 27  0   29  3 26  0             189533.2488   0.0013  0.050   0.0014 0.26  
 130: 30  4 27  0   29  4 26  0             189533.2488   0.0013  0.050   0.0014 0.24  
 131: 30  3 27  0   29  3 26  0             189533.2488   0.0013  0.050   0.0014 0.24  
 132: 30  3 27  0   29  4 26  0             189533.2488   0.0013  0.050   0.0014 0.26  
 133: 29  4 25  0   28  4 24  0             189535.4340  -0.0093  0.050  -0.0093 0.24  
 134: 29  5 25  0   28  5 24  0             189535.4340  -0.0093  0.050  -0.0093 0.24  
 135: 29  5 25  0   28  4 24  0             189535.4340  -0.0093  0.050  -0.0093 0.26  
 136: 29  4 25  0   28  5 24  0             189535.4340  -0.0093  0.050  -0.0093 0.26  
 137: 28  5 23  0   27  5 22  0             189538.4699   0.0782  0.050   0.0783 0.24  
 138: 28  6 23  0   27  6 22  0             189538.4699   0.0782  0.050   0.0783 0.24  
 139: 28  6 23  0   27  5 22  0             189538.4699   0.0782  0.050   0.0783 0.26  
 140: 28  5 23  0   27  6 22  0             189538.4699   0.0782  0.050   0.0783 0.26  
 141: 27  6 21  0   26  7 20  0             189542.8872   0.0368  0.050   0.0368 0.26  
 142: 27  7 21  0   26  7 20  0             189542.8872   0.0368  0.050   0.0368 0.24  
 143: 27  7 21  0   26  6 20  0             189542.8872   0.0368  0.050   0.0368 0.26  
 144: 27  6 21  0   26  6 20  0             189542.8872   0.0368  0.050   0.0368 0.24  
 145: 25  8 17  0   24  9 16  0             189562.9901   0.0537  0.050   0.0537 0.25  
 146: 25  9 17  0   24  9 16  0             189562.9901   0.0537  0.050   0.0537 0.25  
 147: 25  8 17  0   24  8 16  0             189562.9901   0.0537  0.050   0.0537 0.25  
 148: 25  9 17  0   24  8 16  0             189562.9901   0.0537  0.050   0.0537 0.25  
 149: 33  2 32  0   32  2 31  0             195185.9937  -0.0206  0.050  -0.0207 0.24  
 150: 33  1 32  0   32  1 31  0             195185.9937  -0.0206  0.050  -0.0207 0.24  
 151: 33  2 32  0   32  1 31  0             195185.9937  -0.0206  0.050  -0.0207 0.26  
 152: 33  1 32  0   32  2 31  0             195185.9937  -0.0206  0.050  -0.0207 0.26  
 153: 32  2 30  0   31  3 29  0             195187.7909  -0.0645  0.050  -0.0645 0.26  
 154: 32  3 30  0   31  3 29  0             195187.7909  -0.0645  0.050  -0.0645 0.24  
 155: 32  2 30  0   31  2 29  0             195187.7909  -0.0645  0.050  -0.0645 0.24  
 156: 32  3 30  0   31  2 29  0             195187.7909  -0.0645  0.050  -0.0645 0.26  
 157: 31  4 28  0   30  4 27  0             195189.7577   0.0732  0.050   0.0733 0.24  
 158: 31  4 28  0   30  3 27  0             195189.7577   0.0732  0.050   0.0733 0.26  
 159: 31  3 28  0   30  4 27  0             195189.7577   0.0732  0.050   0.0733 0.26  
 160: 31  3 28  0   30  3 27  0             195189.7577   0.0732  0.050   0.0733 0.24  
 161: 30  5 26  0   29  4 25  0             195191.8080   0.0468  0.050   0.0468 0.26  
 162: 30  5 26  0   29  5 25  0             195191.8080   0.0468  0.050   0.0468 0.24  
 163: 30  4 26  0   29  4 25  0             195191.8080   0.0468  0.050   0.0468 0.24  
 164: 30  4 26  0   29  5 25  0             195191.8080   0.0468  0.050   0.0468 0.26  
 165: 29  6 24  0   28  6 23  0             195194.4766  -0.0125  0.050  -0.0126 0.24  
 166: 29  5 24  0   28  6 23  0             195194.4766  -0.0125  0.050  -0.0126 0.26  
 167: 29  6 24  0   28  5 23  0             195194.4766  -0.0125  0.050  -0.0126 0.26  
 168: 29  5 24  0   28  5 23  0             195194.4766  -0.0125  0.050  -0.0126 0.24  
 169: 27  8 20  0   26  7 19  0             195205.0859   0.0580  0.050   0.0580 0.25  
 170: 27  8 20  0   26  8 19  0             195205.0859   0.0580  0.050   0.0580 0.25  
 171: 27  7 20  0   26  7 19  0             195205.0859   0.0580  0.050   0.0580 0.25  
 172: 27  7 20  0   26  8 19  0             195205.0859   0.0580  0.050   0.0580 0.25  
 173: 26  8 18  0   25  9 17  0             195216.0647  -0.0312  0.050  -0.0313 0.25  
 174: 26  9 18  0   25  9 17  0             195216.0647  -0.0312  0.050  -0.0313 0.25  
 175: 26  9 18  0   25  8 17  0             195216.0647  -0.0312  0.050  -0.0313 0.25  
 176: 26  8 18  0   25  8 17  0             195216.0647  -0.0312  0.050  -0.0313 0.25  
 177: 25  9 16  0   24  9 15  0             195235.8825  -0.0088  0.050  -0.0088 0.25  
 178: 25  9 16  0   24 10 15  0             195235.8825  -0.0088  0.050  -0.0088 0.25  
 179: 25 10 16  0   24 10 15  0             195235.8825  -0.0088  0.050  -0.0088 0.25  
 180: 25 10 16  0   24  9 15  0             195235.8825  -0.0088  0.050  -0.0088 0.25  
 181: 35  0 35  0   34  0 34  0             200840.4060  -0.0451  0.050  -0.0451 0.24  
 182: 35  1 35  0   34  0 34  0             200840.4060  -0.0451  0.050  -0.0451 0.26  
 183: 35  0 35  0   34  1 34  0             200840.4060  -0.0451  0.050  -0.0451 0.26  
 184: 35  1 35  0   34  1 34  0             200840.4060  -0.0451  0.050  -0.0451 0.24  
 185: 34  1 33  0   33  2 32  0             200842.4501  -0.0171  0.050  -0.0171 0.26  
 186: 34  2 33  0   33  2 32  0             200842.4501  -0.0171  0.050  -0.0171 0.24  
 187: 34  1 33  0   33  1 32  0             200842.4501  -0.0171  0.050  -0.0171 0.24  
 188: 34  2 33  0   33  1 32  0             200842.4501  -0.0171  0.050  -0.0171 0.26  
 189: 33  3 31  0   32  2 30  0             200844.3489   0.0738  0.050   0.0739 0.26  
 190: 33  2 31  0   32  2 30  0             200844.3489   0.0738  0.050   0.0739 0.24  
 191: 33  2 31  0   32  3 30  0             200844.3489   0.0738  0.050   0.0739 0.26  
 192: 33  3 31  0   32  3 30  0             200844.3489   0.0738  0.050   0.0739 0.24  
 193: 32  4 29  0   31  4 28  0             200846.1378   0.0955  0.050   0.0956 0.24  
 194: 32  3 29  0   31  3 28  0             200846.1378   0.0955  0.050   0.0956 0.24  
 195: 32  3 29  0   31  4 28  0             200846.1378   0.0955  0.050   0.0956 0.26  
 196: 32  4 29  0   31  3 28  0             200846.1378   0.0955  0.050   0.0956 0.26  
 197: 31  4 27  0   30  4 26  0             200848.0544   0.0455  0.050   0.0455 0.24  
 198: 31  5 27  0   30  5 26  0             200848.0544   0.0455  0.050   0.0455 0.24  
 199: 31  4 27  0   30  5 26  0             200848.0544   0.0455  0.050   0.0455 0.26  
 200: 31  5 27  0   30  4 26  0             200848.0544   0.0455  0.050   0.0455 0.26  
 201: 30  6 25  0   29  5 24  0             200850.4965  -0.0418  0.050  -0.0419 0.26  
 202: 30  5 25  0   29  5 24  0             200850.4965  -0.0418  0.050  -0.0419 0.24  
 203: 30  5 25  0   29  6 24  0             200850.4965  -0.0418  0.050  -0.0419 0.26  
 204: 30  6 25  0   29  6 24  0             200850.4965  -0.0418  0.050  -0.0419 0.24  
 205: 29  7 23  0   28  7 22  0             200854.1732  -0.0389  0.050  -0.0389 0.24  
 206: 29  7 23  0   28  6 22  0             200854.1732  -0.0389  0.050  -0.0389 0.26  
 207: 29  6 23  0   28  6 22  0             200854.1732  -0.0389  0.050  -0.0389 0.24  
 208: 29  6 23  0   28  7 22  0             200854.1732  -0.0389  0.050  -0.0389 0.26  
 209: 28  8 21  0   27  7 20  0             200859.9697  -0.0420  0.050  -0.0421 0.25  
 210: 28  7 21  0   27  7 20  0             200859.9697  -0.0420  0.050  -0.0421 0.25  
 211: 28  8 21  0   27  8 20  0             200859.9697  -0.0420  0.050  -0.0421 0.25  
 212: 28  7 21  0   27  8 20  0             200859.9697  -0.0420  0.050  -0.0421 0.25  
 213: 26 10 17  0   25 10 16  0             200886.5612  -0.0175  0.050  -0.0175 0.25  
 214: 26 10 17  0   25  9 16  0             200886.5612  -0.0175  0.050  -0.0175 0.25  
 215: 26  9 17  0   25 10 16  0             200886.5612  -0.0175  0.050  -0.0175 0.25  
 216: 26  9 17  0   25  9 16  0             200886.5612  -0.0175  0.050  -0.0175 0.25  
 217: 31  5 26  0   30  6 25  0             206506.5394   0.0082  0.050   0.0082 0.26  
 218: 31  6 26  0   30  5 25  0             206506.5394   0.0082  0.050   0.0082 0.26  
 219: 31  6 26  0   30  6 25  0             206506.5394   0.0082  0.050   0.0082 0.24  
 220: 31  5 26  0   30  5 25  0             206506.5394   0.0082  0.050   0.0082 0.24  
 221: 30  7 24  0   29  6 23  0             206509.8591  -0.0221  0.050  -0.0222 0.26  
 222: 30  6 24  0   29  7 23  0             206509.8591  -0.0221  0.050  -0.0222 0.26  
 223: 30  6 24  0   29  6 23  0             206509.8591  -0.0221  0.050  -0.0222 0.24  
 224: 30  7 24  0   29  7 23  0             206509.8591  -0.0221  0.050  -0.0222 0.24  
 225: 29  8 22  0   28  7 21  0             206515.0184  -0.0625  0.050  -0.0626 0.25  
 226: 29  7 22  0   28  8 21  0             206515.0184  -0.0625  0.050  -0.0626 0.25  
 227: 29  7 22  0   28  7 21  0             206515.0184  -0.0625  0.050  -0.0626 0.25  
 228: 29  8 22  0   28  8 21  0             206515.0184  -0.0625  0.050  -0.0626 0.25  
 229: 28  8 20  0   27  8 19  0             206523.5599  -0.0437  0.050  -0.0437 0.25  
 230: 28  9 20  0   27  8 19  0             206523.5599  -0.0437  0.050  -0.0437 0.25  
 231: 28  8 20  0   27  9 19  0             206523.5599  -0.0437  0.050  -0.0437 0.25  
 232: 28  9 20  0   27  9 19  0             206523.5599  -0.0437  0.050  -0.0437 0.25  
 233: 27 10 18  0   26 10 17  0             206538.1753   0.0160  0.050   0.0160 0.25  
 234: 27  9 18  0   26  9 17  0             206538.1753   0.0160  0.050   0.0160 0.25  
 235: 27  9 18  0   26 10 17  0             206538.1753   0.0160  0.050   0.0160 0.25  
 236: 27 10 18  0   26  9 17  0             206538.1753   0.0160  0.050   0.0160 0.25  
 237: 26 10 16  0   25 10 15  0             206564.0811   0.0007  0.050   0.0008 0.25  
 238: 26 10 16  0   25 11 15  0             206564.0811   0.0007  0.050   0.0008 0.25  
 239: 26 11 16  0   25 10 15  0             206564.0811   0.0007  0.050   0.0008 0.25  
 240: 26 11 16  0   25 11 15  0             206564.0811   0.0007  0.050   0.0008 0.25  
 241: 36  2 35  0   35  2 34  0             212155.1332   0.0203  0.050   0.0204 0.24  
 242: 36  2 35  0   35  1 34  0             212155.1332   0.0203  0.050   0.0204 0.26  
 243: 36  1 35  0   35  2 34  0             212155.1332   0.0203  0.050   0.0204 0.26  
 244: 36  1 35  0   35  1 34  0             212155.1332   0.0203  0.050   0.0204 0.24  
 245: 35  3 33  0   34  3 32  0             212156.8721   0.0156  0.050   0.0157 0.24  
 246: 35  3 33  0   34  2 32  0             212156.8721   0.0156  0.050   0.0157 0.26  
 247: 35  2 33  0   34  3 32  0             212156.8721   0.0156  0.050   0.0157 0.26  
 248: 35  2 33  0   34  2 32  0             212156.8721   0.0156  0.050   0.0157 0.24  
 249: 34  4 31  0   33  4 30  0             212158.5038  -0.0045  0.050  -0.0046 0.24  
 250: 34  4 31  0   33  3 30  0             212158.5038  -0.0045  0.050  -0.0046 0.26  
 251: 34  3 31  0   33  4 30  0             212158.5038  -0.0045  0.050  -0.0046 0.26  
 252: 34  3 31  0   33  3 30  0             212158.5038  -0.0045  0.050  -0.0046 0.24  
 253: 33  5 29  0   32  5 28  0             212160.2116  -0.0643  0.050  -0.0643 0.24  
 254: 33  5 29  0   32  4 28  0             212160.2116  -0.0643  0.050  -0.0643 0.26  
 255: 33  4 29  0   32  5 28  0             212160.2116  -0.0643  0.050  -0.0643 0.26  
 256: 33  4 29  0   32  4 28  0             212160.2116  -0.0643  0.050  -0.0643 0.24  
 257: 32  6 27  0   31  6 26  0             212162.5345   0.0742  0.050   0.0742 0.24  
 258: 32  6 27  0   31  5 26  0             212162.5345   0.0742  0.050   0.0742 0.26  
 259: 32  5 27  0   31  6 26  0             212162.5345   0.0742  0.050   0.0742 0.26  
 260: 32  5 27  0   31  5 26  0             212162.5345   0.0742  0.050   0.0742 0.24  
 261: 30  8 23  0   29  7 22  0             212170.1979  -0.0030  0.050  -0.0030 0.25  
 262: 30  7 23  0   29  8 22  0             212170.1979  -0.0030  0.050  -0.0030 0.25  
 263: 30  7 23  0   29  7 22  0             212170.1979  -0.0030  0.050  -0.0030 0.25  
 264: 30  8 23  0   29  8 22  0             212170.1979  -0.0030  0.050  -0.0030 0.25  
 265: 29  9 21  0   28  9 20  0             212177.8037   0.0542  0.050   0.0542 0.25  
 266: 29  9 21  0   28  8 20  0             212177.8037   0.0542  0.050   0.0542 0.25  
 267: 29  8 21  0   28  9 20  0             212177.8037   0.0542  0.050   0.0542 0.25  
 268: 29  8 21  0   28  8 20  0             212177.8037   0.0542  0.050   0.0542 0.25  
 269: 28 10 19  0   27  9 18  0             212190.3251  -0.0774  0.050  -0.0775 0.25  
 270: 28  9 19  0   27 10 18  0             212190.3251  -0.0774  0.050  -0.0775 0.25  
 271: 28  9 19  0   27  9 18  0             212190.3251  -0.0774  0.050  -0.0775 0.25  
 272: 28 10 19  0   27 10 18  0             212190.3251  -0.0774  0.050  -0.0775 0.25  
 273: 27 11 17  0   26 10 16  0             212212.4124   0.0090  0.050   0.0091 0.25  
 274: 27 10 17  0   26 11 16  0             212212.4124   0.0090  0.050   0.0091 0.25  
 275: 27 10 17  0   26 10 16  0             212212.4124   0.0090  0.050   0.0091 0.25  
 276: 27 11 17  0   26 11 16  0             212212.4124   0.0090  0.050   0.0091 0.25  
 277: 38  0 38  0   37  1 37  0             217809.3391   0.0091  0.050   0.0092 0.26  
 278: 38  0 38  0   37  0 37  0             217809.3391   0.0091  0.050   0.0092 0.24  
 279: 38  1 38  0   37  1 37  0             217809.3391   0.0091  0.050   0.0092 0.24  
 280: 38  1 38  0   37  0 37  0             217809.3391   0.0091  0.050   0.0092 0.26  
 281: 37  2 36  0   36  2 35  0             217811.2537  -0.0470  0.050  -0.0471 0.24  
 282: 37  2 36  0   36  1 35  0             217811.2537  -0.0470  0.050  -0.0471 0.26  
 283: 37  1 36  0   36  2 35  0             217811.2537  -0.0470  0.050  -0.0471 0.26  
 284: 37  1 36  0   36  1 35  0             217811.2537  -0.0470  0.050  -0.0471 0.24  
 285: 36  3 34  0   35  3 33  0             217813.0073  -0.0059  0.050  -0.0060 0.24  
 286: 36  3 34  0   35  2 33  0             217813.0073  -0.0059  0.050  -0.0060 0.26  
 287: 36  2 34  0   35  3 33  0             217813.0073  -0.0059  0.050  -0.0060 0.26  
 288: 36  2 34  0   35  2 33  0             217813.0073  -0.0059  0.050  -0.0060 0.24  
 289: 35  4 32  0   34  4 31  0             217814.6735   0.0628  0.050   0.0628 0.24  
 290: 35  4 32  0   34  3 31  0             217814.6735   0.0628  0.050   0.0628 0.26  
 291: 35  3 32  0   34  4 31  0             217814.6735   0.0628  0.050   0.0628 0.26  
 292: 35  3 32  0   34  3 31  0             217814.6735   0.0628  0.050   0.0628 0.24  
 293: 34  5 30  0   33  5 29  0             217816.2995   0.0121  0.050   0.0122 0.24  
 294: 34  5 30  0   33  4 29  0             217816.2995   0.0121  0.050   0.0122 0.26  
 295: 34  4 30  0   33  5 29  0             217816.2995   0.0121  0.050   0.0122 0.26  
 296: 34  4 30  0   33  4 29  0             217816.2995   0.0121  0.050   0.0122 0.24  
 297: 30  9 22  0   29  8 21  0             217832.0121  -0.0497  0.050  -0.0497 0.25  
 298: 30  8 22  0   29  9 21  0             217832.0121  -0.0497  0.050  -0.0497 0.25  
 299: 30  8 22  0   29  8 21  0             217832.0121  -0.0497  0.050  -0.0497 0.25  
 300: 30  9 22  0   29  9 21  0             217832.0121  -0.0497  0.050  -0.0497 0.25  
 301: 29 10 20  0   28 10 19  0             217843.1026  -0.0382  0.050  -0.0383 0.25  
 302: 29 10 20  0   28  9 19  0             217843.1026  -0.0382  0.050  -0.0383 0.25  
 303: 29  9 20  0   28 10 19  0             217843.1026  -0.0382  0.050  -0.0383 0.25  
 304: 29  9 20  0   28  9 19  0             217843.1026  -0.0382  0.050  -0.0383 0.25  
--------------------------------------------------------------------------------

PARAMETERS IN FIT (values truncated and Nlines statistics):

        1000000         A_gs  /MHz         5881.932(97)                        1
        2000000         B_gs  /MHz         5452.613(90)                        2
        3000000         C_gs  /MHz         2828.97702(89)                      3
          20000        DJ_gs  /kHz            0.58944(41)                      4
         110000       DJK_gs  /kHz           -0.0878(44)                       5
         200000        DK_gs  /kHz          [ 0.783945]                        6
        4010000        dJ_gs  /kHz          [ 0.244259]                        7
        4100000        dK_gs  /kHz          [ 0.545588]                        8
          30000        HJ_gs  /Hz           [ 0.0002034]                       9
         120000       HJK_gs  /Hz           [ 0.0003103]                      10
         210000       HKJ_gs  /Hz           [-0.0019689]                      11
         300000        HK_gs  /Hz           [ 0.0020219]                      12
        4020000        h1_gs  /Hz           [ 0.0001013]                      13
        4110000        h2_gs  /Hz           [ 0.0003506]                      14
        4200000        h3_gs  /Hz           [ 0.0008515]                      15
              0         E_gs  /MHz          [ 0.]                             16

 MICROWAVE AVG =        0.000107 MHz, IR AVG =        0.00000                 
 MICROWAVE RMS =        0.045858 MHz, IR RMS =        0.00000                 
 END OF ITERATION  1 OLD, NEW RMS ERROR=        0.91716         0.91716       

  distinct frequency lines in fit:    76
       distinct parameters of fit:     5

MICROWAVE       lines fitted       lines    lines      RMS      RMS ERROR    J range  Ka range    freq. range
            total   dv=0 dv.ne.0   UNFITTD  e>900
v"= 0         76     76      0        0      0       0.045858     0.91715    19  38    0  11   144272   217843
--------------------------------------------------------------------------------------------
total:        76     76      0        0      0       0.045858     0.91715

NOTE: the RMS values above are for Nlines statistics, but the 'total' values may differ slightly from
      those in the .FIT file since the o-c values for this evaluation are as rounded in the .FIT.


 PARAMETERS IN FIT WITH STANDARD ERRORS ON THOSE THAT ARE FITTED:
 (values rounded and degrees of freedom, Ndegf=Nlines-Nconst, statistics)

        1000000         A_gs  /MHz       5881.932(92)                          1
        2000000         B_gs  /MHz       5452.613(85)                          2
        3000000         C_gs  /MHz       2828.97702(84)                        3
          20000        DJ_gs  /kHz          0.58944(39)                        4
         110000       DJK_gs  /kHz         -0.0878(42)                         5
         200000        DK_gs  /kHz          [ 0.783945]                        6
        4010000        dJ_gs  /kHz          [ 0.244259]                        7
        4100000        dK_gs  /kHz          [ 0.545588]                        8
          30000        HJ_gs  /Hz           [ 0.0002034]                       9
         120000       HJK_gs  /Hz           [ 0.0003103]                      10
         210000       HKJ_gs  /Hz           [-0.0019689]                      11
         300000        HK_gs  /Hz           [ 0.0020219]                      12
        4020000        h1_gs  /Hz           [ 0.0001013]                      13
        4110000        h2_gs  /Hz           [ 0.0003506]                      14
        4200000        h3_gs  /Hz           [ 0.0008515]                      15
              0         E_gs  /MHz          [ 0.]                             16

 CORRELATION COEFFICIENTS, C.ij:

           A_gs     B_gs     C_gs     -DJ_gs   -DJK_gs 

A_gs        1.0000
B_gs       -0.9983   1.0000
C_gs        0.5654  -0.5900   1.0000
-DJ_gs     -0.5225   0.5528  -0.9695   1.0000
-DJK_gs     0.6466  -0.6877   0.6567  -0.7386   1.0000

 Mean value of |C.ij|, i.ne.j =   0.6928
 Mean value of  C.ij,  i.ne.j =  -0.2085


 Worst correlations, with absolute value greater than 0.9950:

     2000000  B_gs      <->     1000000  A_gs         -0.998346


 Worst fitted lines (obs-calc/error):

    93:    2.0        193:    1.9         65:   -1.8        109:   -1.6
   137:    1.6        269:   -1.5         61:    1.5        257:    1.5
   189:    1.5         37:    1.5        157:    1.5         21:   -1.4
    57:    1.3        153:   -1.3        253:   -1.3        289:    1.3
   225:   -1.3        169:    1.2         33:    1.1        265:    1.1
   145:    1.1        125:    1.1         25:   -1.0        297:   -1.0
    81:   -1.0        105:   -1.0         73:    1.0        281:   -0.9
   161:    0.9        113:   -0.9         77:    0.9        197:    0.9
   181:   -0.9        229:   -0.9        209:   -0.8        201:   -0.8
    97:   -0.8        205:   -0.8        301:   -0.8          5:   -0.8
   141:    0.7        117:    0.7        173:   -0.6         45:   -0.6
    69:   -0.5        221:   -0.4        101:   -0.4        149:   -0.4
   241:    0.4         41:   -0.4

    93: 22 10 13  0   21  9 12  0             178293.3158   0.0987  0.050   0.0988 0.24
   193: 32  4 29  0   31  4 28  0             200846.1378   0.0955  0.050   0.0956 0.24
    65: 23  8 16  0   22  7 15  0             172586.9828  -0.0887  0.050  -0.0887 0.25
   109: 29  4 26  0   28  3 25  0             183876.6555  -0.0789  0.050  -0.0790 0.26
   137: 28  5 23  0   27  5 22  0             189538.4699   0.0782  0.050   0.0783 0.24
   269: 28 10 19  0   27  9 18  0             212190.3251  -0.0774  0.050  -0.0775 0.25
    61: 22  8 15  0   21  8 14  0             166933.6295   0.0752  0.050   0.0752 0.25
   257: 32  6 27  0   31  6 26  0             212162.5345   0.0742  0.050   0.0742 0.24
   189: 33  3 31  0   32  2 30  0             200844.3489   0.0738  0.050   0.0739 0.26
    37: 24  5 20  0   23  5 19  0             161253.0707   0.0734  0.050   0.0734 0.24
                                           _____________________________________
__________________________________________/ SPFIT output reformatted with PIFORM
