# Supplementary material for: Precise Semi-Experimental Equilibrium (r e SE) Structure of Pyridine from 32 Isotopologues: Accurate Assessment of the Effect of Nitrogen-Atom Substitution in Aromatic Rings
Source: J Phys Chem A. 2025 Nov 7;129(46):10737–50. doi: 10.1021/acs.jpca.5c07184 (PMC12641475; doi:10.1021/acs.jpca.5c07184)
Supplement: Supplementary file 2 [file jp5c07184_si_002.zip › Supplementary Information/LSF/pyridine-D3-13C3_SI.res]

 Pyridine-d5 g.s.                           Wed Apr 05Sat Jul 06 19:53:07 2024

-------------------------------------------------------------------------------------=========
                                              obs         o-c     error     blends     Notes
                                                                         o-c      wt
    / instead of : below denotes (o-c)>3*err
-------------------------------------------------------------------------------------=========
   1: 25  0 25  0   24  0 24  0             144272.3023   0.0287  0.050   0.0288 0.24  
   2: 25  1 25  0   24  0 24  0             144272.3023   0.0287  0.050   0.0288 0.26  
   3: 25  1 25  0   24  1 24  0             144272.3023   0.0287  0.050   0.0288 0.24  
   4: 25  0 25  0   24  1 24  0             144272.3023   0.0287  0.050   0.0288 0.26  
   5: 24  2 23  0   23  1 22  0             144274.4445  -0.0280  0.050  -0.0281 0.26  
   6: 24  1 23  0   23  1 22  0             144274.4445  -0.0280  0.050  -0.0281 0.24  
   7: 24  1 23  0   23  2 22  0             144274.4445  -0.0280  0.050  -0.0281 0.26  
   8: 24  2 23  0   23  2 22  0             144274.4445  -0.0280  0.050  -0.0281 0.24  
   9: 22  4 19  0   21  3 18  0             144279.3490   0.0064  0.050   0.0064 0.26  
  10: 22  4 19  0   21  4 18  0             144279.3490   0.0064  0.050   0.0064 0.24  
  11: 22  3 19  0   21  3 18  0             144279.3490   0.0064  0.050   0.0064 0.24  
  12: 22  3 19  0   21  4 18  0             144279.3490   0.0064  0.050   0.0064 0.26  
  13: 21  4 17  0   20  4 16  0             144283.1584   0.0000  0.050   0.0000 0.24  
  14: 21  4 17  0   20  5 16  0             144283.1584   0.0000  0.050   0.0000 0.26  
  15: 21  5 17  0   20  5 16  0             144283.1584   0.0000  0.050   0.0000 0.24  
  16: 21  5 17  0   20  4 16  0             144283.1584   0.0000  0.050   0.0000 0.26  
  17: 20  5 15  0   19  6 14  0             144289.6802  -0.0224  0.050  -0.0224 0.25  
  18: 20  6 15  0   19  6 14  0             144289.6802  -0.0224  0.050  -0.0224 0.25  
  19: 20  6 15  0   19  5 14  0             144289.6802  -0.0224  0.050  -0.0224 0.25  
  20: 20  5 15  0   19  5 14  0             144289.6802  -0.0224  0.050  -0.0224 0.25  
  21: 28  0 28  0   27  1 27  0             161243.4318  -0.0443  0.050  -0.0443 0.26  
  22: 28  1 28  0   27  0 27  0             161243.4318  -0.0443  0.050  -0.0443 0.26  
  23: 28  0 28  0   27  0 27  0             161243.4318  -0.0443  0.050  -0.0443 0.24  
  24: 28  1 28  0   27  1 27  0             161243.4318  -0.0443  0.050  -0.0443 0.24  
  25: 27  2 26  0   26  2 25  0             161245.5808  -0.0423  0.050  -0.0423 0.24  
  26: 27  1 26  0   26  2 25  0             161245.5808  -0.0423  0.050  -0.0423 0.26  
  27: 27  2 26  0   26  1 25  0             161245.5808  -0.0423  0.050  -0.0423 0.26  
  28: 27  1 26  0   26  1 25  0             161245.5808  -0.0423  0.050  -0.0423 0.24  
  29: 26  3 24  0   25  3 23  0             161247.7018  -0.0012  0.050  -0.0012 0.24  
  30: 26  2 24  0   25  2 23  0             161247.7018  -0.0012  0.050  -0.0012 0.24  
  31: 26  3 24  0   25  2 23  0             161247.7018  -0.0012  0.050  -0.0012 0.26  
  32: 26  2 24  0   25  3 23  0             161247.7018  -0.0012  0.050  -0.0012 0.26  
  33: 25  3 22  0   24  3 21  0             161250.0493   0.0486  0.050   0.0486 0.24  
  34: 25  4 22  0   24  4 21  0             161250.0493   0.0486  0.050   0.0486 0.24  
  35: 25  3 22  0   24  4 21  0             161250.0493   0.0486  0.050   0.0486 0.26  
  36: 25  4 22  0   24  3 21  0             161250.0493   0.0486  0.050   0.0486 0.26  
  37: 24  5 20  0   23  5 19  0             161253.0707   0.0669  0.050   0.0670 0.24  
  38: 24  4 20  0   23  5 19  0             161253.0707   0.0669  0.050   0.0670 0.26  
  39: 24  5 20  0   23  4 19  0             161253.0707   0.0669  0.050   0.0670 0.26  
  40: 24  4 20  0   23  4 19  0             161253.0707   0.0669  0.050   0.0670 0.24  
  41: 23  5 18  0   22  5 17  0             161257.5837  -0.0246  0.050  -0.0247 0.24  
  42: 23  6 18  0   22  6 17  0             161257.5837  -0.0246  0.050  -0.0247 0.24  
  43: 23  5 18  0   22  6 17  0             161257.5837  -0.0246  0.050  -0.0247 0.26  
  44: 23  6 18  0   22  5 17  0             161257.5837  -0.0246  0.050  -0.0247 0.26  
  45: 22  6 16  0   21  7 15  0             161265.5549  -0.0359  0.050  -0.0360 0.25  
  46: 22  7 16  0   21  6 15  0             161265.5549  -0.0359  0.050  -0.0360 0.25  
  47: 22  6 16  0   21  6 15  0             161265.5549  -0.0359  0.050  -0.0360 0.25  
  48: 22  7 16  0   21  7 15  0             161265.5549  -0.0359  0.050  -0.0360 0.25  
  49: 28  2 27  0   27  2 26  0             166902.5456   0.0057  0.050   0.0057 0.24  
  50: 28  1 27  0   27  2 26  0             166902.5456   0.0057  0.050   0.0057 0.26  
  51: 28  1 27  0   27  1 26  0             166902.5456   0.0057  0.050   0.0057 0.24  
  52: 28  2 27  0   27  1 26  0             166902.5456   0.0057  0.050   0.0057 0.26  
  53: 26  3 23  0   25  4 22  0             166906.7915   0.0092  0.050   0.0092 0.26  
  54: 26  3 23  0   25  3 22  0             166906.7915   0.0092  0.050   0.0092 0.24  
  55: 26  4 23  0   25  3 22  0             166906.7915   0.0092  0.050   0.0092 0.26  
  56: 26  4 23  0   25  4 22  0             166906.7915   0.0092  0.050   0.0092 0.24  
  57: 24  6 19  0   23  5 18  0             166913.8131   0.0624  0.050   0.0624 0.26  
  58: 24  6 19  0   23  6 18  0             166913.8131   0.0624  0.050   0.0624 0.24  
  59: 24  5 19  0   23  6 18  0             166913.8131   0.0624  0.050   0.0624 0.26  
  60: 24  5 19  0   23  5 18  0             166913.8131   0.0624  0.050   0.0624 0.24  
  61: 22  8 15  0   21  8 14  0             166933.6295   0.0646  0.050   0.0646 0.25  
  62: 22  7 15  0   21  7 14  0             166933.6295   0.0646  0.050   0.0646 0.25  
  63: 22  8 15  0   21  7 14  0             166933.6295   0.0646  0.050   0.0646 0.25  
  64: 22  7 15  0   21  8 14  0             166933.6295   0.0646  0.050   0.0646 0.25  
  65: 23  8 16  0   22  7 15  0             172586.9828  -0.0931  0.050  -0.0931 0.25  
  66: 23  7 16  0   22  8 15  0             172586.9828  -0.0931  0.050  -0.0931 0.25  
  67: 23  8 16  0   22  8 15  0             172586.9828  -0.0931  0.050  -0.0931 0.25  
  68: 23  7 16  0   22  7 15  0             172586.9828  -0.0931  0.050  -0.0931 0.25  
  69: 30  1 29  0   29  1 28  0             178216.1407  -0.0173  0.050  -0.0173 0.24  
  70: 30  1 29  0   29  2 28  0             178216.1407  -0.0173  0.050  -0.0173 0.26  
  71: 30  2 29  0   29  1 28  0             178216.1407  -0.0173  0.050  -0.0173 0.26  
  72: 30  2 29  0   29  2 28  0             178216.1407  -0.0173  0.050  -0.0173 0.24  
  73: 29  2 27  0   28  3 26  0             178218.1614   0.0432  0.050   0.0432 0.26  
  74: 29  2 27  0   28  2 26  0             178218.1614   0.0432  0.050   0.0432 0.24  
  75: 29  3 27  0   28  2 26  0             178218.1614   0.0432  0.050   0.0432 0.26  
  76: 29  3 27  0   28  3 26  0             178218.1614   0.0432  0.050   0.0432 0.24  
  77: 27  5 23  0   26  5 22  0             178222.6626   0.0363  0.050   0.0363 0.24  
  78: 27  5 23  0   26  4 22  0             178222.6626   0.0363  0.050   0.0363 0.26  
  79: 27  4 23  0   26  4 22  0             178222.6626   0.0363  0.050   0.0363 0.24  
  80: 27  4 23  0   26  5 22  0             178222.6626   0.0363  0.050   0.0363 0.26  
  81: 25  6 19  0   24  7 18  0             178231.5533  -0.0495  0.050  -0.0495 0.25  
  82: 25  7 19  0   24  7 18  0             178231.5533  -0.0495  0.050  -0.0495 0.25  
  83: 25  7 19  0   24  6 18  0             178231.5533  -0.0495  0.050  -0.0495 0.25  
  84: 25  6 19  0   24  6 18  0             178231.5533  -0.0495  0.050  -0.0495 0.25  
  85: 24  8 17  0   23  8 16  0             178241.0903  -0.0136  0.050  -0.0136 0.25  
  86: 24  8 17  0   23  7 16  0             178241.0903  -0.0136  0.050  -0.0136 0.25  
  87: 24  7 17  0   23  8 16  0             178241.0903  -0.0136  0.050  -0.0136 0.25  
  88: 24  7 17  0   23  7 16  0             178241.0903  -0.0136  0.050  -0.0136 0.25  
  89: 23  8 15  0   22  8 14  0             178258.6047  -0.0246  0.050  -0.0246 0.25  
  90: 23  9 15  0   22  9 14  0             178258.6047  -0.0246  0.050  -0.0246 0.25  
  91: 23  9 15  0   22  8 14  0             178258.6047  -0.0246  0.050  -0.0246 0.25  
  92: 23  8 15  0   22  9 14  0             178258.6047  -0.0246  0.050  -0.0246 0.25  
  93: 22 10 13  0   21  9 12  0             178293.3158   0.0481  0.050   0.0482 0.24  
  94: 22  9 13  0   21  9 12  0             178293.3158   0.0481  0.050   0.0482 0.26  
  95: 22 10 13  0   21 10 12  0             178293.3158   0.0482  0.050   0.0482 0.26  
  96: 22  9 13  0   21 10 12  0             178293.3158   0.0483  0.050   0.0482 0.24  
  97: 32  0 32  0   31  0 31  0             183870.7585  -0.0113  0.050  -0.0114 0.24  
  98: 32  1 32  0   31  1 31  0             183870.7585  -0.0113  0.050  -0.0114 0.24  
  99: 32  1 32  0   31  0 31  0             183870.7585  -0.0113  0.050  -0.0114 0.26  
 100: 32  0 32  0   31  1 31  0             183870.7585  -0.0113  0.050  -0.0114 0.26  
 101: 31  2 30  0   30  1 29  0             183872.8393  -0.0152  0.050  -0.0153 0.26  
 102: 31  2 30  0   30  2 29  0             183872.8393  -0.0152  0.050  -0.0153 0.24  
 103: 31  1 30  0   30  1 29  0             183872.8393  -0.0152  0.050  -0.0153 0.24  
 104: 31  1 30  0   30  2 29  0             183872.8393  -0.0152  0.050  -0.0153 0.26  
 105: 30  3 28  0   29  3 27  0             183874.7232  -0.0551  0.050  -0.0552 0.24  
 106: 30  3 28  0   29  2 27  0             183874.7232  -0.0551  0.050  -0.0552 0.26  
 107: 30  2 28  0   29  2 27  0             183874.7232  -0.0551  0.050  -0.0552 0.24  
 108: 30  2 28  0   29  3 27  0             183874.7232  -0.0551  0.050  -0.0552 0.26  
 109: 29  4 26  0   28  3 25  0             183876.6555  -0.0906  0.050  -0.0907 0.26  
 110: 29  3 26  0   28  4 25  0             183876.6555  -0.0906  0.050  -0.0907 0.26  
 111: 29  4 26  0   28  4 25  0             183876.6555  -0.0906  0.050  -0.0907 0.24  
 112: 29  3 26  0   28  3 25  0             183876.6555  -0.0906  0.050  -0.0907 0.24  
 113: 23 10 14  0   22 10 13  0             183938.5855  -0.0747  0.050  -0.0748 0.25  
 114: 23 10 14  0   22  9 13  0             183938.5855  -0.0747  0.050  -0.0748 0.25  
 115: 23  9 14  0   22  9 13  0             183938.5855  -0.0747  0.050  -0.0748 0.25  
 116: 23  9 14  0   22 10 13  0             183938.5855  -0.0747  0.050  -0.0748 0.25  
 117: 33  1 33  0   32  1 32  0             189527.4660   0.0633  0.050   0.0633 0.24  
 118: 33  0 33  0   32  1 32  0             189527.4660   0.0633  0.050   0.0633 0.26  
 119: 33  0 33  0   32  0 32  0             189527.4660   0.0633  0.050   0.0633 0.24  
 120: 33  1 33  0   32  0 32  0             189527.4660   0.0633  0.050   0.0633 0.26  
 121: 32  2 31  0   31  1 30  0             189529.4730   0.0004  0.050   0.0004 0.26  
 122: 32  1 31  0   31  2 30  0             189529.4730   0.0004  0.050   0.0004 0.26  
 123: 32  1 31  0   31  1 30  0             189529.4730   0.0004  0.050   0.0004 0.24  
 124: 32  2 31  0   31  2 30  0             189529.4730   0.0004  0.050   0.0004 0.24  
 125: 31  2 29  0   30  2 28  0             189531.4064   0.0447  0.050   0.0447 0.24  
 126: 31  3 29  0   30  3 28  0             189531.4064   0.0447  0.050   0.0447 0.24  
 127: 31  3 29  0   30  2 28  0             189531.4064   0.0447  0.050   0.0447 0.26  
 128: 31  2 29  0   30  3 28  0             189531.4064   0.0447  0.050   0.0447 0.26  
 129: 30  4 27  0   29  3 26  0             189533.2488  -0.0121  0.050  -0.0121 0.26  
 130: 30  4 27  0   29  4 26  0             189533.2488  -0.0121  0.050  -0.0121 0.24  
 131: 30  3 27  0   29  3 26  0             189533.2488  -0.0121  0.050  -0.0121 0.24  
 132: 30  3 27  0   29  4 26  0             189533.2488  -0.0121  0.050  -0.0121 0.26  
 133: 29  4 25  0   28  4 24  0             189535.4340  -0.0218  0.050  -0.0218 0.24  
 134: 29  5 25  0   28  5 24  0             189535.4340  -0.0218  0.050  -0.0218 0.24  
 135: 29  5 25  0   28  4 24  0             189535.4340  -0.0218  0.050  -0.0218 0.26  
 136: 29  4 25  0   28  5 24  0             189535.4340  -0.0218  0.050  -0.0218 0.26  
 137: 28  5 23  0   27  5 22  0             189538.4699   0.0713  0.050   0.0713 0.24  
 138: 28  6 23  0   27  6 22  0             189538.4699   0.0713  0.050   0.0713 0.24  
 139: 28  6 23  0   27  5 22  0             189538.4699   0.0713  0.050   0.0713 0.26  
 140: 28  5 23  0   27  6 22  0             189538.4699   0.0713  0.050   0.0713 0.26  
 141: 27  6 21  0   26  7 20  0             189542.8872   0.0374  0.050   0.0375 0.26  
 142: 27  7 21  0   26  7 20  0             189542.8872   0.0374  0.050   0.0375 0.24  
 143: 27  7 21  0   26  6 20  0             189542.8872   0.0374  0.050   0.0375 0.26  
 144: 27  6 21  0   26  6 20  0             189542.8872   0.0374  0.050   0.0375 0.24  
 145: 25  8 17  0   24  9 16  0             189562.9901   0.0600  0.050   0.0600 0.25  
 146: 25  9 17  0   24  9 16  0             189562.9901   0.0600  0.050   0.0600 0.25  
 147: 25  8 17  0   24  8 16  0             189562.9901   0.0600  0.050   0.0600 0.25  
 148: 25  9 17  0   24  8 16  0             189562.9901   0.0600  0.050   0.0600 0.25  
 149: 33  2 32  0   32  2 31  0             195185.9937  -0.0162  0.050  -0.0162 0.24  
 150: 33  1 32  0   32  1 31  0             195185.9937  -0.0162  0.050  -0.0162 0.24  
 151: 33  2 32  0   32  1 31  0             195185.9937  -0.0162  0.050  -0.0162 0.26  
 152: 33  1 32  0   32  2 31  0             195185.9937  -0.0162  0.050  -0.0162 0.26  
 153: 32  2 30  0   31  3 29  0             195187.7909  -0.0743  0.050  -0.0743 0.26  
 154: 32  3 30  0   31  3 29  0             195187.7909  -0.0743  0.050  -0.0743 0.24  
 155: 32  2 30  0   31  2 29  0             195187.7909  -0.0743  0.050  -0.0743 0.24  
 156: 32  3 30  0   31  2 29  0             195187.7909  -0.0743  0.050  -0.0743 0.26  
 157: 31  4 28  0   30  4 27  0             195189.7577   0.0577  0.050   0.0578 0.24  
 158: 31  4 28  0   30  3 27  0             195189.7577   0.0577  0.050   0.0578 0.26  
 159: 31  3 28  0   30  4 27  0             195189.7577   0.0577  0.050   0.0578 0.26  
 160: 31  3 28  0   30  3 27  0             195189.7577   0.0577  0.050   0.0578 0.24  
 161: 30  5 26  0   29  4 25  0             195191.8080   0.0323  0.050   0.0324 0.26  
 162: 30  5 26  0   29  5 25  0             195191.8080   0.0323  0.050   0.0324 0.24  
 163: 30  4 26  0   29  4 25  0             195191.8080   0.0323  0.050   0.0324 0.24  
 164: 30  4 26  0   29  5 25  0             195191.8080   0.0323  0.050   0.0324 0.26  
 165: 29  6 24  0   28  6 23  0             195194.4766  -0.0209  0.050  -0.0209 0.24  
 166: 29  5 24  0   28  6 23  0             195194.4766  -0.0209  0.050  -0.0209 0.26  
 167: 29  6 24  0   28  5 23  0             195194.4766  -0.0209  0.050  -0.0209 0.26  
 168: 29  5 24  0   28  5 23  0             195194.4766  -0.0209  0.050  -0.0209 0.24  
 169: 27  8 20  0   26  7 19  0             195205.0859   0.0670  0.050   0.0670 0.25  
 170: 27  8 20  0   26  8 19  0             195205.0859   0.0670  0.050   0.0670 0.25  
 171: 27  7 20  0   26  7 19  0             195205.0859   0.0670  0.050   0.0670 0.25  
 172: 27  7 20  0   26  8 19  0             195205.0859   0.0670  0.050   0.0670 0.25  
 173: 26  8 18  0   25  9 17  0             195216.0647  -0.0189  0.050  -0.0189 0.25  
 174: 26  9 18  0   25  9 17  0             195216.0647  -0.0189  0.050  -0.0189 0.25  
 175: 26  9 18  0   25  8 17  0             195216.0647  -0.0189  0.050  -0.0189 0.25  
 176: 26  8 18  0   25  8 17  0             195216.0647  -0.0189  0.050  -0.0189 0.25  
 177: 25  9 16  0   24  9 15  0             195235.8825  -0.0064  0.050  -0.0065 0.25  
 178: 25  9 16  0   24 10 15  0             195235.8825  -0.0064  0.050  -0.0065 0.25  
 179: 25 10 16  0   24 10 15  0             195235.8825  -0.0064  0.050  -0.0065 0.25  
 180: 25 10 16  0   24  9 15  0             195235.8825  -0.0064  0.050  -0.0065 0.25  
 181: 35  0 35  0   34  0 34  0             200840.4060  -0.0167  0.050  -0.0168 0.24  
 182: 35  1 35  0   34  0 34  0             200840.4060  -0.0167  0.050  -0.0168 0.26  
 183: 35  0 35  0   34  1 34  0             200840.4060  -0.0167  0.050  -0.0168 0.26  
 184: 35  1 35  0   34  1 34  0             200840.4060  -0.0167  0.050  -0.0168 0.24  
 185: 34  1 33  0   33  2 32  0             200842.4501  -0.0138  0.050  -0.0138 0.26  
 186: 34  2 33  0   33  2 32  0             200842.4501  -0.0138  0.050  -0.0138 0.24  
 187: 34  1 33  0   33  1 32  0             200842.4501  -0.0138  0.050  -0.0138 0.24  
 188: 34  2 33  0   33  1 32  0             200842.4501  -0.0138  0.050  -0.0138 0.26  
 189: 33  3 31  0   32  2 30  0             200844.3489   0.0623  0.050   0.0623 0.26  
 190: 33  2 31  0   32  2 30  0             200844.3489   0.0623  0.050   0.0623 0.24  
 191: 33  2 31  0   32  3 30  0             200844.3489   0.0623  0.050   0.0623 0.26  
 192: 33  3 31  0   32  3 30  0             200844.3489   0.0623  0.050   0.0623 0.24  
 193: 32  4 29  0   31  4 28  0             200846.1378   0.0778  0.050   0.0779 0.24  
 194: 32  3 29  0   31  3 28  0             200846.1378   0.0778  0.050   0.0779 0.24  
 195: 32  3 29  0   31  4 28  0             200846.1378   0.0778  0.050   0.0779 0.26  
 196: 32  4 29  0   31  3 28  0             200846.1378   0.0778  0.050   0.0779 0.26  
 197: 31  4 27  0   30  4 26  0             200848.0544   0.0289  0.050   0.0289 0.24  
 198: 31  5 27  0   30  5 26  0             200848.0544   0.0289  0.050   0.0289 0.24  
 199: 31  4 27  0   30  5 26  0             200848.0544   0.0289  0.050   0.0289 0.26  
 200: 31  5 27  0   30  4 26  0             200848.0544   0.0289  0.050   0.0289 0.26  
 201: 30  6 25  0   29  5 24  0             200850.4965  -0.0518  0.050  -0.0519 0.26  
 202: 30  5 25  0   29  5 24  0             200850.4965  -0.0518  0.050  -0.0519 0.24  
 203: 30  5 25  0   29  6 24  0             200850.4965  -0.0518  0.050  -0.0519 0.26  
 204: 30  6 25  0   29  6 24  0             200850.4965  -0.0518  0.050  -0.0519 0.24  
 205: 29  7 23  0   28  7 22  0             200854.1732  -0.0390  0.050  -0.0390 0.24  
 206: 29  7 23  0   28  6 22  0             200854.1732  -0.0390  0.050  -0.0390 0.26  
 207: 29  6 23  0   28  6 22  0             200854.1732  -0.0390  0.050  -0.0390 0.24  
 208: 29  6 23  0   28  7 22  0             200854.1732  -0.0390  0.050  -0.0390 0.26  
 209: 28  8 21  0   27  7 20  0             200859.9697  -0.0317  0.050  -0.0318 0.25  
 210: 28  7 21  0   27  7 20  0             200859.9697  -0.0317  0.050  -0.0318 0.25  
 211: 28  8 21  0   27  8 20  0             200859.9697  -0.0317  0.050  -0.0318 0.25  
 212: 28  7 21  0   27  8 20  0             200859.9697  -0.0317  0.050  -0.0318 0.25  
 213: 26 10 17  0   25 10 16  0             200886.5612  -0.0040  0.050  -0.0040 0.25  
 214: 26 10 17  0   25  9 16  0             200886.5612  -0.0040  0.050  -0.0040 0.25  
 215: 26  9 17  0   25 10 16  0             200886.5612  -0.0040  0.050  -0.0040 0.25  
 216: 26  9 17  0   25  9 16  0             200886.5612  -0.0040  0.050  -0.0040 0.25  
 217: 31  5 26  0   30  6 25  0             206506.5394  -0.0037  0.050  -0.0037 0.26  
 218: 31  6 26  0   30  5 25  0             206506.5394  -0.0037  0.050  -0.0037 0.26  
 219: 31  6 26  0   30  6 25  0             206506.5394  -0.0037  0.050  -0.0037 0.24  
 220: 31  5 26  0   30  5 25  0             206506.5394  -0.0037  0.050  -0.0037 0.24  
 221: 30  7 24  0   29  6 23  0             206509.8591  -0.0232  0.050  -0.0233 0.26  
 222: 30  6 24  0   29  7 23  0             206509.8591  -0.0232  0.050  -0.0233 0.26  
 223: 30  6 24  0   29  6 23  0             206509.8591  -0.0232  0.050  -0.0233 0.24  
 224: 30  7 24  0   29  7 23  0             206509.8591  -0.0232  0.050  -0.0233 0.24  
 225: 29  8 22  0   28  7 21  0             206515.0184  -0.0515  0.050  -0.0515 0.25  
 226: 29  7 22  0   28  8 21  0             206515.0184  -0.0515  0.050  -0.0515 0.25  
 227: 29  7 22  0   28  7 21  0             206515.0184  -0.0515  0.050  -0.0515 0.25  
 228: 29  8 22  0   28  8 21  0             206515.0184  -0.0515  0.050  -0.0515 0.25  
 229: 28  8 20  0   27  8 19  0             206523.5599  -0.0228  0.050  -0.0229 0.25  
 230: 28  9 20  0   27  8 19  0             206523.5599  -0.0228  0.050  -0.0229 0.25  
 231: 28  8 20  0   27  9 19  0             206523.5599  -0.0228  0.050  -0.0229 0.25  
 232: 28  9 20  0   27  9 19  0             206523.5599  -0.0228  0.050  -0.0229 0.25  
 233: 27 10 18  0   26 10 17  0             206538.1753   0.0386  0.050   0.0386 0.25  
 234: 27  9 18  0   26  9 17  0             206538.1753   0.0386  0.050   0.0386 0.25  
 235: 27  9 18  0   26 10 17  0             206538.1753   0.0386  0.050   0.0386 0.25  
 236: 27 10 18  0   26  9 17  0             206538.1753   0.0386  0.050   0.0386 0.25  
 237: 26 10 16  0   25 10 15  0             206564.0811   0.0067  0.050   0.0067 0.25  
 238: 26 10 16  0   25 11 15  0             206564.0811   0.0067  0.050   0.0067 0.25  
 239: 26 11 16  0   25 10 15  0             206564.0811   0.0067  0.050   0.0067 0.25  
 240: 26 11 16  0   25 11 15  0             206564.0811   0.0067  0.050   0.0067 0.25  
 241: 36  2 35  0   35  2 34  0             212155.1332   0.0212  0.050   0.0212 0.24  
 242: 36  2 35  0   35  1 34  0             212155.1332   0.0212  0.050   0.0212 0.26  
 243: 36  1 35  0   35  2 34  0             212155.1332   0.0212  0.050   0.0212 0.26  
 244: 36  1 35  0   35  1 34  0             212155.1332   0.0212  0.050   0.0212 0.24  
 245: 35  3 33  0   34  3 32  0             212156.8721   0.0001  0.050   0.0002 0.24  
 246: 35  3 33  0   34  2 32  0             212156.8721   0.0001  0.050   0.0002 0.26  
 247: 35  2 33  0   34  3 32  0             212156.8721   0.0001  0.050   0.0002 0.26  
 248: 35  2 33  0   34  2 32  0             212156.8721   0.0001  0.050   0.0002 0.24  
 249: 34  4 31  0   33  4 30  0             212158.5038  -0.0270  0.050  -0.0270 0.24  
 250: 34  4 31  0   33  3 30  0             212158.5038  -0.0270  0.050  -0.0270 0.26  
 251: 34  3 31  0   33  4 30  0             212158.5038  -0.0270  0.050  -0.0270 0.26  
 252: 34  3 31  0   33  3 30  0             212158.5038  -0.0270  0.050  -0.0270 0.24  
 253: 33  5 29  0   32  5 28  0             212160.2116  -0.0857  0.050  -0.0858 0.24  
 254: 33  5 29  0   32  4 28  0             212160.2116  -0.0857  0.050  -0.0858 0.26  
 255: 33  4 29  0   32  5 28  0             212160.2116  -0.0857  0.050  -0.0858 0.26  
 256: 33  4 29  0   32  4 28  0             212160.2116  -0.0857  0.050  -0.0858 0.24  
 257: 32  6 27  0   31  6 26  0             212162.5345   0.0600  0.050   0.0601 0.24  
 258: 32  6 27  0   31  5 26  0             212162.5345   0.0600  0.050   0.0601 0.26  
 259: 32  5 27  0   31  6 26  0             212162.5345   0.0600  0.050   0.0601 0.26  
 260: 32  5 27  0   31  5 26  0             212162.5345   0.0600  0.050   0.0601 0.24  
 261: 30  8 23  0   29  7 22  0             212170.1979   0.0082  0.050   0.0083 0.25  
 262: 30  7 23  0   29  8 22  0             212170.1979   0.0082  0.050   0.0083 0.25  
 263: 30  7 23  0   29  7 22  0             212170.1979   0.0082  0.050   0.0083 0.25  
 264: 30  8 23  0   29  8 22  0             212170.1979   0.0082  0.050   0.0083 0.25  
 265: 29  9 21  0   28  9 20  0             212177.8037   0.0779  0.050   0.0779 0.25  
 266: 29  9 21  0   28  8 20  0             212177.8037   0.0779  0.050   0.0779 0.25  
 267: 29  8 21  0   28  9 20  0             212177.8037   0.0779  0.050   0.0779 0.25  
 268: 29  8 21  0   28  8 20  0             212177.8037   0.0779  0.050   0.0779 0.25  
 269: 28 10 19  0   27  9 18  0             212190.3251  -0.0475  0.050  -0.0475 0.25  
 270: 28  9 19  0   27 10 18  0             212190.3251  -0.0475  0.050  -0.0475 0.25  
 271: 28  9 19  0   27  9 18  0             212190.3251  -0.0475  0.050  -0.0475 0.25  
 272: 28 10 19  0   27 10 18  0             212190.3251  -0.0475  0.050  -0.0475 0.25  
 273: 27 11 17  0   26 10 16  0             212212.4124   0.0307  0.050   0.0307 0.25  
 274: 27 10 17  0   26 11 16  0             212212.4124   0.0307  0.050   0.0307 0.25  
 275: 27 10 17  0   26 10 16  0             212212.4124   0.0307  0.050   0.0307 0.25  
 276: 27 11 17  0   26 11 16  0             212212.4124   0.0307  0.050   0.0307 0.25  
 277: 38  0 38  0   37  1 37  0             217809.3391   0.0367  0.050   0.0367 0.26  
 278: 38  0 38  0   37  0 37  0             217809.3391   0.0367  0.050   0.0367 0.24  
 279: 38  1 38  0   37  1 37  0             217809.3391   0.0367  0.050   0.0367 0.24  
 280: 38  1 38  0   37  0 37  0             217809.3391   0.0367  0.050   0.0367 0.26  
 281: 37  2 36  0   36  2 35  0             217811.2537  -0.0476  0.050  -0.0476 0.24  
 282: 37  2 36  0   36  1 35  0             217811.2537  -0.0476  0.050  -0.0476 0.26  
 283: 37  1 36  0   36  2 35  0             217811.2537  -0.0476  0.050  -0.0476 0.26  
 284: 37  1 36  0   36  1 35  0             217811.2537  -0.0476  0.050  -0.0476 0.24  
 285: 36  3 34  0   35  3 33  0             217813.0073  -0.0236  0.050  -0.0236 0.24  
 286: 36  3 34  0   35  2 33  0             217813.0073  -0.0236  0.050  -0.0236 0.26  
 287: 36  2 34  0   35  3 33  0             217813.0073  -0.0236  0.050  -0.0236 0.26  
 288: 36  2 34  0   35  2 33  0             217813.0073  -0.0236  0.050  -0.0236 0.24  
 289: 35  4 32  0   34  4 31  0             217814.6735   0.0377  0.050   0.0377 0.24  
 290: 35  4 32  0   34  3 31  0             217814.6735   0.0377  0.050   0.0377 0.26  
 291: 35  3 32  0   34  4 31  0             217814.6735   0.0377  0.050   0.0377 0.26  
 292: 35  3 32  0   34  3 31  0             217814.6735   0.0377  0.050   0.0377 0.24  
 293: 34  5 30  0   33  5 29  0             217816.2995  -0.0120  0.050  -0.0120 0.24  
 294: 34  5 30  0   33  4 29  0             217816.2995  -0.0120  0.050  -0.0120 0.26  
 295: 34  4 30  0   33  5 29  0             217816.2995  -0.0120  0.050  -0.0120 0.26  
 296: 34  4 30  0   33  4 29  0             217816.2995  -0.0120  0.050  -0.0120 0.24  
 297: 30  9 22  0   29  8 21  0             217832.0121  -0.0239  0.050  -0.0239 0.25  
 298: 30  8 22  0   29  9 21  0             217832.0121  -0.0239  0.050  -0.0239 0.25  
 299: 30  8 22  0   29  8 21  0             217832.0121  -0.0239  0.050  -0.0239 0.25  
 300: 30  9 22  0   29  9 21  0             217832.0121  -0.0239  0.050  -0.0239 0.25  
 301: 29 10 20  0   28 10 19  0             217843.1026  -0.0023  0.050  -0.0023 0.25  
 302: 29 10 20  0   28  9 19  0             217843.1026  -0.0023  0.050  -0.0023 0.25  
 303: 29  9 20  0   28 10 19  0             217843.1026  -0.0023  0.050  -0.0023 0.25  
 304: 29  9 20  0   28  9 19  0             217843.1026  -0.0023  0.050  -0.0023 0.25  
--------------------------------------------------------------------------------

PARAMETERS IN FIT (values truncated and Nlines statistics):

        1000000         A_gs  /MHz         5882.12(12)                         1
        2000000         B_gs  /MHz         5452.44(11)                         2
        3000000         C_gs  /MHz         2828.97688(93)                      3
          20000        DJ_gs  /kHz            0.38389(41)                      4
         110000       DJK_gs  /kHz            1.1361(51)                       5
         200000        DK_gs  /kHz           -0.192(17)                        6
        4010000        d1_gs  /kHz          [-0.244259]                        7
        5000000        d2_gs  /kHz          [-0.102739]                        8
          30000        HJ_gs  /Hz           [-0.0001402]                       9
         120000       HJK_gs  /Hz           [ 0.0016283]                      10
         210000       HKJ_gs  /Hz           [-0.0012082]                      11
         300000        HK_gs  /Hz           [ 0.0002868]                      12
        4020000        h1_gs  /Hz           [ 0.0000663]                      13
        5010000        h2_gs  /Hz           [ 0.0001718]                      14
        6000000        h3_gs  /Hz           [ 0.000035]                       15
              0         E_gs  /MHz          [ 0.]                             16

 MICROWAVE AVG =       -0.000020 MHz, IR AVG =        0.00000                 
 MICROWAVE RMS =        0.042858 MHz, IR RMS =        0.00000                 
 END OF ITERATION  1 OLD, NEW RMS ERROR=        0.85716         0.85716       

  distinct frequency lines in fit:    76
       distinct parameters of fit:     6

MICROWAVE       lines fitted       lines    lines      RMS      RMS ERROR    J range  Ka range    freq. range
            total   dv=0 dv.ne.0   UNFITTD  e>900
v"= 0         76     76      0        0      0       0.042859     0.85718    19  38    0  11   144272   217843
--------------------------------------------------------------------------------------------
total:        76     76      0        0      0       0.042859     0.85718

NOTE: the RMS values above are for Nlines statistics, but the 'total' values may differ slightly from
      those in the .FIT file since the o-c values for this evaluation are as rounded in the .FIT.


 PARAMETERS IN FIT WITH STANDARD ERRORS ON THOSE THAT ARE FITTED:
 (values rounded and degrees of freedom, Ndegf=Nlines-Nconst, statistics)

        1000000         A_gs  /MHz       5882.13(11)                           1
        2000000         B_gs  /MHz       5452.449(95)                          2
        3000000         C_gs  /MHz       2828.97688(83)                        3
          20000        DJ_gs  /kHz          0.38389(37)                        4
         110000       DJK_gs  /kHz          1.1361(46)                         5
         200000        DK_gs  /kHz         -0.193(15)                          6
        4010000        d1_gs  /kHz          [-0.244259]                        7
        5000000        d2_gs  /kHz          [-0.102739]                        8
          30000        HJ_gs  /Hz           [-0.0001402]                       9
         120000       HJK_gs  /Hz           [ 0.0016283]                      10
         210000       HKJ_gs  /Hz           [-0.0012082]                      11
         300000        HK_gs  /Hz           [ 0.0002868]                      12
        4020000        h1_gs  /Hz           [ 0.0000663]                      13
        5010000        h2_gs  /Hz           [ 0.0001718]                      14
        6000000        h3_gs  /Hz           [ 0.000035]                       15
              0         E_gs  /MHz          [ 0.]                             16

 CORRELATION COEFFICIENTS, C.ij:

           A_gs     B_gs     C_gs     -DJ_gs   -DJK_gs  -DK_gs  

A_gs        1.0000
B_gs       -0.9973   1.0000
C_gs        0.2722  -0.3228   1.0000
-DJ_gs     -0.3974   0.4418  -0.9401   1.0000
-DJK_gs     0.7441  -0.7651   0.3635  -0.5907   1.0000
-DK_gs     -0.5625   0.5152   0.3041  -0.0596  -0.5336   1.0000

 Mean value of |C.ij|, i.ne.j =   0.5207
 Mean value of  C.ij,  i.ne.j =  -0.1686


 Worst correlations, with absolute value greater than 0.9950:

     2000000  B_gs      <->     1000000  A_gs         -0.997270


 Worst fitted lines (obs-calc/error):

    65:   -1.9        109:   -1.8        253:   -1.7        265:    1.6
   193:    1.6        113:   -1.5        153:   -1.5        137:    1.4
   169:    1.3         37:    1.3         61:    1.3        117:    1.3
    57:    1.2        189:    1.2        257:    1.2        145:    1.2
   157:    1.2        105:   -1.1        201:   -1.0        225:   -1.0
    81:   -1.0         33:    1.0         93:    1.0        281:   -1.0
   269:   -1.0        125:    0.9         21:   -0.9         73:    0.9
    25:   -0.8        205:   -0.8        233:    0.8        289:    0.8
   141:    0.7        277:    0.7         77:    0.7         45:   -0.7
   161:    0.6        209:   -0.6        273:    0.6        197:    0.6
     1:    0.6          5:   -0.6        249:   -0.5         41:   -0.5
    89:   -0.5        297:   -0.5        285:   -0.5        221:   -0.5
   229:   -0.5         17:   -0.4

    65: 23  8 16  0   22  7 15  0             172586.9828  -0.0931  0.050  -0.0931 0.25
   109: 29  4 26  0   28  3 25  0             183876.6555  -0.0906  0.050  -0.0907 0.26
   253: 33  5 29  0   32  5 28  0             212160.2116  -0.0857  0.050  -0.0858 0.24
   265: 29  9 21  0   28  9 20  0             212177.8037   0.0779  0.050   0.0779 0.25
   193: 32  4 29  0   31  4 28  0             200846.1378   0.0778  0.050   0.0779 0.24
   113: 23 10 14  0   22 10 13  0             183938.5855  -0.0747  0.050  -0.0748 0.25
   153: 32  2 30  0   31  3 29  0             195187.7909  -0.0743  0.050  -0.0743 0.26
   137: 28  5 23  0   27  5 22  0             189538.4699   0.0713  0.050   0.0713 0.24
   169: 27  8 20  0   26  7 19  0             195205.0859   0.0670  0.050   0.0670 0.25
    37: 24  5 20  0   23  5 19  0             161253.0707   0.0669  0.050   0.0670 0.24
                                           _____________________________________
__________________________________________/ SPFIT output reformatted with PIFORM
