# Supplementary material for: Precise Semi-Experimental Equilibrium (r e SE) Structure of Pyridine from 32 Isotopologues: Accurate Assessment of the Effect of Nitrogen-Atom Substitution in Aromatic Rings
Source: J Phys Chem A. 2025 Nov 7;129(46):10737–50. doi: 10.1021/acs.jpca.5c07184 (PMC12641475; doi:10.1021/acs.jpca.5c07184)
Supplement: Supplementary file 2 [file jp5c07184_si_002.zip › Supplementary Information/LSF/pyridine-D3-13C4_AI.res]

 Pyridine-d5 g.s.                           Wed Apr 05Sat Jul 06 19:59:02 2024

-------------------------------------------------------------------------------------=========
                                              obs         o-c     error     blends     Notes
                                                                         o-c      wt
    / instead of : below denotes (o-c)>3*err
-------------------------------------------------------------------------------------=========
   1: 25  0 25  0   24  0 24  0             144177.9615   0.0003  0.050   0.0003 0.36  
   2: 25  0 25  0   24  1 24  0             144177.9615   0.0003  0.050   0.0003 0.14  
   3: 25  1 25  0   24  0 24  0             144177.9615   0.0003  0.050   0.0003 0.14  
   4: 25  1 25  0   24  1 24  0             144177.9615   0.0003  0.050   0.0003 0.36  
   5: 24  1 23  0   23  1 22  0             144180.1440   0.0212  0.050   0.0213 0.36  
   6: 24  1 23  0   23  2 22  0             144180.1440   0.0212  0.050   0.0213 0.14  
   7: 24  2 23  0   23  1 22  0             144180.1440   0.0212  0.050   0.0213 0.14  
   8: 24  2 23  0   23  2 22  0             144180.1440   0.0212  0.050   0.0213 0.36  
   9: 23  2 21  0   22  2 20  0             144182.2032  -0.0320  0.050  -0.0321 0.36  
  10: 23  2 21  0   22  3 20  0             144182.2032  -0.0320  0.050  -0.0321 0.14  
  11: 23  3 21  0   22  2 20  0             144182.2032  -0.0320  0.050  -0.0321 0.14  
  12: 23  3 21  0   22  3 20  0             144182.2032  -0.0320  0.050  -0.0321 0.36  
  13: 21  4 17  0   20  4 16  0             144187.6914   0.0211  0.050   0.0211 0.36  
  14: 21  4 17  0   20  5 16  0             144187.6914   0.0211  0.050   0.0211 0.14  
  15: 21  5 17  0   20  4 16  0             144187.6914   0.0211  0.050   0.0211 0.14  
  16: 21  5 17  0   20  5 16  0             144187.6914   0.0211  0.050   0.0211 0.36  
  17: 19  6 13  0   18  6 12  0             144201.6014   0.0025  0.050   0.0025 0.37  
  18: 19  6 13  0   18  7 12  0             144201.6014   0.0025  0.050   0.0025 0.13  
  19: 19  7 13  0   18  6 12  0             144201.6014   0.0025  0.050   0.0025 0.13  
  20: 19  7 13  0   18  7 12  0             144201.6014   0.0025  0.050   0.0025 0.37  
  21: 24  2 22  0   23  2 21  0             149835.6312   0.0191  0.050   0.0191 0.36  
  22: 24  2 22  0   23  3 21  0             149835.6312   0.0191  0.050   0.0191 0.14  
  23: 24  3 22  0   23  2 21  0             149835.6312   0.0191  0.050   0.0191 0.14  
  24: 24  3 22  0   23  3 21  0             149835.6312   0.0191  0.050   0.0191 0.36  
  25: 22  4 18  0   21  4 17  0             149840.7266   0.0001  0.050   0.0001 0.36  
  26: 22  4 18  0   21  5 17  0             149840.7266   0.0001  0.050   0.0001 0.14  
  27: 22  5 18  0   21  4 17  0             149840.7266   0.0001  0.050   0.0001 0.14  
  28: 22  5 18  0   21  5 17  0             149840.7266   0.0001  0.050   0.0001 0.36  
  29: 18  8 10  0   17  8  9  0             149903.3380   0.0873  0.050   0.0871 0.75  
  30: 18  9 10  0   17  8  9  0             149903.3380   0.0864  0.050   0.0871 0.25  
  31: 28  0 28  0   27  0 27  0             161138.0722   0.0024  0.050   0.0024 0.36  
  32: 28  0 28  0   27  1 27  0             161138.0722   0.0024  0.050   0.0024 0.14  
  33: 28  1 28  0   27  0 27  0             161138.0722   0.0024  0.050   0.0024 0.14  
  34: 28  1 28  0   27  1 27  0             161138.0722   0.0024  0.050   0.0024 0.36  
  35: 26  2 24  0   25  2 23  0             161142.2764   0.0963  0.050   0.0963 0.36  
  36: 26  2 24  0   25  3 23  0             161142.2764   0.0963  0.050   0.0963 0.14  
  37: 26  3 24  0   25  2 23  0             161142.2764   0.0963  0.050   0.0963 0.14  
  38: 26  3 24  0   25  3 23  0             161142.2764   0.0963  0.050   0.0963 0.36  
  39: 25  3 22  0   24  3 21  0             161144.2734   0.0129  0.050   0.0129 0.36  
  40: 25  3 22  0   24  4 21  0             161144.2734   0.0129  0.050   0.0129 0.14  
  41: 25  4 22  0   24  3 21  0             161144.2734   0.0129  0.050   0.0129 0.14  
  42: 25  4 22  0   24  4 21  0             161144.2734   0.0129  0.050   0.0129 0.36  
  43: 24  4 20  0   23  4 19  0             161146.7929   0.0239  0.050   0.0240 0.36  
  44: 24  4 20  0   23  5 19  0             161146.7929   0.0239  0.050   0.0240 0.14  
  45: 24  5 20  0   23  4 19  0             161146.7929   0.0239  0.050   0.0240 0.14  
  46: 24  5 20  0   23  5 19  0             161146.7929   0.0239  0.050   0.0240 0.36  
  47: 23  5 18  0   22  5 17  0             161150.3628   0.0453  0.050   0.0453 0.36  
  48: 23  5 18  0   22  6 17  0             161150.3628   0.0453  0.050   0.0453 0.14  
  49: 23  6 18  0   22  5 17  0             161150.3628   0.0453  0.050   0.0453 0.14  
  50: 23  6 18  0   22  6 17  0             161150.3628   0.0453  0.050   0.0453 0.36  
  51: 22  6 16  0   21  6 15  0             161156.0197  -0.0782  0.050  -0.0783 0.37  
  52: 22  6 16  0   21  7 15  0             161156.0197  -0.0782  0.050  -0.0783 0.13  
  53: 22  7 16  0   21  6 15  0             161156.0197  -0.0782  0.050  -0.0783 0.13  
  54: 22  7 16  0   21  7 15  0             161156.0197  -0.0782  0.050  -0.0783 0.37  
  55: 21  7 14  0   20  7 13  0             161166.6838   0.0346  0.050   0.0347 0.37  
  56: 21  7 14  0   20  8 13  0             161166.6838   0.0346  0.050   0.0347 0.13  
  57: 21  8 14  0   20  7 13  0             161166.6838   0.0346  0.050   0.0347 0.13  
  58: 21  8 14  0   20  8 13  0             161166.6838   0.0346  0.050   0.0347 0.37  
  59: 29  0 29  0   28  0 28  0             166791.2224  -0.0823  0.050  -0.0823 0.36  
  60: 29  0 29  0   28  1 28  0             166791.2224  -0.0823  0.050  -0.0823 0.14  
  61: 29  1 29  0   28  0 28  0             166791.2224  -0.0823  0.050  -0.0823 0.14  
  62: 29  1 29  0   28  1 28  0             166791.2224  -0.0823  0.050  -0.0823 0.36  
  63: 26  3 23  0   25  3 22  0             166797.3724  -0.0004  0.050  -0.0004 0.36  
  64: 26  3 23  0   25  4 22  0             166797.3724  -0.0004  0.050  -0.0004 0.14  
  65: 26  4 23  0   25  3 22  0             166797.3724  -0.0004  0.050  -0.0004 0.14  
  66: 26  4 23  0   25  4 22  0             166797.3724  -0.0004  0.050  -0.0004 0.36  
  67: 25  4 21  0   24  4 20  0             166799.7651   0.0314  0.050   0.0314 0.36  
  68: 25  4 21  0   24  5 20  0             166799.7651   0.0314  0.050   0.0314 0.14  
  69: 25  5 21  0   24  4 20  0             166799.7651   0.0314  0.050   0.0314 0.14  
  70: 25  5 21  0   24  5 20  0             166799.7651   0.0314  0.050   0.0314 0.36  
  71: 20  9 11  0   19  9 10  0             166871.3781   0.0324  0.050   0.0339 0.37  
  72: 20  9 11  0   19 10 10  0             166871.3781   0.0355  0.050   0.0339 0.13  
  73: 20 10 11  0   19  9 10  0             166871.3781   0.0322  0.050   0.0339 0.13  
  74: 20 10 11  0   19 10 10  0             166871.3781   0.0352  0.050   0.0339 0.37  
  75: 18 12  7  0   17 12  6  0             167171.1624  -0.0956  0.050               
  76: 30  0 30  0   29  0 29  0             172444.4745   0.0063  0.050   0.0063 0.36  
  77: 30  0 30  0   29  1 29  0             172444.4745   0.0063  0.050   0.0063 0.14  
  78: 30  1 30  0   29  0 29  0             172444.4745   0.0063  0.050   0.0063 0.14  
  79: 30  1 30  0   29  1 29  0             172444.4745   0.0063  0.050   0.0063 0.36  
  80: 29  1 28  0   28  1 27  0             172446.5989   0.0430  0.050   0.0430 0.36  
  81: 29  1 28  0   28  2 27  0             172446.5989   0.0430  0.050   0.0430 0.14  
  82: 29  2 28  0   28  1 27  0             172446.5989   0.0430  0.050   0.0430 0.14  
  83: 29  2 28  0   28  2 27  0             172446.5989   0.0430  0.050   0.0430 0.36  
  84: 23  7 16  0   22  7 15  0             172467.8531  -0.0373  0.050  -0.0373 0.37  
  85: 23  7 16  0   22  8 15  0             172467.8531  -0.0373  0.050  -0.0373 0.13  
  86: 23  8 16  0   22  7 15  0             172467.8531  -0.0373  0.050  -0.0373 0.13  
  87: 23  8 16  0   22  8 15  0             172467.8531  -0.0373  0.050  -0.0373 0.37  
  88: 22  8 14  0   21  8 13  0             172482.1677  -0.0404  0.050  -0.0405 0.37  
  89: 22  8 14  0   21  9 13  0             172482.1677  -0.0404  0.050  -0.0405 0.13  
  90: 22  9 14  0   21  8 13  0             172482.1677  -0.0404  0.050  -0.0405 0.13  
  91: 22  9 14  0   21  9 13  0             172482.1677  -0.0404  0.050  -0.0405 0.37  
  92: 31  0 31  0   30  0 30  0             178097.5526  -0.0051  0.050  -0.0051 0.36  
  93: 31  0 31  0   30  1 30  0             178097.5526  -0.0051  0.050  -0.0051 0.14  
  94: 31  1 31  0   30  0 30  0             178097.5526  -0.0051  0.050  -0.0051 0.14  
  95: 31  1 31  0   30  1 30  0             178097.5526  -0.0051  0.050  -0.0051 0.36  
  96: 30  1 29  0   29  1 28  0             178099.6540   0.0222  0.050   0.0223 0.36  
  97: 30  1 29  0   29  2 28  0             178099.6540   0.0222  0.050   0.0223 0.14  
  98: 30  2 29  0   29  1 28  0             178099.6540   0.0222  0.050   0.0223 0.14  
  99: 30  2 29  0   29  2 28  0             178099.6540   0.0222  0.050   0.0223 0.36  
 100: 29  2 27  0   28  2 26  0             178101.5653   0.0408  0.050   0.0409 0.36  
 101: 29  2 27  0   28  3 26  0             178101.5653   0.0408  0.050   0.0409 0.14  
 102: 29  3 27  0   28  2 26  0             178101.5653   0.0408  0.050   0.0409 0.14  
 103: 29  3 27  0   28  3 26  0             178101.5653   0.0408  0.050   0.0409 0.36  
 104: 28  3 25  0   27  3 24  0             178103.3981  -0.0031  0.050  -0.0031 0.36  
 105: 28  3 25  0   27  4 24  0             178103.3981  -0.0031  0.050  -0.0031 0.14  
 106: 28  4 25  0   27  3 24  0             178103.3981  -0.0031  0.050  -0.0031 0.14  
 107: 28  4 25  0   27  4 24  0             178103.3981  -0.0031  0.050  -0.0031 0.36  
 108: 26  5 21  0   25  5 20  0             178108.2590   0.0059  0.050   0.0059 0.36  
 109: 26  5 21  0   25  6 20  0             178108.2590   0.0059  0.050   0.0059 0.14  
 110: 26  6 21  0   25  5 20  0             178108.2590   0.0059  0.050   0.0059 0.14  
 111: 26  6 21  0   25  6 20  0             178108.2590   0.0059  0.050   0.0059 0.36  
 112: 25  6 19  0   24  6 18  0             178112.3451   0.0154  0.050   0.0155 0.37  
 113: 25  6 19  0   24  7 18  0             178112.3451   0.0154  0.050   0.0155 0.13  
 114: 25  7 19  0   24  6 18  0             178112.3451   0.0154  0.050   0.0155 0.13  
 115: 25  7 19  0   24  7 18  0             178112.3451   0.0154  0.050   0.0155 0.37  
 116: 24  7 17  0   23  7 16  0             178119.0232  -0.0296  0.050  -0.0297 0.37  
 117: 24  7 17  0   23  8 16  0             178119.0232  -0.0296  0.050  -0.0297 0.13  
 118: 24  8 17  0   23  7 16  0             178119.0232  -0.0296  0.050  -0.0297 0.13  
 119: 24  8 17  0   23  8 16  0             178119.0232  -0.0296  0.050  -0.0297 0.37  
 120: 23  8 15  0   22  8 14  0             178131.0676  -0.0234  0.050  -0.0235 0.37  
 121: 23  8 15  0   22  9 14  0             178131.0676  -0.0234  0.050  -0.0235 0.13  
 122: 23  9 15  0   22  8 14  0             178131.0676  -0.0234  0.050  -0.0235 0.13  
 123: 23  9 15  0   22  9 14  0             178131.0676  -0.0234  0.050  -0.0235 0.37  
 124: 22  9 13  0   21  9 12  0             178154.3673  -0.0379  0.050  -0.0379 0.37  
 125: 22  9 13  0   21 10 12  0             178154.3673  -0.0379  0.050  -0.0379 0.13  
 126: 22 10 13  0   21  9 12  0             178154.3673  -0.0379  0.050  -0.0379 0.13  
 127: 22 10 13  0   21 10 12  0             178154.3673  -0.0379  0.050  -0.0379 0.37  
 128: 21 10 11  0   20 10 10  0             178204.0704  -0.0210  0.050  -0.0169 0.38  
 129: 21 10 11  0   20 11 10  0             178204.0704  -0.0120  0.050  -0.0169 0.12  
 130: 21 11 11  0   20 10 10  0             178204.0704  -0.0217  0.050  -0.0169 0.12  
 131: 21 11 11  0   20 11 10  0             178204.0704  -0.0127  0.050  -0.0169 0.38  
 132: 20 12  9  0   19 12  8  0             178324.9316   0.0451  0.050               
 133: 32  0 32  0   31  0 31  0             183750.5580  -0.0132  0.050  -0.0132 0.36  
 134: 32  0 32  0   31  1 31  0             183750.5580  -0.0132  0.050  -0.0132 0.14  
 135: 32  1 32  0   31  0 31  0             183750.5580  -0.0132  0.050  -0.0132 0.14  
 136: 32  1 32  0   31  1 31  0             183750.5580  -0.0132  0.050  -0.0132 0.36  
 137: 31  1 30  0   30  1 29  0             183752.5973  -0.0342  0.050  -0.0343 0.36  
 138: 31  1 30  0   30  2 29  0             183752.5973  -0.0342  0.050  -0.0343 0.14  
 139: 31  2 30  0   30  1 29  0             183752.5973  -0.0342  0.050  -0.0343 0.14  
 140: 31  2 30  0   30  2 29  0             183752.5973  -0.0342  0.050  -0.0343 0.36  
 141: 29  3 26  0   28  3 25  0             183756.2330  -0.0772  0.050  -0.0772 0.36  
 142: 29  3 26  0   28  4 25  0             183756.2330  -0.0772  0.050  -0.0772 0.14  
 143: 29  4 26  0   28  3 25  0             183756.2330  -0.0772  0.050  -0.0772 0.14  
 144: 29  4 26  0   28  4 25  0             183756.2330  -0.0772  0.050  -0.0772 0.36  
 145: 28  4 24  0   27  4 23  0             183758.3415   0.0315  0.050   0.0315 0.36  
 146: 28  4 24  0   27  5 23  0             183758.3415   0.0315  0.050   0.0315 0.14  
 147: 28  5 24  0   27  4 23  0             183758.3415   0.0315  0.050   0.0315 0.14  
 148: 28  5 24  0   27  5 23  0             183758.3415   0.0315  0.050   0.0315 0.36  
 149: 27  5 22  0   26  5 21  0             183760.8313  -0.0170  0.050  -0.0170 0.36  
 150: 27  5 22  0   26  6 21  0             183760.8313  -0.0170  0.050  -0.0170 0.14  
 151: 27  6 22  0   26  5 21  0             183760.8313  -0.0170  0.050  -0.0170 0.14  
 152: 27  6 22  0   26  6 21  0             183760.8313  -0.0170  0.050  -0.0170 0.36  
 153: 25  7 18  0   24  7 17  0             183770.3796  -0.0540  0.050  -0.0541 0.37  
 154: 25  7 18  0   24  8 17  0             183770.3796  -0.0540  0.050  -0.0541 0.13  
 155: 25  8 18  0   24  7 17  0             183770.3796  -0.0540  0.050  -0.0541 0.13  
 156: 25  8 18  0   24  8 17  0             183770.3796  -0.0540  0.050  -0.0541 0.37  
 157: 24  8 16  0   23  8 15  0             183780.6251  -0.0678  0.050  -0.0679 0.37  
 158: 24  8 16  0   23  9 15  0             183780.6251  -0.0678  0.050  -0.0679 0.13  
 159: 24  9 16  0   23  8 15  0             183780.6251  -0.0678  0.050  -0.0679 0.13  
 160: 24  9 16  0   23  9 15  0             183780.6251  -0.0678  0.050  -0.0679 0.37  
 161: 23  9 14  0   22  9 13  0             183799.8565   0.0420  0.050   0.0421 0.37  
 162: 23  9 14  0   22 10 13  0             183799.8565   0.0420  0.050   0.0421 0.13  
 163: 23 10 14  0   22  9 13  0             183799.8565   0.0420  0.050   0.0421 0.13  
 164: 23 10 14  0   22 10 13  0             183799.8565   0.0420  0.050   0.0421 0.37  
 165: 33  0 33  0   32  0 32  0             189403.5093   0.0033  0.050   0.0034 0.36  
 166: 33  0 33  0   32  1 32  0             189403.5093   0.0033  0.050   0.0034 0.14  
 167: 33  1 33  0   32  0 32  0             189403.5093   0.0033  0.050   0.0034 0.14  
 168: 33  1 33  0   32  1 32  0             189403.5093   0.0033  0.050   0.0034 0.36  
 169: 30  3 27  0   29  3 26  0             189409.1825   0.0378  0.050   0.0379 0.36  
 170: 30  3 27  0   29  4 26  0             189409.1825   0.0378  0.050   0.0379 0.14  
 171: 30  4 27  0   29  3 26  0             189409.1825   0.0378  0.050   0.0379 0.14  
 172: 30  4 27  0   29  4 26  0             189409.1825   0.0378  0.050   0.0379 0.36  
 173: 29  4 25  0   28  4 24  0             189411.0128  -0.0308  0.050  -0.0308 0.36  
 174: 29  4 25  0   28  5 24  0             189411.0128  -0.0308  0.050  -0.0308 0.14  
 175: 29  5 25  0   28  4 24  0             189411.0128  -0.0308  0.050  -0.0308 0.14  
 176: 29  5 25  0   28  5 24  0             189411.0128  -0.0308  0.050  -0.0308 0.36  
 177: 28  5 23  0   27  5 22  0             189413.4788   0.0794  0.050   0.0795 0.36  
 178: 28  5 23  0   27  6 22  0             189413.4788   0.0794  0.050   0.0795 0.14  
 179: 28  6 23  0   27  5 22  0             189413.4788   0.0794  0.050   0.0795 0.14  
 180: 28  6 23  0   27  6 22  0             189413.4788   0.0794  0.050   0.0795 0.36  
 181: 27  6 21  0   26  6 20  0             189416.7619   0.0279  0.050   0.0280 0.36  
 182: 27  6 21  0   26  7 20  0             189416.7619   0.0279  0.050   0.0280 0.14  
 183: 27  7 21  0   26  6 20  0             189416.7619   0.0279  0.050   0.0280 0.14  
 184: 27  7 21  0   26  7 20  0             189416.7619   0.0279  0.050   0.0280 0.36  
 185: 26  7 19  0   25  7 18  0             189421.9884   0.0256  0.050   0.0256 0.37  
 186: 26  7 19  0   25  8 18  0             189421.9884   0.0256  0.050   0.0256 0.13  
 187: 26  8 19  0   25  7 18  0             189421.9884   0.0256  0.050   0.0256 0.13  
 188: 26  8 19  0   25  8 18  0             189421.9884   0.0256  0.050   0.0256 0.37  
 189: 25  8 17  0   24  8 16  0             189430.8198   0.0148  0.050   0.0148 0.37  
 190: 25  8 17  0   24  9 16  0             189430.8198   0.0148  0.050   0.0148 0.13  
 191: 25  9 17  0   24  8 16  0             189430.8198   0.0148  0.050   0.0148 0.13  
 192: 25  9 17  0   24  9 16  0             189430.8198   0.0148  0.050   0.0148 0.37  
 193: 24  9 15  0   23  9 14  0             189446.6939  -0.0571  0.050  -0.0572 0.37  
 194: 24  9 15  0   23 10 14  0             189446.6939  -0.0571  0.050  -0.0572 0.13  
 195: 24 10 15  0   23  9 14  0             189446.6939  -0.0571  0.050  -0.0572 0.13  
 196: 24 10 15  0   23 10 14  0             189446.6939  -0.0571  0.050  -0.0572 0.37  
 197: 23 10 13  0   22 10 12  0             189477.5785  -0.0137  0.050  -0.0137 0.37  
 198: 23 10 13  0   22 11 12  0             189477.5785  -0.0137  0.050  -0.0137 0.13  
 199: 23 11 13  0   22 10 12  0             189477.5785  -0.0137  0.050  -0.0137 0.13  
 200: 23 11 13  0   22 11 12  0             189477.5785  -0.0137  0.050  -0.0137 0.37  
 201: 34  0 34  0   33  0 33  0             195056.3306  -0.0289  0.050  -0.0290 0.36  
 202: 34  0 34  0   33  1 33  0             195056.3306  -0.0289  0.050  -0.0290 0.14  
 203: 34  1 34  0   33  0 33  0             195056.3306  -0.0289  0.050  -0.0290 0.14  
 204: 34  1 34  0   33  1 33  0             195056.3306  -0.0289  0.050  -0.0290 0.36  
 205: 33  1 32  0   32  1 31  0             195058.3160  -0.0774  0.050  -0.0774 0.36  
 206: 33  1 32  0   32  2 31  0             195058.3160  -0.0774  0.050  -0.0774 0.14  
 207: 33  2 32  0   32  1 31  0             195058.3160  -0.0774  0.050  -0.0774 0.14  
 208: 33  2 32  0   32  2 31  0             195058.3160  -0.0774  0.050  -0.0774 0.36  
 209: 32  2 30  0   31  2 29  0             195060.1266  -0.0680  0.050  -0.0680 0.36  
 210: 32  2 30  0   31  3 29  0             195060.1266  -0.0680  0.050  -0.0680 0.14  
 211: 32  3 30  0   31  2 29  0             195060.1266  -0.0680  0.050  -0.0680 0.14  
 212: 32  3 30  0   31  3 29  0             195060.1266  -0.0680  0.050  -0.0680 0.36  
 213: 31  3 28  0   30  3 27  0             195061.8586  -0.0429  0.050  -0.0430 0.36  
 214: 31  3 28  0   30  4 27  0             195061.8586  -0.0429  0.050  -0.0430 0.14  
 215: 31  4 28  0   30  3 27  0             195061.8586  -0.0429  0.050  -0.0430 0.14  
 216: 31  4 28  0   30  4 27  0             195061.8586  -0.0429  0.050  -0.0430 0.36  
 217: 30  4 26  0   29  4 25  0             195063.6303  -0.0764  0.050  -0.0764 0.36  
 218: 30  4 26  0   29  5 25  0             195063.6303  -0.0764  0.050  -0.0764 0.14  
 219: 30  5 26  0   29  4 25  0             195063.6303  -0.0764  0.050  -0.0764 0.14  
 220: 30  5 26  0   29  5 25  0             195063.6303  -0.0764  0.050  -0.0764 0.36  
 221: 28  6 22  0   27  6 21  0             195068.9140  -0.0180  0.050  -0.0180 0.36  
 222: 28  6 22  0   27  7 21  0             195068.9140  -0.0180  0.050  -0.0180 0.14  
 223: 28  7 22  0   27  6 21  0             195068.9140  -0.0180  0.050  -0.0180 0.14  
 224: 28  7 22  0   27  7 21  0             195068.9140  -0.0180  0.050  -0.0180 0.36  
 225: 27  7 20  0   26  7 19  0             195073.5438  -0.0447  0.050  -0.0447 0.37  
 226: 27  7 20  0   26  8 19  0             195073.5438  -0.0447  0.050  -0.0447 0.13  
 227: 27  8 20  0   26  7 19  0             195073.5438  -0.0447  0.050  -0.0447 0.13  
 228: 27  8 20  0   26  8 19  0             195073.5438  -0.0447  0.050  -0.0447 0.37  
 229: 26  8 18  0   25  8 17  0             195081.2440  -0.0366  0.050  -0.0367 0.37  
 230: 26  8 18  0   25  9 17  0             195081.2440  -0.0366  0.050  -0.0367 0.13  
 231: 26  9 18  0   25  8 17  0             195081.2440  -0.0366  0.050  -0.0367 0.13  
 232: 26  9 18  0   25  9 17  0             195081.2440  -0.0366  0.050  -0.0367 0.37  
 233: 25  9 16  0   24  9 15  0             195094.8095   0.0454  0.050   0.0454 0.37  
 234: 25  9 16  0   24 10 15  0             195094.8095   0.0454  0.050   0.0454 0.13  
 235: 25 10 16  0   24  9 15  0             195094.8095   0.0454  0.050   0.0454 0.13  
 236: 25 10 16  0   24 10 15  0             195094.8095   0.0454  0.050   0.0454 0.37  
 237: 24 10 14  0   23 10 13  0             195119.8814  -0.0044  0.050  -0.0044 0.37  
 238: 24 10 14  0   23 11 13  0             195119.8814  -0.0044  0.050  -0.0044 0.13  
 239: 24 11 14  0   23 10 13  0             195119.8814  -0.0044  0.050  -0.0044 0.13  
 240: 24 11 14  0   23 11 13  0             195119.8814  -0.0044  0.050  -0.0044 0.37  
 241: 23 11 12  0   22 11 11  0             195170.4903   0.0056  0.050   0.0066 0.38  
 242: 23 11 12  0   22 12 11  0             195170.4903   0.0076  0.050   0.0066 0.12  
 243: 23 12 12  0   22 11 11  0             195170.4903   0.0054  0.050   0.0066 0.12  
 244: 23 12 12  0   22 12 11  0             195170.4903   0.0075  0.050   0.0066 0.38  
 245: 35  0 35  0   34  0 34  0             200709.0616  -0.0680  0.050  -0.0681 0.36  
 246: 35  0 35  0   34  1 34  0             200709.0616  -0.0680  0.050  -0.0681 0.14  
 247: 35  1 35  0   34  0 34  0             200709.0616  -0.0680  0.050  -0.0681 0.14  
 248: 35  1 35  0   34  1 34  0             200709.0616  -0.0680  0.050  -0.0681 0.36  
 249: 34  1 33  0   33  1 32  0             200711.2180   0.0674  0.050   0.0675 0.36  
 250: 34  1 33  0   33  2 32  0             200711.2180   0.0674  0.050   0.0675 0.14  
 251: 34  2 33  0   33  1 32  0             200711.2180   0.0674  0.050   0.0675 0.14  
 252: 34  2 33  0   33  2 32  0             200711.2180   0.0674  0.050   0.0675 0.36  
 253: 33  2 31  0   32  2 30  0             200712.9820   0.0592  0.050   0.0593 0.36  
 254: 33  2 31  0   32  3 30  0             200712.9820   0.0592  0.050   0.0593 0.14  
 255: 33  3 31  0   32  2 30  0             200712.9820   0.0592  0.050   0.0593 0.14  
 256: 33  3 31  0   32  3 30  0             200712.9820   0.0592  0.050   0.0593 0.36  
 257: 32  3 29  0   31  3 28  0             200714.6033   0.0254  0.050   0.0254 0.36  
 258: 32  3 29  0   31  4 28  0             200714.6033   0.0254  0.050   0.0254 0.14  
 259: 32  4 29  0   31  3 28  0             200714.6033   0.0254  0.050   0.0254 0.14  
 260: 32  4 29  0   31  4 28  0             200714.6033   0.0254  0.050   0.0254 0.36  
 261: 30  5 25  0   29  5 24  0             200718.3967   0.0608  0.050   0.0608 0.36  
 262: 30  5 25  0   29  6 24  0             200718.3967   0.0608  0.050   0.0608 0.14  
 263: 30  6 25  0   29  5 24  0             200718.3967   0.0608  0.050   0.0608 0.14  
 264: 30  6 25  0   29  6 24  0             200718.3967   0.0608  0.050   0.0608 0.36  
 265: 29  6 23  0   28  6 22  0             200721.1639   0.0589  0.050   0.0590 0.36  
 266: 29  6 23  0   28  7 22  0             200721.1639   0.0589  0.050   0.0590 0.14  
 267: 29  7 23  0   28  6 22  0             200721.1639   0.0589  0.050   0.0590 0.14  
 268: 29  7 23  0   28  7 22  0             200721.1639   0.0589  0.050   0.0590 0.36  
 269: 28  7 21  0   27  7 20  0             200725.2890   0.0169  0.050   0.0170 0.37  
 270: 28  7 21  0   27  8 20  0             200725.2890   0.0169  0.050   0.0170 0.13  
 271: 28  8 21  0   27  7 20  0             200725.2890   0.0169  0.050   0.0170 0.13  
 272: 28  8 21  0   27  8 20  0             200725.2890   0.0169  0.050   0.0170 0.37  
 273: 27  8 19  0   26  8 18  0             200731.9627  -0.0524  0.050  -0.0525 0.37  
 274: 27  8 19  0   26  9 18  0             200731.9627  -0.0524  0.050  -0.0525 0.13  
 275: 27  9 19  0   26  8 18  0             200731.9627  -0.0524  0.050  -0.0525 0.13  
 276: 27  9 19  0   26  9 18  0             200731.9627  -0.0524  0.050  -0.0525 0.37  
 277: 26  9 17  0   25  9 16  0             200743.5396  -0.0085  0.050  -0.0086 0.37  
 278: 26  9 17  0   25 10 16  0             200743.5396  -0.0085  0.050  -0.0086 0.13  
 279: 26 10 17  0   25  9 16  0             200743.5396  -0.0085  0.050  -0.0086 0.13  
 280: 26 10 17  0   25 10 16  0             200743.5396  -0.0085  0.050  -0.0086 0.37  
 281: 25 10 15  0   24 10 14  0             200764.3917   0.0289  0.050   0.0289 0.37  
 282: 25 10 15  0   24 11 14  0             200764.3917   0.0289  0.050   0.0289 0.13  
 283: 25 11 15  0   24 10 14  0             200764.3917   0.0289  0.050   0.0289 0.13  
 284: 25 11 15  0   24 11 14  0             200764.3917   0.0289  0.050   0.0289 0.37  
 285: 24 11 13  0   23 11 12  0             200804.5377   0.0537  0.050   0.0538 0.37  
 286: 24 11 13  0   23 12 12  0             200804.5377   0.0538  0.050   0.0538 0.13  
 287: 24 12 13  0   23 11 12  0             200804.5377   0.0537  0.050   0.0538 0.13  
 288: 24 12 13  0   23 12 12  0             200804.5377   0.0538  0.050   0.0538 0.37  
 289: 23 12 11  0   22 12 10  0             200889.4225  -0.0028  0.050   0.0272 0.38  
 290: 23 12 11  0   22 13 10  0             200889.4225   0.0631  0.050   0.0272 0.12  
 291: 23 13 11  0   22 12 10  0             200889.4225  -0.0086  0.050   0.0272 0.12  
 292: 23 13 11  0   22 13 10  0             200889.4225   0.0573  0.050   0.0272 0.38  
 293: 35  1 34  0   34  1 33  0             206363.8539   0.0321  0.050   0.0322 0.36  
 294: 35  1 34  0   34  2 33  0             206363.8539   0.0321  0.050   0.0322 0.14  
 295: 35  2 34  0   34  1 33  0             206363.8539   0.0321  0.050   0.0322 0.14  
 296: 35  2 34  0   34  2 33  0             206363.8539   0.0321  0.050   0.0322 0.36  
 297: 34  2 32  0   33  2 31  0             206365.5861   0.0203  0.050   0.0204 0.36  
 298: 34  2 32  0   33  3 31  0             206365.5861   0.0203  0.050   0.0204 0.14  
 299: 34  3 32  0   33  2 31  0             206365.5861   0.0203  0.050   0.0204 0.14  
 300: 34  3 32  0   33  3 31  0             206365.5861   0.0203  0.050   0.0204 0.36  
 301: 33  3 30  0   32  3 29  0             206367.1846   0.0135  0.050   0.0135 0.36  
 302: 33  3 30  0   32  4 29  0             206367.1846   0.0135  0.050   0.0135 0.14  
 303: 33  4 30  0   32  3 29  0             206367.1846   0.0135  0.050   0.0135 0.14  
 304: 33  4 30  0   32  4 29  0             206367.1846   0.0135  0.050   0.0135 0.36  
 305: 32  4 28  0   31  4 27  0             206368.8367   0.0312  0.050   0.0312 0.36  
 306: 32  4 28  0   31  5 27  0             206368.8367   0.0312  0.050   0.0312 0.14  
 307: 32  5 28  0   31  4 27  0             206368.8367   0.0312  0.050   0.0312 0.14  
 308: 32  5 28  0   31  5 27  0             206368.8367   0.0312  0.050   0.0312 0.36  
 309: 31  5 26  0   30  5 25  0             206370.7213   0.0133  0.050   0.0134 0.36  
 310: 31  5 26  0   30  6 25  0             206370.7213   0.0133  0.050   0.0134 0.14  
 311: 31  6 26  0   30  5 25  0             206370.7213   0.0133  0.050   0.0134 0.14  
 312: 31  6 26  0   30  6 25  0             206370.7213   0.0133  0.050   0.0134 0.36  
 313: 30  6 24  0   29  6 23  0             206373.3067   0.0668  0.050   0.0668 0.36  
 314: 30  6 24  0   29  7 23  0             206373.3067   0.0668  0.050   0.0668 0.14  
 315: 30  7 24  0   29  6 23  0             206373.3067   0.0668  0.050   0.0668 0.14  
 316: 30  7 24  0   29  7 23  0             206373.3067   0.0668  0.050   0.0668 0.36  
 317: 29  7 22  0   28  7 21  0             206376.9766  -0.0064  0.050  -0.0065 0.36  
 318: 29  7 22  0   28  8 21  0             206376.9766  -0.0064  0.050  -0.0065 0.14  
 319: 29  8 22  0   28  7 21  0             206376.9766  -0.0064  0.050  -0.0065 0.14  
 320: 29  8 22  0   28  8 21  0             206376.9766  -0.0064  0.050  -0.0065 0.36  
 321: 28  8 20  0   27  8 19  0             206382.8701  -0.0612  0.050  -0.0613 0.37  
 322: 28  8 20  0   27  9 19  0             206382.8701  -0.0612  0.050  -0.0613 0.13  
 323: 28  9 20  0   27  8 19  0             206382.8701  -0.0612  0.050  -0.0613 0.13  
 324: 28  9 20  0   27  9 19  0             206382.8701  -0.0612  0.050  -0.0613 0.37  
 325: 27  9 18  0   26  9 17  0             206392.8483  -0.0426  0.050  -0.0427 0.37  
 326: 27  9 18  0   26 10 17  0             206392.8483  -0.0426  0.050  -0.0427 0.13  
 327: 27 10 18  0   26  9 17  0             206392.8483  -0.0426  0.050  -0.0427 0.13  
 328: 27 10 18  0   26 10 17  0             206392.8483  -0.0426  0.050  -0.0427 0.37  
 329: 26 10 16  0   25 10 15  0             206410.4507   0.0678  0.050   0.0678 0.37  
 330: 26 10 16  0   25 11 15  0             206410.4507   0.0678  0.050   0.0678 0.13  
 331: 26 11 16  0   25 10 15  0             206410.4507   0.0678  0.050   0.0678 0.13  
 332: 26 11 16  0   25 11 15  0             206410.4507   0.0678  0.050   0.0678 0.37  
 333: 25 11 14  0   24 11 13  0             206442.8701  -0.0055  0.050  -0.0056 0.37  
 334: 25 11 14  0   24 12 13  0             206442.8701  -0.0055  0.050  -0.0056 0.13  
 335: 25 12 14  0   24 11 13  0             206442.8701  -0.0055  0.050  -0.0056 0.13  
 336: 25 12 14  0   24 12 13  0             206442.8701  -0.0055  0.050  -0.0056 0.37  
 337: 24 12 12  0   23 12 11  0             206508.0650  -0.0080  0.050  -0.0054 0.38  
 338: 24 12 12  0   23 13 11  0             206508.0650  -0.0023  0.050  -0.0054 0.12  
 339: 24 13 12  0   23 12 11  0             206508.0650  -0.0085  0.050  -0.0054 0.12  
 340: 24 13 12  0   23 13 11  0             206508.0650  -0.0027  0.050  -0.0054 0.38  
 341: 37  0 37  0   36  0 36  0             212014.4435   0.0337  0.050   0.0337 0.36  
 342: 37  0 37  0   36  1 36  0             212014.4435   0.0337  0.050   0.0337 0.14  
 343: 37  1 37  0   36  0 36  0             212014.4435   0.0337  0.050   0.0337 0.14  
 344: 37  1 37  0   36  1 36  0             212014.4435   0.0337  0.050   0.0337 0.36  
 345: 36  1 35  0   35  1 34  0             212016.3678  -0.0369  0.050  -0.0369 0.36  
 346: 36  1 35  0   35  2 34  0             212016.3678  -0.0369  0.050  -0.0369 0.14  
 347: 36  2 35  0   35  1 34  0             212016.3678  -0.0369  0.050  -0.0369 0.14  
 348: 36  2 35  0   35  2 34  0             212016.3678  -0.0369  0.050  -0.0369 0.36  
 349: 35  2 33  0   34  2 32  0             212018.1296   0.0087  0.050   0.0087 0.36  
 350: 35  2 33  0   34  3 32  0             212018.1296   0.0087  0.050   0.0087 0.14  
 351: 35  3 33  0   34  2 32  0             212018.1296   0.0087  0.050   0.0087 0.14  
 352: 35  3 33  0   34  3 32  0             212018.1296   0.0087  0.050   0.0087 0.36  
 353: 34  3 31  0   33  3 30  0             212019.6896   0.0116  0.050   0.0116 0.36  
 354: 34  3 31  0   33  4 30  0             212019.6896   0.0116  0.050   0.0116 0.14  
 355: 34  4 31  0   33  3 30  0             212019.6896   0.0116  0.050   0.0116 0.14  
 356: 34  4 31  0   33  4 30  0             212019.6896   0.0116  0.050   0.0116 0.36  
 357: 33  4 29  0   32  4 28  0             212021.2142  -0.0196  0.050  -0.0197 0.36  
 358: 33  4 29  0   32  5 28  0             212021.2142  -0.0196  0.050  -0.0197 0.14  
 359: 33  5 29  0   32  4 28  0             212021.2142  -0.0196  0.050  -0.0197 0.14  
 360: 33  5 29  0   32  5 28  0             212021.2142  -0.0196  0.050  -0.0197 0.36  
 361: 32  5 27  0   31  5 26  0             212022.9323  -0.0759  0.050  -0.0759 0.36  
 362: 32  5 27  0   31  6 26  0             212022.9323  -0.0759  0.050  -0.0759 0.14  
 363: 32  6 27  0   31  5 26  0             212022.9323  -0.0759  0.050  -0.0759 0.14  
 364: 32  6 27  0   31  6 26  0             212022.9323  -0.0759  0.050  -0.0759 0.36  
 365: 31  6 25  0   30  6 24  0             212025.3664   0.0401  0.050   0.0401 0.36  
 366: 31  6 25  0   30  7 24  0             212025.3664   0.0401  0.050   0.0401 0.14  
 367: 31  7 25  0   30  6 24  0             212025.3664   0.0401  0.050   0.0401 0.14  
 368: 31  7 25  0   30  7 24  0             212025.3664   0.0401  0.050   0.0401 0.36  
 369: 30  7 23  0   29  7 22  0             212028.6752  -0.0228  0.050  -0.0229 0.36  
 370: 30  7 23  0   29  8 22  0             212028.6752  -0.0228  0.050  -0.0229 0.14  
 371: 30  8 23  0   29  7 22  0             212028.6752  -0.0228  0.050  -0.0229 0.14  
 372: 30  8 23  0   29  8 22  0             212028.6752  -0.0228  0.050  -0.0229 0.36  
 373: 29  8 21  0   28  8 20  0             212033.9103  -0.0610  0.050  -0.0611 0.37  
 374: 29  8 21  0   28  9 20  0             212033.9103  -0.0610  0.050  -0.0611 0.13  
 375: 29  9 21  0   28  8 20  0             212033.9103  -0.0610  0.050  -0.0611 0.13  
 376: 29  9 21  0   28  9 20  0             212033.9103  -0.0610  0.050  -0.0611 0.37  
 377: 28  9 19  0   27  9 18  0             212042.6007  -0.0398  0.050  -0.0399 0.37  
 378: 28  9 19  0   27 10 18  0             212042.6007  -0.0398  0.050  -0.0399 0.13  
 379: 28 10 19  0   27  9 18  0             212042.6007  -0.0398  0.050  -0.0399 0.13  
 380: 28 10 19  0   27 10 18  0             212042.6007  -0.0398  0.050  -0.0399 0.37  
 381: 26 11 15  0   25 11 14  0             212084.2643  -0.0282  0.050  -0.0283 0.37  
 382: 26 11 15  0   25 12 14  0             212084.2643  -0.0282  0.050  -0.0283 0.13  
 383: 26 12 15  0   25 11 14  0             212084.2643  -0.0282  0.050  -0.0283 0.13  
 384: 26 12 15  0   25 12 14  0             212084.2643  -0.0282  0.050  -0.0283 0.37  
 385: 38  0 38  0   37  0 37  0             217666.9131  -0.0016  0.050  -0.0017 0.36  
 386: 38  0 38  0   37  1 37  0             217666.9131  -0.0016  0.050  -0.0017 0.14  
 387: 38  1 38  0   37  0 37  0             217666.9131  -0.0016  0.050  -0.0017 0.14  
 388: 38  1 38  0   37  1 37  0             217666.9131  -0.0016  0.050  -0.0017 0.36  
 389: 36  2 34  0   35  2 33  0             217670.5800  -0.0058  0.050  -0.0058 0.36  
 390: 36  2 34  0   35  3 33  0             217670.5800  -0.0058  0.050  -0.0058 0.14  
 391: 36  3 34  0   35  2 33  0             217670.5800  -0.0058  0.050  -0.0058 0.14  
 392: 36  3 34  0   35  3 33  0             217670.5800  -0.0058  0.050  -0.0058 0.36  
 393: 35  3 32  0   34  3 31  0             217672.0600  -0.0361  0.050  -0.0362 0.42  
 394: 35  4 32  0   34  3 31  0             217672.0600  -0.0361  0.050  -0.0362 0.16  
 395: 35  4 32  0   34  4 31  0             217672.0600  -0.0361  0.050  -0.0362 0.42  
 396: 32  6 26  0   31  6 25  0             217677.4176   0.0624  0.050   0.0624 0.36  
 397: 32  6 26  0   31  7 25  0             217677.4176   0.0624  0.050   0.0624 0.14  
 398: 32  7 26  0   31  6 25  0             217677.4176   0.0624  0.050   0.0624 0.14  
 399: 32  7 26  0   31  7 25  0             217677.4176   0.0624  0.050   0.0624 0.36  
 400: 31  7 24  0   30  7 23  0             217680.3655  -0.0324  0.050  -0.0324 0.36  
 401: 31  7 24  0   30  8 23  0             217680.3655  -0.0324  0.050  -0.0324 0.14  
 402: 31  8 24  0   30  7 23  0             217680.3655  -0.0324  0.050  -0.0324 0.14  
 403: 31  8 24  0   30  8 23  0             217680.3655  -0.0324  0.050  -0.0324 0.36  
 404: 30  8 22  0   29  8 21  0             217685.0786  -0.0124  0.050  -0.0125 0.37  
 405: 30  8 22  0   29  9 21  0             217685.0786  -0.0124  0.050  -0.0125 0.13  
 406: 30  9 22  0   29  8 21  0             217685.0786  -0.0124  0.050  -0.0125 0.13  
 407: 30  9 22  0   29  9 21  0             217685.0786  -0.0124  0.050  -0.0125 0.37  
 408: 29  9 20  0   28  9 19  0             217692.6474  -0.0386  0.050  -0.0386 0.37  
 409: 29  9 20  0   28 10 19  0             217692.6474  -0.0386  0.050  -0.0386 0.13  
 410: 29 10 20  0   28  9 19  0             217692.6474  -0.0386  0.050  -0.0386 0.13  
 411: 29 10 20  0   28 10 19  0             217692.6474  -0.0386  0.050  -0.0386 0.37  
 412: 28 10 18  0   27 10 17  0             217705.5146   0.0548  0.050   0.0549 0.37  
 413: 28 10 18  0   27 11 17  0             217705.5146   0.0548  0.050   0.0549 0.13  
 414: 28 11 18  0   27 10 17  0             217705.5146   0.0548  0.050   0.0549 0.13  
 415: 28 11 18  0   27 11 17  0             217705.5146   0.0548  0.050   0.0549 0.37  
 416: 26 12 14  0   25 12 13  0             217769.3556   0.0811  0.050   0.0812 0.37  
 417: 26 12 14  0   25 13 13  0             217769.3556   0.0812  0.050   0.0812 0.13  
 418: 26 13 14  0   25 12 13  0             217769.3556   0.0811  0.050   0.0812 0.13  
 419: 26 13 14  0   25 13 13  0             217769.3556   0.0812  0.050   0.0812 0.37  
 420: 38  1 37  0   37  1 36  0             223321.3516   0.0552  0.050   0.0553 0.36  
 421: 38  1 37  0   37  2 36  0             223321.3516   0.0552  0.050   0.0553 0.14  
 422: 38  2 37  0   37  1 36  0             223321.3516   0.0552  0.050   0.0553 0.14  
 423: 38  2 37  0   37  2 36  0             223321.3516   0.0552  0.050   0.0553 0.36  
--------------------------------------------------------------------------------

PARAMETERS IN FIT (values truncated and Nlines statistics):

        1000000         A_gs  /MHz         5835.738(18)                        1
        2000000         B_gs  /MHz         5485.946(19)                        2
        3000000         C_gs  /MHz         2827.12715(75)                      3
          20000        DJ_gs  /kHz            0.60152(32)                      4
         110000       DJK_gs  /kHz           -0.0974(28)                       5
         200000        DK_gs  /kHz            0.7452(97)                       6
        4010000        dJ_gs  /kHz          [ 0.250322]                        7
        4100000        dK_gs  /kHz          [ 0.552681]                        8
          30000        HJ_gs  /Hz           [ 0.0002198]                       9
         120000       HJK_gs  /Hz           [ 0.000039]                       10
         210000       HKJ_gs  /Hz           [-0.0010165]                      11
         300000        HK_gs  /Hz           [ 0.0012007]                      12
        4020000        h1_gs  /Hz           [ 0.0001095]                      13
        4110000        h2_gs  /Hz           [ 0.0002334]                      14
        4200000        h3_gs  /Hz           [ 0.0010854]                      15
              0         E_gs  /MHz          [ 0.]                             16

 MICROWAVE AVG =        0.000096 MHz, IR AVG =        0.00000                 
 MICROWAVE RMS =        0.043031 MHz, IR RMS =        0.00000                 
 END OF ITERATION  1 OLD, NEW RMS ERROR=        0.86063         0.86063       

  distinct frequency lines in fit:   108
       distinct parameters of fit:     6

MICROWAVE       lines fitted       lines    lines      RMS      RMS ERROR    J range  Ka range    freq. range
            total   dv=0 dv.ne.0   UNFITTD  e>900
v"= 0        108    108      0        0      0       0.043031     0.86062    17  38    0  12   144178   223321
--------------------------------------------------------------------------------------------
total:       108    108      0        0      0       0.043031     0.86062

NOTE: the RMS values above are for Nlines statistics, but the 'total' values may differ slightly from
      those in the .FIT file since the o-c values for this evaluation are as rounded in the .FIT.


 PARAMETERS IN FIT WITH STANDARD ERRORS ON THOSE THAT ARE FITTED:
 (values rounded and degrees of freedom, Ndegf=Nlines-Nconst, statistics)

        1000000         A_gs  /MHz       5835.739(16)                          1
        2000000         B_gs  /MHz       5485.946(17)                          2
        3000000         C_gs  /MHz       2827.12715(66)                        3
          20000        DJ_gs  /kHz          0.60152(28)                        4
         110000       DJK_gs  /kHz         -0.0974(25)                         5
         200000        DK_gs  /kHz          0.7452(86)                         6
        4010000        dJ_gs  /kHz          [ 0.250322]                        7
        4100000        dK_gs  /kHz          [ 0.552681]                        8
          30000        HJ_gs  /Hz           [ 0.0002198]                       9
         120000       HJK_gs  /Hz           [ 0.000039]                       10
         210000       HKJ_gs  /Hz           [-0.0010165]                      11
         300000        HK_gs  /Hz           [ 0.0012007]                      12
        4020000        h1_gs  /Hz           [ 0.0001095]                      13
        4110000        h2_gs  /Hz           [ 0.0002334]                      14
        4200000        h3_gs  /Hz           [ 0.0010854]                      15
              0         E_gs  /MHz          [ 0.]                             16

 CORRELATION COEFFICIENTS, C.ij:

           A_gs     B_gs     C_gs     -DJ_gs   -DJK_gs  -DK_gs  

A_gs        1.0000
B_gs       -0.9613   1.0000
C_gs        0.2401  -0.4061   1.0000
-DJ_gs     -0.3256   0.4697  -0.9491   1.0000
-DJK_gs     0.6529  -0.7017   0.2393  -0.4491   1.0000
-DK_gs     -0.2519   0.0229   0.4848  -0.3000  -0.3176   1.0000

 Mean value of |C.ij|, i.ne.j =   0.4515
 Mean value of  C.ij,  i.ne.j =  -0.1702


 No correlations with absolute value greater than 0.9950


 Worst fitted lines (obs-calc/error):

    35:    1.9         75:   -1.9         29:    1.7         59:   -1.6
   416:    1.6        177:    1.6         51:   -1.6        205:   -1.5
   141:   -1.5        217:   -1.5        361:   -1.5        245:   -1.4
   209:   -1.4        157:   -1.4        329:    1.4        249:    1.3
   313:    1.3        396:    1.2        321:   -1.2        373:   -1.2
   261:    1.2        253:    1.2        265:    1.2        193:   -1.1
   420:    1.1        412:    1.1        153:   -1.1        285:    1.1
   273:   -1.0        233:    0.9         47:    0.9        132:    0.9
   225:   -0.9         80:    0.9        213:   -0.9        325:   -0.9
   161:    0.8        100:    0.8         88:   -0.8        365:    0.8
   377:   -0.8        408:   -0.8        124:   -0.8        169:    0.8
    84:   -0.7        345:   -0.7        229:   -0.7        393:   -0.7
    55:    0.7        137:   -0.7

    35: 26  2 24  0   25  2 23  0             161142.2764   0.0963  0.050   0.0963 0.36
    75: 18 12  7  0   17 12  6  0             167171.1624  -0.0956  0.050
    29: 18  8 10  0   17  8  9  0             149903.3380   0.0873  0.050   0.0871 0.75
    59: 29  0 29  0   28  0 28  0             166791.2224  -0.0823  0.050  -0.0823 0.36
   416: 26 12 14  0   25 12 13  0             217769.3556   0.0811  0.050   0.0812 0.37
   177: 28  5 23  0   27  5 22  0             189413.4788   0.0794  0.050   0.0795 0.36
    51: 22  6 16  0   21  6 15  0             161156.0197  -0.0782  0.050  -0.0783 0.37
   205: 33  1 32  0   32  1 31  0             195058.3160  -0.0774  0.050  -0.0774 0.36
   141: 29  3 26  0   28  3 25  0             183756.2330  -0.0772  0.050  -0.0772 0.36
   217: 30  4 26  0   29  4 25  0             195063.6303  -0.0764  0.050  -0.0764 0.36
                                           _____________________________________
__________________________________________/ SPFIT output reformatted with PIFORM
