# Supplementary material for: Precise Semi-Experimental Equilibrium (r e SE) Structure of Pyridine from 32 Isotopologues: Accurate Assessment of the Effect of Nitrogen-Atom Substitution in Aromatic Rings
Source: J Phys Chem A. 2025 Nov 7;129(46):10737–50. doi: 10.1021/acs.jpca.5c07184 (PMC12641475; doi:10.1021/acs.jpca.5c07184)
Supplement: Supplementary file 2 [file jp5c07184_si_002.zip › Supplementary Information/LSF/pyridine-D3-13C5_SI.res]

 Pyridine-D3-13C5                           Wed Apr 05Sat Jul 06 20:02:20 2024

-------------------------------------------------------------------------------------=========
                                              obs         o-c     error     blends     Notes
                                                                         o-c      wt
    / instead of : below denotes (o-c)>3*err
-------------------------------------------------------------------------------------=========
   1: 25  0 25  0   24  0 24  0             144167.6076   0.0009  0.050   0.0010 0.22  
   2: 25  0 25  0   24  1 24  0             144167.6076   0.0009  0.050   0.0010 0.28  
   3: 25  1 25  0   24  0 24  0             144167.6076   0.0009  0.050   0.0010 0.28  
   4: 25  1 25  0   24  1 24  0             144167.6076   0.0009  0.050   0.0010 0.22  
   5: 24  1 23  0   23  1 22  0             144169.7860   0.0631  0.050   0.0631 0.22  
   6: 24  1 23  0   23  2 22  0             144169.7860   0.0631  0.050   0.0631 0.28  
   7: 24  2 23  0   23  1 22  0             144169.7860   0.0631  0.050   0.0631 0.28  
   8: 24  2 23  0   23  2 22  0             144169.7860   0.0631  0.050   0.0631 0.22  
   9: 23  2 21  0   22  2 20  0             144171.6937  -0.0121  0.050  -0.0122 0.22  
  10: 23  2 21  0   22  3 20  0             144171.6937  -0.0121  0.050  -0.0122 0.28  
  11: 23  3 21  0   22  2 20  0             144171.6937  -0.0121  0.050  -0.0122 0.28  
  12: 23  3 21  0   22  3 20  0             144171.6937  -0.0121  0.050  -0.0122 0.22  
  13: 22  3 19  0   21  3 18  0             144173.7052  -0.0007  0.050  -0.0007 0.22  
  14: 22  3 19  0   21  4 18  0             144173.7052  -0.0007  0.050  -0.0007 0.28  
  15: 22  4 19  0   21  3 18  0             144173.7052  -0.0007  0.050  -0.0007 0.28  
  16: 22  4 19  0   21  4 18  0             144173.7052  -0.0007  0.050  -0.0007 0.22  
  17: 25  1 24  0   24  1 23  0             149822.8110   0.0707  0.050   0.0708 0.22  
  18: 25  1 24  0   24  2 23  0             149822.8110   0.0707  0.050   0.0708 0.28  
  19: 25  2 24  0   24  1 23  0             149822.8110   0.0707  0.050   0.0708 0.28  
  20: 25  2 24  0   24  2 23  0             149822.8110   0.0707  0.050   0.0708 0.22  
  21: 23  3 20  0   22  3 19  0             149826.6175  -0.0162  0.050  -0.0162 0.22  
  22: 23  3 20  0   22  4 19  0             149826.6175  -0.0162  0.050  -0.0162 0.28  
  23: 23  4 20  0   22  3 19  0             149826.6175  -0.0162  0.050  -0.0162 0.28  
  24: 23  4 20  0   22  4 19  0             149826.6175  -0.0162  0.050  -0.0162 0.22  
  25: 28  0 28  0   27  0 27  0             161126.4680  -0.0340  0.050  -0.0341 0.22  
  26: 28  0 28  0   27  1 27  0             161126.4680  -0.0340  0.050  -0.0341 0.28  
  27: 28  1 28  0   27  0 27  0             161126.4680  -0.0340  0.050  -0.0341 0.28  
  28: 28  1 28  0   27  1 27  0             161126.4680  -0.0340  0.050  -0.0341 0.22  
  29: 27  1 26  0   26  1 25  0             161128.5389  -0.0418  0.050  -0.0419 0.22  
  30: 27  1 26  0   26  2 25  0             161128.5389  -0.0418  0.050  -0.0419 0.28  
  31: 27  2 26  0   26  1 25  0             161128.5389  -0.0418  0.050  -0.0419 0.28  
  32: 27  2 26  0   26  2 25  0             161128.5389  -0.0418  0.050  -0.0419 0.22  
  33: 25  3 22  0   24  3 21  0             161132.3419   0.0319  0.050   0.0319 0.22  
  34: 25  3 22  0   24  4 21  0             161132.3419   0.0319  0.050   0.0319 0.28  
  35: 25  4 22  0   24  3 21  0             161132.3419   0.0319  0.050   0.0319 0.28  
  36: 25  4 22  0   24  4 21  0             161132.3419   0.0319  0.050   0.0319 0.22  
  37: 29  1 29  0   28  0 28  0             166779.2788  -0.0538  0.050  -0.0538 0.36  
  38: 29  0 29  0   28  0 28  0             166779.2788  -0.0538  0.050  -0.0538 0.28  
  39: 29  0 29  0   28  1 28  0             166779.2788  -0.0538  0.050  -0.0538 0.36  
  40: 28  1 27  0   27  1 26  0             166781.3875  -0.0117  0.050  -0.0117 0.22  
  41: 28  1 27  0   27  2 26  0             166781.3875  -0.0117  0.050  -0.0117 0.28  
  42: 28  2 27  0   27  1 26  0             166781.3875  -0.0117  0.050  -0.0117 0.28  
  43: 28  2 27  0   27  2 26  0             166781.3875  -0.0117  0.050  -0.0117 0.22  
  44: 27  2 25  0   26  2 24  0             166783.2077  -0.0603  0.050  -0.0603 0.22  
  45: 27  2 25  0   26  3 24  0             166783.2077  -0.0603  0.050  -0.0603 0.28  
  46: 27  3 25  0   26  2 24  0             166783.2077  -0.0603  0.050  -0.0603 0.28  
  47: 27  3 25  0   26  3 24  0             166783.2077  -0.0603  0.050  -0.0603 0.22  
  48: 25  4 21  0   24  4 20  0             166787.0019   0.0907  0.050   0.0907 0.22  
  49: 25  4 21  0   24  5 20  0             166787.0019   0.0907  0.050   0.0907 0.28  
  50: 25  5 21  0   24  4 20  0             166787.0019   0.0907  0.050   0.0907 0.28  
  51: 25  5 21  0   24  5 20  0             166787.0019   0.0907  0.050   0.0907 0.22  
  52: 24  5 19  0   23  5 18  0             166789.1496   0.0507  0.050   0.0508 0.22  
  53: 24  5 19  0   23  6 18  0             166789.1496   0.0507  0.050   0.0508 0.28  
  54: 24  6 19  0   23  5 18  0             166789.1496   0.0507  0.050   0.0508 0.28  
  55: 24  6 19  0   23  6 18  0             166789.1496   0.0507  0.050   0.0508 0.22  
  56: 30  0 30  0   29  0 29  0             172432.0955   0.0035  0.050   0.0036 0.22  
  57: 30  0 30  0   29  1 29  0             172432.0955   0.0035  0.050   0.0036 0.28  
  58: 30  1 30  0   29  0 29  0             172432.0955   0.0035  0.050   0.0036 0.28  
  59: 30  1 30  0   29  1 29  0             172432.0955   0.0035  0.050   0.0036 0.22  
  60: 25  5 20  0   24  5 19  0             172441.5804   0.0311  0.050   0.0312 0.22  
  61: 25  5 20  0   24  6 19  0             172441.5804   0.0311  0.050   0.0312 0.28  
  62: 25  6 20  0   24  5 19  0             172441.5804   0.0311  0.050   0.0312 0.28  
  63: 25  6 20  0   24  6 19  0             172441.5804   0.0311  0.050   0.0312 0.22  
  64: 31  0 31  0   30  0 30  0             178084.7031  -0.0743  0.050  -0.0743 0.22  
  65: 31  0 31  0   30  1 30  0             178084.7031  -0.0743  0.050  -0.0743 0.28  
  66: 31  1 31  0   30  0 30  0             178084.7031  -0.0743  0.050  -0.0743 0.28  
  67: 31  1 31  0   30  1 30  0             178084.7031  -0.0743  0.050  -0.0743 0.22  
  68: 30  1 29  0   29  1 28  0             178086.7377  -0.0823  0.050  -0.0823 0.22  
  69: 30  1 29  0   29  2 28  0             178086.7377  -0.0823  0.050  -0.0823 0.28  
  70: 30  2 29  0   29  1 28  0             178086.7377  -0.0823  0.050  -0.0823 0.28  
  71: 30  2 29  0   29  2 28  0             178086.7377  -0.0823  0.050  -0.0823 0.22  
  72: 29  2 27  0   28  2 26  0             178088.6480   0.0119  0.050   0.0120 0.22  
  73: 29  2 27  0   28  3 26  0             178088.6480   0.0119  0.050   0.0120 0.28  
  74: 29  3 27  0   28  2 26  0             178088.6480   0.0119  0.050   0.0120 0.28  
  75: 29  3 27  0   28  3 26  0             178088.6480   0.0119  0.050   0.0120 0.22  
  76: 28  3 25  0   27  3 24  0             178090.2754  -0.0521  0.050  -0.0522 0.22  
  77: 28  3 25  0   27  4 24  0             178090.2754  -0.0521  0.050  -0.0522 0.28  
  78: 28  4 25  0   27  3 24  0             178090.2754  -0.0521  0.050  -0.0522 0.28  
  79: 28  4 25  0   27  4 24  0             178090.2754  -0.0521  0.050  -0.0522 0.22  
  80: 27  4 23  0   26  4 22  0             178091.9991  -0.0320  0.050  -0.0320 0.22  
  81: 27  4 23  0   26  5 22  0             178091.9991  -0.0320  0.050  -0.0320 0.28  
  82: 27  5 23  0   26  4 22  0             178091.9991  -0.0320  0.050  -0.0320 0.28  
  83: 27  5 23  0   26  5 22  0             178091.9991  -0.0320  0.050  -0.0320 0.22  
  84: 26  5 21  0   25  5 20  0             178093.9355  -0.0123  0.050  -0.0123 0.22  
  85: 26  5 21  0   25  6 20  0             178093.9355  -0.0123  0.050  -0.0123 0.28  
  86: 26  6 21  0   25  5 20  0             178093.9355  -0.0123  0.050  -0.0123 0.28  
  87: 26  6 21  0   25  6 20  0             178093.9355  -0.0123  0.050  -0.0123 0.22  
  88: 22  9 13  0   21  9 12  0             178116.4194   0.0168  0.050   0.0168 0.23  
  89: 22  9 13  0   21 10 12  0             178116.4194   0.0168  0.050   0.0168 0.27  
  90: 22 10 13  0   21  9 12  0             178116.4194   0.0168  0.050   0.0168 0.27  
  91: 22 10 13  0   21 10 12  0             178116.4194   0.0168  0.050   0.0168 0.23  
  92: 21 10 11  0   20 10 10  0             178137.9655   0.0269  0.050   0.0270 0.23  
  93: 21 10 11  0   20 11 10  0             178137.9655   0.0270  0.050   0.0270 0.27  
  94: 21 11 11  0   20 10 10  0             178137.9655   0.0269  0.050   0.0270 0.27  
  95: 21 11 11  0   20 11 10  0             178137.9655   0.0270  0.050   0.0270 0.23  
  96: 32  0 32  0   31  0 31  0             183737.3790  -0.0077  0.050  -0.0078 0.22  
  97: 32  0 32  0   31  1 31  0             183737.3790  -0.0077  0.050  -0.0078 0.28  
  98: 32  1 32  0   31  0 31  0             183737.3790  -0.0077  0.050  -0.0078 0.28  
  99: 32  1 32  0   31  1 31  0             183737.3790  -0.0077  0.050  -0.0078 0.22  
 100: 31  1 30  0   30  1 29  0             183739.4189   0.0014  0.050   0.0014 0.22  
 101: 31  1 30  0   30  2 29  0             183739.4189   0.0014  0.050   0.0014 0.28  
 102: 31  2 30  0   30  1 29  0             183739.4189   0.0014  0.050   0.0014 0.28  
 103: 31  2 30  0   30  2 29  0             183739.4189   0.0014  0.050   0.0014 0.22  
 104: 30  2 28  0   29  2 27  0             183741.2017  -0.0061  0.050  -0.0061 0.22  
 105: 30  2 28  0   29  3 27  0             183741.2017  -0.0061  0.050  -0.0061 0.28  
 106: 30  3 28  0   29  2 27  0             183741.2017  -0.0061  0.050  -0.0061 0.28  
 107: 30  3 28  0   29  3 27  0             183741.2017  -0.0061  0.050  -0.0061 0.22  
 108: 29  3 26  0   28  3 25  0             183742.8638   0.0082  0.050   0.0083 0.22  
 109: 29  3 26  0   28  4 25  0             183742.8638   0.0082  0.050   0.0083 0.28  
 110: 29  4 26  0   28  3 25  0             183742.8638   0.0082  0.050   0.0083 0.28  
 111: 29  4 26  0   28  4 25  0             183742.8638   0.0082  0.050   0.0083 0.22  
 112: 28  4 24  0   27  4 23  0             183744.4753  -0.0130  0.050  -0.0130 0.22  
 113: 28  4 24  0   27  5 23  0             183744.4753  -0.0130  0.050  -0.0130 0.28  
 114: 28  5 24  0   27  4 23  0             183744.4753  -0.0130  0.050  -0.0130 0.28  
 115: 28  5 24  0   27  5 23  0             183744.4753  -0.0130  0.050  -0.0130 0.22  
 116: 25  7 18  0   24  7 17  0             183751.7058  -0.0217  0.050  -0.0217 0.22  
 117: 25  7 18  0   24  8 17  0             183751.7058  -0.0217  0.050  -0.0217 0.28  
 118: 25  8 18  0   24  7 17  0             183751.7058  -0.0217  0.050  -0.0217 0.28  
 119: 25  8 18  0   24  8 17  0             183751.7058  -0.0217  0.050  -0.0217 0.22  
 120: 23  9 14  0   22  9 13  0             183765.5778   0.0083  0.050   0.0083 0.22  
 121: 23  9 14  0   22 10 13  0             183765.5778   0.0083  0.050   0.0083 0.28  
 122: 23 10 14  0   22  9 13  0             183765.5778   0.0083  0.050   0.0083 0.28  
 123: 23 10 14  0   22 10 13  0             183765.5778   0.0083  0.050   0.0083 0.22  
 124: 22 10 12  0   21 11 11  0             183782.5011  -0.0272  0.050  -0.0273 0.27  
 125: 22 11 12  0   21 10 11  0             183782.5011  -0.0272  0.050  -0.0273 0.27  
 126: 22 10 12  0   21 10 11  0             183782.5011  -0.0272  0.050  -0.0273 0.23  
 127: 22 11 12  0   21 11 11  0             183782.5011  -0.0272  0.050  -0.0273 0.23  
 128: 31  2 29  0   30  2 28  0             189393.6891  -0.0124  0.050  -0.0124 0.22  
 129: 31  2 29  0   30  3 28  0             189393.6891  -0.0124  0.050  -0.0124 0.28  
 130: 31  3 29  0   30  2 28  0             189393.6891  -0.0124  0.050  -0.0124 0.28  
 131: 31  3 29  0   30  3 28  0             189393.6891  -0.0124  0.050  -0.0124 0.22  
 132: 30  3 27  0   29  3 26  0             189395.3273   0.0205  0.050   0.0205 0.22  
 133: 30  3 27  0   29  4 26  0             189395.3273   0.0205  0.050   0.0205 0.28  
 134: 30  4 27  0   29  3 26  0             189395.3273   0.0205  0.050   0.0205 0.28  
 135: 30  4 27  0   29  4 26  0             189395.3273   0.0205  0.050   0.0205 0.22  
 136: 29  4 25  0   28  4 24  0             189396.8950   0.0227  0.050   0.0228 0.22  
 137: 29  4 25  0   28  5 24  0             189396.8950   0.0227  0.050   0.0228 0.28  
 138: 29  5 25  0   28  4 24  0             189396.8950   0.0227  0.050   0.0228 0.28  
 139: 29  5 25  0   28  5 24  0             189396.8950   0.0227  0.050   0.0228 0.22  
 140: 27  6 21  0   26  6 20  0             189400.7203   0.0873  0.050   0.0873 0.22  
 141: 27  6 21  0   26  7 20  0             189400.7203   0.0873  0.050   0.0873 0.28  
 142: 27  7 21  0   26  6 20  0             189400.7203   0.0873  0.050   0.0873 0.28  
 143: 27  7 21  0   26  7 20  0             189400.7203   0.0873  0.050   0.0873 0.22  
 144: 24  9 15  0   23  9 14  0             189415.3542   0.0331  0.050   0.0332 0.22  
 145: 24  9 15  0   23 10 14  0             189415.3542   0.0331  0.050   0.0332 0.28  
 146: 24 10 15  0   23  9 14  0             189415.3542   0.0331  0.050   0.0332 0.28  
 147: 24 10 15  0   23 10 14  0             189415.3542   0.0331  0.050   0.0332 0.22  
 148: 23 10 13  0   22 10 12  0             189429.0135   0.0086  0.050   0.0086 0.23  
 149: 23 10 13  0   22 11 12  0             189429.0135   0.0086  0.050   0.0086 0.27  
 150: 23 11 13  0   22 10 12  0             189429.0135   0.0086  0.050   0.0086 0.27  
 151: 23 11 13  0   22 11 12  0             189429.0135   0.0086  0.050   0.0086 0.23  
 152: 34  0 34  0   33  0 33  0             195042.3384  -0.0289  0.050  -0.0290 0.22  
 153: 34  0 34  0   33  1 33  0             195042.3384  -0.0289  0.050  -0.0290 0.28  
 154: 34  1 34  0   33  0 33  0             195042.3384  -0.0289  0.050  -0.0290 0.28  
 155: 34  1 34  0   33  1 33  0             195042.3384  -0.0289  0.050  -0.0290 0.22  
 156: 33  1 32  0   32  1 31  0             195044.4225   0.0480  0.050   0.0481 0.22  
 157: 33  1 32  0   32  2 31  0             195044.4225   0.0480  0.050   0.0481 0.28  
 158: 33  2 32  0   32  1 31  0             195044.4225   0.0480  0.050   0.0481 0.28  
 159: 33  2 32  0   32  2 31  0             195044.4225   0.0480  0.050   0.0481 0.22  
 160: 32  2 30  0   31  2 29  0             195046.1977   0.0830  0.050   0.0831 0.22  
 161: 32  2 30  0   31  3 29  0             195046.1977   0.0830  0.050   0.0831 0.28  
 162: 32  3 30  0   31  2 29  0             195046.1977   0.0830  0.050   0.0831 0.28  
 163: 32  3 30  0   31  3 29  0             195046.1977   0.0830  0.050   0.0831 0.22  
 164: 31  3 28  0   30  3 27  0             195047.6895   0.0109  0.050   0.0110 0.22  
 165: 31  3 28  0   30  4 27  0             195047.6895   0.0109  0.050   0.0110 0.28  
 166: 31  4 28  0   30  3 27  0             195047.6895   0.0109  0.050   0.0110 0.28  
 167: 31  4 28  0   30  4 27  0             195047.6895   0.0109  0.050   0.0110 0.22  
 168: 29  5 24  0   28  5 23  0             195050.7202  -0.0504  0.050  -0.0505 0.22  
 169: 29  5 24  0   28  6 23  0             195050.7202  -0.0504  0.050  -0.0505 0.28  
 170: 29  6 24  0   28  5 23  0             195050.7202  -0.0504  0.050  -0.0505 0.28  
 171: 29  6 24  0   28  6 23  0             195050.7202  -0.0504  0.050  -0.0505 0.22  
 172: 28  6 22  0   27  6 21  0             195052.6999   0.0236  0.050   0.0237 0.22  
 173: 28  6 22  0   27  7 21  0             195052.6999   0.0236  0.050   0.0237 0.28  
 174: 28  7 22  0   27  6 21  0             195052.6999   0.0236  0.050   0.0237 0.28  
 175: 28  7 22  0   27  7 21  0             195052.6999   0.0236  0.050   0.0237 0.22  
 176: 27  7 20  0   26  7 19  0             195055.1691  -0.0852  0.050  -0.0853 0.22  
 177: 27  7 20  0   26  8 19  0             195055.1691  -0.0852  0.050  -0.0853 0.28  
 178: 27  8 20  0   26  7 19  0             195055.1691  -0.0852  0.050  -0.0853 0.28  
 179: 27  8 20  0   26  8 19  0             195055.1691  -0.0852  0.050  -0.0853 0.22  
 180: 26  8 18  0   25  8 17  0             195059.1418   0.0150  0.050   0.0150 0.22  
 181: 26  8 18  0   25  9 17  0             195059.1418   0.0150  0.050   0.0150 0.28  
 182: 26  9 18  0   25  8 17  0             195059.1418   0.0150  0.050   0.0150 0.28  
 183: 26  9 18  0   25  9 17  0             195059.1418   0.0150  0.050   0.0150 0.22  
 184: 24 10 14  0   23 10 13  0             195076.8020   0.0708  0.050   0.0708 0.23  
 185: 24 10 14  0   23 11 13  0             195076.8020   0.0708  0.050   0.0708 0.27  
 186: 24 11 14  0   23 10 13  0             195076.8020   0.0708  0.050   0.0708 0.27  
 187: 24 11 14  0   23 11 13  0             195076.8020   0.0708  0.050   0.0708 0.23  
 188: 23 11 12  0   22 11 11  0             195098.5517  -0.0300  0.050  -0.0301 0.23  
 189: 23 11 12  0   22 12 11  0             195098.5517  -0.0300  0.050  -0.0301 0.27  
 190: 23 12 12  0   22 11 11  0             195098.5517  -0.0300  0.050  -0.0301 0.27  
 191: 23 12 12  0   22 12 11  0             195098.5517  -0.0300  0.050  -0.0301 0.23  
 192: 34  1 33  0   33  1 32  0             200696.7527   0.0235  0.050   0.0236 0.22  
 193: 34  1 33  0   33  2 32  0             200696.7527   0.0235  0.050   0.0236 0.28  
 194: 34  2 33  0   33  1 32  0             200696.7527   0.0235  0.050   0.0236 0.28  
 195: 34  2 33  0   33  2 32  0             200696.7527   0.0235  0.050   0.0236 0.22  
 196: 33  2 31  0   32  2 30  0             200698.4412  -0.0033  0.050  -0.0034 0.22  
 197: 33  2 31  0   32  3 30  0             200698.4412  -0.0033  0.050  -0.0034 0.28  
 198: 33  3 31  0   32  2 30  0             200698.4412  -0.0033  0.050  -0.0034 0.28  
 199: 33  3 31  0   32  3 30  0             200698.4412  -0.0033  0.050  -0.0034 0.22  
 200: 32  3 29  0   31  3 28  0             200700.0609   0.0928  0.050   0.0929 0.22  
 201: 32  3 29  0   31  4 28  0             200700.0609   0.0928  0.050   0.0929 0.28  
 202: 32  4 29  0   31  3 28  0             200700.0609   0.0928  0.050   0.0929 0.28  
 203: 32  4 29  0   31  4 28  0             200700.0609   0.0928  0.050   0.0929 0.22  
 204: 31  4 27  0   30  4 26  0             200701.4534   0.0464  0.050   0.0464 0.22  
 205: 31  4 27  0   30  5 26  0             200701.4534   0.0464  0.050   0.0464 0.28  
 206: 31  5 27  0   30  4 26  0             200701.4534   0.0464  0.050   0.0464 0.28  
 207: 31  5 27  0   30  5 26  0             200701.4534   0.0464  0.050   0.0464 0.22  
 208: 30  5 25  0   29  5 24  0             200702.8721  -0.0317  0.050  -0.0317 0.22  
 209: 30  5 25  0   29  6 24  0             200702.8721  -0.0317  0.050  -0.0317 0.28  
 210: 30  6 25  0   29  5 24  0             200702.8721  -0.0317  0.050  -0.0317 0.28  
 211: 30  6 25  0   29  6 24  0             200702.8721  -0.0317  0.050  -0.0317 0.22  
 212: 29  6 23  0   28  6 22  0             200704.5808  -0.0797  0.050  -0.0798 0.22  
 213: 29  6 23  0   28  7 22  0             200704.5808  -0.0797  0.050  -0.0798 0.28  
 214: 29  7 23  0   28  6 22  0             200704.5808  -0.0797  0.050  -0.0798 0.28  
 215: 29  7 23  0   28  7 22  0             200704.5808  -0.0797  0.050  -0.0798 0.22  
 216: 28  7 21  0   27  7 20  0             200707.0248   0.0348  0.050   0.0348 0.22  
 217: 28  7 21  0   27  8 20  0             200707.0248   0.0348  0.050   0.0348 0.28  
 218: 28  8 21  0   27  7 20  0             200707.0248   0.0348  0.050   0.0348 0.28  
 219: 28  8 21  0   27  8 20  0             200707.0248   0.0348  0.050   0.0348 0.22  
 220: 27  8 19  0   26  8 18  0             200710.4295   0.0136  0.050   0.0136 0.22  
 221: 27  8 19  0   26  9 18  0             200710.4295   0.0136  0.050   0.0136 0.28  
 222: 27  9 19  0   26  8 18  0             200710.4295   0.0136  0.050   0.0136 0.28  
 223: 27  9 19  0   26  9 18  0             200710.4295   0.0136  0.050   0.0136 0.22  
 224: 25 10 15  0   24 10 14  0             200725.2890  -0.0177  0.050  -0.0177 0.22  
 225: 25 10 15  0   24 11 14  0             200725.2890  -0.0177  0.050  -0.0177 0.28  
 226: 25 11 15  0   24 10 14  0             200725.2890  -0.0177  0.050  -0.0177 0.28  
 227: 25 11 15  0   24 11 14  0             200725.2890  -0.0177  0.050  -0.0177 0.22  
 228: 24 11 13  0   23 11 12  0             200742.7735  -0.0266  0.050  -0.0266 0.23  
 229: 24 11 13  0   23 12 12  0             200742.7735  -0.0266  0.050  -0.0266 0.27  
 230: 24 12 13  0   23 11 12  0             200742.7735  -0.0266  0.050  -0.0266 0.27  
 231: 24 12 13  0   23 12 12  0             200742.7735  -0.0266  0.050  -0.0266 0.23  
 232: 23 12 11  0   22 12 10  0             200778.6637   0.0216  0.050   0.0221 0.23  
 233: 23 12 11  0   22 13 10  0             200778.6637   0.0225  0.050   0.0221 0.27  
 234: 23 13 11  0   22 12 10  0             200778.6637   0.0216  0.050   0.0221 0.27  
 235: 23 13 11  0   22 13 10  0             200778.6637   0.0225  0.050   0.0221 0.23  
 236: 36  0 36  0   35  0 35  0             206347.0003  -0.0138  0.050  -0.0139 0.22  
 237: 36  0 36  0   35  1 35  0             206347.0003  -0.0138  0.050  -0.0139 0.28  
 238: 36  1 36  0   35  0 35  0             206347.0003  -0.0138  0.050  -0.0139 0.28  
 239: 36  1 36  0   35  1 35  0             206347.0003  -0.0138  0.050  -0.0139 0.22  
 240: 35  1 34  0   34  1 33  0             206349.0075   0.0095  0.050   0.0096 0.22  
 241: 35  1 34  0   34  2 33  0             206349.0075   0.0095  0.050   0.0096 0.28  
 242: 35  2 34  0   34  1 33  0             206349.0075   0.0095  0.050   0.0096 0.28  
 243: 35  2 34  0   34  2 33  0             206349.0075   0.0095  0.050   0.0096 0.22  
 244: 34  2 32  0   33  2 31  0             206350.6175  -0.0714  0.050  -0.0714 0.22  
 245: 34  2 32  0   33  3 31  0             206350.6175  -0.0714  0.050  -0.0714 0.28  
 246: 34  3 32  0   33  2 31  0             206350.6175  -0.0714  0.050  -0.0714 0.28  
 247: 34  3 32  0   33  3 31  0             206350.6175  -0.0714  0.050  -0.0714 0.22  
 248: 33  3 30  0   32  3 29  0             206352.2169   0.0442  0.050   0.0442 0.22  
 249: 33  3 30  0   32  4 29  0             206352.2169   0.0442  0.050   0.0442 0.28  
 250: 33  4 30  0   32  3 29  0             206352.2169   0.0442  0.050   0.0442 0.28  
 251: 33  4 30  0   32  4 29  0             206352.2169   0.0442  0.050   0.0442 0.22  
 252: 32  4 28  0   31  4 27  0             206353.5180  -0.0338  0.050  -0.0338 0.22  
 253: 32  4 28  0   31  5 27  0             206353.5180  -0.0338  0.050  -0.0338 0.28  
 254: 32  5 28  0   31  4 27  0             206353.5180  -0.0338  0.050  -0.0338 0.28  
 255: 32  5 28  0   31  5 27  0             206353.5180  -0.0338  0.050  -0.0338 0.22  
 256: 31  5 26  0   30  5 25  0             206354.9681   0.0087  0.050   0.0088 0.22  
 257: 31  5 26  0   30  6 25  0             206354.9681   0.0087  0.050   0.0088 0.28  
 258: 31  6 26  0   30  5 25  0             206354.9681   0.0087  0.050   0.0088 0.28  
 259: 31  6 26  0   30  6 25  0             206354.9681   0.0087  0.050   0.0088 0.22  
 260: 29  7 22  0   28  7 21  0             206358.5915  -0.0956  0.050  -0.0956 0.22  
 261: 29  7 22  0   28  8 21  0             206358.5915  -0.0956  0.050  -0.0956 0.28  
 262: 29  8 22  0   28  7 21  0             206358.5915  -0.0956  0.050  -0.0956 0.28  
 263: 29  8 22  0   28  8 21  0             206358.5915  -0.0956  0.050  -0.0956 0.22  
 264: 27  9 18  0   26  9 17  0             206366.4866  -0.0075  0.050  -0.0076 0.22  
 265: 27  9 18  0   26 10 17  0             206366.4866  -0.0075  0.050  -0.0076 0.28  
 266: 27 10 18  0   26  9 17  0             206366.4866  -0.0075  0.050  -0.0076 0.28  
 267: 27 10 18  0   26 10 17  0             206366.4866  -0.0075  0.050  -0.0076 0.22  
 268: 26 10 16  0   25 10 15  0             206374.4668  -0.0020  0.050  -0.0021 0.22  
 269: 26 10 16  0   25 11 15  0             206374.4668  -0.0020  0.050  -0.0021 0.28  
 270: 26 11 16  0   25 10 15  0             206374.4668  -0.0020  0.050  -0.0021 0.28  
 271: 26 11 16  0   25 11 15  0             206374.4668  -0.0020  0.050  -0.0021 0.22  
 272: 25 11 14  0   24 11 13  0             206388.7348  -0.0220  0.050  -0.0220 0.23  
 273: 25 11 14  0   24 12 13  0             206388.7348  -0.0220  0.050  -0.0220 0.27  
 274: 25 12 14  0   24 11 13  0             206388.7348  -0.0220  0.050  -0.0220 0.27  
 275: 25 12 14  0   24 12 13  0             206388.7348  -0.0220  0.050  -0.0220 0.23  
 276: 36  1 35  0   35  1 34  0             212001.1620  -0.0164  0.050  -0.0165 0.22  
 277: 36  1 35  0   35  2 34  0             212001.1620  -0.0164  0.050  -0.0165 0.28  
 278: 36  2 35  0   35  1 34  0             212001.1620  -0.0164  0.050  -0.0165 0.28  
 279: 36  2 35  0   35  2 34  0             212001.1620  -0.0164  0.050  -0.0165 0.22  
 280: 35  2 33  0   34  2 32  0             212002.9178   0.0724  0.050   0.0725 0.22  
 281: 35  2 33  0   34  3 32  0             212002.9178   0.0724  0.050   0.0725 0.28  
 282: 35  3 33  0   34  2 32  0             212002.9178   0.0724  0.050   0.0725 0.28  
 283: 35  3 33  0   34  3 32  0             212002.9178   0.0724  0.050   0.0725 0.22  
 284: 34  3 31  0   33  3 30  0             212004.3592   0.0692  0.050   0.0693 0.22  
 285: 34  3 31  0   33  4 30  0             212004.3592   0.0692  0.050   0.0693 0.28  
 286: 34  4 31  0   33  3 30  0             212004.3592   0.0692  0.050   0.0693 0.28  
 287: 34  4 31  0   33  4 30  0             212004.3592   0.0692  0.050   0.0693 0.22  
 288: 32  5 27  0   31  5 26  0             212006.9549   0.0214  0.050   0.0214 0.22  
 289: 32  5 27  0   31  6 26  0             212006.9549   0.0214  0.050   0.0214 0.28  
 290: 32  6 27  0   31  5 26  0             212006.9549   0.0214  0.050   0.0214 0.28  
 291: 32  6 27  0   31  6 26  0             212006.9549   0.0214  0.050   0.0214 0.22  
 292: 29  8 21  0   28  8 20  0             212013.0696   0.0239  0.050   0.0239 0.22  
 293: 29  8 21  0   28  9 20  0             212013.0696   0.0239  0.050   0.0239 0.28  
 294: 29  9 21  0   28  8 20  0             212013.0696   0.0239  0.050   0.0239 0.28  
 295: 29  9 21  0   28  9 20  0             212013.0696   0.0239  0.050   0.0239 0.22  
 296: 28  9 19  0   27  9 18  0             212017.1938  -0.0207  0.050  -0.0208 0.22  
 297: 28  9 19  0   27 10 18  0             212017.1938  -0.0207  0.050  -0.0208 0.28  
 298: 28 10 19  0   27  9 18  0             212017.1938  -0.0207  0.050  -0.0208 0.28  
 299: 28 10 19  0   27 10 18  0             212017.1938  -0.0207  0.050  -0.0208 0.22  
 300: 27 10 17  0   26 11 16  0             212024.1022   0.0630  0.050   0.0630 0.19  
 301: 27 11 17  0   26 10 16  0             212024.1022   0.0630  0.050   0.0630 0.19  
 302: 27 10 17  0   26 10 16  0             212024.1022   0.0630  0.050   0.0630 0.15  
 303: 27 10 17  0   26 10 16  0             212024.1022   0.0630  0.050   0.0630 0.15  
 304: 27 11 17  0   26 11 16  0             212024.1022   0.0630  0.050   0.0630 0.15  
 305: 27 11 17  0   26 11 16  0             212024.1022   0.0630  0.050   0.0630 0.15  
 306: 26 11 15  0   25 11 14  0             212035.9139   0.0133  0.050   0.0133 0.23  
 307: 26 11 15  0   25 12 14  0             212035.9139   0.0133  0.050   0.0133 0.27  
 308: 26 12 15  0   25 11 14  0             212035.9139   0.0133  0.050   0.0133 0.27  
 309: 26 12 15  0   25 12 14  0             212035.9139   0.0133  0.050   0.0133 0.23  
 310: 38  0 38  0   37  0 37  0             217651.2534  -0.0545  0.050  -0.0546 0.22  
 311: 38  0 38  0   37  1 37  0             217651.2534  -0.0545  0.050  -0.0546 0.28  
 312: 38  1 38  0   37  0 37  0             217651.2534  -0.0545  0.050  -0.0546 0.28  
 313: 38  1 38  0   37  1 37  0             217651.2534  -0.0545  0.050  -0.0546 0.22  
 314: 37  1 36  0   36  1 35  0             217653.3097   0.0412  0.050   0.0413 0.22  
 315: 37  1 36  0   36  2 35  0             217653.3097   0.0412  0.050   0.0413 0.28  
 316: 37  2 36  0   36  1 35  0             217653.3097   0.0412  0.050   0.0413 0.28  
 317: 37  2 36  0   36  2 35  0             217653.3097   0.0412  0.050   0.0413 0.22  
 318: 36  2 34  0   35  2 33  0             217654.8493  -0.0619  0.050  -0.0619 0.22  
 319: 36  2 34  0   35  3 33  0             217654.8493  -0.0619  0.050  -0.0619 0.28  
 320: 36  3 34  0   35  2 33  0             217654.8493  -0.0619  0.050  -0.0619 0.28  
 321: 36  3 34  0   35  3 33  0             217654.8493  -0.0619  0.050  -0.0619 0.22  
 322: 35  3 32  0   34  3 31  0             217656.3508   0.0334  0.050   0.0334 0.22  
 323: 35  3 32  0   34  4 31  0             217656.3508   0.0334  0.050   0.0334 0.28  
 324: 35  4 32  0   34  3 31  0             217656.3508   0.0334  0.050   0.0334 0.28  
 325: 35  4 32  0   34  4 31  0             217656.3508   0.0334  0.050   0.0334 0.22  
 326: 34  4 30  0   33  4 29  0             217657.6486   0.0667  0.050   0.0667 0.22  
 327: 34  4 30  0   33  5 29  0             217657.6486   0.0667  0.050   0.0667 0.28  
 328: 34  5 30  0   33  4 29  0             217657.6486   0.0667  0.050   0.0667 0.28  
 329: 34  5 30  0   33  5 29  0             217657.6486   0.0667  0.050   0.0667 0.22  
 330: 33  5 28  0   32  5 27  0             217658.7716  -0.0511  0.050  -0.0512 0.22  
 331: 33  5 28  0   32  6 27  0             217658.7716  -0.0511  0.050  -0.0512 0.28  
 332: 33  6 28  0   32  5 27  0             217658.7716  -0.0511  0.050  -0.0512 0.28  
 333: 33  6 28  0   32  6 27  0             217658.7716  -0.0511  0.050  -0.0512 0.22  
 334: 32  6 26  0   31  6 25  0             217660.2205   0.0245  0.050   0.0245 0.22  
 335: 32  6 26  0   31  7 25  0             217660.2205   0.0245  0.050   0.0245 0.28  
 336: 32  7 26  0   31  6 25  0             217660.2205   0.0245  0.050   0.0245 0.28  
 337: 32  7 26  0   31  7 25  0             217660.2205   0.0245  0.050   0.0245 0.22  
 338: 31  7 24  0   30  7 23  0             217661.9260   0.0032  0.050   0.0032 0.22  
 339: 31  7 24  0   30  8 23  0             217661.9260   0.0032  0.050   0.0032 0.28  
 340: 31  8 24  0   30  7 23  0             217661.9260   0.0032  0.050   0.0032 0.28  
 341: 31  8 24  0   30  8 23  0             217661.9260   0.0032  0.050   0.0032 0.22  
 342: 30  8 22  0   29  8 21  0             217664.2574  -0.0837  0.050  -0.0837 0.22  
 343: 30  8 22  0   29  9 21  0             217664.2574  -0.0837  0.050  -0.0837 0.28  
 344: 30  9 22  0   29  8 21  0             217664.2574  -0.0837  0.050  -0.0837 0.28  
 345: 30  9 22  0   29  9 21  0             217664.2574  -0.0837  0.050  -0.0837 0.22  
 346: 29  9 20  0   28  9 19  0             217667.9544  -0.0508  0.050  -0.0508 0.22  
 347: 29  9 20  0   28 10 19  0             217667.9544  -0.0508  0.050  -0.0508 0.28  
 348: 29 10 20  0   28  9 19  0             217667.9544  -0.0508  0.050  -0.0508 0.28  
 349: 29 10 20  0   28 10 19  0             217667.9544  -0.0508  0.050  -0.0508 0.22  
 350: 27 11 16  0   26 11 15  0             217683.7991  -0.0721  0.050  -0.0722 0.23  
 351: 27 11 16  0   26 12 15  0             217683.7991  -0.0721  0.050  -0.0722 0.27  
 352: 27 12 16  0   26 11 15  0             217683.7991  -0.0721  0.050  -0.0722 0.27  
 353: 27 12 16  0   26 12 15  0             217683.7991  -0.0721  0.050  -0.0722 0.23  
 354: 36  3 33  0   35  3 32  0             223308.2917   0.0393  0.050   0.0394 0.22  
 355: 36  3 33  0   35  4 32  0             223308.2917   0.0393  0.050   0.0394 0.28  
 356: 36  4 33  0   35  3 32  0             223308.2917   0.0393  0.050   0.0394 0.28  
 357: 36  4 33  0   35  4 32  0             223308.2917   0.0393  0.050   0.0394 0.22  
 358: 35  4 31  0   34  4 30  0             223309.4305  -0.0311  0.050  -0.0311 0.22  
 359: 35  4 31  0   34  5 30  0             223309.4305  -0.0311  0.050  -0.0311 0.28  
 360: 35  5 31  0   34  4 30  0             223309.4305  -0.0311  0.050  -0.0311 0.28  
 361: 35  5 31  0   34  5 30  0             223309.4305  -0.0311  0.050  -0.0311 0.22  
 362: 33  6 27  0   32  6 26  0             223311.9082   0.0236  0.050   0.0237 0.22  
 363: 33  6 27  0   32  7 26  0             223311.9082   0.0236  0.050   0.0237 0.28  
 364: 33  7 27  0   32  6 26  0             223311.9082   0.0236  0.050   0.0237 0.28  
 365: 33  7 27  0   32  7 26  0             223311.9082   0.0236  0.050   0.0237 0.22  
--------------------------------------------------------------------------------

PARAMETERS IN FIT (values truncated and Nlines statistics):

        1000000         A_gs  /MHz         5770.615(58)                        1
        2000000         B_gs  /MHz         5543.966(60)                        2
        3000000         C_gs  /MHz         2826.92486(69)                      3
          20000        DJ_gs  /kHz            0.37970(34)                      4
         110000       DJK_gs  /kHz            1.1805(35)                       5
         200000        DK_gs  /kHz          [-0.310946]                        6
        4010000        d1_gs  /kHz          [-0.249202]                        7
        5000000        d2_gs  /kHz          [-0.109728]                        8
          30000        HJ_gs  /Hz           [-0.0001876]                       9
         120000       HJK_gs  /Hz           [ 0.0020082]                      10
         210000       HKJ_gs  /Hz           [-0.0018175]                      11
         300000        HK_gs  /Hz           [ 0.0005777]                      12
        4020000        h1_gs  /Hz           [ 0.0000652]                      13
        5010000        h2_gs  /Hz           [ 0.0001944]                      14
        6000000        h3_gs  /Hz           [ 0.000035]                       15
              0         E_gs  /MHz          [ 0.]                             16

 MICROWAVE AVG =        0.000185 MHz, IR AVG =        0.00000                 
 MICROWAVE RMS =        0.044276 MHz, IR RMS =        0.00000                 
 END OF ITERATION  1 OLD, NEW RMS ERROR=        0.88553         0.88553       

  distinct frequency lines in fit:    91
       distinct parameters of fit:     5

MICROWAVE       lines fitted       lines    lines      RMS      RMS ERROR    J range  Ka range    freq. range
            total   dv=0 dv.ne.0   UNFITTD  e>900
v"= 0         91     91      0        0      0       0.044276     0.88553    20  38    0  12   144168   223312
--------------------------------------------------------------------------------------------
total:        91     91      0        0      0       0.044276     0.88553

NOTE: the RMS values above are for Nlines statistics, but the 'total' values may differ slightly from
      those in the .FIT file since the o-c values for this evaluation are as rounded in the .FIT.


 PARAMETERS IN FIT WITH STANDARD ERRORS ON THOSE THAT ARE FITTED:
 (values rounded and degrees of freedom, Ndegf=Nlines-Nconst, statistics)

        1000000         A_gs  /MHz       5770.615(53)                          1
        2000000         B_gs  /MHz       5543.966(55)                          2
        3000000         C_gs  /MHz       2826.92486(63)                        3
          20000        DJ_gs  /kHz          0.37970(31)                        4
         110000       DJK_gs  /kHz          1.1805(32)                         5
         200000        DK_gs  /kHz          [-0.310946]                        6
        4010000        d1_gs  /kHz          [-0.249202]                        7
        5000000        d2_gs  /kHz          [-0.109728]                        8
          30000        HJ_gs  /Hz           [-0.0001876]                       9
         120000       HJK_gs  /Hz           [ 0.0020082]                      10
         210000       HKJ_gs  /Hz           [-0.0018175]                      11
         300000        HK_gs  /Hz           [ 0.0005777]                      12
        4020000        h1_gs  /Hz           [ 0.0000652]                      13
        5010000        h2_gs  /Hz           [ 0.0001944]                      14
        6000000        h3_gs  /Hz           [ 0.000035]                       15
              0         E_gs  /MHz          [ 0.]                             16

 CORRELATION COEFFICIENTS, C.ij:

           A_gs     B_gs     C_gs     -DJ_gs   -DJK_gs 

A_gs        1.0000
B_gs       -0.9980   1.0000
C_gs        0.4968  -0.5175   1.0000
-DJ_gs     -0.5032   0.5314  -0.9630   1.0000
-DJK_gs     0.7152  -0.7561   0.5669  -0.6872   1.0000

 Mean value of |C.ij|, i.ne.j =   0.6735
 Mean value of  C.ij,  i.ne.j =  -0.2115


 Worst correlations, with absolute value greater than 0.9950:

     2000000  B_gs      <->     1000000  A_gs         -0.997997


 Worst fitted lines (obs-calc/error):

   260:   -1.9        200:    1.9         48:    1.8        140:    1.7
   176:   -1.7        342:   -1.7        160:    1.7         68:   -1.6
   212:   -1.6         64:   -1.5        280:    1.4        350:   -1.4
   244:   -1.4        184:    1.4         17:    1.4        284:    1.4
   326:    1.3          5:    1.3        300:    1.3        318:   -1.2
    44:   -1.2        310:   -1.1         37:   -1.1         76:   -1.0
   330:   -1.0        346:   -1.0         52:    1.0        168:   -1.0
   156:    1.0        204:    0.9        248:    0.9         29:   -0.8
   314:    0.8        354:    0.8        216:    0.7         25:   -0.7
   252:   -0.7        322:    0.7        144:    0.7         80:   -0.6
    33:    0.6        208:   -0.6         60:    0.6        358:   -0.6
   188:   -0.6        152:   -0.6        124:   -0.5         92:    0.5
   228:   -0.5        334:    0.5

   260: 29  7 22  0   28  7 21  0             206358.5915  -0.0956  0.050  -0.0956 0.22
   200: 32  3 29  0   31  3 28  0             200700.0609   0.0928  0.050   0.0929 0.22
    48: 25  4 21  0   24  4 20  0             166787.0019   0.0907  0.050   0.0907 0.22
   140: 27  6 21  0   26  6 20  0             189400.7203   0.0873  0.050   0.0873 0.22
   176: 27  7 20  0   26  7 19  0             195055.1691  -0.0852  0.050  -0.0853 0.22
   342: 30  8 22  0   29  8 21  0             217664.2574  -0.0837  0.050  -0.0837 0.22
   160: 32  2 30  0   31  2 29  0             195046.1977   0.0830  0.050   0.0831 0.22
    68: 30  1 29  0   29  1 28  0             178086.7377  -0.0823  0.050  -0.0823 0.22
   212: 29  6 23  0   28  6 22  0             200704.5808  -0.0797  0.050  -0.0798 0.22
    64: 31  0 31  0   30  0 30  0             178084.7031  -0.0743  0.050  -0.0743 0.22
                                           _____________________________________
__________________________________________/ SPFIT output reformatted with PIFORM
