# Supplementary material for: Precise Semi-Experimental Equilibrium (r e SE) Structure of Pyridine from 32 Isotopologues: Accurate Assessment of the Effect of Nitrogen-Atom Substitution in Aromatic Rings
Source: J Phys Chem A. 2025 Nov 7;129(46):10737–50. doi: 10.1021/acs.jpca.5c07184 (PMC12641475; doi:10.1021/acs.jpca.5c07184)
Supplement: Supplementary file 2 [file jp5c07184_si_002.zip › Supplementary Information/LSF/pyridine-D3-13C6_SI.res]

 Pyridine-D3-13C6                                     Sun Aug 03 15:13:19 2025

-------------------------------------------------------------------------------------=========
                                              obs         o-c     error     blends     Notes
                                                                         o-c      wt
    / instead of : below denotes (o-c)>3*err
-------------------------------------------------------------------------------------=========
   1: 24  0 24  0   23  0 23  0             138590.9832   0.0010  0.050   0.0011 0.24  
   2: 24  1 24  0   23  0 23  0             138590.9832   0.0010  0.050   0.0011 0.26  
   3: 24  1 24  0   23  1 23  0             138590.9832   0.0010  0.050   0.0011 0.24  
   4: 24  0 24  0   23  1 23  0             138590.9832   0.0010  0.050   0.0011 0.26  
   5: 22  3 20  0   21  3 19  0             138595.4412  -0.0299  0.050  -0.0300 0.24  
   6: 22  2 20  0   21  3 19  0             138595.4412  -0.0299  0.050  -0.0300 0.26  
   7: 22  3 20  0   21  2 19  0             138595.4412  -0.0299  0.050  -0.0300 0.26  
   8: 22  2 20  0   21  2 19  0             138595.4412  -0.0299  0.050  -0.0300 0.24  
   9: 21  3 18  0   20  3 17  0             138598.3145   0.0523  0.050   0.0524 0.24  
  10: 21  4 18  0   20  4 17  0             138598.3145   0.0523  0.050   0.0524 0.24  
  11: 21  4 18  0   20  3 17  0             138598.3145   0.0523  0.050   0.0524 0.26  
  12: 21  3 18  0   20  4 17  0             138598.3145   0.0523  0.050   0.0524 0.26  
  13: 20  5 16  0   19  5 15  0             138602.4434  -0.0306  0.050  -0.0307 0.25  
  14: 20  4 16  0   19  4 15  0             138602.4434  -0.0306  0.050  -0.0307 0.25  
  15: 20  4 16  0   19  5 15  0             138602.4434  -0.0306  0.050  -0.0307 0.25  
  16: 20  5 16  0   19  4 15  0             138602.4434  -0.0306  0.050  -0.0307 0.25  
  17: 25  1 25  0   24  1 24  0             144247.2028   0.0102  0.050   0.0102 0.24  
  18: 25  1 25  0   24  0 24  0             144247.2028   0.0102  0.050   0.0102 0.26  
  19: 25  0 25  0   24  1 24  0             144247.2028   0.0102  0.050   0.0102 0.26  
  20: 25  0 25  0   24  0 24  0             144247.2028   0.0102  0.050   0.0102 0.24  
  21: 23  3 21  0   22  2 20  0             144251.6505   0.0409  0.050   0.0410 0.26  
  22: 23  3 21  0   22  3 20  0             144251.6505   0.0409  0.050   0.0410 0.24  
  23: 23  2 21  0   22  3 20  0             144251.6505   0.0409  0.050   0.0410 0.26  
  24: 23  2 21  0   22  2 20  0             144251.6505   0.0409  0.050   0.0410 0.24  
  25: 22  4 19  0   21  3 18  0             144254.2096  -0.0421  0.050  -0.0422 0.26  
  26: 22  3 19  0   21  3 18  0             144254.2096  -0.0421  0.050  -0.0422 0.24  
  27: 22  4 19  0   21  4 18  0             144254.2096  -0.0421  0.050  -0.0422 0.24  
  28: 22  3 19  0   21  4 18  0             144254.2096  -0.0421  0.050  -0.0422 0.26  
  29: 21  4 17  0   20  5 16  0             144258.0431  -0.0380  0.050  -0.0381 0.25  
  30: 21  4 17  0   20  4 16  0             144258.0431  -0.0380  0.050  -0.0381 0.25  
  31: 21  5 17  0   20  5 16  0             144258.0431  -0.0380  0.050  -0.0381 0.25  
  32: 21  5 17  0   20  4 16  0             144258.0431  -0.0380  0.050  -0.0381 0.25  
  33: 20  5 15  0   19  5 14  0             144264.6406  -0.0432  0.050  -0.0432 0.25  
  34: 20  5 15  0   19  6 14  0             144264.6406  -0.0432  0.050  -0.0432 0.25  
  35: 20  6 15  0   19  6 14  0             144264.6406  -0.0432  0.050  -0.0432 0.25  
  36: 20  6 15  0   19  5 14  0             144264.6406  -0.0432  0.050  -0.0432 0.25  
  37: 26  1 26  0   25  1 25  0             149903.3380  -0.0031  0.050  -0.0032 0.24  
  38: 26  0 26  0   25  0 25  0             149903.3380  -0.0031  0.050  -0.0032 0.24  
  39: 26  1 26  0   25  0 25  0             149903.3380  -0.0031  0.050  -0.0032 0.26  
  40: 26  0 26  0   25  1 25  0             149903.3380  -0.0031  0.050  -0.0032 0.26  
  41: 25  2 24  0   24  1 23  0             149905.4538  -0.0694  0.050  -0.0694 0.26  
  42: 25  1 24  0   24  1 23  0             149905.4538  -0.0694  0.050  -0.0694 0.24  
  43: 25  2 24  0   24  2 23  0             149905.4538  -0.0694  0.050  -0.0694 0.24  
  44: 25  1 24  0   24  2 23  0             149905.4538  -0.0694  0.050  -0.0694 0.26  
  45: 28  1 28  0   27  1 27  0             161215.4663   0.0230  0.050   0.0230 0.24  
  46: 28  0 28  0   27  0 27  0             161215.4663   0.0230  0.050   0.0230 0.24  
  47: 28  1 28  0   27  0 27  0             161215.4663   0.0230  0.050   0.0230 0.26  
  48: 28  0 28  0   27  1 27  0             161215.4663   0.0230  0.050   0.0230 0.26  
  49: 26  3 24  0   25  3 23  0             161219.6952   0.0177  0.050   0.0177 0.24  
  50: 26  2 24  0   25  2 23  0             161219.6952   0.0177  0.050   0.0177 0.24  
  51: 26  2 24  0   25  3 23  0             161219.6952   0.0177  0.050   0.0177 0.26  
  52: 26  3 24  0   25  2 23  0             161219.6952   0.0177  0.050   0.0177 0.26  
  53: 25  4 22  0   24  4 21  0             161222.0193   0.0448  0.050   0.0449 0.24  
  54: 25  4 22  0   24  3 21  0             161222.0193   0.0448  0.050   0.0449 0.26  
  55: 25  3 22  0   24  4 21  0             161222.0193   0.0448  0.050   0.0449 0.26  
  56: 25  3 22  0   24  3 21  0             161222.0193   0.0448  0.050   0.0449 0.24  
  57: 24  4 20  0   23  4 19  0             161224.9459  -0.0382  0.050  -0.0382 0.24  
  58: 24  5 20  0   23  5 19  0             161224.9459  -0.0382  0.050  -0.0382 0.24  
  59: 24  5 20  0   23  4 19  0             161224.9459  -0.0382  0.050  -0.0382 0.26  
  60: 24  4 20  0   23  5 19  0             161224.9459  -0.0382  0.050  -0.0382 0.26  
  61: 23  5 18  0   22  5 17  0             161229.6591   0.0399  0.050   0.0400 0.25  
  62: 23  6 18  0   22  5 17  0             161229.6591   0.0399  0.050   0.0400 0.25  
  63: 23  6 18  0   22  6 17  0             161229.6591   0.0399  0.050   0.0400 0.25  
  64: 23  5 18  0   22  6 17  0             161229.6591   0.0399  0.050   0.0400 0.25  
  65: 29  1 29  0   28  1 28  0             166871.3781  -0.0138  0.050  -0.0138 0.24  
  66: 29  0 29  0   28  1 28  0             166871.3781  -0.0138  0.050  -0.0138 0.26  
  67: 29  1 29  0   28  0 28  0             166871.3781  -0.0138  0.050  -0.0138 0.26  
  68: 29  0 29  0   28  0 28  0             166871.3781  -0.0138  0.050  -0.0138 0.24  
  69: 28  2 27  0   27  1 26  0             166873.5974   0.0647  0.050   0.0648 0.26  
  70: 28  1 27  0   27  1 26  0             166873.5974   0.0647  0.050   0.0648 0.24  
  71: 28  2 27  0   27  2 26  0             166873.5974   0.0647  0.050   0.0648 0.24  
  72: 28  1 27  0   27  2 26  0             166873.5974   0.0647  0.050   0.0648 0.26  
  73: 27  2 25  0   26  2 24  0             166875.5673  -0.0059  0.050  -0.0060 0.24  
  74: 27  3 25  0   26  3 24  0             166875.5673  -0.0059  0.050  -0.0060 0.24  
  75: 27  3 25  0   26  2 24  0             166875.5673  -0.0059  0.050  -0.0060 0.26  
  76: 27  2 25  0   26  3 24  0             166875.5673  -0.0059  0.050  -0.0060 0.26  
  77: 26  3 23  0   25  3 22  0             166877.8538   0.0752  0.050   0.0752 0.24  
  78: 26  4 23  0   25  3 22  0             166877.8538   0.0752  0.050   0.0752 0.26  
  79: 26  3 23  0   25  4 22  0             166877.8538   0.0752  0.050   0.0752 0.26  
  80: 26  4 23  0   25  4 22  0             166877.8538   0.0752  0.050   0.0752 0.24  
  81: 25  4 21  0   24  4 20  0             166880.6413   0.0545  0.050   0.0545 0.24  
  82: 25  4 21  0   24  5 20  0             166880.6413   0.0545  0.050   0.0545 0.26  
  83: 25  5 21  0   24  5 20  0             166880.6413   0.0545  0.050   0.0545 0.24  
  84: 25  5 21  0   24  4 20  0             166880.6413   0.0545  0.050   0.0545 0.26  
  85: 24  5 19  0   23  6 18  0             166884.8621   0.0842  0.050   0.0842 0.25  
  86: 24  5 19  0   23  5 18  0             166884.8621   0.0842  0.050   0.0842 0.25  
  87: 24  6 19  0   23  6 18  0             166884.8621   0.0842  0.050   0.0842 0.25  
  88: 24  6 19  0   23  5 18  0             166884.8621   0.0842  0.050   0.0842 0.25  
  89: 23  6 17  0   22  7 16  0             166891.8188  -0.0205  0.050  -0.0205 0.25  
  90: 23  6 17  0   22  6 16  0             166891.8188  -0.0205  0.050  -0.0205 0.25  
  91: 23  7 17  0   22  7 16  0             166891.8188  -0.0205  0.050  -0.0205 0.25  
  92: 23  7 17  0   22  6 16  0             166891.8188  -0.0205  0.050  -0.0205 0.25  
  93: 30  0 30  0   29  0 29  0             172527.2198  -0.0492  0.050  -0.0492 0.24  
  94: 30  1 30  0   29  0 29  0             172527.2198  -0.0492  0.050  -0.0492 0.26  
  95: 30  1 30  0   29  1 29  0             172527.2198  -0.0492  0.050  -0.0492 0.24  
  96: 30  0 30  0   29  1 29  0             172527.2198  -0.0492  0.050  -0.0492 0.26  
  97: 28  2 26  0   27  3 25  0             172531.4529   0.0522  0.050   0.0522 0.26  
  98: 28  2 26  0   27  2 25  0             172531.4529   0.0522  0.050   0.0522 0.24  
  99: 28  3 26  0   27  3 25  0             172531.4529   0.0522  0.050   0.0522 0.24  
 100: 28  3 26  0   27  2 25  0             172531.4529   0.0522  0.050   0.0522 0.26  
 101: 26  5 22  0   25  5 21  0             172536.1184  -0.0348  0.050  -0.0348 0.24  
 102: 26  5 22  0   25  4 21  0             172536.1184  -0.0348  0.050  -0.0348 0.26  
 103: 26  4 22  0   25  5 21  0             172536.1184  -0.0348  0.050  -0.0348 0.26  
 104: 26  4 22  0   25  4 21  0             172536.1184  -0.0348  0.050  -0.0348 0.24  
 105: 31  1 31  0   30  1 30  0             178183.0794   0.0072  0.050   0.0073 0.24  
 106: 31  0 31  0   30  1 30  0             178183.0794   0.0072  0.050   0.0073 0.26  
 107: 31  0 31  0   30  0 30  0             178183.0794   0.0072  0.050   0.0073 0.24  
 108: 31  1 31  0   30  0 30  0             178183.0794   0.0072  0.050   0.0073 0.26  
 109: 30  1 29  0   29  1 28  0             178185.1982   0.0098  0.050   0.0098 0.24  
 110: 30  2 29  0   29  2 28  0             178185.1982   0.0098  0.050   0.0098 0.24  
 111: 30  2 29  0   29  1 28  0             178185.1982   0.0098  0.050   0.0098 0.26  
 112: 30  1 29  0   29  2 28  0             178185.1982   0.0098  0.050   0.0098 0.26  
 113: 29  2 27  0   28  3 26  0             178187.2053   0.0486  0.050   0.0486 0.26  
 114: 29  3 27  0   28  3 26  0             178187.2053   0.0486  0.050   0.0486 0.24  
 115: 29  2 27  0   28  2 26  0             178187.2053   0.0486  0.050   0.0486 0.24  
 116: 29  3 27  0   28  2 26  0             178187.2053   0.0486  0.050   0.0486 0.26  
 117: 26  6 21  0   25  5 20  0             178195.1989   0.0349  0.050   0.0350 0.25  
 118: 26  6 21  0   25  6 20  0             178195.1989   0.0349  0.050   0.0350 0.25  
 119: 26  5 21  0   25  5 20  0             178195.1989   0.0349  0.050   0.0350 0.25  
 120: 26  5 21  0   25  6 20  0             178195.1989   0.0349  0.050   0.0350 0.25  
 121: 25  7 19  0   24  7 18  0             178200.6747  -0.0435  0.050  -0.0436 0.25  
 122: 25  6 19  0   24  6 18  0             178200.6747  -0.0435  0.050  -0.0436 0.25  
 123: 25  6 19  0   24  7 18  0             178200.6747  -0.0435  0.050  -0.0436 0.25  
 124: 25  7 19  0   24  6 18  0             178200.6747  -0.0435  0.050  -0.0436 0.25  
 125: 23  8 15  0   22  8 14  0             178228.1270   0.0089  0.050   0.0090 0.25  
 126: 23  9 15  0   22  8 14  0             178228.1270   0.0089  0.050   0.0090 0.25  
 127: 23  9 15  0   22  9 14  0             178228.1270   0.0089  0.050   0.0090 0.25  
 128: 23  8 15  0   22  9 14  0             178228.1270   0.0089  0.050   0.0090 0.25  
 129: 32  1 32  0   31  1 31  0             183838.7642  -0.0347  0.050  -0.0348 0.24  
 130: 32  1 32  0   31  0 31  0             183838.7642  -0.0347  0.050  -0.0348 0.26  
 131: 32  0 32  0   31  0 31  0             183838.7642  -0.0347  0.050  -0.0348 0.24  
 132: 32  0 32  0   31  1 31  0             183838.7642  -0.0347  0.050  -0.0348 0.26  
 133: 26  7 20  0   25  7 19  0             183855.2846  -0.0435  0.050  -0.0436 0.25  
 134: 26  6 20  0   25  7 19  0             183855.2846  -0.0435  0.050  -0.0436 0.25  
 135: 26  7 20  0   25  6 19  0             183855.2846  -0.0435  0.050  -0.0436 0.25  
 136: 26  6 20  0   25  6 19  0             183855.2846  -0.0435  0.050  -0.0436 0.25  
 137: 25  8 18  0   24  7 17  0             183863.7422   0.0130  0.050   0.0131 0.25  
 138: 25  7 18  0   24  8 17  0             183863.7422   0.0130  0.050   0.0131 0.25  
 139: 25  7 18  0   24  7 17  0             183863.7422   0.0130  0.050   0.0131 0.25  
 140: 25  8 18  0   24  8 17  0             183863.7422   0.0130  0.050   0.0131 0.25  
 141: 23  9 14  0   22 10 13  0             183907.5259  -0.0252  0.050  -0.0252 0.24  
 142: 23 10 14  0   22 10 13  0             183907.5259  -0.0252  0.050  -0.0252 0.26  
 143: 23  9 14  0   22  9 13  0             183907.5259  -0.0252  0.050  -0.0252 0.26  
 144: 23 10 14  0   22  9 13  0             183907.5259  -0.0252  0.050  -0.0252 0.24  
 145: 33  1 33  0   32  1 32  0             189494.4804   0.0335  0.050   0.0336 0.24  
 146: 33  1 33  0   32  0 32  0             189494.4804   0.0335  0.050   0.0336 0.26  
 147: 33  0 33  0   32  1 32  0             189494.4804   0.0335  0.050   0.0336 0.26  
 148: 33  0 33  0   32  0 32  0             189494.4804   0.0335  0.050   0.0336 0.24  
 149: 32  2 31  0   31  2 30  0             189496.4810  -0.0592  0.050  -0.0592 0.24  
 150: 32  2 31  0   31  1 30  0             189496.4810  -0.0592  0.050  -0.0592 0.26  
 151: 32  1 31  0   31  2 30  0             189496.4810  -0.0592  0.050  -0.0592 0.26  
 152: 32  1 31  0   31  1 30  0             189496.4810  -0.0592  0.050  -0.0592 0.24  
 153: 30  3 27  0   29  4 26  0             189500.3440  -0.0069  0.050  -0.0070 0.26  
 154: 30  3 27  0   29  3 26  0             189500.3440  -0.0069  0.050  -0.0070 0.24  
 155: 30  4 27  0   29  4 26  0             189500.3440  -0.0069  0.050  -0.0070 0.24  
 156: 30  4 27  0   29  3 26  0             189500.3440  -0.0069  0.050  -0.0070 0.26  
 157: 29  5 25  0   28  4 24  0             189502.5166  -0.0366  0.050  -0.0367 0.26  
 158: 29  4 25  0   28  4 24  0             189502.5166  -0.0366  0.050  -0.0367 0.24  
 159: 29  5 25  0   28  5 24  0             189502.5166  -0.0366  0.050  -0.0367 0.24  
 160: 29  4 25  0   28  5 24  0             189502.5166  -0.0366  0.050  -0.0367 0.26  
 161: 28  6 23  0   27  5 22  0             189505.5768   0.0661  0.050   0.0662 0.26  
 162: 28  5 23  0   27  5 22  0             189505.5768   0.0661  0.050   0.0662 0.24  
 163: 28  6 23  0   27  6 22  0             189505.5768   0.0661  0.050   0.0662 0.24  
 164: 28  5 23  0   27  6 22  0             189505.5768   0.0661  0.050   0.0662 0.26  
 165: 27  6 21  0   26  7 20  0             189509.9984   0.0009  0.050   0.0010 0.25  
 166: 27  6 21  0   26  6 20  0             189509.9984   0.0009  0.050   0.0010 0.25  
 167: 27  7 21  0   26  7 20  0             189509.9984   0.0009  0.050   0.0010 0.25  
 168: 27  7 21  0   26  6 20  0             189509.9984   0.0009  0.050   0.0010 0.25  
 169: 26  8 19  0   25  8 18  0             189517.3919  -0.0036  0.050  -0.0037 0.25  
 170: 26  7 19  0   25  8 18  0             189517.3919  -0.0036  0.050  -0.0037 0.25  
 171: 26  7 19  0   25  7 18  0             189517.3919  -0.0036  0.050  -0.0037 0.25  
 172: 26  8 19  0   25  7 18  0             189517.3919  -0.0036  0.050  -0.0037 0.25  
 173: 25  8 17  0   24  9 16  0             189530.3886   0.0547  0.050   0.0548 0.25  
 174: 25  8 17  0   24  8 16  0             189530.3886   0.0547  0.050   0.0548 0.25  
 175: 25  9 17  0   24  9 16  0             189530.3886   0.0547  0.050   0.0548 0.25  
 176: 25  9 17  0   24  8 16  0             189530.3886   0.0547  0.050   0.0548 0.25  
 177: 23 10 13  0   22 10 12  0             189601.1511  -0.0062  0.050  -0.0059 0.26  
 178: 23 11 13  0   22 10 12  0             189601.1511  -0.0062  0.050  -0.0059 0.24  
 179: 23 11 13  0   22 11 12  0             189601.1511  -0.0056  0.050  -0.0059 0.26  
 180: 23 10 13  0   22 11 12  0             189601.1511  -0.0055  0.050  -0.0059 0.24  
 181: 34  1 34  0   33  0 33  0             195150.0304   0.0169  0.050   0.0169 0.26  
 182: 34  0 34  0   33  0 33  0             195150.0304   0.0169  0.050   0.0169 0.24  
 183: 34  1 34  0   33  1 33  0             195150.0304   0.0169  0.050   0.0169 0.24  
 184: 34  0 34  0   33  1 33  0             195150.0304   0.0169  0.050   0.0169 0.26  
 185: 32  3 30  0   31  2 29  0             195153.9783   0.0095  0.050   0.0095 0.26  
 186: 32  2 30  0   31  3 29  0             195153.9783   0.0095  0.050   0.0095 0.26  
 187: 32  2 30  0   31  2 29  0             195153.9783   0.0095  0.050   0.0095 0.24  
 188: 32  3 30  0   31  3 29  0             195153.9783   0.0095  0.050   0.0095 0.24  
 189: 31  4 28  0   30  3 27  0             195155.7814  -0.0327  0.050  -0.0328 0.26  
 190: 31  3 28  0   30  4 27  0             195155.7814  -0.0327  0.050  -0.0328 0.26  
 191: 31  3 28  0   30  3 27  0             195155.7814  -0.0327  0.050  -0.0328 0.24  
 192: 31  4 28  0   30  4 27  0             195155.7814  -0.0327  0.050  -0.0328 0.24  
 193: 30  5 26  0   29  4 25  0             195157.9101   0.0115  0.050   0.0115 0.26  
 194: 30  4 26  0   29  5 25  0             195157.9101   0.0115  0.050   0.0115 0.26  
 195: 30  4 26  0   29  4 25  0             195157.9101   0.0115  0.050   0.0115 0.24  
 196: 30  5 26  0   29  5 25  0             195157.9101   0.0115  0.050   0.0115 0.24  
 197: 29  6 24  0   28  5 23  0             195160.6816   0.0474  0.050   0.0474 0.26  
 198: 29  5 24  0   28  6 23  0             195160.6816   0.0474  0.050   0.0474 0.26  
 199: 29  5 24  0   28  5 23  0             195160.6816   0.0474  0.050   0.0474 0.24  
 200: 29  6 24  0   28  6 23  0             195160.6816   0.0474  0.050   0.0474 0.24  
 201: 28  7 22  0   27  6 21  0             195164.7681   0.0716  0.050   0.0716 0.25  
 202: 28  6 22  0   27  7 21  0             195164.7681   0.0716  0.050   0.0716 0.25  
 203: 28  6 22  0   27  6 21  0             195164.7681   0.0716  0.050   0.0716 0.25  
 204: 28  7 22  0   27  7 21  0             195164.7681   0.0716  0.050   0.0716 0.25  
 205: 27  7 20  0   26  8 19  0             195171.1902  -0.0656  0.050  -0.0657 0.25  
 206: 27  8 20  0   26  7 19  0             195171.1902  -0.0656  0.050  -0.0657 0.25  
 207: 27  7 20  0   26  7 19  0             195171.1902  -0.0656  0.050  -0.0657 0.25  
 208: 27  8 20  0   26  8 19  0             195171.1902  -0.0656  0.050  -0.0657 0.25  
 209: 26  8 18  0   25  9 17  0             195182.4239  -0.0429  0.050  -0.0430 0.25  
 210: 26  8 18  0   25  8 17  0             195182.4239  -0.0429  0.050  -0.0430 0.25  
 211: 26  9 18  0   25  8 17  0             195182.4239  -0.0429  0.050  -0.0430 0.25  
 212: 26  9 18  0   25  9 17  0             195182.4239  -0.0429  0.050  -0.0430 0.25  
 213: 25  9 16  0   24 10 15  0             195202.6561   0.0834  0.050   0.0834 0.25  
 214: 25 10 16  0   24 10 15  0             195202.6561   0.0834  0.050   0.0834 0.25  
 215: 25 10 16  0   24  9 15  0             195202.6561   0.0834  0.050   0.0834 0.25  
 216: 25  9 16  0   24  9 15  0             195202.6561   0.0834  0.050   0.0834 0.25  
 217: 24 10 14  0   23 11 13  0             195240.6205  -0.0449  0.050  -0.0450 0.24  
 218: 24 10 14  0   23 10 13  0             195240.6205  -0.0450  0.050  -0.0450 0.26  
 219: 24 11 14  0   23 10 13  0             195240.6205  -0.0450  0.050  -0.0450 0.24  
 220: 24 11 14  0   23 11 13  0             195240.6205  -0.0449  0.050  -0.0450 0.26  
 221: 35  1 35  0   34  1 34  0             200805.5319   0.0354  0.050   0.0355 0.24  
 222: 35  1 35  0   34  0 34  0             200805.5319   0.0354  0.050   0.0355 0.26  
 223: 35  0 35  0   34  0 34  0             200805.5319   0.0354  0.050   0.0355 0.24  
 224: 35  0 35  0   34  1 34  0             200805.5319   0.0354  0.050   0.0355 0.26  
 225: 34  2 33  0   33  1 32  0             200807.5031  -0.0654  0.050  -0.0654 0.26  
 226: 34  2 33  0   33  2 32  0             200807.5031  -0.0654  0.050  -0.0654 0.24  
 227: 34  1 33  0   33  2 32  0             200807.5031  -0.0654  0.050  -0.0654 0.26  
 228: 34  1 33  0   33  1 32  0             200807.5031  -0.0654  0.050  -0.0654 0.24  
 229: 33  3 31  0   32  3 30  0             200809.3845  -0.0273  0.050  -0.0273 0.24  
 230: 33  3 31  0   32  2 30  0             200809.3845  -0.0273  0.050  -0.0273 0.26  
 231: 33  2 31  0   32  3 30  0             200809.3845  -0.0273  0.050  -0.0273 0.26  
 232: 33  2 31  0   32  2 30  0             200809.3845  -0.0273  0.050  -0.0273 0.24  
 233: 32  3 29  0   31  4 28  0             200811.1804  -0.0181  0.050  -0.0182 0.26  
 234: 32  3 29  0   31  3 28  0             200811.1804  -0.0181  0.050  -0.0182 0.24  
 235: 32  4 29  0   31  4 28  0             200811.1804  -0.0181  0.050  -0.0182 0.24  
 236: 32  4 29  0   31  3 28  0             200811.1804  -0.0181  0.050  -0.0182 0.26  
 237: 31  5 27  0   30  5 26  0             200813.0923  -0.0820  0.050  -0.0820 0.24  
 238: 31  4 27  0   30  5 26  0             200813.0923  -0.0820  0.050  -0.0820 0.26  
 239: 31  4 27  0   30  4 26  0             200813.0923  -0.0820  0.050  -0.0820 0.24  
 240: 31  5 27  0   30  4 26  0             200813.0923  -0.0820  0.050  -0.0820 0.26  
 241: 30  6 25  0   29  5 24  0             200815.6714  -0.0395  0.050  -0.0396 0.26  
 242: 30  6 25  0   29  6 24  0             200815.6714  -0.0395  0.050  -0.0396 0.24  
 243: 30  5 25  0   29  6 24  0             200815.6714  -0.0395  0.050  -0.0396 0.26  
 244: 30  5 25  0   29  5 24  0             200815.6714  -0.0395  0.050  -0.0396 0.24  
 245: 27  9 19  0   26  8 18  0             200835.0922   0.0459  0.050   0.0459 0.25  
 246: 27  9 19  0   26  9 18  0             200835.0922   0.0459  0.050   0.0459 0.25  
 247: 27  8 19  0   26  9 18  0             200835.0922   0.0459  0.050   0.0459 0.25  
 248: 27  8 19  0   26  8 18  0             200835.0922   0.0459  0.050   0.0459 0.25  
 249: 26  9 17  0   25  9 16  0             200852.1083  -0.0793  0.050  -0.0793 0.25  
 250: 26 10 17  0   25  9 16  0             200852.1083  -0.0793  0.050  -0.0793 0.25  
 251: 26 10 17  0   25 10 16  0             200852.1083  -0.0793  0.050  -0.0793 0.25  
 252: 26  9 17  0   25 10 16  0             200852.1083  -0.0793  0.050  -0.0793 0.25  
 253: 25 10 15  0   24 10 14  0             200883.6574   0.0192  0.050   0.0192 0.26  
 254: 25 11 15  0   24 11 14  0             200883.6574   0.0192  0.050   0.0192 0.26  
 255: 25 11 15  0   24 10 14  0             200883.6574   0.0192  0.050   0.0192 0.24  
 256: 25 10 15  0   24 11 14  0             200883.6574   0.0192  0.050   0.0192 0.24  
 257: 36  1 36  0   35  1 35  0             206460.8705  -0.0228  0.050  -0.0228 0.24  
 258: 36  0 36  0   35  1 35  0             206460.8705  -0.0228  0.050  -0.0228 0.26  
 259: 36  0 36  0   35  0 35  0             206460.8705  -0.0228  0.050  -0.0228 0.24  
 260: 36  1 36  0   35  0 35  0             206460.8705  -0.0228  0.050  -0.0228 0.26  
 261: 35  2 34  0   34  2 33  0             206462.9444  -0.0107  0.050  -0.0107 0.24  
 262: 35  2 34  0   34  1 33  0             206462.9444  -0.0107  0.050  -0.0107 0.26  
 263: 35  1 34  0   34  2 33  0             206462.9444  -0.0107  0.050  -0.0107 0.26  
 264: 35  1 34  0   34  1 33  0             206462.9444  -0.0107  0.050  -0.0107 0.24  
 265: 34  3 32  0   33  2 31  0             206464.7475  -0.0227  0.050  -0.0227 0.26  
 266: 34  2 32  0   33  2 31  0             206464.7475  -0.0227  0.050  -0.0227 0.24  
 267: 34  2 32  0   33  3 31  0             206464.7475  -0.0227  0.050  -0.0227 0.26  
 268: 34  3 32  0   33  3 31  0             206464.7475  -0.0227  0.050  -0.0227 0.24  
 269: 33  4 30  0   32  3 29  0             206466.5175   0.0162  0.050   0.0163 0.26  
 270: 33  3 30  0   32  4 29  0             206466.5175   0.0162  0.050   0.0163 0.26  
 271: 33  3 30  0   32  3 29  0             206466.5175   0.0162  0.050   0.0163 0.24  
 272: 33  4 30  0   32  4 29  0             206466.5175   0.0162  0.050   0.0163 0.24  
 273: 32  5 28  0   31  4 27  0             206468.3880   0.0118  0.050   0.0119 0.26  
 274: 32  4 28  0   31  5 27  0             206468.3880   0.0118  0.050   0.0119 0.26  
 275: 32  4 28  0   31  4 27  0             206468.3880   0.0118  0.050   0.0119 0.24  
 276: 32  5 28  0   31  5 27  0             206468.3880   0.0118  0.050   0.0119 0.24  
 277: 31  6 26  0   30  5 25  0             206470.7668   0.0344  0.050   0.0345 0.26  
 278: 31  6 26  0   30  6 25  0             206470.7668   0.0344  0.050   0.0345 0.24  
 279: 31  5 26  0   30  6 25  0             206470.7668   0.0344  0.050   0.0345 0.26  
 280: 31  5 26  0   30  5 25  0             206470.7668   0.0344  0.050   0.0345 0.24  
 281: 30  7 24  0   29  7 23  0             206474.0832  -0.0135  0.050  -0.0135 0.25  
 282: 30  7 24  0   29  6 23  0             206474.0832  -0.0135  0.050  -0.0135 0.25  
 283: 30  6 24  0   29  7 23  0             206474.0832  -0.0135  0.050  -0.0135 0.25  
 284: 30  6 24  0   29  6 23  0             206474.0832  -0.0135  0.050  -0.0135 0.25  
 285: 29  8 22  0   28  7 21  0             206479.3199  -0.0160  0.050  -0.0160 0.25  
 286: 29  7 22  0   28  8 21  0             206479.3199  -0.0160  0.050  -0.0160 0.25  
 287: 29  7 22  0   28  7 21  0             206479.3199  -0.0160  0.050  -0.0160 0.25  
 288: 29  8 22  0   28  8 21  0             206479.3199  -0.0160  0.050  -0.0160 0.25  
 289: 28  8 20  0   27  9 19  0             206487.9463  -0.0077  0.050  -0.0078 0.25  
 290: 28  8 20  0   27  8 19  0             206487.9463  -0.0077  0.050  -0.0078 0.25  
 291: 28  9 20  0   27  8 19  0             206487.9463  -0.0077  0.050  -0.0078 0.25  
 292: 28  9 20  0   27  9 19  0             206487.9463  -0.0077  0.050  -0.0078 0.25  
 293: 26 10 16  0   25 11 15  0             206529.1406   0.0735  0.050   0.0735 0.24  
 294: 26 10 16  0   25 10 15  0             206529.1406   0.0735  0.050   0.0735 0.26  
 295: 26 11 16  0   25 11 15  0             206529.1406   0.0735  0.050   0.0735 0.26  
 296: 26 11 16  0   25 10 15  0             206529.1406   0.0735  0.050   0.0735 0.24  
 297: 24 12 12  0   23 13 11  0             206679.6338   0.0668  0.050   0.0346 0.23  
 298: 24 13 12  0   23 13 11  0             206679.6338   0.0609  0.050   0.0346 0.27  
 299: 24 12 12  0   23 12 11  0             206679.6338   0.0082  0.050   0.0346 0.27  
 300: 24 13 12  0   23 12 11  0             206679.6338   0.0023  0.050   0.0346 0.23  
 301: 37  1 37  0   36  0 36  0             212116.2160   0.0143  0.050   0.0144 0.26  
 302: 37  0 37  0   36  0 36  0             212116.2160   0.0143  0.050   0.0144 0.24  
 303: 37  1 37  0   36  1 36  0             212116.2160   0.0143  0.050   0.0144 0.24  
 304: 37  0 37  0   36  1 36  0             212116.2160   0.0143  0.050   0.0144 0.26  
 305: 36  2 35  0   35  1 34  0             212118.2902   0.0367  0.050   0.0368 0.26  
 306: 36  1 35  0   35  2 34  0             212118.2902   0.0367  0.050   0.0368 0.26  
 307: 36  1 35  0   35  1 34  0             212118.2902   0.0367  0.050   0.0368 0.24  
 308: 36  2 35  0   35  2 34  0             212118.2902   0.0367  0.050   0.0368 0.24  
 309: 35  3 33  0   34  2 32  0             212120.0553   0.0142  0.050   0.0142 0.26  
 310: 35  2 33  0   34  3 32  0             212120.0553   0.0142  0.050   0.0142 0.26  
 311: 35  2 33  0   34  2 32  0             212120.0553   0.0142  0.050   0.0142 0.24  
 312: 35  3 33  0   34  3 32  0             212120.0553   0.0142  0.050   0.0142 0.24  
 313: 34  4 31  0   33  3 30  0             212121.6362  -0.0828  0.050  -0.0828 0.26  
 314: 34  3 31  0   33  4 30  0             212121.6362  -0.0828  0.050  -0.0828 0.26  
 315: 34  3 31  0   33  3 30  0             212121.6362  -0.0828  0.050  -0.0828 0.24  
 316: 34  4 31  0   33  4 30  0             212121.6362  -0.0828  0.050  -0.0828 0.24  
 317: 32  6 27  0   31  5 26  0             212125.6388  -0.0525  0.050  -0.0525 0.26  
 318: 32  5 27  0   31  5 26  0             212125.6388  -0.0525  0.050  -0.0525 0.24  
 319: 32  6 27  0   31  6 26  0             212125.6388  -0.0525  0.050  -0.0525 0.24  
 320: 32  5 27  0   31  6 26  0             212125.6388  -0.0525  0.050  -0.0525 0.26  
 321: 31  7 25  0   30  6 24  0             212128.8522   0.0878  0.050   0.0878 0.25  
 322: 31  6 25  0   30  6 24  0             212128.8522   0.0878  0.050   0.0878 0.25  
 323: 31  7 25  0   30  7 24  0             212128.8522   0.0878  0.050   0.0878 0.25  
 324: 31  6 25  0   30  7 24  0             212128.8522   0.0878  0.050   0.0878 0.25  
 325: 30  8 23  0   29  7 22  0             212133.4576  -0.0175  0.050  -0.0175 0.25  
 326: 30  8 23  0   29  8 22  0             212133.4576  -0.0175  0.050  -0.0175 0.25  
 327: 30  7 23  0   29  7 22  0             212133.4576  -0.0175  0.050  -0.0175 0.25  
 328: 30  7 23  0   29  8 22  0             212133.4576  -0.0175  0.050  -0.0175 0.25  
 329: 28  9 19  0   27 10 18  0             212153.9488   0.0235  0.050   0.0235 0.25  
 330: 28 10 19  0   27 10 18  0             212153.9488   0.0235  0.050   0.0235 0.25  
 331: 28 10 19  0   27  9 18  0             212153.9488   0.0235  0.050   0.0235 0.25  
 332: 28  9 19  0   27  9 18  0             212153.9488   0.0235  0.050   0.0235 0.25  
 333: 27 11 17  0   26 11 16  0             212176.3193   0.0425  0.050   0.0426 0.25  
 334: 27 11 17  0   26 10 16  0             212176.3193   0.0425  0.050   0.0426 0.25  
 335: 27 10 17  0   26 11 16  0             212176.3193   0.0425  0.050   0.0426 0.25  
 336: 27 10 17  0   26 10 16  0             212176.3193   0.0425  0.050   0.0426 0.25  
 337: 26 11 15  0   25 11 14  0             212216.9694  -0.0555  0.050  -0.0555 0.26  
 338: 26 12 15  0   25 12 14  0             212216.9694  -0.0555  0.050  -0.0555 0.26  
 339: 26 12 15  0   25 11 14  0             212216.9694  -0.0555  0.050  -0.0555 0.24  
 340: 26 11 15  0   25 12 14  0             212216.9694  -0.0555  0.050  -0.0555 0.24  
 341: 25 12 13  0   24 13 12  0             212296.2165  -0.0151  0.050  -0.0183 0.24  
 342: 25 13 13  0   24 13 12  0             212296.2165  -0.0156  0.050  -0.0183 0.26  
 343: 25 12 13  0   24 12 12  0             212296.2165  -0.0210  0.050  -0.0183 0.26  
 344: 25 13 13  0   24 12 12  0             212296.2165  -0.0215  0.050  -0.0183 0.24  
 345: 37  2 36  0   36  1 35  0             217773.4115  -0.0495  0.050  -0.0496 0.26  
 346: 37  1 36  0   36  2 35  0             217773.4115  -0.0495  0.050  -0.0496 0.26  
 347: 37  1 36  0   36  1 35  0             217773.4115  -0.0495  0.050  -0.0496 0.24  
 348: 37  2 36  0   36  2 35  0             217773.4115  -0.0495  0.050  -0.0496 0.24  
 349: 36  3 34  0   35  2 33  0             217775.1797  -0.0423  0.050  -0.0423 0.26  
 350: 36  2 34  0   35  2 33  0             217775.1797  -0.0423  0.050  -0.0423 0.24  
 351: 36  2 34  0   35  3 33  0             217775.1797  -0.0423  0.050  -0.0423 0.26  
 352: 36  3 34  0   35  3 33  0             217775.1797  -0.0423  0.050  -0.0423 0.24  
 353: 34  5 30  0   33  5 29  0             217778.5656   0.0242  0.050   0.0243 0.24  
 354: 34  5 30  0   33  4 29  0             217778.5656   0.0242  0.050   0.0243 0.26  
 355: 34  4 30  0   33  5 29  0             217778.5656   0.0242  0.050   0.0243 0.26  
 356: 34  4 30  0   33  4 29  0             217778.5656   0.0242  0.050   0.0243 0.24  
 357: 33  6 28  0   32  5 27  0             217780.5611  -0.0204  0.050  -0.0204 0.26  
 358: 33  6 28  0   32  6 27  0             217780.5611  -0.0204  0.050  -0.0204 0.24  
 359: 33  5 28  0   32  6 27  0             217780.5611  -0.0204  0.050  -0.0204 0.26  
 360: 33  5 28  0   32  5 27  0             217780.5611  -0.0204  0.050  -0.0204 0.24  
 361: 32  7 26  0   31  6 25  0             217783.4072   0.0142  0.050   0.0142 0.25  
 362: 32  6 26  0   31  7 25  0             217783.4072   0.0142  0.050   0.0142 0.25  
 363: 32  6 26  0   31  6 25  0             217783.4072   0.0142  0.050   0.0142 0.25  
 364: 32  7 26  0   31  7 25  0             217783.4072   0.0142  0.050   0.0142 0.25  
 365: 30  8 22  0   29  8 21  0             217794.3458  -0.0765  0.050  -0.0765 0.25  
 366: 30  9 22  0   29  9 21  0             217794.3458  -0.0765  0.050  -0.0765 0.25  
 367: 30  9 22  0   29  8 21  0             217794.3458  -0.0765  0.050  -0.0765 0.25  
 368: 30  8 22  0   29  9 21  0             217794.3458  -0.0765  0.050  -0.0765 0.25  
 369: 39  1 39  0   38  1 38  0             223426.5804   0.0376  0.050   0.0376 0.24  
 370: 39  1 39  0   38  0 38  0             223426.5804   0.0376  0.050   0.0376 0.26  
 371: 39  0 39  0   38  0 38  0             223426.5804   0.0376  0.050   0.0376 0.24  
 372: 39  0 39  0   38  1 38  0             223426.5804   0.0376  0.050   0.0376 0.26  
 373: 37  3 35  0   36  2 34  0             223430.3796   0.0690  0.050   0.0691 0.26  
 374: 37  2 35  0   36  3 34  0             223430.3796   0.0690  0.050   0.0691 0.26  
 375: 37  2 35  0   36  2 34  0             223430.3796   0.0690  0.050   0.0691 0.24  
 376: 37  3 35  0   36  3 34  0             223430.3796   0.0690  0.050   0.0691 0.24  
 377: 34  5 29  0   33  6 28  0             223435.3946  -0.0027  0.050  -0.0027 0.26  
 378: 34  6 29  0   33  5 28  0             223435.3946  -0.0027  0.050  -0.0027 0.26  
 379: 34  5 29  0   33  5 28  0             223435.3946  -0.0027  0.050  -0.0027 0.24  
 380: 34  6 29  0   33  6 28  0             223435.3946  -0.0027  0.050  -0.0027 0.24  
 381: 56  1 56  0   55  0 55  0             319546.9888  -0.0139  0.050  -0.0139 0.26  
 382: 56  1 56  0   55  1 55  0             319546.9888  -0.0139  0.050  -0.0139 0.24  
 383: 56  0 56  0   55  1 55  0             319546.9888  -0.0139  0.050  -0.0139 0.26  
 384: 56  0 56  0   55  0 55  0             319546.9888  -0.0139  0.050  -0.0139 0.24  
 385: 54  3 52  0   53  2 51  0             319550.2754   0.0242  0.050   0.0243 0.26  
 386: 54  3 52  0   53  3 51  0             319550.2754   0.0242  0.050   0.0243 0.24  
 387: 54  2 52  0   53  3 51  0             319550.2754   0.0242  0.050   0.0243 0.26  
 388: 54  2 52  0   53  2 51  0             319550.2754   0.0242  0.050   0.0243 0.24  
 389: 22 10 13  0   21 10 12  0             178263.2946  -0.0317  0.050  -0.0319 0.25  
 390: 22  9 13  0   21 10 12  0             178263.2946  -0.0317  0.050  -0.0319 0.25  
 391: 22 10 13  0   21  9 12  0             178263.2946  -0.0319  0.050  -0.0319 0.25  
 392: 22  9 13  0   21  9 12  0             178263.2946  -0.0319  0.050  -0.0319 0.25  
--------------------------------------------------------------------------------

PARAMETERS IN FIT (values truncated and Nlines statistics):

        1000000         A_gs  /MHz         5883.190(37)                        1
        2000000         B_gs  /MHz         5449.682(32)                        2
        3000000         C_gs  /MHz         2828.48547(34)                      3
          20000        DJ_gs  /kHz            0.383441(98)                     4
         110000       DJK_gs  /kHz            1.1112(26)                       5
         200000        DK_gs  /kHz           -0.160(13)                        6
        4010000        d1_gs  /kHz          [-0.243363]                        7
        5000000        d2_gs  /kHz          [-0.102221]                        8
          30000        HJ_gs  /Hz           [-0.0001365]                       9
         120000       HJK_gs  /Hz           [ 0.0015915]                      10
         210000       HKJ_gs  /Hz           [-0.0011502]                      11
         300000        HK_gs  /Hz           [ 0.0002613]                      12
        4020000        h1_gs  /Hz           [ 0.0000663]                      13
        5010000        h2_gs  /Hz           [ 0.0001699]                      14
        6000000        h3_gs  /Hz           [ 0.0000349]                      15
              0         E_gs  /MHz          [ 0.]                             16

 MICROWAVE AVG =        0.000055 MHz, IR AVG =        0.00000                 
 MICROWAVE RMS =        0.042179 MHz, IR RMS =        0.00000                 
 END OF ITERATION  1 OLD, NEW RMS ERROR=        0.84358         0.84358       

  distinct frequency lines in fit:    98
       distinct parameters of fit:     6

MICROWAVE       lines fitted       lines    lines      RMS      RMS ERROR    J range  Ka range    freq. range
            total   dv=0 dv.ne.0   UNFITTD  e>900
v"= 0         98     98      0        0      0       0.042180     0.84359    19  56    0  13   138591   319550
--------------------------------------------------------------------------------------------
total:        98     98      0        0      0       0.042180     0.84359

NOTE: the RMS values above are for Nlines statistics, but the 'total' values may differ slightly from
      those in the .FIT file since the o-c values for this evaluation are as rounded in the .FIT.


 PARAMETERS IN FIT WITH STANDARD ERRORS ON THOSE THAT ARE FITTED:
 (values rounded and degrees of freedom, Ndegf=Nlines-Nconst, statistics)

        1000000         A_gs  /MHz       5883.190(32)                          1
        2000000         B_gs  /MHz       5449.683(27)                          2
        3000000         C_gs  /MHz       2828.48547(30)                        3
          20000        DJ_gs  /kHz          0.383441(85)                       4
         110000       DJK_gs  /kHz          1.1113(23)                         5
         200000        DK_gs  /kHz         -0.160(12)                          6
        4010000        d1_gs  /kHz          [-0.243363]                        7
        5000000        d2_gs  /kHz          [-0.102221]                        8
          30000        HJ_gs  /Hz           [-0.0001365]                       9
         120000       HJK_gs  /Hz           [ 0.0015915]                      10
         210000       HKJ_gs  /Hz           [-0.0011502]                      11
         300000        HK_gs  /Hz           [ 0.0002613]                      12
        4020000        h1_gs  /Hz           [ 0.0000663]                      13
        5010000        h2_gs  /Hz           [ 0.0001699]                      14
        6000000        h3_gs  /Hz           [ 0.0000349]                      15
              0         E_gs  /MHz          [ 0.]                             16

 CORRELATION COEFFICIENTS, C.ij:

           A_gs     B_gs     C_gs     -DJ_gs   -DJK_gs  -DK_gs  

A_gs        1.0000
B_gs       -0.9824   1.0000
C_gs       -0.0870  -0.0229   1.0000
-DJ_gs     -0.1668   0.2633  -0.7665   1.0000
-DJK_gs     0.5411  -0.6075  -0.0829  -0.4001   1.0000
-DK_gs     -0.6556   0.5292   0.5153  -0.1435  -0.4024   1.0000

 Mean value of |C.ij|, i.ne.j =   0.4111
 Mean value of  C.ij,  i.ne.j =  -0.1646


 No correlations with absolute value greater than 0.9950


 Worst fitted lines (obs-calc/error):

   321:    1.8         85:    1.7        213:    1.7        313:   -1.7
   237:   -1.6        249:   -1.6        365:   -1.5         77:    1.5
   293:    1.5        201:    1.4         41:   -1.4        373:    1.4
   161:    1.3        205:   -1.3        225:   -1.3         69:    1.3
   149:   -1.2        337:   -1.1        173:    1.1         81:    1.1
   317:   -1.1          9:    1.0         97:    1.0        345:   -1.0
    93:   -1.0        113:    1.0        197:    0.9        245:    0.9
   217:   -0.9         53:    0.9        133:   -0.9        121:   -0.9
    33:   -0.9        209:   -0.9        333:    0.9        349:   -0.8
    25:   -0.8         21:    0.8         61:    0.8        241:   -0.8
    57:   -0.8         29:   -0.8        369:    0.8        305:    0.7
   157:   -0.7        221:    0.7        117:    0.7        101:   -0.7
   129:   -0.7        297:    0.7

   321: 31  7 25  0   30  6 24  0             212128.8522   0.0878  0.050   0.0878 0.25
    85: 24  5 19  0   23  6 18  0             166884.8621   0.0842  0.050   0.0842 0.25
   213: 25  9 16  0   24 10 15  0             195202.6561   0.0834  0.050   0.0834 0.25
   313: 34  4 31  0   33  3 30  0             212121.6362  -0.0828  0.050  -0.0828 0.26
   237: 31  5 27  0   30  5 26  0             200813.0923  -0.0820  0.050  -0.0820 0.24
   249: 26  9 17  0   25  9 16  0             200852.1083  -0.0793  0.050  -0.0793 0.25
   365: 30  8 22  0   29  8 21  0             217794.3458  -0.0765  0.050  -0.0765 0.25
    77: 26  3 23  0   25  3 22  0             166877.8538   0.0752  0.050   0.0752 0.24
   293: 26 10 16  0   25 11 15  0             206529.1406   0.0735  0.050   0.0735 0.24
   201: 28  7 22  0   27  6 21  0             195164.7681   0.0716  0.050   0.0716 0.25
                                           _____________________________________
__________________________________________/ SPFIT output reformatted with PIFORM
