# Supplementary material for: Precise Semi-Experimental Equilibrium (r e SE) Structure of Pyridine from 32 Isotopologues: Accurate Assessment of the Effect of Nitrogen-Atom Substitution in Aromatic Rings
Source: J Phys Chem A. 2025 Nov 7;129(46):10737–50. doi: 10.1021/acs.jpca.5c07184 (PMC12641475; doi:10.1021/acs.jpca.5c07184)
Supplement: Supplementary file 2 [file jp5c07184_si_002.zip › Supplementary Information/LSF/pyridine-D345_AI.res]

 [3,4,5-D]-pyridine g.s.                             TSun Apr 13 18:44:08 2025

-------------------------------------------------------------------------------------=========
                                              obs         o-c     error     blends     Notes
                                                                         o-c      wt
    / instead of : below denotes (o-c)>3*err
-------------------------------------------------------------------------------------=========
   1: 48 17 31  0   47 17 30  0             350196.5569  -0.0307  0.050  -0.0214 0.24  
   2: 48 18 31  0   47 18 30  0             350196.5569  -0.0307  0.050  -0.0214 0.24  
   3: 52 13 39  0   51 13 38  0             350196.5569  -0.0128  0.050  -0.0214 0.26  
   4: 52 14 39  0   51 14 38  0             350196.5569  -0.0128  0.050  -0.0214 0.26  
   5: 53 12 41  0   52 12 40  0             350197.8008  -0.0284  0.050  -0.0285 0.50  
   6: 53 13 41  0   52 13 40  0             350197.8008  -0.0284  0.050  -0.0285 0.50  
   7: 55 10 45  0   54 10 44  0             350200.7554  -0.0842  0.050  -0.0843 0.50  
   8: 55 11 45  0   54 11 44  0             350200.7554  -0.0842  0.050  -0.0843 0.50  
   9: 56  9 47  0   55  9 46  0             350202.3375  -0.0606  0.050  -0.0606 0.50  
  10: 56 10 47  0   55 10 46  0             350202.3375  -0.0606  0.050  -0.0606 0.50  
  11: 58  7 51  0   57  7 50  0             350205.3603   0.1334  0.050  -0.0294 0.23  
  12: 58  8 51  0   57  8 50  0             350205.3603   0.1334  0.050  -0.0294 0.23  
  13: 65  0 65  0   64  0 64  0             350205.3603  -0.1646  0.050  -0.0294 0.27  
  14: 65  1 65  0   64  1 64  0             350205.3603  -0.1646  0.050  -0.0294 0.27  
  15: 61  4 57  0   60  4 56  0             350207.6846  -0.0774  0.050  -0.0821 0.16  
  16: 61  5 57  0   60  5 56  0             350207.6846  -0.0774  0.050  -0.0821 0.16  
  17: 62  3 59  0   61  3 58  0             350207.6846  -0.2296  0.050  -0.0821 0.17  
  18: 62  4 59  0   61  4 58  0             350207.6846  -0.2296  0.050  -0.0821 0.17  
  19: 63  2 61  0   62  2 60  0             350207.6846   0.0570  0.050  -0.0821 0.17  
  20: 63  3 61  0   62  3 60  0             350207.6846   0.0570  0.050  -0.0821 0.17  
  21: 43 22 21  0   42 22 20  0             350239.3068  -0.0551  0.050  -0.0551 0.50  
  22: 43 23 21  0   42 23 20  0             350239.3068  -0.0551  0.050  -0.0551 0.50  
  23: 42 23 19  0   41 23 18  0             350266.8946  -0.0521  0.050  -0.0521 0.50  
  24: 42 24 19  0   41 24 18  0             350266.8946  -0.0521  0.050  -0.0521 0.50  
  25: 38 27 11  0   37 27 10  0             350815.1619  -0.0962  0.050               
  26: 35 29  6  0   34 29  5  0             352028.8092  -0.0638  0.050               
  27: 50 16 34  0   49 16 33  0             355537.2676   0.0061  0.050  -0.0299 0.25  
  28: 50 17 34  0   49 17 33  0             355537.2676   0.0061  0.050  -0.0299 0.25  
  29: 51 15 36  0   50 15 35  0             355537.2676  -0.0652  0.050  -0.0299 0.25  
  30: 51 16 36  0   50 16 35  0             355537.2676  -0.0652  0.050  -0.0299 0.25  
  31: 49 17 32  0   48 17 31  0             355538.0645   0.0032  0.050   0.0201 0.24  
  32: 49 18 32  0   48 18 31  0             355538.0645   0.0032  0.050   0.0201 0.24  
  33: 52 14 38  0   51 14 37  0             355538.0645   0.0360  0.050   0.0201 0.26  
  34: 52 15 38  0   51 15 37  0             355538.0645   0.0360  0.050   0.0201 0.26  
  35: 55 11 44  0   54 11 43  0             355542.1467  -0.0419  0.050  -0.0420 0.50  
  36: 55 12 44  0   54 12 43  0             355542.1467  -0.0419  0.050  -0.0420 0.50  
  37: 47 19 28  0   46 19 27  0             355543.7362  -0.0438  0.050  -0.0898 0.23  
  38: 47 20 28  0   46 20 27  0             355543.7362  -0.0438  0.050  -0.0898 0.23  
  39: 56 10 46  0   55 10 45  0             355543.7362  -0.1280  0.050  -0.0898 0.27  
  40: 56 11 46  0   55 11 45  0             355543.7362  -0.1280  0.050  -0.0898 0.27  
  41: 57  9 48  0   56  9 47  0             355545.5070  -0.0221  0.050  -0.0221 0.50  
  42: 57 10 48  0   56 10 47  0             355545.5070  -0.0221  0.050  -0.0221 0.50  
  43: 58  8 50  0   57  8 49  0             355547.0974  -0.0101  0.050  -0.0101 0.50  
  44: 58  9 50  0   57  9 49  0             355547.0974  -0.0101  0.050  -0.0101 0.50  
  45: 45 21 24  0   44 21 23  0             355559.6705   0.0960  0.050   0.0960 0.50  
  46: 45 22 24  0   44 22 23  0             355559.6705   0.0960  0.050   0.0960 0.50  
  47: 44 22 22  0   43 22 21  0             355574.5553  -0.0347  0.050  -0.0348 0.50  
  48: 44 23 22  0   43 23 21  0             355574.5553  -0.0347  0.050  -0.0348 0.50  
  49: 43 23 20  0   42 23 19  0             355598.0883   0.0595  0.050   0.0595 0.50  
  50: 43 24 20  0   42 24 19  0             355598.0883   0.0595  0.050   0.0595 0.50  
  51: 42 24 18  0   41 24 17  0             355635.4048  -0.0121  0.050  -0.0122 0.50  
  52: 42 25 18  0   41 25 17  0             355635.4048  -0.0121  0.050  -0.0122 0.50  
  53: 41 25 16  0   40 25 15  0             355697.3696  -0.0359  0.050  -0.0360 0.50  
  54: 41 26 16  0   40 26 15  0             355697.3696  -0.0359  0.050  -0.0360 0.50  
  55: 55 12 43  0   54 12 42  0             360883.2338   0.0189  0.050   0.0189 0.50  
  56: 55 13 43  0   54 13 42  0             360883.2338   0.0189  0.050   0.0189 0.50  
  57: 57 10 47  0   56 10 46  0             360886.7572   0.0054  0.050   0.0054 0.50  
  58: 57 11 47  0   56 11 46  0             360886.7572   0.0054  0.050   0.0054 0.50  
  59: 58  9 49  0   57  9 48  0             360888.5438   0.0215  0.050   0.0215 0.50  
  60: 58 10 49  0   57 10 48  0             360888.5438   0.0215  0.050   0.0215 0.50  
  61: 47 20 27  0   46 20 26  0             360889.3480   0.0420  0.050   0.0420 0.50  
  62: 47 21 27  0   46 21 26  0             360889.3480   0.0420  0.050   0.0420 0.50  
  63: 62  5 57  0   61  5 56  0             360893.9301  -0.0119  0.050   0.0542 0.24  
  64: 62  6 57  0   61  6 56  0             360893.9301  -0.0119  0.050   0.0542 0.24  
  65: 66  1 65  0   65  1 64  0             360893.9301   0.1136  0.050   0.0542 0.26  
  66: 66  2 65  0   65  2 64  0             360893.9301   0.1136  0.050   0.0542 0.26  
  67: 63  4 59  0   62  4 58  0             360894.6478   0.0764  0.050   0.0047 0.16  
  68: 63  5 59  0   62  5 58  0             360894.6478   0.0764  0.050   0.0047 0.16  
  69: 64  3 61  0   63  3 60  0             360894.6478  -0.1483  0.050   0.0047 0.17  
  70: 64  4 61  0   63  4 60  0             360894.6478  -0.1483  0.050   0.0047 0.17  
  71: 65  2 63  0   64  2 62  0             360894.6478   0.0856  0.050   0.0047 0.17  
  72: 65  3 63  0   64  3 62  0             360894.6478   0.0856  0.050   0.0047 0.17  
  73: 46 21 25  0   45 21 24  0             360897.6503   0.0127  0.050   0.0127 0.50  
  74: 46 22 25  0   45 22 24  0             360897.6503   0.0127  0.050   0.0127 0.50  
  75: 45 22 23  0   44 22 22  0             360910.5704  -0.0077  0.050  -0.0077 0.50  
  76: 45 23 23  0   44 23 22  0             360910.5704  -0.0077  0.050  -0.0077 0.50  
  77: 44 23 21  0   43 23 20  0             360930.5525  -0.0681  0.050  -0.0682 0.50  
  78: 44 24 21  0   43 24 20  0             360930.5525  -0.0681  0.050  -0.0682 0.50  
  79: 37 31  7  0   36 31  6  0             360932.8388   0.0722  0.050               
  80: 42 25 17  0   41 25 16  0             361013.1661   0.0037  0.050   0.0037 0.50  
  81: 42 26 17  0   41 26 16  0             361013.1661   0.0037  0.050   0.0037 0.50  
  82: 41 26 15  0   40 26 14  0             361100.0330   0.0043  0.050   0.0044 0.50  
  83: 41 27 15  0   40 27 14  0             361100.0330   0.0044  0.050   0.0044 0.50  
  84: 40 27 13  0   39 27 12  0             361259.1777   0.0497  0.050   0.0605 0.50  
  85: 40 28 13  0   39 28 12  0             361259.1777   0.0711  0.050   0.0605 0.50  
  86: 51 17 34  0   50 17 33  0             366220.7612  -0.0230  0.050   0.0310 0.25  
  87: 51 18 34  0   50 18 33  0             366220.7612  -0.0230  0.050   0.0310 0.25  
  88: 52 16 36  0   51 16 35  0             366220.7612   0.0839  0.050   0.0310 0.25  
  89: 52 17 36  0   51 17 35  0             366220.7612   0.0839  0.050   0.0310 0.25  
  90: 49 19 30  0   48 19 29  0             366224.2436  -0.1464  0.050   0.0813 0.24  
  91: 49 20 30  0   48 20 29  0             366224.2436  -0.1464  0.050   0.0813 0.24  
  92: 55 13 42  0   54 13 41  0             366224.2436   0.2853  0.050   0.0813 0.26  
  93: 55 14 42  0   54 14 41  0             366224.2436   0.2853  0.050   0.0813 0.26  
  94: 56 12 44  0   55 12 43  0             366225.6991  -0.0069  0.050  -0.0069 0.50  
  95: 56 13 44  0   55 13 43  0             366225.6991  -0.0069  0.050  -0.0069 0.50  
  96: 57 11 46  0   56 11 45  0             366227.6059   0.0220  0.050   0.0221 0.50  
  97: 57 12 46  0   56 12 45  0             366227.6059   0.0220  0.050   0.0221 0.50  
  98: 48 20 28  0   47 20 27  0             366228.8320   0.0177  0.050   0.0178 0.50  
  99: 48 21 28  0   47 21 27  0             366228.8320   0.0177  0.050   0.0178 0.50  
 100: 58 10 48  0   57 10 47  0             366229.4787  -0.0216  0.050  -0.0217 0.50  
 101: 58 11 48  0   57 11 47  0             366229.4787  -0.0216  0.050  -0.0217 0.50  
 102: 59  9 50  0   58  9 49  0             366231.4007   0.0253  0.050   0.0254 0.50  
 103: 59 10 50  0   58 10 49  0             366231.4007   0.0253  0.050   0.0254 0.50  
 104: 60  8 52  0   59  8 51  0             366233.1525   0.0161  0.050   0.0161 0.50  
 105: 60  9 52  0   59  9 51  0             366233.1525   0.0161  0.050   0.0161 0.50  
 106: 61  7 54  0   60  7 53  0             366234.7098  -0.0069  0.050  -0.0069 0.50  
 107: 61  8 54  0   60  8 53  0             366234.7098  -0.0069  0.050  -0.0069 0.50  
 108: 47 21 26  0   46 21 25  0             366235.8970  -0.0846  0.050  -0.0314 0.13  
 109: 47 22 26  0   46 22 25  0             366235.8970  -0.0846  0.050  -0.0314 0.13  
 110: 62  6 56  0   61  6 55  0             366235.8970  -0.1570  0.050  -0.0314 0.17  
 111: 62  7 56  0   61  7 55  0             366235.8970  -0.1570  0.050  -0.0314 0.17  
 112: 68  0 68  0   67  0 67  0             366235.8970   0.1109  0.050  -0.0314 0.20  
 113: 68  1 68  0   67  1 67  0             366235.8970   0.1109  0.050  -0.0314 0.20  
 114: 64  4 60  0   63  4 59  0             366237.8649   0.1003  0.050  -0.0048 0.16  
 115: 64  5 60  0   63  5 59  0             366237.8649   0.1003  0.050  -0.0048 0.16  
 116: 65  3 62  0   64  3 61  0             366237.8649  -0.1606  0.050  -0.0048 0.17  
 117: 65  4 62  0   64  4 61  0             366237.8649  -0.1606  0.050  -0.0048 0.17  
 118: 66  2 64  0   65  2 63  0             366237.8649   0.0469  0.050  -0.0048 0.17  
 119: 66  3 64  0   65  3 63  0             366237.8649   0.0469  0.050  -0.0048 0.17  
 120: 46 22 24  0   45 22 23  0             366247.1331  -0.0216  0.050  -0.0216 0.50  
 121: 46 23 24  0   45 23 23  0             366247.1331  -0.0216  0.050  -0.0216 0.50  
 122: 45 23 22  0   44 23 21  0             366264.3743  -0.0042  0.050  -0.0042 0.50  
 123: 45 24 22  0   44 24 21  0             366264.3743  -0.0042  0.050  -0.0042 0.50  
 124: 44 24 20  0   43 24 19  0             366291.1058  -0.0249  0.050  -0.0250 0.50  
 125: 44 25 20  0   43 25 19  0             366291.1058  -0.0249  0.050  -0.0250 0.50  
 126: 43 25 18  0   42 25 17  0             366333.7061   0.0361  0.050   0.0362 0.50  
 127: 43 26 18  0   42 26 17  0             366333.7061   0.0361  0.050   0.0362 0.50  
 128: 42 26 16  0   41 26 15  0             366404.1226   0.0453  0.050   0.0454 0.50  
 129: 42 27 16  0   41 27 15  0             366404.1226   0.0453  0.050   0.0454 0.50  
 130: 41 27 14  0   40 27 13  0             366527.8362  -0.0640  0.050  -0.0632 0.50  
 131: 41 28 14  0   40 28 13  0             366527.8362  -0.0624  0.050  -0.0632 0.50  
 132: 38 31  8  0   37 31  7  0             367636.9750  -0.0299  0.050               
 133: 37 30  7  0   36 30  6  0             368102.6124  -0.0662  0.050               
 134: 38 30  8  0   37 30  7  0             370252.4089   0.0096  0.050               
 135: 38 32  7  0   37 32  6  0             371240.1684  -0.0737  0.050               
 136: 52 17 35  0   51 17 34  0             371562.1494   0.1360  0.050   0.0304 0.25  
 137: 52 18 35  0   51 18 34  0             371562.1494   0.1360  0.050   0.0304 0.25  
 138: 53 16 37  0   52 16 36  0             371562.1494  -0.0736  0.050   0.0304 0.25  
 139: 53 17 37  0   52 17 36  0             371562.1494  -0.0736  0.050   0.0304 0.25  
 140: 51 18 33  0   50 18 32  0             371562.9123   0.1901  0.050  -0.0051 0.24  
 141: 51 19 33  0   50 19 32  0             371562.9123   0.1901  0.050  -0.0051 0.24  
 142: 54 15 39  0   53 15 38  0             371562.9123  -0.1902  0.050  -0.0051 0.26  
 143: 54 16 39  0   53 16 38  0             371562.9123  -0.1902  0.050  -0.0051 0.26  
 144: 50 19 31  0   49 19 30  0             371564.6290  -0.0597  0.050   0.0579 0.24  
 145: 50 20 31  0   49 20 30  0             371564.6290  -0.0597  0.050   0.0579 0.24  
 146: 55 14 41  0   54 14 40  0             371564.6290   0.1659  0.050   0.0579 0.26  
 147: 55 15 41  0   54 15 40  0             371564.6290   0.1659  0.050   0.0579 0.26  
 148: 56 13 43  0   55 13 42  0             371566.1638   0.0082  0.050   0.0083 0.50  
 149: 56 14 43  0   55 14 42  0             371566.1638   0.0082  0.050   0.0083 0.50  
 150: 49 20 29  0   48 20 28  0             371568.1838  -0.2084  0.050  -0.0306 0.23  
 151: 49 21 29  0   48 21 28  0             371568.1838  -0.2084  0.050  -0.0306 0.23  
 152: 57 12 45  0   56 12 44  0             371568.1838   0.1245  0.050  -0.0306 0.27  
 153: 57 13 45  0   56 13 44  0             371568.1838   0.1245  0.050  -0.0306 0.27  
 154: 58 11 47  0   57 11 46  0             371570.1485   0.0760  0.050   0.0761 0.38  
 155: 58 12 47  0   57 12 46  0             371570.1485   0.0760  0.050   0.0761 0.62  
 156: 59 10 49  0   58 10 48  0             371572.1452   0.0378  0.050   0.0379 0.50  
 157: 59 11 49  0   58 11 48  0             371572.1452   0.0378  0.050   0.0379 0.50  
 158: 48 21 27  0   47 21 26  0             371574.3026  -0.2323  0.050   0.0157 0.22  
 159: 48 22 27  0   47 22 26  0             371574.3026  -0.2323  0.050   0.0157 0.22  
 160: 60  9 51  0   59  9 50  0             371574.3026   0.2166  0.050   0.0157 0.28  
 161: 60 10 51  0   59 10 50  0             371574.3026   0.2166  0.050   0.0157 0.28  
 162: 61  8 53  0   60  8 52  0             371575.9413   0.0038  0.050   0.0038 0.50  
 163: 61  9 53  0   60  9 52  0             371575.9413   0.0038  0.050   0.0038 0.50  
 164: 62  7 55  0   61  7 54  0             371577.6235   0.0271  0.050   0.0271 0.50  
 165: 62  8 55  0   61  8 54  0             371577.6235   0.0271  0.050   0.0271 0.50  
 166: 69  0 69  0   68  0 68  0             371578.9606   0.0392  0.050   0.0393 0.50  
 167: 69  1 69  0   68  1 68  0             371578.9606   0.0392  0.050   0.0393 0.50  
 168: 64  5 59  0   63  5 58  0             371580.1833   0.0910  0.050   0.0256 0.24  
 169: 64  6 59  0   63  6 58  0             371580.1833   0.0910  0.050   0.0256 0.24  
 170: 68  1 67  0   67  1 66  0             371580.1833  -0.0338  0.050   0.0256 0.26  
 171: 68  2 67  0   67  2 66  0             371580.1833  -0.0338  0.050   0.0256 0.26  
 172: 65  4 61  0   64  4 60  0             371580.9591   0.1450  0.050   0.0066 0.16  
 173: 65  5 61  0   64  5 60  0             371580.9591   0.1450  0.050   0.0066 0.16  
 174: 66  3 63  0   65  3 62  0             371580.9591  -0.1520  0.050   0.0066 0.17  
 175: 66  4 63  0   65  4 62  0             371580.9591  -0.1520  0.050   0.0066 0.17  
 176: 67  2 65  0   66  2 64  0             371580.9591   0.0293  0.050   0.0066 0.17  
 177: 67  3 65  0   66  3 64  0             371580.9591   0.0293  0.050   0.0066 0.17  
 178: 47 22 25  0   46 22 24  0             371584.1586  -0.0276  0.050  -0.0276 0.50  
 179: 47 23 25  0   46 23 24  0             371584.1586  -0.0276  0.050  -0.0276 0.50  
 180: 46 23 23  0   45 23 22  0             371599.0232  -0.0187  0.050  -0.0188 0.50  
 181: 46 24 23  0   45 24 22  0             371599.0232  -0.0187  0.050  -0.0188 0.50  
 182: 45 24 21  0   44 24 20  0             371621.9017  -0.0142  0.050  -0.0143 0.50  
 183: 45 25 21  0   44 25 20  0             371621.9017  -0.0142  0.050  -0.0143 0.50  
 184: 44 25 19  0   43 25 18  0             371657.7291   0.0024  0.050   0.0024 0.50  
 185: 44 26 19  0   43 26 18  0             371657.7291   0.0024  0.050   0.0024 0.50  
 186: 38 33  6  0   37 33  5  0             371670.1889   0.0265  0.050               
 187: 43 26 17  0   42 26 16  0             371715.6611   0.0317  0.050   0.0318 0.50  
 188: 43 27 17  0   42 27 16  0             371715.6611   0.0317  0.050   0.0318 0.50  
 189: 42 27 15  0   41 27 14  0             371814.0803   0.0014  0.050   0.0015 0.50  
 190: 42 28 15  0   41 28 14  0             371814.0803   0.0015  0.050   0.0015 0.50  
 191: 41 28 13  0   40 28 12  0             371994.5147  -0.0326  0.050               
 192: 40 30 11  0   39 30 10  0             372363.2016   0.0016  0.050               
 193: 40 29 11  0   39 29 10  0             372370.3965   0.0114  0.050               
 194: 37 31  6  0   36 31  5  0             372655.9705  -0.0533  0.050               
 195: 39 31  9  0   38 31  8  0             373049.0763   0.0512  0.050               
 196: 52 18 34  0   51 18 33  0             376903.4705  -0.0047  0.050   0.0461 0.16  
 197: 52 19 34  0   51 19 33  0             376903.4705  -0.0047  0.050   0.0461 0.16  
 198: 53 17 36  0   52 17 35  0             376903.4705   0.3279  0.050   0.0461 0.17  
 199: 53 18 36  0   52 18 35  0             376903.4705   0.3279  0.050   0.0461 0.17  
 200: 54 16 38  0   53 16 37  0             376903.4705  -0.1820  0.050   0.0461 0.17  
 201: 54 17 38  0   53 17 37  0             376903.4705  -0.1820  0.050   0.0461 0.17  
 202: 51 19 32  0   50 19 31  0             376904.8785  -0.0767  0.050   0.0144 0.24  
 203: 51 20 32  0   50 20 31  0             376904.8785  -0.0767  0.050   0.0144 0.24  
 204: 55 15 40  0   54 15 39  0             376904.8785   0.0999  0.050   0.0144 0.26  
 205: 55 16 40  0   54 16 39  0             376904.8785   0.0999  0.050   0.0144 0.26  
 206: 56 14 42  0   55 14 41  0             376906.2772  -0.0685  0.050  -0.0686 0.50  
 207: 56 15 42  0   55 15 41  0             376906.2772  -0.0685  0.050  -0.0686 0.50  
 208: 50 20 30  0   49 20 29  0             376908.1725   0.1662  0.050   0.0557 0.24  
 209: 50 21 30  0   49 21 29  0             376908.1725   0.1662  0.050   0.0557 0.24  
 210: 57 13 44  0   56 13 43  0             376908.1725  -0.0425  0.050   0.0557 0.26  
 211: 57 14 44  0   56 14 43  0             376908.1725  -0.0425  0.050   0.0557 0.26  
 212: 58 12 46  0   57 12 45  0             376910.2870   0.0153  0.050   0.0154 0.50  
 213: 58 13 46  0   57 13 45  0             376910.2870   0.0153  0.050   0.0154 0.50  
 214: 59 11 48  0   58 11 47  0             376912.3827  -0.0357  0.050  -0.0357 0.37  
 215: 59 12 48  0   58 12 47  0             376912.3827  -0.0357  0.050  -0.0357 0.63  
 216: 49 21 28  0   48 21 27  0             376913.2276  -0.0115  0.050  -0.0115 0.50  
 217: 49 22 28  0   48 22 27  0             376913.2276  -0.0115  0.050  -0.0115 0.50  
 218: 60 10 50  0   59 10 49  0             376914.5896   0.0189  0.050   0.0190 0.50  
 219: 60 11 50  0   59 11 49  0             376914.5896   0.0189  0.050   0.0190 0.50  
 220: 61  9 52  0   60  9 51  0             376916.6359  -0.0161  0.050  -0.0162 0.50  
 221: 61 10 52  0   60 10 51  0             376916.6359  -0.0161  0.050  -0.0162 0.50  
 222: 62  8 54  0   61  8 53  0             376918.5813  -0.0122  0.050  -0.0122 0.50  
 223: 62  9 54  0   61  9 53  0             376918.5813  -0.0122  0.050  -0.0122 0.50  
 224: 63  7 56  0   62  7 55  0             376920.3274  -0.0030  0.050  -0.0031 0.50  
 225: 63  8 56  0   62  8 55  0             376920.3274  -0.0030  0.050  -0.0031 0.50  
 226: 48 22 26  0   47 22 25  0             376921.7755   0.2082  0.050  -0.0089 0.13  
 227: 48 23 26  0   47 23 25  0             376921.7755   0.2082  0.050  -0.0089 0.13  
 228: 64  6 58  0   63  6 57  0             376921.7755  -0.0264  0.050  -0.0089 0.17  
 229: 64  7 58  0   63  7 57  0             376921.7755  -0.0264  0.050  -0.0089 0.17  
 230: 70  0 70  0   69  0 69  0             376921.7755  -0.1349  0.050  -0.0089 0.20  
 231: 70  1 70  0   69  1 69  0             376921.7755  -0.1349  0.050  -0.0089 0.20  
 232: 65  5 60  0   64  5 59  0             376923.1002   0.1503  0.050   0.0193 0.24  
 233: 65  6 60  0   64  6 59  0             376923.1002   0.1503  0.050   0.0193 0.24  
 234: 69  1 68  0   68  1 67  0             376923.1002  -0.0994  0.050   0.0193 0.26  
 235: 69  2 68  0   68  2 67  0             376923.1002  -0.0994  0.050   0.0193 0.26  
 236: 66  4 62  0   65  4 61  0             376923.9079   0.1903  0.050   0.0184 0.16  
 237: 66  5 62  0   65  5 61  0             376923.9079   0.1903  0.050   0.0184 0.16  
 238: 67  3 64  0   66  3 63  0             376923.9079  -0.1428  0.050   0.0184 0.17  
 239: 67  4 64  0   66  4 63  0             376923.9079  -0.1428  0.050   0.0184 0.17  
 240: 68  2 66  0   67  2 65  0             376923.9079   0.0122  0.050   0.0184 0.17  
 241: 68  3 66  0   67  3 65  0             376923.9079   0.0122  0.050   0.0184 0.17  
 242: 47 23 24  0   46 23 23  0             376934.4197   0.0088  0.050   0.0088 0.50  
 243: 47 24 24  0   46 24 23  0             376934.4197   0.0088  0.050   0.0088 0.50  
 244: 46 24 22  0   45 24 21  0             376954.1152   0.0420  0.050   0.0420 0.50  
 245: 46 25 22  0   45 25 21  0             376954.1152   0.0420  0.050   0.0420 0.50  
 246: 45 25 20  0   44 25 19  0             376984.4985   0.0234  0.050   0.0235 0.50  
 247: 45 26 20  0   44 26 19  0             376984.4985   0.0234  0.050   0.0235 0.50  
 248: 43 27 16  0   42 27 15  0             377112.3709   0.0184  0.050   0.0184 0.50  
 249: 43 28 16  0   42 28 15  0             377112.3709   0.0184  0.050   0.0184 0.50  
 250: 42 28 14  0   41 28 13  0             377252.4872   0.0180  0.050   0.0197 0.50  
 251: 42 29 14  0   41 29 13  0             377252.4872   0.0212  0.050   0.0197 0.50  
 252: 41 30 12  0   40 30 11  0             377522.8847   0.0300  0.050               
 253: 41 29 12  0   40 29 11  0             377523.5554  -0.0588  0.050               
 254: 40 31 10  0   39 31  9  0             378093.0942   0.0449  0.050               
 255: 40 30 10  0   39 30  9  0             378183.1721  -0.0404  0.050               
 256: 39 34  6  0   38 34  5  0             381382.3020  -0.0073  0.050               
 257: 39 33  7  0   38 33  6  0             381461.8724   0.0515  0.050               
 258: 53 18 35  0   52 18 34  0             382244.1164  -0.0269  0.050  -0.0376 0.25  
 259: 53 19 35  0   52 19 34  0             382244.1164  -0.0269  0.050  -0.0376 0.25  
 260: 54 17 37  0   53 17 36  0             382244.1164  -0.0481  0.050  -0.0376 0.25  
 261: 54 18 37  0   53 18 36  0             382244.1164  -0.0481  0.050  -0.0376 0.25  
 262: 52 19 33  0   51 19 32  0             382245.0354  -0.1369  0.050  -0.0288 0.24  
 263: 52 20 33  0   51 20 32  0             382245.0354  -0.1369  0.050  -0.0288 0.24  
 264: 55 16 39  0   54 16 38  0             382245.0354   0.0746  0.050  -0.0288 0.26  
 265: 55 17 39  0   54 17 38  0             382245.0354   0.0746  0.050  -0.0288 0.26  
 266: 56 15 41  0   55 15 40  0             382246.2797  -0.0441  0.050  -0.0442 0.50  
 267: 56 16 41  0   55 16 40  0             382246.2797  -0.0441  0.050  -0.0442 0.50  
 268: 50 21 29  0   49 21 28  0             382252.2501   0.2034  0.050   0.0464 0.23  
 269: 50 22 29  0   49 22 28  0             382252.2501   0.2034  0.050   0.0464 0.23  
 270: 59 12 47  0   58 12 46  0             382252.2501  -0.0908  0.050   0.0464 0.27  
 271: 59 13 47  0   58 13 46  0             382252.2501  -0.0908  0.050   0.0464 0.27  
 272: 60 11 49  0   59 11 48  0             382254.6656   0.0460  0.050   0.0460 0.38  
 273: 60 12 49  0   59 12 48  0             382254.6656   0.0460  0.050   0.0460 0.62  
 274: 61 10 51  0   60 10 50  0             382256.8971   0.0093  0.050   0.0093 0.50  
 275: 61 11 51  0   60 11 50  0             382256.8971   0.0093  0.050   0.0093 0.50  
 276: 49 22 27  0   48 22 26  0             382259.0988  -0.1148  0.050  -0.0364 0.22  
 277: 49 23 27  0   48 23 26  0             382259.0988  -0.1148  0.050  -0.0364 0.22  
 278: 62  9 53  0   61  9 52  0             382259.0988   0.0274  0.050  -0.0364 0.28  
 279: 62 10 53  0   61 10 52  0             382259.0988   0.0274  0.050  -0.0364 0.28  
 280: 63  8 55  0   62  8 54  0             382261.1064   0.0041  0.050   0.0041 0.50  
 281: 63  9 55  0   62  9 54  0             382261.1064   0.0041  0.050   0.0041 0.50  
 282: 64  7 57  0   63  7 56  0             382262.9300   0.0129  0.050   0.0129 0.50  
 283: 64  8 57  0   63  8 56  0             382262.9300   0.0129  0.050   0.0129 0.50  
 284: 65  6 59  0   64  6 58  0             382264.6111   0.1557  0.050  -0.0031 0.23  
 285: 65  7 59  0   64  7 58  0             382264.6111   0.1557  0.050  -0.0031 0.23  
 286: 71  0 71  0   70  0 70  0             382264.6111  -0.1404  0.050  -0.0031 0.27  
 287: 71  1 71  0   70  1 70  0             382264.6111  -0.1404  0.050  -0.0031 0.27  
 288: 67  4 63  0   66  4 62  0             382266.7228   0.2495  0.050   0.0444 0.16  
 289: 67  5 63  0   66  5 62  0             382266.7228   0.2495  0.050   0.0444 0.16  
 290: 68  3 65  0   67  3 64  0             382266.7228  -0.1196  0.050   0.0444 0.17  
 291: 68  4 65  0   67  4 64  0             382266.7228  -0.1196  0.050   0.0444 0.17  
 292: 69  2 67  0   68  2 66  0             382266.7228   0.0093  0.050   0.0444 0.17  
 293: 69  3 67  0   68  3 66  0             382266.7228   0.0093  0.050   0.0444 0.17  
 294: 48 23 25  0   47 23 24  0             382270.3525   0.0231  0.050   0.0232 0.50  
 295: 48 24 25  0   47 24 24  0             382270.3525   0.0231  0.050   0.0232 0.50  
 296: 47 24 23  0   46 24 22  0             382287.3386   0.0390  0.050   0.0390 0.50  
 297: 47 25 23  0   46 25 22  0             382287.3386   0.0390  0.050   0.0390 0.50  
 298: 46 25 21  0   45 25 20  0             382313.2792  -0.0109  0.050  -0.0110 0.50  
 299: 46 26 21  0   45 26 20  0             382313.2792  -0.0109  0.050  -0.0110 0.50  
 300: 44 27 17  0   43 27 16  0             382419.3043   0.0258  0.050   0.0259 0.50  
 301: 44 28 17  0   43 28 16  0             382419.3043   0.0258  0.050   0.0259 0.50  
 302: 43 28 15  0   42 28 14  0             382530.4856   0.0167  0.050   0.0169 0.50  
 303: 43 29 15  0   42 29 14  0             382530.4856   0.0169  0.050   0.0169 0.50  
 304: 38 32  6  0   37 32  5  0             382563.4296   0.0164  0.050               
 305: 42 29 13  0   41 29 12  0             382734.4940  -0.0449  0.050  -0.0096 0.50  
 306: 42 30 13  0   41 30 12  0             382734.4940   0.0258  0.050  -0.0096 0.50  
 307: 41 31 11  0   40 31 10  0             383151.7831   0.0747  0.050               
 308: 41 30 11  0   40 30 10  0             383163.3724  -0.0083  0.050               
 309: 40 31  9  0   39 31  8  0             384681.5659   0.0170  0.050               
 310: 53 19 34  0   52 19 33  0             387585.0231  -0.3020  0.050  -0.0136 0.16  
 311: 53 20 34  0   52 20 33  0             387585.0231  -0.3020  0.050  -0.0136 0.16  
 312: 54 18 36  0   53 18 35  0             387585.0231   0.3062  0.050  -0.0136 0.17  
 313: 54 19 36  0   53 19 35  0             387585.0231   0.3062  0.050  -0.0136 0.17  
 314: 55 17 38  0   54 17 37  0             387585.0231  -0.0494  0.050  -0.0136 0.17  
 315: 55 18 38  0   54 18 37  0             387585.0231  -0.0494  0.050  -0.0136 0.17  
 316: 56 16 40  0   55 16 39  0             387586.2168   0.0745  0.050   0.0746 0.50  
 317: 56 17 40  0   55 17 39  0             387586.2168   0.0745  0.050   0.0746 0.50  
 318: 58 14 44  0   57 14 43  0             387589.6648  -0.0331  0.050  -0.0332 0.50  
 319: 58 15 44  0   57 15 43  0             387589.6648  -0.0331  0.050  -0.0332 0.50  
 320: 59 13 46  0   58 13 45  0             387591.9277   0.0184  0.050   0.0184 0.50  
 321: 59 14 46  0   58 14 45  0             387591.9277   0.0184  0.050   0.0184 0.50  
 322: 60 12 48  0   59 12 47  0             387594.2653   0.0008  0.050   0.0008 0.50  
 323: 60 13 48  0   59 13 47  0             387594.2653   0.0008  0.050   0.0008 0.50  
 324: 62 10 52  0   61 10 51  0             387599.0140  -0.0427  0.050  -0.0427 0.50  
 325: 62 11 52  0   61 11 51  0             387599.0140  -0.0427  0.050  -0.0427 0.50  
 326: 63 10 54  0   62 10 53  0             387601.3201  -0.0216  0.050               
 327: 49 23 26  0   48 23 25  0             387606.8159   0.1413  0.050  -0.0195 0.22  
 328: 49 24 26  0   48 24 25  0             387606.8159   0.1413  0.050  -0.0195 0.22  
 329: 66  6 60  0   65  6 59  0             387606.8159  -0.1429  0.050  -0.0195 0.28  
 330: 66  7 60  0   65  7 59  0             387606.8159  -0.1429  0.050  -0.0195 0.28  
 331: 48 24 24  0   47 24 23  0             387621.3468  -0.0159  0.050  -0.0160 0.50  
 332: 48 25 24  0   47 25 23  0             387621.3468  -0.0159  0.050  -0.0160 0.50  
 333: 47 25 22  0   46 25 21  0             387643.6830  -0.0248  0.050  -0.0249 0.50  
 334: 47 26 22  0   46 26 21  0             387643.6830  -0.0248  0.050  -0.0249 0.50  
 335: 46 26 20  0   45 26 19  0             387678.1317   0.0146  0.050   0.0147 0.50  
 336: 46 27 20  0   45 27 19  0             387678.1317   0.0146  0.050   0.0147 0.50  
 337: 44 28 16  0   43 28 15  0             387822.4127   0.0316  0.050   0.0317 0.50  
 338: 44 29 16  0   43 29 15  0             387822.4127   0.0316  0.050   0.0317 0.50  
 339: 43 29 14  0   42 29 13  0             387980.3926  -0.0357  0.050  -0.0328 0.50  
 340: 43 30 14  0   42 30 13  0             387980.3926  -0.0298  0.050  -0.0328 0.50  
 341: 42 31 12  0   41 31 11  0             388286.1020   0.0449  0.050               
 342: 42 30 12  0   41 30 11  0             388287.3305  -0.0172  0.050               
 343: 41 32 10  0   40 32  9  0             388921.1018   0.0671  0.050               
 344: 40 33  8  0   39 33  7  0             388934.2364  -0.0117  0.050               
 345: 41 31 10  0   40 31  9  0             389058.2523   0.0273  0.050               
 346: 39 32  7  0   38 32  6  0             390743.7323   0.0544  0.050               
 347: 40 34  7  0   39 34  6  0             391594.9539  -0.0566  0.050               
 348: 39 33  6  0   38 33  5  0             392202.3921  -0.0407  0.050               
 349: 54 19 35  0   53 19 34  0             392925.2678  -0.1331  0.050  -0.0256 0.25  
 350: 54 20 35  0   53 20 34  0             392925.2678  -0.1331  0.050  -0.0256 0.25  
 351: 55 18 37  0   54 18 36  0             392925.2678   0.0807  0.050  -0.0256 0.25  
 352: 55 19 37  0   54 19 36  0             392925.2678   0.0807  0.050  -0.0256 0.25  
 353: 53 20 33  0   52 20 32  0             392927.0308   0.2246  0.050   0.0265 0.24  
 354: 53 21 33  0   52 21 32  0             392927.0308   0.2246  0.050   0.0265 0.24  
 355: 57 16 41  0   56 16 40  0             392927.0308  -0.1618  0.050   0.0265 0.26  
 356: 57 17 41  0   56 17 40  0             392927.0308  -0.1618  0.050   0.0265 0.26  
 357: 58 15 43  0   57 15 42  0             392928.9549  -0.0519  0.050  -0.0520 0.50  
 358: 58 16 43  0   57 16 42  0             392928.9549  -0.0519  0.050  -0.0520 0.50  
 359: 59 14 45  0   58 14 44  0             392931.1647   0.0034  0.050   0.0034 0.50  
 360: 59 15 45  0   58 15 44  0             392931.1647   0.0034  0.050   0.0034 0.50  
 361: 60 13 47  0   59 13 46  0             392933.5145  -0.0241  0.050  -0.0242 0.50  
 362: 60 14 47  0   59 14 46  0             392933.5145  -0.0241  0.050  -0.0242 0.50  
 363: 51 22 29  0   50 22 28  0             392935.0061  -0.0365  0.050  -0.0366 0.50  
 364: 51 23 29  0   50 23 28  0             392935.0061  -0.0365  0.050  -0.0366 0.50  
 365: 61 12 49  0   60 12 48  0             392936.0561   0.0163  0.050   0.0163 0.50  
 366: 61 13 49  0   60 13 48  0             392936.0561   0.0163  0.050   0.0163 0.50  
 367: 62 11 51  0   61 11 50  0             392938.6210   0.0432  0.050   0.0432 0.50  
 368: 62 12 51  0   61 12 50  0             392938.6210   0.0432  0.050   0.0432 0.50  
 369: 63 10 53  0   62 10 52  0             392941.0635  -0.0115  0.050  -0.0115 0.50  
 370: 63 11 53  0   62 11 52  0             392941.0635  -0.0115  0.050  -0.0115 0.50  
 371: 50 23 27  0   49 23 26  0             392943.4197   0.0711  0.050   0.0095 0.23  
 372: 50 24 27  0   49 24 26  0             392943.4197   0.0711  0.050   0.0095 0.23  
 373: 64  9 55  0   63  9 54  0             392943.4197  -0.0411  0.050   0.0095 0.27  
 374: 64 10 55  0   63 10 54  0             392943.4197  -0.0411  0.050   0.0095 0.27  
 375: 65  8 57  0   64  8 56  0             392945.6792   0.0096  0.050   0.0097 0.50  
 376: 65  9 57  0   64  9 56  0             392945.6792   0.0096  0.050   0.0097 0.50  
 377: 66  7 59  0   65  7 58  0             392947.6988   0.0597  0.050   0.0598 0.50  
 378: 66  8 59  0   65  8 58  0             392947.6988   0.0597  0.050   0.0598 0.50  
 379: 67  6 61  0   66  6 60  0             392949.3556   0.0452  0.050   0.0452 0.50  
 380: 67  7 61  0   66  7 60  0             392949.3556   0.0452  0.050   0.0452 0.50  
 381: 49 24 25  0   48 24 24  0             392956.0962   0.0143  0.050   0.0143 0.50  
 382: 49 25 25  0   48 25 24  0             392956.0962   0.0143  0.050   0.0143 0.50  
 383: 47 26 21  0   46 26 20  0             393004.7478  -0.0402  0.050  -0.0403 0.50  
 384: 47 27 21  0   46 27 20  0             393004.7478  -0.0402  0.050  -0.0403 0.50  
 385: 46 27 19  0   45 27 18  0             393050.5574   0.0241  0.050   0.0241 0.50  
 386: 46 28 19  0   45 28 18  0             393050.5574   0.0241  0.050   0.0241 0.50  
 387: 45 28 17  0   44 28 16  0             393124.2067  -0.0212  0.050  -0.0213 0.50  
 388: 45 29 17  0   44 29 16  0             393124.2067  -0.0212  0.050  -0.0213 0.50  
 389: 44 29 15  0   43 29 14  0             393249.3701  -0.0322  0.050  -0.0320 0.50  
 390: 44 30 15  0   43 30 14  0             393249.3701  -0.0317  0.050  -0.0320 0.50  
 391: 42 32 11  0   41 32 10  0             393949.8197   0.0137  0.050               
 392: 42 31 11  0   41 31 10  0             393968.5563   0.0719  0.050               
 393: 41 33  9  0   40 33  8  0             394683.1353   0.0306  0.050               
 394: 41 32  9  0   40 32  8  0             395822.9327  -0.0045  0.050               
 395: 55 19 36  0   54 19 35  0             398265.4471   0.0584  0.050  -0.0209 0.25  
 396: 55 20 36  0   54 20 35  0             398265.4471   0.0584  0.050  -0.0209 0.25  
 397: 56 18 38  0   55 18 37  0             398265.4471  -0.0992  0.050  -0.0209 0.25  
 398: 56 19 38  0   55 19 37  0             398265.4471  -0.0992  0.050  -0.0209 0.25  
 399: 54 20 34  0   53 20 33  0             398266.4194   0.0946  0.050   0.0946 0.50  
 400: 54 21 34  0   53 21 33  0             398266.4194   0.0946  0.050   0.0946 0.50  
 401: 58 16 42  0   57 16 41  0             398268.1759   0.0679  0.050   0.0679 0.50  
 402: 58 17 42  0   57 17 41  0             398268.1759   0.0679  0.050   0.0679 0.50  
 403: 59 15 44  0   58 15 43  0             398270.1412   0.0035  0.050   0.0035 0.50  
 404: 59 16 44  0   58 16 43  0             398270.1412   0.0035  0.050   0.0035 0.50  
 405: 60 14 46  0   59 14 45  0             398272.4592  -0.0193  0.050  -0.0193 0.50  
 406: 60 15 46  0   59 15 45  0             398272.4592  -0.0193  0.050  -0.0193 0.50  
 407: 52 22 30  0   51 22 29  0             398273.0871  -0.0372  0.050  -0.0372 0.50  
 408: 52 23 30  0   51 23 29  0             398273.0871  -0.0372  0.050  -0.0372 0.50  
 409: 61 13 48  0   60 13 47  0             398275.0170  -0.0022  0.050  -0.0022 0.50  
 410: 61 14 48  0   60 14 47  0             398275.0170  -0.0022  0.050  -0.0022 0.50  
 411: 62 12 50  0   61 12 49  0             398277.7581   0.0936  0.050   0.0936 0.50  
 412: 62 13 50  0   61 13 49  0             398277.7581   0.0936  0.050   0.0936 0.50  
 413: 51 23 28  0   50 23 27  0             398280.3302   0.0578  0.050   0.0268 0.23  
 414: 51 24 28  0   50 24 27  0             398280.3302   0.0578  0.050   0.0268 0.23  
 415: 63 11 52  0   62 11 51  0             398280.3302   0.0000  0.050   0.0268 0.27  
 416: 63 12 52  0   62 12 51  0             398280.3302   0.0000  0.050   0.0268 0.27  
 417: 64 10 54  0   63 10 53  0             398282.9166  -0.0240  0.050  -0.0240 0.50  
 418: 64 11 54  0   63 11 53  0             398282.9166  -0.0240  0.050  -0.0240 0.50  
 419: 65  9 56  0   64  9 55  0             398285.4182  -0.0085  0.050  -0.0085 0.50  
 420: 65 10 56  0   64 10 55  0             398285.4182  -0.0085  0.050  -0.0085 0.50  
 421: 66  8 58  0   65  8 57  0             398287.7147  -0.0089  0.050  -0.0090 0.50  
 422: 66  9 58  0   65  9 57  0             398287.7147  -0.0089  0.050  -0.0090 0.50  
 423: 67  7 60  0   66  7 59  0             398289.7510  -0.0191  0.050  -0.0192 0.50  
 424: 67  8 60  0   66  8 59  0             398289.7510  -0.0191  0.050  -0.0192 0.50  
 425: 50 24 26  0   49 24 25  0             398291.3997   0.0852  0.050  -0.0233 0.22  
 426: 50 25 26  0   49 25 25  0             398291.3997   0.0852  0.050  -0.0233 0.22  
 427: 68  6 62  0   67  6 61  0             398291.3997  -0.1080  0.050  -0.0233 0.28  
 428: 68  7 62  0   67  7 61  0             398291.3997  -0.1080  0.050  -0.0233 0.28  
 429: 74  0 74  0   73  0 73  0             398292.3820   0.0170  0.050   0.0171 0.50  
 430: 74  1 74  0   73  1 73  0             398292.3820   0.0170  0.050   0.0171 0.50  
 431: 71  3 68  0   70  3 67  0             398294.2186  -0.0893  0.050  -0.0638 0.25  
 432: 71  4 68  0   70  4 67  0             398294.2186  -0.0893  0.050  -0.0638 0.25  
 433: 72  2 70  0   71  2 69  0             398294.2186  -0.0387  0.050  -0.0638 0.25  
 434: 72  3 70  0   71  3 69  0             398294.2186  -0.0387  0.050  -0.0638 0.25  
 435: 49 25 24  0   48 25 23  0             398308.0826   0.0511  0.050   0.0511 0.50  
 436: 49 26 24  0   48 26 23  0             398308.0826   0.0511  0.050   0.0511 0.50  
 437: 48 26 22  0   47 26 21  0             398333.2795  -0.0393  0.050  -0.0394 0.50  
 438: 48 27 22  0   47 27 21  0             398333.2795  -0.0393  0.050  -0.0394 0.50  
 439: 47 27 20  0   46 27 19  0             398372.0719  -0.0433  0.050  -0.0434 0.50  
 440: 47 28 20  0   46 28 19  0             398372.0719  -0.0433  0.050  -0.0434 0.50  
 441: 46 28 18  0   45 28 17  0             398433.3411  -0.0014  0.050  -0.0014 0.50  
 442: 46 29 18  0   45 29 17  0             398433.3411  -0.0014  0.050  -0.0014 0.50  
 443: 45 29 16  0   44 29 15  0             398534.2978  -0.0228  0.050  -0.0228 0.50  
 444: 45 30 16  0   44 30 15  0             398534.2978  -0.0228  0.050  -0.0228 0.50  
 445: 44 30 14  0   43 30 13  0             398712.1348   0.0705  0.050   0.0760 0.50  
 446: 44 31 14  0   43 31 13  0             398712.1348   0.0814  0.050   0.0760 0.50  
 447: 43 32 12  0   42 32 11  0             399056.5991   0.0422  0.050               
 448: 42 32 10  0   41 32  9  0             399963.1901  -0.0328  0.050               
 449: 41 35  7  0   40 35  6  0             401639.3039   0.0397  0.050               
 450: 40 33  7  0   39 33  6  0             401790.3200  -0.0608  0.050               
 451: 55 20 35  0   54 20 34  0             403605.7042  -0.0717  0.050   0.0902 0.16  
 452: 55 21 35  0   54 21 34  0             403605.7042  -0.0717  0.050   0.0902 0.16  
 453: 56 19 37  0   55 19 36  0             403605.7042   0.4260  0.050   0.0902 0.17  
 454: 56 20 37  0   55 20 36  0             403605.7042   0.4260  0.050   0.0902 0.17  
 455: 57 18 39  0   56 18 38  0             403605.7042  -0.0836  0.050   0.0902 0.17  
 456: 57 19 39  0   56 19 38  0             403605.7042  -0.0836  0.050   0.0902 0.17  
 457: 59 16 43  0   58 16 42  0             403608.8639  -0.0199  0.050  -0.0199 0.50  
 458: 59 17 43  0   58 17 42  0             403608.8639  -0.0199  0.050  -0.0199 0.50  
 459: 53 22 31  0   52 22 30  0             403611.1675  -0.0967  0.050  -0.0237 0.24  
 460: 53 23 31  0   52 23 30  0             403611.1675  -0.0967  0.050  -0.0237 0.24  
 461: 60 15 45  0   59 15 44  0             403611.1675   0.0440  0.050  -0.0237 0.26  
 462: 60 16 45  0   59 16 44  0             403611.1675   0.0440  0.050  -0.0237 0.26  
 463: 61 14 47  0   60 14 46  0             403613.6856   0.0385  0.050   0.0386 0.50  
 464: 61 15 47  0   60 15 46  0             403613.6856   0.0385  0.050   0.0386 0.50  
 465: 52 23 29  0   51 23 28  0             403617.3657  -0.0158  0.050  -0.0158 0.50  
 466: 52 24 29  0   51 24 28  0             403617.3657  -0.0158  0.050  -0.0158 0.50  
 467: 64 11 53  0   63 11 52  0             403621.8609  -0.0673  0.050  -0.0673 0.50  
 468: 64 12 53  0   63 12 52  0             403621.8609  -0.0673  0.050  -0.0673 0.50  
 469: 65 10 55  0   64 10 54  0             403624.6905   0.0392  0.050   0.0392 0.50  
 470: 65 11 55  0   64 11 54  0             403624.6905   0.0392  0.050   0.0392 0.50  
 471: 51 24 27  0   50 24 26  0             403627.1275   0.1802  0.050   0.0220 0.23  
 472: 51 25 27  0   50 25 26  0             403627.1275   0.1802  0.050   0.0220 0.23  
 473: 66  9 57  0   65  9 56  0             403627.1275  -0.1095  0.050   0.0220 0.27  
 474: 66 10 57  0   65 10 56  0             403627.1275  -0.1095  0.050   0.0220 0.27  
 475: 67  8 59  0   66  8 58  0             403629.6295   0.0075  0.050   0.0075 0.50  
 476: 67  9 59  0   66  9 58  0             403629.6295   0.0075  0.050   0.0075 0.50  
 477: 68  7 61  0   67  7 60  0             403631.7420  -0.0032  0.050  -0.0032 0.50  
 478: 68  8 61  0   67  8 60  0             403631.7420  -0.0032  0.050  -0.0032 0.50  
 479: 69  6 63  0   68  6 62  0             403633.5656   0.0167  0.050   0.0167 0.50  
 480: 69  7 63  0   68  7 62  0             403633.5656   0.0167  0.050   0.0167 0.50  
 481: 50 25 25  0   49 25 24  0             403641.4575  -0.0023  0.050  -0.0024 0.50  
 482: 50 26 25  0   49 26 24  0             403641.4575  -0.0023  0.050  -0.0024 0.50  
 483: 48 27 21  0   47 27 20  0             403696.4685   0.0115  0.050   0.0115 0.50  
 484: 48 28 21  0   47 28 20  0             403696.4685   0.0115  0.050   0.0115 0.50  
 485: 47 28 19  0   46 28 18  0             403747.8872   0.0073  0.050   0.0073 0.50  
 486: 47 29 19  0   46 29 18  0             403747.8872   0.0073  0.050   0.0073 0.50  
 487: 46 29 17  0   45 29 16  0             403830.6023  -0.0002  0.050  -0.0003 0.50  
 488: 46 30 17  0   45 30 16  0             403830.6023  -0.0002  0.050  -0.0003 0.50  
 489: 45 30 15  0   44 30 14  0             403971.0146  -0.0799  0.050  -0.0795 0.50  
 490: 45 31 15  0   44 31 14  0             403971.0146  -0.0790  0.050  -0.0795 0.50  
 491: 44 31 13  0   43 31 12  0             404229.7451  -0.1151  0.050  -0.0058 0.50  
 492: 44 32 13  0   43 32 12  0             404229.7451   0.1036  0.050  -0.0058 0.50  
 493: 41 33  8  0   40 33  7  0             404907.9788  -0.0708  0.050               
 494: 56 20 36  0   55 20 35  0             408945.0504  -0.0962  0.050  -0.0532 0.25  
 495: 56 21 36  0   55 21 35  0             408945.0504  -0.0962  0.050  -0.0532 0.25  
 496: 57 19 38  0   56 19 37  0             408945.0504  -0.0104  0.050  -0.0532 0.25  
 497: 57 20 38  0   56 20 37  0             408945.0504  -0.0104  0.050  -0.0532 0.25  
 498: 54 22 32  0   53 22 31  0             408949.4602   0.0295  0.050  -0.0146 0.24  
 499: 54 23 32  0   53 23 31  0             408949.4602   0.0295  0.050  -0.0146 0.24  
 500: 60 16 44  0   59 16 43  0             408949.4602  -0.0565  0.050  -0.0146 0.26  
 501: 60 17 44  0   59 17 43  0             408949.4602  -0.0565  0.050  -0.0146 0.26  
 502: 61 15 46  0   60 15 45  0             408951.9515  -0.0095  0.050  -0.0096 0.50  
 503: 61 16 46  0   60 16 45  0             408951.9515  -0.0095  0.050  -0.0096 0.50  
 504: 53 23 30  0   52 23 29  0             408954.6372   0.0139  0.050  -0.0074 0.24  
 505: 53 24 30  0   52 24 29  0             408954.6372   0.0139  0.050  -0.0074 0.24  
 506: 62 14 48  0   61 14 47  0             408954.6372  -0.0268  0.050  -0.0074 0.26  
 507: 62 15 48  0   61 15 47  0             408954.6372  -0.0268  0.050  -0.0074 0.26  
 508: 63 13 50  0   62 13 49  0             408957.5007  -0.0232  0.050  -0.0232 0.50  
 509: 63 14 50  0   62 14 49  0             408957.5007  -0.0232  0.050  -0.0232 0.50  
 510: 64 12 52  0   63 12 51  0             408960.4794   0.0272  0.050   0.0272 0.50  
 511: 64 13 52  0   63 13 51  0             408960.4794   0.0272  0.050   0.0272 0.50  
 512: 52 24 28  0   51 24 27  0             408963.2036   0.3148  0.050   0.0576 0.23  
 513: 52 25 28  0   51 25 27  0             408963.2036   0.3148  0.050   0.0576 0.23  
 514: 65 11 54  0   64 11 53  0             408963.2036  -0.1662  0.050   0.0576 0.27  
 515: 65 12 54  0   64 12 53  0             408963.2036  -0.1662  0.050   0.0576 0.27  
 516: 66 10 56  0   65 10 55  0             408966.1712  -0.0335  0.050  -0.0335 0.50  
 517: 66 11 56  0   65 11 55  0             408966.1712  -0.0335  0.050  -0.0335 0.50  
 518: 67  9 58  0   66  9 57  0             408968.8813  -0.0084  0.050  -0.0084 0.50  
 519: 67 10 58  0   66 10 57  0             408968.8813  -0.0084  0.050  -0.0084 0.50  
 520: 68  8 60  0   67  8 59  0             408971.3878   0.0256  0.050   0.0256 0.50  
 521: 68  9 60  0   67  9 59  0             408971.3878   0.0256  0.050   0.0256 0.50  
 522: 69  7 62  0   68  7 61  0             408973.5454  -0.0166  0.050  -0.0166 0.50  
 523: 69  8 62  0   68  8 61  0             408973.5454  -0.0166  0.050  -0.0166 0.50  
 524: 51 25 26  0   50 25 25  0             408975.4448  -0.0542  0.050  -0.0167 0.22  
 525: 51 26 26  0   50 26 25  0             408975.4448  -0.0542  0.050  -0.0167 0.22  
 526: 70  6 64  0   69  6 63  0             408975.4448   0.0131  0.050  -0.0167 0.28  
 527: 70  7 64  0   69  7 63  0             408975.4448   0.0131  0.050  -0.0167 0.28  
 528: 71  5 66  0   70  5 65  0             408976.7428  -0.1722  0.050  -0.0382 0.24  
 529: 71  6 66  0   70  6 65  0             408976.7428  -0.1722  0.050  -0.0382 0.24  
 530: 76  0 76  0   75  0 75  0             408976.7428   0.0817  0.050  -0.0382 0.26  
 531: 76  1 76  0   75  1 75  0             408976.7428   0.0817  0.050  -0.0382 0.26  
 532: 50 26 24  0   49 26 23  0             408994.4195  -0.0203  0.050  -0.0204 0.50  
 533: 50 27 24  0   49 27 23  0             408994.4195  -0.0203  0.050  -0.0204 0.50  
 534: 49 27 22  0   48 27 21  0             409022.9533   0.0092  0.050   0.0093 0.50  
 535: 49 28 22  0   48 28 21  0             409022.9533   0.0092  0.050   0.0093 0.50  
 536: 48 28 20  0   47 28 19  0             409066.4856  -0.0455  0.050  -0.0455 0.50  
 537: 48 29 20  0   47 29 19  0             409066.4856  -0.0455  0.050  -0.0455 0.50  
 538: 47 29 18  0   46 29 17  0             409135.1765  -0.0099  0.050  -0.0100 0.50  
 539: 47 30 18  0   46 30 17  0             409135.1765  -0.0099  0.050  -0.0100 0.50  
 540: 46 30 16  0   45 30 15  0             409248.3369  -0.0008  0.050  -0.0008 0.50  
 541: 46 31 16  0   45 31 15  0             409248.3369  -0.0007  0.050  -0.0008 0.50  
 542: 45 32 14  0   44 32 13  0             409447.7085   0.0467  0.050               
 543: 44 33 12  0   43 33 11  0             409834.9680   0.0354  0.050               
 544: 43 34 10  0   42 34  9  0             410601.2272   0.0267  0.050               
 545: 43 33 10  0   42 33  9  0             410904.7687  -0.0266  0.050               
 546: 41 34  7  0   40 34  6  0             412599.4230   0.0259  0.050               
 547: 61 16 45  0   60 16 44  0             414290.0433   0.0403  0.050   0.0403 0.50  
 548: 61 17 45  0   60 17 44  0             414290.0433   0.0403  0.050   0.0403 0.50  
 549: 54 23 31  0   53 23 30  0             414292.2570   0.3032  0.050  -0.0562 0.24  
 550: 54 24 31  0   53 24 30  0             414292.2570   0.3032  0.050  -0.0562 0.24  
 551: 62 15 47  0   61 15 46  0             414292.2570  -0.3906  0.050  -0.0562 0.26  
 552: 62 16 47  0   61 16 46  0             414292.2570  -0.3906  0.050  -0.0562 0.26  
 553: 65 12 53  0   64 12 52  0             414301.6054  -0.0053  0.050  -0.0053 0.50  
 554: 65 13 53  0   64 13 52  0             414301.6054  -0.0053  0.050  -0.0053 0.50  
 555: 66 11 55  0   65 11 54  0             414304.5978  -0.0550  0.050  -0.0550 0.50  
 556: 66 12 55  0   65 12 54  0             414304.5978  -0.0550  0.050  -0.0550 0.50  
 557: 67 10 57  0   66 10 56  0             414307.6618   0.0630  0.050   0.0630 0.50  
 558: 67 11 57  0   66 11 56  0             414307.6618   0.0630  0.050   0.0630 0.50  
 559: 52 25 27  0   51 25 26  0             414310.1637   0.1456  0.050  -0.0510 0.23  
 560: 52 26 27  0   51 26 26  0             414310.1637   0.1456  0.050  -0.0510 0.23  
 561: 68  9 59  0   67  9 58  0             414310.1637  -0.2189  0.050  -0.0510 0.27  
 562: 68 10 59  0   67 10 58  0             414310.1637  -0.2189  0.050  -0.0510 0.27  
 563: 69  8 61  0   68  8 60  0             414312.9422  -0.0001  0.050  -0.0001 0.50  
 564: 69  9 61  0   68  9 60  0             414312.9422  -0.0001  0.050  -0.0001 0.50  
 565: 70  7 63  0   69  7 62  0             414315.2520   0.0334  0.050   0.0334 0.50  
 566: 70  8 63  0   69  8 62  0             414315.2520   0.0334  0.050   0.0334 0.50  
 567: 74  3 71  0   73  3 70  0             414320.3606  -0.0049  0.050  -0.0188 0.25  
 568: 74  4 71  0   73  4 70  0             414320.3606  -0.0049  0.050  -0.0188 0.25  
 569: 75  2 73  0   74  2 72  0             414320.3606  -0.0323  0.050  -0.0188 0.25  
 570: 75  3 73  0   74  3 72  0             414320.3606  -0.0323  0.050  -0.0188 0.25  
 571: 51 26 25  0   50 26 24  0             414326.5075   0.0262  0.050   0.0263 0.50  
 572: 51 27 25  0   50 27 24  0             414326.5075   0.0262  0.050   0.0263 0.50  
 573: 49 28 21  0   48 28 20  0             414388.3270  -0.0194  0.050  -0.0194 0.50  
 574: 49 29 21  0   48 29 20  0             414388.3270  -0.0194  0.050  -0.0194 0.50  
 575: 48 29 19  0   47 29 18  0             414445.9234  -0.0371  0.050  -0.0372 0.50  
 576: 48 30 19  0   47 30 18  0             414445.9234  -0.0371  0.050  -0.0372 0.50  
 577: 46 31 15  0   45 31 14  0             414695.7950   0.0216  0.050   0.0224 0.50  
 578: 46 32 15  0   45 32 14  0             414695.7950   0.0232  0.050   0.0224 0.50  
 579: 44 33 11  0   43 33 10  0             415622.3504  -0.0454  0.050               
 580: 43 35  9  0   42 35  8  0             416255.3708  -0.0084  0.050               
 581: 42 34  8  0   41 34  7  0             416548.0316   0.0390  0.050               
 582: 56 22 34  0   55 22 33  0             419625.7550   0.0158  0.050   0.0129 0.25  
 583: 56 23 34  0   55 23 33  0             419625.7550   0.0158  0.050   0.0129 0.25  
 584: 60 18 42  0   59 18 41  0             419625.7550   0.0100  0.050   0.0129 0.25  
 585: 60 19 42  0   59 19 41  0             419625.7550   0.0100  0.050   0.0129 0.25  
 586: 55 23 32  0   54 23 31  0             419629.3050  -0.0312  0.050  -0.0312 0.50  
 587: 55 24 32  0   54 24 31  0             419629.3050  -0.0312  0.050  -0.0312 0.50  
 588: 62 16 46  0   61 16 45  0             419630.3960   0.0568  0.050   0.0568 0.50  
 589: 62 17 46  0   61 17 45  0             419630.3960   0.0568  0.050   0.0568 0.50  
 590: 63 15 48  0   62 15 47  0             419633.1210  -0.0590  0.050  -0.0590 0.50  
 591: 63 16 48  0   62 16 47  0             419633.1210  -0.0590  0.050  -0.0590 0.50  
 592: 64 14 50  0   63 14 49  0             419636.2623   0.0297  0.050   0.0297 0.50  
 593: 64 15 50  0   63 15 49  0             419636.2623   0.0297  0.050   0.0297 0.50  
 594: 73  5 68  0   72  5 67  0             419660.2997  -0.0086  0.050  -0.0118 0.24  
 595: 73  6 68  0   72  6 67  0             419660.2997  -0.0086  0.050  -0.0118 0.24  
 596: 78  0 78  0   77  0 77  0             419660.2997  -0.0146  0.050  -0.0118 0.26  
 597: 78  1 78  0   77  1 77  0             419660.2997  -0.0146  0.050  -0.0118 0.26  
 598: 75  3 72  0   74  3 71  0             419662.0432  -0.0188  0.050  -0.0457 0.25  
 599: 75  4 72  0   74  4 71  0             419662.0432  -0.0188  0.050  -0.0457 0.25  
 600: 76  2 74  0   75  2 73  0             419662.0432  -0.0721  0.050  -0.0457 0.25  
 601: 76  3 74  0   75  3 73  0             419662.0432  -0.0721  0.050  -0.0457 0.25  
 602: 51 27 24  0   50 27 23  0             419680.6651   0.0530  0.050   0.0530 0.50  
 603: 51 28 24  0   50 28 23  0             419680.6651   0.0530  0.050   0.0530 0.50  
 604: 50 28 22  0   49 28 21  0             419712.6109  -0.0126  0.050  -0.0126 0.50  
 605: 50 29 22  0   49 29 21  0             419712.6109  -0.0126  0.050  -0.0126 0.50  
 606: 42 35  7  0   41 35  6  0             423141.8290   0.0577  0.050               
 607: 57 22 35  0   56 22 34  0             424963.7959  -0.0430  0.050   0.0305 0.25  
 608: 57 23 35  0   56 23 34  0             424963.7959  -0.0430  0.050   0.0305 0.25  
 609: 60 19 41  0   59 19 40  0             424963.7959   0.1027  0.050   0.0305 0.25  
 610: 60 20 41  0   59 20 40  0             424963.7959   0.1027  0.050   0.0305 0.25  
 611: 56 23 33  0   55 23 32  0             424966.6637  -0.0761  0.050  -0.0761 0.50  
 612: 56 24 33  0   55 24 32  0             424966.6637  -0.0761  0.050  -0.0761 0.50  
 613: 64 15 49  0   63 15 48  0             424973.6351   0.0796  0.050   0.0796 0.50  
 614: 64 16 49  0   63 16 48  0             424973.6351   0.0796  0.050   0.0796 0.50  
 615: 54 25 29  0   53 25 28  0             424980.1339   0.0384  0.050   0.0348 0.24  
 616: 54 26 29  0   53 26 28  0             424980.1339   0.0384  0.050   0.0348 0.24  
 617: 66 13 53  0   65 13 52  0             424980.1339   0.0315  0.050   0.0348 0.26  
 618: 66 14 53  0   65 14 52  0             424980.1339   0.0315  0.050   0.0348 0.26  
 619: 68 11 57  0   67 11 56  0             424986.8022   0.0686  0.050   0.0686 0.50  
 620: 68 12 57  0   67 12 56  0             424986.8022   0.0686  0.050   0.0686 0.50  
 621: 69 10 59  0   68 10 58  0             424989.9233   0.0233  0.050   0.0233 0.50  
 622: 69 11 59  0   68 11 58  0             424989.9233   0.0233  0.050   0.0233 0.50  
 623: 53 26 27  0   52 26 26  0             424992.7343   0.1638  0.050  -0.0024 0.23  
 624: 53 27 27  0   52 27 26  0             424992.7343   0.1638  0.050  -0.0024 0.23  
 625: 70  9 61  0   69  9 60  0             424992.7343  -0.1459  0.050  -0.0024 0.27  
 626: 70 10 61  0   69 10 60  0             424992.7343  -0.1459  0.050  -0.0024 0.27  
 627: 73  6 67  0   72  6 66  0             425000.0898  -0.0190  0.050  -0.0190 0.50  
 628: 73  7 67  0   72  7 66  0             425000.0898  -0.0190  0.050  -0.0190 0.50  
 629: 74  5 69  0   73  5 68  0             425001.8724   0.1134  0.050   0.0420 0.24  
 630: 74  6 69  0   73  6 68  0             425001.8724   0.1134  0.050   0.0420 0.24  
 631: 79  0 79  0   78  0 78  0             425001.8724  -0.0222  0.050   0.0420 0.26  
 632: 79  1 79  0   78  1 78  0             425001.8724  -0.0222  0.050   0.0420 0.26  
 633: 50 29 21  0   49 29 20  0             425080.4705  -0.0384  0.050  -0.0385 0.50  
 634: 50 30 21  0   49 30 20  0             425080.4705  -0.0384  0.050  -0.0385 0.50  
 635: 49 30 19  0   48 30 18  0             425144.8159  -0.0431  0.050  -0.0431 0.50  
 636: 49 31 19  0   48 31 18  0             425144.8159  -0.0431  0.050  -0.0431 0.50  
 637: 48 31 17  0   47 31 16  0             425248.0847  -0.0714  0.050  -0.0714 0.50  
 638: 48 32 17  0   47 32 16  0             425248.0847  -0.0714  0.050  -0.0714 0.50  
 639: 61 19 42  0   60 19 41  0             430302.9457  -0.0315  0.050  -0.0315 0.50  
 640: 61 20 42  0   60 20 41  0             430302.9457  -0.0315  0.050  -0.0315 0.50  
 641: 62 18 44  0   61 18 43  0             430305.0979   0.0723  0.050   0.0724 0.50  
 642: 62 19 44  0   61 19 43  0             430305.0979   0.0723  0.050   0.0724 0.50  
 643: 56 24 32  0   55 24 31  0             430308.4505   0.0093  0.050   0.0093 0.50  
 644: 56 25 32  0   55 25 31  0             430308.4505   0.0093  0.050   0.0093 0.50  
 645: 64 16 48  0   63 16 47  0             430310.5726   0.0237  0.050   0.0237 0.50  
 646: 64 17 48  0   63 17 47  0             430310.5726   0.0237  0.050   0.0237 0.50  
 647: 55 25 30  0   54 25 29  0             430315.4928  -0.0058  0.050  -0.0058 0.50  
 648: 55 26 30  0   54 26 29  0             430315.4928  -0.0058  0.050  -0.0058 0.50  
 649: 66 14 52  0   65 14 51  0             430317.0777  -0.0857  0.050  -0.0857 0.50  
 650: 66 15 52  0   65 15 51  0             430317.0777  -0.0857  0.050  -0.0857 0.50  
 651: 67 13 54  0   66 13 53  0             430320.5588  -0.0790  0.050  -0.0790 0.50  
 652: 67 14 54  0   66 14 53  0             430320.5588  -0.0790  0.050  -0.0790 0.50  
 653: 68 12 56  0   67 12 55  0             430324.0783  -0.0380  0.050  -0.0381 0.50  
 654: 68 13 56  0   67 13 55  0             430324.0783  -0.0380  0.050  -0.0381 0.50  
 655: 54 26 28  0   53 26 27  0             430326.2720  -0.0761  0.050  -0.0761 0.50  
 656: 54 27 28  0   53 27 27  0             430326.2720  -0.0761  0.050  -0.0761 0.50  
 657: 69 11 58  0   68 11 57  0             430327.4554  -0.0714  0.050  -0.0715 0.50  
 658: 69 12 58  0   68 12 57  0             430327.4554  -0.0714  0.050  -0.0715 0.50  
 659: 70 10 60  0   69 10 59  0             430330.7917  -0.0109  0.050  -0.0110 0.50  
 660: 70 11 60  0   69 11 59  0             430330.7917  -0.0109  0.050  -0.0110 0.50  
 661: 72  8 64  0   71  8 63  0             430336.6551  -0.0456  0.050  -0.0457 0.50  
 662: 72  9 64  0   71  9 63  0             430336.6551  -0.0456  0.050  -0.0457 0.50  
 663: 73  7 66  0   72  7 65  0             430339.2895   0.0845  0.050   0.0845 0.50  
 664: 73  8 66  0   72  8 65  0             430339.2895   0.0845  0.050   0.0845 0.50  
 665: 77  3 74  0   76  3 73  0             430344.9453  -0.0130  0.050  -0.0661 0.25  
 666: 77  4 74  0   76  4 73  0             430344.9453  -0.0130  0.050  -0.0661 0.25  
 667: 78  2 76  0   77  2 75  0             430344.9453  -0.1180  0.050  -0.0661 0.25  
 668: 78  3 76  0   77  3 75  0             430344.9453  -0.1180  0.050  -0.0661 0.25  
 669: 52 28 24  0   51 28 23  0             430366.5185  -0.0552  0.050  -0.0553 0.50  
 670: 52 29 24  0   51 29 23  0             430366.5185  -0.0552  0.050  -0.0553 0.50  
 671: 51 29 22  0   50 29 21  0             430402.4878   0.0878  0.050   0.0878 0.50  
 672: 51 30 22  0   50 30 21  0             430402.4878   0.0878  0.050   0.0878 0.50  
 673: 48 32 16  0   47 32 15  0             430683.3327   0.0174  0.050   0.0176 0.50  
 674: 48 33 16  0   47 33 15  0             430683.3327   0.0176  0.050   0.0176 0.50  
 675: 47 34 14  0   46 34 13  0             430932.1169  -0.0076  0.050               
 676: 69 12 57  0   68 12 56  0             435664.5442  -0.0765  0.050  -0.0766 0.50  
 677: 69 13 57  0   68 13 56  0             435664.5442  -0.0765  0.050  -0.0766 0.50  
 678: 71 10 61  0   70 10 60  0             435671.5366  -0.0008  0.050  -0.0009 0.50  
 679: 71 11 61  0   70 11 60  0             435671.5366  -0.0008  0.050  -0.0009 0.50  
 680: 53 28 25  0   52 28 24  0             435695.6134   0.0831  0.050   0.0831 0.50  
 681: 53 29 25  0   52 29 24  0             435695.6134   0.0831  0.050   0.0831 0.50  
 682: 50 31 19  0   49 31 18  0             435844.6254  -0.0378  0.050  -0.0378 0.50  
 683: 50 32 19  0   49 32 18  0             435844.6254  -0.0378  0.050  -0.0378 0.50  
 684: 49 32 17  0   48 32 16  0             435959.6393   0.0217  0.050   0.0217 0.50  
 685: 49 33 17  0   48 33 16  0             435959.6393   0.0217  0.050   0.0217 0.50  
 686: 75  7 68  0   74  7 67  0             441020.9696  -0.0526  0.050  -0.0526 0.50  
 687: 75  8 68  0   74  8 67  0             441020.9696  -0.0526  0.050  -0.0526 0.50  
 688: 52 30 22  0   51 30 21  0             441092.2430  -0.0746  0.050  -0.0746 0.50  
 689: 52 31 22  0   51 31 21  0             441092.2430  -0.0746  0.050  -0.0746 0.50  
 690: 48 34 14  0   47 34 13  0             441681.7758  -0.0221  0.050               
 691: 48 35 14  0   47 35 13  0             441681.7776   0.0877  0.050               
 692: 60 23 37  0   59 23 36  0             446316.0976   0.0048  0.050  -0.0095 0.25  
 693: 60 24 37  0   59 24 36  0             446316.0976   0.0048  0.050  -0.0095 0.25  
 694: 62 21 41  0   61 21 40  0             446316.0976  -0.0238  0.050  -0.0095 0.25  
 695: 62 22 41  0   61 22 40  0             446316.0976  -0.0238  0.050  -0.0095 0.25  
 696: 58 25 33  0   57 25 32  0             446322.5803   0.0866  0.050   0.0867 0.50  
 697: 58 26 33  0   57 26 32  0             446322.5803   0.0866  0.050   0.0867 0.50  
 698: 66 17 49  0   65 17 48  0             446326.0361  -0.0536  0.050  -0.0536 0.50  
 699: 66 18 49  0   65 18 48  0             446326.0361  -0.0536  0.050  -0.0536 0.50  
 700: 57 26 31  0   56 26 30  0             446329.5475   0.0665  0.050  -0.0249 0.25  
 701: 57 27 31  0   56 27 30  0             446329.5475   0.0665  0.050  -0.0249 0.25  
 702: 67 16 51  0   66 16 50  0             446329.5475  -0.1132  0.050  -0.0249 0.25  
 703: 67 17 51  0   66 17 50  0             446329.5475  -0.1132  0.050  -0.0249 0.25  
 704: 68 15 53  0   67 15 52  0             446333.4484   0.0147  0.050   0.0148 0.50  
 705: 68 16 53  0   67 16 52  0             446333.4484   0.0147  0.050   0.0148 0.50  
 706: 69 14 55  0   68 14 54  0             446337.2773  -0.0425  0.050  -0.0426 0.50  
 707: 69 15 55  0   68 15 54  0             446337.2773  -0.0425  0.050  -0.0426 0.50  
 708: 56 27 29  0   55 27 28  0             446340.1749  -0.0378  0.050  -0.0379 0.50  
 709: 56 28 29  0   55 28 28  0             446340.1749  -0.0378  0.050  -0.0379 0.50  
 710: 70 13 57  0   69 13 56  0             446341.2093  -0.0303  0.050  -0.0303 0.50  
 711: 70 14 57  0   69 14 56  0             446341.2093  -0.0303  0.050  -0.0303 0.50  
 712: 71 12 59  0   70 12 58  0             446345.1717   0.0519  0.050   0.0520 0.50  
 713: 71 13 59  0   70 13 58  0             446345.1717   0.0519  0.050   0.0520 0.50  
 714: 72 11 61  0   71 11 60  0             446348.8903  -0.0021  0.050  -0.0022 0.50  
 715: 72 12 61  0   71 12 60  0             446348.8903  -0.0021  0.050  -0.0022 0.50  
 716: 73 10 63  0   72 10 62  0             446352.5225   0.0286  0.050   0.0286 0.50  
 717: 73 11 63  0   72 11 62  0             446352.5225   0.0286  0.050   0.0286 0.50  
 718: 55 28 27  0   54 28 26  0             446356.0232  -0.1398  0.050   0.0172 0.24  
 719: 55 29 27  0   54 29 26  0             446356.0232  -0.1398  0.050   0.0172 0.24  
 720: 74  9 65  0   73  9 64  0             446356.0232   0.1601  0.050   0.0172 0.26  
 721: 74 10 65  0   73 10 64  0             446356.0232   0.1601  0.050   0.0172 0.26  
 722: 75  8 67  0   74  8 66  0             446359.0281   0.0867  0.050   0.0867 0.50  
 723: 75  9 67  0   74  9 66  0             446359.0281   0.0867  0.050   0.0867 0.50  
 724: 76  7 69  0   75  7 68  0             446361.6940   0.0217  0.050   0.0217 0.50  
 725: 76  8 69  0   75  8 68  0             446361.6940   0.0217  0.050   0.0217 0.50  
 726: 77  6 71  0   76  6 70  0             446363.9528  -0.0474  0.050  -0.0475 0.50  
 727: 77  7 71  0   76  7 70  0             446363.9528  -0.0474  0.050  -0.0475 0.50  
 728: 78  5 73  0   77  5 72  0             446365.9475   0.0761  0.050   0.0761 0.50  
 729: 78  6 73  0   77  6 72  0             446365.9475   0.0761  0.050   0.0761 0.50  
--------------------------------------------------------------------------------

PARAMETERS IN FIT (values truncated and Nlines statistics):

        1000000         A_gs  /MHz         5434.14157(90)                      1
        2000000         B_gs  /MHz         5266.5895(11)                       2
        3000000         C_gs  /MHz         2674.06938(30)                      3
          20000        DJ_gs  /kHz            0.57677(29)                      4
         110000       DJK_gs  /kHz           -0.46122(61)                      5
         200000        DK_gs  /kHz            0.91781(92)                      6
        4010000        dJ_gs  /kHz            0.24459(15)                      7
        4100000        dK_gs  /kHz            0.35754(27)                      8
          30000        HJ_gs  /Hz           [ 0.0002128]                       9
         120000       HJK_gs  /Hz           [-0.0001237]                      10
         210000       HKJ_gs  /Hz           [-0.0012395]                      11
         300000        HK_gs  /Hz           [ 0.001578]                       12
        4020000        hJ_gs  /Hz           [ 0.0001061]                      13
        4110000       hJK_gs  /Hz           [ 0.000139]                       14
        4200000        hK_gs  /Hz           [ 0.0005379]                      15
              0         E_gs  /MHz          [ 0.]                             16

 MICROWAVE AVG =       -0.000041 MHz, IR AVG =        0.00000                 
 MICROWAVE RMS =        0.041176 MHz, IR RMS =        0.00000                 
 END OF ITERATION  1 OLD, NEW RMS ERROR=        0.82353         0.82353       

  distinct frequency lines in fit:   317
       distinct parameters of fit:     8

MICROWAVE       lines fitted       lines    lines      RMS      RMS ERROR    J range  Ka range    freq. range
            total   dv=0 dv.ne.0   UNFITTD  e>900
v"= 0        317    317      0        0      0       0.041170     0.82339    34  78    0  35   350197   446366
--------------------------------------------------------------------------------------------
total:       317    317      0        0      0       0.041170     0.82339

NOTE: the RMS values above are for Nlines statistics, but the 'total' values may differ slightly from
      those in the .FIT file since the o-c values for this evaluation are as rounded in the .FIT.


 PARAMETERS IN FIT WITH STANDARD ERRORS ON THOSE THAT ARE FITTED:
 (values rounded and degrees of freedom, Ndegf=Nlines-Nconst, statistics)

        1000000         A_gs  /MHz       5434.14157(75)                        1
        2000000         B_gs  /MHz       5266.58955(92)                        2
        3000000         C_gs  /MHz       2674.06939(25)                        3
          20000        DJ_gs  /kHz          0.57678(25)                        4
         110000       DJK_gs  /kHz         -0.46122(51)                        5
         200000        DK_gs  /kHz          0.91781(77)                        6
        4010000        dJ_gs  /kHz          0.24460(13)                        7
        4100000        dK_gs  /kHz          0.35755(23)                        8
          30000        HJ_gs  /Hz           [ 0.0002128]                       9
         120000       HJK_gs  /Hz           [-0.0001237]                      10
         210000       HKJ_gs  /Hz           [-0.0012395]                      11
         300000        HK_gs  /Hz           [ 0.001578]                       12
        4020000        hJ_gs  /Hz           [ 0.0001061]                      13
        4110000       hJK_gs  /Hz           [ 0.000139]                       14
        4200000        hK_gs  /Hz           [ 0.0005379]                      15
              0         E_gs  /MHz          [ 0.]                             16

 CORRELATION COEFFICIENTS, C.ij:

           A_gs     B_gs     C_gs     -DJ_gs   -DJK_gs  -DK_gs   -dJ_gs   -dK_gs  

A_gs        1.0000
B_gs       -0.3743   1.0000
C_gs       -0.1656  -0.3508   1.0000
-DJ_gs      0.6144  -0.9518   0.1916   1.0000
-DJK_gs    -0.4173   0.8739  -0.3630  -0.8314   1.0000
-DK_gs     -0.7879   0.3816   0.1698  -0.6032   0.1203   1.0000
-dJ_gs      0.5960  -0.9613   0.2689   0.9963  -0.8454  -0.5812   1.0000
-dK_gs      0.5041  -0.6762   0.1448   0.7752  -0.3308  -0.8368   0.7669   1.0000

 Mean value of |C.ij|, i.ne.j =   0.5529
 Mean value of  C.ij,  i.ne.j =  -0.0955


 Worst correlations, with absolute value greater than 0.9950:

     4010000  -dJ_gs    <->       20000  -DJ_gs        0.996332


 Worst fitted lines (obs-calc/error):

    25:   -1.9         45:    1.9        399:    1.9        411:    1.9
   451:    1.8         37:   -1.8        671:    1.8        691:    1.8
   722:    1.7        696:    1.7        649:   -1.7        663:    1.7
     7:   -1.7        680:    1.7         15:   -1.6         90:    1.6
   613:    1.6        489:   -1.6        651:   -1.6        676:   -1.5
   728:    1.5        655:   -1.5        611:   -1.5        154:    1.5
   445:    1.5        307:    1.5        688:   -1.5        316:    1.5
   135:   -1.5        641:    1.4         79:    1.4        392:    1.4
   657:   -1.4        637:   -1.4        493:   -1.4        619:    1.4
   206:   -1.4         77:   -1.4        401:    1.4        467:   -1.3
   343:    1.3        133:   -1.3        665:   -1.3        431:   -1.3
    26:   -1.3        130:   -1.3        557:    1.3        450:   -1.2
     9:   -1.2         84:    1.2

    25: 38 27 11  0   37 27 10  0             350815.1619  -0.0962  0.050
    45: 45 21 24  0   44 21 23  0             355559.6705   0.0960  0.050   0.0960 0.50
   399: 54 20 34  0   53 20 33  0             398266.4194   0.0946  0.050   0.0946 0.50
   411: 62 12 50  0   61 12 49  0             398277.7581   0.0936  0.050   0.0936 0.50
   451: 55 20 35  0   54 20 34  0             403605.7042  -0.0717  0.050   0.0902 0.16
    37: 47 19 28  0   46 19 27  0             355543.7362  -0.0438  0.050  -0.0898 0.23
   671: 51 29 22  0   50 29 21  0             430402.4878   0.0878  0.050   0.0878 0.50
   691: 48 35 14  0   47 35 13  0             441681.7776   0.0877  0.050
   722: 75  8 67  0   74  8 66  0             446359.0281   0.0867  0.050   0.0867 0.50
   696: 58 25 33  0   57 25 32  0             446322.5803   0.0866  0.050   0.0867 0.50
                                           _____________________________________
__________________________________________/ SPFIT output reformatted with PIFORM
