# Supplementary material for: Precise Semi-Experimental Equilibrium (r e SE) Structure of Pyridine from 32 Isotopologues: Accurate Assessment of the Effect of Nitrogen-Atom Substitution in Aromatic Rings
Source: J Phys Chem A. 2025 Nov 7;129(46):10737–50. doi: 10.1021/acs.jpca.5c07184 (PMC12641475; doi:10.1021/acs.jpca.5c07184)
Supplement: Supplementary file 2 [file jp5c07184_si_002.zip › Supplementary Information/LSF/pyridine-D34_A_I.res]

Pyridine    3,4-2H                                    Sat Apr 05 16:29:53 2025

-------------------------------------------------------------------------------------=========
                                              obs         o-c     error     blends     Notes
                                                                         o-c      wt
    / instead of : below denotes (o-c)>3*err
-------------------------------------------------------------------------------------=========
   1: 37 30  8  0   36 30  7  0             349923.2536  -0.0246  0.050               
   2: 37 30  7  0   36 30  6  0             350281.6443  -0.0157  0.050               
   3: 37 25 12  0   36 25 11  0             350581.9456   0.0388  0.050               
   4: 38 35  3  0   37 35  2  0             350652.2343   0.0080  0.050   0.0095 0.50  
   5: 38 35  4  0   37 35  3  0             350652.2343   0.0109  0.050   0.0095 0.50  
   6: 63  0 63  0   62  1 62  0             350750.8667   0.0012  0.050   0.0013 0.05  
   7: 63  0 63  0   62  0 62  0             350750.8667   0.0012  0.050   0.0013 0.45  
   8: 63  1 63  0   62  1 62  0             350750.8667   0.0012  0.050   0.0013 0.45  
   9: 63  1 63  0   62  0 62  0             350750.8667   0.0012  0.050   0.0013 0.05  
  10: 52 11 41  0   51 12 40  0             350756.2002   0.0305  0.050   0.0306 0.05  
  11: 52 11 41  0   51 11 40  0             350756.2002   0.0305  0.050   0.0306 0.45  
  12: 52 12 41  0   51 11 40  0             350756.2002   0.0305  0.050   0.0306 0.05  
  13: 52 12 41  0   51 12 40  0             350756.2002   0.0305  0.050   0.0306 0.45  
  14: 51 12 39  0   50 13 38  0             350759.4279  -0.0193  0.050  -0.0193 0.05  
  15: 51 12 39  0   50 12 38  0             350759.4279  -0.0193  0.050  -0.0193 0.45  
  16: 51 13 39  0   50 13 38  0             350759.4279  -0.0193  0.050  -0.0193 0.45  
  17: 51 13 39  0   50 12 38  0             350759.4279  -0.0193  0.050  -0.0193 0.05  
  18: 50 13 37  0   49 14 36  0             350764.7409  -0.0290  0.050  -0.0291 0.05  
  19: 50 13 37  0   49 13 36  0             350764.7409  -0.0290  0.050  -0.0291 0.45  
  20: 50 14 37  0   49 14 36  0             350764.7409  -0.0290  0.050  -0.0291 0.45  
  21: 50 14 37  0   49 13 36  0             350764.7409  -0.0290  0.050  -0.0291 0.05  
  22: 49 14 35  0   48 15 34  0             350772.9746  -0.0075  0.050  -0.0076 0.05  
  23: 49 14 35  0   48 14 34  0             350772.9746  -0.0075  0.050  -0.0076 0.45  
  24: 49 15 35  0   48 15 34  0             350772.9746  -0.0075  0.050  -0.0076 0.45  
  25: 49 15 35  0   48 14 34  0             350772.9746  -0.0075  0.050  -0.0076 0.05  
  26: 48 15 33  0   47 16 32  0             350785.2410  -0.0346  0.050  -0.0346 0.05  
  27: 48 15 33  0   47 15 32  0             350785.2410  -0.0346  0.050  -0.0346 0.45  
  28: 48 16 33  0   47 16 32  0             350785.2410  -0.0346  0.050  -0.0346 0.45  
  29: 48 16 33  0   47 15 32  0             350785.2410  -0.0346  0.050  -0.0346 0.05  
  30: 47 16 31  0   46 17 30  0             350803.3526  -0.0211  0.050  -0.0212 0.04  
  31: 47 16 31  0   46 16 30  0             350803.3526  -0.0211  0.050  -0.0212 0.46  
  32: 47 17 31  0   46 17 30  0             350803.3526  -0.0211  0.050  -0.0212 0.46  
  33: 47 17 31  0   46 16 30  0             350803.3526  -0.0211  0.050  -0.0212 0.04  
  34: 46 17 29  0   45 18 28  0             350829.7907  -0.0442  0.050  -0.0443 0.04  
  35: 46 17 29  0   45 17 28  0             350829.7907  -0.0442  0.050  -0.0443 0.46  
  36: 46 18 29  0   45 18 28  0             350829.7907  -0.0442  0.050  -0.0443 0.46  
  37: 46 18 29  0   45 17 28  0             350829.7907  -0.0442  0.050  -0.0443 0.04  
  38: 45 18 27  0   44 19 26  0             350868.5608  -0.0107  0.050  -0.0107 0.08  
  39: 45 18 27  0   44 18 26  0             350868.5608  -0.0107  0.050  -0.0107 0.84  
  40: 45 19 27  0   44 18 26  0             350868.5608  -0.0107  0.050  -0.0107 0.08  
  41: 44 19 25  0   43 20 24  0             350925.7647  -0.0070  0.050  -0.0071 0.04  
  42: 44 19 25  0   43 19 24  0             350925.7647  -0.0070  0.050  -0.0071 0.46  
  43: 44 20 25  0   43 20 24  0             350925.7647  -0.0070  0.050  -0.0071 0.46  
  44: 44 20 25  0   43 19 24  0             350925.7647  -0.0070  0.050  -0.0071 0.04  
  45: 43 20 23  0   42 21 22  0             351011.5650  -0.0645  0.050  -0.0646 0.04  
  46: 43 20 23  0   42 20 22  0             351011.5650  -0.0645  0.050  -0.0646 0.46  
  47: 43 21 23  0   42 20 22  0             351011.5650  -0.0645  0.050  -0.0646 0.04  
  48: 43 21 23  0   42 21 22  0             351011.5650  -0.0645  0.050  -0.0646 0.46  
  49: 42 21 21  0   41 22 20  0             351143.7729  -0.0272  0.050  -0.0272 0.04  
  50: 42 21 21  0   41 21 20  0             351143.7729  -0.0272  0.050  -0.0272 0.46  
  51: 42 22 21  0   41 21 20  0             351143.7729  -0.0272  0.050  -0.0272 0.04  
  52: 42 22 21  0   41 22 20  0             351143.7729  -0.0272  0.050  -0.0272 0.46  
  53: 41 22 19  0   40 23 18  0             351354.9016  -0.0163  0.050  -0.0173 0.04  
  54: 41 22 19  0   40 22 18  0             351354.9016  -0.0180  0.050  -0.0173 0.46  
  55: 41 23 19  0   40 23 18  0             351354.9016  -0.0165  0.050  -0.0173 0.46  
  56: 41 23 19  0   40 22 18  0             351354.9016  -0.0182  0.050  -0.0173 0.04  
  57: 40 23 17  0   39 24 16  0             351711.0261   0.1102  0.050  -0.0188 0.04  
  58: 40 23 17  0   39 23 16  0             351711.0261  -0.1156  0.050  -0.0188 0.46  
  59: 40 24 17  0   39 24 16  0             351711.0261   0.0780  0.050  -0.0188 0.46  
  60: 40 24 17  0   39 23 16  0             351711.0261  -0.1478  0.050  -0.0188 0.04  
  61: 30 23  7  0   29 21  8  0             352142.5168  -0.0141  0.050               
  62: 31 29  2  0   30 28  3  0             352239.2215   0.0381  0.050               
  63: 38 34  4  0   37 34  3  0             352254.9938  -0.0949  0.050  -0.0573 0.50  
  64: 38 34  5  0   37 34  4  0             352254.9938  -0.0197  0.050  -0.0573 0.50  
  65: 39 24 15  0   38 24 14  0             352374.0440  -0.0225  0.050               
  66: 37 29  9  0   36 29  8  0             352674.0612  -0.0245  0.050               
  67: 37 27 11  0   36 27 10  0             352751.2247   0.0033  0.050               
  68: 38 26 13  0   37 26 12  0             353461.1596   0.0138  0.050               
  69: 28 19  9  0   27 17 10  0             353562.6530  -0.0651  0.050               
  70: 38 33  5  0   37 33  4  0             354103.0150  -0.0860  0.050               
  71: 38 25 13  0   37 25 12  0             354130.5751  -0.0169  0.050               
  72: 37 28 10  0   36 28  9  0             354221.5176   0.0203  0.050               
  73: 31 30  1  0   30 29  2  0             354681.4343   0.0201  0.050   0.0206 0.50  
  74: 31 30  2  0   30 29  1  0             354681.4343   0.0210  0.050   0.0206 0.50  
  75: 37 29  8  0   36 29  7  0             355092.1252   0.0775  0.050               
  76: 36 27  9  0   35 27  8  0             355408.0154   0.0171  0.050               
  77: 64  0 64  0   63  1 63  0             356271.3390  -0.0005  0.050  -0.0005 0.05  
  78: 64  0 64  0   63  0 63  0             356271.3390  -0.0005  0.050  -0.0005 0.45  
  79: 64  1 64  0   63  1 63  0             356271.3390  -0.0005  0.050  -0.0005 0.45  
  80: 64  1 64  0   63  0 63  0             356271.3390  -0.0005  0.050  -0.0005 0.05  
  81: 52 12 40  0   51 13 39  0             356278.2031  -0.0287  0.050  -0.0287 0.05  
  82: 52 12 40  0   51 12 39  0             356278.2031  -0.0287  0.050  -0.0287 0.45  
  83: 52 13 40  0   51 13 39  0             356278.2031  -0.0287  0.050  -0.0287 0.45  
  84: 52 13 40  0   51 12 39  0             356278.2031  -0.0287  0.050  -0.0287 0.05  
  85: 51 13 38  0   50 14 37  0             356282.9318  -0.0213  0.050  -0.0213 0.05  
  86: 51 13 38  0   50 13 37  0             356282.9318  -0.0213  0.050  -0.0213 0.45  
  87: 51 14 38  0   50 14 37  0             356282.9318  -0.0213  0.050  -0.0213 0.45  
  88: 51 14 38  0   50 13 37  0             356282.9318  -0.0213  0.050  -0.0213 0.05  
  89: 50 14 36  0   49 15 35  0             356290.2988  -0.0227  0.050  -0.0228 0.05  
  90: 50 14 36  0   49 14 35  0             356290.2988  -0.0227  0.050  -0.0228 0.45  
  91: 50 15 36  0   49 15 35  0             356290.2988  -0.0227  0.050  -0.0228 0.45  
  92: 50 15 36  0   49 14 35  0             356290.2988  -0.0227  0.050  -0.0228 0.05  
  93: 49 15 34  0   48 16 33  0             356301.3917  -0.0156  0.050  -0.0157 0.05  
  94: 49 15 34  0   48 15 33  0             356301.3917  -0.0156  0.050  -0.0157 0.48  
  95: 49 16 34  0   48 16 33  0             356301.3917  -0.0156  0.050  -0.0157 0.48  
  96: 48 16 32  0   47 17 31  0             356317.7418   0.0015  0.050   0.0015 0.04  
  97: 48 16 32  0   47 16 31  0             356317.7418   0.0015  0.050   0.0015 0.46  
  98: 48 17 32  0   47 17 31  0             356317.7418   0.0015  0.050   0.0015 0.46  
  99: 48 17 32  0   47 16 31  0             356317.7418   0.0015  0.050   0.0015 0.04  
 100: 47 17 30  0   46 18 29  0             356341.5494  -0.0124  0.050  -0.0125 0.04  
 101: 47 17 30  0   46 17 29  0             356341.5494  -0.0124  0.050  -0.0125 0.46  
 102: 47 18 30  0   46 18 29  0             356341.5494  -0.0124  0.050  -0.0125 0.46  
 103: 47 18 30  0   46 17 29  0             356341.5494  -0.0124  0.050  -0.0125 0.04  
 104: 46 18 28  0   45 19 27  0             356376.2460  -0.0030  0.050  -0.0030 0.08  
 105: 46 19 28  0   45 19 27  0             356376.2460  -0.0030  0.050  -0.0030 0.84  
 106: 46 19 28  0   45 18 27  0             356376.2460  -0.0030  0.050  -0.0030 0.08  
 107: 45 19 26  0   44 20 25  0             356427.0583   0.0051  0.050   0.0051 0.04  
 108: 45 19 26  0   44 19 25  0             356427.0583   0.0051  0.050   0.0051 0.46  
 109: 45 20 26  0   44 20 25  0             356427.0583   0.0051  0.050   0.0051 0.46  
 110: 45 20 26  0   44 19 25  0             356427.0583   0.0051  0.050   0.0051 0.04  
 111: 44 20 24  0   43 21 23  0             356502.4348  -0.0151  0.050  -0.0151 0.08  
 112: 44 21 24  0   43 21 23  0             356502.4348  -0.0151  0.050  -0.0151 0.85  
 113: 44 21 24  0   43 20 23  0             356502.4348  -0.0151  0.050  -0.0151 0.08  
 114: 43 21 22  0   42 22 21  0             356616.7313  -0.0222  0.050  -0.0222 0.04  
 115: 43 21 22  0   42 21 21  0             356616.7313  -0.0222  0.050  -0.0222 0.46  
 116: 43 22 22  0   42 21 21  0             356616.7313  -0.0222  0.050  -0.0222 0.04  
 117: 43 22 22  0   42 22 21  0             356616.7313  -0.0222  0.050  -0.0222 0.46  
 118: 42 22 20  0   41 23 19  0             356795.5826   0.0086  0.050   0.0086 0.07  
 119: 42 23 20  0   41 23 19  0             356795.5826   0.0086  0.050   0.0086 0.86  
 120: 42 23 20  0   41 22 19  0             356795.5826   0.0084  0.050   0.0086 0.07  
 121: 41 23 18  0   40 24 17  0             357088.4351   0.0139  0.050  -0.0043 0.04  
 122: 41 23 18  0   40 23 17  0             357088.4351  -0.0181  0.050  -0.0043 0.46  
 123: 41 24 18  0   40 24 17  0             357088.4351   0.0096  0.050  -0.0043 0.46  
 124: 41 24 18  0   40 23 17  0             357088.4351  -0.0225  0.050  -0.0043 0.04  
 125: 31 31  0  0   30 30  1  0             357113.4155  -0.0481  0.050  -0.0482 0.50  
 126: 31 31  1  0   30 30  0  0             357113.4155  -0.0481  0.050  -0.0482 0.50  
 127: 36 26 10  0   35 26  9  0             357333.2863  -0.0024  0.050               
 128: 40 25 16  0   39 25 15  0             357601.4371  -0.0191  0.050               
 129: 40 24 16  0   39 24 15  0             357604.1839   0.0267  0.050               
 130: 39 37  2  0   38 37  1  0             358346.9068   0.0571  0.050   0.0572 0.50  
 131: 39 37  3  0   38 37  2  0             358346.9068   0.0572  0.050   0.0572 0.50  
 132: 27 16 11  0   26 15 12  0             358518.8872   0.1626  0.050  -0.0467 0.11  
 133: 27 16 11  0   26 14 12  0             358518.8872  -0.0719  0.050  -0.0467 0.89  
 134: 27 17 11  0   26 15 12  0             358528.5430   0.0766  0.050   0.0514 0.89  
 135: 27 17 11  0   26 14 12  0             358528.5430  -0.1579  0.050   0.0514 0.11  
 136: 39 26 14  0   38 26 13  0             358547.4015   0.0029  0.050               
 137: 39 25 14  0   38 25 13  0             358700.7280  -0.0216  0.050               
 138: 28 24  5  0   27 22  6  0             358709.3341   0.0080  0.050               
 139: 38 31  8  0   37 31  7  0             358852.6503   0.0001  0.050               
 140: 38 31  7  0   37 31  6  0             359065.1288   0.0265  0.050               
 141: 38 27 12  0   37 27 11  0             359335.9347   0.0156  0.050               
 142: 39 36  3  0   38 36  2  0             359749.5231   0.0054  0.050   0.0062 0.50  
 143: 39 36  4  0   38 36  3  0             359749.5231   0.0068  0.050   0.0062 0.50  
 144: 26 13 13  0   25 12 14  0             360145.4129  -0.0573  0.050  -0.0625 0.06  
 145: 26 13 13  0   25 11 14  0             360145.4129  -0.0574  0.050  -0.0625 0.44  
 146: 26 14 13  0   25 12 14  0             360145.4129  -0.0675  0.050  -0.0625 0.44  
 147: 26 14 13  0   25 11 14  0             360145.4129  -0.0676  0.050  -0.0625 0.06  
 148: 29 23  7  0   28 21  8  0             360778.7852   0.0149  0.050               
 149: 39 35  4  0   38 35  3  0             361332.9135   0.0092  0.050   0.0282 0.50  
 150: 39 35  5  0   38 35  4  0             361332.9135   0.0471  0.050   0.0282 0.50  
 151: 37 26 11  0   36 26 10  0             361455.7483   0.0910  0.050               
 152: 65  0 65  0   64  1 64  0             361791.6634  -0.0028  0.050  -0.0029 0.05  
 153: 65  0 65  0   64  0 64  0             361791.6634  -0.0028  0.050  -0.0029 0.45  
 154: 65  1 65  0   64  1 64  0             361791.6634  -0.0028  0.050  -0.0029 0.45  
 155: 65  1 65  0   64  0 64  0             361791.6634  -0.0028  0.050  -0.0029 0.05  
 156: 55 10 45  0   54 11 44  0             361793.1653  -0.1267  0.050  -0.0559 0.01  
 157: 55 10 45  0   54 10 44  0             361793.1653  -0.1267  0.050  -0.0559 0.10  
 158: 55 11 45  0   54 11 44  0             361793.1653  -0.1267  0.050  -0.0559 0.10  
 159: 55 11 45  0   54 10 44  0             361793.1653  -0.1267  0.050  -0.0559 0.01  
 160: 56  9 47  0   55 10 46  0             361793.1653   0.2652  0.050  -0.0559 0.01  
 161: 56  9 47  0   55  9 46  0             361793.1653   0.2652  0.050  -0.0559 0.10  
 162: 56 10 47  0   55  9 46  0             361793.1653   0.2652  0.050  -0.0559 0.01  
 163: 57  8 49  0   56  9 48  0             361793.1653   0.1338  0.050  -0.0559 0.01  
 164: 57  8 49  0   56  8 48  0             361793.1653   0.1338  0.050  -0.0559 0.11  
 165: 57  9 49  0   56  8 48  0             361793.1653   0.1338  0.050  -0.0559 0.01  
 166: 58  7 51  0   57  8 50  0             361793.1653  -0.2838  0.050  -0.0559 0.01  
 167: 58  7 51  0   57  7 50  0             361793.1653  -0.2838  0.050  -0.0559 0.11  
 168: 58  8 51  0   57  8 50  0             361793.1653  -0.2838  0.050  -0.0559 0.11  
 169: 58  8 51  0   57  7 50  0             361793.1653  -0.2838  0.050  -0.0559 0.01  
 170: 64  1 63  0   63  2 62  0             361793.1653  -0.0350  0.050  -0.0559 0.01  
 171: 64  1 63  0   63  1 62  0             361793.1653  -0.0350  0.050  -0.0559 0.13  
 172: 64  2 63  0   63  2 62  0             361793.1653  -0.0350  0.050  -0.0559 0.13  
 173: 64  2 63  0   63  1 62  0             361793.1653  -0.0350  0.050  -0.0559 0.01  
 174: 53 12 41  0   52 13 40  0             361796.9681   0.0279  0.050   0.0280 0.05  
 175: 53 12 41  0   52 12 40  0             361796.9681   0.0279  0.050   0.0280 0.45  
 176: 53 13 41  0   52 13 40  0             361796.9681   0.0279  0.050   0.0280 0.45  
 177: 53 13 41  0   52 12 40  0             361796.9681   0.0279  0.050   0.0280 0.05  
 178: 52 13 39  0   51 14 38  0             361801.1107   0.0075  0.050   0.0076 0.05  
 179: 52 13 39  0   51 13 38  0             361801.1107   0.0075  0.050   0.0076 0.45  
 180: 52 14 39  0   51 14 38  0             361801.1107   0.0075  0.050   0.0076 0.45  
 181: 52 14 39  0   51 13 38  0             361801.1107   0.0075  0.050   0.0076 0.05  
 182: 51 14 37  0   50 15 36  0             361807.7009   0.0044  0.050   0.0045 0.05  
 183: 51 14 37  0   50 14 36  0             361807.7009   0.0044  0.050   0.0045 0.45  
 184: 51 15 37  0   50 15 36  0             361807.7009   0.0044  0.050   0.0045 0.45  
 185: 51 15 37  0   50 14 36  0             361807.7009   0.0044  0.050   0.0045 0.05  
 186: 50 15 35  0   49 16 34  0             361817.6796  -0.0059  0.050  -0.0060 0.08  
 187: 50 16 35  0   49 16 34  0             361817.6796  -0.0059  0.050  -0.0060 0.83  
 188: 50 16 35  0   49 15 34  0             361817.6796  -0.0059  0.050  -0.0060 0.08  
 189: 49 16 33  0   48 17 32  0             361832.4525   0.0176  0.050   0.0177 0.04  
 190: 49 16 33  0   48 16 32  0             361832.4525   0.0176  0.050   0.0177 0.46  
 191: 49 17 33  0   48 17 32  0             361832.4525   0.0176  0.050   0.0177 0.46  
 192: 49 17 33  0   48 16 32  0             361832.4525   0.0176  0.050   0.0177 0.04  
 193: 48 17 31  0   47 18 30  0             361853.9522   0.0335  0.050   0.0335 0.04  
 194: 48 17 31  0   47 17 30  0             361853.9522   0.0335  0.050   0.0335 0.46  
 195: 48 18 31  0   47 18 30  0             361853.9522   0.0335  0.050   0.0335 0.46  
 196: 48 18 31  0   47 17 30  0             361853.9522   0.0335  0.050   0.0335 0.04  
 197: 47 18 29  0   46 19 28  0             361885.0986   0.0275  0.050   0.0275 0.04  
 198: 47 18 29  0   46 18 28  0             361885.0986   0.0275  0.050   0.0275 0.46  
 199: 47 19 29  0   46 19 28  0             361885.0986   0.0275  0.050   0.0275 0.46  
 200: 47 19 29  0   46 18 28  0             361885.0986   0.0275  0.050   0.0275 0.04  
 201: 46 19 27  0   45 20 26  0             361930.3694  -0.0130  0.050  -0.0131 0.04  
 202: 46 19 27  0   45 19 26  0             361930.3694  -0.0130  0.050  -0.0131 0.46  
 203: 46 20 27  0   45 20 26  0             361930.3694  -0.0130  0.050  -0.0131 0.46  
 204: 46 20 27  0   45 19 26  0             361930.3694  -0.0130  0.050  -0.0131 0.04  
 205: 45 20 25  0   44 21 24  0             361996.9820   0.0165  0.050   0.0165 0.08  
 206: 45 21 25  0   44 21 24  0             361996.9820   0.0165  0.050   0.0165 0.85  
 207: 45 21 25  0   44 20 24  0             361996.9820   0.0165  0.050   0.0165 0.08  
 208: 44 21 23  0   43 22 22  0             362096.5668   0.0043  0.050   0.0043 0.04  
 209: 44 21 23  0   43 21 22  0             362096.5668   0.0043  0.050   0.0043 0.46  
 210: 44 22 23  0   43 21 22  0             362096.5668   0.0043  0.050   0.0043 0.04  
 211: 44 22 23  0   43 22 22  0             362096.5668   0.0043  0.050   0.0043 0.46  
 212: 43 22 21  0   42 23 20  0             362249.6216   0.0376  0.050   0.0376 0.04  
 213: 43 22 21  0   42 22 20  0             362249.6216   0.0376  0.050   0.0376 0.46  
 214: 43 23 21  0   42 23 20  0             362249.6216   0.0376  0.050   0.0376 0.46  
 215: 43 23 21  0   42 22 20  0             362249.6216   0.0376  0.050   0.0376 0.04  
 216: 42 23 19  0   41 23 18  0             362493.9945  -0.0012  0.050   0.0006 0.46  
 217: 42 23 19  0   41 24 18  0             362493.9945   0.0030  0.050   0.0006 0.04  
 218: 42 24 19  0   41 23 18  0             362493.9945  -0.0017  0.050   0.0006 0.04  
 219: 42 24 19  0   41 24 18  0             362493.9945   0.0025  0.050   0.0006 0.46  
 220: 29 20  9  0   28 18 10  0             362697.0517  -0.0836  0.050               
 221: 38 26 12  0   37 26 11  0             363091.5714   0.0276  0.050               
 222: 39 34  5  0   38 34  4  0             363147.3534  -0.4036  0.050  -0.0273 0.50  
 223: 39 34  6  0   38 34  5  0             363147.3534   0.3490  0.050  -0.0273 0.50  
 224: 38 28 11  0   37 28 10  0             363243.6974  -0.0082  0.050               
 225: 37 28  9  0   36 28  8  0             363260.5959   0.0031  0.050               
 226: 38 30  8  0   37 30  7  0             363275.4175  -0.0358  0.050               
 227: 40 26 15  0   39 26 14  0             363660.3326   0.0224  0.050               
 228: 40 25 15  0   39 25 14  0             363691.2113   0.0126  0.050               
 229: 38 29 10  0   37 29  9  0             363789.0976  -0.0209  0.050               
 230: 39 27 13  0   38 27 12  0             364833.3347   0.0236  0.050               
 231: 31 24  7  0   30 22  8  0             365261.1526   0.0413  0.050               
 232: 39 33  6  0   38 33  5  0             365277.4450  -0.0159  0.050               
 233: 29 24  6  0   28 22  7  0             365607.8752   0.0178  0.050               
 234: 39 26 13  0   38 26 12  0             365975.7518   0.0212  0.050               
 235: 26 12 14  0   25 11 15  0             366032.9443   0.0182  0.050   0.0181 0.06  
 236: 26 12 14  0   25 10 15  0             366032.9443   0.0182  0.050   0.0181 0.44  
 237: 26 13 14  0   25 11 15  0             366032.9443   0.0178  0.050   0.0181 0.44  
 238: 26 13 14  0   25 10 15  0             366032.9443   0.0178  0.050   0.0181 0.06  
 239: 31 23  8  0   30 21  9  0             366089.7979   0.0197  0.050               
 240: 40 39  1  0   39 39  0  0             366203.3059   0.0206  0.050   0.0206 0.50  
 241: 40 39  2  0   39 39  1  0             366203.3059   0.0206  0.050   0.0206 0.50  
 242: 79 13 66  0   79 13 67  0             366605.7843  -0.0725  0.050  -0.0725 0.44  
 243: 79 13 66  0   79 12 67  0             366605.7843  -0.0725  0.050  -0.0725 0.06  
 244: 79 14 66  0   79 12 67  0             366605.7843  -0.0725  0.050  -0.0725 0.44  
 245: 79 14 66  0   79 13 67  0             366605.7843  -0.0725  0.050  -0.0725 0.06  
 246: 25  9 16  0   24  8 17  0             366697.3022  -0.0107  0.050  -0.0108 0.06  
 247: 25  9 16  0   24  7 17  0             366697.3022  -0.0107  0.050  -0.0108 0.44  
 248: 25 10 16  0   24  8 17  0             366697.3022  -0.0107  0.050  -0.0108 0.44  
 249: 25 10 16  0   24  7 17  0             366697.3022  -0.0107  0.050  -0.0108 0.06  
 250: 77 11 66  0   77 11 67  0             366754.9143   0.0389  0.050   0.0389 0.44  
 251: 77 11 66  0   77 10 67  0             366754.9143   0.0389  0.050   0.0389 0.06  
 252: 77 12 66  0   77 11 67  0             366754.9143   0.0389  0.050   0.0389 0.06  
 253: 77 12 66  0   77 10 67  0             366754.9143   0.0389  0.050   0.0389 0.44  
 254: 76 10 66  0   76 10 67  0             366826.6048  -0.0286  0.050  -0.0287 0.44  
 255: 76 10 66  0   76  9 67  0             366826.6048  -0.0286  0.050  -0.0287 0.06  
 256: 76 11 66  0   76 10 67  0             366826.6048  -0.0286  0.050  -0.0287 0.06  
 257: 76 11 66  0   76  9 67  0             366826.6048  -0.0286  0.050  -0.0287 0.44  
 258: 75  9 66  0   75  9 67  0             366896.6122   0.0082  0.050   0.0082 0.44  
 259: 75  9 66  0   75  8 67  0             366896.6122   0.0082  0.050   0.0082 0.06  
 260: 75 10 66  0   75  9 67  0             366896.6122   0.0082  0.050   0.0082 0.06  
 261: 75 10 66  0   75  8 67  0             366896.6122   0.0082  0.050   0.0082 0.44  
 262: 74  8 66  0   74  8 67  0             366964.8324   0.0114  0.050   0.0114 0.44  
 263: 74  8 66  0   74  7 67  0             366964.8324   0.0114  0.050   0.0114 0.06  
 264: 74  9 66  0   74  8 67  0             366964.8324   0.0114  0.050   0.0114 0.06  
 265: 74  9 66  0   74  7 67  0             366964.8324   0.0114  0.050   0.0114 0.44  
 266: 73  7 66  0   73  7 67  0             367031.3099  -0.0082  0.050  -0.0083 0.44  
 267: 73  7 66  0   73  6 67  0             367031.3099  -0.0082  0.050  -0.0083 0.06  
 268: 73  8 66  0   73  7 67  0             367031.3099  -0.0082  0.050  -0.0083 0.06  
 269: 73  8 66  0   73  6 67  0             367031.3099  -0.0082  0.050  -0.0083 0.44  
 270: 72  6 66  0   72  6 67  0             367096.1741   0.0454  0.050   0.0454 0.44  
 271: 72  6 66  0   72  5 67  0             367096.1741   0.0454  0.050   0.0454 0.06  
 272: 72  7 66  0   72  6 67  0             367096.1741   0.0454  0.050   0.0454 0.06  
 273: 72  7 66  0   72  5 67  0             367096.1741   0.0454  0.050   0.0454 0.44  
 274: 71  5 66  0   71  5 67  0             367159.2551  -0.0301  0.050  -0.0301 0.44  
 275: 71  5 66  0   71  4 67  0             367159.2551  -0.0301  0.050  -0.0301 0.06  
 276: 71  6 66  0   71  5 67  0             367159.2551  -0.0301  0.050  -0.0301 0.06  
 277: 71  6 66  0   71  4 67  0             367159.2551  -0.0301  0.050  -0.0301 0.44  
 278: 70  4 66  0   70  4 67  0             367220.8086  -0.0112  0.050  -0.0113 0.44  
 279: 70  4 66  0   70  3 67  0             367220.8086  -0.0112  0.050  -0.0113 0.06  
 280: 70  5 66  0   70  4 67  0             367220.8086  -0.0112  0.050  -0.0113 0.06  
 281: 70  5 66  0   70  3 67  0             367220.8086  -0.0112  0.050  -0.0113 0.44  
 282: 66  0 66  0   65  1 65  0             367311.8439   0.0006  0.050   0.0006 0.05  
 283: 66  0 66  0   65  0 65  0             367311.8439   0.0006  0.050   0.0006 0.45  
 284: 66  1 66  0   65  1 65  0             367311.8439   0.0006  0.050   0.0006 0.45  
 285: 66  1 66  0   65  0 65  0             367311.8439   0.0006  0.050   0.0006 0.05  
 286: 56 10 46  0   55 11 45  0             367312.5338  -0.0567  0.050  -0.0450 0.02  
 287: 56 10 46  0   55 10 45  0             367312.5338  -0.0567  0.050  -0.0450 0.15  
 288: 56 11 46  0   55 11 45  0             367312.5338  -0.0567  0.050  -0.0450 0.15  
 289: 56 11 46  0   55 10 45  0             367312.5338  -0.0567  0.050  -0.0450 0.02  
 290: 57  9 48  0   56 10 47  0             367312.5338   0.1135  0.050  -0.0450 0.02  
 291: 57  9 48  0   56  9 47  0             367312.5338   0.1135  0.050  -0.0450 0.15  
 292: 57 10 48  0   56 10 47  0             367312.5338   0.1135  0.050  -0.0450 0.15  
 293: 57 10 48  0   56  9 47  0             367312.5338   0.1135  0.050  -0.0450 0.02  
 294: 58  8 50  0   57  9 49  0             367312.5338  -0.1891  0.050  -0.0450 0.02  
 295: 58  8 50  0   57  8 49  0             367312.5338  -0.1891  0.050  -0.0450 0.15  
 296: 58  9 50  0   57  9 49  0             367312.5338  -0.1891  0.050  -0.0450 0.15  
 297: 58  9 50  0   57  8 49  0             367312.5338  -0.1891  0.050  -0.0450 0.02  
 298: 55 11 44  0   54 12 43  0             367313.4162  -0.1006  0.050   0.0336 0.01  
 299: 55 11 44  0   54 11 43  0             367313.4162  -0.1006  0.050   0.0336 0.14  
 300: 55 12 44  0   54 12 43  0             367313.4162  -0.1006  0.050   0.0336 0.14  
 301: 55 12 44  0   54 11 43  0             367313.4162  -0.1006  0.050   0.0336 0.01  
 302: 59  7 52  0   58  8 51  0             367313.4162   0.1422  0.050   0.0336 0.02  
 303: 59  7 52  0   58  7 51  0             367313.4162   0.1422  0.050   0.0336 0.15  
 304: 59  8 52  0   58  8 51  0             367313.4162   0.1422  0.050   0.0336 0.15  
 305: 59  8 52  0   58  7 51  0             367313.4162   0.1422  0.050   0.0336 0.02  
 306: 65  1 64  0   64  2 63  0             367313.4162   0.0466  0.050   0.0336 0.02  
 307: 65  1 64  0   64  1 63  0             367313.4162   0.0466  0.050   0.0336 0.17  
 308: 65  2 64  0   64  2 63  0             367313.4162   0.0466  0.050   0.0336 0.17  
 309: 65  2 64  0   64  1 63  0             367313.4162   0.0466  0.050   0.0336 0.02  
 310: 61  5 56  0   60  6 55  0             367314.5926   0.1702  0.050   0.0667 0.01  
 311: 61  5 56  0   60  5 55  0             367314.5926   0.1702  0.050   0.0667 0.12  
 312: 61  6 56  0   60  6 55  0             367314.5926   0.1702  0.050   0.0667 0.12  
 313: 61  6 56  0   60  5 55  0             367314.5926   0.1702  0.050   0.0667 0.01  
 314: 62  4 58  0   61  5 57  0             367314.5926  -0.1478  0.050   0.0667 0.01  
 315: 62  4 58  0   61  4 57  0             367314.5926  -0.1478  0.050   0.0667 0.13  
 316: 62  5 58  0   61  5 57  0             367314.5926  -0.1478  0.050   0.0667 0.13  
 317: 62  5 58  0   61  4 57  0             367314.5926  -0.1478  0.050   0.0667 0.01  
 318: 63  3 60  0   62  4 59  0             367314.5926  -0.1417  0.050   0.0667 0.01  
 319: 63  3 60  0   62  3 59  0             367314.5926  -0.1417  0.050   0.0667 0.13  
 320: 63  4 60  0   62  3 59  0             367314.5926  -0.1417  0.050   0.0667 0.01  
 321: 64  2 62  0   63  3 61  0             367314.5926   0.2859  0.050   0.0667 0.01  
 322: 64  2 62  0   63  2 61  0             367314.5926   0.2859  0.050   0.0667 0.13  
 323: 64  3 62  0   63  3 61  0             367314.5926   0.2859  0.050   0.0667 0.13  
 324: 64  3 62  0   63  2 61  0             367314.5926   0.2859  0.050   0.0667 0.01  
 325: 53 13 40  0   52 14 39  0             367319.2067   0.0012  0.050   0.0013 0.05  
 326: 53 13 40  0   52 13 39  0             367319.2067   0.0012  0.050   0.0013 0.45  
 327: 53 14 40  0   52 14 39  0             367319.2067   0.0012  0.050   0.0013 0.45  
 328: 53 14 40  0   52 13 39  0             367319.2067   0.0012  0.050   0.0013 0.05  
 329: 52 14 38  0   51 15 37  0             367325.0871   0.0032  0.050   0.0032 0.05  
 330: 52 14 38  0   51 14 37  0             367325.0871   0.0032  0.050   0.0032 0.45  
 331: 52 15 38  0   51 15 37  0             367325.0871   0.0032  0.050   0.0032 0.45  
 332: 52 15 38  0   51 14 37  0             367325.0871   0.0032  0.050   0.0032 0.05  
 333: 51 15 36  0   50 16 35  0             367334.0710  -0.0014  0.050  -0.0015 0.05  
 334: 51 15 36  0   50 15 35  0             367334.0710  -0.0014  0.050  -0.0015 0.45  
 335: 51 16 36  0   50 16 35  0             367334.0710  -0.0014  0.050  -0.0015 0.45  
 336: 51 16 36  0   50 15 35  0             367334.0710  -0.0014  0.050  -0.0015 0.05  
 337: 50 16 34  0   49 17 33  0             367347.3754  -0.0181  0.050  -0.0182 0.05  
 338: 50 16 34  0   49 16 33  0             367347.3754  -0.0181  0.050  -0.0182 0.45  
 339: 50 17 34  0   49 17 33  0             367347.3754  -0.0181  0.050  -0.0182 0.45  
 340: 50 17 34  0   49 16 33  0             367347.3754  -0.0181  0.050  -0.0182 0.05  
 341: 49 17 32  0   48 18 31  0             367366.8007   0.0050  0.050   0.0051 0.04  
 342: 49 17 32  0   48 17 31  0             367366.8007   0.0050  0.050   0.0051 0.46  
 343: 49 18 32  0   48 18 31  0             367366.8007   0.0050  0.050   0.0051 0.46  
 344: 49 18 32  0   48 17 31  0             367366.8007   0.0050  0.050   0.0051 0.04  
 345: 48 18 30  0   47 19 29  0             367394.8119  -0.0308  0.050  -0.0309 0.04  
 346: 48 18 30  0   47 18 29  0             367394.8119  -0.0308  0.050  -0.0309 0.46  
 347: 48 19 30  0   47 19 29  0             367394.8119  -0.0308  0.050  -0.0309 0.46  
 348: 48 19 30  0   47 18 29  0             367394.8119  -0.0308  0.050  -0.0309 0.04  
 349: 47 19 28  0   46 20 27  0             367435.4077   0.0059  0.050   0.0060 0.04  
 350: 47 19 28  0   46 19 27  0             367435.4077   0.0059  0.050   0.0060 0.46  
 351: 47 20 28  0   46 20 27  0             367435.4077   0.0059  0.050   0.0060 0.46  
 352: 47 20 28  0   46 19 27  0             367435.4077   0.0059  0.050   0.0060 0.04  
 353: 46 20 26  0   45 21 25  0             367494.4723  -0.0201  0.050  -0.0201 0.08  
 354: 46 21 26  0   45 21 25  0             367494.4723  -0.0201  0.050  -0.0201 0.84  
 355: 46 21 26  0   45 20 25  0             367494.4723  -0.0201  0.050  -0.0201 0.08  
 356: 45 21 24  0   44 22 23  0             367581.8492   0.0000  0.050   0.0001 0.08  
 357: 45 21 24  0   44 21 23  0             367581.8492   0.0000  0.050   0.0001 0.85  
 358: 45 22 24  0   44 21 23  0             367581.8492   0.0000  0.050   0.0001 0.08  
 359: 44 22 22  0   43 23 21  0             367713.9509  -0.0100  0.050  -0.0100 0.04  
 360: 44 22 22  0   43 22 21  0             367713.9509  -0.0100  0.050  -0.0100 0.46  
 361: 44 23 22  0   43 23 21  0             367713.9509  -0.0100  0.050  -0.0100 0.46  
 362: 44 23 22  0   43 22 21  0             367713.9509  -0.0100  0.050  -0.0100 0.04  
 363: 39 32  8  0   38 32  7  0             367782.5946   0.0249  0.050               
 364: 39 32  7  0   38 32  6  0             367906.5886  -0.0089  0.050               
 365: 43 23 20  0   42 24 19  0             367920.4902   0.0135  0.050   0.0133 0.04  
 366: 43 23 20  0   42 23 19  0             367920.4902   0.0130  0.050   0.0133 0.46  
 367: 43 24 20  0   42 24 19  0             367920.4902   0.0135  0.050   0.0133 0.46  
 368: 43 24 20  0   42 23 19  0             367920.4902   0.0129  0.050   0.0133 0.04  
 369: 37 27 10  0   36 27  9  0             367999.4335  -0.0575  0.050               
 370: 42 24 18  0   41 25 17  0             368259.2560   0.0562  0.050   0.0134 0.04  
 371: 42 24 18  0   41 24 17  0             368259.2560  -0.0189  0.050   0.0134 0.46  
 372: 42 25 18  0   41 25 17  0             368259.2560   0.0457  0.050   0.0134 0.46  
 373: 42 25 18  0   41 24 17  0             368259.2560  -0.0294  0.050   0.0134 0.04  
 374: 41 26 16  0   40 26 15  0             368855.1166   0.0196  0.050               
 375: 28 17 11  0   27 15 12  0             369018.8373  -0.0132  0.050               
 376: 40 27 14  0   39 27 13  0             369929.3958   0.0017  0.050               
 377: 40 26 14  0   39 26 13  0             370209.8023   0.0099  0.050               
 378: 39 28 12  0   38 28 11  0             370396.9757   0.0091  0.050               
 379: 40 36  4  0   39 36  3  0             370412.4614  -0.0064  0.050   0.0031 0.50  
 380: 40 36  5  0   39 36  4  0             370412.4614   0.0125  0.050   0.0031 0.50  
 381: 39 31  9  0   38 31  8  0             370656.0570   0.0034  0.050               
 382: 38 29  9  0   37 29  8  0             370820.5292  -0.0061  0.050               
 383: 27 14 13  0   26 13 14  0             370893.3778   0.0233  0.050   0.0230 0.11  
 384: 27 14 13  0   26 12 14  0             370893.3778   0.0229  0.050   0.0230 0.89  
 385: 39 31  8  0   38 31  7  0             371656.6837  -0.0072  0.050               
 386: 82 15 67  0   82 15 68  0             371957.8003  -0.0310  0.050  -0.0311 0.44  
 387: 82 15 67  0   82 14 68  0             371957.8003  -0.0310  0.050  -0.0311 0.06  
 388: 82 16 67  0   82 15 68  0             371957.8003  -0.0310  0.050  -0.0311 0.06  
 389: 82 16 67  0   82 14 68  0             371957.8003  -0.0310  0.050  -0.0311 0.44  
 390: 81 14 67  0   81 14 68  0             372037.8935   0.0104  0.050   0.0104 0.44  
 391: 81 14 67  0   81 13 68  0             372037.8935   0.0104  0.050   0.0104 0.06  
 392: 81 15 67  0   81 14 68  0             372037.8935   0.0104  0.050   0.0104 0.06  
 393: 81 15 67  0   81 13 68  0             372037.8935   0.0104  0.050   0.0104 0.44  
 394: 29 19 10  0   28 17 11  0             372161.8163   0.0206  0.050               
 395: 79 12 67  0   79 12 68  0             372192.3081   0.0098  0.050   0.0098 0.44  
 396: 79 12 67  0   79 11 68  0             372192.3081   0.0098  0.050   0.0098 0.06  
 397: 79 13 67  0   79 12 68  0             372192.3081   0.0098  0.050   0.0098 0.06  
 398: 79 13 67  0   79 11 68  0             372192.3081   0.0098  0.050   0.0098 0.44  
 399: 40 35  5  0   39 35  4  0             372196.8872  -0.2018  0.050  -0.0056 0.50  
 400: 40 35  6  0   39 35  5  0             372196.8872   0.1906  0.050  -0.0056 0.50  
 401: 78 11 67  0   78 11 68  0             372266.6812  -0.0504  0.050  -0.0504 0.44  
 402: 78 11 67  0   78 10 68  0             372266.6812  -0.0504  0.050  -0.0504 0.06  
 403: 78 12 67  0   78 11 68  0             372266.6812  -0.0504  0.050  -0.0504 0.06  
 404: 78 12 67  0   78 10 68  0             372266.6812  -0.0504  0.050  -0.0504 0.44  
 405: 77 10 67  0   77 10 68  0             372339.3012  -0.0597  0.050  -0.0597 0.44  
 406: 77 10 67  0   77  9 68  0             372339.3012  -0.0597  0.050  -0.0597 0.06  
 407: 77 11 67  0   77 10 68  0             372339.3012  -0.0597  0.050  -0.0597 0.06  
 408: 77 11 67  0   77  9 68  0             372339.3012  -0.0597  0.050  -0.0597 0.44  
 409: 30 23  8  0   29 21  9  0             372378.5537   0.0312  0.050               
 410: 76  9 67  0   76  9 68  0             372410.2928   0.0730  0.050   0.0730 0.44  
 411: 76  9 67  0   76  8 68  0             372410.2928   0.0730  0.050   0.0730 0.06  
 412: 76 10 67  0   76  9 68  0             372410.2928   0.0730  0.050   0.0730 0.06  
 413: 76 10 67  0   76  8 68  0             372410.2928   0.0730  0.050   0.0730 0.44  
 414: 75  8 67  0   75  8 68  0             372479.2768  -0.0646  0.050  -0.0646 0.44  
 415: 75  8 67  0   75  7 68  0             372479.2768  -0.0646  0.050  -0.0646 0.06  
 416: 75  9 67  0   75  7 68  0             372479.2768  -0.0646  0.050  -0.0646 0.44  
 417: 75  9 67  0   75  8 68  0             372479.2768  -0.0646  0.050  -0.0646 0.06  
 418: 74  7 67  0   74  7 68  0             372546.8114   0.0531  0.050   0.0531 0.44  
 419: 74  7 67  0   74  6 68  0             372546.8114   0.0531  0.050   0.0531 0.06  
 420: 74  8 67  0   74  7 68  0             372546.8114   0.0531  0.050   0.0531 0.06  
 421: 74  8 67  0   74  6 68  0             372546.8114   0.0531  0.050   0.0531 0.44  
 422: 29 20 10  0   28 18 11  0             372606.9905   0.0376  0.050               
 423: 73  6 67  0   73  6 68  0             372612.5654   0.0629  0.050   0.0630 0.44  
 424: 73  6 67  0   73  5 68  0             372612.5654   0.0629  0.050   0.0630 0.06  
 425: 73  7 67  0   73  6 68  0             372612.5654   0.0629  0.050   0.0630 0.06  
 426: 73  7 67  0   73  5 68  0             372612.5654   0.0629  0.050   0.0630 0.44  
 427: 72  5 67  0   72  5 68  0             372676.6283   0.0225  0.050   0.0226 0.44  
 428: 72  5 67  0   72  4 68  0             372676.6283   0.0225  0.050   0.0226 0.06  
 429: 72  6 67  0   72  5 68  0             372676.6283   0.0225  0.050   0.0226 0.06  
 430: 72  6 67  0   72  4 68  0             372676.6283   0.0225  0.050   0.0226 0.44  
 431: 71  4 67  0   71  4 68  0             372739.0291  -0.0700  0.050  -0.0700 0.44  
 432: 71  4 67  0   71  3 68  0             372739.0291  -0.0700  0.050  -0.0700 0.06  
 433: 71  5 67  0   71  4 68  0             372739.0291  -0.0700  0.050  -0.0700 0.06  
 434: 71  5 67  0   71  3 68  0             372739.0291  -0.0700  0.050  -0.0700 0.44  
 435: 57 10 47  0   56 11 46  0             372831.8671   0.1073  0.050   0.0524 0.01  
 436: 57 10 47  0   56 10 46  0             372831.8671   0.1073  0.050   0.0524 0.14  
 437: 57 11 47  0   56 11 46  0             372831.8671   0.1073  0.050   0.0524 0.14  
 438: 57 11 47  0   56 10 46  0             372831.8671   0.1073  0.050   0.0524 0.01  
 439: 58  9 49  0   57 10 48  0             372831.8671   0.0647  0.050   0.0524 0.01  
 440: 58  9 49  0   57  9 48  0             372831.8671   0.0647  0.050   0.0524 0.14  
 441: 58 10 49  0   57 10 48  0             372831.8671   0.0647  0.050   0.0524 0.14  
 442: 58 10 49  0   57  9 48  0             372831.8671   0.0647  0.050   0.0524 0.01  
 443: 67  0 67  0   66  1 66  0             372831.8671  -0.0012  0.050   0.0524 0.02  
 444: 67  0 67  0   66  0 66  0             372831.8671  -0.0012  0.050   0.0524 0.17  
 445: 67  1 67  0   66  1 66  0             372831.8671  -0.0012  0.050   0.0524 0.17  
 446: 67  1 67  0   66  0 66  0             372831.8671  -0.0012  0.050   0.0524 0.02  
 447: 55 12 43  0   54 13 42  0             372834.4472   0.3558  0.050   0.0284 0.01  
 448: 55 12 43  0   54 12 42  0             372834.4472   0.3558  0.050   0.0284 0.08  
 449: 55 13 43  0   54 13 42  0             372834.4472   0.3558  0.050   0.0284 0.08  
 450: 55 13 43  0   54 12 42  0             372834.4472   0.3558  0.050   0.0284 0.01  
 451: 62  5 57  0   61  6 56  0             372834.4472   0.1652  0.050   0.0284 0.01  
 452: 62  5 57  0   61  5 56  0             372834.4472   0.1652  0.050   0.0284 0.09  
 453: 62  6 57  0   61  6 56  0             372834.4472   0.1652  0.050   0.0284 0.09  
 454: 62  6 57  0   61  5 56  0             372834.4472   0.1652  0.050   0.0284 0.01  
 455: 63  4 59  0   62  5 58  0             372834.4472  -0.2140  0.050   0.0284 0.01  
 456: 63  4 59  0   62  4 58  0             372834.4472  -0.2140  0.050   0.0284 0.09  
 457: 63  5 59  0   62  5 58  0             372834.4472  -0.2140  0.050   0.0284 0.09  
 458: 63  5 59  0   62  4 58  0             372834.4472  -0.2140  0.050   0.0284 0.01  
 459: 64  3 61  0   63  4 60  0             372834.4472  -0.2535  0.050   0.0284 0.01  
 460: 64  3 61  0   63  3 60  0             372834.4472  -0.2535  0.050   0.0284 0.09  
 461: 64  4 61  0   63  4 60  0             372834.4472  -0.2535  0.050   0.0284 0.09  
 462: 64  4 61  0   63  3 60  0             372834.4472  -0.2535  0.050   0.0284 0.01  
 463: 65  2 63  0   64  3 62  0             372834.4472   0.1424  0.050   0.0284 0.01  
 464: 65  2 63  0   64  2 62  0             372834.4472   0.1424  0.050   0.0284 0.10  
 465: 65  3 63  0   64  3 62  0             372834.4472   0.1424  0.050   0.0284 0.10  
 466: 65  3 63  0   64  2 62  0             372834.4472   0.1424  0.050   0.0284 0.01  
 467: 54 13 41  0   53 14 40  0             372837.2063  -0.0408  0.050  -0.0409 0.05  
 468: 54 13 41  0   53 13 40  0             372837.2063  -0.0408  0.050  -0.0409 0.45  
 469: 54 14 41  0   53 14 40  0             372837.2063  -0.0408  0.050  -0.0409 0.45  
 470: 54 14 41  0   53 13 40  0             372837.2063  -0.0408  0.050  -0.0409 0.05  
 471: 53 14 39  0   52 15 38  0             372842.4621  -0.0016  0.050  -0.0016 0.09  
 472: 53 15 39  0   52 15 38  0             372842.4621  -0.0016  0.050  -0.0016 0.83  
 473: 53 15 39  0   52 14 38  0             372842.4621  -0.0016  0.050  -0.0016 0.09  
 474: 52 15 37  0   51 16 36  0             372850.5428   0.0072  0.050   0.0073 0.05  
 475: 52 15 37  0   51 15 36  0             372850.5428   0.0072  0.050   0.0073 0.45  
 476: 52 16 37  0   51 16 36  0             372850.5428   0.0072  0.050   0.0073 0.45  
 477: 52 16 37  0   51 15 36  0             372850.5428   0.0072  0.050   0.0073 0.05  
 478: 51 16 35  0   50 17 34  0             372862.5605  -0.0022  0.050  -0.0022 0.05  
 479: 51 16 35  0   50 16 34  0             372862.5605  -0.0022  0.050  -0.0022 0.45  
 480: 51 17 35  0   50 17 34  0             372862.5605  -0.0022  0.050  -0.0022 0.45  
 481: 51 17 35  0   50 16 34  0             372862.5605  -0.0022  0.050  -0.0022 0.05  
 482: 50 17 33  0   49 18 32  0             372880.1181   0.0172  0.050   0.0173 0.04  
 483: 50 17 33  0   49 17 32  0             372880.1181   0.0172  0.050   0.0173 0.46  
 484: 50 18 33  0   49 18 32  0             372880.1181   0.0172  0.050   0.0173 0.46  
 485: 50 18 33  0   49 17 32  0             372880.1181   0.0172  0.050   0.0173 0.04  
 486: 49 18 31  0   48 19 30  0             372905.3893  -0.0143  0.050  -0.0143 0.04  
 487: 49 18 31  0   48 18 30  0             372905.3893  -0.0143  0.050  -0.0143 0.46  
 488: 49 19 31  0   48 19 30  0             372905.3893  -0.0143  0.050  -0.0143 0.46  
 489: 49 19 31  0   48 18 30  0             372905.3893  -0.0143  0.050  -0.0143 0.04  
 490: 48 19 29  0   47 20 28  0             372941.8260   0.0036  0.050   0.0037 0.09  
 491: 48 20 29  0   47 20 28  0             372941.8260   0.0036  0.050   0.0037 0.91  
 492: 47 20 27  0   46 21 26  0             372994.4989   0.0072  0.050   0.0072 0.08  
 493: 47 21 27  0   46 21 26  0             372994.4989   0.0072  0.050   0.0072 0.84  
 494: 47 21 27  0   46 20 26  0             372994.4989   0.0072  0.050   0.0072 0.08  
 495: 46 21 25  0   45 22 24  0             373071.5715   0.0130  0.050   0.0131 0.04  
 496: 46 21 25  0   45 21 24  0             373071.5715   0.0130  0.050   0.0131 0.46  
 497: 46 22 25  0   45 21 24  0             373071.5715   0.0130  0.050   0.0131 0.04  
 498: 46 22 25  0   45 22 24  0             373071.5715   0.0130  0.050   0.0131 0.46  
 499: 39 30 10  0   38 30  9  0             373155.1198   0.0080  0.050               
 500: 45 22 23  0   44 23 22  0             373186.5045  -0.0007  0.050  -0.0007 0.07  
 501: 45 23 23  0   44 23 22  0             373186.5045  -0.0007  0.050  -0.0007 0.85  
 502: 45 23 23  0   44 22 22  0             373186.5045  -0.0007  0.050  -0.0007 0.07  
 503: 44 23 21  0   43 23 20  0             373362.8569  -0.0065  0.050  -0.0065 0.46  
 504: 44 23 21  0   43 24 20  0             373362.8569  -0.0064  0.050  -0.0065 0.04  
 505: 44 24 21  0   43 24 20  0             373362.8569  -0.0064  0.050  -0.0065 0.46  
 506: 44 24 21  0   43 23 20  0             373362.8569  -0.0065  0.050  -0.0065 0.04  
 507: 39 29 11  0   38 29 10  0             373487.9766   0.0514  0.050               
 508: 43 24 19  0   42 25 18  0             373644.7087   0.0060  0.050   0.0001 0.04  
 509: 43 24 19  0   42 24 18  0             373644.7087  -0.0044  0.050   0.0001 0.46  
 510: 43 25 19  0   42 25 18  0             373644.7087   0.0046  0.050   0.0001 0.46  
 511: 43 25 19  0   42 24 18  0             373644.7087  -0.0057  0.050   0.0001 0.04  
 512: 30 24  7  0   29 22  8  0             373676.3412   0.0483  0.050               
 513: 38 27 11  0   37 27 10  0             374094.7131   0.0192  0.050               
 514: 42 25 17  0   41 26 16  0             374122.9397   0.1541  0.050  -0.0054 0.07  
 515: 42 26 17  0   41 26 16  0             374122.9397  -0.0171  0.050  -0.0054 0.93  
 516: 42 25 17  0   41 25 16  0             374123.9137   0.0159  0.050   0.0042 0.93  
 517: 42 26 17  0   41 25 16  0             374123.9137  -0.1553  0.050   0.0042 0.07  
 518: 41 27 15  0   40 27 14  0             374993.4989   0.0197  0.050               
 519: 41 26 15  0   40 26 14  0             375053.2032   0.0265  0.050               
 520: 41 40  1  0   40 40  0  0             375315.6233   0.0388  0.050   0.0388 0.50  
 521: 41 40  2  0   40 40  1  0             375315.6233   0.0388  0.050   0.0388 0.50  
 522: 33 31  2  0   32 30  3  0             375340.6955  -0.0015  0.050               
 523: 32 24  8  0   31 22  9  0             375689.5296   0.0031  0.050               
 524: 39 27 12  0   38 27 11  0             375899.1962   0.0208  0.050               
 525: 40 28 13  0   39 28 12  0             376178.6245   0.0172  0.050               
 526: 34 27  7  0   33 26  8  0             376246.9879  -0.0365  0.050               
 527: 30 22  9  0   29 20 10  0             376253.3534   0.0077  0.050               
 528: 34 28  7  0   33 27  6  0             376404.0490  -0.0550  0.050               
 529: 41 39  2  0   40 39  1  0             376562.2198  -0.0313  0.050  -0.0314 0.50  
 530: 41 39  3  0   40 39  2  0             376562.2198  -0.0313  0.050  -0.0314 0.50  
 531: 40 33  8  0   39 33  7  0             376718.4515   0.0180  0.050               
 532: 40 33  7  0   39 33  6  0             376789.8331  -0.0304  0.050               
 533: 30 25  5  0   29 23  6  0             376817.4372  -0.0744  0.050               
 534: 27 13 14  0   26 12 15  0             376835.0162   0.0392  0.050   0.0387 0.06  
 535: 27 13 14  0   26 11 15  0             376835.0162   0.0392  0.050   0.0387 0.44  
 536: 27 14 14  0   26 12 15  0             376835.0162   0.0381  0.050   0.0387 0.44  
 537: 27 14 14  0   26 11 15  0             376835.0162   0.0381  0.050   0.0387 0.06  
 538: 34 28  6  0   33 27  7  0             377036.7933  -0.0201  0.050               
 539: 84 16 68  0   84 16 69  0             377383.2399   0.0791  0.050   0.0791 0.44  
 540: 84 16 68  0   84 15 69  0             377383.2399   0.0791  0.050   0.0791 0.06  
 541: 84 17 68  0   84 16 69  0             377383.2399   0.0791  0.050   0.0791 0.06  
 542: 84 17 68  0   84 15 69  0             377383.2399   0.0791  0.050   0.0791 0.44  
 543: 82 14 68  0   82 14 69  0             377546.7780  -0.0403  0.050  -0.0404 0.44  
 544: 82 14 68  0   82 13 69  0             377546.7780  -0.0403  0.050  -0.0404 0.06  
 545: 82 15 68  0   82 14 69  0             377546.7780  -0.0403  0.050  -0.0404 0.06  
 546: 82 15 68  0   82 13 69  0             377546.7780  -0.0403  0.050  -0.0404 0.44  
 547: 26 10 16  0   25  9 17  0             377589.3623   0.0718  0.050   0.0718 0.06  
 548: 26 10 16  0   25  8 17  0             377589.3623   0.0718  0.050   0.0718 0.44  
 549: 26 11 16  0   25  9 17  0             377589.3623   0.0718  0.050   0.0718 0.44  
 550: 26 11 16  0   25  8 17  0             377589.3623   0.0718  0.050   0.0718 0.06  
 551: 81 13 68  0   81 13 69  0             377625.8333   0.0337  0.050   0.0337 0.44  
 552: 81 13 68  0   81 12 69  0             377625.8333   0.0337  0.050   0.0337 0.06  
 553: 81 14 68  0   81 13 69  0             377625.8333   0.0337  0.050   0.0337 0.06  
 554: 81 14 68  0   81 12 69  0             377625.8333   0.0337  0.050   0.0337 0.44  
 555: 38 28 10  0   37 28  9  0             377774.1294  -0.0130  0.050               
 556: 79 11 68  0   79 11 69  0             377778.3069   0.0702  0.050   0.0702 0.44  
 557: 79 11 68  0   79 10 69  0             377778.3069   0.0702  0.050   0.0702 0.06  
 558: 79 12 68  0   79 11 69  0             377778.3069   0.0702  0.050   0.0702 0.06  
 559: 79 12 68  0   79 10 69  0             377778.3069   0.0702  0.050   0.0702 0.44  
 560: 33 32  1  0   32 31  2  0             377780.5753  -0.0142  0.050  -0.0142 0.50  
 561: 33 32  2  0   32 31  1  0             377780.5753  -0.0141  0.050  -0.0142 0.50  
 562: 77  9 68  0   77  9 69  0             377923.6103   0.0831  0.050   0.0832 0.44  
 563: 77  9 68  0   77  8 69  0             377923.6103   0.0831  0.050   0.0832 0.06  
 564: 77 10 68  0   77  9 69  0             377923.6103   0.0831  0.050   0.0832 0.06  
 565: 77 10 68  0   77  8 69  0             377923.6103   0.0831  0.050   0.0832 0.44  
 566: 41 38  3  0   40 38  2  0             377944.9441   0.0326  0.050   0.0328 0.50  
 567: 41 38  4  0   40 38  3  0             377944.9441   0.0329  0.050   0.0328 0.50  
 568: 76  8 68  0   76  8 69  0             377993.5263  -0.0470  0.050  -0.0471 0.44  
 569: 76  8 68  0   76  7 69  0             377993.5263  -0.0470  0.050  -0.0471 0.06  
 570: 76  9 68  0   76  7 69  0             377993.5263  -0.0470  0.050  -0.0471 0.44  
 571: 76  9 68  0   76  8 69  0             377993.5263  -0.0470  0.050  -0.0471 0.06  
 572: 40 27 13  0   39 27 12  0             378058.4475   0.0055  0.050               
 573: 75  7 68  0   75  7 69  0             378061.9100  -0.0192  0.050  -0.0192 0.44  
 574: 75  7 68  0   75  6 69  0             378061.9100  -0.0192  0.050  -0.0192 0.06  
 575: 75  8 68  0   75  7 69  0             378061.9100  -0.0192  0.050  -0.0192 0.06  
 576: 75  8 68  0   75  6 69  0             378061.9100  -0.0192  0.050  -0.0192 0.44  
 577: 72  4 68  0   72  4 69  0             378257.1808   0.0176  0.050   0.0176 0.44  
 578: 72  4 68  0   72  3 69  0             378257.1808   0.0176  0.050   0.0176 0.06  
 579: 72  5 68  0   72  4 69  0             378257.1808   0.0176  0.050   0.0176 0.06  
 580: 72  5 68  0   72  3 69  0             378257.1808   0.0176  0.050   0.0176 0.44  
 581: 39 30  9  0   38 30  8  0             378340.1015  -0.0052  0.050               
 582: 57 11 46  0   56 12 45  0             378351.0255  -0.1552  0.050   0.0199 0.02  
 583: 57 11 46  0   56 11 45  0             378351.0255  -0.1552  0.050   0.0199 0.15  
 584: 57 12 46  0   56 12 45  0             378351.0255  -0.1552  0.050   0.0199 0.15  
 585: 57 12 46  0   56 11 45  0             378351.0255  -0.1552  0.050   0.0199 0.02  
 586: 58 10 48  0   57 11 47  0             378351.0255   0.2303  0.050   0.0199 0.02  
 587: 58 10 48  0   57 10 47  0             378351.0255   0.2303  0.050   0.0199 0.15  
 588: 58 11 48  0   57 11 47  0             378351.0255   0.2303  0.050   0.0199 0.15  
 589: 58 11 48  0   57 10 47  0             378351.0255   0.2303  0.050   0.0199 0.02  
 590: 59  9 50  0   58 10 49  0             378351.0255  -0.0173  0.050   0.0199 0.02  
 591: 59  9 50  0   58  9 49  0             378351.0255  -0.0173  0.050   0.0199 0.15  
 592: 59 10 50  0   58 10 49  0             378351.0255  -0.0173  0.050   0.0199 0.15  
 593: 59 10 50  0   58  9 49  0             378351.0255  -0.0173  0.050   0.0199 0.02  
 594: 60  8 52  0   59  9 51  0             378351.6310  -0.0411  0.050  -0.0778 0.02  
 595: 60  8 52  0   59  8 51  0             378351.6310  -0.0411  0.050  -0.0778 0.20  
 596: 60  9 52  0   59  9 51  0             378351.6310  -0.0411  0.050  -0.0778 0.20  
 597: 60  9 52  0   59  8 51  0             378351.6310  -0.0411  0.050  -0.0778 0.02  
 598: 68  0 68  0   67  1 67  0             378351.6310  -0.1082  0.050  -0.0778 0.03  
 599: 68  0 68  0   67  0 67  0             378351.6310  -0.1082  0.050  -0.0778 0.25  
 600: 68  1 68  0   67  1 67  0             378351.6310  -0.1082  0.050  -0.0778 0.25  
 601: 68  1 68  0   67  0 67  0             378351.6310  -0.1082  0.050  -0.0778 0.03  
 602: 62  6 56  0   61  7 55  0             378353.3029   0.0039  0.050   0.0299 0.02  
 603: 62  6 56  0   61  6 55  0             378353.3029   0.0039  0.050   0.0299 0.21  
 604: 62  7 56  0   61  7 55  0             378353.3029   0.0039  0.050   0.0299 0.21  
 605: 62  7 56  0   61  6 55  0             378353.3029   0.0039  0.050   0.0299 0.02  
 606: 67  1 66  0   66  2 65  0             378353.3029   0.0527  0.050   0.0299 0.03  
 607: 67  1 66  0   66  1 65  0             378353.3029   0.0527  0.050   0.0299 0.24  
 608: 67  2 66  0   66  2 65  0             378353.3029   0.0527  0.050   0.0299 0.24  
 609: 67  2 66  0   66  1 65  0             378353.3029   0.0527  0.050   0.0299 0.03  
 610: 63  5 58  0   62  6 57  0             378354.3439   0.3551  0.050   0.0725 0.01  
 611: 63  5 58  0   62  5 57  0             378354.3439   0.3551  0.050   0.0725 0.11  
 612: 63  6 58  0   62  6 57  0             378354.3439   0.3551  0.050   0.0725 0.11  
 613: 63  6 58  0   62  5 57  0             378354.3439   0.3551  0.050   0.0725 0.01  
 614: 64  4 60  0   63  5 59  0             378354.3439  -0.0847  0.050   0.0725 0.01  
 615: 64  4 60  0   63  4 59  0             378354.3439  -0.0847  0.050   0.0725 0.11  
 616: 64  5 60  0   63  5 59  0             378354.3439  -0.0847  0.050   0.0725 0.11  
 617: 64  5 60  0   63  4 59  0             378354.3439  -0.0847  0.050   0.0725 0.01  
 618: 65  3 62  0   64  4 61  0             378354.3439  -0.1693  0.050   0.0725 0.01  
 619: 65  3 62  0   64  3 61  0             378354.3439  -0.1693  0.050   0.0725 0.11  
 620: 65  4 62  0   64  4 61  0             378354.3439  -0.1693  0.050   0.0725 0.11  
 621: 65  4 62  0   64  3 61  0             378354.3439  -0.1693  0.050   0.0725 0.01  
 622: 66  2 64  0   65  3 63  0             378354.3439   0.1951  0.050   0.0725 0.01  
 623: 66  2 64  0   65  2 63  0             378354.3439   0.1951  0.050   0.0725 0.12  
 624: 66  3 64  0   65  3 63  0             378354.3439   0.1951  0.050   0.0725 0.12  
 625: 66  3 64  0   65  2 63  0             378354.3439   0.1951  0.050   0.0725 0.01  
 626: 54 14 40  0   53 15 39  0             378359.8415   0.0234  0.050   0.0234 0.05  
 627: 54 14 40  0   53 14 39  0             378359.8415   0.0234  0.050   0.0234 0.45  
 628: 54 15 40  0   53 15 39  0             378359.8415   0.0234  0.050   0.0234 0.45  
 629: 54 15 40  0   53 14 39  0             378359.8415   0.0234  0.050   0.0234 0.05  
 630: 53 15 38  0   52 16 37  0             378367.0597   0.0131  0.050   0.0132 0.05  
 631: 53 15 38  0   52 15 37  0             378367.0597   0.0131  0.050   0.0132 0.45  
 632: 53 16 38  0   52 16 37  0             378367.0597   0.0131  0.050   0.0132 0.45  
 633: 53 16 38  0   52 15 37  0             378367.0597   0.0131  0.050   0.0132 0.05  
 634: 52 16 36  0   51 17 35  0             378377.9038   0.0077  0.050   0.0078 0.05  
 635: 52 16 36  0   51 16 35  0             378377.9038   0.0077  0.050   0.0078 0.45  
 636: 52 17 36  0   51 17 35  0             378377.9038   0.0077  0.050   0.0078 0.45  
 637: 52 17 36  0   51 16 35  0             378377.9038   0.0077  0.050   0.0078 0.05  
 638: 51 17 34  0   50 17 33  0             378393.7565  -0.0004  0.050  -0.0005 0.91  
 639: 51 17 34  0   50 18 33  0             378393.7565  -0.0004  0.050  -0.0005 0.09  
 640: 50 18 32  0   49 19 31  0             378416.6301   0.0096  0.050   0.0097 0.04  
 641: 50 18 32  0   49 18 31  0             378416.6301   0.0096  0.050   0.0097 0.46  
 642: 50 19 32  0   49 19 31  0             378416.6301   0.0096  0.050   0.0097 0.46  
 643: 50 19 32  0   49 18 31  0             378416.6301   0.0096  0.050   0.0097 0.04  
 644: 49 19 30  0   48 20 29  0             378449.3955  -0.0133  0.050  -0.0134 0.04  
 645: 49 19 30  0   48 19 29  0             378449.3955  -0.0133  0.050  -0.0134 0.46  
 646: 49 20 30  0   48 20 29  0             378449.3955  -0.0133  0.050  -0.0134 0.46  
 647: 49 20 30  0   48 19 29  0             378449.3955  -0.0133  0.050  -0.0134 0.04  
 648: 48 20 28  0   47 21 27  0             378496.5198  -0.0135  0.050  -0.0136 0.04  
 649: 48 20 28  0   47 20 27  0             378496.5198  -0.0135  0.050  -0.0136 0.46  
 650: 48 21 28  0   47 21 27  0             378496.5198  -0.0135  0.050  -0.0136 0.46  
 651: 48 21 28  0   47 20 27  0             378496.5198  -0.0135  0.050  -0.0136 0.04  
 652: 47 21 26  0   46 22 25  0             378564.8753   0.0042  0.050   0.0042 0.04  
 653: 47 21 26  0   46 21 25  0             378564.8753   0.0042  0.050   0.0042 0.46  
 654: 47 22 26  0   46 21 25  0             378564.8753   0.0042  0.050   0.0042 0.04  
 655: 47 22 26  0   46 22 25  0             378564.8753   0.0042  0.050   0.0042 0.46  
 656: 31 25  6  0   30 23  7  0             378567.5098  -0.0572  0.050               
 657: 46 22 24  0   45 23 23  0             378665.5495  -0.0164  0.050  -0.0164 0.04  
 658: 46 22 24  0   45 22 23  0             378665.5495  -0.0164  0.050  -0.0164 0.46  
 659: 46 23 24  0   45 23 23  0             378665.5495  -0.0164  0.050  -0.0164 0.46  
 660: 46 23 24  0   45 22 23  0             378665.5495  -0.0164  0.050  -0.0164 0.04  
 661: 45 23 22  0   44 23 21  0             378817.5600   0.0013  0.050   0.0013 0.46  
 662: 45 23 22  0   44 24 21  0             378817.5600   0.0013  0.050   0.0013 0.04  
 663: 45 24 22  0   44 24 21  0             378817.5600   0.0013  0.050   0.0013 0.46  
 664: 45 24 22  0   44 23 21  0             378817.5600   0.0013  0.050   0.0013 0.04  
 665: 44 24 20  0   43 24 19  0             379055.1378   0.0383  0.050   0.0389 0.46  
 666: 44 24 20  0   43 25 19  0             379055.1378   0.0397  0.050   0.0389 0.04  
 667: 44 25 20  0   43 25 19  0             379055.1378   0.0395  0.050   0.0389 0.46  
 668: 44 25 20  0   43 24 19  0             379055.1378   0.0381  0.050   0.0389 0.04  
 669: 34 29  6  0   33 28  5  0             379367.3460   0.0501  0.050               
 670: 34 29  5  0   33 28  6  0             379423.0724   0.0145  0.050               
 671: 43 25 18  0   42 25 17  0             379445.6785  -0.0651  0.050   0.0080 0.46  
 672: 43 25 18  0   42 26 17  0             379445.6785   0.1060  0.050   0.0080 0.04  
 673: 43 26 18  0   42 25 17  0             379445.6785  -0.0899  0.050   0.0080 0.04  
 674: 43 26 18  0   42 26 17  0             379445.6785   0.0812  0.050   0.0080 0.46  
 675: 41 37  4  0   40 37  3  0             379493.5335   0.0394  0.050   0.0442 0.50  
 676: 41 37  5  0   40 37  4  0             379493.5335   0.0488  0.050   0.0442 0.50  
 677: 40 32  9  0   39 32  8  0             379574.7877  -0.0157  0.050               
 678: 31 22  9  0   30 20 10  0             379576.6815  -0.0399  0.050               
 679: 29 26  3  0   28 24  4  0             380054.8846  -0.0170  0.050               
 680: 42 27 16  0   41 27 15  0             380135.4416   0.0423  0.050               
 681: 42 26 16  0   41 26 15  0             380146.8604   0.0554  0.050               
 682: 40 32  8  0   39 32  7  0             380194.9022   0.0914  0.050               
 683: 33 33  0  0   32 32  1  0             380211.7902   0.0197  0.050   0.0198 0.50  
 684: 33 33  1  0   32 32  0  0             380211.7902   0.0197  0.050   0.0198 0.50  
 685: 40 29 12  0   39 29 11  0             381290.1004   0.0228  0.050               
 686: 41 28 14  0   40 28 13  0             381332.8706  -0.0004  0.050               
 687: 28 15 13  0   27 14 14  0             381607.4329   0.0627  0.050   0.0240 0.06  
 688: 28 15 13  0   27 13 14  0             381607.4329   0.0616  0.050   0.0240 0.44  
 689: 28 16 13  0   27 14 14  0             381607.4329  -0.0135  0.050   0.0240 0.44  
 690: 28 16 13  0   27 13 14  0             381607.4329  -0.0146  0.050   0.0240 0.06  
 691: 41 27 14  0   40 27 13  0             381830.8349   0.0381  0.050               
 692: 30 20 10  0   29 18 11  0             382050.6914   0.0123  0.050               
 693: 27 12 15  0   26 10 16  0             382682.6707   0.0035  0.050   0.0035 0.44  
 694: 27 12 15  0   26 11 16  0             382682.6707   0.0035  0.050   0.0035 0.06  
 695: 27 13 15  0   26 11 16  0             382682.6707   0.0035  0.050   0.0035 0.44  
 696: 27 13 15  0   26 10 16  0             382682.6707   0.0035  0.050   0.0035 0.06  
 697: 30 21 10  0   29 19 11  0             382864.4315  -0.0045  0.050               
 698: 82 13 69  0   82 13 70  0             383135.2479   0.0730  0.050   0.0731 0.44  
 699: 82 13 69  0   82 12 70  0             383135.2479   0.0730  0.050   0.0731 0.06  
 700: 82 14 69  0   82 13 70  0             383135.2479   0.0730  0.050   0.0731 0.06  
 701: 82 14 69  0   82 12 70  0             383135.2479   0.0730  0.050   0.0731 0.44  
 702: 81 12 69  0   81 12 70  0             383213.1316  -0.0516  0.050  -0.0516 0.44  
 703: 81 12 69  0   81 11 70  0             383213.1316  -0.0516  0.050  -0.0516 0.06  
 704: 81 13 69  0   81 12 70  0             383213.1316  -0.0516  0.050  -0.0516 0.06  
 705: 81 13 69  0   81 11 70  0             383213.1316  -0.0516  0.050  -0.0516 0.44  
 706: 41 35  6  0   40 35  5  0             383280.4978   0.0013  0.050               
 707: 26  9 17  0   25  8 18  0             383296.6780  -0.0518  0.050  -0.0518 0.06  
 708: 26  9 17  0   25  7 18  0             383296.6780  -0.0518  0.050  -0.0518 0.44  
 709: 26 10 17  0   25  8 18  0             383296.6780  -0.0518  0.050  -0.0518 0.44  
 710: 26 10 17  0   25  7 18  0             383296.6780  -0.0518  0.050  -0.0518 0.06  
 711: 78  9 69  0   78  9 70  0             383436.4770  -0.0476  0.050  -0.0476 0.44  
 712: 78  9 69  0   78  8 70  0             383436.4770  -0.0476  0.050  -0.0476 0.06  
 713: 78 10 69  0   78  9 70  0             383436.4770  -0.0476  0.050  -0.0476 0.06  
 714: 78 10 69  0   78  8 70  0             383436.4770  -0.0476  0.050  -0.0476 0.44  
 715: 40 30 11  0   39 30 10  0             383475.8791   0.0017  0.050               
 716: 77  8 69  0   77  8 70  0             383507.6011   0.0856  0.050   0.0856 0.44  
 717: 77  8 69  0   77  7 70  0             383507.6011   0.0856  0.050   0.0856 0.06  
 718: 77  9 69  0   77  7 70  0             383507.6011   0.0856  0.050   0.0856 0.44  
 719: 77  9 69  0   77  8 70  0             383507.6011   0.0856  0.050   0.0856 0.06  
 720: 76  7 69  0   76  7 70  0             383576.8818   0.0523  0.050   0.0524 0.44  
 721: 76  7 69  0   76  6 70  0             383576.8818   0.0523  0.050   0.0524 0.06  
 722: 76  8 69  0   76  7 70  0             383576.8818   0.0523  0.050   0.0524 0.06  
 723: 76  8 69  0   76  6 70  0             383576.8818   0.0523  0.050   0.0524 0.44  
 724: 75  6 69  0   75  6 70  0             383644.4672  -0.0296  0.050  -0.0297 0.44  
 725: 75  6 69  0   75  5 70  0             383644.4672  -0.0296  0.050  -0.0297 0.06  
 726: 75  7 69  0   75  6 70  0             383644.4672  -0.0296  0.050  -0.0297 0.06  
 727: 75  7 69  0   75  5 70  0             383644.4672  -0.0296  0.050  -0.0297 0.44  
 728: 74  5 69  0   74  5 70  0             383710.5452  -0.0021  0.050  -0.0021 0.44  
 729: 74  5 69  0   74  4 70  0             383710.5452  -0.0021  0.050  -0.0021 0.06  
 730: 74  6 69  0   74  5 70  0             383710.5452  -0.0021  0.050  -0.0021 0.06  
 731: 74  6 69  0   74  4 70  0             383710.5452  -0.0021  0.050  -0.0021 0.44  
 732: 58 11 47  0   57 12 46  0             383869.8083  -0.0172  0.050   0.0496 0.02  
 733: 58 11 47  0   57 11 46  0             383869.8083  -0.0172  0.050   0.0496 0.22  
 734: 58 12 47  0   57 12 46  0             383869.8083  -0.0172  0.050   0.0496 0.22  
 735: 58 12 47  0   57 11 46  0             383869.8083  -0.0172  0.050   0.0496 0.02  
 736: 59 10 49  0   58 11 48  0             383869.8083   0.1153  0.050   0.0496 0.02  
 737: 59 10 49  0   58 10 48  0             383869.8083   0.1153  0.050   0.0496 0.23  
 738: 59 11 49  0   58 11 48  0             383869.8083   0.1153  0.050   0.0496 0.23  
 739: 59 11 49  0   58 10 48  0             383869.8083   0.1153  0.050   0.0496 0.02  
 740: 57 12 45  0   56 13 44  0             383870.8856   0.0505  0.050   0.0046 0.02  
 741: 57 12 45  0   56 12 44  0             383870.8856   0.0505  0.050   0.0046 0.22  
 742: 57 13 45  0   56 13 44  0             383870.8856   0.0505  0.050   0.0046 0.22  
 743: 57 13 45  0   56 12 44  0             383870.8856   0.0505  0.050   0.0046 0.02  
 744: 61  8 53  0   60  9 52  0             383870.8856  -0.0383  0.050   0.0046 0.02  
 745: 61  8 53  0   60  8 52  0             383870.8856  -0.0383  0.050   0.0046 0.23  
 746: 61  9 53  0   60  9 52  0             383870.8856  -0.0383  0.050   0.0046 0.23  
 747: 61  9 53  0   60  8 52  0             383870.8856  -0.0383  0.050   0.0046 0.02  
 748: 56 13 43  0   55 14 42  0             383872.9626  -0.1413  0.050   0.0238 0.01  
 749: 56 13 43  0   55 13 42  0             383872.9626  -0.1413  0.050   0.0238 0.13  
 750: 56 14 43  0   55 14 42  0             383872.9626  -0.1413  0.050   0.0238 0.13  
 751: 56 14 43  0   55 13 42  0             383872.9626  -0.1413  0.050   0.0238 0.01  
 752: 63  6 57  0   62  7 56  0             383872.9626   0.1895  0.050   0.0238 0.02  
 753: 63  6 57  0   62  6 56  0             383872.9626   0.1895  0.050   0.0238 0.15  
 754: 63  7 57  0   62  7 56  0             383872.9626   0.1895  0.050   0.0238 0.15  
 755: 63  7 57  0   62  6 56  0             383872.9626   0.1895  0.050   0.0238 0.02  
 756: 68  1 67  0   67  2 66  0             383872.9626   0.0057  0.050   0.0238 0.02  
 757: 68  1 67  0   67  1 66  0             383872.9626   0.0057  0.050   0.0238 0.17  
 758: 68  2 67  0   67  2 66  0             383872.9626   0.0057  0.050   0.0238 0.17  
 759: 68  2 67  0   67  1 66  0             383872.9626   0.0057  0.050   0.0238 0.02  
 760: 65  4 61  0   64  5 60  0             383873.9918  -0.0483  0.050  -0.0218 0.02  
 761: 65  4 61  0   64  4 60  0             383873.9918  -0.0483  0.050  -0.0218 0.15  
 762: 65  5 61  0   64  5 60  0             383873.9918  -0.0483  0.050  -0.0218 0.15  
 763: 65  5 61  0   64  4 60  0             383873.9918  -0.0483  0.050  -0.0218 0.02  
 764: 66  3 63  0   65  4 62  0             383873.9918  -0.1777  0.050  -0.0218 0.02  
 765: 66  3 63  0   65  3 62  0             383873.9918  -0.1777  0.050  -0.0218 0.15  
 766: 66  4 63  0   65  4 62  0             383873.9918  -0.1777  0.050  -0.0218 0.15  
 767: 66  4 63  0   65  3 62  0             383873.9918  -0.1777  0.050  -0.0218 0.02  
 768: 67  2 65  0   66  3 64  0             383873.9918   0.1553  0.050  -0.0218 0.02  
 769: 67  2 65  0   66  2 64  0             383873.9918   0.1553  0.050  -0.0218 0.15  
 770: 67  3 65  0   66  3 64  0             383873.9918   0.1553  0.050  -0.0218 0.15  
 771: 67  3 65  0   66  2 64  0             383873.9918   0.1553  0.050  -0.0218 0.02  
 772: 55 14 41  0   54 15 40  0             383877.1107  -0.0205  0.050  -0.0205 0.05  
 773: 55 14 41  0   54 14 40  0             383877.1107  -0.0205  0.050  -0.0205 0.45  
 774: 55 15 41  0   54 15 40  0             383877.1107  -0.0205  0.050  -0.0205 0.45  
 775: 55 15 41  0   54 14 40  0             383877.1107  -0.0205  0.050  -0.0205 0.05  
 776: 54 15 39  0   53 16 38  0             383883.5781  -0.0027  0.050  -0.0027 0.05  
 777: 54 15 39  0   53 15 38  0             383883.5781  -0.0027  0.050  -0.0027 0.45  
 778: 54 16 39  0   53 16 38  0             383883.5781  -0.0027  0.050  -0.0027 0.45  
 779: 54 16 39  0   53 15 38  0             383883.5781  -0.0027  0.050  -0.0027 0.05  
 780: 53 16 37  0   52 17 36  0             383893.3393  -0.0143  0.050  -0.0143 0.05  
 781: 53 16 37  0   52 16 36  0             383893.3393  -0.0143  0.050  -0.0143 0.45  
 782: 53 17 37  0   52 17 36  0             383893.3393  -0.0143  0.050  -0.0143 0.45  
 783: 53 17 37  0   52 16 36  0             383893.3393  -0.0143  0.050  -0.0143 0.05  
 784: 52 17 35  0   51 17 34  0             383907.7024   0.0041  0.050   0.0041 0.83  
 785: 52 17 35  0   51 18 34  0             383907.7024   0.0041  0.050   0.0041 0.08  
 786: 52 18 35  0   51 17 34  0             383907.7024   0.0041  0.050   0.0041 0.08  
 787: 51 18 33  0   50 19 32  0             383928.3901   0.0078  0.050   0.0078 0.04  
 788: 51 18 33  0   50 18 32  0             383928.3901   0.0078  0.050   0.0078 0.46  
 789: 51 19 33  0   50 19 32  0             383928.3901   0.0078  0.050   0.0078 0.46  
 790: 51 19 33  0   50 18 32  0             383928.3901   0.0078  0.050   0.0078 0.04  
 791: 50 19 31  0   49 20 30  0             383957.9682  -0.0002  0.050  -0.0002 0.04  
 792: 50 19 31  0   49 19 30  0             383957.9682  -0.0002  0.050  -0.0002 0.46  
 793: 50 20 31  0   49 20 30  0             383957.9682  -0.0002  0.050  -0.0002 0.46  
 794: 50 20 31  0   49 19 30  0             383957.9682  -0.0002  0.050  -0.0002 0.04  
 795: 49 20 29  0   48 21 28  0             384000.2588  -0.0123  0.050  -0.0124 0.04  
 796: 49 20 29  0   48 20 28  0             384000.2588  -0.0123  0.050  -0.0124 0.46  
 797: 49 21 29  0   48 21 28  0             384000.2588  -0.0123  0.050  -0.0124 0.46  
 798: 49 21 29  0   48 20 28  0             384000.2588  -0.0123  0.050  -0.0124 0.04  
 799: 48 21 27  0   47 22 26  0             384061.1599   0.0174  0.050   0.0175 0.04  
 800: 48 21 27  0   47 21 26  0             384061.1599   0.0174  0.050   0.0175 0.46  
 801: 48 22 27  0   47 21 26  0             384061.1599   0.0174  0.050   0.0175 0.04  
 802: 48 22 27  0   47 22 26  0             384061.1599   0.0174  0.050   0.0175 0.46  
 803: 47 22 25  0   46 23 24  0             384149.8996   0.0167  0.050   0.0167 0.04  
 804: 47 22 25  0   46 22 24  0             384149.8996   0.0167  0.050   0.0167 0.46  
 805: 47 23 25  0   46 23 24  0             384149.8996   0.0167  0.050   0.0167 0.46  
 806: 47 23 25  0   46 22 24  0             384149.8996   0.0167  0.050   0.0167 0.04  
 807: 31 24  8  0   30 22  9  0             384186.2861   0.0553  0.050               
 808: 46 23 23  0   45 23 22  0             384281.9595   0.0306  0.050   0.0306 0.46  
 809: 46 23 23  0   45 24 22  0             384281.9595   0.0306  0.050   0.0306 0.04  
 810: 46 24 23  0   45 24 22  0             384281.9595   0.0306  0.050   0.0306 0.46  
 811: 46 24 23  0   45 23 22  0             384281.9595   0.0306  0.050   0.0306 0.04  
 812: 34 31  3  0   33 30  4  0             384433.8745  -0.0699  0.050   0.0092 0.50  
 813: 34 31  4  0   33 30  3  0             384433.8745   0.0883  0.050   0.0092 0.50  
 814: 45 24 21  0   44 25 20  0             384484.3633   0.0174  0.050   0.0174 0.04  
 815: 45 24 21  0   44 24 20  0             384484.3633   0.0172  0.050   0.0174 0.46  
 816: 45 25 21  0   44 25 20  0             384484.3633   0.0174  0.050   0.0174 0.46  
 817: 45 25 21  0   44 24 20  0             384484.3633   0.0172  0.050   0.0174 0.04  
 818: 44 25 19  0   43 26 18  0             384808.1913  -0.0206  0.050  -0.0347 0.04  
 819: 44 25 19  0   43 25 18  0             384808.1913  -0.0454  0.050  -0.0347 0.46  
 820: 44 26 19  0   43 26 18  0             384808.1913  -0.0240  0.050  -0.0347 0.46  
 821: 44 26 19  0   43 25 18  0             384808.1913  -0.0487  0.050  -0.0347 0.04  
 822: 43 27 17  0   42 27 16  0             385360.0395  -0.0034  0.050               
 823: 43 26 17  0   42 26 16  0             385362.0674   0.0304  0.050               
 824: 41 34  8  0   40 34  7  0             385663.0877   0.0164  0.050               
 825: 42 40  2  0   41 40  1  0             385669.1054  -0.0854  0.050  -0.0854 0.50  
 826: 42 40  3  0   41 40  2  0             385669.1054  -0.0854  0.050  -0.0854 0.50  
 827: 40 31  9  0   39 31  8  0             386000.4352  -0.0146  0.050               
 828: 29 17 12  0   28 15 13  0             386023.7530   0.0444  0.050   0.0527 0.89  
 829: 29 17 12  0   28 16 13  0             386023.7530   0.1208  0.050   0.0527 0.11  
 830: 39 28 11  0   38 28 10  0             386219.7601   0.0087  0.050               
 831: 42 27 15  0   41 28 14  0             386331.4864   0.0804  0.050               
 832: 41 28 13  0   40 29 12  0             386348.0601   0.0530  0.050               
 833: 42 28 15  0   41 28 14  0             386358.9003  -0.0072  0.050               
 834: 42 27 15  0   41 27 14  0             386471.2999   0.0381  0.050               
 835: 39 29 10  0   38 29  9  0             386680.8881  -0.0089  0.050               
 836: 31 23  9  0   30 21 10  0             386866.8788   0.0151  0.050               
 837: 34 32  2  0   33 31  3  0             386889.9385   0.0356  0.050               
 838: 30 26  5  0   29 24  6  0             386902.4769   0.0509  0.050               
 839: 31 25  7  0   30 23  8  0             386908.1651   0.0409  0.050               
 840: 42 39  3  0   41 39  2  0             387042.7537  -0.0165  0.050  -0.0164 0.50  
 841: 42 39  4  0   41 39  3  0             387042.7537  -0.0163  0.050  -0.0164 0.50  
 842: 32 23  9  0   31 21 10  0             387440.6473   0.0108  0.050               
 843: 41 29 13  0   40 29 12  0             387465.3493   0.0107  0.050               
 844: 35 29  7  0   34 28  6  0             388135.9806  -0.0408  0.050               
 845: 41 33  9  0   40 33  8  0             388473.4709  -0.0030  0.050               
 846: 35 29  6  0   34 28  7  0             388501.9408  -0.0234  0.050               
 847: 42 38  4  0   41 38  3  0             388575.7452   0.0109  0.050   0.0133 0.50  
 848: 42 38  5  0   41 38  4  0             388575.7452   0.0156  0.050   0.0133 0.50  
 849: 41 33  8  0   40 33  7  0             388850.1544  -0.0369  0.050               
 850: 80 10 70  0   80 10 71  0             388875.4752  -0.0873  0.050  -0.0874 0.44  
 851: 80 10 70  0   80  9 71  0             388875.4752  -0.0873  0.050  -0.0874 0.06  
 852: 80 11 70  0   80 10 71  0             388875.4752  -0.0873  0.050  -0.0874 0.06  
 853: 80 11 70  0   80  9 71  0             388875.4752  -0.0873  0.050  -0.0874 0.44  
 854: 40 28 12  0   39 28 11  0             388898.5714   0.0344  0.050               
 855: 26  8 18  0   25  7 19  0             388972.7913   0.0864  0.050   0.0864 0.06  
 856: 26  8 18  0   25  6 19  0             388972.7913   0.0864  0.050   0.0864 0.44  
 857: 26  9 18  0   25  7 19  0             388972.7913   0.0864  0.050   0.0864 0.44  
 858: 26  9 18  0   25  6 19  0             388972.7913   0.0864  0.050   0.0864 0.06  
 859: 78  8 70  0   78  8 71  0             389021.1627  -0.0034  0.050  -0.0035 0.47  
 860: 78  9 70  0   78  7 71  0             389021.1627  -0.0034  0.050  -0.0035 0.47  
 861: 78  9 70  0   78  8 71  0             389021.1627  -0.0034  0.050  -0.0035 0.06  
 862: 77  7 70  0   77  7 71  0             389091.4313  -0.0260  0.050  -0.0260 0.44  
 863: 77  7 70  0   77  6 71  0             389091.4313  -0.0260  0.050  -0.0260 0.06  
 864: 77  8 70  0   77  7 71  0             389091.4313  -0.0260  0.050  -0.0260 0.06  
 865: 77  8 70  0   77  6 71  0             389091.4313  -0.0260  0.050  -0.0260 0.44  
 866: 76  6 70  0   76  6 71  0             389160.0612  -0.0525  0.050  -0.0526 0.44  
 867: 76  6 70  0   76  5 71  0             389160.0612  -0.0525  0.050  -0.0526 0.06  
 868: 76  7 70  0   76  6 71  0             389160.0612  -0.0525  0.050  -0.0526 0.06  
 869: 76  7 70  0   76  5 71  0             389160.0612  -0.0525  0.050  -0.0526 0.44  
 870: 75  5 70  0   75  5 71  0             389227.1974   0.0329  0.050   0.0329 0.44  
 871: 75  5 70  0   75  4 71  0             389227.1974   0.0329  0.050   0.0329 0.06  
 872: 75  6 70  0   75  5 71  0             389227.1974   0.0329  0.050   0.0329 0.06  
 873: 75  6 70  0   75  4 71  0             389227.1974   0.0329  0.050   0.0329 0.44  
 874: 34 33  1  0   33 32  2  0             389328.7804   0.0111  0.050               
 875: 59 11 48  0   58 12 47  0             389388.4004   0.0615  0.050   0.0059 0.02  
 876: 59 11 48  0   58 11 47  0             389388.4004   0.0615  0.050   0.0059 0.22  
 877: 59 12 48  0   58 12 47  0             389388.4004   0.0615  0.050   0.0059 0.22  
 878: 59 12 48  0   58 11 47  0             389388.4004   0.0615  0.050   0.0059 0.02  
 879: 60 10 50  0   59 11 49  0             389388.4004  -0.0488  0.050   0.0059 0.02  
 880: 60 10 50  0   59 10 49  0             389388.4004  -0.0488  0.050   0.0059 0.23  
 881: 60 11 50  0   59 11 49  0             389388.4004  -0.0488  0.050   0.0059 0.23  
 882: 60 11 50  0   59 10 49  0             389388.4004  -0.0488  0.050   0.0059 0.02  
 883: 58 12 46  0   57 13 45  0             389388.9958  -0.0406  0.050  -0.0660 0.02  
 884: 58 12 46  0   57 12 45  0             389388.9958  -0.0406  0.050  -0.0660 0.22  
 885: 58 13 46  0   57 13 45  0             389388.9958  -0.0406  0.050  -0.0660 0.22  
 886: 58 13 46  0   57 12 45  0             389388.9958  -0.0406  0.050  -0.0660 0.02  
 887: 61  9 52  0   60 10 51  0             389388.9958  -0.0902  0.050  -0.0660 0.02  
 888: 61  9 52  0   60  9 51  0             389388.9958  -0.0902  0.050  -0.0660 0.23  
 889: 61 10 52  0   60 10 51  0             389388.9958  -0.0902  0.050  -0.0660 0.23  
 890: 61 10 52  0   60  9 51  0             389388.9958  -0.0902  0.050  -0.0660 0.02  
 891: 57 13 44  0   56 14 43  0             389391.0005   0.1014  0.050   0.0018 0.01  
 892: 57 13 44  0   56 13 43  0             389391.0005   0.1014  0.050   0.0018 0.13  
 893: 57 14 44  0   56 14 43  0             389391.0005   0.1014  0.050   0.0018 0.13  
 894: 57 14 44  0   56 13 43  0             389391.0005   0.1014  0.050   0.0018 0.01  
 895: 63  7 56  0   62  8 55  0             389391.0005  -0.0760  0.050   0.0018 0.02  
 896: 63  7 56  0   62  7 55  0             389391.0005  -0.0760  0.050   0.0018 0.15  
 897: 63  8 56  0   62  8 55  0             389391.0005  -0.0760  0.050   0.0018 0.15  
 898: 63  8 56  0   62  7 55  0             389391.0005  -0.0760  0.050   0.0018 0.02  
 899: 70  0 70  0   69  1 69  0             389391.0005  -0.0084  0.050   0.0018 0.02  
 900: 70  0 70  0   69  0 69  0             389391.0005  -0.0084  0.050   0.0018 0.17  
 901: 70  1 70  0   69  1 69  0             389391.0005  -0.0084  0.050   0.0018 0.17  
 902: 70  1 70  0   69  0 69  0             389391.0005  -0.0084  0.050   0.0018 0.02  
 903: 66  4 62  0   65  5 61  0             389393.4998   0.0062  0.050  -0.0080 0.02  
 904: 66  4 62  0   65  4 61  0             389393.4998   0.0062  0.050  -0.0080 0.15  
 905: 66  5 62  0   65  5 61  0             389393.4998   0.0062  0.050  -0.0080 0.15  
 906: 66  5 62  0   65  4 61  0             389393.4998   0.0062  0.050  -0.0080 0.02  
 907: 67  3 64  0   66  4 63  0             389393.4998  -0.1676  0.050  -0.0080 0.02  
 908: 67  3 64  0   66  3 63  0             389393.4998  -0.1676  0.050  -0.0080 0.15  
 909: 67  4 64  0   66  4 63  0             389393.4998  -0.1676  0.050  -0.0080 0.15  
 910: 67  4 64  0   66  3 63  0             389393.4998  -0.1676  0.050  -0.0080 0.02  
 911: 68  2 66  0   67  3 65  0             389393.4998   0.1343  0.050  -0.0080 0.02  
 912: 68  2 66  0   67  2 65  0             389393.4998   0.1343  0.050  -0.0080 0.15  
 913: 68  3 66  0   67  3 65  0             389393.4998   0.1343  0.050  -0.0080 0.15  
 914: 68  3 66  0   67  2 65  0             389393.4998   0.1343  0.050  -0.0080 0.02  
 915: 56 14 42  0   55 15 41  0             389394.3368  -0.0524  0.050  -0.0524 0.05  
 916: 56 14 42  0   55 14 41  0             389394.3368  -0.0524  0.050  -0.0524 0.45  
 917: 56 15 42  0   55 15 41  0             389394.3368  -0.0524  0.050  -0.0524 0.45  
 918: 56 15 42  0   55 14 41  0             389394.3368  -0.0524  0.050  -0.0524 0.05  
 919: 55 15 40  0   54 16 39  0             389400.1083  -0.0082  0.050  -0.0082 0.05  
 920: 55 15 40  0   54 15 39  0             389400.1083  -0.0082  0.050  -0.0082 0.45  
 921: 55 16 40  0   54 16 39  0             389400.1083  -0.0082  0.050  -0.0082 0.45  
 922: 55 16 40  0   54 15 39  0             389400.1083  -0.0082  0.050  -0.0082 0.05  
 923: 54 16 38  0   53 17 37  0             389408.9045   0.0031  0.050   0.0032 0.08  
 924: 54 17 38  0   53 17 37  0             389408.9045   0.0031  0.050   0.0032 0.83  
 925: 54 17 38  0   53 16 37  0             389408.9045   0.0031  0.050   0.0032 0.08  
 926: 53 17 36  0   52 17 35  0             389421.8733   0.0045  0.050   0.0045 0.91  
 927: 53 18 36  0   52 17 35  0             389421.8733   0.0045  0.050   0.0045 0.09  
 928: 52 18 34  0   51 19 33  0             389440.5779  -0.0176  0.050  -0.0176 0.04  
 929: 52 18 34  0   51 18 33  0             389440.5779  -0.0176  0.050  -0.0176 0.46  
 930: 52 19 34  0   51 19 33  0             389440.5779  -0.0176  0.050  -0.0176 0.46  
 931: 52 19 34  0   51 18 33  0             389440.5779  -0.0176  0.050  -0.0176 0.04  
 932: 51 19 32  0   50 20 31  0             389467.3615   0.0206  0.050   0.0207 0.04  
 933: 51 19 32  0   50 19 31  0             389467.3615   0.0206  0.050   0.0207 0.46  
 934: 51 20 32  0   50 20 31  0             389467.3615   0.0206  0.050   0.0207 0.46  
 935: 51 20 32  0   50 19 31  0             389467.3615   0.0206  0.050   0.0207 0.04  
 936: 50 20 30  0   49 21 29  0             389505.3967  -0.0269  0.050  -0.0270 0.04  
 937: 50 20 30  0   49 20 29  0             389505.3967  -0.0269  0.050  -0.0270 0.46  
 938: 50 21 30  0   49 21 29  0             389505.3967  -0.0269  0.050  -0.0270 0.46  
 939: 50 21 30  0   49 20 29  0             389505.3967  -0.0269  0.050  -0.0270 0.04  
 940: 49 21 28  0   48 22 27  0             389559.8593  -0.0002  0.050  -0.0002 0.04  
 941: 49 21 28  0   48 21 27  0             389559.8593  -0.0002  0.050  -0.0002 0.46  
 942: 49 22 28  0   48 21 27  0             389559.8593  -0.0002  0.050  -0.0002 0.04  
 943: 49 22 28  0   48 22 27  0             389559.8593  -0.0002  0.050  -0.0002 0.46  
 944: 48 22 26  0   47 23 25  0             389638.4873   0.0074  0.050   0.0074 0.04  
 945: 48 22 26  0   47 22 25  0             389638.4873   0.0074  0.050   0.0074 0.46  
 946: 48 23 26  0   47 23 25  0             389638.4873   0.0074  0.050   0.0074 0.46  
 947: 48 23 26  0   47 22 25  0             389638.4873   0.0074  0.050   0.0074 0.04  
 948: 47 23 24  0   46 23 23  0             389754.0110   0.0056  0.050   0.0057 0.46  
 949: 47 23 24  0   46 24 23  0             389754.0110   0.0056  0.050   0.0057 0.04  
 950: 47 24 24  0   46 24 23  0             389754.0110   0.0056  0.050   0.0057 0.46  
 951: 47 24 24  0   46 23 23  0             389754.0110   0.0056  0.050   0.0057 0.04  
 952: 30 19 11  0   29 17 12  0             389784.8293   0.0014  0.050               
 953: 30 20 11  0   29 18 12  0             389874.1449  -0.0210  0.050               
 954: 46 24 22  0   45 25 21  0             389928.1379  -0.0008  0.050  -0.0008 0.04  
 955: 46 24 22  0   45 24 21  0             389928.1379  -0.0008  0.050  -0.0008 0.46  
 956: 46 25 22  0   45 25 21  0             389928.1379  -0.0008  0.050  -0.0008 0.46  
 957: 46 25 22  0   45 24 21  0             389928.1379  -0.0008  0.050  -0.0008 0.04  
 958: 45 25 20  0   44 25 19  0             390200.3821   0.0090  0.050   0.0105 0.46  
 959: 45 25 20  0   44 26 19  0             390200.3821   0.0124  0.050   0.0105 0.04  
 960: 45 26 20  0   44 25 19  0             390200.3821   0.0085  0.050   0.0105 0.04  
 961: 45 26 20  0   44 26 19  0             390200.3821   0.0119  0.050   0.0105 0.46  
 962: 42 37  5  0   41 37  4  0             390307.0312  -0.0680  0.050  -0.0157 0.50  
 963: 42 37  6  0   41 37  5  0             390307.0312   0.0366  0.050  -0.0157 0.50  
 964: 41 28 13  0   40 28 12  0             390436.1415   0.0424  0.050               
 965: 44 26 18  0   43 27 17  0             390649.3815   0.2180  0.050  -0.0007 0.03  
 966: 44 26 18  0   43 26 17  0             390649.3815  -0.1622  0.050  -0.0007 0.47  
 967: 44 27 18  0   43 27 17  0             390649.3815   0.1609  0.050  -0.0007 0.47  
 968: 44 27 18  0   43 26 17  0             390649.3815  -0.2194  0.050  -0.0007 0.03  
 969: 35 30  6  0   34 29  5  0             390947.9878   0.0330  0.050               
 970: 41 32 10  0   40 32  9  0             391424.0340   0.0142  0.050               
 971: 43 27 16  0   42 27 15  0             391467.4246   0.0055  0.050               
 972: 34 34  0  0   33 33  1  0             391759.5063  -0.0354  0.050  -0.0354 0.50  
 973: 34 34  1  0   33 33  0  0             391759.5063  -0.0353  0.050  -0.0354 0.50  
 974: 41 30 12  0   40 30 11  0             391976.2187   0.0143  0.050               
 975: 29 16 13  0   28 15 14  0             392284.7248   0.1365  0.050  -0.0397 0.10  
 976: 29 17 13  0   28 15 14  0             392284.7248  -0.0586  0.050  -0.0397 0.80  
 977: 29 17 13  0   28 14 14  0             392284.7248  -0.0619  0.050  -0.0397 0.10  
 978: 42 36  7  0   41 36  6  0             392293.2845  -0.0440  0.050               
 979: 42 36  6  0   41 36  5  0             392295.1000   0.0044  0.050               
 980: 31 22 10  0   30 20 11  0             393096.9398  -0.0628  0.050               
 981: 41 31 11  0   40 31 10  0             393214.0492   0.0002  0.050               
 982: 31 26  6  0   30 24  7  0             393467.6905  -0.0799  0.050               
 983: 43 42  1  0   42 42  0  0             393537.7410  -0.0077  0.050  -0.0077 0.50  
 984: 43 42  2  0   42 42  1  0             393537.7410  -0.0077  0.050  -0.0077 0.50  
 985: 42 28 14  0   41 28 13  0             393603.6746  -0.0085  0.050               
 986: 41 32  9  0   40 32  8  0             393887.4584   0.0044  0.050               
 987: 32 26  6  0   31 24  7  0             394367.3386  -0.0547  0.050               
 988: 81 10 71  0   81 10 72  0             394386.9054  -0.0607  0.050  -0.0608 0.47  
 989: 81 10 71  0   81  9 72  0             394386.9054  -0.0607  0.050  -0.0608 0.06  
 990: 81 11 71  0   81  9 72  0             394386.9054  -0.0607  0.050  -0.0608 0.47  
 991: 80  9 71  0   80  9 72  0             394461.6084   0.0232  0.050   0.0232 0.44  
 992: 80  9 71  0   80  8 72  0             394461.6084   0.0232  0.050   0.0232 0.06  
 993: 80 10 71  0   80  9 72  0             394461.6084   0.0232  0.050   0.0232 0.06  
 994: 80 10 71  0   80  8 72  0             394461.6084   0.0232  0.050   0.0232 0.44  
 995: 79  8 71  0   79  8 72  0             394534.5060  -0.0178  0.050  -0.0179 0.44  
 996: 79  8 71  0   79  7 72  0             394534.5060  -0.0178  0.050  -0.0179 0.06  
 997: 79  9 71  0   79  7 72  0             394534.5060  -0.0178  0.050  -0.0179 0.44  
 998: 79  9 71  0   79  8 72  0             394534.5060  -0.0178  0.050  -0.0179 0.06  
 999: 78  7 71  0   78  7 72  0             394605.7632  -0.0477  0.050  -0.0478 0.44  
1000: 78  7 71  0   78  6 72  0             394605.7632  -0.0477  0.050  -0.0478 0.06  
1001: 78  8 71  0   78  7 72  0             394605.7632  -0.0477  0.050  -0.0478 0.06  
1002: 78  8 71  0   78  6 72  0             394605.7632  -0.0477  0.050  -0.0478 0.44  
1003: 42 35  8  0   41 35  7  0             394617.6970   0.0592  0.050               
1004: 42 35  7  0   41 35  6  0             394640.4712  -0.0346  0.050               
1005: 76  5 71  0   76  5 72  0             394743.5837   0.0403  0.050   0.0403 0.44  
1006: 76  5 71  0   76  4 72  0             394743.5837   0.0403  0.050   0.0403 0.06  
1007: 76  6 71  0   76  5 72  0             394743.5837   0.0403  0.050   0.0403 0.06  
1008: 76  6 71  0   76  4 72  0             394743.5837   0.0403  0.050   0.0403 0.44  
1009: 33 26  7  0   32 24  8  0             394748.9608  -0.0157  0.050               
1010: 43 41  2  0   42 41  1  0             394775.4889  -0.0643  0.050  -0.0643 0.50  
1011: 43 41  3  0   42 41  2  0             394775.4889  -0.0643  0.050  -0.0643 0.50  
1012: 75  4 71  0   75  4 72  0             394810.0178  -0.0264  0.050  -0.0264 0.44  
1013: 75  4 71  0   75  3 72  0             394810.0178  -0.0264  0.050  -0.0264 0.06  
1014: 75  5 71  0   75  4 72  0             394810.0178  -0.0264  0.050  -0.0264 0.06  
1015: 75  5 71  0   75  3 72  0             394810.0178  -0.0264  0.050  -0.0264 0.44  
1016: 40 30 10  0   39 30  9  0             394844.5304  -0.0355  0.050               
1017: 59 12 47  0   58 13 46  0             394906.9661  -0.1497  0.050  -0.0188 0.02  
1018: 59 12 47  0   58 12 46  0             394906.9661  -0.1497  0.050  -0.0188 0.21  
1019: 59 13 47  0   58 12 46  0             394906.9661  -0.1497  0.050  -0.0188 0.02  
1020: 60 11 49  0   59 12 48  0             394906.9661   0.2499  0.050  -0.0188 0.02  
1021: 60 12 49  0   59 12 48  0             394906.9661   0.2499  0.050  -0.0188 0.22  
1022: 60 12 49  0   59 11 48  0             394906.9661   0.2499  0.050  -0.0188 0.02  
1023: 61 10 51  0   60 11 50  0             394906.9661  -0.0941  0.050  -0.0188 0.02  
1024: 61 10 51  0   60 10 50  0             394906.9661  -0.0941  0.050  -0.0188 0.22  
1025: 61 11 51  0   60 11 50  0             394906.9661  -0.0941  0.050  -0.0188 0.22  
1026: 61 11 51  0   60 10 50  0             394906.9661  -0.0941  0.050  -0.0188 0.02  
1027: 58 13 45  0   57 14 44  0             394908.8489   0.2551  0.050   0.0607 0.02  
1028: 58 13 45  0   57 13 44  0             394908.8489   0.2551  0.050   0.0607 0.22  
1029: 58 14 45  0   57 14 44  0             394908.8489   0.2551  0.050   0.0607 0.22  
1030: 58 14 45  0   57 13 44  0             394908.8489   0.2551  0.050   0.0607 0.02  
1031: 63  8 55  0   62  9 54  0             394908.8489  -0.1191  0.050   0.0607 0.03  
1032: 63  8 55  0   62  8 54  0             394908.8489  -0.1191  0.050   0.0607 0.23  
1033: 63  9 55  0   62  9 54  0             394908.8489  -0.1191  0.050   0.0607 0.23  
1034: 63  9 55  0   62  8 54  0             394908.8489  -0.1191  0.050   0.0607 0.03  
1035: 64  7 57  0   63  8 56  0             394910.2823   0.1423  0.050   0.0003 0.02  
1036: 64  7 57  0   63  7 56  0             394910.2823   0.1423  0.050   0.0003 0.21  
1037: 64  8 57  0   63  8 56  0             394910.2823   0.1423  0.050   0.0003 0.21  
1038: 64  8 57  0   63  7 56  0             394910.2823   0.1423  0.050   0.0003 0.02  
1039: 71  0 71  0   70  1 70  0             394910.2823  -0.1210  0.050   0.0003 0.03  
1040: 71  0 71  0   70  0 70  0             394910.2823  -0.1210  0.050   0.0003 0.24  
1041: 71  1 71  0   70  1 70  0             394910.2823  -0.1210  0.050   0.0003 0.24  
1042: 71  1 71  0   70  0 70  0             394910.2823  -0.1210  0.050   0.0003 0.03  
1043: 67  4 63  0   66  5 62  0             394912.8631   0.0765  0.050   0.0202 0.02  
1044: 67  4 63  0   66  4 62  0             394912.8631   0.0765  0.050   0.0202 0.15  
1045: 67  5 63  0   66  5 62  0             394912.8631   0.0765  0.050   0.0202 0.15  
1046: 67  5 63  0   66  4 62  0             394912.8631   0.0765  0.050   0.0202 0.02  
1047: 68  3 65  0   67  4 64  0             394912.8631  -0.1414  0.050   0.0202 0.02  
1048: 68  3 65  0   67  3 64  0             394912.8631  -0.1414  0.050   0.0202 0.15  
1049: 68  4 65  0   67  4 64  0             394912.8631  -0.1414  0.050   0.0202 0.15  
1050: 68  4 65  0   67  3 64  0             394912.8631  -0.1414  0.050   0.0202 0.02  
1051: 69  2 67  0   68  3 66  0             394912.8631   0.1295  0.050   0.0202 0.02  
1052: 69  2 67  0   68  2 66  0             394912.8631   0.1295  0.050   0.0202 0.16  
1053: 69  3 67  0   68  3 66  0             394912.8631   0.1295  0.050   0.0202 0.16  
1054: 56 15 41  0   55 16 40  0             394916.6194  -0.0154  0.050  -0.0154 0.05  
1055: 56 15 41  0   55 15 40  0             394916.6194  -0.0154  0.050  -0.0154 0.45  
1056: 56 16 41  0   55 16 40  0             394916.6194  -0.0154  0.050  -0.0154 0.45  
1057: 56 16 41  0   55 15 40  0             394916.6194  -0.0154  0.050  -0.0154 0.05  
1058: 55 16 39  0   54 17 38  0             394924.4906  -0.0185  0.050  -0.0185 0.05  
1059: 55 16 39  0   54 16 38  0             394924.4906  -0.0185  0.050  -0.0185 0.45  
1060: 55 17 39  0   54 17 38  0             394924.4906  -0.0185  0.050  -0.0185 0.45  
1061: 55 17 39  0   54 16 38  0             394924.4906  -0.0185  0.050  -0.0185 0.05  
1062: 54 17 37  0   53 17 36  0             394936.1951  -0.0253  0.050  -0.0253 0.91  
1063: 54 18 37  0   53 17 36  0             394936.1951  -0.0253  0.050  -0.0253 0.09  
1064: 53 18 35  0   52 19 34  0             394953.1748  -0.0062  0.050  -0.0063 0.04  
1065: 53 18 35  0   52 18 34  0             394953.1748  -0.0062  0.050  -0.0063 0.46  
1066: 53 19 35  0   52 19 34  0             394953.1748  -0.0062  0.050  -0.0063 0.46  
1067: 53 19 35  0   52 18 34  0             394953.1748  -0.0062  0.050  -0.0063 0.04  
1068: 52 19 33  0   51 20 32  0             394977.3969   0.0041  0.050   0.0041 0.04  
1069: 52 19 33  0   51 19 32  0             394977.3969   0.0041  0.050   0.0041 0.46  
1070: 52 20 33  0   51 20 32  0             394977.3969   0.0041  0.050   0.0041 0.46  
1071: 52 20 33  0   51 19 32  0             394977.3969   0.0041  0.050   0.0041 0.04  
1072: 51 20 31  0   50 21 30  0             395011.7817   0.0219  0.050   0.0219 0.04  
1073: 51 20 31  0   50 20 30  0             395011.7817   0.0219  0.050   0.0219 0.46  
1074: 51 21 31  0   50 21 30  0             395011.7817   0.0219  0.050   0.0219 0.46  
1075: 51 21 31  0   50 20 30  0             395011.7817   0.0219  0.050   0.0219 0.04  
1076: 50 21 29  0   49 22 28  0             395060.6200   0.0101  0.050   0.0101 0.08  
1077: 50 21 29  0   49 21 28  0             395060.6200   0.0101  0.050   0.0101 0.84  
1078: 50 22 29  0   49 21 28  0             395060.6200   0.0101  0.050   0.0101 0.08  
1079: 49 22 27  0   48 23 26  0             395130.6090   0.0183  0.050   0.0183 0.04  
1080: 49 22 27  0   48 22 26  0             395130.6090   0.0183  0.050   0.0183 0.46  
1081: 49 23 27  0   48 23 26  0             395130.6090   0.0183  0.050   0.0183 0.46  
1082: 49 23 27  0   48 22 26  0             395130.6090   0.0183  0.050   0.0183 0.04  
1083: 33 24  9  0   32 22 10  0             395207.2915  -0.0151  0.050               
1084: 48 23 25  0   47 23 24  0             395232.2885  -0.0013  0.050  -0.0014 0.46  
1085: 48 23 25  0   47 24 24  0             395232.2885  -0.0013  0.050  -0.0014 0.04  
1086: 48 24 25  0   47 24 24  0             395232.2885  -0.0013  0.050  -0.0014 0.46  
1087: 48 24 25  0   47 23 24  0             395232.2885  -0.0013  0.050  -0.0014 0.04  
1088: 47 24 23  0   46 25 22  0             395383.3494   0.0140  0.050   0.0140 0.04  
1089: 47 24 23  0   46 24 22  0             395383.3494   0.0140  0.050   0.0140 0.46  
1090: 47 25 23  0   46 25 22  0             395383.3494   0.0140  0.050   0.0140 0.46  
1091: 47 25 23  0   46 24 22  0             395383.3494   0.0140  0.050   0.0140 0.04  
1092: 46 25 21  0   45 25 20  0             395614.8086   0.0146  0.050   0.0148 0.46  
1093: 46 25 21  0   45 26 20  0             395614.8086   0.0150  0.050   0.0148 0.04  
1094: 46 26 21  0   45 25 20  0             395614.8086   0.0145  0.050   0.0148 0.04  
1095: 46 26 21  0   45 26 20  0             395614.8086   0.0149  0.050   0.0148 0.46  
1096: 45 26 19  0   44 27 18  0             395985.8331   0.0413  0.050   0.0087 0.04  
1097: 45 26 19  0   44 26 18  0             395985.8331  -0.0157  0.050   0.0087 0.46  
1098: 45 27 19  0   44 27 18  0             395985.8331   0.0332  0.050   0.0087 0.46  
1099: 45 27 19  0   44 26 18  0             395985.8331  -0.0239  0.050   0.0087 0.04  
1100: 43 40  4  0   42 40  3  0             396140.5914  -0.0023  0.050               
1101: 32 25  8  0   31 23  9  0             396385.8993   0.0217  0.050               
1102: 30 18 12  0   29 16 13  0             396550.0646   0.0357  0.050   0.0566 0.89  
1103: 30 18 12  0   29 17 13  0             396550.0646   0.2309  0.050   0.0566 0.11  
1104: 30 19 12  0   29 17 13  0             396557.3235  -0.0265  0.050  -0.0474 0.89  
1105: 30 19 12  0   29 16 13  0             396557.3235  -0.2217  0.050  -0.0474 0.11  
1106: 44 28 17  0   43 28 16  0             396620.8506   0.0075  0.050               
1107: 44 27 17  0   43 27 16  0             396624.9775   0.0124  0.050               
1108: 42 34  9  0   41 34  8  0             397365.7244   0.0021  0.050               
1109: 42 34  8  0   41 34  7  0             397590.7648  -0.0377  0.050               
1110: 40 29 11  0   39 29 10  0             397598.9595   0.0338  0.050               
1111: 43 39  4  0   42 39  3  0             397659.0205   0.0515  0.050   0.0527 0.50  
1112: 43 39  5  0   42 39  4  0             397659.0205   0.0538  0.050   0.0527 0.50  
1113: 32 24  9  0   31 22 10  0             397703.8426   0.0620  0.050               
1114: 43 29 15  0   42 29 14  0             397755.6375   0.0038  0.050               
1115: 43 28 15  0   42 28 14  0             397961.5811   0.0110  0.050               
1116: 29 15 14  0   28 14 15  0             398355.4767  -0.0850  0.050  -0.0897 0.06  
1117: 29 15 14  0   28 13 15  0             398355.4767  -0.0851  0.050  -0.0897 0.44  
1118: 29 16 14  0   28 14 15  0             398355.4767  -0.0941  0.050  -0.0897 0.44  
1119: 29 16 14  0   28 13 15  0             398355.4767  -0.0943  0.050  -0.0897 0.06  
1120: 35 33  2  0   34 32  3  0             398438.0499  -0.0086  0.050               
1121: 34 26  8  0   33 24  9  0             398593.1198   0.0058  0.050               
1122: 42 30 13  0   41 30 12  0             398655.1084   0.0062  0.050               
1123: 43 38  5  0   42 38  4  0             399366.7520   0.0343  0.050   0.0612 0.50  
1124: 43 38  6  0   42 38  5  0             399366.7520   0.0880  0.050   0.0612 0.50  
1125: 86 14 72  0   86 14 73  0             399578.4179   0.0699  0.050   0.0700 0.44  
1126: 86 14 72  0   86 13 73  0             399578.4179   0.0699  0.050   0.0700 0.06  
1127: 86 15 72  0   86 14 73  0             399578.4179   0.0699  0.050   0.0700 0.06  
1128: 86 15 72  0   86 13 73  0             399578.4179   0.0699  0.050   0.0700 0.44  
1129: 29 29  0  0   28 27  1  0             399665.5601  -0.0711  0.050  -0.0726 0.50  
1130: 29 29  1  0   28 27  2  0             399665.5601  -0.0740  0.050  -0.0726 0.50  
1131: 36 28  8  0   35 27  9  0             399835.8054   0.0753  0.050               
1132: 82 10 72  0   82 10 73  0             399898.0654   0.0293  0.050   0.0293 0.44  
1133: 82 10 72  0   82  9 73  0             399898.0654   0.0293  0.050   0.0293 0.06  
1134: 82 11 72  0   82 10 73  0             399898.0654   0.0293  0.050   0.0293 0.06  
1135: 82 11 72  0   82  9 73  0             399898.0654   0.0293  0.050   0.0293 0.44  
1136: 31 20 11  0   30 18 12  0             400017.0393   0.0102  0.050               
1137: 78  6 72  0   78  6 73  0             400190.6696   0.0916  0.050   0.0917 0.44  
1138: 78  6 72  0   78  5 73  0             400190.6696   0.0916  0.050   0.0917 0.06  
1139: 78  7 72  0   78  6 73  0             400190.6696   0.0916  0.050   0.0917 0.06  
1140: 78  7 72  0   78  5 73  0             400190.6696   0.0916  0.050   0.0917 0.44  
1141: 31 21 11  0   30 19 12  0             400192.5144   0.0202  0.050               
1142: 77  5 72  0   77  5 73  0             400259.7000   0.0181  0.050   0.0181 0.44  
1143: 77  5 72  0   77  4 73  0             400259.7000   0.0181  0.050   0.0181 0.06  
1144: 77  6 72  0   77  5 73  0             400259.7000   0.0181  0.050   0.0181 0.06  
1145: 77  6 72  0   77  4 73  0             400259.7000   0.0181  0.050   0.0181 0.44  
1146: 42 33 10  0   41 33  9  0             400400.1728   0.0103  0.050               
1147: 60 12 48  0   59 13 47  0             400425.0670  -0.0006  0.050   0.0571 0.02  
1148: 60 12 48  0   59 12 47  0             400425.0670  -0.0006  0.050   0.0571 0.22  
1149: 60 13 48  0   59 13 47  0             400425.0670  -0.0006  0.050   0.0571 0.22  
1150: 60 13 48  0   59 12 47  0             400425.0670  -0.0006  0.050   0.0571 0.02  
1151: 61 11 50  0   60 12 49  0             400425.0670   0.1138  0.050   0.0571 0.02  
1152: 61 11 50  0   60 11 49  0             400425.0670   0.1138  0.050   0.0571 0.23  
1153: 61 12 50  0   60 12 49  0             400425.0670   0.1138  0.050   0.0571 0.23  
1154: 61 12 50  0   60 11 49  0             400425.0670   0.1138  0.050   0.0571 0.02  
1155: 32 26  7  0   31 24  8  0             400426.3584   0.0241  0.050   0.0025 0.06  
1156: 59 13 46  0   58 14 45  0             400426.3584   0.1783  0.050   0.0025 0.02  
1157: 59 13 46  0   58 13 45  0             400426.3584   0.1783  0.050   0.0025 0.21  
1158: 59 14 46  0   58 14 45  0             400426.3584   0.1783  0.050   0.0025 0.21  
1159: 59 14 46  0   58 13 45  0             400426.3584   0.1783  0.050   0.0025 0.02  
1160: 63  9 54  0   62 10 53  0             400426.3584  -0.1663  0.050   0.0025 0.02  
1161: 63  9 54  0   62  9 53  0             400426.3584  -0.1663  0.050   0.0025 0.22  
1162: 63 10 54  0   62 10 53  0             400426.3584  -0.1663  0.050   0.0025 0.22  
1163: 63 10 54  0   62  9 53  0             400426.3584  -0.1663  0.050   0.0025 0.02  
1164: 64  8 56  0   63  9 55  0             400427.7545  -0.0004  0.050  -0.0004 0.05  
1165: 64  8 56  0   63  8 55  0             400427.7545  -0.0004  0.050  -0.0004 0.45  
1166: 64  9 56  0   63  9 55  0             400427.7545  -0.0004  0.050  -0.0004 0.45  
1167: 64  9 56  0   63  8 55  0             400427.7545  -0.0004  0.050  -0.0004 0.05  
1168: 58 14 44  0   57 15 43  0             400428.8733   0.1827  0.050  -0.0031 0.02  
1169: 58 14 44  0   57 14 43  0             400428.8733   0.1827  0.050  -0.0031 0.21  
1170: 58 15 44  0   57 15 43  0             400428.8733   0.1827  0.050  -0.0031 0.21  
1171: 58 15 44  0   57 14 43  0             400428.8733   0.1827  0.050  -0.0031 0.02  
1172: 65  7 58  0   64  8 57  0             400428.8733  -0.1700  0.050  -0.0031 0.03  
1173: 65  7 58  0   64  7 57  0             400428.8733  -0.1700  0.050  -0.0031 0.24  
1174: 65  8 58  0   64  8 57  0             400428.8733  -0.1700  0.050  -0.0031 0.24  
1175: 65  8 58  0   64  7 57  0             400428.8733  -0.1700  0.050  -0.0031 0.03  
1176: 72  0 72  0   71  1 71  0             400429.6447   0.0104  0.050   0.0104 0.05  
1177: 72  0 72  0   71  0 71  0             400429.6447   0.0104  0.050   0.0104 0.45  
1178: 72  1 72  0   71  1 71  0             400429.6447   0.0104  0.050   0.0104 0.45  
1179: 72  1 72  0   71  0 71  0             400429.6447   0.0104  0.050   0.0104 0.05  
1180: 67  5 62  0   66  6 61  0             400431.1850  -0.0553  0.050   0.0100 0.02  
1181: 67  5 62  0   66  5 61  0             400431.1850  -0.0553  0.050   0.0100 0.22  
1182: 67  6 62  0   66  6 61  0             400431.1850  -0.0553  0.050   0.0100 0.22  
1183: 67  6 62  0   66  5 61  0             400431.1850  -0.0553  0.050   0.0100 0.02  
1184: 71  1 70  0   70  2 69  0             400431.1850   0.0696  0.050   0.0100 0.03  
1185: 71  1 70  0   70  1 69  0             400431.1850   0.0696  0.050   0.0100 0.24  
1186: 71  2 70  0   70  2 69  0             400431.1850   0.0696  0.050   0.0100 0.24  
1187: 71  2 70  0   70  1 69  0             400431.1850   0.0696  0.050   0.0100 0.03  
1188: 68  4 64  0   67  5 63  0             400432.0317   0.1150  0.050   0.0203 0.02  
1189: 68  4 64  0   67  4 63  0             400432.0317   0.1150  0.050   0.0203 0.15  
1190: 68  5 64  0   67  5 63  0             400432.0317   0.1150  0.050   0.0203 0.15  
1191: 68  5 64  0   67  4 63  0             400432.0317   0.1150  0.050   0.0203 0.02  
1192: 69  3 66  0   68  4 65  0             400432.0317  -0.1469  0.050   0.0203 0.02  
1193: 69  3 66  0   68  3 65  0             400432.0317  -0.1469  0.050   0.0203 0.15  
1194: 69  4 66  0   68  4 65  0             400432.0317  -0.1469  0.050   0.0203 0.15  
1195: 69  4 66  0   68  3 65  0             400432.0317  -0.1469  0.050   0.0203 0.02  
1196: 70  2 68  0   69  3 67  0             400432.0317   0.0932  0.050   0.0203 0.02  
1197: 70  2 68  0   69  2 67  0             400432.0317   0.0932  0.050   0.0203 0.15  
1198: 70  3 68  0   69  3 67  0             400432.0317   0.0932  0.050   0.0203 0.15  
1199: 70  3 68  0   69  2 67  0             400432.0317   0.0932  0.050   0.0203 0.02  
1200: 56 16 40  0   55 17 39  0             400440.1277  -0.0229  0.050  -0.0230 0.05  
1201: 56 16 40  0   55 16 39  0             400440.1277  -0.0229  0.050  -0.0230 0.45  
1202: 56 17 40  0   55 17 39  0             400440.1277  -0.0229  0.050  -0.0230 0.45  
1203: 56 17 40  0   55 16 39  0             400440.1277  -0.0229  0.050  -0.0230 0.05  
1204: 55 17 38  0   54 18 37  0             400450.6926  -0.0188  0.050  -0.0188 0.05  
1205: 55 17 38  0   54 17 37  0             400450.6926  -0.0188  0.050  -0.0188 0.45  
1206: 55 18 38  0   54 18 37  0             400450.6926  -0.0188  0.050  -0.0188 0.45  
1207: 55 18 38  0   54 17 37  0             400450.6926  -0.0188  0.050  -0.0188 0.05  
1208: 54 18 36  0   53 19 35  0             400466.0541  -0.0173  0.050  -0.0173 0.04  
1209: 54 18 36  0   53 18 35  0             400466.0541  -0.0173  0.050  -0.0173 0.46  
1210: 54 19 36  0   53 19 35  0             400466.0541  -0.0173  0.050  -0.0173 0.46  
1211: 54 19 36  0   53 18 35  0             400466.0541  -0.0173  0.050  -0.0173 0.04  
1212: 53 19 34  0   52 20 33  0             400487.9960  -0.0160  0.050  -0.0161 0.04  
1213: 53 19 34  0   52 19 33  0             400487.9960  -0.0160  0.050  -0.0161 0.46  
1214: 53 20 34  0   52 20 33  0             400487.9960  -0.0160  0.050  -0.0161 0.46  
1215: 53 20 34  0   52 19 33  0             400487.9960  -0.0160  0.050  -0.0161 0.04  
1216: 52 20 32  0   51 21 31  0             400519.0784  -0.0102  0.050  -0.0103 0.05  
1217: 52 20 32  0   51 20 31  0             400519.0784  -0.0102  0.050  -0.0103 0.48  
1218: 52 21 32  0   51 21 31  0             400519.0784  -0.0102  0.050  -0.0103 0.48  
1219: 51 21 30  0   50 22 29  0             400563.0284  -0.0302  0.050  -0.0303 0.04  
1220: 51 21 30  0   50 21 29  0             400563.0284  -0.0302  0.050  -0.0303 0.46  
1221: 51 22 30  0   50 21 29  0             400563.0284  -0.0302  0.050  -0.0303 0.04  
1222: 51 22 30  0   50 22 29  0             400563.0284  -0.0302  0.050  -0.0303 0.46  
1223: 50 22 28  0   49 23 27  0             400625.6120   0.0052  0.050   0.0053 0.04  
1224: 50 22 28  0   49 22 27  0             400625.6120   0.0052  0.050   0.0053 0.46  
1225: 50 23 28  0   49 23 27  0             400625.6120   0.0052  0.050   0.0053 0.46  
1226: 50 23 28  0   49 22 27  0             400625.6120   0.0052  0.050   0.0053 0.04  
1227: 49 23 26  0   48 23 25  0             400715.6179  -0.0075  0.050  -0.0075 0.46  
1228: 49 23 26  0   48 24 25  0             400715.6179  -0.0075  0.050  -0.0075 0.04  
1229: 49 24 26  0   48 24 25  0             400715.6179  -0.0075  0.050  -0.0075 0.46  
1230: 49 24 26  0   48 23 25  0             400715.6179  -0.0075  0.050  -0.0075 0.04  
1231: 48 24 24  0   47 25 23  0             400847.5949  -0.0021  0.050  -0.0021 0.04  
1232: 48 24 24  0   47 24 23  0             400847.5949  -0.0021  0.050  -0.0021 0.46  
1233: 48 25 24  0   47 25 23  0             400847.5949  -0.0021  0.050  -0.0021 0.46  
1234: 48 25 24  0   47 24 23  0             400847.5949  -0.0021  0.050  -0.0021 0.04  
1235: 35 34  1  0   34 33  2  0             400875.9575  -0.0194  0.050  -0.0194 0.50  
1236: 35 34  2  0   34 33  1  0             400875.9575  -0.0194  0.050  -0.0194 0.50  
1237: 32 22 10  0   31 20 11  0             400925.9329   0.0176  0.050               
1238: 31 27  5  0   30 25  6  0             401024.6361  -0.0883  0.050               
1239: 47 25 22  0   46 25 21  0             401046.3403   0.0049  0.050   0.0050 0.46  
1240: 47 25 22  0   46 26 21  0             401046.3403   0.0049  0.050   0.0050 0.04  
1241: 47 26 22  0   46 26 21  0             401046.3403   0.0049  0.050   0.0050 0.46  
1242: 47 26 22  0   46 25 21  0             401046.3403   0.0049  0.050   0.0050 0.04  
1243: 46 26 20  0   45 27 19  0             401357.3266   0.0220  0.050   0.0175 0.04  
1244: 46 26 20  0   45 26 19  0             401357.3266   0.0139  0.050   0.0175 0.46  
1245: 46 27 20  0   45 27 19  0             401357.3266   0.0209  0.050   0.0175 0.46  
1246: 46 27 20  0   45 26 19  0             401357.3266   0.0128  0.050   0.0175 0.04  
1247: 45 28 18  0   44 28 17  0             401871.8826  -0.0047  0.050               
1248: 45 27 18  0   44 27 17  0             401872.5308  -0.0523  0.050               
1249: 41 29 12  0   40 29 11  0             401874.6943   0.0219  0.050               
1250: 42 33  9  0   41 33  8  0             402010.8439  -0.0154  0.050               
1251: 41 31 10  0   40 31  9  0             402486.8380   0.0049  0.050               
1252: 36 31  6  0   35 30  5  0             402519.2208   0.0221  0.050               
1253: 44 43  1  0   43 43  0  0             402647.5952   0.0392  0.050   0.0392 0.50  
1254: 44 43  2  0   43 43  1  0             402647.5952   0.0392  0.050   0.0392 0.50  
1255: 44 29 16  0   43 29 15  0             402785.7721   0.0328  0.050               
1256: 44 28 16  0   43 28 15  0             402829.1686  -0.0784  0.050               
1257: 42 29 13  0   41 29 12  0             403140.2380   0.0094  0.050               
1258: 34 25  9  0   33 23 10  0             403230.9274   0.0287  0.050               
1259: 35 35  0  0   34 34  1  0             403306.3669   0.0124  0.050   0.0124 0.50  
1260: 35 35  1  0   34 34  0  0             403306.3669   0.0124  0.050   0.0124 0.50  
1261: 32 23 10  0   31 21 11  0             403338.1461  -0.0205  0.050               
1262: 43 36  8  0   42 36  7  0             403582.2765   0.0080  0.050               
1263: 43 36  7  0   42 36  6  0             403594.9537  -0.0535  0.050               
1264: 44 42  2  0   43 42  1  0             403881.2299  -0.0597  0.050  -0.0598 0.50  
1265: 44 42  3  0   43 42  2  0             403881.2299  -0.0597  0.050  -0.0598 0.50  
1266: 43 30 14  0   42 30 13  0             404149.5702  -0.0027  0.050               
1267: 29 14 15  0   28 13 16  0             404299.6873  -0.0660  0.050  -0.0662 0.06  
1268: 29 14 15  0   28 12 16  0             404299.6873  -0.0660  0.050  -0.0662 0.44  
1269: 29 15 15  0   28 13 16  0             404299.6873  -0.0664  0.050  -0.0662 0.44  
1270: 29 15 15  0   28 12 16  0             404299.6873  -0.0664  0.050  -0.0662 0.06  
1271: 88 15 73  0   88 15 74  0             404999.7932  -0.0663  0.050  -0.0663 0.44  
1272: 88 15 73  0   88 14 74  0             404999.7932  -0.0663  0.050  -0.0663 0.06  
1273: 88 16 73  0   88 14 74  0             404999.7932  -0.0663  0.050  -0.0663 0.44  
1274: 88 16 73  0   88 15 74  0             404999.7932  -0.0663  0.050  -0.0663 0.06  
1275: 87 14 73  0   87 14 74  0             405085.2088   0.0303  0.050   0.0303 0.44  
1276: 87 14 73  0   87 13 74  0             405085.2088   0.0303  0.050   0.0303 0.06  
1277: 87 15 73  0   87 13 74  0             405085.2088   0.0303  0.050   0.0303 0.44  
1278: 87 15 73  0   87 14 74  0             405085.2088   0.0303  0.050   0.0303 0.06  
1279: 44 41  3  0   43 41  2  0             405238.2813  -0.0055  0.050  -0.0056 0.50  
1280: 44 41  4  0   43 41  3  0             405238.2813  -0.0055  0.050  -0.0056 0.50  
1281: 84 11 73  0   84 11 74  0             405330.3711  -0.0970  0.050  -0.0970 0.44  
1282: 84 11 73  0   84 10 74  0             405330.3711  -0.0970  0.050  -0.0970 0.06  
1283: 84 12 73  0   84 11 74  0             405330.3711  -0.0970  0.050  -0.0970 0.06  
1284: 84 12 73  0   84 10 74  0             405330.3711  -0.0970  0.050  -0.0970 0.44  
1285: 43 29 14  0   42 29 13  0             405580.6427   0.0457  0.050               
1286: 78  5 73  0   78  5 74  0             405775.5614  -0.0163  0.050  -0.0164 0.44  
1287: 78  5 73  0   78  4 74  0             405775.5614  -0.0163  0.050  -0.0164 0.06  
1288: 78  6 73  0   78  5 74  0             405775.5614  -0.0163  0.050  -0.0164 0.06  
1289: 78  6 73  0   78  4 74  0             405775.5614  -0.0163  0.050  -0.0164 0.44  
1290: 61 12 49  0   60 13 48  0             405942.9668   0.0804  0.050   0.0003 0.02  
1291: 61 12 49  0   60 12 48  0             405942.9668   0.0804  0.050   0.0003 0.22  
1292: 61 13 49  0   60 13 48  0             405942.9668   0.0804  0.050   0.0003 0.22  
1293: 61 13 49  0   60 12 48  0             405942.9668   0.0804  0.050   0.0003 0.02  
1294: 62 11 51  0   61 12 50  0             405942.9668  -0.0788  0.050   0.0003 0.02  
1295: 62 11 51  0   61 11 50  0             405942.9668  -0.0788  0.050   0.0003 0.23  
1296: 62 12 51  0   61 12 50  0             405942.9668  -0.0788  0.050   0.0003 0.23  
1297: 62 12 51  0   61 11 50  0             405942.9668  -0.0788  0.050   0.0003 0.02  
1298: 60 13 47  0   59 14 46  0             405943.7227   0.0720  0.050  -0.0209 0.02  
1299: 60 13 47  0   59 13 46  0             405943.7227   0.0720  0.050  -0.0209 0.22  
1300: 60 14 47  0   59 14 46  0             405943.7227   0.0720  0.050  -0.0209 0.22  
1301: 60 14 47  0   59 13 46  0             405943.7227   0.0720  0.050  -0.0209 0.02  
1302: 63 10 53  0   62 11 52  0             405943.7227  -0.1101  0.050  -0.0209 0.02  
1303: 63 10 53  0   62 10 52  0             405943.7227  -0.1101  0.050  -0.0209 0.23  
1304: 63 11 53  0   62 11 52  0             405943.7227  -0.1101  0.050  -0.0209 0.23  
1305: 63 11 53  0   62 10 52  0             405943.7227  -0.1101  0.050  -0.0209 0.02  
1306: 66  7 59  0   65  8 58  0             405947.7749  -0.0093  0.050  -0.0094 0.05  
1307: 66  7 59  0   65  7 58  0             405947.7749  -0.0093  0.050  -0.0094 0.45  
1308: 66  8 59  0   65  8 58  0             405947.7749  -0.0093  0.050  -0.0094 0.45  
1309: 66  8 59  0   65  7 58  0             405947.7749  -0.0093  0.050  -0.0094 0.05  
1310: 67  6 61  0   66  7 60  0             405948.8655  -0.2143  0.050  -0.0116 0.02  
1311: 67  6 61  0   66  6 60  0             405948.8655  -0.2143  0.050  -0.0116 0.21  
1312: 67  7 61  0   66  7 60  0             405948.8655  -0.2143  0.050  -0.0116 0.21  
1313: 67  7 61  0   66  6 60  0             405948.8655  -0.2143  0.050  -0.0116 0.02  
1314: 73  0 73  0   72  1 72  0             405948.8655   0.1657  0.050  -0.0116 0.03  
1315: 73  0 73  0   72  0 72  0             405948.8655   0.1657  0.050  -0.0116 0.24  
1316: 73  1 73  0   72  1 72  0             405948.8655   0.1657  0.050  -0.0116 0.24  
1317: 73  1 73  0   72  0 72  0             405948.8655   0.1657  0.050  -0.0116 0.03  
1318: 68  5 63  0   67  5 62  0             405950.1660   0.0183  0.050   0.0045 0.22  
1319: 68  6 63  0   67  6 62  0             405950.1660   0.0183  0.050   0.0045 0.22  
1320: 68  6 63  0   67  5 62  0             405950.1660   0.0183  0.050   0.0045 0.02  
1321: 72  1 71  0   71  2 70  0             405950.1660  -0.0074  0.050   0.0045 0.03  
1322: 72  1 71  0   71  1 70  0             405950.1660  -0.0074  0.050   0.0045 0.24  
1323: 72  2 71  0   71  2 70  0             405950.1660  -0.0074  0.050   0.0045 0.24  
1324: 72  2 71  0   71  1 70  0             405950.1660  -0.0074  0.050   0.0045 0.03  
1325: 69  4 65  0   68  5 64  0             405951.0504   0.1685  0.050   0.0338 0.02  
1326: 69  4 65  0   68  4 64  0             405951.0504   0.1685  0.050   0.0338 0.15  
1327: 69  5 65  0   68  5 64  0             405951.0504   0.1685  0.050   0.0338 0.15  
1328: 69  5 65  0   68  4 64  0             405951.0504   0.1685  0.050   0.0338 0.02  
1329: 70  3 67  0   69  4 66  0             405951.0504  -0.1370  0.050   0.0338 0.02  
1330: 70  3 67  0   69  3 66  0             405951.0504  -0.1370  0.050   0.0338 0.15  
1331: 70  4 67  0   69  4 66  0             405951.0504  -0.1370  0.050   0.0338 0.15  
1332: 70  4 67  0   69  3 66  0             405951.0504  -0.1370  0.050   0.0338 0.02  
1333: 71  2 69  0   70  3 68  0             405951.0504   0.0725  0.050   0.0338 0.02  
1334: 71  2 69  0   70  2 68  0             405951.0504   0.0725  0.050   0.0338 0.15  
1335: 71  3 69  0   70  3 68  0             405951.0504   0.0725  0.050   0.0338 0.15  
1336: 71  3 69  0   70  2 68  0             405951.0504   0.0725  0.050   0.0338 0.02  
1337: 57 16 41  0   56 17 40  0             405955.7856  -0.0174  0.050  -0.0174 0.05  
1338: 57 16 41  0   56 16 40  0             405955.7856  -0.0174  0.050  -0.0174 0.45  
1339: 57 17 41  0   56 17 40  0             405955.7856  -0.0174  0.050  -0.0174 0.45  
1340: 57 17 41  0   56 16 40  0             405955.7856  -0.0174  0.050  -0.0174 0.05  
1341: 56 17 39  0   55 17 38  0             405965.2992  -0.0067  0.050  -0.0068 0.45  
1342: 56 17 39  0   55 18 38  0             405965.2992  -0.0067  0.050  -0.0068 0.05  
1343: 56 18 39  0   55 18 38  0             405965.2992  -0.0067  0.050  -0.0068 0.45  
1344: 56 18 39  0   55 17 38  0             405965.2992  -0.0067  0.050  -0.0068 0.05  
1345: 55 18 37  0   54 19 36  0             405979.2193   0.0104  0.050   0.0105 0.05  
1346: 55 18 37  0   54 18 36  0             405979.2193   0.0104  0.050   0.0105 0.45  
1347: 55 19 37  0   54 19 36  0             405979.2193   0.0104  0.050   0.0105 0.45  
1348: 55 19 37  0   54 18 36  0             405979.2193   0.0104  0.050   0.0105 0.05  
1349: 54 19 35  0   53 20 34  0             405999.1094   0.0052  0.050   0.0052 0.04  
1350: 54 19 35  0   53 19 34  0             405999.1094   0.0052  0.050   0.0052 0.46  
1351: 54 20 35  0   53 20 34  0             405999.1094   0.0052  0.050   0.0052 0.46  
1352: 54 20 35  0   53 19 34  0             405999.1094   0.0052  0.050   0.0052 0.04  
1353: 53 20 33  0   52 21 32  0             406027.2238  -0.0275  0.050  -0.0275 0.08  
1354: 53 21 33  0   52 21 32  0             406027.2238  -0.0275  0.050  -0.0275 0.84  
1355: 53 21 33  0   52 20 32  0             406027.2238  -0.0275  0.050  -0.0275 0.08  
1356: 52 21 31  0   51 22 30  0             406066.9290  -0.0026  0.050  -0.0027 0.04  
1357: 52 21 31  0   51 21 30  0             406066.9290  -0.0026  0.050  -0.0027 0.46  
1358: 52 22 31  0   51 21 30  0             406066.9290  -0.0026  0.050  -0.0027 0.04  
1359: 52 22 31  0   51 22 30  0             406066.9290  -0.0026  0.050  -0.0027 0.46  
1360: 51 22 29  0   50 23 28  0             406123.0841   0.0444  0.050   0.0444 0.04  
1361: 51 22 29  0   50 22 28  0             406123.0841   0.0444  0.050   0.0444 0.46  
1362: 51 23 29  0   50 23 28  0             406123.0841   0.0444  0.050   0.0444 0.46  
1363: 51 23 29  0   50 22 28  0             406123.0841   0.0444  0.050   0.0444 0.04  
1364: 50 23 27  0   49 23 26  0             406203.1108   0.0049  0.050   0.0050 0.46  
1365: 50 23 27  0   49 24 26  0             406203.1108   0.0049  0.050   0.0050 0.04  
1366: 50 24 27  0   49 24 26  0             406203.1108   0.0049  0.050   0.0050 0.46  
1367: 50 24 27  0   49 23 26  0             406203.1108   0.0049  0.050   0.0050 0.04  
1368: 43 35  9  0   42 35  8  0             406260.4416   0.0305  0.050               
1369: 49 24 25  0   48 25 24  0             406319.1424  -0.0084  0.050  -0.0085 0.04  
1370: 49 24 25  0   48 24 24  0             406319.1424  -0.0084  0.050  -0.0085 0.46  
1371: 49 25 25  0   48 25 24  0             406319.1424  -0.0084  0.050  -0.0085 0.46  
1372: 49 25 25  0   48 24 24  0             406319.1424  -0.0084  0.050  -0.0085 0.04  
1373: 43 35  8  0   42 35  7  0             406392.9381   0.0107  0.050               
1374: 48 25 23  0   47 25 22  0             406491.2636   0.0041  0.050   0.0042 0.46  
1375: 48 25 23  0   47 26 22  0             406491.2636   0.0041  0.050   0.0042 0.04  
1376: 48 26 23  0   47 26 22  0             406491.2636   0.0041  0.050   0.0042 0.46  
1377: 48 26 23  0   47 25 22  0             406491.2636   0.0041  0.050   0.0042 0.04  
1378: 44 40  4  0   43 40  3  0             406743.0287   0.0253  0.050   0.0259 0.50  
1379: 44 40  5  0   43 40  4  0             406743.0287   0.0264  0.050   0.0259 0.50  
1380: 47 26 21  0   46 27 20  0             406755.0186  -0.0111  0.050  -0.0118 0.04  
1381: 47 26 21  0   46 26 20  0             406755.0186  -0.0122  0.050  -0.0118 0.46  
1382: 47 27 21  0   46 27 20  0             406755.0186  -0.0112  0.050  -0.0118 0.46  
1383: 47 27 21  0   46 26 20  0             406755.0186  -0.0123  0.050  -0.0118 0.04  
1384: 31 19 12  0   30 17 13  0             407015.3628  -0.0317  0.050               
1385: 31 20 12  0   30 18 13  0             407031.2685   0.0734  0.050               
1386: 46 27 19  0   45 28 18  0             407178.9260   0.0855  0.050   0.0118 0.03  
1387: 46 27 19  0   45 27 18  0             407178.9260  -0.0430  0.050   0.0118 0.47  
1388: 46 28 19  0   45 28 18  0             407178.9260   0.0666  0.050   0.0118 0.47  
1389: 46 28 19  0   45 27 18  0             407178.9260  -0.0619  0.050   0.0118 0.03  
1390: 32 27  6  0   31 25  7  0             407546.5564   0.0200  0.050               
1391: 45 29 17  0   44 29 16  0             407907.8287   0.0226  0.050               
1392: 45 28 17  0   44 28 16  0             407916.1251   0.0017  0.050               
1393: 41 30 11  0   40 30 10  0             408088.1528   0.0092  0.050               
1394: 44 39  5  0   43 39  4  0             408428.8127  -0.0244  0.050  -0.0108 0.50  
1395: 44 39  6  0   43 39  5  0             408428.8127   0.0028  0.050  -0.0108 0.50  
1396: 30 16 14  0   29 15 15  0             409069.7610   0.0770  0.050   0.0646 0.06  
1397: 30 16 14  0   29 14 15  0             409069.7610   0.0767  0.050   0.0646 0.44  
1398: 30 17 14  0   29 14 15  0             409069.7610   0.0520  0.050   0.0646 0.06  
1399: 30 17 14  0   29 15 15  0             409069.7610   0.0524  0.050   0.0646 0.44  
1400: 44 30 15  0   43 30 14  0             409179.7313   0.0102  0.050               
1401: 43 34 10  0   42 34  9  0             409314.1505  -0.0192  0.050               
1402: 44 29 15  0   43 29 14  0             409547.2241  -0.0067  0.050               
1403: 43 31 13  0   42 31 12  0             409705.4215  -0.0110  0.050               
1404: 33 23 10  0   32 21 11  0             409743.9244  -0.0698  0.050               
1405: 42 32 10  0   41 32  9  0             409881.9573  -0.0251  0.050               
1406: 33 27  6  0   32 25  7  0             409978.1510  -0.0209  0.050               
1407: 36 34  2  0   35 33  3  0             409985.1333  -0.0159  0.050               
1408: 32 21 11  0   31 19 12  0             410113.3518  -0.0434  0.050               
1409: 43 34  9  0   42 34  8  0             410339.5204  -0.0285  0.050               
1410: 44 38  6  0   43 38  5  0             410343.5030  -0.2657  0.050  -0.0170 0.50  
1411: 44 38  7  0   43 38  6  0             410343.5030   0.2316  0.050  -0.0170 0.50  
1412: 90 16 74  0   90 16 75  0             410417.2129  -0.0056  0.050  -0.0057 0.44  
1413: 90 16 74  0   90 15 75  0             410417.2129  -0.0056  0.050  -0.0057 0.06  
1414: 90 17 74  0   90 16 75  0             410417.2129  -0.0056  0.050  -0.0057 0.06  
1415: 90 17 74  0   90 15 75  0             410417.2129  -0.0056  0.050  -0.0057 0.44  
1416: 32 22 11  0   31 20 12  0             410446.3616  -0.0316  0.050               
1417: 89 15 74  0   89 15 75  0             410505.3015  -0.0069  0.050  -0.0069 0.44  
1418: 89 15 74  0   89 14 75  0             410505.3015  -0.0069  0.050  -0.0069 0.06  
1419: 89 16 74  0   89 14 75  0             410505.3015  -0.0069  0.050  -0.0069 0.44  
1420: 89 16 74  0   89 15 75  0             410505.3015  -0.0069  0.050  -0.0069 0.06  
1421: 86 12 74  0   86 12 75  0             410758.9204   0.0896  0.050   0.0897 0.44  
1422: 86 12 74  0   86 11 75  0             410758.9204   0.0896  0.050   0.0897 0.06  
1423: 86 13 74  0   86 11 75  0             410758.9204   0.0896  0.050   0.0897 0.44  
1424: 86 13 74  0   86 12 75  0             410758.9204   0.0896  0.050   0.0897 0.06  
1425: 28 10 18  0   27  9 19  0             410797.7944  -0.0138  0.050  -0.0138 0.06  
1426: 28 10 18  0   27  8 19  0             410797.7944  -0.0138  0.050  -0.0138 0.44  
1427: 28 11 18  0   27  9 19  0             410797.7944  -0.0138  0.050  -0.0138 0.44  
1428: 28 11 18  0   27  8 19  0             410797.7944  -0.0138  0.050  -0.0138 0.06  
1429: 84 10 74  0   84 10 75  0             410919.1633  -0.0065  0.050  -0.0065 0.44  
1430: 84 10 74  0   84  9 75  0             410919.1633  -0.0065  0.050  -0.0065 0.06  
1431: 84 11 74  0   84  9 75  0             410919.1633  -0.0065  0.050  -0.0065 0.44  
1432: 84 11 74  0   84 10 75  0             410919.1633  -0.0065  0.050  -0.0065 0.06  
1433: 61 13 48  0   60 14 47  0             411460.8535  -0.1455  0.050   0.0016 0.02  
1434: 61 13 48  0   60 13 47  0             411460.8535  -0.1455  0.050   0.0016 0.15  
1435: 61 14 48  0   60 14 47  0             411460.8535  -0.1455  0.050   0.0016 0.15  
1436: 61 14 48  0   60 13 47  0             411460.8535  -0.1455  0.050   0.0016 0.02  
1437: 62 12 50  0   61 13 49  0             411460.8535   0.2864  0.050   0.0016 0.02  
1438: 62 12 50  0   61 12 49  0             411460.8535   0.2864  0.050   0.0016 0.15  
1439: 62 13 50  0   61 13 49  0             411460.8535   0.2864  0.050   0.0016 0.15  
1440: 62 13 50  0   61 12 49  0             411460.8535   0.2864  0.050   0.0016 0.02  
1441: 63 11 52  0   62 12 51  0             411460.8535  -0.1360  0.050   0.0016 0.02  
1442: 63 11 52  0   62 11 51  0             411460.8535  -0.1360  0.050   0.0016 0.15  
1443: 63 12 52  0   62 12 51  0             411460.8535  -0.1360  0.050   0.0016 0.15  
1444: 63 12 52  0   62 11 51  0             411460.8535  -0.1360  0.050   0.0016 0.02  
1445: 65  9 56  0   64 10 55  0             411463.2967  -0.0380  0.050  -0.0381 0.09  
1446: 65  9 56  0   64  9 55  0             411463.2967  -0.0380  0.050  -0.0381 0.82  
1447: 65 10 56  0   64  9 55  0             411463.2967  -0.0380  0.050  -0.0381 0.09  
1448: 66  8 58  0   65  9 57  0             411464.8296  -0.0151  0.050  -0.0151 0.05  
1449: 66  8 58  0   65  8 57  0             411464.8296  -0.0151  0.050  -0.0151 0.45  
1450: 66  9 58  0   65  9 57  0             411464.8296  -0.0151  0.050  -0.0151 0.45  
1451: 66  9 58  0   65  8 57  0             411464.8296  -0.0151  0.050  -0.0151 0.05  
1452: 59 15 44  0   58 16 43  0             411466.1250   0.2013  0.050  -0.0287 0.02  
1453: 59 15 44  0   58 15 43  0             411466.1250   0.2013  0.050  -0.0287 0.21  
1454: 59 16 44  0   58 16 43  0             411466.1250   0.2013  0.050  -0.0287 0.21  
1455: 59 16 44  0   58 15 43  0             411466.1250   0.2013  0.050  -0.0287 0.02  
1456: 67  7 60  0   66  8 59  0             411466.1250  -0.2352  0.050  -0.0287 0.03  
1457: 67  7 60  0   66  7 59  0             411466.1250  -0.2352  0.050  -0.0287 0.24  
1458: 67  8 60  0   66  8 59  0             411466.1250  -0.2352  0.050  -0.0287 0.24  
1459: 67  8 60  0   66  7 59  0             411466.1250  -0.2352  0.050  -0.0287 0.03  
1460: 68  6 62  0   67  7 61  0             411467.6872  -0.0597  0.050   0.0201 0.02  
1461: 68  6 62  0   67  6 61  0             411467.6872  -0.0597  0.050   0.0201 0.21  
1462: 68  7 62  0   67  7 61  0             411467.6872  -0.0597  0.050   0.0201 0.21  
1463: 68  7 62  0   67  6 61  0             411467.6872  -0.0597  0.050   0.0201 0.02  
1464: 74  0 74  0   73  1 73  0             411467.6872   0.0901  0.050   0.0201 0.03  
1465: 74  0 74  0   73  0 73  0             411467.6872   0.0901  0.050   0.0201 0.24  
1466: 74  1 74  0   73  1 73  0             411467.6872   0.0901  0.050   0.0201 0.24  
1467: 74  1 74  0   73  0 73  0             411467.6872   0.0901  0.050   0.0201 0.03  
1468: 69  5 64  0   68  6 63  0             411469.0104   0.1223  0.050   0.0307 0.02  
1469: 69  5 64  0   68  5 63  0             411469.0104   0.1223  0.050   0.0307 0.22  
1470: 69  6 64  0   68  6 63  0             411469.0104   0.1223  0.050   0.0307 0.22  
1471: 69  6 64  0   68  5 63  0             411469.0104   0.1223  0.050   0.0307 0.02  
1472: 73  1 72  0   72  2 71  0             411469.0104  -0.0533  0.050   0.0307 0.03  
1473: 73  1 72  0   72  1 71  0             411469.0104  -0.0533  0.050   0.0307 0.23  
1474: 73  2 72  0   72  2 71  0             411469.0104  -0.0533  0.050   0.0307 0.23  
1475: 73  2 72  0   72  1 71  0             411469.0104  -0.0533  0.050   0.0307 0.03  
1476: 70  4 66  0   69  5 65  0             411469.8693   0.1896  0.050   0.0148 0.02  
1477: 70  4 66  0   69  4 65  0             411469.8693   0.1896  0.050   0.0148 0.17  
1478: 70  5 66  0   69  5 65  0             411469.8693   0.1896  0.050   0.0148 0.17  
1479: 70  5 66  0   69  4 65  0             411469.8693   0.1896  0.050   0.0148 0.02  
1480: 71  3 68  0   70  4 67  0             411469.8693  -0.1592  0.050   0.0148 0.02  
1481: 71  3 68  0   70  3 67  0             411469.8693  -0.1592  0.050   0.0148 0.18  
1482: 71  4 68  0   70  4 67  0             411469.8693  -0.1592  0.050   0.0148 0.18  
1483: 71  4 68  0   70  3 67  0             411469.8693  -0.1592  0.050   0.0148 0.02  
1484: 72  2 70  0   71  3 69  0             411469.8693   0.0197  0.050   0.0148 0.02  
1485: 72  3 70  0   71  3 69  0             411469.8693   0.0197  0.050   0.0148 0.18  
1486: 72  3 70  0   71  2 69  0             411469.8693   0.0197  0.050   0.0148 0.02  
1487: 58 16 42  0   57 17 41  0             411471.5362   0.0904  0.050   0.0905 0.05  
1488: 58 16 42  0   57 16 41  0             411471.5362   0.0904  0.050   0.0905 0.45  
1489: 58 17 42  0   57 17 41  0             411471.5362   0.0904  0.050   0.0905 0.45  
1490: 58 17 42  0   57 16 41  0             411471.5362   0.0904  0.050   0.0905 0.05  
1491: 57 17 40  0   56 17 39  0             411479.9844   0.0120  0.050   0.0121 0.83  
1492: 57 17 40  0   56 18 39  0             411479.9844   0.0120  0.050   0.0121 0.08  
1493: 57 18 40  0   56 17 39  0             411479.9844   0.0120  0.050   0.0121 0.08  
1494: 56 18 38  0   55 19 37  0             411492.5195  -0.0237  0.050  -0.0238 0.05  
1495: 56 18 38  0   55 18 37  0             411492.5195  -0.0237  0.050  -0.0238 0.45  
1496: 56 19 38  0   55 19 37  0             411492.5195  -0.0237  0.050  -0.0238 0.45  
1497: 56 19 38  0   55 18 37  0             411492.5195  -0.0237  0.050  -0.0238 0.05  
1498: 54 20 34  0   53 20 33  0             411536.0971  -0.0171  0.050  -0.0172 0.48  
1499: 54 21 34  0   53 21 33  0             411536.0971  -0.0171  0.050  -0.0172 0.48  
1500: 54 21 34  0   53 20 33  0             411536.0971  -0.0171  0.050  -0.0172 0.05  
1501: 53 21 32  0   52 22 31  0             411572.0164   0.0140  0.050   0.0141 0.08  
1502: 53 21 32  0   52 21 31  0             411572.0164   0.0140  0.050   0.0141 0.84  
1503: 53 22 32  0   52 21 31  0             411572.0164   0.0140  0.050   0.0141 0.08  
1504: 52 22 30  0   51 23 29  0             411622.4790  -0.0146  0.050  -0.0147 0.04  
1505: 52 22 30  0   51 22 29  0             411622.4790  -0.0146  0.050  -0.0147 0.46  
1506: 52 23 30  0   51 23 29  0             411622.4790  -0.0146  0.050  -0.0147 0.46  
1507: 52 23 30  0   51 22 29  0             411622.4790  -0.0146  0.050  -0.0147 0.04  
1508: 51 23 28  0   50 23 27  0             411694.0029  -0.0103  0.050  -0.0103 0.46  
1509: 51 23 28  0   50 24 27  0             411694.0029  -0.0103  0.050  -0.0103 0.04  
1510: 51 24 28  0   50 24 27  0             411694.0029  -0.0103  0.050  -0.0103 0.46  
1511: 51 24 28  0   50 23 27  0             411694.0029  -0.0103  0.050  -0.0103 0.04  
1512: 50 24 26  0   49 25 25  0             411796.6302  -0.0012  0.050  -0.0012 0.04  
1513: 50 24 26  0   49 24 25  0             411796.6302  -0.0012  0.050  -0.0012 0.46  
1514: 50 25 26  0   49 25 25  0             411796.6302  -0.0012  0.050  -0.0012 0.46  
1515: 50 25 26  0   49 24 25  0             411796.6302  -0.0012  0.050  -0.0012 0.04  
1516: 35 26  9  0   34 24 10  0             411911.3481  -0.0302  0.050               
1517: 49 25 24  0   48 26 23  0             411946.7777  -0.0200  0.050  -0.0200 0.04  
1518: 49 25 24  0   48 25 23  0             411946.7777  -0.0200  0.050  -0.0200 0.46  
1519: 49 26 24  0   48 26 23  0             411946.7777  -0.0200  0.050  -0.0200 0.46  
1520: 49 26 24  0   48 25 23  0             411946.7777  -0.0200  0.050  -0.0200 0.04  
1521: 43 33 11  0   42 33 10  0             412030.2463  -0.0149  0.050               
1522: 35 27  8  0   34 25  9  0             412055.1530  -0.0010  0.050               
1523: 48 26 22  0   47 27 21  0             412172.8273  -0.0019  0.050  -0.0020 0.04  
1524: 48 26 22  0   47 26 21  0             412172.8273  -0.0021  0.050  -0.0020 0.46  
1525: 48 27 22  0   47 27 21  0             412172.8273  -0.0019  0.050  -0.0020 0.46  
1526: 48 27 22  0   47 26 21  0             412172.8273  -0.0021  0.050  -0.0020 0.04  
1527: 36 35  1  0   35 34  2  0             412422.1674  -0.0197  0.050  -0.0197 0.50  
1528: 36 35  2  0   35 34  1  0             412422.1674  -0.0197  0.050  -0.0197 0.50  
1529: 47 27 20  0   46 28 19  0             412527.0212   0.0129  0.050   0.0022 0.04  
1530: 47 27 20  0   46 27 19  0             412527.0212  -0.0059  0.050   0.0022 0.46  
1531: 47 28 20  0   46 28 19  0             412527.0212   0.0103  0.050   0.0022 0.46  
1532: 47 28 20  0   46 27 19  0             412527.0212  -0.0085  0.050   0.0022 0.04  
1533: 44 37  8  0   43 37  7  0             412556.6214   0.0933  0.050               
1534: 44 37  7  0   43 37  6  0             412563.5416  -0.0170  0.050               
1535: 45 43  2  0   44 43  1  0             412986.3652   0.0107  0.050   0.0108 0.50  
1536: 45 43  3  0   44 43  2  0             412986.3652   0.0107  0.050   0.0108 0.50  
1537: 46 28 18  0   45 29 17  0             413115.5763   0.2682  0.050   0.0043 0.07  
1538: 46 29 18  0   45 29 17  0             413115.5763  -0.0144  0.050   0.0043 0.93  
1539: 46 28 18  0   45 28 17  0             413117.0773   0.0234  0.050   0.0046 0.93  
1540: 46 29 18  0   45 28 17  0             413117.0773  -0.2592  0.050   0.0046 0.07  
1541: 31 18 13  0   30 16 14  0             413515.2056   0.0196  0.050   0.0223 0.89  
1542: 31 18 13  0   30 17 14  0             413515.2056   0.0442  0.050   0.0223 0.11  
1543: 31 19 13  0   30 17 14  0             413516.2746  -0.0208  0.050  -0.0235 0.89  
1544: 31 19 13  0   30 16 14  0             413516.2746  -0.0454  0.050  -0.0235 0.11  
1545: 33 24 10  0   32 22 11  0             413634.0705   0.0185  0.050               
1546: 33 27  7  0   32 25  8  0             414175.7741  -0.0912  0.050               
1547: 45 29 16  0   44 29 15  0             414241.5016  -0.0019  0.050               
1548: 45 42  4  0   44 42  3  0             414335.7846   0.0222  0.050               
1549: 42 30 12  0   41 30 11  0             414539.5214   0.0062  0.050               
1550: 36 36  0  0   35 35  1  0             414852.2221   0.0414  0.050   0.0414 0.50  
1551: 36 36  1  0   35 35  0  0             414852.2221   0.0414  0.050   0.0414 0.50  
1552: 30 15 15  0   29 14 16  0             415070.6266  -0.0064  0.050  -0.0070 0.06  
1553: 30 15 15  0   29 13 16  0             415070.6266  -0.0064  0.050  -0.0070 0.44  
1554: 30 16 15  0   29 14 16  0             415070.6266  -0.0075  0.050  -0.0070 0.44  
1555: 30 16 15  0   29 13 16  0             415070.6266  -0.0075  0.050  -0.0070 0.06  
1556: 44 36  9  0   43 36  8  0             415162.7909   0.0065  0.050               
1557: 44 36  8  0   43 36  7  0             415239.7510  -0.0377  0.050               
1558: 44 31 14  0   43 31 13  0             415517.5215   0.0090  0.050               
1559: 45 41  4  0   44 41  3  0             415827.6658   0.0019  0.050   0.0022 0.50  
1560: 45 41  5  0   44 41  4  0             415827.6658   0.0024  0.050   0.0022 0.50  
1561: 29 12 17  0   28 11 18  0             415945.7239  -0.0845  0.050  -0.0846 0.06  
1562: 29 12 17  0   28 10 18  0             415945.7239  -0.0845  0.050  -0.0846 0.44  
1563: 29 13 17  0   28 11 18  0             415945.7239  -0.0845  0.050  -0.0846 0.44  
1564: 29 13 17  0   28 10 18  0             415945.7239  -0.0845  0.050  -0.0846 0.06  
1565: 43 30 13  0   42 30 12  0             416136.5191   0.0115  0.050               
1566: 62 13 49  0   61 14 48  0             416978.1777  -0.0412  0.050   0.0173 0.02  
1567: 62 13 49  0   61 13 48  0             416978.1777  -0.0412  0.050   0.0173 0.23  
1568: 62 14 49  0   61 14 48  0             416978.1777  -0.0412  0.050   0.0173 0.23  
1569: 63 12 51  0   62 13 50  0             416978.1777   0.0725  0.050   0.0173 0.02  
1570: 63 12 51  0   62 12 50  0             416978.1777   0.0725  0.050   0.0173 0.23  
1571: 63 13 51  0   62 13 50  0             416978.1777   0.0725  0.050   0.0173 0.23  
1572: 63 13 51  0   62 12 50  0             416978.1777   0.0725  0.050   0.0173 0.02  
1573: 66  9 57  0   65 10 56  0             416981.5220   0.0250  0.050   0.0250 0.05  
1574: 66  9 57  0   65  9 56  0             416981.5220   0.0250  0.050   0.0250 0.45  
1575: 66 10 57  0   65 10 56  0             416981.5220   0.0250  0.050   0.0250 0.45  
1576: 66 10 57  0   65  9 56  0             416981.5220   0.0250  0.050   0.0250 0.05  
1577: 60 15 45  0   59 16 44  0             416982.2039  -0.0152  0.050  -0.0152 0.05  
1578: 60 15 45  0   59 15 44  0             416982.2039  -0.0152  0.050  -0.0152 0.45  
1579: 60 16 45  0   59 16 44  0             416982.2039  -0.0152  0.050  -0.0152 0.45  
1580: 60 16 45  0   59 15 44  0             416982.2039  -0.0152  0.050  -0.0152 0.05  
1581: 67  8 59  0   66  9 58  0             416983.1627   0.0202  0.050   0.0203 0.05  
1582: 67  8 59  0   66  8 58  0             416983.1627   0.0202  0.050   0.0203 0.45  
1583: 67  9 59  0   66  9 58  0             416983.1627   0.0202  0.050   0.0203 0.45  
1584: 67  9 59  0   66  8 58  0             416983.1627   0.0202  0.050   0.0203 0.05  
1585: 68  7 61  0   67  8 60  0             416984.7521  -0.0166  0.050  -0.0167 0.05  
1586: 68  7 61  0   67  7 60  0             416984.7521  -0.0166  0.050  -0.0167 0.45  
1587: 68  8 61  0   67  8 60  0             416984.7521  -0.0166  0.050  -0.0167 0.45  
1588: 68  8 61  0   67  7 60  0             416984.7521  -0.0166  0.050  -0.0167 0.05  
1589: 69  6 63  0   68  7 62  0             416986.2916   0.0459  0.050   0.0042 0.02  
1590: 69  6 63  0   68  6 62  0             416986.2916   0.0459  0.050   0.0042 0.21  
1591: 69  7 63  0   68  7 62  0             416986.2916   0.0459  0.050   0.0042 0.21  
1592: 69  7 63  0   68  6 62  0             416986.2916   0.0459  0.050   0.0042 0.02  
1593: 75  0 75  0   74  1 74  0             416986.2916  -0.0327  0.050   0.0042 0.03  
1594: 75  0 75  0   74  0 74  0             416986.2916  -0.0327  0.050   0.0042 0.24  
1595: 75  1 75  0   74  1 74  0             416986.2916  -0.0327  0.050   0.0042 0.24  
1596: 75  1 75  0   74  0 74  0             416986.2916  -0.0327  0.050   0.0042 0.03  
1597: 71  4 67  0   70  5 66  0             416988.5596   0.2518  0.050   0.0015 0.02  
1598: 71  4 67  0   70  4 66  0             416988.5596   0.2518  0.050   0.0015 0.17  
1599: 71  5 67  0   70  4 66  0             416988.5596   0.2518  0.050   0.0015 0.02  
1600: 72  3 69  0   71  4 68  0             416988.5596  -0.1401  0.050   0.0015 0.02  
1601: 72  3 69  0   71  3 68  0             416988.5596  -0.1401  0.050   0.0015 0.18  
1602: 72  4 69  0   71  4 68  0             416988.5596  -0.1401  0.050   0.0015 0.18  
1603: 72  4 69  0   71  3 68  0             416988.5596  -0.1401  0.050   0.0015 0.02  
1604: 73  2 71  0   72  3 70  0             416988.5596   0.0084  0.050   0.0015 0.02  
1605: 73  2 71  0   72  2 70  0             416988.5596   0.0084  0.050   0.0015 0.18  
1606: 73  3 71  0   72  3 70  0             416988.5596   0.0084  0.050   0.0015 0.18  
1607: 73  3 71  0   72  2 70  0             416988.5596   0.0084  0.050   0.0015 0.02  
1608: 58 17 41  0   57 17 40  0             416994.6805  -0.0025  0.050  -0.0025 0.45  
1609: 58 17 41  0   57 18 40  0             416994.6805  -0.0025  0.050  -0.0025 0.05  
1610: 58 18 41  0   57 18 40  0             416994.6805  -0.0025  0.050  -0.0025 0.45  
1611: 58 18 41  0   57 17 40  0             416994.6805  -0.0025  0.050  -0.0025 0.05  
1612: 57 18 39  0   56 19 38  0             417006.0176  -0.0141  0.050  -0.0142 0.05  
1613: 57 18 39  0   56 18 38  0             417006.0176  -0.0141  0.050  -0.0142 0.45  
1614: 57 19 39  0   56 19 38  0             417006.0176  -0.0141  0.050  -0.0142 0.45  
1615: 57 19 39  0   56 18 38  0             417006.0176  -0.0141  0.050  -0.0142 0.05  
1616: 56 19 37  0   55 20 36  0             417022.4257   0.0302  0.050   0.0303 0.05  
1617: 56 19 37  0   55 19 36  0             417022.4257   0.0302  0.050   0.0303 0.48  
1618: 56 20 37  0   55 20 36  0             417022.4257   0.0302  0.050   0.0303 0.48  
1619: 55 20 35  0   54 21 34  0             417045.5496  -0.0153  0.050  -0.0153 0.04  
1620: 55 20 35  0   54 20 34  0             417045.5496  -0.0153  0.050  -0.0153 0.46  
1621: 55 21 35  0   54 21 34  0             417045.5496  -0.0153  0.050  -0.0153 0.46  
1622: 55 21 35  0   54 20 34  0             417045.5496  -0.0153  0.050  -0.0153 0.04  
1623: 53 22 31  0   52 23 30  0             417123.6187  -0.0261  0.050  -0.0262 0.04  
1624: 53 22 31  0   52 22 30  0             417123.6187  -0.0261  0.050  -0.0262 0.46  
1625: 53 23 31  0   52 23 30  0             417123.6187  -0.0261  0.050  -0.0262 0.46  
1626: 53 23 31  0   52 22 30  0             417123.6187  -0.0261  0.050  -0.0262 0.04  
1627: 52 23 29  0   51 23 28  0             417187.7935   0.0214  0.050   0.0214 0.46  
1628: 52 23 29  0   51 24 28  0             417187.7935   0.0214  0.050   0.0214 0.04  
1629: 52 24 29  0   51 24 28  0             417187.7935   0.0214  0.050   0.0214 0.46  
1630: 52 24 29  0   51 23 28  0             417187.7935   0.0214  0.050   0.0214 0.04  
1631: 51 24 27  0   50 25 26  0             417278.9427  -0.0292  0.050  -0.0292 0.04  
1632: 51 24 27  0   50 24 26  0             417278.9427  -0.0292  0.050  -0.0292 0.46  
1633: 51 25 27  0   50 25 26  0             417278.9427  -0.0292  0.050  -0.0292 0.46  
1634: 51 25 27  0   50 24 26  0             417278.9427  -0.0292  0.050  -0.0292 0.04  
1635: 43 33 10  0   42 33  9  0             417282.3928  -0.0330  0.050               
1636: 50 25 25  0   49 26 24  0             417410.8862   0.0267  0.050   0.0267 0.04  
1637: 50 25 25  0   49 25 24  0             417410.8862   0.0267  0.050   0.0267 0.46  
1638: 50 26 25  0   49 26 24  0             417410.8862   0.0267  0.050   0.0267 0.46  
1639: 50 26 25  0   49 25 24  0             417410.8862   0.0267  0.050   0.0267 0.04  
1640: 45 40  5  0   44 40  4  0             417493.0559  -0.0448  0.050  -0.0379 0.50  
1641: 45 40  6  0   44 40  5  0             417493.0559  -0.0309  0.050  -0.0379 0.50  
1642: 49 26 23  0   48 27 22  0             417606.2896   0.0168  0.050   0.0168 0.04  
1643: 49 26 23  0   48 26 22  0             417606.2896   0.0167  0.050   0.0168 0.46  
1644: 49 27 23  0   48 27 22  0             417606.2896   0.0168  0.050   0.0168 0.46  
1645: 49 27 23  0   48 26 22  0             417606.2896   0.0167  0.050   0.0168 0.04  
1646: 42 31 11  0   41 31 10  0             417637.9319   0.0105  0.050               
1647: 44 30 14  0   43 30 13  0             417822.0502  -0.0101  0.050               
1648: 48 27 21  0   47 28 20  0             417905.9688   0.0231  0.050   0.0217 0.04  
1649: 48 27 21  0   47 27 20  0             417905.9688   0.0205  0.050   0.0217 0.46  
1650: 48 28 21  0   47 28 20  0             417905.9688   0.0228  0.050   0.0217 0.46  
1651: 48 28 21  0   47 27 20  0             417905.9688   0.0201  0.050   0.0217 0.04  
1652: 34 24 10  0   33 22 11  0             418069.4135   0.0084  0.050               
1653: 44 35 10  0   43 35  9  0             418191.5155   0.0381  0.050               
1654: 47 28 19  0   46 29 18  0             418389.0962   0.1984  0.050   0.0356 0.03  
1655: 47 28 19  0   46 28 18  0             418389.0962  -0.0842  0.050   0.0356 0.47  
1656: 47 29 19  0   46 29 18  0             418389.0962   0.1553  0.050   0.0356 0.47  
1657: 47 29 19  0   46 28 18  0             418389.0962  -0.1272  0.050   0.0356 0.03  
1658: 44 35  9  0   43 35  8  0             418829.9482  -0.0449  0.050               
1659: 37 34  3  0   36 33  4  0             419081.3836   0.0053  0.050   0.0148 0.50  
1660: 37 34  4  0   36 33  3  0             419081.3836   0.0242  0.050   0.0148 0.50  
1661: 46 30 17  0   45 30 16  0             419223.4393  -0.0152  0.050               
1662: 46 29 17  0   45 29 16  0             419239.8810   0.0342  0.050               
1663: 45 39  6  0   44 39  5  0             419375.8432  -0.1540  0.050  -0.0234 0.50  
1664: 45 39  7  0   44 39  6  0             419375.8432   0.1072  0.050  -0.0234 0.50  
1665: 31 17 14  0   30 16 15  0             419749.7571   0.0018  0.050  -0.0305 0.06  
1666: 31 17 14  0   30 15 15  0             419749.7571   0.0007  0.050  -0.0305 0.45  
1667: 31 18 14  0   30 16 15  0             419749.7571  -0.0618  0.050  -0.0305 0.45  
1668: 31 18 14  0   30 15 15  0             419749.7571  -0.0628  0.050  -0.0305 0.06  
1669: 44 32 13  0   43 32 12  0             420573.7781   0.0035  0.050               
1670: 45 31 15  0   44 31 14  0             420622.8587  -0.0174  0.050               
1671: 33 23 11  0   32 21 12  0             420643.3976  -0.0209  0.050               
1672: 30 14 16  0   29 13 17  0             420969.1772  -0.0424  0.050  -0.0425 0.06  
1673: 30 14 16  0   29 12 17  0             420969.1772  -0.0424  0.050  -0.0425 0.44  
1674: 30 15 16  0   29 13 17  0             420969.1772  -0.0424  0.050  -0.0425 0.44  
1675: 30 15 16  0   29 12 17  0             420969.1772  -0.0424  0.050  -0.0425 0.06  
1676: 44 34 11  0   43 34 10  0             421174.4831  -0.0380  0.050               
1677: 45 30 15  0   44 30 14  0             421260.9388  -0.0216  0.050               
1678: 37 35  2  0   36 34  3  0             421531.1123  -0.0462  0.050               
1679: 45 38  8  0   44 38  7  0             421539.6741  -0.0238  0.050               
1680: 36 27  9  0   35 25 10  0             421619.6052   0.0139  0.050               
1681: 33 28  6  0   32 26  7  0             421675.8961  -0.0136  0.050               
1682: 34 27  8  0   33 25  9  0             421946.1282   0.0087  0.050               
1683: 46 44  2  0   45 44  1  0             422090.7575   0.0532  0.050   0.0532 0.50  
1684: 46 44  3  0   45 44  2  0             422090.7575   0.0532  0.050   0.0532 0.50  
1685: 63 13 50  0   62 14 49  0             422495.3722   0.0677  0.050  -0.0283 0.02  
1686: 63 13 50  0   62 13 49  0             422495.3722   0.0677  0.050  -0.0283 0.23  
1687: 63 14 50  0   62 14 49  0             422495.3722   0.0677  0.050  -0.0283 0.23  
1688: 63 14 50  0   62 13 49  0             422495.3722   0.0677  0.050  -0.0283 0.02  
1689: 64 12 52  0   63 13 51  0             422495.3722  -0.1236  0.050  -0.0283 0.02  
1690: 64 12 52  0   63 12 51  0             422495.3722  -0.1236  0.050  -0.0283 0.23  
1691: 64 13 52  0   63 13 51  0             422495.3722  -0.1236  0.050  -0.0283 0.23  
1692: 64 13 52  0   63 12 51  0             422495.3722  -0.1236  0.050  -0.0283 0.02  
1693: 62 14 48  0   61 15 47  0             422496.2381   0.0860  0.050  -0.0486 0.02  
1694: 62 14 48  0   61 14 47  0             422496.2381   0.0860  0.050  -0.0486 0.22  
1695: 62 15 48  0   61 15 47  0             422496.2381   0.0860  0.050  -0.0486 0.22  
1696: 62 15 48  0   61 14 47  0             422496.2381   0.0860  0.050  -0.0486 0.02  
1697: 65 11 54  0   64 12 53  0             422496.2381  -0.1789  0.050  -0.0486 0.02  
1698: 65 11 54  0   64 11 53  0             422496.2381  -0.1789  0.050  -0.0486 0.23  
1699: 65 12 54  0   64 12 53  0             422496.2381  -0.1789  0.050  -0.0486 0.23  
1700: 65 12 54  0   64 11 53  0             422496.2381  -0.1789  0.050  -0.0486 0.02  
1701: 66 10 56  0   65 11 55  0             422497.8698   0.0518  0.050   0.0519 0.05  
1702: 66 10 56  0   65 10 55  0             422497.8698   0.0518  0.050   0.0519 0.45  
1703: 66 11 56  0   65 11 55  0             422497.8698   0.0518  0.050   0.0519 0.45  
1704: 66 11 56  0   65 10 55  0             422497.8698   0.0518  0.050   0.0519 0.05  
1705: 61 15 46  0   60 16 45  0             422498.4028  -0.0252  0.050  -0.0253 0.05  
1706: 61 15 46  0   60 15 45  0             422498.4028  -0.0252  0.050  -0.0253 0.45  
1707: 61 16 46  0   60 16 45  0             422498.4028  -0.0252  0.050  -0.0253 0.45  
1708: 61 16 46  0   60 15 45  0             422498.4028  -0.0252  0.050  -0.0253 0.05  
1709: 67  9 58  0   66 10 57  0             422499.5025   0.0089  0.050   0.0089 0.05  
1710: 67  9 58  0   66  9 57  0             422499.5025   0.0089  0.050   0.0089 0.45  
1711: 67 10 58  0   66 10 57  0             422499.5025   0.0089  0.050   0.0089 0.45  
1712: 67 10 58  0   66  9 57  0             422499.5025   0.0089  0.050   0.0089 0.05  
1713: 68  8 60  0   67  9 59  0             422501.2419  -0.0301  0.050  -0.0301 0.05  
1714: 68  8 60  0   67  8 59  0             422501.2419  -0.0301  0.050  -0.0301 0.45  
1715: 68  9 60  0   67  9 59  0             422501.2419  -0.0301  0.050  -0.0301 0.45  
1716: 68  9 60  0   67  8 59  0             422501.2419  -0.0301  0.050  -0.0301 0.05  
1717: 60 16 44  0   59 17 43  0             422502.7746   0.1429  0.050  -0.0594 0.02  
1718: 60 16 44  0   59 16 43  0             422502.7746   0.1429  0.050  -0.0594 0.22  
1719: 60 17 44  0   59 17 43  0             422502.7746   0.1429  0.050  -0.0594 0.22  
1720: 69  7 62  0   68  8 61  0             422502.7746  -0.2328  0.050  -0.0594 0.03  
1721: 69  7 62  0   68  7 61  0             422502.7746  -0.2328  0.050  -0.0594 0.24  
1722: 69  8 62  0   68  8 61  0             422502.7746  -0.2328  0.050  -0.0594 0.24  
1723: 69  8 62  0   68  7 61  0             422502.7746  -0.2328  0.050  -0.0594 0.03  
1724: 72  4 68  0   71  5 67  0             422507.0501   0.2862  0.050  -0.0100 0.02  
1725: 72  5 68  0   71  5 67  0             422507.0501   0.2862  0.050  -0.0100 0.17  
1726: 72  5 68  0   71  4 67  0             422507.0501   0.2862  0.050  -0.0100 0.02  
1727: 73  3 70  0   72  4 69  0             422507.0501  -0.1486  0.050  -0.0100 0.02  
1728: 73  3 70  0   72  3 69  0             422507.0501  -0.1486  0.050  -0.0100 0.18  
1729: 73  4 70  0   72  4 69  0             422507.0501  -0.1486  0.050  -0.0100 0.18  
1730: 73  4 70  0   72  3 69  0             422507.0501  -0.1486  0.050  -0.0100 0.02  
1731: 74  2 72  0   73  3 71  0             422507.0501  -0.0302  0.050  -0.0100 0.02  
1732: 74  2 72  0   73  2 71  0             422507.0501  -0.0302  0.050  -0.0100 0.18  
1733: 74  3 72  0   73  3 71  0             422507.0501  -0.0302  0.050  -0.0100 0.18  
1734: 74  3 72  0   73  2 71  0             422507.0501  -0.0302  0.050  -0.0100 0.02  
1735: 59 17 42  0   58 18 41  0             422509.4186   0.0050  0.050   0.0050 0.08  
1736: 59 18 42  0   58 18 41  0             422509.4186   0.0050  0.050   0.0050 0.83  
1737: 59 18 42  0   58 17 41  0             422509.4186   0.0050  0.050   0.0050 0.08  
1738: 58 18 40  0   57 19 39  0             422519.6334  -0.0031  0.050  -0.0032 0.08  
1739: 58 18 40  0   57 18 39  0             422519.6334  -0.0031  0.050  -0.0032 0.83  
1740: 58 19 40  0   57 18 39  0             422519.6334  -0.0031  0.050  -0.0032 0.08  
1741: 57 19 38  0   56 20 37  0             422534.4514  -0.0150  0.050  -0.0150 0.04  
1742: 57 19 38  0   56 19 37  0             422534.4514  -0.0150  0.050  -0.0150 0.46  
1743: 57 20 38  0   56 20 37  0             422534.4514  -0.0150  0.050  -0.0150 0.46  
1744: 57 20 38  0   56 19 37  0             422534.4514  -0.0150  0.050  -0.0150 0.04  
1745: 44 33 12  0   43 33 11  0             422544.8527   0.0176  0.050               
1746: 56 20 36  0   55 21 35  0             422555.4867  -0.0208  0.050  -0.0208 0.08  
1747: 56 21 36  0   55 21 35  0             422555.4867  -0.0208  0.050  -0.0208 0.84  
1748: 56 21 36  0   55 20 35  0             422555.4867  -0.0208  0.050  -0.0208 0.08  
1749: 55 21 34  0   54 22 33  0             422585.0270   0.0124  0.050   0.0125 0.04  
1750: 55 21 34  0   54 21 33  0             422585.0270   0.0124  0.050   0.0125 0.46  
1751: 55 22 34  0   54 21 33  0             422585.0270   0.0124  0.050   0.0125 0.04  
1752: 55 22 34  0   54 22 33  0             422585.0270   0.0124  0.050   0.0125 0.46  
1753: 54 22 32  0   53 23 31  0             422626.2157  -0.0108  0.050  -0.0108 0.08  
1754: 54 23 32  0   53 23 31  0             422626.2157  -0.0108  0.050  -0.0108 0.84  
1755: 54 23 32  0   53 22 31  0             422626.2157  -0.0108  0.050  -0.0108 0.08  
1756: 53 23 30  0   52 23 29  0             422683.9069  -0.0102  0.050  -0.0102 0.46  
1757: 53 23 30  0   52 24 29  0             422683.9069  -0.0102  0.050  -0.0102 0.04  
1758: 53 24 30  0   52 24 29  0             422683.9069  -0.0102  0.050  -0.0102 0.46  
1759: 53 24 30  0   52 23 29  0             422683.9069  -0.0102  0.050  -0.0102 0.04  
1760: 52 24 28  0   51 25 27  0             422765.3219  -0.0074  0.050  -0.0074 0.04  
1761: 52 24 28  0   51 24 27  0             422765.3219  -0.0074  0.050  -0.0074 0.46  
1762: 52 25 28  0   51 25 27  0             422765.3219  -0.0074  0.050  -0.0074 0.46  
1763: 52 25 28  0   51 24 27  0             422765.3219  -0.0074  0.050  -0.0074 0.04  
1764: 51 25 26  0   50 26 25  0             422881.8233  -0.0161  0.050  -0.0162 0.04  
1765: 51 25 26  0   50 25 25  0             422881.8233  -0.0161  0.050  -0.0162 0.46  
1766: 51 26 26  0   50 26 25  0             422881.8233  -0.0161  0.050  -0.0162 0.46  
1767: 51 26 26  0   50 25 25  0             422881.8233  -0.0161  0.050  -0.0162 0.04  
1768: 50 26 24  0   49 27 23  0             423052.0848  -0.0081  0.050  -0.0081 0.04  
1769: 50 26 24  0   49 26 23  0             423052.0848  -0.0081  0.050  -0.0081 0.46  
1770: 50 27 24  0   49 27 23  0             423052.0848  -0.0081  0.050  -0.0081 0.46  
1771: 50 27 24  0   49 26 23  0             423052.0848  -0.0081  0.050  -0.0081 0.04  
1772: 49 27 22  0   48 28 21  0             423308.3406  -0.0121  0.050  -0.0123 0.04  
1773: 49 27 22  0   48 27 21  0             423308.3406  -0.0124  0.050  -0.0123 0.46  
1774: 49 28 22  0   48 28 21  0             423308.3406  -0.0121  0.050  -0.0123 0.46  
1775: 49 28 22  0   48 27 21  0             423308.3406  -0.0125  0.050  -0.0123 0.04  
1776: 46 43  3  0   45 43  2  0             423432.9472   0.0073  0.050   0.0073 0.50  
1777: 46 43  4  0   45 43  3  0             423432.9472   0.0073  0.050   0.0073 0.50  
1778: 48 28 20  0   47 29 19  0             423710.7186   0.0280  0.050   0.0034 0.04  
1779: 48 28 20  0   47 28 19  0             423710.7186  -0.0150  0.050   0.0034 0.46  
1780: 48 29 20  0   47 29 19  0             423710.7186   0.0218  0.050   0.0034 0.46  
1781: 48 29 20  0   47 28 19  0             423710.7186  -0.0212  0.050   0.0034 0.04  
1782: 37 36  1  0   36 35  2  0             423967.3787   0.0047  0.050   0.0047 0.50  
1783: 37 36  2  0   36 35  1  0             423967.3787   0.0047  0.050   0.0047 0.50  
1784: 47 30 18  0   46 30 17  0             424382.5065  -0.0103  0.050               
1785: 47 29 18  0   46 29 17  0             424385.5045  -0.0181  0.050               
1786: 44 34 10  0   43 34  9  0             424857.7950  -0.0144  0.050               
1787: 46 42  4  0   45 42  3  0             424912.7274  -0.0667  0.050  -0.0666 0.50  
1788: 46 42  5  0   45 42  4  0             424912.7274  -0.0664  0.050  -0.0666 0.50  
1789: 46 31 16  0   45 31 15  0             425566.7987   0.0100  0.050               
1790: 31 16 15  0   30 15 16  0             425813.9726   0.0065  0.050   0.0051 0.06  
1791: 31 16 15  0   30 14 16  0             425813.9726   0.0065  0.050   0.0051 0.44  
1792: 31 17 15  0   30 15 16  0             425813.9726   0.0036  0.050   0.0051 0.44  
1793: 31 17 15  0   30 14 16  0             425813.9726   0.0036  0.050   0.0051 0.06  
1794: 43 32 11  0   42 32 10  0             426297.6221   0.0434  0.050               
1795: 37 37  0  0   36 36  1  0             426396.9548  -0.0375  0.050  -0.0375 0.50  
1796: 37 37  1  0   36 36  0  0             426396.9548  -0.0375  0.050  -0.0375 0.50  
1797: 46 41  5  0   45 41  4  0             426559.2138   0.0179  0.050   0.0214 0.50  
1798: 46 41  6  0   45 41  5  0             426559.2138   0.0248  0.050   0.0214 0.50  
1799: 35 28  7  0   34 26  8  0             426574.6645  -0.0036  0.050               
1800: 43 31 12  0   42 31 11  0             426604.4697   0.0328  0.050               
1801: 30 13 17  0   29 12 18  0             426793.8789  -0.0550  0.050  -0.0550 0.06  
1802: 30 13 17  0   29 11 18  0             426793.8789  -0.0550  0.050  -0.0550 0.44  
1803: 30 14 17  0   29 12 18  0             426793.8789  -0.0550  0.050  -0.0550 0.44  
1804: 30 14 17  0   29 11 18  0             426793.8789  -0.0550  0.050  -0.0550 0.06  
1805: 45 32 14  0   44 32 13  0             426815.5896   0.0328  0.050               
1806: 45 36 10  0   44 36  9  0             427051.1817   0.0007  0.050               
1807: 63 14 49  0   62 15 48  0             428012.6132  -0.1173  0.050   0.0415 0.02  
1808: 63 14 49  0   62 14 48  0             428012.6132  -0.1173  0.050   0.0415 0.15  
1809: 63 15 49  0   62 15 48  0             428012.6132  -0.1173  0.050   0.0415 0.15  
1810: 63 15 49  0   62 14 48  0             428012.6132  -0.1173  0.050   0.0415 0.02  
1811: 64 13 51  0   63 14 50  0             428012.6132   0.3628  0.050   0.0415 0.02  
1812: 64 13 51  0   63 13 50  0             428012.6132   0.3628  0.050   0.0415 0.15  
1813: 64 14 51  0   63 14 50  0             428012.6132   0.3628  0.050   0.0415 0.15  
1814: 64 14 51  0   63 13 50  0             428012.6132   0.3628  0.050   0.0415 0.02  
1815: 65 12 53  0   64 13 52  0             428012.6132  -0.1219  0.050   0.0415 0.02  
1816: 65 12 53  0   64 12 52  0             428012.6132  -0.1219  0.050   0.0415 0.15  
1817: 65 13 53  0   64 13 52  0             428012.6132  -0.1219  0.050   0.0415 0.15  
1818: 65 13 53  0   64 12 52  0             428012.6132  -0.1219  0.050   0.0415 0.02  
1819: 62 15 47  0   61 16 46  0             428014.5498   0.0093  0.050   0.0094 0.05  
1820: 62 15 47  0   61 15 46  0             428014.5498   0.0093  0.050   0.0094 0.45  
1821: 62 16 47  0   61 16 46  0             428014.5498   0.0093  0.050   0.0094 0.45  
1822: 62 16 47  0   61 15 46  0             428014.5498   0.0093  0.050   0.0094 0.05  
1823: 67 10 57  0   66 11 56  0             428015.4784  -0.0090  0.050  -0.0090 0.05  
1824: 67 10 57  0   66 10 56  0             428015.4784  -0.0090  0.050  -0.0090 0.45  
1825: 67 11 57  0   66 11 56  0             428015.4784  -0.0090  0.050  -0.0090 0.45  
1826: 67 11 57  0   66 10 56  0             428015.4784  -0.0090  0.050  -0.0090 0.05  
1827: 68  9 59  0   67 10 58  0             428017.3312   0.0095  0.050   0.0095 0.05  
1828: 68  9 59  0   67  9 58  0             428017.3312   0.0095  0.050   0.0095 0.45  
1829: 68 10 59  0   67 10 58  0             428017.3312   0.0095  0.050   0.0095 0.45  
1830: 68 10 59  0   67  9 58  0             428017.3312   0.0095  0.050   0.0095 0.05  
1831: 61 16 45  0   60 17 44  0             428018.1385  -0.0057  0.050  -0.0057 0.05  
1832: 61 16 45  0   60 16 44  0             428018.1385  -0.0057  0.050  -0.0057 0.45  
1833: 61 17 45  0   60 17 44  0             428018.1385  -0.0057  0.050  -0.0057 0.45  
1834: 61 17 45  0   60 16 44  0             428018.1385  -0.0057  0.050  -0.0057 0.05  
1835: 69  8 61  0   68  9 60  0             428019.2340   0.0031  0.050   0.0032 0.05  
1836: 69  8 61  0   68  8 60  0             428019.2340   0.0031  0.050   0.0032 0.45  
1837: 69  9 61  0   68  9 60  0             428019.2340   0.0031  0.050   0.0032 0.45  
1838: 69  9 61  0   68  8 60  0             428019.2340   0.0031  0.050   0.0032 0.05  
1839: 70  7 63  0   69  8 62  0             428021.0727  -0.0010  0.050  -0.0011 0.05  
1840: 70  7 63  0   69  7 62  0             428021.0727  -0.0010  0.050  -0.0011 0.45  
1841: 70  8 63  0   69  8 62  0             428021.0727  -0.0010  0.050  -0.0011 0.45  
1842: 70  8 63  0   69  7 62  0             428021.0727  -0.0010  0.050  -0.0011 0.05  
1843: 71  6 65  0   70  7 64  0             428023.0040   0.2762  0.050  -0.0055 0.02  
1844: 71  6 65  0   70  6 64  0             428023.0040   0.2762  0.050  -0.0055 0.21  
1845: 71  7 65  0   70  7 64  0             428023.0040   0.2762  0.050  -0.0055 0.21  
1846: 71  7 65  0   70  6 64  0             428023.0040   0.2762  0.050  -0.0055 0.02  
1847: 77  0 77  0   76  1 76  0             428023.0040  -0.2549  0.050  -0.0055 0.03  
1848: 77  0 77  0   76  0 76  0             428023.0040  -0.2549  0.050  -0.0055 0.24  
1849: 77  1 77  0   76  1 76  0             428023.0040  -0.2549  0.050  -0.0055 0.24  
1850: 77  1 77  0   76  0 76  0             428023.0040  -0.2549  0.050  -0.0055 0.03  
1851: 60 17 43  0   59 18 42  0             428024.1684   0.0261  0.050   0.0573 0.02  
1852: 60 17 43  0   59 17 42  0             428024.1684   0.0261  0.050   0.0573 0.21  
1853: 60 18 43  0   59 18 42  0             428024.1684   0.0261  0.050   0.0573 0.21  
1854: 60 18 43  0   59 17 42  0             428024.1684   0.0261  0.050   0.0573 0.02  
1855: 72  5 67  0   71  6 66  0             428024.1684   0.0841  0.050   0.0573 0.03  
1856: 72  5 67  0   71  5 66  0             428024.1684   0.0841  0.050   0.0573 0.24  
1857: 72  6 67  0   71  6 66  0             428024.1684   0.0841  0.050   0.0573 0.24  
1858: 72  6 67  0   71  5 66  0             428024.1684   0.0841  0.050   0.0573 0.03  
1859: 73  4 69  0   72  5 68  0             428025.4272   0.3815  0.050   0.0900 0.02  
1860: 73  4 69  0   72  4 68  0             428025.4272   0.3815  0.050   0.0900 0.15  
1861: 73  5 69  0   72  5 68  0             428025.4272   0.3815  0.050   0.0900 0.15  
1862: 73  5 69  0   72  4 68  0             428025.4272   0.3815  0.050   0.0900 0.02  
1863: 74  3 71  0   73  4 70  0             428025.4272  -0.0959  0.050   0.0900 0.02  
1864: 74  3 71  0   73  3 70  0             428025.4272  -0.0959  0.050   0.0900 0.15  
1865: 74  4 71  0   73  4 70  0             428025.4272  -0.0959  0.050   0.0900 0.15  
1866: 74  4 71  0   73  3 70  0             428025.4272  -0.0959  0.050   0.0900 0.02  
1867: 75  2 73  0   74  3 72  0             428025.4272  -0.0076  0.050   0.0900 0.02  
1868: 75  2 73  0   74  2 72  0             428025.4272  -0.0076  0.050   0.0900 0.15  
1869: 75  3 73  0   74  3 72  0             428025.4272  -0.0076  0.050   0.0900 0.15  
1870: 75  3 73  0   74  2 72  0             428025.4272  -0.0076  0.050   0.0900 0.02  
1871: 59 18 41  0   58 19 40  0             428033.3513   0.0266  0.050   0.0267 0.05  
1872: 59 18 41  0   58 18 40  0             428033.3513   0.0266  0.050   0.0267 0.45  
1873: 59 19 41  0   58 19 40  0             428033.3513   0.0266  0.050   0.0267 0.45  
1874: 59 19 41  0   58 18 40  0             428033.3513   0.0266  0.050   0.0267 0.05  
1875: 58 19 39  0   57 20 38  0             428046.7354  -0.0141  0.050  -0.0142 0.05  
1876: 58 19 39  0   57 19 38  0             428046.7354  -0.0141  0.050  -0.0142 0.45  
1877: 58 20 39  0   57 20 38  0             428046.7354  -0.0141  0.050  -0.0142 0.45  
1878: 58 20 39  0   57 19 38  0             428046.7354  -0.0141  0.050  -0.0142 0.05  
1879: 57 20 37  0   56 21 36  0             428065.8400  -0.0204  0.050  -0.0205 0.05  
1880: 57 20 37  0   56 20 36  0             428065.8400  -0.0204  0.050  -0.0205 0.48  
1881: 57 21 37  0   56 21 36  0             428065.8400  -0.0204  0.050  -0.0205 0.48  
1882: 56 21 35  0   55 22 34  0             428092.6575  -0.0076  0.050  -0.0076 0.04  
1883: 56 21 35  0   55 21 34  0             428092.6575  -0.0076  0.050  -0.0076 0.46  
1884: 56 22 35  0   55 21 34  0             428092.6575  -0.0076  0.050  -0.0076 0.04  
1885: 56 22 35  0   55 22 34  0             428092.6575  -0.0076  0.050  -0.0076 0.46  
1886: 55 22 33  0   54 23 32  0             428130.0435   0.0265  0.050   0.0265 0.04  
1887: 55 22 33  0   54 22 32  0             428130.0435   0.0265  0.050   0.0265 0.46  
1888: 55 23 33  0   54 23 32  0             428130.0435   0.0265  0.050   0.0265 0.46  
1889: 55 23 33  0   54 22 32  0             428130.0435   0.0265  0.050   0.0265 0.04  
1890: 54 23 31  0   53 23 30  0             428182.0503  -0.0179  0.050  -0.0180 0.46  
1891: 54 23 31  0   53 24 30  0             428182.0503  -0.0179  0.050  -0.0180 0.04  
1892: 54 24 31  0   53 24 30  0             428182.0503  -0.0179  0.050  -0.0180 0.46  
1893: 54 24 31  0   53 23 30  0             428182.0503  -0.0179  0.050  -0.0180 0.04  
1894: 53 24 29  0   52 25 28  0             428255.0563   0.0272  0.050   0.0272 0.04  
1895: 53 24 29  0   52 24 28  0             428255.0563   0.0272  0.050   0.0272 0.46  
1896: 53 25 29  0   52 25 28  0             428255.0563   0.0272  0.050   0.0272 0.46  
1897: 53 25 29  0   52 24 28  0             428255.0563   0.0272  0.050   0.0272 0.04  
1898: 52 25 27  0   51 26 26  0             428358.4984   0.0106  0.050   0.0106 0.04  
1899: 52 25 27  0   51 25 26  0             428358.4984   0.0106  0.050   0.0106 0.46  
1900: 52 26 27  0   51 26 26  0             428358.4984   0.0106  0.050   0.0106 0.46  
1901: 52 26 27  0   51 25 26  0             428358.4984   0.0106  0.050   0.0106 0.04  
1902: 46 40  6  0   45 40  5  0             428412.4364  -0.0972  0.050  -0.0291 0.50  
1903: 46 40  7  0   45 40  6  0             428412.4364   0.0391  0.050  -0.0291 0.50  
1904: 51 26 25  0   50 27 24  0             428507.8640   0.0316  0.050   0.0316 0.04  
1905: 51 26 25  0   50 26 24  0             428507.8640   0.0316  0.050   0.0316 0.46  
1906: 51 27 25  0   50 27 24  0             428507.8640   0.0316  0.050   0.0316 0.46  
1907: 51 27 25  0   50 26 24  0             428507.8640   0.0316  0.050   0.0316 0.04  
1908: 50 27 23  0   49 28 22  0             428728.9873   0.0007  0.050   0.0007 0.04  
1909: 50 27 23  0   49 27 22  0             428728.9873   0.0006  0.050   0.0007 0.46  
1910: 50 28 23  0   49 28 22  0             428728.9873   0.0007  0.050   0.0007 0.46  
1911: 50 28 23  0   49 27 22  0             428728.9873   0.0006  0.050   0.0007 0.04  
1912: 49 28 21  0   48 29 20  0             429068.4990  -0.0102  0.050  -0.0137 0.04  
1913: 49 28 21  0   48 28 20  0             429068.4990  -0.0164  0.050  -0.0137 0.46  
1914: 49 29 21  0   48 29 20  0             429068.4990  -0.0110  0.050  -0.0137 0.46  
1915: 49 29 21  0   48 28 20  0             429068.4990  -0.0172  0.050  -0.0137 0.04  
1916: 44 31 13  0   43 31 12  0             429287.0891   0.0301  0.050               
1917: 48 29 19  0   47 30 18  0             429618.0194   0.3616  0.050   0.0100 0.03  
1918: 48 29 19  0   47 29 18  0             429618.0194  -0.2457  0.050   0.0100 0.47  
1919: 48 30 19  0   47 30 18  0             429618.0194   0.2657  0.050   0.0100 0.47  
1920: 48 30 19  0   47 29 18  0             429618.0194  -0.3415  0.050   0.0100 0.03  
1921: 34 23 11  0   33 21 12  0             429717.4641   0.0826  0.050               
1922: 45 35 11  0   44 35 10  0             430192.9345  -0.0249  0.050               
1923: 45 31 14  0   44 31 13  0             430382.6026  -0.0412  0.050               
1924: 32 18 14  0   31 16 15  0             430393.0617   0.0377  0.050  -0.0398 0.45  
1925: 32 18 14  0   31 17 15  0             430393.0617   0.0406  0.050  -0.0398 0.05  
1926: 32 19 14  0   31 16 15  0             430393.0617  -0.1203  0.050  -0.0398 0.05  
1927: 32 19 14  0   31 17 15  0             430393.0617  -0.1174  0.050  -0.0398 0.45  
1928: 46 39  7  0   45 39  6  0             430533.0419   0.0027  0.050               
1929: 47 31 17  0   46 31 16  0             430570.2060  -0.0146  0.050               
1930: 47 31 17  0   46 31 16  0             430570.2082  -0.0125  0.050               
1931: 47 30 17  0   46 30 16  0             430601.7069  -0.0809  0.050               
1932: 38 35  3  0   37 34  4  0             430627.9781  -0.0212  0.050  -0.0167 0.50  
1933: 38 35  4  0   37 34  3  0             430627.9781  -0.0120  0.050  -0.0167 0.50  
1934: 47 45  2  0   46 45  1  0             431194.2966  -0.0011  0.050  -0.0011 0.50  
1935: 47 45  3  0   46 45  2  0             431194.2966  -0.0011  0.050  -0.0011 0.50  
1936: 45 33 13  0   44 33 12  0             431222.1603  -0.0049  0.050               
1937: 46 32 15  0   45 32 14  0             432070.9687   0.0062  0.050               
1938: 35 27  9  0   34 25 10  0             432158.8887   0.0548  0.050               
1939: 45 34 12  0   44 34 11  0             432221.8216   0.0466  0.050               
1940: 37 28  9  0   36 26 10  0             432628.3355   0.0399  0.050               
1941: 46 38  8  0   45 38  7  0             433024.8448  -0.0439  0.050               
1942: 38 36  2  0   37 35  3  0             433076.0840   0.0156  0.050               
1943: 46 31 15  0   45 31 14  0             433147.3698   0.0377  0.050               
1944: 64 14 50  0   63 15 49  0             433529.1008  -0.0792  0.050  -0.0145 0.02  
1945: 64 14 50  0   63 14 49  0             433529.1008  -0.0792  0.050  -0.0145 0.22  
1946: 64 15 50  0   63 15 49  0             433529.1008  -0.0792  0.050  -0.0145 0.22  
1947: 64 15 50  0   63 14 49  0             433529.1008  -0.0792  0.050  -0.0145 0.02  
1948: 65 13 52  0   64 14 51  0             433529.1008   0.0493  0.050  -0.0145 0.02  
1949: 65 13 52  0   64 13 51  0             433529.1008   0.0493  0.050  -0.0145 0.23  
1950: 65 14 52  0   64 14 51  0             433529.1008   0.0493  0.050  -0.0145 0.23  
1951: 65 14 52  0   64 13 51  0             433529.1008   0.0493  0.050  -0.0145 0.02  
1952: 67 11 56  0   66 12 55  0             433531.1634  -0.0432  0.050  -0.0432 0.05  
1953: 67 11 56  0   66 11 55  0             433531.1634  -0.0432  0.050  -0.0432 0.45  
1954: 67 12 56  0   66 12 55  0             433531.1634  -0.0432  0.050  -0.0432 0.45  
1955: 67 12 56  0   66 11 55  0             433531.1634  -0.0432  0.050  -0.0432 0.05  
1956: 68 10 58  0   67 11 57  0             433533.0765   0.0873  0.050   0.0874 0.05  
1957: 68 10 58  0   67 10 57  0             433533.0765   0.0873  0.050   0.0874 0.45  
1958: 68 11 58  0   67 11 57  0             433533.0765   0.0873  0.050   0.0874 0.45  
1959: 68 11 58  0   67 10 57  0             433533.0765   0.0873  0.050   0.0874 0.05  
1960: 69  9 60  0   68 10 59  0             433534.9765  -0.0021  0.050  -0.0022 0.05  
1961: 69  9 60  0   68  9 59  0             433534.9765  -0.0021  0.050  -0.0022 0.45  
1962: 69 10 60  0   68 10 59  0             433534.9765  -0.0021  0.050  -0.0022 0.45  
1963: 69 10 60  0   68  9 59  0             433534.9765  -0.0021  0.050  -0.0022 0.05  
1964: 70  8 62  0   69  9 61  0             433536.9916  -0.0246  0.050  -0.0247 0.05  
1965: 70  8 62  0   69  8 61  0             433536.9916  -0.0246  0.050  -0.0247 0.45  
1966: 70  9 62  0   69  9 61  0             433536.9916  -0.0246  0.050  -0.0247 0.45  
1967: 70  9 62  0   69  8 61  0             433536.9916  -0.0246  0.050  -0.0247 0.05  
1968: 61 17 44  0   60 18 43  0             433538.9037   0.0537  0.050  -0.0071 0.02  
1969: 61 17 44  0   60 17 43  0             433538.9037   0.0537  0.050  -0.0071 0.21  
1970: 61 18 44  0   60 18 43  0             433538.9037   0.0537  0.050  -0.0071 0.21  
1971: 61 18 44  0   60 17 43  0             433538.9037   0.0537  0.050  -0.0071 0.02  
1972: 71  7 64  0   70  8 63  0             433538.9037  -0.0617  0.050  -0.0071 0.03  
1973: 71  7 64  0   70  7 63  0             433538.9037  -0.0617  0.050  -0.0071 0.24  
1974: 71  8 64  0   70  8 63  0             433538.9037  -0.0617  0.050  -0.0071 0.24  
1975: 71  8 64  0   70  7 63  0             433538.9037  -0.0617  0.050  -0.0071 0.03  
1976: 72  6 66  0   71  7 65  0             433540.7010  -0.0056  0.050  -0.0056 0.05  
1977: 72  6 66  0   71  6 65  0             433540.7010  -0.0056  0.050  -0.0056 0.45  
1978: 72  7 66  0   71  7 65  0             433540.7010  -0.0056  0.050  -0.0056 0.45  
1979: 72  7 66  0   71  6 65  0             433540.7010  -0.0056  0.050  -0.0056 0.05  
1980: 78  0 78  0   77  1 77  0             433541.4861   0.0242  0.050   0.0243 0.05  
1981: 78  0 78  0   77  0 77  0             433541.4861   0.0242  0.050   0.0243 0.45  
1982: 78  1 78  0   77  1 77  0             433541.4861   0.0242  0.050   0.0243 0.45  
1983: 78  1 78  0   77  0 77  0             433541.4861   0.0242  0.050   0.0243 0.05  
1984: 60 18 42  0   59 19 41  0             433547.0460  -0.0211  0.050  -0.0212 0.05  
1985: 60 18 42  0   59 18 41  0             433547.0460  -0.0211  0.050  -0.0212 0.45  
1986: 60 19 42  0   59 19 41  0             433547.0460  -0.0211  0.050  -0.0212 0.45  
1987: 60 19 42  0   59 18 41  0             433547.0460  -0.0211  0.050  -0.0212 0.05  
1988: 59 19 40  0   58 20 39  0             433559.1910  -0.0095  0.050  -0.0095 0.05  
1989: 59 19 40  0   58 19 39  0             433559.1910  -0.0095  0.050  -0.0095 0.45  
1990: 59 20 40  0   58 20 39  0             433559.1910  -0.0095  0.050  -0.0095 0.45  
1991: 59 20 40  0   58 19 39  0             433559.1910  -0.0095  0.050  -0.0095 0.05  
1992: 58 20 38  0   57 21 37  0             433576.5078  -0.0456  0.050  -0.0456 0.04  
1993: 58 20 38  0   57 20 37  0             433576.5078  -0.0456  0.050  -0.0456 0.46  
1994: 58 21 38  0   57 21 37  0             433576.5078  -0.0456  0.050  -0.0456 0.46  
1995: 58 21 38  0   57 20 37  0             433576.5078  -0.0456  0.050  -0.0456 0.04  
1996: 57 21 36  0   56 22 35  0             433600.9190  -0.0026  0.050  -0.0026 0.04  
1997: 57 21 36  0   56 21 35  0             433600.9190  -0.0026  0.050  -0.0026 0.46  
1998: 57 22 36  0   56 21 35  0             433600.9190  -0.0026  0.050  -0.0026 0.04  
1999: 57 22 36  0   56 22 35  0             433600.9190  -0.0026  0.050  -0.0026 0.46  
2000: 56 22 34  0   55 23 33  0             433634.8098  -0.0208  0.050  -0.0209 0.04  
2001: 56 22 34  0   55 22 33  0             433634.8098  -0.0208  0.050  -0.0209 0.46  
2002: 56 23 34  0   55 23 33  0             433634.8098  -0.0208  0.050  -0.0209 0.46  
2003: 56 23 34  0   55 22 33  0             433634.8098  -0.0208  0.050  -0.0209 0.04  
2004: 55 23 32  0   54 23 31  0             433681.9180   0.0053  0.050   0.0054 0.46  
2005: 55 23 32  0   54 24 31  0             433681.9180   0.0053  0.050   0.0054 0.04  
2006: 55 24 32  0   54 24 31  0             433681.9180   0.0053  0.050   0.0054 0.46  
2007: 55 24 32  0   54 23 31  0             433681.9180   0.0053  0.050   0.0054 0.04  
2008: 54 24 30  0   53 25 29  0             433747.5165  -0.0103  0.050  -0.0103 0.04  
2009: 54 24 30  0   53 24 29  0             433747.5165  -0.0103  0.050  -0.0103 0.46  
2010: 54 25 30  0   53 25 29  0             433747.5165  -0.0103  0.050  -0.0103 0.46  
2011: 54 25 30  0   53 24 29  0             433747.5165  -0.0103  0.050  -0.0103 0.04  
2012: 53 25 28  0   52 25 27  0             433839.8558   0.0376  0.050   0.0376 0.46  
2013: 53 25 28  0   52 26 27  0             433839.8558   0.0376  0.050   0.0376 0.04  
2014: 53 26 28  0   52 26 27  0             433839.8558   0.0376  0.050   0.0376 0.46  
2015: 53 26 28  0   52 25 27  0             433839.8558   0.0376  0.050   0.0376 0.04  
2016: 52 26 26  0   51 27 25  0             433971.6530   0.0419  0.050   0.0420 0.04  
2017: 52 26 26  0   51 26 25  0             433971.6530   0.0419  0.050   0.0420 0.46  
2018: 52 27 26  0   51 27 25  0             433971.6530   0.0419  0.050   0.0420 0.46  
2019: 52 27 26  0   51 26 25  0             433971.6530   0.0419  0.050   0.0420 0.04  
2020: 47 43  4  0   46 43  3  0             433998.2639   0.0109  0.050   0.0110 0.50  
2021: 47 43  5  0   46 43  4  0             433998.2639   0.0110  0.050   0.0110 0.50  
2022: 51 27 24  0   50 28 23  0             434163.9870  -0.0129  0.050  -0.0129 0.04  
2023: 51 27 24  0   50 27 23  0             434163.9870  -0.0129  0.050  -0.0129 0.46  
2024: 51 28 24  0   50 28 23  0             434163.9870  -0.0129  0.050  -0.0129 0.46  
2025: 51 28 24  0   50 27 23  0             434163.9870  -0.0129  0.050  -0.0129 0.04  
2026: 44 33 11  0   43 33 10  0             434223.0410   0.0013  0.050               
2027: 50 28 22  0   49 29 21  0             434453.7075   0.0118  0.050   0.0114 0.04  
2028: 50 28 22  0   49 28 21  0             434453.7075   0.0110  0.050   0.0114 0.46  
2029: 50 29 22  0   49 29 21  0             434453.7075   0.0117  0.050   0.0114 0.46  
2030: 50 29 22  0   49 28 21  0             434453.7075   0.0108  0.050   0.0114 0.04  
2031: 49 29 20  0   48 30 19  0             434909.7483   0.0688  0.050   0.0138 0.03  
2032: 49 29 20  0   48 29 19  0             434909.7483  -0.0269  0.050   0.0138 0.47  
2033: 49 30 20  0   48 30 19  0             434909.7483   0.0545  0.050   0.0138 0.47  
2034: 49 30 20  0   48 29 19  0             434909.7483  -0.0412  0.050   0.0138 0.03  
2035: 38 37  1  0   37 36  2  0             435511.5373   0.0260  0.050   0.0261 0.50  
2036: 38 37  2  0   37 36  1  0             435511.5373   0.0260  0.050   0.0261 0.50  
2037: 47 42  5  0   46 42  4  0             435626.9168   0.0695  0.050   0.0713 0.50  
2038: 47 42  6  0   46 42  5  0             435626.9168   0.0730  0.050   0.0713 0.50  
2039: 46 37  9  0   45 37  8  0             436141.3634   0.0134  0.050               
2040: 32 17 15  0   31 15 16  0             436527.7524   0.0065  0.050   0.0026 0.44  
2041: 32 17 15  0   31 16 16  0             436527.7524   0.0066  0.050   0.0026 0.06  
2042: 32 18 15  0   31 16 16  0             436527.7524  -0.0012  0.050   0.0026 0.44  
2043: 32 18 15  0   31 15 16  0             436527.7524  -0.0013  0.050   0.0026 0.06  
2044: 47 32 16  0   46 32 15  0             437005.3583   0.0017  0.050               
2045: 47 41  6  0   46 41  5  0             437452.7065  -0.0996  0.050  -0.0643 0.50  
2046: 47 41  7  0   46 41  6  0             437452.7065  -0.0288  0.050  -0.0643 0.50  
2047: 44 32 12  0   43 32 11  0             437845.9799   0.0732  0.050               
2048: 38 38  0  0   37 37  1  0             437940.7548  -0.0066  0.050  -0.0066 0.50  
2049: 38 38  1  0   37 37  0  0             437940.7548  -0.0066  0.050  -0.0066 0.50  
2050: 46 33 14  0   45 33 13  0             438003.5099   0.0550  0.050               
2051: 65 14 51  0   64 15 50  0             439045.5857   0.0914  0.050  -0.0132 0.02  
2052: 65 14 51  0   64 14 50  0             439045.5857   0.0914  0.050  -0.0132 0.23  
2053: 65 15 51  0   64 15 50  0             439045.5857   0.0914  0.050  -0.0132 0.23  
2054: 65 15 51  0   64 14 50  0             439045.5857   0.0914  0.050  -0.0132 0.02  
2055: 66 13 53  0   65 14 52  0             439045.5857  -0.1172  0.050  -0.0132 0.02  
2056: 66 13 53  0   65 13 52  0             439045.5857  -0.1172  0.050  -0.0132 0.23  
2057: 66 14 53  0   65 14 52  0             439045.5857  -0.1172  0.050  -0.0132 0.23  
2058: 66 14 53  0   65 13 52  0             439045.5857  -0.1172  0.050  -0.0132 0.02  
2059: 64 15 49  0   63 16 48  0             439046.5808   0.1414  0.050  -0.0126 0.02  
2060: 64 15 49  0   63 15 48  0             439046.5808   0.1414  0.050  -0.0126 0.22  
2061: 64 16 49  0   63 16 48  0             439046.5808   0.1414  0.050  -0.0126 0.22  
2062: 64 16 49  0   63 15 48  0             439046.5808   0.1414  0.050  -0.0126 0.02  
2063: 67 12 55  0   66 13 54  0             439046.5808  -0.1623  0.050  -0.0126 0.02  
2064: 67 12 55  0   66 12 54  0             439046.5808  -0.1623  0.050  -0.0126 0.23  
2065: 67 13 55  0   66 13 54  0             439046.5808  -0.1623  0.050  -0.0126 0.23  
2066: 67 13 55  0   66 12 54  0             439046.5808  -0.1623  0.050  -0.0126 0.02  
2067: 69 10 59  0   68 11 58  0             439050.3223   0.0022  0.050   0.0022 0.05  
2068: 69 10 59  0   68 10 58  0             439050.3223   0.0022  0.050   0.0022 0.45  
2069: 69 11 59  0   68 11 58  0             439050.3223   0.0022  0.050   0.0022 0.45  
2070: 69 11 59  0   68 10 58  0             439050.3223   0.0022  0.050   0.0022 0.05  
2071: 70  9 61  0   69 10 60  0             439052.4572  -0.0046  0.050  -0.0046 0.05  
2072: 70  9 61  0   69  9 60  0             439052.4572  -0.0046  0.050  -0.0046 0.45  
2073: 70 10 61  0   69 10 60  0             439052.4572  -0.0046  0.050  -0.0046 0.45  
2074: 70 10 61  0   69  9 60  0             439052.4572  -0.0046  0.050  -0.0046 0.05  
2075: 62 17 45  0   61 18 44  0             439053.5232   0.0037  0.050   0.0037 0.05  
2076: 62 17 45  0   61 17 44  0             439053.5232   0.0037  0.050   0.0037 0.45  
2077: 62 18 45  0   61 18 44  0             439053.5232   0.0037  0.050   0.0037 0.45  
2078: 62 18 45  0   61 17 44  0             439053.5232   0.0037  0.050   0.0037 0.05  
2079: 71  8 63  0   70  9 62  0             439054.6454   0.0194  0.050   0.0194 0.05  
2080: 71  8 63  0   70  8 62  0             439054.6454   0.0194  0.050   0.0194 0.45  
2081: 71  9 63  0   70  9 62  0             439054.6454   0.0194  0.050   0.0194 0.45  
2082: 71  9 63  0   70  8 62  0             439054.6454   0.0194  0.050   0.0194 0.05  
2083: 72  7 65  0   71  8 64  0             439056.7047   0.0248  0.050   0.0249 0.05  
2084: 72  7 65  0   71  7 64  0             439056.7047   0.0248  0.050   0.0249 0.45  
2085: 72  8 65  0   71  8 64  0             439056.7047   0.0248  0.050   0.0249 0.45  
2086: 72  8 65  0   71  7 64  0             439056.7047   0.0248  0.050   0.0249 0.05  
2087: 73  6 67  0   72  7 66  0             439058.5181   0.0107  0.050   0.0108 0.05  
2088: 73  6 67  0   72  6 66  0             439058.5181   0.0107  0.050   0.0108 0.45  
2089: 73  7 67  0   72  7 66  0             439058.5181   0.0107  0.050   0.0108 0.45  
2090: 73  7 67  0   72  6 66  0             439058.5181   0.0107  0.050   0.0108 0.05  
2091: 61 18 43  0   60 19 42  0             439060.9869   0.1484  0.050   0.0382 0.01  
2092: 61 18 43  0   60 18 42  0             439060.9869   0.1484  0.050   0.0382 0.13  
2093: 61 19 43  0   60 19 42  0             439060.9869   0.1484  0.050   0.0382 0.13  
2094: 61 19 43  0   60 18 42  0             439060.9869   0.1484  0.050   0.0382 0.01  
2095: 75  4 71  0   74  5 70  0             439060.9869  -0.0903  0.050   0.0382 0.02  
2096: 75  4 71  0   74  4 70  0             439060.9869  -0.0903  0.050   0.0382 0.15  
2097: 75  5 71  0   74  5 70  0             439060.9869  -0.0903  0.050   0.0382 0.15  
2098: 75  5 71  0   74  4 70  0             439060.9869  -0.0903  0.050   0.0382 0.02  
2099: 78  1 77  0   77  2 76  0             439060.9869   0.0701  0.050   0.0382 0.02  
2100: 78  1 77  0   77  1 76  0             439060.9869   0.0701  0.050   0.0382 0.16  
2101: 78  2 77  0   77  2 76  0             439060.9869   0.0701  0.050   0.0382 0.16  
2102: 78  2 77  0   77  1 76  0             439060.9869   0.0701  0.050   0.0382 0.02  
2103: 76  3 73  0   75  4 72  0             439061.6282  -0.0112  0.050   0.0032 0.02  
2104: 76  3 73  0   75  3 72  0             439061.6282  -0.0112  0.050   0.0032 0.22  
2105: 76  4 73  0   75  4 72  0             439061.6282  -0.0112  0.050   0.0032 0.22  
2106: 76  4 73  0   75  3 72  0             439061.6282  -0.0112  0.050   0.0032 0.02  
2107: 77  2 75  0   76  3 74  0             439061.6282   0.0172  0.050   0.0032 0.02  
2108: 77  2 75  0   76  2 74  0             439061.6282   0.0172  0.050   0.0032 0.23  
2109: 77  3 75  0   76  3 74  0             439061.6282   0.0172  0.050   0.0032 0.23  
2110: 77  3 75  0   76  2 74  0             439061.6282   0.0172  0.050   0.0032 0.02  
2111: 60 19 41  0   59 20 40  0             439071.7553  -0.0248  0.050  -0.0248 0.05  
2112: 60 19 41  0   59 19 40  0             439071.7553  -0.0248  0.050  -0.0248 0.45  
2113: 60 20 41  0   59 20 40  0             439071.7553  -0.0248  0.050  -0.0248 0.45  
2114: 60 20 41  0   59 19 40  0             439071.7553  -0.0248  0.050  -0.0248 0.05  
2115: 48 47  1  0   47 47  0  0             439077.5925  -0.0492  0.050  -0.0493 0.50  
2116: 48 47  2  0   47 47  1  0             439077.5925  -0.0492  0.050  -0.0493 0.50  
2117: 59 20 39  0   58 21 38  0             439087.5406   0.0149  0.050   0.0149 0.08  
2118: 59 21 39  0   58 21 38  0             439087.5406   0.0149  0.050   0.0149 0.83  
2119: 59 21 39  0   58 20 38  0             439087.5406   0.0149  0.050   0.0149 0.08  
2120: 58 21 37  0   57 22 36  0             439109.7007   0.0130  0.050   0.0131 0.04  
2121: 58 21 37  0   57 21 36  0             439109.7007   0.0130  0.050   0.0131 0.46  
2122: 58 22 37  0   57 21 36  0             439109.7007   0.0130  0.050   0.0131 0.04  
2123: 58 22 37  0   57 22 36  0             439109.7007   0.0130  0.050   0.0131 0.46  
2124: 46 36 11  0   45 36 10  0             439121.5596   0.0317  0.050               
2125: 57 22 35  0   56 23 34  0             439140.5179   0.0064  0.050   0.0065 0.04  
2126: 57 22 35  0   56 22 34  0             439140.5179   0.0064  0.050   0.0065 0.46  
2127: 57 23 35  0   56 23 34  0             439140.5179   0.0064  0.050   0.0065 0.46  
2128: 57 23 35  0   56 22 34  0             439140.5179   0.0064  0.050   0.0065 0.04  
2129: 56 23 33  0   55 23 32  0             439183.1793  -0.0113  0.050  -0.0114 0.46  
2130: 56 23 33  0   55 24 32  0             439183.1793  -0.0113  0.050  -0.0114 0.04  
2131: 56 24 33  0   55 24 32  0             439183.1793  -0.0113  0.050  -0.0114 0.46  
2132: 56 24 33  0   55 23 32  0             439183.1793  -0.0113  0.050  -0.0114 0.04  
2133: 55 24 31  0   54 25 30  0             439242.4003   0.0218  0.050   0.0219 0.04  
2134: 55 24 31  0   54 24 30  0             439242.4003   0.0218  0.050   0.0219 0.46  
2135: 55 25 31  0   54 25 30  0             439242.4003   0.0218  0.050   0.0219 0.46  
2136: 55 25 31  0   54 24 30  0             439242.4003   0.0218  0.050   0.0219 0.04  
2137: 54 25 29  0   53 26 28  0             439325.0172  -0.0264  0.050  -0.0265 0.04  
2138: 54 25 29  0   53 25 28  0             439325.0172  -0.0264  0.050  -0.0265 0.46  
2139: 54 26 29  0   53 26 28  0             439325.0172  -0.0264  0.050  -0.0265 0.46  
2140: 54 26 29  0   53 25 28  0             439325.0172  -0.0264  0.050  -0.0265 0.04  
2141: 53 26 27  0   52 27 26  0             439441.9971   0.0282  0.050   0.0283 0.04  
2142: 53 26 27  0   52 26 26  0             439441.9971   0.0282  0.050   0.0283 0.46  
2143: 53 27 27  0   52 27 26  0             439441.9971   0.0282  0.050   0.0283 0.46  
2144: 53 27 27  0   52 26 26  0             439441.9971   0.0282  0.050   0.0283 0.04  
2145: 52 27 25  0   51 28 24  0             439610.5109  -0.0014  0.050  -0.0014 0.04  
2146: 52 27 25  0   51 27 24  0             439610.5109  -0.0014  0.050  -0.0014 0.46  
2147: 52 28 25  0   51 28 24  0             439610.5109  -0.0014  0.050  -0.0014 0.46  
2148: 52 28 25  0   51 27 24  0             439610.5109  -0.0014  0.050  -0.0014 0.04  
2149: 51 28 23  0   50 29 22  0             439860.0898   0.0334  0.050   0.0334 0.04  
2150: 51 28 23  0   50 28 22  0             439860.0898   0.0333  0.050   0.0334 0.46  
2151: 51 29 23  0   50 29 22  0             439860.0898   0.0334  0.050   0.0334 0.46  
2152: 51 29 23  0   50 28 22  0             439860.0898   0.0333  0.050   0.0334 0.04  
2153: 50 29 21  0   49 30 20  0             440243.8022   0.0275  0.050   0.0193 0.04  
2154: 50 29 21  0   49 29 20  0             440243.8022   0.0132  0.050   0.0193 0.46  
2155: 50 30 21  0   49 30 20  0             440243.8022   0.0254  0.050   0.0193 0.46  
2156: 50 30 21  0   49 29 20  0             440243.8022   0.0111  0.050   0.0193 0.04  
2157: 46 36 10  0   45 36  9  0             440750.4624  -0.0196  0.050               
2158: 49 31 19  0   48 31 18  0             440867.1842  -0.0015  0.050               
2159: 49 30 19  0   48 30 18  0             440868.2638   0.0102  0.050  -0.0036 0.93  
2160: 49 31 19  0   48 30 18  0             440868.2638  -0.1984  0.050  -0.0036 0.07  
2161: 37 27 10  0   36 25 11  0             441032.5905   0.0409  0.050               
2162: 46 34 13  0   45 34 12  0             441621.7390  -0.0163  0.050               
2163: 48 45  3  0   47 45  2  0             441626.1549   0.0454  0.050   0.0455 0.50  
2164: 48 45  4  0   47 45  3  0             441626.1549   0.0454  0.050   0.0455 0.50  
2165: 45 34 11  0   44 34 10  0             441663.4663   0.0094  0.050               
2166: 46 35 12  0   45 35 11  0             441668.8459   0.0215  0.050               
2167: 48 32 17  0   47 32 16  0             441950.1561   0.0040  0.050               
2168: 35 29  7  0   34 27  8  0             442150.2628  -0.0742  0.050               
2169: 39 36  3  0   38 35  4  0             442173.3119  -0.0506  0.050  -0.0483 0.50  
2170: 39 36  4  0   38 35  3  0             442173.3119  -0.0461  0.050  -0.0483 0.50  
2171: 45 32 13  0   44 32 12  0             442346.3954  -0.0111  0.050               
2172: 32 16 16  0   31 15 17  0             442527.4966  -0.0105  0.050  -0.0107 0.06  
2173: 32 16 16  0   31 14 17  0             442527.4966  -0.0105  0.050  -0.0107 0.44  
2174: 32 17 16  0   31 15 17  0             442527.4966  -0.0108  0.050  -0.0107 0.44  
2175: 32 17 16  0   31 14 17  0             442527.4966  -0.0108  0.050  -0.0107 0.06  
2176: 36 29  7  0   35 27  8  0             442559.7020   0.0282  0.050               
2177: 46 32 14  0   45 32 13  0             443280.9529   0.0014  0.050               
2178: 47 33 15  0   46 33 14  0             443502.6395  -0.0729  0.050               
2179: 65 15 50  0   64 16 49  0             444562.1191  -0.0904  0.050   0.0935 0.02  
2180: 65 15 50  0   64 15 49  0             444562.1191  -0.0904  0.050   0.0935 0.15  
2181: 65 16 50  0   64 16 49  0             444562.1191  -0.0904  0.050   0.0935 0.15  
2182: 65 16 50  0   64 15 49  0             444562.1191  -0.0904  0.050   0.0935 0.02  
2183: 66 14 52  0   65 15 51  0             444562.1191   0.4518  0.050   0.0935 0.02  
2184: 66 14 52  0   65 14 51  0             444562.1191   0.4518  0.050   0.0935 0.15  
2185: 66 15 52  0   65 15 51  0             444562.1191   0.4518  0.050   0.0935 0.15  
2186: 66 15 52  0   65 14 51  0             444562.1191   0.4518  0.050   0.0935 0.02  
2187: 67 13 54  0   66 14 53  0             444562.1191  -0.0809  0.050   0.0935 0.02  
2188: 67 13 54  0   66 13 53  0             444562.1191  -0.0809  0.050   0.0935 0.15  
2189: 67 14 54  0   66 14 53  0             444562.1191  -0.0809  0.050   0.0935 0.15  
2190: 67 14 54  0   66 13 53  0             444562.1191  -0.0809  0.050   0.0935 0.02  
2191: 68 12 56  0   67 13 55  0             444563.5613   0.0571  0.050   0.0572 0.05  
2192: 68 12 56  0   67 12 55  0             444563.5613   0.0571  0.050   0.0572 0.45  
2193: 68 13 56  0   67 13 55  0             444563.5613   0.0571  0.050   0.0572 0.45  
2194: 68 13 56  0   67 12 55  0             444563.5613   0.0571  0.050   0.0572 0.05  
2195: 64 16 48  0   63 17 47  0             444564.2173   0.0116  0.050   0.0117 0.05  
2196: 64 16 48  0   63 16 47  0             444564.2173   0.0116  0.050   0.0117 0.45  
2197: 64 17 48  0   63 17 47  0             444564.2173   0.0116  0.050   0.0117 0.45  
2198: 64 17 48  0   63 16 47  0             444564.2173   0.0116  0.050   0.0117 0.05  
2199: 69 11 58  0   68 12 57  0             444565.2936  -0.0381  0.050  -0.0381 0.05  
2200: 69 11 58  0   68 11 57  0             444565.2936  -0.0381  0.050  -0.0381 0.45  
2201: 69 12 58  0   68 12 57  0             444565.2936  -0.0381  0.050  -0.0381 0.45  
2202: 69 12 58  0   68 11 57  0             444565.2936  -0.0381  0.050  -0.0381 0.05  
2203: 70 10 60  0   69 11 59  0             444567.4807   0.0032  0.050   0.0033 0.05  
2204: 70 10 60  0   69 10 59  0             444567.4807   0.0032  0.050   0.0033 0.45  
2205: 70 11 60  0   69 11 59  0             444567.4807   0.0032  0.050   0.0033 0.45  
2206: 70 11 60  0   69 10 59  0             444567.4807   0.0032  0.050   0.0033 0.05  
2207: 71  9 62  0   70 10 61  0             444569.7532  -0.0154  0.050  -0.0154 0.05  
2208: 71  9 62  0   70  9 61  0             444569.7532  -0.0154  0.050  -0.0154 0.45  
2209: 71 10 62  0   70 10 61  0             444569.7532  -0.0154  0.050  -0.0154 0.45  
2210: 71 10 62  0   70  9 61  0             444569.7532  -0.0154  0.050  -0.0154 0.05  
2211: 72  8 64  0   71  9 63  0             444572.0375  -0.0197  0.050  -0.0197 0.05  
2212: 72  8 64  0   71  8 63  0             444572.0375  -0.0197  0.050  -0.0197 0.45  
2213: 72  9 64  0   71  9 63  0             444572.0375  -0.0197  0.050  -0.0197 0.45  
2214: 72  9 64  0   71  8 63  0             444572.0375  -0.0197  0.050  -0.0197 0.05  
2215: 62 18 44  0   61 19 43  0             444574.3259  -0.2897  0.050  -0.0793 0.02  
2216: 62 18 44  0   61 18 43  0             444574.3259  -0.2897  0.050  -0.0793 0.22  
2217: 62 19 44  0   61 19 43  0             444574.3259  -0.2897  0.050  -0.0793 0.22  
2218: 62 19 44  0   61 18 43  0             444574.3259  -0.2897  0.050  -0.0793 0.02  
2219: 73  7 66  0   72  8 65  0             444574.3259   0.1111  0.050  -0.0793 0.03  
2220: 73  7 66  0   72  7 65  0             444574.3259   0.1111  0.050  -0.0793 0.24  
2221: 73  8 66  0   72  8 65  0             444574.3259   0.1111  0.050  -0.0793 0.24  
2222: 73  8 66  0   72  7 65  0             444574.3259   0.1111  0.050  -0.0793 0.03  
2223: 74  6 68  0   73  7 67  0             444576.1533   0.0254  0.050   0.0255 0.05  
2224: 74  6 68  0   73  6 67  0             444576.1533   0.0254  0.050   0.0255 0.45  
2225: 74  7 68  0   73  7 67  0             444576.1533   0.0254  0.050   0.0255 0.45  
2226: 74  7 68  0   73  6 67  0             444576.1533   0.0254  0.050   0.0255 0.05  
2227: 75  5 70  0   74  6 69  0             444577.4259  -0.2684  0.050  -0.0760 0.02  
2228: 75  5 70  0   74  5 69  0             444577.4259  -0.2684  0.050  -0.0760 0.21  
2229: 75  6 70  0   74  6 69  0             444577.4259  -0.2684  0.050  -0.0760 0.21  
2230: 75  6 70  0   74  5 69  0             444577.4259  -0.2684  0.050  -0.0760 0.02  
2231: 80  0 80  0   79  1 79  0             444577.4259   0.0985  0.050  -0.0760 0.03  
2232: 80  0 80  0   79  0 79  0             444577.4259   0.0985  0.050  -0.0760 0.24  
2233: 80  1 80  0   79  1 79  0             444577.4259   0.0985  0.050  -0.0760 0.24  
2234: 80  1 80  0   79  0 79  0             444577.4259   0.0985  0.050  -0.0760 0.03  
2235: 77  3 74  0   76  4 73  0             444579.3941  -0.0325  0.050  -0.0332 0.02  
2236: 77  3 74  0   76  3 73  0             444579.3941  -0.0325  0.050  -0.0332 0.22  
2237: 77  4 74  0   76  4 73  0             444579.3941  -0.0325  0.050  -0.0332 0.22  
2238: 77  4 74  0   76  3 73  0             444579.3941  -0.0325  0.050  -0.0332 0.02  
2239: 78  2 76  0   77  3 75  0             444579.3941  -0.0338  0.050  -0.0332 0.02  
2240: 78  2 76  0   77  2 75  0             444579.3941  -0.0338  0.050  -0.0332 0.23  
2241: 78  3 76  0   77  3 75  0             444579.3941  -0.0338  0.050  -0.0332 0.23  
2242: 78  3 76  0   77  2 75  0             444579.3941  -0.0338  0.050  -0.0332 0.02  
2243: 61 19 42  0   60 20 41  0             444584.4556   0.0015  0.050   0.0015 0.05  
2244: 61 19 42  0   60 19 41  0             444584.4556   0.0015  0.050   0.0015 0.45  
2245: 61 20 42  0   60 20 41  0             444584.4556   0.0015  0.050   0.0015 0.45  
2246: 61 20 42  0   60 19 41  0             444584.4556   0.0015  0.050   0.0015 0.05  
2247: 60 20 40  0   59 21 39  0             444598.7290   0.0044  0.050   0.0045 0.08  
2248: 60 21 40  0   59 21 39  0             444598.7290   0.0044  0.050   0.0045 0.84  
2249: 60 21 40  0   59 20 39  0             444598.7290   0.0044  0.050   0.0045 0.08  
2250: 59 21 38  0   58 22 37  0             444618.8581  -0.0224  0.050  -0.0224 0.08  
2251: 59 22 38  0   58 22 37  0             444618.8581  -0.0224  0.050  -0.0224 0.84  
2252: 59 22 38  0   58 21 37  0             444618.8581  -0.0224  0.050  -0.0224 0.08  
2253: 58 22 36  0   57 23 35  0             444646.8873  -0.0396  0.050  -0.0396 0.04  
2254: 58 22 36  0   57 22 35  0             444646.8873  -0.0396  0.050  -0.0396 0.46  
2255: 58 23 36  0   57 23 35  0             444646.8873  -0.0396  0.050  -0.0396 0.46  
2256: 58 23 36  0   57 22 35  0             444646.8873  -0.0396  0.050  -0.0396 0.04  
2257: 57 23 34  0   56 23 33  0             444685.6179  -0.0676  0.050  -0.0676 0.46  
2258: 57 23 34  0   56 24 33  0             444685.6179  -0.0676  0.050  -0.0676 0.04  
2259: 57 24 34  0   56 24 33  0             444685.6179  -0.0676  0.050  -0.0676 0.46  
2260: 57 24 34  0   56 23 33  0             444685.6179  -0.0676  0.050  -0.0676 0.04  
2261: 48 43  5  0   47 43  4  0             444695.8473   0.0372  0.050   0.0382 0.50  
2262: 48 43  6  0   47 43  5  0             444695.8473   0.0390  0.050   0.0382 0.50  
2263: 56 24 32  0   55 25 31  0             444739.1845  -0.0344  0.050  -0.0345 0.04  
2264: 56 24 32  0   55 24 31  0             444739.1845  -0.0344  0.050  -0.0345 0.48  
2265: 56 25 32  0   55 25 31  0             444739.1845  -0.0344  0.050  -0.0345 0.48  
2266: 55 25 30  0   54 26 29  0             444813.5239  -0.0058  0.050  -0.0058 0.08  
2267: 55 26 30  0   54 26 29  0             444813.5239  -0.0058  0.050  -0.0058 0.85  
2268: 55 26 30  0   54 25 29  0             444813.5239  -0.0058  0.050  -0.0058 0.08  
2269: 54 26 28  0   53 27 27  0             444917.7553  -0.0014  0.050  -0.0015 0.04  
2270: 54 26 28  0   53 26 27  0             444917.7553  -0.0014  0.050  -0.0015 0.46  
2271: 54 27 28  0   53 27 27  0             444917.7553  -0.0014  0.050  -0.0015 0.46  
2272: 54 27 28  0   53 26 27  0             444917.7553  -0.0014  0.050  -0.0015 0.04  
2273: 53 27 26  0   52 28 25  0             445066.2981  -0.0299  0.050  -0.0300 0.04  
2274: 53 27 26  0   52 27 25  0             445066.2981  -0.0299  0.050  -0.0300 0.46  
2275: 53 28 26  0   52 28 25  0             445066.2981  -0.0299  0.050  -0.0300 0.46  
2276: 53 28 26  0   52 27 25  0             445066.2981  -0.0299  0.050  -0.0300 0.04  
2277: 52 28 24  0   51 29 23  0             445283.0160  -0.0545  0.050  -0.0545 0.04  
2278: 52 28 24  0   51 28 23  0             445283.0160  -0.0545  0.050  -0.0545 0.46  
2279: 52 29 24  0   51 29 23  0             445283.0160  -0.0545  0.050  -0.0545 0.46  
2280: 52 29 24  0   51 28 23  0             445283.0160  -0.0545  0.050  -0.0545 0.04  
2281: 51 29 22  0   50 30 21  0             445609.6872  -0.0245  0.050  -0.0257 0.04  
2282: 51 29 22  0   50 29 21  0             445609.6872  -0.0265  0.050  -0.0257 0.46  
2283: 51 30 22  0   50 30 21  0             445609.6872  -0.0247  0.050  -0.0257 0.46  
2284: 51 30 22  0   50 29 21  0             445609.6872  -0.0268  0.050  -0.0257 0.04  
2285: 50 30 20  0   49 31 19  0             446125.5404   0.1052  0.050  -0.0152 0.03  
2286: 50 30 20  0   49 30 19  0             446125.5404  -0.1034  0.050  -0.0152 0.47  
2287: 50 31 20  0   49 31 19  0             446125.5404   0.0730  0.050  -0.0152 0.47  
2288: 50 31 20  0   49 30 19  0             446125.5404  -0.1356  0.050  -0.0152 0.03  
2289: 48 42  6  0   47 42  5  0             446496.2812  -0.0438  0.050  -0.0256 0.50  
2290: 48 42  7  0   47 42  6  0             446496.2812  -0.0072  0.050  -0.0256 0.50  
2291: 49 32 18  0   48 32 17  0             446995.6116  -0.0092  0.050               
2292: 49 31 18  0   48 31 17  0             447007.4705  -0.0148  0.050               
2293: 39 38  1  0   38 37  2  0             447054.5481  -0.0242  0.050  -0.0243 0.50  
2294: 39 38  2  0   38 37  1  0             447054.5481  -0.0242  0.050  -0.0243 0.50  
2295: 33 18 15  0   32 16 16  0             447209.8075   0.0090  0.050  -0.0011 0.44  
2296: 33 18 15  0   32 17 16  0             447209.8075   0.0093  0.050  -0.0011 0.06  
2297: 33 19 15  0   32 17 16  0             447209.8075  -0.0112  0.050  -0.0011 0.44  
2298: 33 19 15  0   32 16 16  0             447209.8075  -0.0115  0.050  -0.0011 0.06  
2299: 47 37 11  0   46 37 10  0             447991.4366   0.0423  0.050               
2300: 45 33 12  0   44 33 11  0             448135.2930  -0.0180  0.050               
2301: 32 15 17  0   31 14 18  0             448430.9895   0.0657  0.050   0.0657 0.06  
2302: 32 15 17  0   31 13 18  0             448430.9895   0.0657  0.050   0.0657 0.44  
2303: 32 16 17  0   31 14 18  0             448430.9895   0.0656  0.050   0.0657 0.44  
2304: 32 16 17  0   31 13 18  0             448430.9895   0.0656  0.050   0.0657 0.06  
2305: 48 33 16  0   47 33 15  0             448469.9332  -0.0856  0.050               
2306: 46 35 11  0   45 35 10  0             448906.2947   0.0444  0.050               
2307: 48 32 16  0   47 32 15  0             448941.0161   0.0060  0.050               
2308: 47 37 10  0   46 37  9  0             449031.5084  -0.0570  0.050               
2309: 47 34 14  0   46 34 13  0             449037.7742  -0.0389  0.050               
2310: 66 15 51  0   65 16 50  0             450077.7372  -0.1132  0.050  -0.0345 0.02  
2311: 66 15 51  0   65 15 50  0             450077.7372  -0.1132  0.050  -0.0345 0.23  
2312: 66 16 51  0   65 16 50  0             450077.7372  -0.1132  0.050  -0.0345 0.23  
2313: 66 16 51  0   65 15 50  0             450077.7372  -0.1132  0.050  -0.0345 0.02  
2314: 67 14 53  0   66 15 52  0             450077.7372   0.0435  0.050  -0.0345 0.02  
2315: 67 14 53  0   66 14 52  0             450077.7372   0.0435  0.050  -0.0345 0.23  
2316: 67 15 53  0   66 15 52  0             450077.7372   0.0435  0.050  -0.0345 0.23  
2317: 67 15 53  0   66 14 52  0             450077.7372   0.0435  0.050  -0.0345 0.02  
2318: 69 12 57  0   68 13 56  0             450080.0254  -0.0729  0.050  -0.0729 0.05  
2319: 69 12 57  0   68 12 56  0             450080.0254  -0.0729  0.050  -0.0729 0.45  
2320: 69 13 57  0   68 13 56  0             450080.0254  -0.0729  0.050  -0.0729 0.45  
2321: 69 13 57  0   68 12 56  0             450080.0254  -0.0729  0.050  -0.0729 0.05  
2322: 71 10 61  0   70 11 60  0             450084.4948   0.0363  0.050   0.0364 0.05  
2323: 71 10 61  0   70 10 60  0             450084.4948   0.0363  0.050   0.0364 0.45  
2324: 71 11 61  0   70 11 60  0             450084.4948   0.0363  0.050   0.0364 0.45  
2325: 71 11 61  0   70 10 60  0             450084.4948   0.0363  0.050   0.0364 0.05  
2326: 72  9 63  0   71 10 62  0             450086.8447  -0.0517  0.050  -0.0517 0.05  
2327: 72  9 63  0   71  9 62  0             450086.8447  -0.0517  0.050  -0.0517 0.45  
2328: 72 10 63  0   71 10 62  0             450086.8447  -0.0517  0.050  -0.0517 0.45  
2329: 72 10 63  0   71  9 62  0             450086.8447  -0.0517  0.050  -0.0517 0.05  
2330: 63 18 45  0   62 19 44  0             450088.3306  -0.0479  0.050  -0.0480 0.05  
2331: 63 18 45  0   62 18 44  0             450088.3306  -0.0479  0.050  -0.0480 0.45  
2332: 63 19 45  0   62 19 44  0             450088.3306  -0.0479  0.050  -0.0480 0.45  
2333: 63 19 45  0   62 18 44  0             450088.3306  -0.0479  0.050  -0.0480 0.05  
2334: 73  8 65  0   72  9 64  0             450089.2895  -0.0183  0.050  -0.0184 0.05  
2335: 73  8 65  0   72  8 64  0             450089.2895  -0.0183  0.050  -0.0184 0.45  
2336: 73  9 65  0   72  9 64  0             450089.2895  -0.0183  0.050  -0.0184 0.45  
2337: 73  9 65  0   72  8 64  0             450089.2895  -0.0183  0.050  -0.0184 0.05  
2338: 74  7 67  0   73  8 66  0             450091.5695   0.0017  0.050   0.0017 0.05  
2339: 74  7 67  0   73  7 66  0             450091.5695   0.0017  0.050   0.0017 0.45  
2340: 74  8 67  0   73  8 66  0             450091.5695   0.0017  0.050   0.0017 0.45  
2341: 74  8 67  0   73  7 66  0             450091.5695   0.0017  0.050   0.0017 0.05  
2342: 75  6 69  0   74  7 68  0             450093.5870   0.0215  0.050   0.0215 0.05  
2343: 75  6 69  0   74  6 68  0             450093.5870   0.0215  0.050   0.0215 0.45  
2344: 75  7 69  0   74  7 68  0             450093.5870   0.0215  0.050   0.0215 0.45  
2345: 75  7 69  0   74  6 68  0             450093.5870   0.0215  0.050   0.0215 0.05  
2346: 76  5 71  0   75  6 70  0             450095.0252  -0.1760  0.050  -0.0627 0.02  
2347: 76  5 71  0   75  5 70  0             450095.0252  -0.1760  0.050  -0.0627 0.21  
2348: 76  6 71  0   75  6 70  0             450095.0252  -0.1760  0.050  -0.0627 0.21  
2349: 76  6 71  0   75  5 70  0             450095.0252  -0.1760  0.050  -0.0627 0.02  
2350: 81  0 81  0   80  1 80  0             450095.0252   0.0398  0.050  -0.0627 0.03  
2351: 81  0 81  0   80  0 80  0             450095.0252   0.0398  0.050  -0.0627 0.24  
2352: 81  1 81  0   80  1 80  0             450095.0252   0.0398  0.050  -0.0627 0.24  
2353: 81  1 81  0   80  0 80  0             450095.0252   0.0398  0.050  -0.0627 0.03  
2354: 62 19 43  0   61 20 42  0             450097.0421  -0.1501  0.050  -0.0471 0.01  
2355: 62 19 43  0   61 19 42  0             450097.0421  -0.1501  0.050  -0.0471 0.13  
2356: 62 20 43  0   61 20 42  0             450097.0421  -0.1501  0.050  -0.0471 0.13  
2357: 62 20 43  0   61 19 42  0             450097.0421  -0.1501  0.050  -0.0471 0.01  
2358: 78  3 75  0   77  4 74  0             450097.0421   0.0119  0.050  -0.0471 0.02  
2359: 78  3 75  0   77  3 74  0             450097.0421   0.0119  0.050  -0.0471 0.16  
2360: 78  4 75  0   77  4 74  0             450097.0421   0.0119  0.050  -0.0471 0.16  
2361: 78  4 75  0   77  3 74  0             450097.0421   0.0119  0.050  -0.0471 0.02  
2362: 79  2 77  0   78  3 76  0             450097.0421  -0.0190  0.050  -0.0471 0.02  
2363: 79  2 77  0   78  2 76  0             450097.0421  -0.0190  0.050  -0.0471 0.16  
2364: 79  3 77  0   78  3 76  0             450097.0421  -0.0190  0.050  -0.0471 0.16  
2365: 79  3 77  0   78  2 76  0             450097.0421  -0.0190  0.050  -0.0471 0.02  
2366: 61 20 41  0   60 21 40  0             450110.1486   0.0445  0.050   0.0446 0.05  
2367: 61 20 41  0   60 20 40  0             450110.1486   0.0445  0.050   0.0446 0.45  
2368: 61 21 41  0   60 21 40  0             450110.1486   0.0445  0.050   0.0446 0.45  
2369: 61 21 41  0   60 20 40  0             450110.1486   0.0445  0.050   0.0446 0.05  
2370: 60 21 39  0   59 22 38  0             450128.4733   0.0441  0.050   0.0442 0.04  
2371: 60 21 39  0   59 21 38  0             450128.4733   0.0441  0.050   0.0442 0.46  
2372: 60 22 39  0   59 22 38  0             450128.4733   0.0441  0.050   0.0442 0.46  
2373: 60 22 39  0   59 21 38  0             450128.4733   0.0441  0.050   0.0442 0.04  
2374: 59 22 37  0   58 23 36  0             450153.9529  -0.0115  0.050  -0.0116 0.04  
2375: 59 22 37  0   58 22 36  0             450153.9529  -0.0115  0.050  -0.0116 0.46  
2376: 59 23 37  0   58 23 36  0             450153.9529  -0.0115  0.050  -0.0116 0.46  
2377: 59 23 37  0   58 22 36  0             450153.9529  -0.0115  0.050  -0.0116 0.04  
2378: 58 23 35  0   57 24 34  0             450189.1435  -0.0713  0.050  -0.0714 0.04  
2379: 58 23 35  0   57 23 34  0             450189.1435  -0.0713  0.050  -0.0714 0.46  
2380: 58 24 35  0   57 24 34  0             450189.1435  -0.0713  0.050  -0.0714 0.46  
2381: 58 24 35  0   57 23 34  0             450189.1435  -0.0713  0.050  -0.0714 0.04  
2382: 57 24 33  0   56 25 32  0             450237.7657   0.0194  0.050   0.0194 0.04  
2383: 57 24 33  0   56 24 32  0             450237.7657   0.0194  0.050   0.0194 0.46  
2384: 57 25 33  0   56 25 32  0             450237.7657   0.0194  0.050   0.0194 0.46  
2385: 57 25 33  0   56 24 32  0             450237.7657   0.0194  0.050   0.0194 0.04  
2386: 56 25 31  0   55 26 30  0             450304.7391  -0.0212  0.050  -0.0212 0.08  
2387: 56 26 31  0   55 26 30  0             450304.7391  -0.0212  0.050  -0.0212 0.85  
2388: 56 26 31  0   55 25 30  0             450304.7391  -0.0212  0.050  -0.0212 0.08  
2389: 55 26 29  0   54 27 28  0             450398.0283  -0.0319  0.050  -0.0320 0.04  
2390: 55 26 29  0   54 26 28  0             450398.0283  -0.0319  0.050  -0.0320 0.46  
2391: 55 27 29  0   54 27 28  0             450398.0283  -0.0319  0.050  -0.0320 0.46  
2392: 55 27 29  0   54 26 28  0             450398.0283  -0.0319  0.050  -0.0320 0.04  
2393: 54 27 27  0   53 28 26  0             450529.7251  -0.0224  0.050  -0.0225 0.04  
2394: 54 27 27  0   53 27 26  0             450529.7251  -0.0224  0.050  -0.0225 0.46  
2395: 54 28 27  0   53 28 26  0             450529.7251  -0.0224  0.050  -0.0225 0.46  
2396: 54 28 27  0   53 27 26  0             450529.7251  -0.0224  0.050  -0.0225 0.04  
2397: 53 28 25  0   52 29 24  0             450719.4107   0.0415  0.050   0.0415 0.04  
2398: 53 28 25  0   52 28 24  0             450719.4107   0.0415  0.050   0.0415 0.46  
2399: 53 29 25  0   52 29 24  0             450719.4107   0.0415  0.050   0.0415 0.46  
2400: 53 29 25  0   52 28 24  0             450719.4107   0.0415  0.050   0.0415 0.04  
2401: 47 36 12  0   46 36 11  0             450918.1108   0.0709  0.050               
2402: 52 29 23  0   51 30 22  0             451000.1860  -0.0001  0.050  -0.0003 0.04  
2403: 52 29 23  0   51 29 22  0             451000.1860  -0.0004  0.050  -0.0003 0.46  
2404: 52 30 23  0   51 30 22  0             451000.1860  -0.0001  0.050  -0.0003 0.46  
2405: 52 30 23  0   51 29 22  0             451000.1860  -0.0004  0.050  -0.0003 0.04  
2406: 51 30 21  0   50 31 20  0             451432.9477   0.0537  0.050   0.0353 0.03  
2407: 51 30 21  0   50 30 20  0             451432.9477   0.0215  0.050   0.0353 0.47  
2408: 51 31 21  0   50 31 20  0             451432.9477   0.0490  0.050   0.0353 0.47  
2409: 51 31 21  0   50 30 20  0             451432.9477   0.0168  0.050   0.0353 0.03  
2410: 34 20 14  0   33 18 15  0             451556.5666   0.0126  0.050   0.0149 0.89  
2411: 34 20 14  0   33 19 15  0             451556.5666   0.0332  0.050   0.0149 0.11  
2412: 47 35 13  0   46 35 12  0             451756.3522   0.0315  0.050               
2413: 49 45  4  0   48 45  3  0             452169.6009  -0.0536  0.050  -0.0536 0.50  
2414: 49 45  5  0   48 45  4  0             452169.6009  -0.0536  0.050  -0.0536 0.50  
2415: 33 17 16  0   32 16 17  0             453268.4640   0.0695  0.050   0.0691 0.06  
2416: 33 17 16  0   32 15 17  0             453268.4640   0.0695  0.050   0.0691 0.44  
2417: 33 18 16  0   32 16 17  0             453268.4640   0.0686  0.050   0.0691 0.44  
2418: 33 18 16  0   32 15 17  0             453268.4640   0.0686  0.050   0.0691 0.06  
2419: 49 33 17  0   48 33 16  0             453364.4330  -0.0047  0.050               
2420: 49 32 17  0   48 32 16  0             453473.7251  -0.0342  0.050               
2421: 49 44  5  0   48 44  4  0             453765.9035   0.0382  0.050   0.0386 0.50  
2422: 49 44  6  0   48 44  5  0             453765.9035   0.0390  0.050   0.0386 0.50  
2423: 48 34 15  0   47 34 14  0             454889.0201  -0.0513  0.050               
2424: 31 11 20  0   30 10 21  0             454891.5391   0.0017  0.050   0.0018 0.06  
2425: 31 11 20  0   30  9 21  0             454891.5391   0.0017  0.050   0.0018 0.44  
2426: 31 12 20  0   30 10 21  0             454891.5391   0.0017  0.050   0.0018 0.44  
2427: 31 12 20  0   30  9 21  0             454891.5391   0.0017  0.050   0.0018 0.06  
2428: 46 33 13  0   45 33 12  0             455008.9343   0.0619  0.050               
2429: 49 43  6  0   48 43  5  0             455542.6452  -0.0205  0.050  -0.0111 0.50  
2430: 49 43  7  0   48 43  6  0             455542.6452  -0.0017  0.050  -0.0111 0.50  
2431: 67 15 52  0   66 16 51  0             455593.4645   0.1092  0.050   0.0027 0.02  
2432: 67 15 52  0   66 15 51  0             455593.4645   0.1092  0.050   0.0027 0.23  
2433: 67 16 52  0   66 16 51  0             455593.4645   0.1092  0.050   0.0027 0.23  
2434: 67 16 52  0   66 15 51  0             455593.4645   0.1092  0.050   0.0027 0.02  
2435: 68 14 54  0   67 15 53  0             455593.4645  -0.1037  0.050   0.0027 0.02  
2436: 68 14 54  0   67 14 53  0             455593.4645  -0.1037  0.050   0.0027 0.23  
2437: 68 15 54  0   67 15 53  0             455593.4645  -0.1037  0.050   0.0027 0.23  
2438: 68 15 54  0   67 14 53  0             455593.4645  -0.1037  0.050   0.0027 0.02  
2439: 66 16 50  0   65 17 49  0             455594.5495   0.1392  0.050  -0.0142 0.02  
2440: 66 16 50  0   65 16 49  0             455594.5495   0.1392  0.050  -0.0142 0.22  
2441: 66 17 50  0   65 17 49  0             455594.5495   0.1392  0.050  -0.0142 0.22  
2442: 66 17 50  0   65 16 49  0             455594.5495   0.1392  0.050  -0.0142 0.02  
2443: 69 13 56  0   68 14 55  0             455594.5495  -0.1650  0.050  -0.0142 0.02  
2444: 69 13 56  0   68 13 55  0             455594.5495  -0.1650  0.050  -0.0142 0.23  
2445: 69 14 56  0   68 14 55  0             455594.5495  -0.1650  0.050  -0.0142 0.23  
2446: 69 14 56  0   68 13 55  0             455594.5495  -0.1650  0.050  -0.0142 0.02  
2447: 70 12 58  0   69 13 57  0             455596.5872   0.0650  0.050   0.0651 0.05  
2448: 70 12 58  0   69 12 57  0             455596.5872   0.0650  0.050   0.0651 0.45  
2449: 70 13 58  0   69 13 57  0             455596.5872   0.0650  0.050   0.0651 0.45  
2450: 70 13 58  0   69 12 57  0             455596.5872   0.0650  0.050   0.0651 0.05  
2451: 71 11 60  0   70 12 59  0             455598.7960   0.0292  0.050   0.0292 0.05  
2452: 71 11 60  0   70 11 59  0             455598.7960   0.0292  0.050   0.0292 0.45  
2453: 71 12 60  0   70 12 59  0             455598.7960   0.0292  0.050   0.0292 0.45  
2454: 71 12 60  0   70 11 59  0             455598.7960   0.0292  0.050   0.0292 0.05  
2455: 72 10 62  0   71 11 61  0             455601.3044   0.0440  0.050   0.0440 0.05  
2456: 72 10 62  0   71 10 61  0             455601.3044   0.0440  0.050   0.0440 0.45  
2457: 72 11 62  0   71 11 61  0             455601.3044   0.0440  0.050   0.0440 0.45  
2458: 72 11 62  0   71 10 61  0             455601.3044   0.0440  0.050   0.0440 0.05  
2459: 64 18 46  0   63 19 45  0             455602.0585  -0.0504  0.050  -0.0504 0.05  
2460: 64 18 46  0   63 18 45  0             455602.0585  -0.0504  0.050  -0.0504 0.45  
2461: 64 19 46  0   63 19 45  0             455602.0585  -0.0504  0.050  -0.0504 0.45  
2462: 64 19 46  0   63 18 45  0             455602.0585  -0.0504  0.050  -0.0504 0.05  
2463: 73  9 64  0   72 10 63  0             455603.9055   0.0628  0.050   0.0628 0.05  
2464: 73  9 64  0   72  9 63  0             455603.9055   0.0628  0.050   0.0628 0.45  
2465: 73 10 64  0   72 10 63  0             455603.9055   0.0628  0.050   0.0628 0.45  
2466: 73 10 64  0   72  9 63  0             455603.9055   0.0628  0.050   0.0628 0.05  
2467: 74  8 66  0   73  9 65  0             455606.3284  -0.0467  0.050  -0.0468 0.05  
2468: 74  8 66  0   73  8 65  0             455606.3284  -0.0467  0.050  -0.0468 0.45  
2469: 74  9 66  0   73  9 65  0             455606.3284  -0.0467  0.050  -0.0468 0.45  
2470: 74  9 66  0   73  8 65  0             455606.3284  -0.0467  0.050  -0.0468 0.05  
2471: 75  7 68  0   74  8 67  0             455608.6719  -0.0646  0.050  -0.0646 0.05  
2472: 75  7 68  0   74  7 67  0             455608.6719  -0.0646  0.050  -0.0646 0.45  
2473: 75  8 68  0   74  8 67  0             455608.6719  -0.0646  0.050  -0.0646 0.45  
2474: 75  8 68  0   74  7 67  0             455608.6719  -0.0646  0.050  -0.0646 0.05  
2475: 63 19 44  0   62 20 43  0             455610.0139   0.0461  0.050   0.0461 0.05  
2476: 63 19 44  0   62 19 43  0             455610.0139   0.0461  0.050   0.0461 0.45  
2477: 63 20 44  0   62 20 43  0             455610.0139   0.0461  0.050   0.0461 0.45  
2478: 63 20 44  0   62 19 43  0             455610.0139   0.0461  0.050   0.0461 0.05  
2479: 76  6 70  0   75  7 69  0             455610.7879  -0.0303  0.050  -0.0303 0.05  
2480: 76  6 70  0   75  6 69  0             455610.7879  -0.0303  0.050  -0.0303 0.45  
2481: 76  7 70  0   75  7 69  0             455610.7879  -0.0303  0.050  -0.0303 0.45  
2482: 76  7 70  0   75  6 69  0             455610.7879  -0.0303  0.050  -0.0303 0.05  
2483: 77  5 72  0   76  6 71  0             455612.5339   0.0113  0.050   0.0456 0.02  
2484: 77  5 72  0   76  5 71  0             455612.5339   0.0113  0.050   0.0456 0.21  
2485: 77  6 72  0   76  6 71  0             455612.5339   0.0113  0.050   0.0456 0.21  
2486: 77  6 72  0   76  5 71  0             455612.5339   0.0113  0.050   0.0456 0.02  
2487: 82  0 82  0   81  1 81  0             455612.5339   0.0766  0.050   0.0456 0.03  
2488: 82  0 82  0   81  0 81  0             455612.5339   0.0766  0.050   0.0456 0.24  
2489: 82  1 82  0   81  1 81  0             455612.5339   0.0766  0.050   0.0456 0.24  
2490: 82  1 82  0   81  0 81  0             455612.5339   0.0766  0.050   0.0456 0.03  
2491: 79  3 76  0   78  4 75  0             455614.4851   0.0372  0.050   0.0067 0.02  
2492: 79  3 76  0   78  3 75  0             455614.4851   0.0372  0.050   0.0067 0.22  
2493: 79  4 76  0   78  4 75  0             455614.4851   0.0372  0.050   0.0067 0.22  
2494: 79  4 76  0   78  3 75  0             455614.4851   0.0372  0.050   0.0067 0.02  
2495: 80  2 78  0   79  3 77  0             455614.4851  -0.0232  0.050   0.0067 0.02  
2496: 80  2 78  0   79  2 77  0             455614.4851  -0.0232  0.050   0.0067 0.23  
2497: 80  3 78  0   79  3 77  0             455614.4851  -0.0232  0.050   0.0067 0.23  
2498: 80  3 78  0   79  2 77  0             455614.4851  -0.0232  0.050   0.0067 0.02  
2499: 62 20 42  0   61 21 41  0             455621.6676   0.0435  0.050   0.0436 0.05  
2500: 62 20 42  0   61 20 41  0             455621.6676   0.0435  0.050   0.0436 0.45  
2501: 62 21 42  0   61 21 41  0             455621.6676   0.0435  0.050   0.0436 0.45  
2502: 62 21 42  0   61 20 41  0             455621.6676   0.0435  0.050   0.0436 0.05  
2503: 61 21 40  0   60 22 39  0             455638.3053   0.0338  0.050   0.0339 0.04  
2504: 61 21 40  0   60 21 39  0             455638.3053   0.0338  0.050   0.0339 0.46  
2505: 61 22 40  0   60 22 39  0             455638.3053   0.0338  0.050   0.0339 0.46  
2506: 61 22 40  0   60 21 39  0             455638.3053   0.0338  0.050   0.0339 0.04  
2507: 60 22 38  0   59 23 37  0             455661.5720   0.0447  0.050   0.0447 0.04  
2508: 60 22 38  0   59 22 37  0             455661.5720   0.0447  0.050   0.0447 0.46  
2509: 60 23 38  0   59 23 37  0             455661.5720   0.0447  0.050   0.0447 0.46  
2510: 60 23 38  0   59 22 37  0             455661.5720   0.0447  0.050   0.0447 0.04  
2511: 59 23 36  0   58 23 35  0             455693.5710  -0.0532  0.050  -0.0533 0.46  
2512: 59 23 36  0   58 24 35  0             455693.5710  -0.0532  0.050  -0.0533 0.04  
2513: 59 24 36  0   58 24 35  0             455693.5710  -0.0532  0.050  -0.0533 0.46  
2514: 59 24 36  0   58 23 35  0             455693.5710  -0.0532  0.050  -0.0533 0.04  
2515: 58 24 34  0   57 25 33  0             455737.7146   0.0068  0.050   0.0069 0.04  
2516: 58 24 34  0   57 24 33  0             455737.7146   0.0068  0.050   0.0069 0.46  
2517: 58 25 34  0   57 25 33  0             455737.7146   0.0068  0.050   0.0069 0.46  
2518: 58 25 34  0   57 24 33  0             455737.7146   0.0068  0.050   0.0069 0.04  
2519: 57 25 32  0   56 26 31  0             455798.3212   0.0097  0.050   0.0097 0.08  
2520: 57 26 32  0   56 26 31  0             455798.3212   0.0097  0.050   0.0097 0.84  
2521: 57 26 32  0   56 25 31  0             455798.3212   0.0097  0.050   0.0097 0.08  
2522: 56 26 30  0   55 27 29  0             455882.2158   0.0725  0.050   0.0726 0.04  
2523: 56 26 30  0   55 26 29  0             455882.2158   0.0725  0.050   0.0726 0.46  
2524: 56 27 30  0   55 27 29  0             455882.2158   0.0725  0.050   0.0726 0.46  
2525: 56 27 30  0   55 26 29  0             455882.2158   0.0725  0.050   0.0726 0.04  
2526: 54 28 26  0   53 29 25  0             456166.3950  -0.0001  0.050  -0.0001 0.04  
2527: 54 28 26  0   53 28 25  0             456166.3950  -0.0001  0.050  -0.0001 0.46  
2528: 54 29 26  0   53 29 25  0             456166.3950  -0.0001  0.050  -0.0001 0.46  
2529: 54 29 26  0   53 28 25  0             456166.3950  -0.0001  0.050  -0.0001 0.04  
2530: 47 36 11  0   46 36 10  0             456199.9821  -0.0311  0.050               
2531: 53 29 24  0   52 30 23  0             456409.8640  -0.0302  0.050  -0.0303 0.04  
2532: 53 29 24  0   52 29 23  0             456409.8640  -0.0302  0.050  -0.0303 0.46  
2533: 53 30 24  0   52 30 23  0             456409.8640  -0.0302  0.050  -0.0303 0.46  
2534: 53 30 24  0   52 29 23  0             456409.8640  -0.0302  0.050  -0.0303 0.04  
2535: 52 30 22  0   51 31 21  0             456777.3274   0.0009  0.050  -0.0018 0.04  
2536: 52 30 22  0   51 30 21  0             456777.3274  -0.0037  0.050  -0.0018 0.46  
2537: 52 31 22  0   51 31 21  0             456777.3274   0.0002  0.050  -0.0018 0.46  
2538: 52 31 22  0   51 30 21  0             456777.3274  -0.0044  0.050  -0.0018 0.04  
2539: 48 38 11  0   47 38 10  0             456827.5082  -0.0525  0.050               
2540: 46 34 12  0   45 34 11  0             457444.2355  -0.0057  0.050               
2541: 49 42  7  0   48 42  6  0             457545.1690  -0.2041  0.050  -0.0441 0.50  
2542: 49 42  8  0   48 42  7  0             457545.1690   0.1159  0.050  -0.0441 0.50  
2543: 48 33 15  0   47 33 14  0             457669.4887   0.0003  0.050               
2544: 34 19 15  0   33 18 16  0             457857.8108   0.0566  0.050   0.0304 0.05  
2545: 34 19 15  0   33 17 16  0             457857.8108   0.0557  0.050   0.0304 0.45  
2546: 34 20 15  0   33 18 16  0             457857.8108   0.0050  0.050   0.0304 0.45  
2547: 34 20 15  0   33 17 16  0             457857.8108   0.0041  0.050   0.0304 0.05  
--------------------------------------------------------------------------------

PARAMETERS IN FIT (values truncated and Nlines statistics):

        1000000            A  /MHz         5781.74558(30)                      1
        2000000            B  /MHz         5292.27763(22)                      2
        3000000            C  /MHz         2762.57809(32)                      3
          20000           DJ  /kHz            0.571431(81)                     4
         110000          DJK  /kHz           -0.20639(12)                      5
         200000           DK  /kHz            0.81183(30)                      6
        4010000           dJ  /kHz            0.238067(14)                     7
        4100000           dK  /kHz            0.499053(51)                     8
          30000           HJ  /Hz             0.0002001(68)                    9
         120000          HJK  /Hz             0.000193(34)                    10
         210000          HKJ  /Hz            -0.001694(80)                    11
         300000           HK  /Hz             0.00141(10)                     12
        4020000           hJ  /Hz           [ 0.0000986]                      13
        4110000          hJK  /Hz           [ 0.0002546]                      14
        4200000           hK  /Hz           [ 0.0008378]                      15
              0         E_gs  /MHz          [ 0.]                             16

 MICROWAVE AVG =        0.000067 MHz, IR AVG =        0.00000                 
 MICROWAVE RMS =        0.033979 MHz, IR RMS =        0.00000                 
 END OF ITERATION  1 OLD, NEW RMS ERROR=        0.67959         0.67959       

  distinct frequency lines in fit:   806
       distinct parameters of fit:    12

MICROWAVE       lines fitted       lines    lines      RMS      RMS ERROR    J range  Ka range    freq. range
            total   dv=0 dv.ne.0   UNFITTD  e>900
v"= 0        806    806      0        0      0       0.033967     0.67934    24  90    0  47   349923   457858
--------------------------------------------------------------------------------------------
total:       806    806      0        0      0       0.033967     0.67934

NOTE: the RMS values above are for Nlines statistics, but the 'total' values may differ slightly from
      those in the .FIT file since the o-c values for this evaluation are as rounded in the .FIT.


 PARAMETERS IN FIT WITH STANDARD ERRORS ON THOSE THAT ARE FITTED:
 (values rounded and degrees of freedom, Ndegf=Nlines-Nconst, statistics)

        1000000            A  /MHz       5781.74559(20)                        1
        2000000            B  /MHz       5292.27763(15)                        2
        3000000            C  /MHz       2762.57809(22)                        3
          20000           DJ  /kHz          0.571431(55)                       4
         110000          DJK  /kHz         -0.206394(81)                       5
         200000           DK  /kHz          0.81183(21)                        6
        4010000           dJ  /kHz          0.2380670(94)                      7
        4100000           dK  /kHz          0.499053(35)                       8
          30000           HJ  /Hz           0.0002001(47)                      9
         120000          HJK  /Hz           0.000193(23)                      10
         210000          HKJ  /Hz          -0.001694(55)                      11
         300000           HK  /Hz           0.001418(71)                      12
        4020000           hJ  /Hz           [ 0.0000986]                      13
        4110000          hJK  /Hz           [ 0.0002546]                      14
        4200000           hK  /Hz           [ 0.0008378]                      15
              0         E_gs  /MHz          [ 0.]                             16

 CORRELATION COEFFICIENTS, C.ij:

           A        B        C        -DJ      -DJK     -DK      -dJ      -dK     

A           1.0000
B           0.7391   1.0000
C           0.5970   0.8158   1.0000
-DJ        -0.6310  -0.9188  -0.9355   1.0000
-DJK       -0.0930   0.1136  -0.0433  -0.2085   1.0000
-DK        -0.6473  -0.2952  -0.0468   0.2180  -0.4624   1.0000
-dJ        -0.1740  -0.3638   0.1795   0.0683  -0.2603   0.3344   1.0000
-dK        -0.5344  -0.4546  -0.1893   0.3661  -0.4476   0.6011   0.3341   1.0000
HJ          0.5123   0.7064   0.8767  -0.9057   0.2471  -0.1622   0.2873  -0.3222
HJK        -0.0740   0.0369   0.1950  -0.0069  -0.6723   0.4725   0.0636   0.7520
HKJ         0.2866   0.1713  -0.0653  -0.0961   0.3551  -0.4048  -0.2399  -0.8296
HK          0.3710   0.1194   0.0258  -0.0941   0.2137  -0.7017  -0.1790   0.0391

           HJ       HJK      HKJ      HK      

HJ          1.0000
HJK        -0.1559   1.0000
HKJ         0.1409  -0.8614   1.0000
HK          0.0140   0.1418  -0.3313   1.0000

 Mean value of |C.ij|, i.ne.j =   0.3516
 Mean value of  C.ij,  i.ne.j =  -0.0366


 No correlations with absolute value greater than 0.9950


 Worst fitted lines (obs-calc/error):

  1281:   -1.9       2179:    1.9       1533:    1.9       1137:    1.8
   682:    1.8       1546:   -1.8        151:    1.8       1487:    1.8
  1859:    1.8       1421:    1.8       1116:   -1.8       1238:   -1.8
  1956:    1.7        850:   -1.7        855:    1.7         70:   -1.7
   716:    1.7       2305:   -1.7        825:   -1.7       1561:   -1.7
   220:   -1.7        562:    1.7       1921:    1.7       1931:   -1.6
   831:    1.6        982:   -1.6       2215:   -1.6        539:    1.6
  1256:   -1.6        594:   -1.6         75:    1.5       2227:   -1.5
  1131:    1.5        533:   -1.5       2168:   -1.5       1385:    1.5
  2047:    1.5        698:    1.5        410:    1.5       2318:   -1.5
  2178:   -1.5       1129:   -1.5       2522:    1.5        610:    1.5
   242:   -1.5        547:    1.4       2378:   -1.4       2037:    1.4
  2401:    1.4        556:    1.4

  1281: 84 11 73  0   84 11 74  0             405330.3711  -0.0970  0.050  -0.0970 0.44
  2179: 65 15 50  0   64 16 49  0             444562.1191  -0.0904  0.050   0.0935 0.02
  1533: 44 37  8  0   43 37  7  0             412556.6214   0.0933  0.050
  1137: 78  6 72  0   78  6 73  0             400190.6696   0.0916  0.050   0.0917 0.44
   682: 40 32  8  0   39 32  7  0             380194.9022   0.0914  0.050
  1546: 33 27  7  0   32 25  8  0             414175.7741  -0.0912  0.050
   151: 37 26 11  0   36 26 10  0             361455.7483   0.0910  0.050
  1487: 58 16 42  0   57 17 41  0             411471.5362   0.0904  0.050   0.0905 0.05
  1859: 73  4 69  0   72  5 68  0             428025.4272   0.3815  0.050   0.0900 0.02
  1421: 86 12 74  0   86 12 75  0             410758.9204   0.0896  0.050   0.0897 0.44
                                           _____________________________________
__________________________________________/ SPFIT output reformatted with PIFORM
