# Supplementary material for: Precise Semi-Experimental Equilibrium (r e SE) Structure of Pyridine from 32 Isotopologues: Accurate Assessment of the Effect of Nitrogen-Atom Substitution in Aromatic Rings
Source: J Phys Chem A. 2025 Nov 7;129(46):10737–50. doi: 10.1021/acs.jpca.5c07184 (PMC12641475; doi:10.1021/acs.jpca.5c07184)
Supplement: Supplementary file 2 [file jp5c07184_si_002.zip › Supplementary Information/LSF/pyridine-D35_A_I.res]

Pyridine    3,5-2H                                  SaWed Apr 02 08:24:43 2025

-------------------------------------------------------------------------------------=========
                                              obs         o-c     error     blends     Notes
                                                                         o-c      wt
    / instead of : below denotes (o-c)>3*err
-------------------------------------------------------------------------------------=========
   1: 48 15 33  0   47 16 32  0             350710.8104  -0.0452  0.050   0.0045 0.16  
   2: 48 16 33  0   47 15 32  0             350710.8104  -0.0452  0.050   0.0045 0.16  
   3: 49 14 35  0   48 15 34  0             350710.8104   0.2311  0.050   0.0045 0.17  
   4: 49 15 35  0   48 14 34  0             350710.8104   0.2311  0.050   0.0045 0.17  
   5: 50 13 37  0   49 14 36  0             350710.8104  -0.1690  0.050   0.0045 0.17  
   6: 50 14 37  0   49 13 36  0             350710.8104  -0.1690  0.050   0.0045 0.17  
   7: 54  9 45  0   53 10 44  0             350715.6378  -0.0775  0.050  -0.0775 0.50  
   8: 54 10 45  0   53  9 44  0             350715.6378  -0.0775  0.050  -0.0775 0.50  
   9: 45 18 27  0   44 19 26  0             350719.1796  -0.0660  0.050  -0.0064 0.12  
  10: 45 19 27  0   44 18 26  0             350719.1796  -0.0660  0.050  -0.0064 0.12  
  11: 57  6 51  0   56  7 50  0             350719.1796  -0.1183  0.050  -0.0064 0.17  
  12: 57  7 51  0   56  6 50  0             350719.1796  -0.1183  0.050  -0.0064 0.17  
  13: 62  1 61  0   61  2 60  0             350719.1796   0.1276  0.050  -0.0064 0.20  
  14: 62  2 61  0   61  1 60  0             350719.1796   0.1276  0.050  -0.0064 0.20  
  15: 58  5 53  0   57  6 52  0             350720.3195   0.2721  0.050   0.0694 0.12  
  16: 58  6 53  0   57  5 52  0             350720.3195   0.2721  0.050   0.0694 0.12  
  17: 59  4 55  0   58  5 54  0             350720.3195  -0.1403  0.050   0.0694 0.12  
  18: 59  5 55  0   58  4 54  0             350720.3195  -0.1403  0.050   0.0694 0.12  
  19: 60  3 57  0   59  4 56  0             350720.3195  -0.1524  0.050   0.0694 0.13  
  20: 60  4 57  0   59  3 56  0             350720.3195  -0.1524  0.050   0.0694 0.13  
  21: 61  2 59  0   60  3 58  0             350720.3195   0.2969  0.050   0.0694 0.13  
  22: 61  3 59  0   60  2 58  0             350720.3195   0.2969  0.050   0.0694 0.13  
  23: 44 19 25  0   43 20 24  0             350726.6987   0.0800  0.050   0.0801 0.50  
  24: 44 20 25  0   43 19 24  0             350726.6987   0.0800  0.050   0.0801 0.50  
  25: 43 20 23  0   42 21 22  0             350738.2415   0.0331  0.050   0.0332 0.50  
  26: 43 21 23  0   42 20 22  0             350738.2415   0.0331  0.050   0.0332 0.50  
  27: 39 24 15  0   38 25 14  0             350911.2508  -0.0545  0.050  -0.0546 0.50  
  28: 39 25 15  0   38 24 14  0             350911.2508  -0.0546  0.050  -0.0546 0.50  
  29: 32 29  4  0   31 28  3  0             353640.5087   0.0277  0.050               
  30: 49 15 34  0   48 16 33  0             356229.2106   0.0452  0.050   0.0320 0.25  
  31: 49 16 34  0   48 15 33  0             356229.2106   0.0452  0.050   0.0320 0.25  
  32: 50 14 36  0   49 15 35  0             356229.2106   0.0190  0.050   0.0320 0.25  
  33: 50 15 36  0   49 14 35  0             356229.2106   0.0190  0.050   0.0320 0.25  
  34: 47 17 30  0   46 18 29  0             356232.1388   0.0397  0.050  -0.0291 0.23  
  35: 47 18 30  0   46 17 29  0             356232.1388   0.0397  0.050  -0.0291 0.23  
  36: 53 11 42  0   52 12 41  0             356232.1388  -0.0878  0.050  -0.0291 0.27  
  37: 53 12 42  0   52 11 41  0             356232.1388  -0.0878  0.050  -0.0291 0.27  
  38: 58  6 52  0   57  7 51  0             356238.9962  -0.0579  0.050  -0.0351 0.23  
  39: 58  7 52  0   57  6 51  0             356238.9962  -0.0579  0.050  -0.0351 0.23  
  40: 63  1 62  0   62  2 61  0             356238.9962  -0.0153  0.050  -0.0351 0.27  
  41: 63  2 62  0   62  1 61  0             356238.9962  -0.0153  0.050  -0.0351 0.27  
  42: 59  5 54  0   58  6 53  0             356240.1449   0.2779  0.050   0.0075 0.12  
  43: 59  6 54  0   58  5 53  0             356240.1449   0.2779  0.050   0.0075 0.12  
  44: 60  4 56  0   59  5 55  0             356240.1449  -0.1863  0.050   0.0075 0.12  
  45: 60  5 56  0   59  4 55  0             356240.1449  -0.1863  0.050   0.0075 0.12  
  46: 61  3 58  0   60  4 57  0             356240.1449  -0.2388  0.050   0.0075 0.13  
  47: 61  4 58  0   60  3 57  0             356240.1449  -0.2388  0.050   0.0075 0.13  
  48: 62  2 60  0   61  3 59  0             356240.1449   0.1812  0.050   0.0075 0.13  
  49: 62  3 60  0   61  2 59  0             356240.1449   0.1812  0.050   0.0075 0.13  
  50: 43 21 22  0   42 22 21  0             356267.7607  -0.0660  0.050  -0.0660 0.50  
  51: 43 22 22  0   42 21 21  0             356267.7607  -0.0660  0.050  -0.0660 0.50  
  52: 32 32  0  0   31 31  1  0             358801.5703  -0.0898  0.050  -0.0558 0.50  
  53: 32 32  1  0   31 31  0  0             358801.5703  -0.0217  0.050  -0.0558 0.50  
  54: 54 11 43  0   53 12 42  0             361751.2325  -0.0759  0.050  -0.0760 0.50  
  55: 54 12 43  0   53 11 42  0             361751.2325  -0.0759  0.050  -0.0760 0.50  
  56: 33 30  4  0   32 29  3  0             365067.5594   0.0371  0.050               
  57: 33 30  3  0   32 29  4  0             366013.3537  -0.0092  0.050               
  58: 50 16 34  0   49 17 33  0             367265.5609  -0.0465  0.050   0.0263 0.25  
  59: 50 17 34  0   49 16 33  0             367265.5609  -0.0465  0.050   0.0263 0.25  
  60: 51 15 36  0   50 16 35  0             367265.5609   0.0974  0.050   0.0263 0.25  
  61: 51 16 36  0   50 15 35  0             367265.5609   0.0974  0.050   0.0263 0.25  
  62: 49 17 32  0   48 18 31  0             367267.0630   0.2914  0.050   0.0928 0.24  
  63: 49 18 32  0   48 17 31  0             367267.0630   0.2914  0.050   0.0928 0.24  
  64: 53 13 40  0   52 14 39  0             367267.0630  -0.0873  0.050   0.0928 0.26  
  65: 53 14 40  0   52 13 39  0             367267.0630  -0.0873  0.050   0.0928 0.26  
  66: 54 12 42  0   53 13 41  0             367268.5777  -0.0170  0.050  -0.0171 0.50  
  67: 54 13 42  0   53 12 41  0             367268.5777  -0.0170  0.050  -0.0171 0.50  
  68: 55 11 44  0   54 12 43  0             367270.2541   0.0066  0.050   0.0067 0.50  
  69: 55 12 44  0   54 11 43  0             367270.2541   0.0066  0.050   0.0067 0.50  
  70: 56 10 46  0   55 11 45  0             367272.0206   0.0261  0.050   0.0261 0.50  
  71: 56 11 46  0   55 10 45  0             367272.0206   0.0261  0.050   0.0261 0.50  
  72: 58  8 50  0   57  9 49  0             367275.3753  -0.0173  0.050  -0.0173 0.50  
  73: 58  9 50  0   57  8 49  0             367275.3753  -0.0173  0.050  -0.0173 0.50  
  74: 59  7 52  0   58  8 51  0             367276.9167   0.0374  0.050  -0.0078 0.23  
  75: 59  8 52  0   58  7 51  0             367276.9167   0.0374  0.050  -0.0078 0.23  
  76: 66  0 66  0   65  1 65  0             367276.9167  -0.0452  0.050  -0.0078 0.27  
  77: 66  1 66  0   65  0 65  0             367276.9167  -0.0452  0.050  -0.0078 0.27  
  78: 60  6 54  0   59  7 53  0             367278.3314   0.2051  0.050   0.0115 0.23  
  79: 60  7 54  0   59  6 53  0             367278.3314   0.2051  0.050   0.0115 0.23  
  80: 65  1 64  0   64  2 63  0             367278.3314  -0.1575  0.050   0.0115 0.27  
  81: 65  2 64  0   64  1 63  0             367278.3314  -0.1575  0.050   0.0115 0.27  
  82: 62  4 58  0   61  5 57  0             367279.5699  -0.0630  0.050  -0.0290 0.16  
  83: 62  5 58  0   61  4 57  0             367279.5699  -0.0630  0.050  -0.0290 0.16  
  84: 63  3 60  0   62  4 59  0             367279.5699  -0.1960  0.050  -0.0290 0.17  
  85: 63  4 60  0   62  3 59  0             367279.5699  -0.1960  0.050  -0.0290 0.17  
  86: 64  2 62  0   63  3 61  0             367279.5699   0.1656  0.050  -0.0290 0.17  
  87: 64  3 62  0   63  2 61  0             367279.5699   0.1656  0.050  -0.0290 0.17  
  88: 46 20 26  0   45 21 25  0             367281.4197   0.0559  0.050   0.0560 0.50  
  89: 46 21 26  0   45 20 25  0             367281.4197   0.0559  0.050   0.0560 0.50  
  90: 45 21 24  0   44 22 23  0             367293.0319   0.0606  0.050   0.0607 0.50  
  91: 45 22 24  0   44 21 23  0             367293.0319   0.0606  0.050   0.0607 0.50  
  92: 43 23 20  0   42 24 19  0             367338.8021  -0.0368  0.050  -0.0368 0.50  
  93: 43 24 20  0   42 23 19  0             367338.8021  -0.0368  0.050  -0.0368 0.50  
  94: 33 29  4  0   32 28  5  0             367590.1460  -0.0154  0.050               
  95: 33 32  2  0   32 31  1  0             368566.4436  -0.0111  0.050               
  96: 33 32  1  0   32 31  2  0             368569.0055   0.0097  0.050               
  97: 33 33  0  0   32 32  1  0             370026.4470  -0.0445  0.050  -0.0232 0.50  
  98: 33 33  1  0   32 32  0  0             370026.4470  -0.0020  0.050  -0.0232 0.50  
  99: 51 16 35  0   50 17 34  0             372783.3422   0.0834  0.050  -0.0073 0.25  
 100: 51 17 35  0   50 16 34  0             372783.3422   0.0834  0.050  -0.0073 0.25  
 101: 52 15 37  0   51 16 36  0             372783.3422  -0.0960  0.050  -0.0073 0.25  
 102: 52 16 37  0   51 15 36  0             372783.3422  -0.0960  0.050  -0.0073 0.25  
 103: 50 17 33  0   49 18 32  0             372784.1433   0.1321  0.050  -0.0103 0.24  
 104: 50 18 33  0   49 17 32  0             372784.1433   0.1321  0.050  -0.0103 0.24  
 105: 53 14 39  0   52 15 38  0             372784.1433  -0.1432  0.050  -0.0103 0.26  
 106: 53 15 39  0   52 14 38  0             372784.1433  -0.1432  0.050  -0.0103 0.26  
 107: 55 12 43  0   54 13 42  0             372787.2336   0.0023  0.050   0.0024 0.50  
 108: 55 13 43  0   54 12 42  0             372787.2336   0.0023  0.050   0.0024 0.50  
 109: 56 11 45  0   55 12 44  0             372789.0203  -0.0204  0.050  -0.0204 0.50  
 110: 56 12 45  0   55 11 44  0             372789.0203  -0.0204  0.050  -0.0204 0.50  
 111: 48 19 29  0   47 20 28  0             372789.8759  -0.0146  0.050  -0.0147 0.50  
 112: 48 20 29  0   47 19 28  0             372789.8759  -0.0146  0.050  -0.0147 0.50  
 113: 57 10 47  0   56 11 46  0             372790.8932  -0.0300  0.050  -0.0301 0.50  
 114: 57 11 47  0   56 10 46  0             372790.8932  -0.0300  0.050  -0.0301 0.50  
 115: 58  9 49  0   57 10 48  0             372792.8493   0.0645  0.050   0.0645 0.50  
 116: 58 10 49  0   57  9 48  0             372792.8493   0.0645  0.050   0.0645 0.50  
 117: 59  8 51  0   58  9 50  0             372794.5086  -0.0324  0.050  -0.0325 0.50  
 118: 59  9 51  0   58  8 50  0             372794.5086  -0.0324  0.050  -0.0325 0.50  
 119: 47 20 27  0   46 21 26  0             372796.2568  -0.0063  0.050  -0.0462 0.13  
 120: 47 21 27  0   46 20 26  0             372796.2568  -0.0063  0.050  -0.0462 0.13  
 121: 60  7 53  0   59  8 52  0             372796.2568   0.1410  0.050  -0.0462 0.17  
 122: 60  8 53  0   59  7 52  0             372796.2568   0.1410  0.050  -0.0462 0.17  
 123: 67  0 67  0   66  1 66  0             372796.2568  -0.2261  0.050  -0.0462 0.20  
 124: 67  1 67  0   66  0 66  0             372796.2568  -0.2261  0.050  -0.0462 0.20  
 125: 63  4 59  0   62  5 58  0             372799.0760   0.0174  0.050  -0.0703 0.25  
 126: 63  5 59  0   62  4 58  0             372799.0760   0.0174  0.050  -0.0703 0.25  
 127: 64  3 61  0   63  4 60  0             372799.0760  -0.1556  0.050  -0.0703 0.25  
 128: 64  4 61  0   63  3 60  0             372799.0760  -0.1556  0.050  -0.0703 0.25  
 129: 46 21 25  0   45 22 24  0             372806.2713  -0.0263  0.050  -0.0263 0.50  
 130: 46 22 25  0   45 21 24  0             372806.2713  -0.0263  0.050  -0.0263 0.50  
 131: 45 22 23  0   44 23 22  0             372821.7685  -0.0131  0.050  -0.0131 0.50  
 132: 45 23 23  0   44 22 22  0             372821.7685  -0.0131  0.050  -0.0131 0.50  
 133: 44 23 21  0   43 24 20  0             372845.6278  -0.0540  0.050  -0.0540 0.50  
 134: 44 24 21  0   43 23 20  0             372845.6278  -0.0540  0.050  -0.0540 0.50  
 135: 43 24 19  0   42 25 18  0             372883.2414   0.0532  0.050   0.0532 0.50  
 136: 43 25 19  0   42 24 18  0             372883.2414   0.0532  0.050   0.0532 0.50  
 137: 40 27 13  0   39 28 12  0             373237.8271   0.0215  0.050               
 138: 39 28 11  0   38 29 10  0             373626.3829   0.0638  0.050               
 139: 34 31  3  0   33 30  4  0             377114.2068   0.0822  0.050               
 140: 34 32  3  0   33 31  2  0             378291.6960   0.0047  0.050               
 141: 50 18 32  0   49 19 31  0             378302.5658  -0.1450  0.050   0.0233 0.24  
 142: 50 19 32  0   49 18 31  0             378302.5658  -0.1450  0.050   0.0233 0.24  
 143: 54 14 40  0   53 15 39  0             378302.5658   0.1776  0.050   0.0233 0.26  
 144: 54 15 40  0   53 14 39  0             378302.5658   0.1776  0.050   0.0233 0.26  
 145: 55 13 42  0   54 14 41  0             378303.9751   0.0597  0.050   0.0598 0.50  
 146: 55 14 42  0   54 13 41  0             378303.9751   0.0597  0.050   0.0598 0.50  
 147: 57 11 46  0   56 12 45  0             378307.7347   0.0491  0.050   0.0491 0.37  
 148: 57 12 46  0   56 11 45  0             378307.7347   0.0491  0.050   0.0491 0.63  
 149: 58 10 48  0   57 11 47  0             378309.7308   0.0288  0.050   0.0289 0.50  
 150: 58 11 48  0   57 10 47  0             378309.7308   0.0288  0.050   0.0289 0.50  
 151: 60  8 52  0   59  9 51  0             378313.6110   0.0735  0.050   0.0736 0.50  
 152: 60  9 52  0   59  8 51  0             378313.6110   0.0735  0.050   0.0736 0.50  
 153: 68  0 68  0   67  1 67  0             378315.8298  -0.0206  0.050  -0.0207 0.50  
 154: 68  1 68  0   67  0 67  0             378315.8298  -0.0206  0.050  -0.0207 0.50  
 155: 63  5 58  0   62  6 57  0             378317.5443  -0.1170  0.050   0.0405 0.24  
 156: 63  6 58  0   62  5 57  0             378317.5443  -0.1170  0.050   0.0405 0.24  
 157: 67  1 66  0   66  2 65  0             378317.5443   0.1821  0.050   0.0405 0.26  
 158: 67  2 66  0   66  1 65  0             378317.5443   0.1821  0.050   0.0405 0.26  
 159: 64  4 60  0   63  5 59  0             378318.3966   0.0655  0.050   0.0254 0.16  
 160: 64  5 60  0   63  4 59  0             378318.3966   0.0655  0.050   0.0254 0.16  
 161: 65  3 62  0   64  4 61  0             378318.3966  -0.1476  0.050   0.0254 0.17  
 162: 65  4 62  0   64  3 61  0             378318.3966  -0.1476  0.050   0.0254 0.17  
 163: 66  2 64  0   65  3 63  0             378318.3966   0.1557  0.050   0.0254 0.17  
 164: 66  3 64  0   65  2 63  0             378318.3966   0.1557  0.050   0.0254 0.17  
 165: 46 22 24  0   45 23 23  0             378333.3173  -0.0538  0.050  -0.0538 0.50  
 166: 46 23 24  0   45 22 23  0             378333.3173  -0.0538  0.050  -0.0538 0.50  
 167: 34 32  2  0   33 31  3  0             378336.1754   0.0565  0.050               
 168: 44 24 20  0   43 25 19  0             378385.8150   0.0173  0.050   0.0173 0.50  
 169: 44 25 20  0   43 24 19  0             378385.8150   0.0173  0.050   0.0173 0.50  
 170: 43 25 18  0   42 26 17  0             378436.5239   0.0820  0.050   0.0821 0.50  
 171: 43 26 18  0   42 25 17  0             378436.5239   0.0820  0.050   0.0821 0.50  
 172: 41 27 14  0   40 28 13  0             378668.1181  -0.0650  0.050  -0.0674 0.50  
 173: 41 28 14  0   40 27 13  0             378668.1181  -0.0697  0.050  -0.0674 0.50  
 174: 52 17 35  0   51 18 34  0             383818.1697  -0.0632  0.050  -0.0615 0.25  
 175: 52 18 35  0   51 17 34  0             383818.1697  -0.0632  0.050  -0.0615 0.25  
 176: 53 16 37  0   52 17 36  0             383818.1697  -0.0598  0.050  -0.0615 0.25  
 177: 53 17 37  0   52 16 36  0             383818.1697  -0.0598  0.050  -0.0615 0.25  
 178: 51 18 33  0   50 19 32  0             383819.1972  -0.1138  0.050   0.0418 0.24  
 179: 51 19 33  0   50 18 32  0             383819.1972  -0.1138  0.050   0.0418 0.24  
 180: 54 15 39  0   53 16 38  0             383819.1972   0.1882  0.050   0.0418 0.26  
 181: 54 16 39  0   53 15 38  0             383819.1972   0.1882  0.050   0.0418 0.26  
 182: 55 14 41  0   54 15 40  0             383820.3565   0.0057  0.050   0.0057 0.50  
 183: 55 15 41  0   54 14 40  0             383820.3565   0.0057  0.050   0.0057 0.50  
 184: 50 19 31  0   49 20 30  0             383821.9613   0.0985  0.050  -0.0181 0.23  
 185: 50 20 31  0   49 19 30  0             383821.9613   0.0985  0.050  -0.0181 0.23  
 186: 56 13 43  0   55 14 42  0             383821.9613  -0.1210  0.050  -0.0181 0.27  
 187: 56 14 43  0   55 13 42  0             383821.9613  -0.1210  0.050  -0.0181 0.27  
 188: 57 12 45  0   56 13 44  0             383824.0171  -0.0470  0.050  -0.0470 0.50  
 189: 57 13 45  0   56 12 44  0             383824.0171  -0.0470  0.050  -0.0470 0.50  
 190: 49 20 29  0   48 21 28  0             383826.2819  -0.1721  0.050  -0.0150 0.21  
 191: 49 21 29  0   48 20 28  0             383826.2819  -0.1721  0.050  -0.0150 0.21  
 192: 58 11 47  0   57 12 46  0             383826.2819   0.1025  0.050  -0.0150 0.04  
 193: 58 11 47  0   57 12 46  0             383826.2819   0.1025  0.050  -0.0150 0.26  
 194: 58 12 47  0   57 11 46  0             383826.2819   0.1025  0.050  -0.0150 0.02  
 195: 58 12 47  0   57 11 46  0             383826.2819   0.1025  0.050  -0.0150 0.26  
 196: 59 10 49  0   58 11 48  0             383828.3479   0.0199  0.050   0.0199 0.50  
 197: 59 11 49  0   58 10 48  0             383828.3479   0.0199  0.050   0.0199 0.50  
 198: 60  9 51  0   59 10 50  0             383830.4421   0.0208  0.050   0.0209 0.50  
 199: 60 10 51  0   59  9 50  0             383830.4421   0.0208  0.050   0.0209 0.50  
 200: 61  8 53  0   60  9 52  0             383832.3408  -0.0385  0.050  -0.0385 0.50  
 201: 61  9 53  0   60  8 52  0             383832.3408  -0.0385  0.050  -0.0385 0.50  
 202: 48 21 27  0   47 22 26  0             383834.0324   0.1158  0.050  -0.0059 0.21  
 203: 48 22 27  0   47 21 26  0             383834.0324   0.1158  0.050  -0.0059 0.21  
 204: 62  7 55  0   61  8 54  0             383834.0324  -0.0961  0.050  -0.0059 0.29  
 205: 62  8 55  0   61  7 54  0             383834.0324  -0.0961  0.050  -0.0059 0.29  
 206: 64  5 59  0   63  6 58  0             383836.6585  -0.0688  0.050   0.0157 0.24  
 207: 64  6 59  0   63  5 58  0             383836.6585  -0.0688  0.050   0.0157 0.24  
 208: 68  1 67  0   67  2 66  0             383836.6585   0.0919  0.050   0.0157 0.26  
 209: 68  2 67  0   67  1 66  0             383836.6585   0.0919  0.050   0.0157 0.26  
 210: 65  4 61  0   64  5 60  0             383837.5415   0.0933  0.050   0.0163 0.16  
 211: 65  5 61  0   64  4 60  0             383837.5415   0.0933  0.050   0.0163 0.16  
 212: 66  3 63  0   65  4 62  0             383837.5415  -0.1597  0.050   0.0163 0.17  
 213: 66  4 63  0   65  3 62  0             383837.5415  -0.1597  0.050   0.0163 0.17  
 214: 67  2 65  0   66  3 64  0             383837.5415   0.1146  0.050   0.0163 0.17  
 215: 67  3 65  0   66  2 64  0             383837.5415   0.1146  0.050   0.0163 0.17  
 216: 47 22 25  0   46 23 24  0             383845.4994  -0.0193  0.050  -0.0193 0.50  
 217: 47 23 25  0   46 22 24  0             383845.4994  -0.0193  0.050  -0.0193 0.50  
 218: 46 23 23  0   45 24 22  0             383863.2543  -0.0219  0.050  -0.0219 0.50  
 219: 46 24 23  0   45 23 22  0             383863.2543  -0.0219  0.050  -0.0219 0.50  
 220: 45 24 21  0   44 25 20  0             383890.5666   0.0277  0.050   0.0277 0.50  
 221: 45 25 21  0   44 24 20  0             383890.5666   0.0277  0.050   0.0277 0.50  
 222: 44 25 19  0   43 26 18  0             383933.2008   0.0279  0.050   0.0280 0.50  
 223: 44 26 19  0   43 25 18  0             383933.2008   0.0279  0.050   0.0280 0.50  
 224: 42 27 15  0   41 28 14  0             384119.5449   0.0029  0.050   0.0028 0.50  
 225: 42 28 15  0   41 27 14  0             384119.5449   0.0026  0.050   0.0028 0.50  
 226: 40 29 11  0   39 30 10  0             384776.0933   0.0141  0.050               
 227: 35 32  3  0   34 31  4  0             388249.8735  -0.0214  0.050               
 228: 35 31  4  0   34 30  5  0             388553.1295   0.0300  0.050               
 229: 52 18 34  0   51 19 33  0             389335.4874  -0.3517  0.050  -0.0336 0.16  
 230: 52 19 34  0   51 18 33  0             389335.4874  -0.3517  0.050  -0.0336 0.16  
 231: 53 17 36  0   52 18 35  0             389335.4874   0.2929  0.050  -0.0336 0.17  
 232: 53 18 36  0   52 17 35  0             389335.4874   0.2929  0.050  -0.0336 0.17  
 233: 54 16 38  0   53 17 37  0             389335.4874  -0.0473  0.050  -0.0336 0.17  
 234: 54 17 38  0   53 16 37  0             389335.4874  -0.0473  0.050  -0.0336 0.17  
 235: 57 13 44  0   56 14 43  0             389340.0821  -0.0192  0.050  -0.0192 0.50  
 236: 57 14 44  0   56 13 43  0             389340.0821  -0.0192  0.050  -0.0192 0.50  
 237: 59 11 48  0   58 12 47  0             389344.5960   0.0766  0.050   0.0766 0.38  
 238: 59 12 48  0   58 11 47  0             389344.5960   0.0766  0.050   0.0766 0.62  
 239: 60 10 50  0   59 11 49  0             389346.7610  -0.0376  0.050  -0.0377 0.50  
 240: 60 11 50  0   59 10 49  0             389346.7610  -0.0376  0.050  -0.0377 0.50  
 241: 65  5 60  0   64  6 59  0             389355.6136  -0.0221  0.050  -0.0102 0.24  
 242: 65  6 60  0   64  5 59  0             389355.6136  -0.0221  0.050  -0.0102 0.24  
 243: 69  1 68  0   68  2 67  0             389355.6136   0.0005  0.050  -0.0102 0.26  
 244: 69  2 68  0   68  1 67  0             389355.6136   0.0005  0.050  -0.0102 0.26  
 245: 66  4 62  0   65  5 61  0             389356.5555   0.1479  0.050   0.0340 0.16  
 246: 66  5 62  0   65  4 61  0             389356.5555   0.1479  0.050   0.0340 0.16  
 247: 67  3 64  0   66  4 63  0             389356.5555  -0.1450  0.050   0.0340 0.17  
 248: 67  4 64  0   66  3 63  0             389356.5555  -0.1450  0.050   0.0340 0.17  
 249: 68  2 66  0   67  3 65  0             389356.5555   0.1003  0.050   0.0340 0.17  
 250: 68  3 66  0   67  2 65  0             389356.5555   0.1003  0.050   0.0340 0.17  
 251: 48 22 26  0   47 23 25  0             389358.1078   0.0091  0.050   0.0092 0.50  
 252: 48 23 26  0   47 22 25  0             389358.1078   0.0091  0.050   0.0092 0.50  
 253: 47 23 24  0   46 24 23  0             389373.4841   0.0059  0.050   0.0060 0.50  
 254: 47 24 24  0   46 23 23  0             389373.4841   0.0059  0.050   0.0060 0.50  
 255: 46 24 22  0   45 25 21  0             389396.8681  -0.0648  0.050  -0.0648 0.50  
 256: 46 25 22  0   45 24 21  0             389396.8681  -0.0648  0.050  -0.0648 0.50  
 257: 45 25 20  0   44 26 19  0             389433.1232  -0.0121  0.050  -0.0122 0.50  
 258: 45 26 20  0   44 25 19  0             389433.1232  -0.0121  0.050  -0.0122 0.50  
 259: 35 33  3  0   34 32  2  0             389525.1075  -0.0674  0.050               
 260: 35 34  2  0   34 33  1  0             391015.5849   0.0014  0.050               
 261: 35 34  1  0   34 33  2  0             391016.5761  -0.0620  0.050               
 262: 35 35  0  0   34 34  1  0             392473.1726  -0.0209  0.050  -0.0127 0.50  
 263: 35 35  1  0   34 34  0  0             392473.1726  -0.0044  0.050  -0.0127 0.50  
 264: 53 18 35  0   52 19 34  0             394852.1111  -0.1713  0.050  -0.0512 0.25  
 265: 53 19 35  0   52 18 34  0             394852.1111  -0.1713  0.050  -0.0512 0.25  
 266: 54 17 37  0   53 18 36  0             394852.1111   0.0667  0.050  -0.0512 0.25  
 267: 54 18 37  0   53 17 36  0             394852.1111   0.0667  0.050  -0.0512 0.25  
 268: 52 19 33  0   51 20 32  0             394853.9428   0.1941  0.050   0.0426 0.24  
 269: 52 20 33  0   51 19 32  0             394853.9428   0.1941  0.050   0.0426 0.24  
 270: 56 15 41  0   55 16 40  0             394853.9428  -0.0979  0.050   0.0426 0.26  
 271: 56 16 41  0   55 15 40  0             394853.9428  -0.0979  0.050   0.0426 0.26  
 272: 57 14 43  0   56 15 42  0             394855.8551   0.0112  0.050   0.0113 0.50  
 273: 57 15 43  0   56 14 42  0             394855.8551   0.0112  0.050   0.0113 0.50  
 274: 51 20 31  0   50 21 30  0             394856.9435   0.0560  0.050   0.0561 0.50  
 275: 51 21 31  0   50 20 30  0             394856.9435   0.0560  0.050   0.0561 0.50  
 276: 58 13 45  0   57 14 44  0             394857.9648  -0.0041  0.050  -0.0042 0.50  
 277: 58 14 45  0   57 13 44  0             394857.9648  -0.0041  0.050  -0.0042 0.50  
 278: 59 12 47  0   58 13 46  0             394860.2833  -0.0077  0.050  -0.0078 0.50  
 279: 59 13 47  0   58 12 46  0             394860.2833  -0.0077  0.050  -0.0078 0.50  
 280: 50 21 29  0   49 22 28  0             394862.5380   0.2070  0.050   0.0034 0.23  
 281: 50 22 29  0   49 21 28  0             394862.5380   0.2070  0.050   0.0034 0.23  
 282: 60 11 49  0   59 12 48  0             394862.5380  -0.1651  0.050   0.0034 0.27  
 283: 60 12 49  0   59 11 48  0             394862.5380  -0.1651  0.050   0.0034 0.27  
 284: 61 10 51  0   60 11 50  0             394865.1487   0.0369  0.050   0.0369 0.50  
 285: 61 11 51  0   60 10 50  0             394865.1487   0.0369  0.050   0.0369 0.50  
 286: 62  9 53  0   61 10 52  0             394867.4438   0.0107  0.050   0.0107 0.50  
 287: 62 10 53  0   61  9 52  0             394867.4438   0.0107  0.050   0.0107 0.50  
 288: 63  8 55  0   62  9 54  0             394869.5673  -0.0232  0.050  -0.0232 0.50  
 289: 63  9 55  0   62  8 54  0             394869.5673  -0.0232  0.050  -0.0232 0.50  
 290: 65  6 59  0   64  7 58  0             394873.0758  -0.0562  0.050   0.0092 0.23  
 291: 65  7 59  0   64  6 58  0             394873.0758  -0.0562  0.050   0.0092 0.23  
 292: 71  0 71  0   70  1 70  0             394873.0758   0.0655  0.050   0.0092 0.27  
 293: 71  1 71  0   70  0 70  0             394873.0758   0.0655  0.050   0.0092 0.27  
 294: 66  5 61  0   65  6 60  0             394874.4918   0.1075  0.050   0.0472 0.24  
 295: 66  6 61  0   65  5 60  0             394874.4918   0.1075  0.050   0.0472 0.24  
 296: 70  1 69  0   69  2 68  0             394874.4918  -0.0075  0.050   0.0472 0.26  
 297: 70  2 69  0   69  1 68  0             394874.4918  -0.0075  0.050   0.0472 0.26  
 298: 67  4 63  0   66  5 62  0             394875.3518   0.1448  0.050  -0.0058 0.16  
 299: 67  5 63  0   66  4 62  0             394875.3518   0.1448  0.050  -0.0058 0.16  
 300: 68  3 65  0   67  4 64  0             394875.3518  -0.1879  0.050  -0.0058 0.17  
 301: 68  4 65  0   67  3 64  0             394875.3518  -0.1879  0.050  -0.0058 0.17  
 302: 69  2 67  0   68  3 66  0             394875.3518   0.0284  0.050  -0.0058 0.17  
 303: 69  3 67  0   68  2 66  0             394875.3518   0.0284  0.050  -0.0058 0.17  
 304: 48 23 25  0   47 24 24  0             394884.2955  -0.0559  0.050  -0.0559 0.50  
 305: 48 24 25  0   47 23 24  0             394884.2955  -0.0559  0.050  -0.0559 0.50  
 306: 47 24 23  0   46 25 22  0             394904.6278   0.0094  0.050   0.0094 0.50  
 307: 47 25 23  0   46 24 22  0             394904.6278   0.0094  0.050   0.0094 0.50  
 308: 45 26 19  0   44 27 18  0             394983.7840  -0.0672  0.050  -0.0673 0.50  
 309: 45 27 19  0   44 26 18  0             394983.7840  -0.0672  0.050  -0.0673 0.50  
 310: 36 33  4  0   35 32  3  0             399079.5200   0.0456  0.050               
 311: 36 33  3  0   35 32  4  0             399411.2147   0.0033  0.050               
 312: 54 18 36  0   53 19 35  0             400368.6739   0.0446  0.050  -0.0288 0.25  
 313: 54 19 36  0   53 18 35  0             400368.6739   0.0446  0.050  -0.0288 0.25  
 314: 55 17 38  0   54 18 37  0             400368.6739  -0.1009  0.050  -0.0288 0.25  
 315: 55 18 38  0   54 17 37  0             400368.6739  -0.1009  0.050  -0.0288 0.25  
 316: 53 19 34  0   52 20 33  0             400369.6354   0.0251  0.050  -0.0485 0.24  
 317: 53 20 34  0   52 19 33  0             400369.6354   0.0251  0.050  -0.0485 0.24  
 318: 56 16 40  0   55 17 39  0             400369.6354  -0.1185  0.050  -0.0485 0.26  
 319: 56 17 40  0   55 16 39  0             400369.6354  -0.1185  0.050  -0.0485 0.26  
 320: 57 15 42  0   56 16 41  0             400371.3885   0.0452  0.050   0.0453 0.50  
 321: 57 16 42  0   56 15 41  0             400371.3885   0.0452  0.050   0.0453 0.50  
 322: 59 13 46  0   58 14 45  0             400375.6311  -0.0512  0.050  -0.0513 0.50  
 323: 59 14 46  0   58 13 45  0             400375.6311  -0.0512  0.050  -0.0513 0.50  
 324: 51 21 30  0   50 22 29  0             400376.7136   0.0129  0.050   0.0129 0.50  
 325: 51 22 30  0   50 21 29  0             400376.7136   0.0129  0.050   0.0129 0.50  
 326: 60 12 48  0   59 13 47  0             400378.1102  -0.0600  0.050  -0.0600 0.50  
 327: 60 13 48  0   59 12 47  0             400378.1102  -0.0600  0.050  -0.0600 0.50  
 328: 61 11 50  0   60 12 49  0             400380.7733   0.0454  0.050   0.0455 0.50  
 329: 61 12 50  0   60 11 49  0             400380.7733   0.0454  0.050   0.0455 0.50  
 330: 62 10 52  0   61 11 51  0             400383.2070  -0.0577  0.050  -0.0577 0.50  
 331: 62 11 52  0   61 10 51  0             400383.2070  -0.0577  0.050  -0.0577 0.50  
 332: 50 22 28  0   49 23 27  0             400384.1029  -0.0716  0.050  -0.0717 0.50  
 333: 50 23 28  0   49 22 27  0             400384.1029  -0.0716  0.050  -0.0717 0.50  
 334: 63  9 54  0   62 10 53  0             400385.6978  -0.0009  0.050  -0.0010 0.50  
 335: 63 10 54  0   62  9 53  0             400385.6978  -0.0009  0.050  -0.0010 0.50  
 336: 64  8 56  0   63  9 55  0             400387.9537  -0.0013  0.050  -0.0014 0.50  
 337: 64  9 56  0   63  8 55  0             400387.9537  -0.0013  0.050  -0.0014 0.50  
 338: 65  7 58  0   64  8 57  0             400389.9354  -0.0277  0.050  -0.0277 0.50  
 339: 65  8 58  0   64  7 57  0             400389.9354  -0.0277  0.050  -0.0277 0.50  
 340: 66  6 60  0   65  7 59  0             400391.7116   0.0553  0.050   0.0095 0.23  
 341: 66  7 60  0   65  6 59  0             400391.7116   0.0553  0.050   0.0095 0.23  
 342: 72  0 72  0   71  1 71  0             400391.7116  -0.0300  0.050   0.0095 0.27  
 343: 72  1 72  0   71  0 71  0             400391.7116  -0.0300  0.050   0.0095 0.27  
 344: 67  5 62  0   66  6 61  0             400393.1362   0.1656  0.050   0.0332 0.24  
 345: 67  6 62  0   66  5 61  0             400393.1362   0.1656  0.050   0.0332 0.24  
 346: 71  1 70  0   70  2 69  0             400393.1362  -0.0870  0.050   0.0332 0.26  
 347: 71  2 70  0   70  1 69  0             400393.1362  -0.0870  0.050   0.0332 0.26  
 348: 68  4 64  0   67  5 63  0             400394.0364   0.1922  0.050   0.0050 0.16  
 349: 68  5 64  0   67  4 63  0             400394.0364   0.1922  0.050   0.0050 0.16  
 350: 69  3 66  0   68  4 65  0             400394.0364  -0.1802  0.050   0.0050 0.17  
 351: 69  4 66  0   68  3 65  0             400394.0364  -0.1802  0.050   0.0050 0.17  
 352: 70  2 68  0   69  3 67  0             400394.0364   0.0072  0.050   0.0050 0.17  
 353: 70  3 68  0   69  2 67  0             400394.0364   0.0072  0.050   0.0050 0.17  
 354: 49 23 26  0   48 24 25  0             400395.8113   0.0616  0.050   0.0617 0.50  
 355: 49 24 26  0   48 23 25  0             400395.8113   0.0616  0.050   0.0617 0.50  
 356: 48 24 24  0   47 25 23  0             400413.3708   0.0529  0.050   0.0530 0.50  
 357: 48 25 24  0   47 24 23  0             400413.3708   0.0529  0.050   0.0530 0.50  
 358: 46 26 20  0   45 27 19  0             400480.9453   0.0251  0.050   0.0251 0.50  
 359: 46 27 20  0   45 26 19  0             400480.9453   0.0251  0.050   0.0251 0.50  
 360: 45 27 18  0   44 28 17  0             400545.6401  -0.0673  0.050  -0.0674 0.50  
 361: 45 28 18  0   44 27 17  0             400545.6401  -0.0673  0.050  -0.0674 0.50  
 362: 44 28 16  0   43 29 15  0             400652.7453  -0.0400  0.050  -0.0401 0.50  
 363: 44 29 16  0   43 28 15  0             400652.7453  -0.0400  0.050  -0.0401 0.50  
 364: 36 34  2  0   35 33  3  0             400774.8719   0.0496  0.050               
 365: 43 30 14  0   42 29 13  0             400841.6781  -0.0291  0.050               
 366: 36 36  0  0   35 35  1  0             403695.0333   0.0301  0.050   0.0352 0.50  
 367: 36 36  1  0   35 35  0  0             403695.0333   0.0403  0.050   0.0352 0.50  
 368: 54 19 35  0   53 20 34  0             405885.2265  -0.1702  0.050   0.0115 0.16  
 369: 54 20 35  0   53 19 34  0             405885.2265  -0.1702  0.050   0.0115 0.16  
 370: 55 18 37  0   54 19 36  0             405885.2265   0.3566  0.050   0.0115 0.17  
 371: 55 19 37  0   54 18 36  0             405885.2265   0.3566  0.050   0.0115 0.17  
 372: 56 17 39  0   55 18 38  0             405885.2265  -0.1525  0.050   0.0115 0.17  
 373: 56 18 39  0   55 17 38  0             405885.2265  -0.1525  0.050   0.0115 0.17  
 374: 58 15 43  0   57 16 42  0             405888.4663  -0.0313  0.050  -0.0313 0.50  
 375: 58 16 43  0   57 15 42  0             405888.4663  -0.0313  0.050  -0.0313 0.50  
 376: 52 21 31  0   51 22 30  0             405890.9468  -0.1776  0.050   0.0276 0.24  
 377: 52 22 31  0   51 21 30  0             405890.9468  -0.1776  0.050   0.0276 0.24  
 378: 59 14 45  0   58 15 44  0             405890.9468   0.2104  0.050   0.0276 0.26  
 379: 59 15 45  0   58 14 44  0             405890.9468   0.2104  0.050   0.0276 0.26  
 380: 61 12 49  0   60 13 48  0             405895.8516  -0.0379  0.050  -0.0380 0.50  
 381: 61 13 49  0   60 12 48  0             405895.8516  -0.0379  0.050  -0.0380 0.50  
 382: 51 22 29  0   50 23 28  0             405897.4514  -0.0724  0.050  -0.0724 0.50  
 383: 51 23 29  0   50 22 28  0             405897.4514  -0.0724  0.050  -0.0724 0.50  
 384: 62 11 51  0   61 12 50  0             405898.5672  -0.0239  0.050  -0.0239 0.50  
 385: 62 12 51  0   61 11 50  0             405898.5672  -0.0239  0.050  -0.0239 0.50  
 386: 63 10 53  0   62 11 52  0             405901.2331  -0.0219  0.050  -0.0219 0.50  
 387: 63 11 53  0   62 10 52  0             405901.2331  -0.0219  0.050  -0.0219 0.50  
 388: 64  9 55  0   63 10 54  0             405903.7785  -0.0227  0.050  -0.0227 0.50  
 389: 64 10 55  0   63  9 54  0             405903.7785  -0.0227  0.050  -0.0227 0.50  
 390: 65  8 57  0   64  9 56  0             405906.0916  -0.0643  0.050  -0.0643 0.50  
 391: 65  9 57  0   64  8 56  0             405906.0916  -0.0643  0.050  -0.0643 0.50  
 392: 69  4 65  0   68  5 64  0             405912.5419   0.2251  0.050   0.0012 0.16  
 393: 69  5 65  0   68  4 64  0             405912.5419   0.2251  0.050   0.0012 0.16  
 394: 70  3 67  0   69  4 66  0             405912.5419  -0.1870  0.050   0.0012 0.17  
 395: 70  4 67  0   69  3 66  0             405912.5419  -0.1870  0.050   0.0012 0.17  
 396: 71  2 69  0   70  3 68  0             405912.5419  -0.0283  0.050   0.0012 0.17  
 397: 71  3 69  0   70  2 68  0             405912.5419  -0.0283  0.050   0.0012 0.17  
 398: 49 24 25  0   48 25 24  0             405922.8298   0.0139  0.050   0.0140 0.50  
 399: 49 25 25  0   48 24 24  0             405922.8298   0.0139  0.050   0.0140 0.50  
 400: 46 27 19  0   45 28 18  0             406035.3460   0.0341  0.050   0.0341 0.50  
 401: 46 28 19  0   45 27 18  0             406035.3460   0.0341  0.050   0.0341 0.50  
 402: 37 34  4  0   36 33  3  0             410360.0045  -0.0648  0.050               
 403: 37 34  3  0   36 33  4  0             410590.7956   0.0006  0.050               
 404: 55 19 36  0   54 20 35  0             411401.0345  -0.0605  0.050  -0.0103 0.25  
 405: 55 20 36  0   54 19 35  0             411401.0345  -0.0605  0.050  -0.0103 0.25  
 406: 56 18 38  0   55 19 37  0             411401.0345   0.0392  0.050  -0.0103 0.25  
 407: 56 19 38  0   55 18 37  0             411401.0345   0.0392  0.050  -0.0103 0.25  
 408: 58 16 42  0   57 17 41  0             411403.3717  -0.0442  0.050  -0.0443 0.50  
 409: 58 17 42  0   57 16 41  0             411403.3717  -0.0442  0.050  -0.0443 0.50  
 410: 60 14 46  0   59 15 45  0             411408.0061   0.0570  0.050   0.0571 0.50  
 411: 60 15 46  0   59 14 45  0             411408.0061   0.0570  0.050   0.0571 0.50  
 412: 52 22 30  0   51 23 29  0             411410.7943  -0.2101  0.050  -0.0120 0.23  
 413: 52 23 30  0   51 22 29  0             411410.7943  -0.2101  0.050  -0.0120 0.23  
 414: 61 13 48  0   60 14 47  0             411410.7943   0.1601  0.050  -0.0120 0.27  
 415: 61 14 48  0   60 13 47  0             411410.7943   0.1601  0.050  -0.0120 0.27  
 416: 62 12 50  0   61 13 49  0             411413.4183  -0.0282  0.050  -0.0283 0.50  
 417: 62 13 50  0   61 12 49  0             411413.4183  -0.0282  0.050  -0.0283 0.50  
 418: 63 11 52  0   62 12 51  0             411416.2875  -0.0029  0.050  -0.0029 0.50  
 419: 63 12 52  0   62 11 51  0             411416.2875  -0.0029  0.050  -0.0029 0.50  
 420: 65  9 56  0   64 10 55  0             411421.7380   0.0000  0.050   0.0001 0.50  
 421: 65 10 56  0   64  9 55  0             411421.7380   0.0000  0.050   0.0001 0.50  
 422: 66  8 58  0   65  9 57  0             411424.1565  -0.0340  0.050  -0.0340 0.50  
 423: 66  9 58  0   65  8 57  0             411424.1565  -0.0340  0.050  -0.0340 0.50  
 424: 67  7 60  0   66  8 59  0             411426.3586  -0.0109  0.050  -0.0110 0.50  
 425: 67  8 60  0   66  7 59  0             411426.3586  -0.0109  0.050  -0.0110 0.50  
 426: 68  6 62  0   67  7 61  0             411428.5387   0.3290  0.050   0.0622 0.23  
 427: 68  7 62  0   67  6 61  0             411428.5387   0.3290  0.050   0.0622 0.23  
 428: 74  0 74  0   73  1 73  0             411428.5387  -0.1693  0.050   0.0622 0.27  
 429: 74  1 74  0   73  0 73  0             411428.5387  -0.1693  0.050   0.0622 0.27  
 430: 70  4 66  0   69  5 65  0             411430.9248   0.3021  0.050   0.0417 0.16  
 431: 70  5 66  0   69  4 65  0             411430.9248   0.3021  0.050   0.0417 0.16  
 432: 71  3 68  0   70  4 67  0             411430.9248  -0.1497  0.050   0.0417 0.17  
 433: 71  4 68  0   70  3 67  0             411430.9248  -0.1497  0.050   0.0417 0.17  
 434: 72  2 70  0   71  3 69  0             411430.9248  -0.0197  0.050   0.0417 0.17  
 435: 72  3 70  0   71  2 69  0             411430.9248  -0.0197  0.050   0.0417 0.17  
 436: 50 24 26  0   49 25 25  0             411433.0341   0.0913  0.050   0.0914 0.50  
 437: 50 25 26  0   49 24 25  0             411433.0341   0.0913  0.050   0.0914 0.50  
 438: 49 25 24  0   48 26 23  0             411452.9002  -0.0173  0.050  -0.0173 0.50  
 439: 49 26 24  0   48 25 23  0             411452.9002  -0.0173  0.050  -0.0173 0.50  
 440: 48 26 22  0   47 27 21  0             411483.0146  -0.0334  0.050  -0.0334 0.50  
 441: 48 27 22  0   47 26 21  0             411483.0146  -0.0334  0.050  -0.0334 0.50  
 442: 46 28 18  0   45 29 17  0             411602.1702   0.0595  0.050   0.0595 0.50  
 443: 46 29 18  0   45 28 17  0             411602.1702   0.0595  0.050   0.0595 0.50  
 444: 45 29 16  0   44 30 15  0             411722.5187   0.0276  0.050   0.0276 0.50  
 445: 45 30 16  0   44 29 15  0             411722.5187   0.0275  0.050   0.0276 0.50  
 446: 44 31 14  0   43 30 13  0             411935.0913   0.0075  0.050               
 447: 37 35  2  0   36 34  3  0             411994.9963  -0.0313  0.050               
 448: 37 37  0  0   36 36  1  0             414915.7377  -0.0076  0.050  -0.0044 0.50  
 449: 37 37  1  0   36 36  0  0             414915.7377  -0.0012  0.050  -0.0044 0.50  
 450: 54 21 33  0   53 22 32  0             416920.0893   0.0797  0.050   0.0712 0.24  
 451: 54 22 33  0   53 21 32  0             416920.0893   0.0797  0.050   0.0712 0.24  
 452: 59 16 43  0   58 17 42  0             416920.0893   0.0631  0.050   0.0712 0.26  
 453: 59 17 43  0   58 16 42  0             416920.0893   0.0631  0.050   0.0712 0.26  
 454: 60 15 45  0   59 16 44  0             416922.2965  -0.0509  0.050  -0.0509 0.50  
 455: 60 16 45  0   59 15 44  0             416922.2965  -0.0509  0.050  -0.0509 0.50  
 456: 53 22 31  0   52 23 30  0             416924.8251   0.2535  0.050   0.0261 0.24  
 457: 53 23 31  0   52 22 30  0             416924.8251   0.2535  0.050   0.0261 0.24  
 458: 61 14 47  0   60 15 46  0             416924.8251  -0.1765  0.050   0.0261 0.26  
 459: 61 15 47  0   60 14 46  0             416924.8251  -0.1765  0.050   0.0261 0.26  
 460: 62 13 49  0   61 14 48  0             416927.9380   0.0710  0.050   0.0711 0.50  
 461: 62 14 49  0   61 13 48  0             416927.9380   0.0710  0.050   0.0711 0.50  
 462: 63 12 51  0   62 13 50  0             416930.8718   0.0334  0.050   0.0335 0.50  
 463: 63 13 51  0   62 12 50  0             416930.8718   0.0334  0.050   0.0335 0.50  
 464: 52 23 29  0   51 24 28  0             416932.0522   0.0161  0.050   0.0162 0.50  
 465: 52 24 29  0   51 23 28  0             416932.0522   0.0161  0.050   0.0162 0.50  
 466: 64 11 53  0   63 12 52  0             416933.8370   0.0136  0.050   0.0137 0.50  
 467: 64 12 53  0   63 11 52  0             416933.8370   0.0136  0.050   0.0137 0.50  
 468: 65 10 55  0   64 11 54  0             416936.8029   0.0646  0.050   0.0646 0.50  
 469: 65 11 55  0   64 10 54  0             416936.8029   0.0646  0.050   0.0646 0.50  
 470: 66  9 57  0   65 10 56  0             416939.5406   0.0339  0.050   0.0339 0.50  
 471: 66 10 57  0   65  9 56  0             416939.5406   0.0339  0.050   0.0339 0.50  
 472: 67  8 59  0   66  9 58  0             416942.1016   0.0447  0.050   0.0447 0.50  
 473: 67  9 59  0   66  8 58  0             416942.1016   0.0447  0.050   0.0447 0.50  
 474: 51 24 27  0   50 25 26  0             416943.5652   0.0017  0.050   0.0018 0.50  
 475: 51 25 27  0   50 24 26  0             416943.5652   0.0017  0.050   0.0018 0.50  
 476: 68  7 61  0   67  8 60  0             416944.2237  -0.0972  0.050  -0.0972 0.50  
 477: 68  8 61  0   67  7 60  0             416944.2237  -0.0972  0.050  -0.0972 0.50  
 478: 50 25 25  0   49 26 24  0             416960.8876  -0.0458  0.050  -0.0458 0.50  
 479: 50 26 25  0   49 25 24  0             416960.8876  -0.0458  0.050  -0.0458 0.50  
 480: 48 27 21  0   47 28 20  0             417026.4266  -0.0229  0.050  -0.0229 0.50  
 481: 48 28 21  0   47 27 20  0             417026.4266  -0.0229  0.050  -0.0229 0.50  
 482: 38 35  4  0   37 34  3  0             421623.5941  -0.0333  0.050               
 483: 64 12 52  0   63 13 51  0             422448.1067   0.0443  0.050   0.0443 0.50  
 484: 64 13 52  0   63 12 51  0             422448.1067   0.0443  0.050   0.0443 0.50  
 485: 69  7 62  0   68  8 61  0             422462.1171   0.0158  0.050   0.0159 0.50  
 486: 69  8 62  0   68  7 61  0             422462.1171   0.0158  0.050   0.0159 0.50  
 487: 76  0 76  0   75  1 75  0             422464.9586  -0.0386  0.050  -0.0387 0.50  
 488: 76  1 76  0   75  0 75  0             422464.9586  -0.0386  0.050  -0.0387 0.50  
 489: 73  3 70  0   72  4 69  0             422467.1464  -0.1092  0.050  -0.0726 0.25  
 490: 73  4 70  0   72  3 69  0             422467.1464  -0.1092  0.050  -0.0726 0.25  
 491: 74  2 72  0   73  3 71  0             422467.1464  -0.0368  0.050  -0.0726 0.25  
 492: 74  3 72  0   73  2 71  0             422467.1464  -0.0368  0.050  -0.0726 0.25  
 493: 51 25 26  0   50 26 25  0             422469.6628  -0.0315  0.050  -0.0315 0.50  
 494: 51 26 26  0   50 25 25  0             422469.6628  -0.0315  0.050  -0.0315 0.50  
 495: 46 30 16  0   45 31 15  0             422794.7901   0.0084  0.050   0.0083 0.50  
 496: 46 31 16  0   45 30 15  0             422794.7901   0.0082  0.050   0.0083 0.50  
 497: 38 36  2  0   37 35  3  0             423215.0039  -0.0397  0.050               
 498: 38 37  2  0   37 36  1  0             424680.4077  -0.0420  0.050               
 499: 38 37  1  0   37 36  2  0             424680.6645  -0.0621  0.050               
 500: 38 38  0  0   37 37  1  0             426135.4309   0.0405  0.050   0.0425 0.50  
 501: 38 38  1  0   37 37  0  0             426135.4309   0.0444  0.050   0.0425 0.50  
 502: 47 30 17  0   46 31 16  0             428251.2722   0.0310  0.050   0.0311 0.50  
 503: 47 31 17  0   46 30 16  0             428251.2722   0.0310  0.050   0.0311 0.50  
 504: 39 37  2  0   38 36  3  0             434434.5425   0.0282  0.050               
 505: 39 39  0  0   38 38  1  0             437353.9393   0.0306  0.050   0.0319 0.50  
 506: 39 39  1  0   38 38  0  0             437353.9393   0.0331  0.050   0.0319 0.50  
 507: 40 39  1  0   39 38  2  0             447117.9658   0.0190  0.050   0.0752 0.50  
 508: 40 39  2  0   39 38  1  0             447117.9658   0.1314  0.050   0.0752 0.50  
 509: 50 31 19  0   49 32 18  0             450250.8887  -0.0145  0.050  -0.0145 0.50  
 510: 50 32 19  0   49 31 18  0             450250.8887  -0.0145  0.050  -0.0145 0.50  
--------------------------------------------------------------------------------

PARAMETERS IN FIT (values truncated and Nlines statistics):

        1000000            A  /MHz         5620.1749(10)                       1
        2000000            B  /MHz         5434.28819(76)                      2
        3000000            C  /MHz         2762.31080(45)                      3
          20000           DJ  /kHz            0.56364(25)                      4
         110000          DJK  /kHz           -0.2522(12)                       5
         200000           DK  /kHz            0.93190(79)                      6
        4010000           dJ  /kHz            0.23447(12)                      7
        4100000           dK  /kHz            0.41785(28)                      8
          30000           HJ  /Hz           [ 0.0002142]                       9
         120000          HJK  /Hz           [-0.0003742]                      10
         210000          HKJ  /Hz           [-0.0002318]                      11
         300000           HK  /Hz           [ 0.0009246]                      12
        4020000           hJ  /Hz           [ 0.0001067]                      13
        4110000          hJK  /Hz           [ 0.0000319]                      14
        4200000           hK  /Hz           [ 0.0009342]                      15
              0         E_gs  /MHz          [ 0.]                             16

 MICROWAVE AVG =       -0.000004 MHz, IR AVG =        0.00000                 
 MICROWAVE RMS =        0.041003 MHz, IR RMS =        0.00000                 
 END OF ITERATION  1 OLD, NEW RMS ERROR=        0.82006         0.82006       

  distinct frequency lines in fit:   202
       distinct parameters of fit:     8

MICROWAVE       lines fitted       lines    lines      RMS      RMS ERROR    J range  Ka range    freq. range
            total   dv=0 dv.ne.0   UNFITTD  e>900
v"= 0        202    202      0        0      0       0.040997     0.81995    31  76    0  39   350711   450251
--------------------------------------------------------------------------------------------
total:       202    202      0        0      0       0.040997     0.81995

NOTE: the RMS values above are for Nlines statistics, but the 'total' values may differ slightly from
      those in the .FIT file since the o-c values for this evaluation are as rounded in the .FIT.


 PARAMETERS IN FIT WITH STANDARD ERRORS ON THOSE THAT ARE FITTED:
 (values rounded and degrees of freedom, Ndegf=Nlines-Nconst, statistics)

        1000000            A  /MHz       5620.17493(84)                        1
        2000000            B  /MHz       5434.28819(64)                        2
        3000000            C  /MHz       2762.31080(38)                        3
          20000           DJ  /kHz          0.56364(21)                        4
         110000          DJK  /kHz         -0.25225(100)                       5
         200000           DK  /kHz          0.93190(66)                        6
        4010000           dJ  /kHz          0.234471(98)                       7
        4100000           dK  /kHz          0.41786(23)                        8
          30000           HJ  /Hz           [ 0.0002142]                       9
         120000          HJK  /Hz           [-0.0003742]                      10
         210000          HKJ  /Hz           [-0.0002318]                      11
         300000           HK  /Hz           [ 0.0009246]                      12
        4020000           hJ  /Hz           [ 0.0001067]                      13
        4110000          hJK  /Hz           [ 0.0000319]                      14
        4200000           hK  /Hz           [ 0.0009342]                      15
              0         E_gs  /MHz          [ 0.]                             16

 CORRELATION COEFFICIENTS, C.ij:

           A        B        C        -DJ      -DJK     -DK      -dJ      -dK     

A           1.0000
B          -0.1661   1.0000
C          -0.2536   0.1202   1.0000
-DJ         0.6196  -0.7529  -0.3821   1.0000
-DJK       -0.7547   0.5501   0.2211  -0.9273   1.0000
-DK         0.4982  -0.5295  -0.0999   0.8329  -0.9280   1.0000
-dJ         0.6186  -0.7694  -0.2245   0.9853  -0.9413   0.8608   1.0000
-dK        -0.7878   0.1182   0.3428  -0.6244   0.8189  -0.7536  -0.6124   1.0000

 Mean value of |C.ij|, i.ne.j =   0.5748
 Mean value of  C.ij,  i.ne.j =  -0.1043


 No correlations with absolute value greater than 0.9950


 Worst fitted lines (obs-calc/error):

   476:   -1.9         62:    1.9        436:    1.8        139:    1.6
   170:    1.6         23:    1.6          7:   -1.6        237:    1.5
    54:   -1.5        507:    1.5        151:    1.5        489:   -1.5
   382:   -1.4        332:   -1.4        450:    1.4        460:    1.4
   125:   -1.4         15:    1.4        172:   -1.3        259:   -1.3
   360:   -1.3        308:   -1.3         50:   -1.3        255:   -1.3
   402:   -1.3        468:    1.3        115:    1.3        390:   -1.3
   138:    1.3        426:    1.2        499:   -1.2        261:   -1.2
   354:    1.2        174:   -1.2         90:    1.2        326:   -1.2
   145:    1.2        442:    1.2        330:   -1.2        410:    1.1
   167:    1.1        274:    1.1         88:    1.1        304:   -1.1
    52:   -1.1         27:   -1.1        133:   -1.1        165:   -1.1
   135:    1.1        356:    1.1

   476: 68  7 61  0   67  8 60  0             416944.2237  -0.0972  0.050  -0.0972 0.50
    62: 49 17 32  0   48 18 31  0             367267.0630   0.2914  0.050   0.0928 0.24
   436: 50 24 26  0   49 25 25  0             411433.0341   0.0913  0.050   0.0914 0.50
   139: 34 31  3  0   33 30  4  0             377114.2068   0.0822  0.050
   170: 43 25 18  0   42 26 17  0             378436.5239   0.0820  0.050   0.0821 0.50
    23: 44 19 25  0   43 20 24  0             350726.6987   0.0800  0.050   0.0801 0.50
     7: 54  9 45  0   53 10 44  0             350715.6378  -0.0775  0.050  -0.0775 0.50
   237: 59 11 48  0   58 12 47  0             389344.5960   0.0766  0.050   0.0766 0.38
    54: 54 11 43  0   53 12 42  0             361751.2325  -0.0759  0.050  -0.0760 0.50
   507: 40 39  1  0   39 38  2  0             447117.9658   0.0190  0.050   0.0752 0.50
                                           _____________________________________
__________________________________________/ SPFIT output reformatted with PIFORM
