# Supplementary material for: Precise Semi-Experimental Equilibrium (r e SE) Structure of Pyridine from 32 Isotopologues: Accurate Assessment of the Effect of Nitrogen-Atom Substitution in Aromatic Rings
Source: J Phys Chem A. 2025 Nov 7;129(46):10737–50. doi: 10.1021/acs.jpca.5c07184 (PMC12641475; doi:10.1021/acs.jpca.5c07184)
Supplement: Supplementary file 2 [file jp5c07184_si_002.zip › Supplementary Information/LSF/pyridine-D3_A_I.res]

[3-^2H]-Pyridine    gs                                Sun Apr 06 08:53:08 2025

-------------------------------------------------------------------------------------=========
                                              obs         o-c     error     blends     Notes
                                                                         o-c      wt
    / instead of : below denotes (o-c)>3*err
-------------------------------------------------------------------------------------=========
   1:  3  0  3  0    2  0  2  0              20022.3000  -0.0104  0.100              Bak, Hansen, and Rastrup-Andersen, 1954
   2: 44 21 23  0   44 20 24  0             133553.6778  -0.0565  0.050  -0.0566 0.27 Current Work
   3: 44 21 23  0   44 21 24  0             133553.6778  -0.0565  0.050  -0.0566 0.23  
   4: 44 22 23  0   44 20 24  0             133553.6778  -0.0565  0.050  -0.0566 0.23  
   5: 44 22 23  0   44 21 24  0             133553.6778  -0.0565  0.050  -0.0566 0.27  
   6: 41 18 23  0   41 17 24  0             133760.8491  -0.0102  0.050  -0.0103 0.27  
   7: 41 18 23  0   41 18 24  0             133760.8491  -0.0102  0.050  -0.0103 0.23  
   8: 41 19 23  0   41 17 24  0             133760.8491  -0.0102  0.050  -0.0103 0.23  
   9: 41 19 23  0   41 18 24  0             133760.8491  -0.0102  0.050  -0.0103 0.27  
  10: 40 17 23  0   40 16 24  0             133821.1822  -0.0475  0.050  -0.0476 0.27  
  11: 40 17 23  0   40 17 24  0             133821.1822  -0.0475  0.050  -0.0476 0.23  
  12: 40 18 23  0   40 16 24  0             133821.1822  -0.0475  0.050  -0.0476 0.23  
  13: 40 18 23  0   40 17 24  0             133821.1822  -0.0475  0.050  -0.0476 0.27  
  14: 39 16 23  0   39 15 24  0             133877.6285   0.0218  0.050   0.0218 0.27  
  15: 39 16 23  0   39 16 24  0             133877.6285   0.0218  0.050   0.0218 0.23  
  16: 39 17 23  0   39 15 24  0             133877.6285   0.0218  0.050   0.0218 0.23  
  17: 39 17 23  0   39 16 24  0             133877.6285   0.0218  0.050   0.0218 0.27  
  18: 38 15 23  0   38 14 24  0             133930.1415  -0.0437  0.050  -0.0437 0.27  
  19: 38 15 23  0   38 15 24  0             133930.1415  -0.0437  0.050  -0.0437 0.23  
  20: 38 16 23  0   38 14 24  0             133930.1415  -0.0437  0.050  -0.0437 0.23  
  21: 38 16 23  0   38 15 24  0             133930.1415  -0.0437  0.050  -0.0437 0.27  
  22: 37 14 23  0   37 13 24  0             133979.0894  -0.0645  0.050  -0.0645 0.27  
  23: 37 14 23  0   37 14 24  0             133979.0894  -0.0645  0.050  -0.0645 0.23  
  24: 37 15 23  0   37 13 24  0             133979.0894  -0.0645  0.050  -0.0645 0.23  
  25: 37 15 23  0   37 14 24  0             133979.0894  -0.0645  0.050  -0.0645 0.27  
  26: 36 13 23  0   36 12 24  0             134024.6180  -0.0773  0.050  -0.0774 0.27  
  27: 36 13 23  0   36 13 24  0             134024.6180  -0.0773  0.050  -0.0774 0.23  
  28: 36 14 23  0   36 12 24  0             134024.6180  -0.0773  0.050  -0.0774 0.23  
  29: 36 14 23  0   36 13 24  0             134024.6180  -0.0773  0.050  -0.0774 0.27  
  30: 35 12 23  0   35 11 24  0             134066.9442  -0.0419  0.050  -0.0420 0.27  
  31: 35 12 23  0   35 12 24  0             134066.9442  -0.0419  0.050  -0.0420 0.23  
  32: 35 13 23  0   35 11 24  0             134066.9442  -0.0419  0.050  -0.0420 0.23  
  33: 35 13 23  0   35 12 24  0             134066.9442  -0.0419  0.050  -0.0420 0.27  
  34: 34 11 23  0   34 10 24  0             134106.1933  -0.0036  0.050  -0.0036 0.27  
  35: 34 11 23  0   34 11 24  0             134106.1933  -0.0036  0.050  -0.0036 0.23  
  36: 34 12 23  0   34 10 24  0             134106.1933  -0.0036  0.050  -0.0036 0.23  
  37: 34 12 23  0   34 11 24  0             134106.1933  -0.0036  0.050  -0.0036 0.27  
  38: 33 10 23  0   33  9 24  0             134142.4591  -0.0334  0.050  -0.0334 0.27  
  39: 33 10 23  0   33 10 24  0             134142.4591  -0.0334  0.050  -0.0334 0.23  
  40: 33 11 23  0   33  9 24  0             134142.4591  -0.0334  0.050  -0.0334 0.23  
  41: 33 11 23  0   33 10 24  0             134142.4591  -0.0334  0.050  -0.0334 0.27  
  42: 32  9 23  0   32  8 24  0             134176.0279  -0.0044  0.050  -0.0045 0.27  
  43: 32  9 23  0   32  9 24  0             134176.0279  -0.0044  0.050  -0.0045 0.23  
  44: 32 10 23  0   32  8 24  0             134176.0279  -0.0044  0.050  -0.0045 0.23  
  45: 32 10 23  0   32  9 24  0             134176.0279  -0.0044  0.050  -0.0045 0.27  
  46: 31  8 23  0   31  7 24  0             134206.9377  -0.0330  0.050  -0.0330 0.27  
  47: 31  8 23  0   31  8 24  0             134206.9377  -0.0330  0.050  -0.0330 0.23  
  48: 31  9 23  0   31  7 24  0             134206.9377  -0.0330  0.050  -0.0330 0.23  
  49: 31  9 23  0   31  8 24  0             134206.9377  -0.0330  0.050  -0.0330 0.27  
  50: 30  7 23  0   30  6 24  0             134235.4595   0.0035  0.050   0.0036 0.27  
  51: 30  7 23  0   30  7 24  0             134235.4595   0.0035  0.050   0.0036 0.23  
  52: 30  8 23  0   30  6 24  0             134235.4595   0.0035  0.050   0.0036 0.23  
  53: 30  8 23  0   30  7 24  0             134235.4595   0.0035  0.050   0.0036 0.27  
  54: 29  6 23  0   29  5 24  0             134261.6296  -0.0022  0.050  -0.0022 0.27  
  55: 29  6 23  0   29  6 24  0             134261.6296  -0.0022  0.050  -0.0022 0.23  
  56: 29  7 23  0   29  5 24  0             134261.6296  -0.0022  0.050  -0.0022 0.23  
  57: 29  7 23  0   29  6 24  0             134261.6296  -0.0022  0.050  -0.0022 0.27  
  58: 28  5 23  0   28  4 24  0             134285.5984  -0.0382  0.050  -0.0383 0.27  
  59: 28  5 23  0   28  5 24  0             134285.5984  -0.0382  0.050  -0.0383 0.23  
  60: 28  6 23  0   28  4 24  0             134285.5984  -0.0382  0.050  -0.0383 0.23  
  61: 28  6 23  0   28  5 24  0             134285.5984  -0.0382  0.050  -0.0383 0.27  
  62: 23  0 23  0   22  0 22  0             134323.1352  -0.0230  0.050  -0.0231 0.25  
  63: 23  0 23  0   22  1 22  0             134323.1352  -0.0230  0.050  -0.0231 0.25  
  64: 23  1 23  0   22  0 22  0             134323.1352  -0.0230  0.050  -0.0231 0.25  
  65: 23  1 23  0   22  1 22  0             134323.1352  -0.0230  0.050  -0.0231 0.25  
  66: 22  1 21  0   21  1 20  0             134325.3301  -0.0240  0.050  -0.0240 0.25  
  67: 22  1 21  0   21  2 20  0             134325.3301  -0.0240  0.050  -0.0240 0.25  
  68: 22  2 21  0   21  1 20  0             134325.3301  -0.0240  0.050  -0.0240 0.25  
  69: 22  2 21  0   21  2 20  0             134325.3301  -0.0240  0.050  -0.0240 0.25  
  70: 21  2 19  0   20  2 18  0             134327.5193  -0.0181  0.050  -0.0182 0.25  
  71: 21  2 19  0   20  3 18  0             134327.5193  -0.0181  0.050  -0.0182 0.25  
  72: 21  3 19  0   20  2 18  0             134327.5193  -0.0181  0.050  -0.0182 0.25  
  73: 21  3 19  0   20  3 18  0             134327.5193  -0.0181  0.050  -0.0182 0.25  
  74: 20  3 17  0   19  3 16  0             134330.0167  -0.0226  0.050  -0.0226 0.25  
  75: 20  3 17  0   19  4 16  0             134330.0167  -0.0226  0.050  -0.0226 0.25  
  76: 20  4 17  0   19  3 16  0             134330.0167  -0.0226  0.050  -0.0226 0.25  
  77: 20  4 17  0   19  4 16  0             134330.0167  -0.0226  0.050  -0.0226 0.25  
  78: 19  4 15  0   18  4 14  0             134333.5122  -0.0096  0.050  -0.0096 0.26  
  79: 19  4 15  0   18  5 14  0             134333.5122  -0.0096  0.050  -0.0096 0.24  
  80: 19  5 15  0   18  4 14  0             134333.5122  -0.0096  0.050  -0.0096 0.24  
  81: 19  5 15  0   18  5 14  0             134333.5122  -0.0096  0.050  -0.0096 0.26  
  82: 18  5 13  0   17  5 12  0             134339.4386  -0.0316  0.050  -0.0316 0.26  
  83: 18  5 13  0   17  6 12  0             134339.4386  -0.0316  0.050  -0.0316 0.24  
  84: 18  6 13  0   17  5 12  0             134339.4386  -0.0316  0.050  -0.0316 0.24  
  85: 18  6 13  0   17  6 12  0             134339.4386  -0.0316  0.050  -0.0316 0.26  
  86: 17  6 11  0   16  6 10  0             134351.6737   0.0021  0.050   0.0022 0.26  
  87: 17  6 11  0   16  7 10  0             134351.6737   0.0022  0.050   0.0022 0.24  
  88: 17  7 11  0   16  6 10  0             134351.6737   0.0021  0.050   0.0022 0.24  
  89: 17  7 11  0   16  7 10  0             134351.6737   0.0022  0.050   0.0022 0.26  
  90: 16  7  9  0   15  7  8  0             134381.5518  -0.0159  0.050  -0.0171 0.53  
  91: 16  8  9  0   15  7  8  0             134381.5518  -0.0183  0.050  -0.0171 0.47  
  92: 11  9  2  0   10  7  3  0             135293.7803  -0.0132  0.050               
  93: 14  9  5  0   13  9  4  0             135505.6476   0.0083  0.050               
  94: 13 10  3  0   12 10  2  0             135581.0097  -0.0052  0.050               
  95: 69 45 24  0   69 44 25  0             135675.2821  -0.0484  0.050  -0.0485 0.29  
  96: 69 45 24  0   69 45 25  0             135675.2821  -0.0484  0.050  -0.0485 0.21  
  97: 69 46 24  0   69 44 25  0             135675.2821  -0.0485  0.050  -0.0485 0.21  
  98: 69 46 24  0   69 45 25  0             135675.2821  -0.0485  0.050  -0.0485 0.29  
  99: 14 10  5  0   13  9  4  0             135750.0946   0.0100  0.050               
 100: 68 44 24  0   68 43 25  0             135928.7801  -0.0107  0.050  -0.0108 0.29  
 101: 68 44 24  0   68 44 25  0             135928.7801  -0.0107  0.050  -0.0108 0.21  
 102: 68 45 24  0   68 43 25  0             135928.7801  -0.0108  0.050  -0.0108 0.21  
 103: 68 45 24  0   68 44 25  0             135928.7801  -0.0108  0.050  -0.0108 0.29  
 104: 14 10  4  0   13 11  3  0             135956.8448   0.0290  0.050               
 105: 67 43 24  0   67 42 25  0             136170.3880  -0.0049  0.050  -0.0050 0.29  
 106: 67 43 24  0   67 43 25  0             136170.3880  -0.0049  0.050  -0.0050 0.21  
 107: 67 44 24  0   67 42 25  0             136170.3880  -0.0049  0.050  -0.0050 0.21  
 108: 67 44 24  0   67 43 25  0             136170.3880  -0.0049  0.050  -0.0050 0.29  
 109: 66 42 24  0   66 41 25  0             136400.6269  -0.0080  0.050  -0.0081 0.29  
 110: 66 42 24  0   66 42 25  0             136400.6269  -0.0080  0.050  -0.0081 0.21  
 111: 66 43 24  0   66 41 25  0             136400.6269  -0.0080  0.050  -0.0081 0.21  
 112: 66 43 24  0   66 42 25  0             136400.6269  -0.0080  0.050  -0.0081 0.29  
 113: 65 41 24  0   65 40 25  0             136619.9855  -0.0050  0.050  -0.0051 0.29  
 114: 65 41 24  0   65 41 25  0             136619.9855  -0.0050  0.050  -0.0051 0.21  
 115: 65 42 24  0   65 40 25  0             136619.9855  -0.0050  0.050  -0.0051 0.21  
 116: 65 42 24  0   65 41 25  0             136619.9855  -0.0050  0.050  -0.0051 0.29  
 117: 11 10  1  0   10  8  2  0             136706.9985   0.0188  0.050               
 118: 64 40 24  0   64 39 25  0             136828.8944  -0.0156  0.050  -0.0157 0.29  
 119: 64 40 24  0   64 40 25  0             136828.8944  -0.0156  0.050  -0.0157 0.21  
 120: 64 41 24  0   64 39 25  0             136828.8944  -0.0156  0.050  -0.0157 0.21  
 121: 64 41 24  0   64 40 25  0             136828.8944  -0.0156  0.050  -0.0157 0.29  
 122: 63 39 24  0   63 38 25  0             137027.8053  -0.0174  0.050  -0.0175 0.29  
 123: 63 39 24  0   63 39 25  0             137027.8053  -0.0174  0.050  -0.0175 0.21  
 124: 63 40 24  0   63 38 25  0             137027.8053  -0.0174  0.050  -0.0175 0.21  
 125: 63 40 24  0   63 39 25  0             137027.8053  -0.0174  0.050  -0.0175 0.29  
 126: 12 11  2  0   11 10  1  0             137128.7044   0.0022  0.050               
 127: 62 38 24  0   62 37 25  0             137217.1442   0.0059  0.050   0.0059 0.29  
 128: 62 38 24  0   62 38 25  0             137217.1442   0.0059  0.050   0.0059 0.21  
 129: 62 39 24  0   62 37 25  0             137217.1442   0.0059  0.050   0.0059 0.21  
 130: 62 39 24  0   62 38 25  0             137217.1442   0.0059  0.050   0.0059 0.29  
 131: 61 37 24  0   61 36 25  0             137397.2317  -0.0158  0.050  -0.0158 0.28  
 132: 61 37 24  0   61 37 25  0             137397.2317  -0.0158  0.050  -0.0158 0.22  
 133: 61 38 24  0   61 36 25  0             137397.2317  -0.0158  0.050  -0.0158 0.22  
 134: 61 38 24  0   61 37 25  0             137397.2317  -0.0158  0.050  -0.0158 0.28  
 135: 60 36 24  0   60 35 25  0             137568.5091  -0.0154  0.050  -0.0154 0.28  
 136: 60 36 24  0   60 36 25  0             137568.5091  -0.0154  0.050  -0.0154 0.22  
 137: 60 37 24  0   60 35 25  0             137568.5091  -0.0154  0.050  -0.0154 0.22  
 138: 60 37 24  0   60 36 25  0             137568.5091  -0.0154  0.050  -0.0154 0.28  
 139: 59 35 24  0   59 34 25  0             137731.3333   0.0055  0.050   0.0056 0.28  
 140: 59 35 24  0   59 35 25  0             137731.3333   0.0055  0.050   0.0056 0.22  
 141: 59 36 24  0   59 34 25  0             137731.3333   0.0055  0.050   0.0056 0.22  
 142: 59 36 24  0   59 35 25  0             137731.3333   0.0055  0.050   0.0056 0.28  
 143: 58 34 24  0   58 33 25  0             137885.9968  -0.0033  0.050  -0.0033 0.28  
 144: 58 34 24  0   58 34 25  0             137885.9968  -0.0033  0.050  -0.0033 0.22  
 145: 58 35 24  0   58 33 25  0             137885.9968  -0.0033  0.050  -0.0033 0.22  
 146: 58 35 24  0   58 34 25  0             137885.9968  -0.0033  0.050  -0.0033 0.28  
 147: 57 33 24  0   57 32 25  0             138032.8426  -0.0285  0.050  -0.0285 0.28  
 148: 57 33 24  0   57 33 25  0             138032.8426  -0.0285  0.050  -0.0285 0.22  
 149: 57 34 24  0   57 32 25  0             138032.8426  -0.0285  0.050  -0.0285 0.22  
 150: 57 34 24  0   57 33 25  0             138032.8426  -0.0285  0.050  -0.0285 0.28  
 151: 56 32 24  0   56 31 25  0             138172.2414  -0.0157  0.050  -0.0157 0.28  
 152: 56 32 24  0   56 32 25  0             138172.2414  -0.0157  0.050  -0.0157 0.22  
 153: 56 33 24  0   56 31 25  0             138172.2414  -0.0157  0.050  -0.0157 0.22  
 154: 56 33 24  0   56 32 25  0             138172.2414  -0.0157  0.050  -0.0157 0.28  
 155: 14 11  4  0   13 11  3  0             138322.6586  -0.0161  0.050               
 156: 54 30 24  0   54 29 25  0             138429.7773  -0.0014  0.050  -0.0014 0.28  
 157: 54 30 24  0   54 30 25  0             138429.7773  -0.0014  0.050  -0.0014 0.22  
 158: 54 31 24  0   54 29 25  0             138429.7773  -0.0014  0.050  -0.0014 0.22  
 159: 54 31 24  0   54 30 25  0             138429.7773  -0.0014  0.050  -0.0014 0.28  
 160: 53 29 24  0   53 28 25  0             138548.4877  -0.0010  0.050  -0.0010 0.28  
 161: 53 29 24  0   53 29 25  0             138548.4877  -0.0010  0.050  -0.0010 0.22  
 162: 53 30 24  0   53 28 25  0             138548.4877  -0.0010  0.050  -0.0010 0.22  
 163: 53 30 24  0   53 29 25  0             138548.4877  -0.0010  0.050  -0.0010 0.28  
 164: 14 13  1  0   13 13  0  0             138606.7857   0.0176  0.050               
 165: 52 28 24  0   52 27 25  0             138660.8683   0.0049  0.050   0.0050 0.28  
 166: 52 28 24  0   52 28 25  0             138660.8683   0.0049  0.050   0.0050 0.22  
 167: 52 29 24  0   52 27 25  0             138660.8683   0.0049  0.050   0.0050 0.22  
 168: 52 29 24  0   52 28 25  0             138660.8683   0.0049  0.050   0.0050 0.28  
 169: 51 27 24  0   51 26 25  0             138767.1834   0.0188  0.050   0.0189 0.28  
 170: 51 27 24  0   51 27 25  0             138767.1834   0.0188  0.050   0.0189 0.22  
 171: 51 28 24  0   51 26 25  0             138767.1834   0.0188  0.050   0.0189 0.22  
 172: 51 28 24  0   51 27 25  0             138767.1834   0.0188  0.050   0.0189 0.28  
 173: 50 26 24  0   50 25 25  0             138867.6271  -0.0175  0.050  -0.0175 0.28  
 174: 50 26 24  0   50 26 25  0             138867.6271  -0.0175  0.050  -0.0175 0.22  
 175: 50 27 24  0   50 25 25  0             138867.6271  -0.0175  0.050  -0.0175 0.22  
 176: 50 27 24  0   50 26 25  0             138867.6271  -0.0175  0.050  -0.0175 0.28  
 177: 49 25 24  0   49 24 25  0             138962.5316  -0.0161  0.050  -0.0162 0.28  
 178: 49 25 24  0   49 25 25  0             138962.5316  -0.0161  0.050  -0.0162 0.22  
 179: 49 26 24  0   49 24 25  0             138962.5316  -0.0161  0.050  -0.0162 0.22  
 180: 49 26 24  0   49 25 25  0             138962.5316  -0.0161  0.050  -0.0162 0.28  
 181: 48 24 24  0   48 23 25  0             139052.1179   0.0084  0.050   0.0084 0.28  
 182: 48 24 24  0   48 24 25  0             139052.1179   0.0084  0.050   0.0084 0.22  
 183: 48 25 24  0   48 23 25  0             139052.1179   0.0084  0.050   0.0084 0.22  
 184: 48 25 24  0   48 24 25  0             139052.1179   0.0084  0.050   0.0084 0.28  
 185: 47 23 24  0   47 22 25  0             139136.5497  -0.0076  0.050  -0.0076 0.27  
 186: 47 23 24  0   47 23 25  0             139136.5497  -0.0076  0.050  -0.0076 0.23  
 187: 47 24 24  0   47 22 25  0             139136.5497  -0.0076  0.050  -0.0076 0.23  
 188: 47 24 24  0   47 23 25  0             139136.5497  -0.0076  0.050  -0.0076 0.27  
 189: 46 22 24  0   46 21 25  0             139216.0986  -0.0128  0.050  -0.0129 0.27  
 190: 46 22 24  0   46 22 25  0             139216.0986  -0.0128  0.050  -0.0129 0.23  
 191: 46 23 24  0   46 21 25  0             139216.0986  -0.0128  0.050  -0.0129 0.23  
 192: 46 23 24  0   46 22 25  0             139216.0986  -0.0128  0.050  -0.0129 0.27  
 193: 45 21 24  0   45 20 25  0             139290.9834  -0.0015  0.050  -0.0016 0.27  
 194: 45 21 24  0   45 21 25  0             139290.9834  -0.0015  0.050  -0.0016 0.23  
 195: 45 22 24  0   45 20 25  0             139290.9834  -0.0015  0.050  -0.0016 0.23  
 196: 45 22 24  0   45 21 25  0             139290.9834  -0.0015  0.050  -0.0016 0.27  
 197: 44 20 24  0   44 19 25  0             139361.3676  -0.0162  0.050  -0.0163 0.27  
 198: 44 20 24  0   44 20 25  0             139361.3676  -0.0162  0.050  -0.0163 0.23  
 199: 44 21 24  0   44 19 25  0             139361.3676  -0.0162  0.050  -0.0163 0.23  
 200: 44 21 24  0   44 20 25  0             139361.3676  -0.0162  0.050  -0.0163 0.27  
 201: 14 12  3  0   13 12  2  0             139380.2961  -0.0299  0.050               
 202: 12 11  1  0   11 10  2  0             139382.7793   0.0104  0.050               
 203: 43 19 24  0   43 18 25  0             139427.5046  -0.0029  0.050  -0.0030 0.27  
 204: 43 19 24  0   43 19 25  0             139427.5046  -0.0029  0.050  -0.0030 0.23  
 205: 43 20 24  0   43 18 25  0             139427.5046  -0.0029  0.050  -0.0030 0.23  
 206: 43 20 24  0   43 19 25  0             139427.5046  -0.0029  0.050  -0.0030 0.27  
 207: 42 18 24  0   42 17 25  0             139489.5488  -0.0004  0.050  -0.0005 0.27  
 208: 42 18 24  0   42 18 25  0             139489.5488  -0.0004  0.050  -0.0005 0.23  
 209: 42 19 24  0   42 17 25  0             139489.5488  -0.0004  0.050  -0.0005 0.23  
 210: 42 19 24  0   42 18 25  0             139489.5488  -0.0004  0.050  -0.0005 0.27  
 211: 41 17 24  0   41 16 25  0             139547.6862  -0.0096  0.050  -0.0096 0.27  
 212: 41 17 24  0   41 17 25  0             139547.6862  -0.0096  0.050  -0.0096 0.23  
 213: 41 18 24  0   41 16 25  0             139547.6862  -0.0096  0.050  -0.0096 0.23  
 214: 41 18 24  0   41 17 25  0             139547.6862  -0.0096  0.050  -0.0096 0.27  
 215: 40 16 24  0   40 15 25  0             139602.1235  -0.0050  0.050  -0.0050 0.27  
 216: 40 16 24  0   40 16 25  0             139602.1235  -0.0050  0.050  -0.0050 0.23  
 217: 40 17 24  0   40 15 25  0             139602.1235  -0.0050  0.050  -0.0050 0.23  
 218: 40 17 24  0   40 16 25  0             139602.1235  -0.0050  0.050  -0.0050 0.27  
 219: 39 15 24  0   39 14 25  0             139653.0203  -0.0022  0.050  -0.0023 0.27  
 220: 39 15 24  0   39 15 25  0             139653.0203  -0.0022  0.050  -0.0023 0.23  
 221: 39 16 24  0   39 14 25  0             139653.0203  -0.0022  0.050  -0.0023 0.23  
 222: 39 16 24  0   39 15 25  0             139653.0203  -0.0022  0.050  -0.0023 0.27  
 223: 38 14 24  0   38 13 25  0             139700.5452  -0.0025  0.050  -0.0026 0.27  
 224: 38 14 24  0   38 14 25  0             139700.5452  -0.0025  0.050  -0.0026 0.23  
 225: 38 15 24  0   38 13 25  0             139700.5452  -0.0025  0.050  -0.0026 0.23  
 226: 38 15 24  0   38 14 25  0             139700.5452  -0.0025  0.050  -0.0026 0.27  
 227: 37 13 24  0   37 12 25  0             139744.8607  -0.0081  0.050  -0.0082 0.27  
 228: 37 13 24  0   37 13 25  0             139744.8607  -0.0081  0.050  -0.0082 0.23  
 229: 37 14 24  0   37 12 25  0             139744.8607  -0.0081  0.050  -0.0082 0.23  
 230: 37 14 24  0   37 13 25  0             139744.8607  -0.0081  0.050  -0.0082 0.27  
 231: 36 12 24  0   36 11 25  0             139786.1366  -0.0083  0.050  -0.0084 0.27  
 232: 36 12 24  0   36 12 25  0             139786.1366  -0.0083  0.050  -0.0084 0.23  
 233: 36 13 24  0   36 11 25  0             139786.1366  -0.0083  0.050  -0.0084 0.23  
 234: 36 13 24  0   36 12 25  0             139786.1366  -0.0083  0.050  -0.0084 0.27  
 235: 35 11 24  0   35 10 25  0             139824.5109  -0.0193  0.050  -0.0194 0.27  
 236: 35 11 24  0   35 11 25  0             139824.5109  -0.0193  0.050  -0.0194 0.23  
 237: 35 12 24  0   35 10 25  0             139824.5109  -0.0193  0.050  -0.0194 0.23  
 238: 35 12 24  0   35 11 25  0             139824.5109  -0.0193  0.050  -0.0194 0.27  
 239: 34 10 24  0   34  9 25  0             139860.1634  -0.0107  0.050  -0.0108 0.27  
 240: 34 10 24  0   34 10 25  0             139860.1634  -0.0107  0.050  -0.0108 0.23  
 241: 34 11 24  0   34  9 25  0             139860.1634  -0.0107  0.050  -0.0108 0.23  
 242: 34 11 24  0   34 10 25  0             139860.1634  -0.0107  0.050  -0.0108 0.27  
 243: 33  9 24  0   33  8 25  0             139893.2220   0.0010  0.050   0.0010 0.27  
 244: 33  9 24  0   33  9 25  0             139893.2220   0.0010  0.050   0.0010 0.23  
 245: 33 10 24  0   33  8 25  0             139893.2220   0.0010  0.050   0.0010 0.23  
 246: 33 10 24  0   33  9 25  0             139893.2220   0.0010  0.050   0.0010 0.27  
 247: 32  8 24  0   32  7 25  0             139923.8212   0.0108  0.050   0.0108 0.27  
 248: 32  8 24  0   32  8 25  0             139923.8212   0.0108  0.050   0.0108 0.23  
 249: 32  9 24  0   32  7 25  0             139923.8212   0.0108  0.050   0.0108 0.23  
 250: 32  9 24  0   32  8 25  0             139923.8212   0.0108  0.050   0.0108 0.27  
 251: 31  7 24  0   31  6 25  0             139952.0409  -0.0366  0.050  -0.0367 0.27  
 252: 31  7 24  0   31  7 25  0             139952.0409  -0.0366  0.050  -0.0367 0.23  
 253: 31  8 24  0   31  6 25  0             139952.0409  -0.0366  0.050  -0.0367 0.23  
 254: 31  8 24  0   31  7 25  0             139952.0409  -0.0366  0.050  -0.0367 0.27  
 255: 30  6 24  0   30  5 25  0             139978.1678   0.0149  0.050   0.0149 0.27  
 256: 30  6 24  0   30  6 25  0             139978.1678   0.0149  0.050   0.0149 0.23  
 257: 30  7 24  0   30  5 25  0             139978.1678   0.0149  0.050   0.0149 0.23  
 258: 30  7 24  0   30  6 25  0             139978.1678   0.0149  0.050   0.0149 0.27  
 259: 29  5 24  0   29  4 25  0             140002.1371  -0.0254  0.050  -0.0254 0.27  
 260: 29  5 24  0   29  5 25  0             140002.1371  -0.0254  0.050  -0.0254 0.23  
 261: 29  6 24  0   29  4 25  0             140002.1371  -0.0254  0.050  -0.0254 0.23  
 262: 29  6 24  0   29  5 25  0             140002.1371  -0.0254  0.050  -0.0254 0.27  
 263: 28  4 24  0   28  3 25  0             140024.2074  -0.0206  0.050  -0.0207 0.27  
 264: 28  4 24  0   28  4 25  0             140024.2074  -0.0206  0.050  -0.0207 0.23  
 265: 28  5 24  0   28  3 25  0             140024.2074  -0.0206  0.050  -0.0207 0.23  
 266: 28  5 24  0   28  4 25  0             140024.2074  -0.0206  0.050  -0.0207 0.27  
 267: 24  0 24  0   23  0 23  0             140038.4724  -0.0292  0.050  -0.0292 0.25  
 268: 24  0 24  0   23  1 23  0             140038.4724  -0.0292  0.050  -0.0292 0.25  
 269: 24  1 24  0   23  0 23  0             140038.4724  -0.0292  0.050  -0.0292 0.25  
 270: 24  1 24  0   23  1 23  0             140038.4724  -0.0292  0.050  -0.0292 0.25  
 271: 23  1 22  0   22  1 21  0             140040.6574  -0.0246  0.050  -0.0247 0.25  
 272: 23  1 22  0   22  2 21  0             140040.6574  -0.0246  0.050  -0.0247 0.25  
 273: 23  2 22  0   22  1 21  0             140040.6574  -0.0246  0.050  -0.0247 0.25  
 274: 23  2 22  0   22  2 21  0             140040.6574  -0.0246  0.050  -0.0247 0.25  
 275: 22  2 20  0   21  2 19  0             140042.8017  -0.0176  0.050  -0.0176 0.25  
 276: 22  2 20  0   21  3 19  0             140042.8017  -0.0176  0.050  -0.0176 0.25  
 277: 22  3 20  0   21  2 19  0             140042.8017  -0.0176  0.050  -0.0176 0.25  
 278: 22  3 20  0   21  3 19  0             140042.8017  -0.0176  0.050  -0.0176 0.25  
 279: 21  3 18  0   20  3 17  0             140045.2050   0.0000  0.050   0.0000 0.25  
 280: 21  3 18  0   20  4 17  0             140045.2050   0.0000  0.050   0.0000 0.25  
 281: 21  4 18  0   20  3 17  0             140045.2050   0.0000  0.050   0.0000 0.25  
 282: 21  4 18  0   20  4 17  0             140045.2050   0.0000  0.050   0.0000 0.25  
 283: 20  4 16  0   19  4 15  0             140048.4004   0.0062  0.050   0.0062 0.25  
 284: 20  4 16  0   19  5 15  0             140048.4004   0.0062  0.050   0.0062 0.25  
 285: 20  5 16  0   19  4 15  0             140048.4004   0.0062  0.050   0.0062 0.25  
 286: 20  5 16  0   19  5 15  0             140048.4004   0.0062  0.050   0.0062 0.25  
 287: 19  5 14  0   18  5 13  0             140053.5777   0.0138  0.050   0.0138 0.26  
 288: 19  5 14  0   18  6 13  0             140053.5777   0.0138  0.050   0.0138 0.24  
 289: 19  6 14  0   18  5 13  0             140053.5777   0.0138  0.050   0.0138 0.24  
 290: 19  6 14  0   18  6 13  0             140053.5777   0.0138  0.050   0.0138 0.26  
 291: 18  6 12  0   17  6 11  0             140063.5197   0.0043  0.050   0.0043 0.26  
 292: 18  6 12  0   17  7 11  0             140063.5197   0.0043  0.050   0.0043 0.24  
 293: 18  7 12  0   17  6 11  0             140063.5197   0.0043  0.050   0.0043 0.24  
 294: 18  7 12  0   17  7 11  0             140063.5197   0.0043  0.050   0.0043 0.26  
 295: 17  7 10  0   16  7  9  0             140085.9178  -0.0242  0.050  -0.0231 0.26  
 296: 17  7 10  0   16  8  9  0             140085.9178  -0.0218  0.050  -0.0231 0.24  
 297: 17  8 10  0   16  7  9  0             140085.9178  -0.0244  0.050  -0.0231 0.24  
 298: 17  8 10  0   16  8  9  0             140085.9178  -0.0219  0.050  -0.0231 0.26  
 299: 15  9  6  0   14 10  5  0             140238.2698   0.0001  0.050               
 300: 12 12  1  0   11 11  0  0             140267.3301   0.0102  0.050               
 301: 15 10  6  0   14 10  5  0             140269.4111  -0.0023  0.050               
 302: 75 50 25  0   75 49 26  0             140291.9457  -0.0189  0.050  -0.0192 0.29  
 303: 75 50 25  0   75 50 26  0             140291.9457  -0.0189  0.050  -0.0192 0.21  
 304: 75 51 25  0   75 49 26  0             140291.9457  -0.0194  0.050  -0.0192 0.21  
 305: 75 51 25  0   75 50 26  0             140291.9457  -0.0193  0.050  -0.0192 0.29  
 306: 12 12  0  0   11 11  1  0             140372.6765   0.0184  0.050               
 307: 15  9  6  0   14  9  5  0             140482.7032  -0.0118  0.050               
 308: 15 10  6  0   14  9  5  0             140513.8703   0.0114  0.050               
 309: 74 49 25  0   74 48 26  0             140586.0643   0.0129  0.050   0.0128 0.29  
 310: 74 49 25  0   74 49 26  0             140586.0643   0.0129  0.050   0.0128 0.21  
 311: 74 50 25  0   74 48 26  0             140586.0643   0.0127  0.050   0.0128 0.21  
 312: 74 50 25  0   74 49 26  0             140586.0643   0.0127  0.050   0.0128 0.29  
 313: 73 48 25  0   73 47 26  0             140867.0891  -0.0097  0.050  -0.0098 0.29  
 314: 73 48 25  0   73 48 26  0             140867.0891  -0.0097  0.050  -0.0098 0.21  
 315: 73 49 25  0   73 47 26  0             140867.0891  -0.0098  0.050  -0.0098 0.21  
 316: 73 49 25  0   73 48 26  0             140867.0891  -0.0098  0.050  -0.0098 0.29  
 317: 72 47 25  0   72 46 26  0             141135.6356  -0.0149  0.050  -0.0149 0.29  
 318: 72 47 25  0   72 47 26  0             141135.6356  -0.0149  0.050  -0.0149 0.21  
 319: 72 48 25  0   72 46 26  0             141135.6356  -0.0149  0.050  -0.0149 0.21  
 320: 72 48 25  0   72 47 26  0             141135.6356  -0.0149  0.050  -0.0149 0.29  
 321: 71 46 25  0   71 45 26  0             141392.2128  -0.0082  0.050  -0.0082 0.29  
 322: 71 46 25  0   71 46 26  0             141392.2128  -0.0082  0.050  -0.0082 0.21  
 323: 71 47 25  0   71 45 26  0             141392.2128  -0.0082  0.050  -0.0082 0.21  
 324: 71 47 25  0   71 46 26  0             141392.2128  -0.0082  0.050  -0.0082 0.29  
 325: 70 45 25  0   70 44 26  0             141637.2588  -0.0402  0.050  -0.0403 0.29  
 326: 70 45 25  0   70 45 26  0             141637.2588  -0.0402  0.050  -0.0403 0.21  
 327: 70 46 25  0   70 44 26  0             141637.2588  -0.0402  0.050  -0.0403 0.21  
 328: 70 46 25  0   70 45 26  0             141637.2588  -0.0402  0.050  -0.0403 0.29  
 329: 69 44 25  0   69 43 26  0             141871.3618   0.0130  0.050   0.0131 0.29  
 330: 69 44 25  0   69 44 26  0             141871.3618   0.0130  0.050   0.0131 0.21  
 331: 69 45 25  0   69 43 26  0             141871.3618   0.0130  0.050   0.0131 0.21  
 332: 69 45 25  0   69 44 26  0             141871.3618   0.0130  0.050   0.0131 0.29  
 333: 68 43 25  0   68 42 26  0             142094.7688  -0.0430  0.050  -0.0430 0.29  
 334: 68 43 25  0   68 43 26  0             142094.7688  -0.0430  0.050  -0.0430 0.21  
 335: 68 44 25  0   68 42 26  0             142094.7688  -0.0430  0.050  -0.0430 0.21  
 336: 68 44 25  0   68 43 26  0             142094.7688  -0.0430  0.050  -0.0430 0.29  
 337: 67 42 25  0   67 41 26  0             142308.0984  -0.0111  0.050  -0.0111 0.29  
 338: 67 42 25  0   67 42 26  0             142308.0984  -0.0111  0.050  -0.0111 0.21  
 339: 67 43 25  0   67 41 26  0             142308.0984  -0.0111  0.050  -0.0111 0.21  
 340: 67 43 25  0   67 42 26  0             142308.0984  -0.0111  0.050  -0.0111 0.29  
 341: 14 12  2  0   13 12  1  0             142345.4276   0.0030  0.050               
 342: 66 41 25  0   66 40 26  0             142511.6253  -0.0183  0.050  -0.0183 0.29  
 343: 66 41 25  0   66 41 26  0             142511.6253  -0.0183  0.050  -0.0183 0.21  
 344: 66 42 25  0   66 40 26  0             142511.6253  -0.0183  0.050  -0.0183 0.21  
 345: 66 42 25  0   66 41 26  0             142511.6253  -0.0183  0.050  -0.0183 0.29  
 346: 65 40 25  0   65 39 26  0             142705.7954  -0.0025  0.050  -0.0026 0.29  
 347: 65 40 25  0   65 40 26  0             142705.7954  -0.0025  0.050  -0.0026 0.21  
 348: 65 41 25  0   65 39 26  0             142705.7954  -0.0025  0.050  -0.0026 0.21  
 349: 65 41 25  0   65 40 26  0             142705.7954  -0.0025  0.050  -0.0026 0.29  
 350: 13 11  3  0   12 10  2  0             142785.5262   0.0142  0.050               
 351: 64 39 25  0   64 38 26  0             142890.9201  -0.0196  0.050  -0.0196 0.28  
 352: 64 39 25  0   64 39 26  0             142890.9201  -0.0196  0.050  -0.0196 0.22  
 353: 64 40 25  0   64 38 26  0             142890.9201  -0.0196  0.050  -0.0196 0.22  
 354: 64 40 25  0   64 39 26  0             142890.9201  -0.0196  0.050  -0.0196 0.28  
 355: 63 38 25  0   63 37 26  0             143067.4103  -0.0102  0.050  -0.0103 0.28  
 356: 63 38 25  0   63 38 26  0             143067.4103  -0.0102  0.050  -0.0103 0.22  
 357: 63 39 25  0   63 37 26  0             143067.4103  -0.0102  0.050  -0.0103 0.22  
 358: 63 39 25  0   63 38 26  0             143067.4103  -0.0102  0.050  -0.0103 0.28  
 359: 14 10  4  0   13 10  3  0             143161.3313   0.0184  0.050               
 360: 62 37 25  0   62 36 26  0             143235.5749  -0.0027  0.050  -0.0027 0.28  
 361: 62 37 25  0   62 37 26  0             143235.5749  -0.0027  0.050  -0.0027 0.22  
 362: 62 38 25  0   62 36 26  0             143235.5749  -0.0027  0.050  -0.0027 0.22  
 363: 62 38 25  0   62 37 26  0             143235.5749  -0.0027  0.050  -0.0027 0.28  
 364: 12 10  2  0   11  9  3  0             143247.0939   0.0088  0.050               
 365: 61 36 25  0   61 35 26  0             143395.7481   0.0137  0.050   0.0138 0.28  
 366: 61 36 25  0   61 36 26  0             143395.7481   0.0137  0.050   0.0138 0.22  
 367: 61 37 25  0   61 35 26  0             143395.7481   0.0137  0.050   0.0138 0.22  
 368: 61 37 25  0   61 36 26  0             143395.7481   0.0137  0.050   0.0138 0.28  
 369: 60 35 25  0   60 34 26  0             143548.1963  -0.0052  0.050  -0.0052 0.28  
 370: 60 35 25  0   60 35 26  0             143548.1963  -0.0052  0.050  -0.0052 0.22  
 371: 60 36 25  0   60 34 26  0             143548.1963  -0.0052  0.050  -0.0052 0.22  
 372: 60 36 25  0   60 35 26  0             143548.1963  -0.0052  0.050  -0.0052 0.28  
 373: 59 34 25  0   59 33 26  0             143693.2520  -0.0260  0.050  -0.0260 0.28  
 374: 59 34 25  0   59 34 26  0             143693.2520  -0.0260  0.050  -0.0260 0.22  
 375: 59 35 25  0   59 33 26  0             143693.2520  -0.0260  0.050  -0.0260 0.22  
 376: 59 35 25  0   59 34 26  0             143693.2520  -0.0260  0.050  -0.0260 0.28  
 377: 58 33 25  0   58 32 26  0             143831.2262  -0.0249  0.050  -0.0250 0.28  
 378: 58 33 25  0   58 33 26  0             143831.2262  -0.0249  0.050  -0.0250 0.22  
 379: 58 34 25  0   58 32 26  0             143831.2262  -0.0249  0.050  -0.0250 0.22  
 380: 58 34 25  0   58 33 26  0             143831.2262  -0.0249  0.050  -0.0250 0.28  
 381: 57 32 25  0   57 31 26  0             143962.4036   0.0054  0.050   0.0055 0.28  
 382: 57 32 25  0   57 32 26  0             143962.4036   0.0054  0.050   0.0055 0.22  
 383: 57 33 25  0   57 31 26  0             143962.4036   0.0054  0.050   0.0055 0.22  
 384: 57 33 25  0   57 32 26  0             143962.4036   0.0054  0.050   0.0055 0.28  
 385: 11 10  2  0   10  8  3  0             144082.2306  -0.0066  0.050               
 386: 56 31 25  0   56 30 26  0             144086.9864   0.0008  0.050   0.0008 0.28  
 387: 56 31 25  0   56 31 26  0             144086.9864   0.0008  0.050   0.0008 0.22  
 388: 56 32 25  0   56 30 26  0             144086.9864   0.0008  0.050   0.0008 0.22  
 389: 56 32 25  0   56 31 26  0             144086.9864   0.0008  0.050   0.0008 0.28  
 390: 55 30 25  0   55 29 26  0             144205.2463  -0.0247  0.050  -0.0247 0.28  
 391: 55 30 25  0   55 30 26  0             144205.2463  -0.0247  0.050  -0.0247 0.22  
 392: 55 31 25  0   55 29 26  0             144205.2463  -0.0247  0.050  -0.0247 0.22  
 393: 55 31 25  0   55 30 26  0             144205.2463  -0.0247  0.050  -0.0247 0.28  
 394: 54 29 25  0   54 28 26  0             144317.5046   0.0016  0.050   0.0017 0.28  
 395: 54 29 25  0   54 29 26  0             144317.5046   0.0016  0.050   0.0017 0.22  
 396: 54 30 25  0   54 28 26  0             144317.5046   0.0016  0.050   0.0017 0.22  
 397: 54 30 25  0   54 29 26  0             144317.5046   0.0016  0.050   0.0017 0.28  
 398: 53 28 25  0   53 27 26  0             144423.9069  -0.0145  0.050  -0.0145 0.28  
 399: 53 28 25  0   53 28 26  0             144423.9069  -0.0145  0.050  -0.0145 0.22  
 400: 53 29 25  0   53 27 26  0             144423.9069  -0.0145  0.050  -0.0145 0.22  
 401: 53 29 25  0   53 28 26  0             144423.9069  -0.0145  0.050  -0.0145 0.28  
 402: 52 27 25  0   52 26 26  0             144524.7352  -0.0230  0.050  -0.0230 0.28  
 403: 52 27 25  0   52 27 26  0             144524.7352  -0.0230  0.050  -0.0230 0.22  
 404: 52 28 25  0   52 26 26  0             144524.7352  -0.0230  0.050  -0.0230 0.22  
 405: 52 28 25  0   52 27 26  0             144524.7352  -0.0230  0.050  -0.0230 0.28  
 406: 51 26 25  0   51 25 26  0             144620.2357  -0.0019  0.050  -0.0019 0.28  
 407: 51 26 25  0   51 26 26  0             144620.2357  -0.0019  0.050  -0.0019 0.22  
 408: 51 27 25  0   51 25 26  0             144620.2357  -0.0019  0.050  -0.0019 0.22  
 409: 51 27 25  0   51 26 26  0             144620.2357  -0.0019  0.050  -0.0019 0.28  
 410: 50 25 25  0   50 24 26  0             144710.5923   0.0156  0.050   0.0156 0.28  
 411: 50 25 25  0   50 25 26  0             144710.5923   0.0156  0.050   0.0156 0.22  
 412: 50 26 25  0   50 24 26  0             144710.5923   0.0156  0.050   0.0156 0.22  
 413: 50 26 25  0   50 25 26  0             144710.5923   0.0156  0.050   0.0156 0.28  
 414: 49 24 25  0   49 23 26  0             144795.9657  -0.0195  0.050  -0.0196 0.27  
 415: 49 24 25  0   49 24 26  0             144795.9657  -0.0195  0.050  -0.0196 0.23  
 416: 49 25 25  0   49 23 26  0             144795.9657  -0.0195  0.050  -0.0196 0.23  
 417: 49 25 25  0   49 24 26  0             144795.9657  -0.0195  0.050  -0.0196 0.27  
 418: 48 23 25  0   48 22 26  0             144876.6414  -0.0253  0.050  -0.0253 0.27  
 419: 48 23 25  0   48 23 26  0             144876.6414  -0.0253  0.050  -0.0253 0.23  
 420: 48 24 25  0   48 22 26  0             144876.6414  -0.0253  0.050  -0.0253 0.23  
 421: 48 24 25  0   48 23 26  0             144876.6414  -0.0253  0.050  -0.0253 0.27  
 422: 47 22 25  0   47 21 26  0             144952.8215   0.0036  0.050   0.0036 0.27  
 423: 47 22 25  0   47 22 26  0             144952.8215   0.0036  0.050   0.0036 0.23  
 424: 47 23 25  0   47 21 26  0             144952.8215   0.0036  0.050   0.0036 0.23  
 425: 47 23 25  0   47 22 26  0             144952.8215   0.0036  0.050   0.0036 0.27  
 426: 46 21 25  0   46 20 26  0             145024.6176  -0.0119  0.050  -0.0119 0.27  
 427: 46 21 25  0   46 21 26  0             145024.6176  -0.0119  0.050  -0.0119 0.23  
 428: 46 22 25  0   46 20 26  0             145024.6176  -0.0119  0.050  -0.0119 0.23  
 429: 46 22 25  0   46 21 26  0             145024.6176  -0.0119  0.050  -0.0119 0.27  
 430: 45 20 25  0   45 19 26  0             145092.2703  -0.0163  0.050  -0.0164 0.27  
 431: 45 20 25  0   45 20 26  0             145092.2703  -0.0163  0.050  -0.0164 0.23  
 432: 45 21 25  0   45 19 26  0             145092.2703  -0.0163  0.050  -0.0164 0.23  
 433: 45 21 25  0   45 20 26  0             145092.2703  -0.0163  0.050  -0.0164 0.27  
 434: 44 19 25  0   44 18 26  0             145155.9503  -0.0183  0.050  -0.0183 0.27  
 435: 44 19 25  0   44 19 26  0             145155.9503  -0.0183  0.050  -0.0183 0.23  
 436: 44 20 25  0   44 18 26  0             145155.9503  -0.0183  0.050  -0.0183 0.23  
 437: 44 20 25  0   44 19 26  0             145155.9503  -0.0183  0.050  -0.0183 0.27  
 438: 15 10  5  0   14 11  4  0             145160.0083   0.0023  0.050               
 439: 43 18 25  0   43 17 26  0             145215.8584   0.0095  0.050   0.0095 0.27  
 440: 43 18 25  0   43 18 26  0             145215.8584   0.0095  0.050   0.0095 0.23  
 441: 43 19 25  0   43 17 26  0             145215.8584   0.0095  0.050   0.0095 0.23  
 442: 43 19 25  0   43 18 26  0             145215.8584   0.0095  0.050   0.0095 0.27  
 443: 42 17 25  0   42 16 26  0             145272.0647  -0.0314  0.050  -0.0314 0.27  
 444: 42 17 25  0   42 17 26  0             145272.0647  -0.0314  0.050  -0.0314 0.23  
 445: 42 18 25  0   42 16 26  0             145272.0647  -0.0314  0.050  -0.0314 0.23  
 446: 42 18 25  0   42 17 26  0             145272.0647  -0.0314  0.050  -0.0314 0.27  
 447: 41 16 25  0   41 15 26  0             145324.8701  -0.0036  0.050  -0.0037 0.27  
 448: 41 16 25  0   41 16 26  0             145324.8701  -0.0036  0.050  -0.0037 0.23  
 449: 41 17 25  0   41 15 26  0             145324.8701  -0.0036  0.050  -0.0037 0.23  
 450: 41 17 25  0   41 16 26  0             145324.8701  -0.0036  0.050  -0.0037 0.27  
 451: 15 11  4  0   14 12  3  0             145355.1635   0.0015  0.050               
 452: 40 15 25  0   40 14 26  0             145374.3333  -0.0068  0.050  -0.0069 0.27  
 453: 40 15 25  0   40 15 26  0             145374.3333  -0.0068  0.050  -0.0069 0.23  
 454: 40 16 25  0   40 14 26  0             145374.3333  -0.0068  0.050  -0.0069 0.23  
 455: 40 16 25  0   40 15 26  0             145374.3333  -0.0068  0.050  -0.0069 0.27  
 456: 39 14 25  0   39 13 26  0             145420.6313  -0.0178  0.050  -0.0178 0.27  
 457: 39 14 25  0   39 14 26  0             145420.6313  -0.0178  0.050  -0.0178 0.23  
 458: 39 15 25  0   39 13 26  0             145420.6313  -0.0178  0.050  -0.0178 0.23  
 459: 39 15 25  0   39 14 26  0             145420.6313  -0.0178  0.050  -0.0178 0.27  
 460: 38 13 25  0   38 12 26  0             145463.9400  -0.0094  0.050  -0.0094 0.27  
 461: 38 13 25  0   38 13 26  0             145463.9400  -0.0094  0.050  -0.0094 0.23  
 462: 38 14 25  0   38 12 26  0             145463.9400  -0.0094  0.050  -0.0094 0.23  
 463: 38 14 25  0   38 13 26  0             145463.9400  -0.0094  0.050  -0.0094 0.27  
 464: 37 12 25  0   37 11 26  0             145504.3917   0.0059  0.050   0.0060 0.27  
 465: 37 12 25  0   37 12 26  0             145504.3917   0.0059  0.050   0.0060 0.23  
 466: 37 13 25  0   37 11 26  0             145504.3917   0.0059  0.050   0.0060 0.23  
 467: 37 13 25  0   37 12 26  0             145504.3917   0.0059  0.050   0.0060 0.27  
 468: 14 11  4  0   13 10  3  0             145527.1701  -0.0017  0.050               
 469: 36 11 25  0   36 10 26  0             145542.0937  -0.0041  0.050  -0.0042 0.27  
 470: 36 11 25  0   36 11 26  0             145542.0937  -0.0041  0.050  -0.0042 0.23  
 471: 36 12 25  0   36 10 26  0             145542.0937  -0.0041  0.050  -0.0042 0.23  
 472: 36 12 25  0   36 11 26  0             145542.0937  -0.0041  0.050  -0.0042 0.27  
 473: 35 10 25  0   35  9 26  0             145577.1979  -0.0237  0.050  -0.0237 0.27  
 474: 35 10 25  0   35 10 26  0             145577.1979  -0.0237  0.050  -0.0237 0.23  
 475: 35 11 25  0   35  9 26  0             145577.1979  -0.0237  0.050  -0.0237 0.23  
 476: 35 11 25  0   35 10 26  0             145577.1979  -0.0237  0.050  -0.0237 0.27  
 477: 34  9 25  0   34  8 26  0             145609.8897   0.0012  0.050   0.0013 0.27  
 478: 34  9 25  0   34  9 26  0             145609.8897   0.0012  0.050   0.0013 0.23  
 479: 34 10 25  0   34  8 26  0             145609.8897   0.0012  0.050   0.0013 0.23  
 480: 34 10 25  0   34  9 26  0             145609.8897   0.0012  0.050   0.0013 0.27  
 481: 15 11  5  0   14 11  4  0             145629.5111  -0.0042  0.050               
 482: 33  8 25  0   33  7 26  0             145640.2261   0.0006  0.050   0.0006 0.27  
 483: 33  8 25  0   33  8 26  0             145640.2261   0.0006  0.050   0.0006 0.23  
 484: 33  9 25  0   33  7 26  0             145640.2261   0.0006  0.050   0.0006 0.23  
 485: 33  9 25  0   33  8 26  0             145640.2261   0.0006  0.050   0.0006 0.27  
 486: 32  7 25  0   32  6 26  0             145668.3554  -0.0006  0.050  -0.0007 0.27  
 487: 32  7 25  0   32  7 26  0             145668.3554  -0.0006  0.050  -0.0007 0.23  
 488: 32  8 25  0   32  6 26  0             145668.3554  -0.0006  0.050  -0.0007 0.23  
 489: 32  8 25  0   32  7 26  0             145668.3554  -0.0006  0.050  -0.0007 0.27  
 490: 31  6 25  0   31  5 26  0             145694.3814  -0.0179  0.050  -0.0179 0.27  
 491: 31  6 25  0   31  6 26  0             145694.3814  -0.0179  0.050  -0.0179 0.23  
 492: 31  7 25  0   31  5 26  0             145694.3814  -0.0179  0.050  -0.0179 0.23  
 493: 31  7 25  0   31  6 26  0             145694.3814  -0.0179  0.050  -0.0179 0.27  
 494: 30  5 25  0   30  4 26  0             145718.4768   0.0062  0.050   0.0063 0.27  
 495: 30  5 25  0   30  5 26  0             145718.4768   0.0062  0.050   0.0063 0.23  
 496: 30  6 25  0   30  4 26  0             145718.4768   0.0062  0.050   0.0063 0.23  
 497: 30  6 25  0   30  5 26  0             145718.4768   0.0062  0.050   0.0063 0.27  
 498: 29  4 25  0   29  3 26  0             145740.6274  -0.0535  0.050  -0.0535 0.27  
 499: 29  4 25  0   29  4 26  0             145740.6274  -0.0535  0.050  -0.0535 0.23  
 500: 29  5 25  0   29  3 26  0             145740.6274  -0.0535  0.050  -0.0535 0.23  
 501: 29  5 25  0   29  4 26  0             145740.6274  -0.0535  0.050  -0.0535 0.27  
 502: 25  0 25  0   24  0 24  0             145753.7774  -0.0069  0.050  -0.0070 0.25  
 503: 25  0 25  0   24  1 24  0             145753.7774  -0.0069  0.050  -0.0070 0.25  
 504: 25  1 25  0   24  0 24  0             145753.7774  -0.0069  0.050  -0.0070 0.25  
 505: 25  1 25  0   24  1 24  0             145753.7774  -0.0069  0.050  -0.0070 0.25  
 506: 24  1 23  0   23  1 22  0             145755.9480  -0.0021  0.050  -0.0022 0.25  
 507: 24  1 23  0   23  2 22  0             145755.9480  -0.0021  0.050  -0.0022 0.25  
 508: 24  2 23  0   23  1 22  0             145755.9480  -0.0021  0.050  -0.0022 0.25  
 509: 24  2 23  0   23  2 22  0             145755.9480  -0.0021  0.050  -0.0022 0.25  
 510: 23  2 21  0   22  2 20  0             145758.0411  -0.0040  0.050  -0.0040 0.25  
 511: 23  2 21  0   22  3 20  0             145758.0411  -0.0040  0.050  -0.0040 0.25  
 512: 23  3 21  0   22  2 20  0             145758.0411  -0.0040  0.050  -0.0040 0.25  
 513: 23  3 21  0   22  3 20  0             145758.0411  -0.0040  0.050  -0.0040 0.25  
 514: 22  3 19  0   21  3 18  0             145760.3230  -0.0060  0.050  -0.0061 0.25  
 515: 22  3 19  0   21  4 18  0             145760.3230  -0.0060  0.050  -0.0061 0.25  
 516: 22  4 19  0   21  3 18  0             145760.3230  -0.0060  0.050  -0.0061 0.25  
 517: 22  4 19  0   21  4 18  0             145760.3230  -0.0060  0.050  -0.0061 0.25  
 518: 21  4 17  0   20  4 16  0             145763.2804   0.0056  0.050   0.0057 0.25  
 519: 21  4 17  0   20  5 16  0             145763.2804   0.0056  0.050   0.0057 0.25  
 520: 21  5 17  0   20  4 16  0             145763.2804   0.0056  0.050   0.0057 0.25  
 521: 21  5 17  0   20  5 16  0             145763.2804   0.0056  0.050   0.0057 0.25  
 522: 20  5 15  0   19  5 14  0             145767.8382   0.0034  0.050   0.0034 0.26  
 523: 20  5 15  0   19  6 14  0             145767.8382   0.0034  0.050   0.0034 0.24  
 524: 20  6 15  0   19  5 14  0             145767.8382   0.0034  0.050   0.0034 0.24  
 525: 20  6 15  0   19  6 14  0             145767.8382   0.0034  0.050   0.0034 0.26  
 526: 19  6 13  0   18  6 12  0             145776.1388  -0.0042  0.050  -0.0043 0.26  
 527: 19  6 13  0   18  7 12  0             145776.1388  -0.0042  0.050  -0.0043 0.24  
 528: 19  7 13  0   18  6 12  0             145776.1388  -0.0042  0.050  -0.0043 0.24  
 529: 19  7 13  0   18  7 12  0             145776.1388  -0.0042  0.050  -0.0043 0.26  
 530: 27  2 25  0   27  1 26  0             145779.9014  -0.0443  0.050  -0.0443 0.27  
 531: 27  2 25  0   27  2 26  0             145779.9014  -0.0443  0.050  -0.0443 0.23  
 532: 27  3 25  0   27  1 26  0             145779.9014  -0.0443  0.050  -0.0443 0.23  
 533: 27  3 25  0   27  2 26  0             145779.9014  -0.0443  0.050  -0.0443 0.27  
 534: 18  7 11  0   17  7 10  0             145793.5913  -0.0236  0.050  -0.0236 0.26  
 535: 18  7 11  0   17  8 10  0             145793.5913  -0.0235  0.050  -0.0236 0.24  
 536: 18  8 11  0   17  7 10  0             145793.5913  -0.0236  0.050  -0.0236 0.24  
 537: 18  8 11  0   17  8 10  0             145793.5913  -0.0235  0.050  -0.0236 0.26  
 538: 26  1 25  0   26  1 26  0             145797.1803  -0.0234  0.050  -0.0235 0.50  
 539: 26  2 25  0   26  0 26  0             145797.1803  -0.0234  0.050  -0.0235 0.50  
 540: 16  9  7  0   15 10  6  0             145952.5257   0.0058  0.050               
 541: 16 10  7  0   15 10  6  0             145955.7614  -0.0161  0.050               
 542: 16  9  7  0   15  9  6  0             145983.6679   0.0042  0.050               
 543: 16 10  7  0   15  9  6  0             145986.9164  -0.0049  0.050               
 544: 14 11  3  0   13 11  2  0             146074.7094  -0.0096  0.050               
 545: 11  9  3  0   10  6  4  0             146104.5208  -0.0874  0.050               
 546: 76 50 26  0   76 49 27  0             146319.7717   0.0329  0.050   0.0329 0.29  
 547: 76 50 26  0   76 50 27  0             146319.7717   0.0329  0.050   0.0329 0.21  
 548: 76 51 26  0   76 49 27  0             146319.7717   0.0328  0.050   0.0329 0.21  
 549: 76 51 26  0   76 50 27  0             146319.7717   0.0328  0.050   0.0329 0.29  
 550: 75 49 26  0   75 48 27  0             146590.9496   0.0167  0.050   0.0167 0.29  
 551: 75 49 26  0   75 49 27  0             146590.9496   0.0167  0.050   0.0167 0.21  
 552: 75 50 26  0   75 48 27  0             146590.9496   0.0167  0.050   0.0167 0.21  
 553: 75 50 26  0   75 49 27  0             146590.9496   0.0167  0.050   0.0167 0.29  
 554: 12 10  2  0   11  8  3  0             146730.4427  -0.0207  0.050               
 555: 73 47 26  0   73 46 27  0             147098.9475  -0.0157  0.050  -0.0157 0.29  
 556: 73 47 26  0   73 47 27  0             147098.9475  -0.0157  0.050  -0.0157 0.21  
 557: 73 48 26  0   73 46 27  0             147098.9475  -0.0157  0.050  -0.0157 0.21  
 558: 73 48 26  0   73 47 27  0             147098.9475  -0.0157  0.050  -0.0157 0.29  
 559: 72 46 26  0   72 45 27  0             147336.6524  -0.0358  0.050  -0.0358 0.29  
 560: 72 46 26  0   72 46 27  0             147336.6524  -0.0358  0.050  -0.0358 0.21  
 561: 72 47 26  0   72 45 27  0             147336.6524  -0.0358  0.050  -0.0358 0.21  
 562: 72 47 26  0   72 46 27  0             147336.6524  -0.0358  0.050  -0.0358 0.29  
 563: 15 10  5  0   14 10  4  0             147525.8629  -0.0019  0.050               
 564: 71 45 26  0   71 44 27  0             147564.1001  -0.0106  0.050  -0.0106 0.29  
 565: 71 45 26  0   71 45 27  0             147564.1001  -0.0106  0.050  -0.0106 0.21  
 566: 71 46 26  0   71 44 27  0             147564.1001  -0.0106  0.050  -0.0106 0.21  
 567: 71 46 26  0   71 45 27  0             147564.1001  -0.0106  0.050  -0.0106 0.29  
 568: 70 44 26  0   70 43 27  0             147781.5895  -0.0357  0.050  -0.0357 0.29  
 569: 70 44 26  0   70 44 27  0             147781.5895  -0.0357  0.050  -0.0357 0.21  
 570: 70 45 26  0   70 43 27  0             147781.5895  -0.0357  0.050  -0.0357 0.21  
 571: 70 45 26  0   70 44 27  0             147781.5895  -0.0357  0.050  -0.0357 0.29  
 572: 15 11  5  0   14 10  4  0             147995.3449  -0.0293  0.050               
 573: 15 14  2  0   14 14  1  0             148053.0308   0.0073  0.050               
 574: 68 42 26  0   68 41 27  0             148188.4666   0.0452  0.050   0.0452 0.29  
 575: 68 42 26  0   68 42 27  0             148188.4666   0.0452  0.050   0.0452 0.21  
 576: 68 43 26  0   68 41 27  0             148188.4666   0.0452  0.050   0.0452 0.21  
 577: 68 43 26  0   68 42 27  0             148188.4666   0.0452  0.050   0.0452 0.29  
 578: 15 14  1  0   14 14  0  0             148267.4914   0.0092  0.050               
 579: 67 41 26  0   67 40 27  0             148378.3718  -0.0372  0.050  -0.0372 0.28  
 580: 67 41 26  0   67 41 27  0             148378.3718  -0.0372  0.050  -0.0372 0.21  
 581: 67 42 26  0   67 40 27  0             148378.3718  -0.0372  0.050  -0.0372 0.21  
 582: 67 42 26  0   67 41 27  0             148378.3718  -0.0372  0.050  -0.0372 0.28  
 583: 66 40 26  0   66 39 27  0             148559.9033   0.0005  0.050   0.0005 0.28  
 584: 66 40 26  0   66 40 27  0             148559.9033   0.0005  0.050   0.0005 0.22  
 585: 66 41 26  0   66 39 27  0             148559.9033   0.0005  0.050   0.0005 0.22  
 586: 66 41 26  0   66 40 27  0             148559.9033   0.0005  0.050   0.0005 0.28  
 587: 65 39 26  0   65 38 27  0             148733.2322   0.0117  0.050   0.0118 0.28  
 588: 65 39 26  0   65 39 27  0             148733.2322   0.0117  0.050   0.0118 0.22  
 589: 65 40 26  0   65 38 27  0             148733.2322   0.0117  0.050   0.0118 0.22  
 590: 65 40 26  0   65 39 27  0             148733.2322   0.0117  0.050   0.0118 0.28  
 591: 64 38 26  0   64 37 27  0             148898.6769   0.0094  0.050   0.0094 0.28  
 592: 64 38 26  0   64 38 27  0             148898.6769   0.0094  0.050   0.0094 0.22  
 593: 64 39 26  0   64 37 27  0             148898.6769   0.0094  0.050   0.0094 0.22  
 594: 64 39 26  0   64 38 27  0             148898.6769   0.0094  0.050   0.0094 0.28  
 595: 15 12  4  0   14 12  3  0             149041.9659   0.0209  0.050               
 596: 63 37 26  0   63 36 27  0             149056.4886  -0.0488  0.050  -0.0489 0.28  
 597: 63 37 26  0   63 37 27  0             149056.4886  -0.0488  0.050  -0.0489 0.22  
 598: 63 38 26  0   63 36 27  0             149056.4886  -0.0488  0.050  -0.0489 0.22  
 599: 63 38 26  0   63 37 27  0             149056.4886  -0.0488  0.050  -0.0489 0.28  
 600: 62 36 26  0   62 35 27  0             149207.0898  -0.0234  0.050  -0.0234 0.28  
 601: 62 36 26  0   62 36 27  0             149207.0898  -0.0234  0.050  -0.0234 0.22  
 602: 62 37 26  0   62 35 27  0             149207.0898  -0.0234  0.050  -0.0234 0.22  
 603: 62 37 26  0   62 36 27  0             149207.0898  -0.0234  0.050  -0.0234 0.28  
 604: 13 12  2  0   12 11  1  0             149291.0313   0.0059  0.050               
 605: 61 35 26  0   61 34 27  0             149350.6337  -0.0331  0.050  -0.0331 0.28  
 606: 61 35 26  0   61 35 27  0             149350.6337  -0.0331  0.050  -0.0331 0.22  
 607: 61 36 26  0   61 34 27  0             149350.6337  -0.0331  0.050  -0.0331 0.22  
 608: 61 36 26  0   61 35 27  0             149350.6337  -0.0331  0.050  -0.0331 0.28  
 609: 15 13  3  0   14 13  2  0             149444.4567   0.0225  0.050               
 610: 60 34 26  0   60 33 27  0             149487.4410  -0.0198  0.050  -0.0198 0.28  
 611: 60 34 26  0   60 34 27  0             149487.4410  -0.0198  0.050  -0.0198 0.22  
 612: 60 35 26  0   60 33 27  0             149487.4410  -0.0198  0.050  -0.0198 0.22  
 613: 60 35 26  0   60 34 27  0             149487.4410  -0.0198  0.050  -0.0198 0.28  
 614: 59 33 26  0   59 32 27  0             149617.7333  -0.0152  0.050  -0.0152 0.28  
 615: 59 33 26  0   59 33 27  0             149617.7333  -0.0152  0.050  -0.0152 0.22  
 616: 59 34 26  0   59 32 27  0             149617.7333  -0.0152  0.050  -0.0152 0.22  
 617: 59 34 26  0   59 33 27  0             149617.7333  -0.0152  0.050  -0.0152 0.28  
 618: 58 32 26  0   58 31 27  0             149741.7515  -0.0227  0.050  -0.0227 0.28  
 619: 58 32 26  0   58 32 27  0             149741.7515  -0.0227  0.050  -0.0227 0.22  
 620: 58 33 26  0   58 31 27  0             149741.7515  -0.0227  0.050  -0.0227 0.22  
 621: 58 33 26  0   58 32 27  0             149741.7515  -0.0227  0.050  -0.0227 0.28  
 622: 57 31 26  0   57 30 27  0             149859.7786   0.0044  0.050   0.0044 0.28  
 623: 57 31 26  0   57 31 27  0             149859.7786   0.0044  0.050   0.0044 0.22  
 624: 57 32 26  0   57 30 27  0             149859.7786   0.0044  0.050   0.0044 0.22  
 625: 57 32 26  0   57 31 27  0             149859.7786   0.0044  0.050   0.0044 0.28  
 626: 56 30 26  0   56 29 27  0             149971.9483  -0.0283  0.050  -0.0283 0.28  
 627: 56 30 26  0   56 30 27  0             149971.9483  -0.0283  0.050  -0.0283 0.22  
 628: 56 31 26  0   56 29 27  0             149971.9483  -0.0283  0.050  -0.0283 0.22  
 629: 56 31 26  0   56 30 27  0             149971.9483  -0.0283  0.050  -0.0283 0.28  
 630: 55 29 26  0   55 28 27  0             150078.5888  -0.0138  0.050  -0.0138 0.28  
 631: 55 29 26  0   55 29 27  0             150078.5888  -0.0138  0.050  -0.0138 0.22  
 632: 55 30 26  0   55 28 27  0             150078.5888  -0.0138  0.050  -0.0138 0.22  
 633: 55 30 26  0   55 29 27  0             150078.5888  -0.0138  0.050  -0.0138 0.28  
 634: 54 28 26  0   54 27 27  0             150179.8460  -0.0195  0.050  -0.0196 0.28  
 635: 54 28 26  0   54 28 27  0             150179.8460  -0.0195  0.050  -0.0196 0.22  
 636: 54 29 26  0   54 27 27  0             150179.8460  -0.0195  0.050  -0.0196 0.22  
 637: 54 29 26  0   54 28 27  0             150179.8460  -0.0195  0.050  -0.0196 0.28  
 638: 53 27 26  0   53 26 27  0             150275.9628  -0.0097  0.050  -0.0098 0.28  
 639: 53 27 26  0   53 27 27  0             150275.9628  -0.0097  0.050  -0.0098 0.22  
 640: 53 28 26  0   53 26 27  0             150275.9628  -0.0097  0.050  -0.0098 0.22  
 641: 53 28 26  0   53 27 27  0             150275.9628  -0.0097  0.050  -0.0098 0.28  
 642: 52 26 26  0   52 25 27  0             150367.1290   0.0051  0.050   0.0052 0.28  
 643: 52 26 26  0   52 26 27  0             150367.1290   0.0051  0.050   0.0052 0.23  
 644: 52 27 26  0   52 25 27  0             150367.1290   0.0051  0.050   0.0052 0.23  
 645: 52 27 26  0   52 26 27  0             150367.1290   0.0051  0.050   0.0052 0.28  
 646: 51 25 26  0   51 24 27  0             150453.5130  -0.0008  0.050  -0.0008 0.27  
 647: 51 25 26  0   51 25 27  0             150453.5130  -0.0008  0.050  -0.0008 0.23  
 648: 51 26 26  0   51 24 27  0             150453.5130  -0.0008  0.050  -0.0008 0.23  
 649: 51 26 26  0   51 25 27  0             150453.5130  -0.0008  0.050  -0.0008 0.27  
 650: 50 24 26  0   50 23 27  0             150535.3369   0.0061  0.050   0.0062 0.27  
 651: 50 24 26  0   50 24 27  0             150535.3369   0.0061  0.050   0.0062 0.23  
 652: 50 25 26  0   50 23 27  0             150535.3369   0.0061  0.050   0.0062 0.23  
 653: 50 25 26  0   50 24 27  0             150535.3369   0.0061  0.050   0.0062 0.27  
 654: 49 23 26  0   49 22 27  0             150612.7658   0.0085  0.050   0.0086 0.27  
 655: 49 23 26  0   49 23 27  0             150612.7658   0.0085  0.050   0.0086 0.23  
 656: 49 24 26  0   49 22 27  0             150612.7658   0.0085  0.050   0.0086 0.23  
 657: 49 24 26  0   49 23 27  0             150612.7658   0.0085  0.050   0.0086 0.27  
 658: 48 22 26  0   48 21 27  0             150685.9717   0.0014  0.050   0.0014 0.27  
 659: 48 22 26  0   48 22 27  0             150685.9717   0.0014  0.050   0.0014 0.23  
 660: 48 23 26  0   48 21 27  0             150685.9717   0.0014  0.050   0.0014 0.23  
 661: 48 23 26  0   48 22 27  0             150685.9717   0.0014  0.050   0.0014 0.27  
 662: 47 21 26  0   47 20 27  0             150755.1210  -0.0208  0.050  -0.0209 0.27  
 663: 47 21 26  0   47 21 27  0             150755.1210  -0.0208  0.050  -0.0209 0.23  
 664: 47 22 26  0   47 20 27  0             150755.1210  -0.0208  0.050  -0.0209 0.23  
 665: 47 22 26  0   47 21 27  0             150755.1210  -0.0208  0.050  -0.0209 0.27  
 666: 13 12  1  0   12 11  2  0             150776.4290   0.0195  0.050               
 667: 46 20 26  0   46 19 27  0             150820.4456   0.0067  0.050   0.0067 0.27  
 668: 46 20 26  0   46 20 27  0             150820.4456   0.0067  0.050   0.0067 0.23  
 669: 46 21 26  0   46 19 27  0             150820.4456   0.0067  0.050   0.0067 0.23  
 670: 46 21 26  0   46 20 27  0             150820.4456   0.0067  0.050   0.0067 0.27  
 671: 45 19 26  0   45 18 27  0             150881.9939  -0.0291  0.050  -0.0291 0.27  
 672: 45 19 26  0   45 19 27  0             150881.9939  -0.0291  0.050  -0.0291 0.23  
 673: 45 20 26  0   45 18 27  0             150881.9939  -0.0291  0.050  -0.0291 0.23  
 674: 45 20 26  0   45 19 27  0             150881.9939  -0.0291  0.050  -0.0291 0.27  
 675: 43 17 26  0   43 16 27  0             150994.6199  -0.0573  0.050  -0.0573 0.27  
 676: 43 17 26  0   43 17 27  0             150994.6199  -0.0573  0.050  -0.0573 0.23  
 677: 43 18 26  0   43 16 27  0             150994.6199  -0.0573  0.050  -0.0573 0.23  
 678: 43 18 26  0   43 17 27  0             150994.6199  -0.0573  0.050  -0.0573 0.27  
 679: 41 15 26  0   41 14 27  0             151094.2987  -0.0090  0.050  -0.0091 0.27  
 680: 41 15 26  0   41 15 27  0             151094.2987  -0.0090  0.050  -0.0091 0.23  
 681: 41 16 26  0   41 14 27  0             151094.2987  -0.0090  0.050  -0.0091 0.23  
 682: 41 16 26  0   41 15 27  0             151094.2987  -0.0090  0.050  -0.0091 0.27  
 683: 40 14 26  0   40 13 27  0             151139.6249   0.0287  0.050   0.0287 0.27  
 684: 40 14 26  0   40 14 27  0             151139.6249   0.0287  0.050   0.0287 0.23  
 685: 40 15 26  0   40 13 27  0             151139.6249   0.0287  0.050   0.0287 0.23  
 686: 40 15 26  0   40 14 27  0             151139.6249   0.0287  0.050   0.0287 0.27  
 687: 39 13 26  0   39 12 27  0             151182.0277  -0.0211  0.050  -0.0211 0.27  
 688: 39 13 26  0   39 13 27  0             151182.0277  -0.0211  0.050  -0.0211 0.23  
 689: 39 14 26  0   39 12 27  0             151182.0277  -0.0211  0.050  -0.0211 0.23  
 690: 39 14 26  0   39 13 27  0             151182.0277  -0.0211  0.050  -0.0211 0.27  
 691: 38 12 26  0   38 11 27  0             151221.7863  -0.0109  0.050  -0.0109 0.27  
 692: 38 12 26  0   38 12 27  0             151221.7863  -0.0109  0.050  -0.0109 0.23  
 693: 38 13 26  0   38 11 27  0             151221.7863  -0.0109  0.050  -0.0109 0.23  
 694: 38 13 26  0   38 12 27  0             151221.7863  -0.0109  0.050  -0.0109 0.27  
 695: 37 11 26  0   37 10 27  0             151258.9533  -0.0157  0.050  -0.0157 0.27  
 696: 37 11 26  0   37 11 27  0             151258.9533  -0.0157  0.050  -0.0157 0.23  
 697: 37 12 26  0   37 10 27  0             151258.9533  -0.0157  0.050  -0.0157 0.23  
 698: 37 12 26  0   37 11 27  0             151258.9533  -0.0157  0.050  -0.0157 0.27  
 699: 36 10 26  0   36  9 27  0             151293.6868  -0.0012  0.050  -0.0012 0.27  
 700: 36 10 26  0   36 10 27  0             151293.6868  -0.0012  0.050  -0.0012 0.23  
 701: 36 11 26  0   36  9 27  0             151293.6868  -0.0012  0.050  -0.0012 0.23  
 702: 36 11 26  0   36 10 27  0             151293.6868  -0.0012  0.050  -0.0012 0.27  
 703: 35  9 26  0   35  8 27  0             151326.0896   0.0151  0.050   0.0152 0.27  
 704: 35  9 26  0   35  9 27  0             151326.0896   0.0151  0.050   0.0152 0.23  
 705: 35 10 26  0   35  8 27  0             151326.0896   0.0151  0.050   0.0152 0.23  
 706: 35 10 26  0   35  9 27  0             151326.0896   0.0151  0.050   0.0152 0.27  
 707: 34  8 26  0   34  7 27  0             151356.2255  -0.0190  0.050  -0.0191 0.27  
 708: 34  8 26  0   34  8 27  0             151356.2255  -0.0190  0.050  -0.0191 0.23  
 709: 34  9 26  0   34  7 27  0             151356.2255  -0.0190  0.050  -0.0191 0.23  
 710: 34  9 26  0   34  8 27  0             151356.2255  -0.0190  0.050  -0.0191 0.27  
 711: 33  7 26  0   33  6 27  0             151384.3044  -0.0068  0.050  -0.0068 0.27  
 712: 33  7 26  0   33  7 27  0             151384.3044  -0.0068  0.050  -0.0068 0.23  
 713: 33  8 26  0   33  6 27  0             151384.3044  -0.0068  0.050  -0.0068 0.23  
 714: 33  8 26  0   33  7 27  0             151384.3044  -0.0068  0.050  -0.0068 0.27  
 715: 32  6 26  0   32  5 27  0             151410.3933   0.0095  0.050   0.0095 0.27  
 716: 32  6 26  0   32  6 27  0             151410.3933   0.0095  0.050   0.0095 0.23  
 717: 32  7 26  0   32  5 27  0             151410.3933   0.0095  0.050   0.0095 0.23  
 718: 32  7 26  0   32  6 27  0             151410.3933   0.0095  0.050   0.0095 0.27  
 719: 31  5 26  0   31  4 27  0             151434.5463  -0.0215  0.050  -0.0216 0.27  
 720: 31  5 26  0   31  5 27  0             151434.5463  -0.0215  0.050  -0.0216 0.23  
 721: 31  6 26  0   31  4 27  0             151434.5463  -0.0215  0.050  -0.0216 0.23  
 722: 31  6 26  0   31  5 27  0             151434.5463  -0.0215  0.050  -0.0216 0.27  
 723: 30  4 26  0   30  3 27  0             151456.9657  -0.0001  0.050  -0.0002 0.27  
 724: 30  4 26  0   30  4 27  0             151456.9657  -0.0001  0.050  -0.0002 0.23  
 725: 30  5 26  0   30  3 27  0             151456.9657  -0.0001  0.050  -0.0002 0.23  
 726: 30  5 26  0   30  4 27  0             151456.9657  -0.0001  0.050  -0.0002 0.27  
 727: 26  0 26  0   25  0 25  0             151468.9768  -0.0273  0.050  -0.0274 0.25  
 728: 26  0 26  0   25  1 25  0             151468.9768  -0.0273  0.050  -0.0274 0.25  
 729: 26  1 26  0   25  0 25  0             151468.9768  -0.0273  0.050  -0.0274 0.25  
 730: 26  1 26  0   25  1 25  0             151468.9768  -0.0273  0.050  -0.0274 0.25  
 731: 25  1 24  0   24  1 23  0             151471.1236  -0.0323  0.050  -0.0323 0.25  
 732: 25  1 24  0   24  2 23  0             151471.1236  -0.0323  0.050  -0.0323 0.25  
 733: 25  2 24  0   24  1 23  0             151471.1236  -0.0323  0.050  -0.0323 0.25  
 734: 25  2 24  0   24  2 23  0             151471.1236  -0.0323  0.050  -0.0323 0.25  
 735: 24  2 22  0   23  2 21  0             151473.1793  -0.0322  0.050  -0.0323 0.25  
 736: 24  2 22  0   23  3 21  0             151473.1793  -0.0322  0.050  -0.0323 0.25  
 737: 24  3 22  0   23  2 21  0             151473.1793  -0.0322  0.050  -0.0323 0.25  
 738: 24  3 22  0   23  3 21  0             151473.1793  -0.0322  0.050  -0.0323 0.25  
 739: 23  3 20  0   22  3 19  0             151475.3706  -0.0344  0.050  -0.0345 0.25  
 740: 23  3 20  0   22  4 19  0             151475.3706  -0.0344  0.050  -0.0345 0.25  
 741: 23  4 20  0   22  3 19  0             151475.3706  -0.0344  0.050  -0.0345 0.25  
 742: 23  4 20  0   22  4 19  0             151475.3706  -0.0344  0.050  -0.0345 0.25  
 743: 22  4 18  0   21  4 17  0             151478.0994  -0.0453  0.050  -0.0454 0.26  
 744: 22  4 18  0   21  5 17  0             151478.0994  -0.0453  0.050  -0.0454 0.24  
 745: 22  5 18  0   21  4 17  0             151478.0994  -0.0453  0.050  -0.0454 0.24  
 746: 22  5 18  0   21  5 17  0             151478.0994  -0.0453  0.050  -0.0454 0.26  
 747: 21  5 16  0   20  5 15  0             151482.1825  -0.0332  0.050  -0.0332 0.26  
 748: 21  5 16  0   20  6 15  0             151482.1825  -0.0332  0.050  -0.0332 0.24  
 749: 21  6 16  0   20  5 15  0             151482.1825  -0.0332  0.050  -0.0332 0.24  
 750: 21  6 16  0   20  6 15  0             151482.1825  -0.0332  0.050  -0.0332 0.26  
 751: 20  6 14  0   19  6 13  0             151489.2855   0.0006  0.050   0.0007 0.26  
 752: 20  6 14  0   19  7 13  0             151489.2855   0.0006  0.050   0.0007 0.24  
 753: 20  7 14  0   19  6 13  0             151489.2855   0.0006  0.050   0.0007 0.24  
 754: 20  7 14  0   19  7 13  0             151489.2855   0.0006  0.050   0.0007 0.26  
 755: 28  2 26  0   28  1 27  0             151496.8139   0.0182  0.050   0.0182 0.26  
 756: 28  2 26  0   28  2 27  0             151496.8139   0.0182  0.050   0.0182 0.24  
 757: 28  3 26  0   28  1 27  0             151496.8139   0.0182  0.050   0.0182 0.24  
 758: 28  3 26  0   28  2 27  0             151496.8139   0.0182  0.050   0.0182 0.26  
 759: 19  7 12  0   18  7 11  0             151503.3025  -0.0023  0.050  -0.0024 0.26  
 760: 19  7 12  0   18  8 11  0             151503.3025  -0.0023  0.050  -0.0024 0.24  
 761: 19  8 12  0   18  7 11  0             151503.3025  -0.0023  0.050  -0.0024 0.24  
 762: 19  8 12  0   18  8 11  0             151503.3025  -0.0023  0.050  -0.0024 0.26  
 763: 27  1 26  0   27  1 27  0             151514.3647  -0.0505  0.050  -0.0505 0.50  
 764: 27  2 26  0   27  0 27  0             151514.3647  -0.0505  0.050  -0.0505 0.50  
 765: 18  8 10  0   17  8  9  0             151535.0985   0.0008  0.050   0.0045 0.27  
 766: 18  8 10  0   17  9  9  0             151535.0985   0.0087  0.050   0.0045 0.23  
 767: 18  9 10  0   17  8  9  0             151535.0985   0.0002  0.050   0.0045 0.23  
 768: 18  9 10  0   17  9  9  0             151535.0985   0.0082  0.050   0.0045 0.27  
 769: 15 13  2  0   14 13  1  0             151646.1150  -0.0129  0.050               
 770: 16 10  6  0   15 11  5  0             151681.9072  -0.0155  0.050               
 771: 16 11  6  0   15 11  5  0             151748.8257   0.0389  0.050               
 772: 13 13  1  0   12 12  0  0             152066.8045  -0.0127  0.050               
 773: 13 13  0  0   12 12  1  0             152127.2377   0.0151  0.050               
 774: 16 10  6  0   15 10  5  0             152151.4333   0.0011  0.050               
 775: 16 11  6  0   15 10  5  0             152218.2882  -0.0079  0.050               
 776: 77 50 27  0   77 49 28  0             152303.5442  -0.0099  0.050  -0.0100 0.29  
 777: 77 50 27  0   77 50 28  0             152303.5442  -0.0099  0.050  -0.0100 0.21  
 778: 77 51 27  0   77 49 28  0             152303.5442  -0.0099  0.050  -0.0100 0.21  
 779: 77 51 27  0   77 50 28  0             152303.5442  -0.0099  0.050  -0.0100 0.29  
 780: 12  9  3  0   11  8  4  0             152502.1333  -0.0087  0.050               
 781: 76 49 27  0   76 48 28  0             152555.2942   0.0352  0.050   0.0352 0.29  
 782: 76 49 27  0   76 49 28  0             152555.2942   0.0352  0.050   0.0352 0.21  
 783: 76 50 27  0   76 48 28  0             152555.2942   0.0352  0.050   0.0352 0.21  
 784: 76 50 27  0   76 49 28  0             152555.2942   0.0352  0.050   0.0352 0.29  
 785: 75 48 27  0   75 47 28  0             152796.5721   0.0288  0.050   0.0288 0.29  
 786: 75 48 27  0   75 48 28  0             152796.5721   0.0288  0.050   0.0288 0.21  
 787: 75 49 27  0   75 47 28  0             152796.5721   0.0288  0.050   0.0288 0.21  
 788: 75 49 27  0   75 48 28  0             152796.5721   0.0288  0.050   0.0288 0.29  
 789: 12  9  3  0   11  7  4  0             152923.0443  -0.0243  0.050               
 790: 74 47 27  0   74 46 28  0             153027.8086   0.0142  0.050   0.0142 0.29  
 791: 74 47 27  0   74 47 28  0             153027.8086   0.0142  0.050   0.0142 0.21  
 792: 74 48 27  0   74 46 28  0             153027.8086   0.0142  0.050   0.0142 0.21  
 793: 74 48 27  0   74 47 28  0             153027.8086   0.0142  0.050   0.0142 0.29  
 794: 72 45 27  0   72 44 28  0             153461.6767   0.0148  0.050   0.0148 0.29  
 795: 72 45 27  0   72 45 28  0             153461.6767   0.0148  0.050   0.0148 0.21  
 796: 72 46 27  0   72 44 28  0             153461.6767   0.0148  0.050   0.0148 0.21  
 797: 72 46 27  0   72 45 28  0             153461.6767   0.0148  0.050   0.0148 0.29  
 798: 13 11  2  0   12 10  3  0             153498.5004   0.0102  0.050               
 799: 71 44 27  0   71 43 28  0             153664.9410  -0.0307  0.050  -0.0308 0.29  
 800: 71 44 27  0   71 44 28  0             153664.9410  -0.0307  0.050  -0.0308 0.21  
 801: 71 45 27  0   71 43 28  0             153664.9410  -0.0307  0.050  -0.0308 0.21  
 802: 71 45 27  0   71 44 28  0             153664.9410  -0.0307  0.050  -0.0308 0.29  
 803: 70 43 27  0   70 42 28  0             153859.6649   0.0270  0.050   0.0270 0.29  
 804: 70 43 27  0   70 43 28  0             153859.6649   0.0270  0.050   0.0270 0.21  
 805: 70 44 27  0   70 42 28  0             153859.6649   0.0270  0.050   0.0270 0.21  
 806: 70 44 27  0   70 43 28  0             153859.6649   0.0270  0.050   0.0270 0.29  
 807: 69 42 27  0   69 41 28  0             154045.9637  -0.0087  0.050  -0.0087 0.28  
 808: 69 42 27  0   69 42 28  0             154045.9637  -0.0087  0.050  -0.0087 0.22  
 809: 69 43 27  0   69 41 28  0             154045.9637  -0.0087  0.050  -0.0087 0.22  
 810: 69 43 27  0   69 42 28  0             154045.9637  -0.0087  0.050  -0.0087 0.28  
 811: 16 12  4  0   15 13  3  0             154183.9729   0.0147  0.050               
 812: 68 41 27  0   68 40 28  0             154224.3023   0.0265  0.050   0.0265 0.28  
 813: 68 41 27  0   68 41 28  0             154224.3023   0.0265  0.050   0.0265 0.22  
 814: 68 42 27  0   68 40 28  0             154224.3023   0.0265  0.050   0.0265 0.22  
 815: 68 42 27  0   68 41 28  0             154224.3023   0.0265  0.050   0.0265 0.28  
 816: 64 37 27  0   64 36 28  0             154862.7543  -0.0392  0.050  -0.0392 0.28  
 817: 64 37 27  0   64 37 28  0             154862.7543  -0.0392  0.050  -0.0392 0.22  
 818: 64 38 27  0   64 36 28  0             154862.7543  -0.0392  0.050  -0.0392 0.22  
 819: 64 38 27  0   64 37 28  0             154862.7543  -0.0392  0.050  -0.0392 0.28  
 820: 15 11  4  0   14 11  3  0             154942.0840   0.0103  0.050               
 821: 63 36 27  0   63 35 28  0             155004.9968  -0.0682  0.050  -0.0683 0.28  
 822: 63 36 27  0   63 36 28  0             155004.9968  -0.0682  0.050  -0.0683 0.22  
 823: 63 37 27  0   63 35 28  0             155004.9968  -0.0682  0.050  -0.0683 0.22  
 824: 63 37 27  0   63 36 28  0             155004.9968  -0.0682  0.050  -0.0683 0.28  
 825: 62 35 27  0   62 34 28  0             155140.8407  -0.0470  0.050  -0.0471 0.28  
 826: 62 35 27  0   62 35 28  0             155140.8407  -0.0470  0.050  -0.0471 0.22  
 827: 62 36 27  0   62 34 28  0             155140.8407  -0.0470  0.050  -0.0471 0.22  
 828: 62 36 27  0   62 35 28  0             155140.8407  -0.0470  0.050  -0.0471 0.28  
 829: 61 34 27  0   61 33 28  0             155270.5410   0.0469  0.050   0.0469 0.28  
 830: 61 34 27  0   61 34 28  0             155270.5410   0.0469  0.050   0.0469 0.22  
 831: 61 35 27  0   61 33 28  0             155270.5410   0.0469  0.050   0.0469 0.22  
 832: 61 35 27  0   61 34 28  0             155270.5410   0.0469  0.050   0.0469 0.28  
 833: 60 33 27  0   60 32 28  0             155394.0681  -0.0405  0.050  -0.0405 0.28  
 834: 60 33 27  0   60 33 28  0             155394.0681  -0.0405  0.050  -0.0405 0.22  
 835: 60 34 27  0   60 32 28  0             155394.0681  -0.0405  0.050  -0.0405 0.22  
 836: 60 34 27  0   60 33 28  0             155394.0681  -0.0405  0.050  -0.0405 0.28  
 837: 59 32 27  0   59 31 28  0             155511.9074  -0.0415  0.050  -0.0415 0.28  
 838: 59 32 27  0   59 32 28  0             155511.9074  -0.0415  0.050  -0.0415 0.22  
 839: 59 33 27  0   59 31 28  0             155511.9074  -0.0415  0.050  -0.0415 0.22  
 840: 59 33 27  0   59 32 28  0             155511.9074  -0.0415  0.050  -0.0415 0.28  
 841: 58 31 27  0   58 30 28  0             155624.1685  -0.0570  0.050  -0.0570 0.28  
 842: 58 31 27  0   58 31 28  0             155624.1685  -0.0570  0.050  -0.0570 0.22  
 843: 58 32 27  0   58 30 28  0             155624.1685  -0.0570  0.050  -0.0570 0.22  
 844: 58 32 27  0   58 31 28  0             155624.1685  -0.0570  0.050  -0.0570 0.28  
 845: 14 12  3  0   13 11  2  0             155661.6294  -0.0013  0.050               
 846: 57 30 27  0   57 29 28  0             155731.1127  -0.0294  0.050  -0.0295 0.28  
 847: 57 30 27  0   57 30 28  0             155731.1127  -0.0294  0.050  -0.0295 0.22  
 848: 57 31 27  0   57 29 28  0             155731.1127  -0.0294  0.050  -0.0295 0.22  
 849: 57 31 27  0   57 30 28  0             155731.1127  -0.0294  0.050  -0.0295 0.28  
 850: 56 29 27  0   56 28 28  0             155832.8520  -0.0443  0.050  -0.0443 0.28  
 851: 56 29 27  0   56 29 28  0             155832.8520  -0.0443  0.050  -0.0443 0.22  
 852: 56 30 27  0   56 28 28  0             155832.8520  -0.0443  0.050  -0.0443 0.22  
 853: 56 30 27  0   56 29 28  0             155832.8520  -0.0443  0.050  -0.0443 0.28  
 854: 55 28 27  0   55 27 28  0             155929.6869   0.0072  0.050   0.0072 0.28  
 855: 55 28 27  0   55 28 28  0             155929.6869   0.0072  0.050   0.0072 0.22  
 856: 55 29 27  0   55 27 28  0             155929.6869   0.0072  0.050   0.0072 0.22  
 857: 55 29 27  0   55 28 28  0             155929.6869   0.0072  0.050   0.0072 0.28  
 858: 16 11  5  0   15 12  4  0             155995.9017   0.0045  0.050               
 859: 54 27 27  0   54 26 28  0             156021.6846   0.0068  0.050   0.0069 0.28  
 860: 54 27 27  0   54 27 28  0             156021.6846   0.0068  0.050   0.0069 0.23  
 861: 54 28 27  0   54 26 28  0             156021.6846   0.0068  0.050   0.0069 0.23  
 862: 54 28 27  0   54 27 28  0             156021.6846   0.0068  0.050   0.0069 0.28  
 863: 53 26 27  0   53 25 28  0             156109.0402  -0.0306  0.050  -0.0306 0.27  
 864: 53 26 27  0   53 26 28  0             156109.0402  -0.0306  0.050  -0.0306 0.23  
 865: 53 27 27  0   53 25 28  0             156109.0402  -0.0306  0.050  -0.0306 0.23  
 866: 53 27 27  0   53 26 28  0             156109.0402  -0.0306  0.050  -0.0306 0.27  
 867: 15 12  3  0   14 12  2  0             156190.6883  -0.0102  0.050               
 868: 52 25 27  0   52 24 28  0             156192.0328  -0.0009  0.050  -0.0009 0.27  
 869: 52 25 27  0   52 25 28  0             156192.0328  -0.0009  0.050  -0.0009 0.23  
 870: 52 26 27  0   52 24 28  0             156192.0328  -0.0009  0.050  -0.0009 0.23  
 871: 52 26 27  0   52 25 28  0             156192.0328  -0.0009  0.050  -0.0009 0.27  
 872: 51 24 27  0   51 23 28  0             156270.7007  -0.0357  0.050  -0.0358 0.27  
 873: 51 24 27  0   51 24 28  0             156270.7007  -0.0357  0.050  -0.0358 0.23  
 874: 51 25 27  0   51 23 28  0             156270.7007  -0.0357  0.050  -0.0358 0.23  
 875: 51 25 27  0   51 24 28  0             156270.7007  -0.0357  0.050  -0.0358 0.27  
 876: 49 22 27  0   49 21 28  0             156416.0318   0.0162  0.050   0.0162 0.27  
 877: 49 22 27  0   49 22 28  0             156416.0318   0.0162  0.050   0.0162 0.23  
 878: 49 23 27  0   49 21 28  0             156416.0318   0.0162  0.050   0.0162 0.23  
 879: 49 23 27  0   49 22 28  0             156416.0318   0.0162  0.050   0.0162 0.27  
 880: 48 21 27  0   48 20 28  0             156482.9257   0.0179  0.050   0.0179 0.27  
 881: 48 21 27  0   48 21 28  0             156482.9257   0.0179  0.050   0.0179 0.23  
 882: 48 22 27  0   48 20 28  0             156482.9257   0.0179  0.050   0.0179 0.23  
 883: 48 22 27  0   48 21 28  0             156482.9257   0.0179  0.050   0.0179 0.27  
 884: 47 20 27  0   47 19 28  0             156546.1515  -0.0200  0.050  -0.0201 0.27  
 885: 47 20 27  0   47 20 28  0             156546.1515  -0.0200  0.050  -0.0201 0.23  
 886: 47 21 27  0   47 19 28  0             156546.1515  -0.0200  0.050  -0.0201 0.23  
 887: 47 21 27  0   47 20 28  0             156546.1515  -0.0200  0.050  -0.0201 0.27  
 888: 46 19 27  0   46 18 28  0             156605.9356  -0.0182  0.050  -0.0183 0.27  
 889: 46 19 27  0   46 19 28  0             156605.9356  -0.0182  0.050  -0.0183 0.23  
 890: 46 20 27  0   46 18 28  0             156605.9356  -0.0182  0.050  -0.0183 0.23  
 891: 46 20 27  0   46 19 28  0             156605.9356  -0.0182  0.050  -0.0183 0.27  
 892: 45 18 27  0   45 17 28  0             156662.3777  -0.0196  0.050  -0.0197 0.27  
 893: 45 18 27  0   45 18 28  0             156662.3777  -0.0196  0.050  -0.0197 0.23  
 894: 45 19 27  0   45 17 28  0             156662.3777  -0.0196  0.050  -0.0197 0.23  
 895: 45 19 27  0   45 18 28  0             156662.3777  -0.0196  0.050  -0.0197 0.27  
 896: 44 17 27  0   44 16 28  0             156715.6137  -0.0274  0.050  -0.0274 0.27  
 897: 44 17 27  0   44 17 28  0             156715.6137  -0.0274  0.050  -0.0274 0.23  
 898: 44 18 27  0   44 16 28  0             156715.6137  -0.0274  0.050  -0.0274 0.23  
 899: 44 18 27  0   44 17 28  0             156715.6137  -0.0274  0.050  -0.0274 0.27  
 900: 43 16 27  0   43 15 28  0             156765.7366  -0.0832  0.050  -0.0832 0.27  
 901: 43 16 27  0   43 16 28  0             156765.7366  -0.0832  0.050  -0.0832 0.23  
 902: 43 17 27  0   43 15 28  0             156765.7366  -0.0832  0.050  -0.0832 0.23  
 903: 43 17 27  0   43 16 28  0             156765.7366  -0.0832  0.050  -0.0832 0.27  
 904: 42 15 27  0   42 14 28  0             156813.0564  -0.0083  0.050  -0.0083 0.27  
 905: 42 15 27  0   42 15 28  0             156813.0564  -0.0083  0.050  -0.0083 0.23  
 906: 42 16 27  0   42 14 28  0             156813.0564  -0.0083  0.050  -0.0083 0.23  
 907: 42 16 27  0   42 15 28  0             156813.0564  -0.0083  0.050  -0.0083 0.27  
 908: 41 14 27  0   41 13 28  0             156857.5026  -0.0005  0.050  -0.0005 0.27  
 909: 41 14 27  0   41 14 28  0             156857.5026  -0.0005  0.050  -0.0005 0.23  
 910: 41 15 27  0   41 13 28  0             156857.5026  -0.0005  0.050  -0.0005 0.23  
 911: 41 15 27  0   41 14 28  0             156857.5026  -0.0005  0.050  -0.0005 0.27  
 912: 40 13 27  0   40 12 28  0             156899.2822   0.0231  0.050   0.0232 0.27  
 913: 40 13 27  0   40 13 28  0             156899.2822   0.0231  0.050   0.0232 0.23  
 914: 40 14 27  0   40 12 28  0             156899.2822   0.0231  0.050   0.0232 0.23  
 915: 40 14 27  0   40 13 28  0             156899.2822   0.0231  0.050   0.0232 0.27  
 916: 39 12 27  0   39 11 28  0             156938.4551   0.0024  0.050   0.0025 0.27  
 917: 39 12 27  0   39 12 28  0             156938.4551   0.0024  0.050   0.0025 0.23  
 918: 39 13 27  0   39 11 28  0             156938.4551   0.0024  0.050   0.0025 0.23  
 919: 39 13 27  0   39 12 28  0             156938.4551   0.0024  0.050   0.0025 0.27  
 920: 38 11 27  0   38 10 28  0             156975.2079   0.0070  0.050   0.0071 0.27  
 921: 38 11 27  0   38 11 28  0             156975.2079   0.0070  0.050   0.0071 0.23  
 922: 38 12 27  0   38 10 28  0             156975.2079   0.0070  0.050   0.0071 0.23  
 923: 38 12 27  0   38 11 28  0             156975.2079   0.0070  0.050   0.0071 0.27  
 924: 37 10 27  0   37  9 28  0             157009.6296   0.0126  0.050   0.0126 0.27  
 925: 37 10 27  0   37 10 28  0             157009.6296   0.0126  0.050   0.0126 0.23  
 926: 37 11 27  0   37  9 28  0             157009.6296   0.0126  0.050   0.0126 0.23  
 927: 37 11 27  0   37 10 28  0             157009.6296   0.0126  0.050   0.0126 0.27  
 928: 36  9 27  0   36  8 28  0             157041.7891  -0.0222  0.050  -0.0222 0.27  
 929: 36  9 27  0   36  9 28  0             157041.7891  -0.0222  0.050  -0.0222 0.23  
 930: 36 10 27  0   36  8 28  0             157041.7891  -0.0222  0.050  -0.0222 0.23  
 931: 36 10 27  0   36  9 28  0             157041.7891  -0.0222  0.050  -0.0222 0.27  
 932: 35  8 27  0   35  7 28  0             157071.8842  -0.0065  0.050  -0.0066 0.27  
 933: 35  8 27  0   35  8 28  0             157071.8842  -0.0065  0.050  -0.0066 0.23  
 934: 35  9 27  0   35  7 28  0             157071.8842  -0.0065  0.050  -0.0066 0.23  
 935: 35  9 27  0   35  8 28  0             157071.8842  -0.0065  0.050  -0.0066 0.27  
 936: 34  7 27  0   34  6 28  0             157099.9254  -0.0335  0.050  -0.0335 0.27  
 937: 34  7 27  0   34  7 28  0             157099.9254  -0.0335  0.050  -0.0335 0.23  
 938: 34  8 27  0   34  6 28  0             157099.9254  -0.0335  0.050  -0.0335 0.23  
 939: 34  8 27  0   34  7 28  0             157099.9254  -0.0335  0.050  -0.0335 0.27  
 940: 33  6 27  0   33  5 28  0             157126.1248   0.0084  0.050   0.0084 0.27  
 941: 33  6 27  0   33  6 28  0             157126.1248   0.0084  0.050   0.0084 0.23  
 942: 33  7 27  0   33  5 28  0             157126.1248   0.0084  0.050   0.0084 0.23  
 943: 33  7 27  0   33  6 28  0             157126.1248   0.0084  0.050   0.0084 0.27  
 944: 32  5 27  0   32  4 28  0             157150.4437  -0.0167  0.050  -0.0167 0.27  
 945: 32  5 27  0   32  5 28  0             157150.4437  -0.0167  0.050  -0.0167 0.23  
 946: 32  6 27  0   32  4 28  0             157150.4437  -0.0167  0.050  -0.0167 0.23  
 947: 32  6 27  0   32  5 28  0             157150.4437  -0.0167  0.050  -0.0167 0.27  
 948: 31  4 27  0   31  3 28  0             157173.0829  -0.0025  0.050  -0.0025 0.27  
 949: 31  4 27  0   31  4 28  0             157173.0829  -0.0025  0.050  -0.0025 0.23  
 950: 31  5 27  0   31  3 28  0             157173.0829  -0.0025  0.050  -0.0025 0.23  
 951: 31  5 27  0   31  4 28  0             157173.0829  -0.0025  0.050  -0.0025 0.27  
 952: 27  0 27  0   26  0 26  0             157184.1583  -0.0001  0.050  -0.0001 0.25  
 953: 27  0 27  0   26  1 26  0             157184.1583  -0.0001  0.050  -0.0001 0.25  
 954: 27  1 27  0   26  0 26  0             157184.1583  -0.0001  0.050  -0.0001 0.25  
 955: 27  1 27  0   26  1 26  0             157184.1583  -0.0001  0.050  -0.0001 0.25  
 956: 26  1 25  0   25  1 24  0             157186.2960  -0.0006  0.050  -0.0007 0.25  
 957: 26  1 25  0   25  2 24  0             157186.2960  -0.0006  0.050  -0.0007 0.25  
 958: 26  2 25  0   25  1 24  0             157186.2960  -0.0006  0.050  -0.0007 0.25  
 959: 26  2 25  0   25  2 24  0             157186.2960  -0.0006  0.050  -0.0007 0.25  
 960: 25  2 23  0   24  2 22  0             157188.3068  -0.0086  0.050  -0.0087 0.25  
 961: 25  2 23  0   24  3 22  0             157188.3068  -0.0086  0.050  -0.0087 0.25  
 962: 25  3 23  0   24  2 22  0             157188.3068  -0.0086  0.050  -0.0087 0.25  
 963: 25  3 23  0   24  3 22  0             157188.3068  -0.0086  0.050  -0.0087 0.25  
 964: 24  3 21  0   23  3 20  0             157190.4081  -0.0195  0.050  -0.0195 0.25  
 965: 24  3 21  0   23  4 20  0             157190.4081  -0.0195  0.050  -0.0195 0.25  
 966: 24  4 21  0   23  3 20  0             157190.4081  -0.0195  0.050  -0.0195 0.25  
 967: 24  4 21  0   23  4 20  0             157190.4081  -0.0195  0.050  -0.0195 0.25  
 968: 23  4 19  0   22  4 18  0             157192.9658  -0.0240  0.050  -0.0241 0.25  
 969: 23  4 19  0   22  5 18  0             157192.9658  -0.0240  0.050  -0.0241 0.25  
 970: 23  5 19  0   22  4 18  0             157192.9658  -0.0240  0.050  -0.0241 0.25  
 971: 23  5 19  0   22  5 18  0             157192.9658  -0.0240  0.050  -0.0241 0.25  
 972: 30  3 27  0   30  2 28  0             157194.0983   0.0158  0.050   0.0158 0.26  
 973: 30  3 27  0   30  3 28  0             157194.0983   0.0158  0.050   0.0158 0.24  
 974: 30  4 27  0   30  2 28  0             157194.0983   0.0158  0.050   0.0158 0.24  
 975: 30  4 27  0   30  3 28  0             157194.0983   0.0158  0.050   0.0158 0.26  
 976: 22  5 17  0   21  5 16  0             157196.6386  -0.0215  0.050  -0.0216 0.25  
 977: 22  5 17  0   21  6 16  0             157196.6386  -0.0215  0.050  -0.0216 0.25  
 978: 22  6 17  0   21  5 16  0             157196.6386  -0.0215  0.050  -0.0216 0.25  
 979: 22  6 17  0   21  6 16  0             157196.6386  -0.0215  0.050  -0.0216 0.25  
 980: 21  6 15  0   20  6 14  0             157202.7365  -0.0322  0.050  -0.0323 0.26  
 981: 21  6 15  0   20  7 14  0             157202.7365  -0.0322  0.050  -0.0323 0.24  
 982: 21  7 15  0   20  6 14  0             157202.7365  -0.0322  0.050  -0.0323 0.24  
 983: 21  7 15  0   20  7 14  0             157202.7365  -0.0322  0.050  -0.0323 0.26  
 984: 20  7 13  0   19  7 12  0             157214.2780  -0.0113  0.050  -0.0114 0.26  
 985: 20  7 13  0   19  8 12  0             157214.2780  -0.0113  0.050  -0.0114 0.24  
 986: 20  8 13  0   19  7 12  0             157214.2780  -0.0113  0.050  -0.0114 0.24  
 987: 20  8 13  0   19  8 12  0             157214.2780  -0.0113  0.050  -0.0114 0.26  
 988: 28  1 27  0   28  1 28  0             157231.5675   0.0239  0.050   0.0239 0.50  
 989: 28  2 27  0   28  0 28  0             157231.5675   0.0239  0.050   0.0239 0.50  
 990: 19  8 11  0   18  8 10  0             157238.7491   0.0051  0.050   0.0054 0.26  
 991: 19  8 11  0   18  9 10  0             157238.7491   0.0057  0.050   0.0054 0.24  
 992: 19  9 11  0   18  8 10  0             157238.7491   0.0051  0.050   0.0054 0.24  
 993: 19  9 11  0   18  9 10  0             157238.7491   0.0056  0.050   0.0054 0.26  
 994: 17 10  7  0   16 11  6  0             157448.4403   0.0099  0.050               
 995: 17 11  7  0   16 11  6  0             157456.1113  -0.0058  0.050               
 996: 17 10  7  0   16 10  6  0             157515.3102   0.0159  0.050               
 997: 17 11  7  0   16 10  6  0             157522.9842   0.0030  0.050               
 998: 12 10  3  0   11  8  4  0             157659.7204  -0.0001  0.050               
 999: 16 15  2  0   15 15  1  0             157827.0261   0.0057  0.050               
1000: 16 15  1  0   15 15  0  0             157957.6977  -0.0111  0.050               
1001: 12 10  3  0   11  7  4  0             158080.6417  -0.0054  0.050               
1002: 77 49 28  0   77 48 29  0             158485.7573  -0.0017  0.050  -0.0018 0.29  
1003: 77 49 28  0   77 49 29  0             158485.7573  -0.0017  0.050  -0.0018 0.21  
1004: 77 50 28  0   77 48 29  0             158485.7573  -0.0018  0.050  -0.0018 0.21  
1005: 77 50 28  0   77 49 29  0             158485.7573  -0.0018  0.050  -0.0018 0.29  
1006: 15 12  4  0   14 11  3  0             158628.8538  -0.0028  0.050               
1007: 13 11  2  0   12  9  3  0             158656.0947   0.0259  0.050               
1008: 76 48 28  0   76 47 29  0             158711.2794  -0.0145  0.050  -0.0145 0.29  
1009: 76 48 28  0   76 48 29  0             158711.2794  -0.0145  0.050  -0.0145 0.21  
1010: 76 49 28  0   76 47 29  0             158711.2794  -0.0145  0.050  -0.0145 0.21  
1011: 76 49 28  0   76 48 29  0             158711.2794  -0.0145  0.050  -0.0145 0.29  
1012: 75 47 28  0   75 46 29  0             158927.7192  -0.0134  0.050  -0.0135 0.29  
1013: 75 47 28  0   75 47 29  0             158927.7192  -0.0134  0.050  -0.0135 0.21  
1014: 75 48 28  0   75 46 29  0             158927.7192  -0.0134  0.050  -0.0135 0.21  
1015: 75 48 28  0   75 47 29  0             158927.7192  -0.0134  0.050  -0.0135 0.29  
1016: 74 46 28  0   74 45 29  0             159135.3731  -0.0222  0.050  -0.0223 0.29  
1017: 74 46 28  0   74 46 29  0             159135.3731  -0.0222  0.050  -0.0223 0.21  
1018: 74 47 28  0   74 45 29  0             159135.3731  -0.0222  0.050  -0.0223 0.21  
1019: 74 47 28  0   74 46 29  0             159135.3731  -0.0222  0.050  -0.0223 0.29  
1020: 73 45 28  0   73 44 29  0             159334.5317  -0.0574  0.050  -0.0574 0.29  
1021: 73 45 28  0   73 45 29  0             159334.5317  -0.0574  0.050  -0.0574 0.21  
1022: 73 46 28  0   73 44 29  0             159334.5317  -0.0574  0.050  -0.0574 0.21  
1023: 73 46 28  0   73 45 29  0             159334.5317  -0.0574  0.050  -0.0574 0.29  
1024: 16 14  3  0   15 14  2  0             159413.9972   0.0106  0.050               
1025: 72 44 28  0   72 43 29  0             159525.6144   0.0051  0.050   0.0051 0.29  
1026: 72 44 28  0   72 44 29  0             159525.6144   0.0051  0.050   0.0051 0.21  
1027: 72 45 28  0   72 43 29  0             159525.6144   0.0051  0.050   0.0051 0.21  
1028: 72 45 28  0   72 44 29  0             159525.6144   0.0051  0.050   0.0051 0.29  
1029: 16 13  4  0   15 13  3  0             159607.0478   0.0071  0.050               
1030: 16 11  5  0   15 11  4  0             159682.6830   0.0028  0.050               
1031: 71 43 28  0   71 42 29  0             159708.7083  -0.0315  0.050  -0.0315 0.28  
1032: 71 43 28  0   71 43 29  0             159708.7083  -0.0315  0.050  -0.0315 0.22  
1033: 71 44 28  0   71 42 29  0             159708.7083  -0.0315  0.050  -0.0315 0.22  
1034: 71 44 28  0   71 43 29  0             159708.7083  -0.0315  0.050  -0.0315 0.28  
1035: 70 42 28  0   70 41 29  0             159884.2366  -0.0175  0.050  -0.0175 0.28  
1036: 70 42 28  0   70 42 29  0             159884.2366  -0.0175  0.050  -0.0175 0.22  
1037: 70 43 28  0   70 41 29  0             159884.2366  -0.0175  0.050  -0.0175 0.22  
1038: 70 43 28  0   70 42 29  0             159884.2366  -0.0175  0.050  -0.0175 0.28  
1039: 69 41 28  0   69 40 29  0             160052.4015  -0.0141  0.050  -0.0141 0.28  
1040: 69 41 28  0   69 41 29  0             160052.4015  -0.0141  0.050  -0.0141 0.22  
1041: 69 42 28  0   69 40 29  0             160052.4015  -0.0141  0.050  -0.0141 0.22  
1042: 69 42 28  0   69 41 29  0             160052.4015  -0.0141  0.050  -0.0141 0.28  
1043: 68 40 28  0   68 39 29  0             160213.4518  -0.0265  0.050  -0.0265 0.28  
1044: 68 40 28  0   68 40 29  0             160213.4518  -0.0265  0.050  -0.0265 0.22  
1045: 68 41 28  0   68 39 29  0             160213.4518  -0.0265  0.050  -0.0265 0.22  
1046: 68 41 28  0   68 40 29  0             160213.4518  -0.0265  0.050  -0.0265 0.28  
1047: 67 39 28  0   67 38 29  0             160367.6907   0.0031  0.050   0.0031 0.28  
1048: 67 39 28  0   67 39 29  0             160367.6907   0.0031  0.050   0.0031 0.22  
1049: 67 40 28  0   67 38 29  0             160367.6907   0.0031  0.050   0.0031 0.22  
1050: 67 40 28  0   67 39 29  0             160367.6907   0.0031  0.050   0.0031 0.28  
1051: 66 38 28  0   66 37 29  0             160515.2392  -0.0407  0.050  -0.0407 0.28  
1052: 66 38 28  0   66 38 29  0             160515.2392  -0.0407  0.050  -0.0407 0.22  
1053: 66 39 28  0   66 37 29  0             160515.2392  -0.0407  0.050  -0.0407 0.22  
1054: 66 39 28  0   66 38 29  0             160515.2392  -0.0407  0.050  -0.0407 0.28  
1055: 16 12  5  0   15 11  4  0             160533.9138   0.0145  0.050               
1056: 65 37 28  0   65 36 29  0             160656.4875   0.0031  0.050   0.0031 0.28  
1057: 65 37 28  0   65 37 29  0             160656.4875   0.0031  0.050   0.0031 0.22  
1058: 65 38 28  0   65 36 29  0             160656.4875   0.0031  0.050   0.0031 0.22  
1059: 65 38 28  0   65 37 29  0             160656.4875   0.0031  0.050   0.0031 0.28  
1060: 64 36 28  0   64 35 29  0             160791.5008  -0.0213  0.050  -0.0213 0.28  
1061: 64 36 28  0   64 36 29  0             160791.5008  -0.0213  0.050  -0.0213 0.22  
1062: 64 37 28  0   64 35 29  0             160791.5008  -0.0213  0.050  -0.0213 0.22  
1063: 64 37 28  0   64 36 29  0             160791.5008  -0.0213  0.050  -0.0213 0.28  
1064: 63 35 28  0   63 34 29  0             160920.6031  -0.0041  0.050  -0.0042 0.28  
1065: 63 35 28  0   63 35 29  0             160920.6031  -0.0041  0.050  -0.0042 0.22  
1066: 63 36 28  0   63 34 29  0             160920.6031  -0.0041  0.050  -0.0042 0.22  
1067: 63 36 28  0   63 35 29  0             160920.6031  -0.0041  0.050  -0.0042 0.28  
1068: 16 14  2  0   15 14  1  0             160980.1172   0.0120  0.050               
1069: 62 34 28  0   62 33 29  0             161043.9316  -0.0155  0.050  -0.0156 0.28  
1070: 62 34 28  0   62 34 29  0             161043.9316  -0.0155  0.050  -0.0156 0.22  
1071: 62 35 28  0   62 33 29  0             161043.9316  -0.0155  0.050  -0.0156 0.22  
1072: 62 35 28  0   62 34 29  0             161043.9316  -0.0155  0.050  -0.0156 0.28  
1073: 61 33 28  0   61 32 29  0             161161.7194  -0.0232  0.050  -0.0232 0.28  
1074: 61 33 28  0   61 33 29  0             161161.7194  -0.0232  0.050  -0.0232 0.22  
1075: 61 34 28  0   61 32 29  0             161161.7194  -0.0232  0.050  -0.0232 0.22  
1076: 61 34 28  0   61 33 29  0             161161.7194  -0.0232  0.050  -0.0232 0.28  
1077: 60 32 28  0   60 31 29  0             161274.1465  -0.0417  0.050  -0.0418 0.28  
1078: 60 32 28  0   60 32 29  0             161274.1465  -0.0417  0.050  -0.0418 0.22  
1079: 60 33 28  0   60 31 29  0             161274.1465  -0.0417  0.050  -0.0418 0.22  
1080: 60 33 28  0   60 32 29  0             161274.1465  -0.0417  0.050  -0.0418 0.28  
1081: 14 13  2  0   13 12  1  0             161341.2227   0.0026  0.050               
1082: 59 31 28  0   59 30 29  0             161381.4720  -0.0008  0.050  -0.0008 0.28  
1083: 59 31 28  0   59 31 29  0             161381.4720  -0.0008  0.050  -0.0008 0.22  
1084: 59 32 28  0   59 30 29  0             161381.4720  -0.0008  0.050  -0.0008 0.22  
1085: 59 32 28  0   59 31 29  0             161381.4720  -0.0008  0.050  -0.0008 0.28  
1086: 58 30 28  0   58 29 29  0             161483.7368  -0.0427  0.050  -0.0427 0.28  
1087: 58 30 28  0   58 30 29  0             161483.7368  -0.0427  0.050  -0.0427 0.22  
1088: 58 31 28  0   58 29 29  0             161483.7368  -0.0427  0.050  -0.0427 0.22  
1089: 58 31 28  0   58 30 29  0             161483.7368  -0.0427  0.050  -0.0427 0.28  
1090: 57 29 28  0   57 28 29  0             161581.3041   0.0180  0.050   0.0181 0.28  
1091: 57 29 28  0   57 29 29  0             161581.3041   0.0180  0.050   0.0181 0.22  
1092: 57 30 28  0   57 28 29  0             161581.3041   0.0180  0.050   0.0181 0.22  
1093: 57 30 28  0   57 29 29  0             161581.3041   0.0180  0.050   0.0181 0.28  
1094: 56 28 28  0   56 27 29  0             161674.1559  -0.0089  0.050  -0.0090 0.28  
1095: 56 28 28  0   56 28 29  0             161674.1559  -0.0089  0.050  -0.0090 0.22  
1096: 56 29 28  0   56 27 29  0             161674.1559  -0.0089  0.050  -0.0090 0.22  
1097: 56 29 28  0   56 28 29  0             161674.1559  -0.0089  0.050  -0.0090 0.28  
1098: 55 27 28  0   55 26 29  0             161762.5397  -0.0438  0.050  -0.0439 0.28  
1099: 55 27 28  0   55 27 29  0             161762.5397  -0.0438  0.050  -0.0439 0.23  
1100: 55 28 28  0   55 26 29  0             161762.5397  -0.0438  0.050  -0.0439 0.23  
1101: 55 28 28  0   55 27 29  0             161762.5397  -0.0438  0.050  -0.0439 0.28  
1102: 54 26 28  0   54 25 29  0             161846.6756  -0.0296  0.050  -0.0297 0.27  
1103: 54 26 28  0   54 26 29  0             161846.6756  -0.0296  0.050  -0.0297 0.23  
1104: 54 27 28  0   54 25 29  0             161846.6756  -0.0296  0.050  -0.0297 0.23  
1105: 54 27 28  0   54 26 29  0             161846.6756  -0.0296  0.050  -0.0297 0.27  
1106: 53 25 28  0   53 24 29  0             161926.6707  -0.0173  0.050  -0.0173 0.27  
1107: 53 25 28  0   53 25 29  0             161926.6707  -0.0173  0.050  -0.0173 0.23  
1108: 53 26 28  0   53 24 29  0             161926.6707  -0.0173  0.050  -0.0173 0.23  
1109: 53 26 28  0   53 25 29  0             161926.6707  -0.0173  0.050  -0.0173 0.27  
1110: 52 24 28  0   52 23 29  0             162002.6664  -0.0193  0.050  -0.0193 0.27  
1111: 52 24 28  0   52 24 29  0             162002.6664  -0.0193  0.050  -0.0193 0.23  
1112: 52 25 28  0   52 23 29  0             162002.6664  -0.0193  0.050  -0.0193 0.23  
1113: 52 25 28  0   52 24 29  0             162002.6664  -0.0193  0.050  -0.0193 0.27  
1114: 51 23 28  0   51 22 29  0             162074.8519   0.0038  0.050   0.0038 0.27  
1115: 51 23 28  0   51 23 29  0             162074.8519   0.0038  0.050   0.0038 0.23  
1116: 51 24 28  0   51 22 29  0             162074.8519   0.0038  0.050   0.0038 0.23  
1117: 51 24 28  0   51 23 29  0             162074.8519   0.0038  0.050   0.0038 0.27  
1118: 50 22 28  0   50 21 29  0             162143.3114  -0.0090  0.050  -0.0090 0.27  
1119: 50 22 28  0   50 22 29  0             162143.3114  -0.0090  0.050  -0.0090 0.23  
1120: 50 23 28  0   50 21 29  0             162143.3114  -0.0090  0.050  -0.0090 0.23  
1121: 50 23 28  0   50 22 29  0             162143.3114  -0.0090  0.050  -0.0090 0.27  
1122: 49 21 28  0   49 20 29  0             162208.2209  -0.0235  0.050  -0.0235 0.27  
1123: 49 21 28  0   49 21 29  0             162208.2209  -0.0235  0.050  -0.0235 0.23  
1124: 49 22 28  0   49 20 29  0             162208.2209  -0.0235  0.050  -0.0235 0.23  
1125: 49 22 28  0   49 21 29  0             162208.2209  -0.0235  0.050  -0.0235 0.27  
1126: 48 20 28  0   48 19 29  0             162269.7221  -0.0355  0.050  -0.0355 0.27  
1127: 48 20 28  0   48 20 29  0             162269.7221  -0.0355  0.050  -0.0355 0.23  
1128: 48 21 28  0   48 19 29  0             162269.7221  -0.0355  0.050  -0.0355 0.23  
1129: 48 21 28  0   48 20 29  0             162269.7221  -0.0355  0.050  -0.0355 0.27  
1130: 14 13  1  0   13 12  2  0             162292.0275   0.0407  0.050               
1131: 47 19 28  0   47 18 29  0             162327.9690  -0.0251  0.050  -0.0251 0.27  
1132: 47 19 28  0   47 19 29  0             162327.9690  -0.0251  0.050  -0.0251 0.23  
1133: 47 20 28  0   47 18 29  0             162327.9690  -0.0251  0.050  -0.0251 0.23  
1134: 47 20 28  0   47 19 29  0             162327.9690  -0.0251  0.050  -0.0251 0.27  
1135: 46 18 28  0   46 17 29  0             162383.0656  -0.0184  0.050  -0.0185 0.27  
1136: 46 18 28  0   46 18 29  0             162383.0656  -0.0184  0.050  -0.0185 0.23  
1137: 46 19 28  0   46 17 29  0             162383.0656  -0.0184  0.050  -0.0185 0.23  
1138: 46 19 28  0   46 18 29  0             162383.0656  -0.0184  0.050  -0.0185 0.27  
1139: 45 17 28  0   45 16 29  0             162435.1267  -0.0277  0.050  -0.0277 0.27  
1140: 45 17 28  0   45 17 29  0             162435.1267  -0.0277  0.050  -0.0277 0.23  
1141: 45 18 28  0   45 16 29  0             162435.1267  -0.0277  0.050  -0.0277 0.23  
1142: 45 18 28  0   45 17 29  0             162435.1267  -0.0277  0.050  -0.0277 0.27  
1143: 17 13  4  0   16 14  3  0             162446.0543  -0.0349  0.050               
1144: 44 16 28  0   44 15 29  0             162484.3186  -0.0097  0.050  -0.0097 0.27  
1145: 44 16 28  0   44 16 29  0             162484.3186  -0.0097  0.050  -0.0097 0.23  
1146: 44 17 28  0   44 15 29  0             162484.3186  -0.0097  0.050  -0.0097 0.23  
1147: 44 17 28  0   44 16 29  0             162484.3186  -0.0097  0.050  -0.0097 0.27  
1148: 43 15 28  0   43 14 29  0             162530.6920  -0.0340  0.050  -0.0340 0.27  
1149: 43 15 28  0   43 15 29  0             162530.6920  -0.0340  0.050  -0.0340 0.23  
1150: 43 16 28  0   43 14 29  0             162530.6920  -0.0340  0.050  -0.0340 0.23  
1151: 43 16 28  0   43 15 29  0             162530.6920  -0.0340  0.050  -0.0340 0.27  
1152: 42 14 28  0   42 13 29  0             162574.4597  -0.0043  0.050  -0.0044 0.27  
1153: 42 14 28  0   42 14 29  0             162574.4597  -0.0043  0.050  -0.0044 0.23  
1154: 42 15 28  0   42 13 29  0             162574.4597  -0.0043  0.050  -0.0044 0.23  
1155: 42 15 28  0   42 14 29  0             162574.4597  -0.0043  0.050  -0.0044 0.27  
1156: 41 13 28  0   41 12 29  0             162615.6461  -0.0099  0.050  -0.0100 0.27  
1157: 41 13 28  0   41 13 29  0             162615.6461  -0.0099  0.050  -0.0100 0.23  
1158: 41 14 28  0   41 12 29  0             162615.6461  -0.0099  0.050  -0.0100 0.23  
1159: 41 14 28  0   41 13 29  0             162615.6461  -0.0099  0.050  -0.0100 0.27  
1160: 40 12 28  0   40 11 29  0             162654.3794  -0.0329  0.050  -0.0330 0.27  
1161: 40 12 28  0   40 12 29  0             162654.3794  -0.0329  0.050  -0.0330 0.23  
1162: 40 13 28  0   40 11 29  0             162654.3794  -0.0329  0.050  -0.0330 0.23  
1163: 40 13 28  0   40 12 29  0             162654.3794  -0.0329  0.050  -0.0330 0.27  
1164: 39 11 28  0   39 10 29  0             162690.8308  -0.0096  0.050  -0.0097 0.27  
1165: 39 11 28  0   39 11 29  0             162690.8308  -0.0096  0.050  -0.0097 0.23  
1166: 39 12 28  0   39 10 29  0             162690.8308  -0.0096  0.050  -0.0097 0.23  
1167: 39 12 28  0   39 11 29  0             162690.8308  -0.0096  0.050  -0.0097 0.27  
1168: 38 10 28  0   38  9 29  0             162725.0560   0.0114  0.050   0.0114 0.27  
1169: 38 10 28  0   38 10 29  0             162725.0560   0.0114  0.050   0.0114 0.23  
1170: 38 11 28  0   38  9 29  0             162725.0560   0.0114  0.050   0.0114 0.23  
1171: 38 11 28  0   38 10 29  0             162725.0560   0.0114  0.050   0.0114 0.27  
1172: 36  8 28  0   36  7 29  0             162787.1423  -0.0411  0.050  -0.0412 0.27  
1173: 36  8 28  0   36  8 29  0             162787.1423  -0.0411  0.050  -0.0412 0.23  
1174: 36  9 28  0   36  7 29  0             162787.1423  -0.0411  0.050  -0.0412 0.23  
1175: 36  9 28  0   36  8 29  0             162787.1423  -0.0411  0.050  -0.0412 0.27  
1176: 35  7 28  0   35  6 29  0             162815.2862  -0.0260  0.050  -0.0260 0.27  
1177: 35  7 28  0   35  7 29  0             162815.2862  -0.0260  0.050  -0.0260 0.23  
1178: 35  8 28  0   35  6 29  0             162815.2862  -0.0260  0.050  -0.0260 0.23  
1179: 35  8 28  0   35  7 29  0             162815.2862  -0.0260  0.050  -0.0260 0.27  
1180: 34  6 28  0   34  5 29  0             162841.6503   0.0450  0.050   0.0451 0.27  
1181: 34  6 28  0   34  6 29  0             162841.6503   0.0450  0.050   0.0451 0.23  
1182: 34  7 28  0   34  5 29  0             162841.6503   0.0450  0.050   0.0451 0.23  
1183: 34  7 28  0   34  6 29  0             162841.6503   0.0450  0.050   0.0451 0.27  
1184: 33  5 28  0   33  4 29  0             162866.1108  -0.0416  0.050  -0.0416 0.27  
1185: 33  5 28  0   33  5 29  0             162866.1108  -0.0416  0.050  -0.0416 0.23  
1186: 33  6 28  0   33  4 29  0             162866.1108  -0.0416  0.050  -0.0416 0.23  
1187: 33  6 28  0   33  5 29  0             162866.1108  -0.0416  0.050  -0.0416 0.27  
1188: 28  0 28  0   27  0 27  0             162899.2319  -0.0126  0.050  -0.0127 0.25  
1189: 28  0 28  0   27  1 27  0             162899.2319  -0.0126  0.050  -0.0127 0.25  
1190: 28  1 28  0   27  0 27  0             162899.2319  -0.0126  0.050  -0.0127 0.25  
1191: 28  1 28  0   27  1 27  0             162899.2319  -0.0126  0.050  -0.0127 0.25  
1192: 27  1 26  0   26  1 25  0             162901.3277  -0.0421  0.050  -0.0421 0.25  
1193: 27  1 26  0   26  2 25  0             162901.3277  -0.0421  0.050  -0.0421 0.25  
1194: 27  2 26  0   26  1 25  0             162901.3277  -0.0421  0.050  -0.0421 0.25  
1195: 27  2 26  0   26  2 25  0             162901.3277  -0.0421  0.050  -0.0421 0.25  
1196: 26  2 24  0   25  2 23  0             162903.3321  -0.0218  0.050  -0.0219 0.25  
1197: 26  2 24  0   25  3 23  0             162903.3321  -0.0218  0.050  -0.0219 0.25  
1198: 26  3 24  0   25  2 23  0             162903.3321  -0.0218  0.050  -0.0219 0.25  
1199: 26  3 24  0   25  3 23  0             162903.3321  -0.0218  0.050  -0.0219 0.25  
1200: 25  3 22  0   24  3 21  0             162905.3615  -0.0303  0.050  -0.0303 0.25  
1201: 25  3 22  0   24  4 21  0             162905.3615  -0.0303  0.050  -0.0303 0.25  
1202: 25  4 22  0   24  3 21  0             162905.3615  -0.0303  0.050  -0.0303 0.25  
1203: 25  4 22  0   24  4 21  0             162905.3615  -0.0303  0.050  -0.0303 0.25  
1204: 24  4 20  0   23  4 19  0             162907.7650  -0.0340  0.050  -0.0341 0.25  
1205: 24  4 20  0   23  5 19  0             162907.7650  -0.0340  0.050  -0.0341 0.25  
1206: 24  5 20  0   23  4 19  0             162907.7650  -0.0340  0.050  -0.0341 0.25  
1207: 24  5 20  0   23  5 19  0             162907.7650  -0.0340  0.050  -0.0341 0.25  
1208: 23  5 18  0   22  5 17  0             162911.1083  -0.0265  0.050  -0.0266 0.25  
1209: 23  5 18  0   22  6 17  0             162911.1083  -0.0265  0.050  -0.0266 0.25  
1210: 23  6 18  0   22  5 17  0             162911.1083  -0.0265  0.050  -0.0266 0.25  
1211: 23  6 18  0   22  6 17  0             162911.1083  -0.0265  0.050  -0.0266 0.25  
1212: 22  6 16  0   21  6 15  0             162916.4535  -0.0274  0.050  -0.0275 0.26  
1213: 22  6 16  0   21  7 15  0             162916.4535  -0.0274  0.050  -0.0275 0.24  
1214: 22  7 16  0   21  6 15  0             162916.4535  -0.0274  0.050  -0.0275 0.24  
1215: 22  7 16  0   21  7 15  0             162916.4535  -0.0274  0.050  -0.0275 0.26  
1216: 21  7 14  0   20  7 13  0             162926.1288  -0.0036  0.050  -0.0037 0.26  
1217: 21  7 14  0   20  8 13  0             162926.1288  -0.0036  0.050  -0.0037 0.24  
1218: 21  8 14  0   20  7 13  0             162926.1288  -0.0036  0.050  -0.0037 0.24  
1219: 21  8 14  0   20  8 13  0             162926.1288  -0.0036  0.050  -0.0037 0.26  
1220: 30  2 28  0   30  1 29  0             162930.1674  -0.0102  0.050  -0.0103 0.27  
1221: 30  2 28  0   30  2 29  0             162930.1674  -0.0102  0.050  -0.0103 0.23  
1222: 30  3 28  0   30  1 29  0             162930.1674  -0.0102  0.050  -0.0103 0.23  
1223: 30  3 28  0   30  2 29  0             162930.1674  -0.0102  0.050  -0.0103 0.27  
1224: 20  8 12  0   19  8 11  0             162945.5097  -0.0074  0.050  -0.0075 0.26  
1225: 20  8 12  0   19  9 11  0             162945.5097  -0.0074  0.050  -0.0075 0.24  
1226: 20  9 12  0   19  8 11  0             162945.5097  -0.0075  0.050  -0.0075 0.24  
1227: 20  9 12  0   19  9 11  0             162945.5097  -0.0074  0.050  -0.0075 0.26  
1228: 29  1 28  0   29  1 29  0             162948.5283  -0.0582  0.050  -0.0583 0.50  
1229: 29  2 28  0   29  0 29  0             162948.5283  -0.0582  0.050  -0.0583 0.50  
1230: 19  9 10  0   18  9  9  0             162989.4542  -0.0272  0.050  -0.0163 0.27  
1231: 19  9 10  0   18 10  9  0             162989.4542  -0.0035  0.050  -0.0163 0.23  
1232: 19 10 10  0   18  9  9  0             162989.4542  -0.0290  0.050  -0.0163 0.23  
1233: 19 10 10  0   18 10  9  0             162989.4542  -0.0052  0.050  -0.0163 0.27  
1234: 17 11  6  0   16 12  5  0             163076.0856  -0.0125  0.050               
1235: 18 10  8  0   17 11  7  0             163104.3850  -0.0380  0.050               
1236: 18 11  8  0   17 11  7  0             163105.1959   0.0171  0.050               
1237: 18 10  8  0   17 10  7  0             163112.0862  -0.0237  0.050               
1238: 18 11  8  0   17 10  7  0             163112.9171   0.0514  0.050               
1239: 13 10  3  0   12  8  4  0             163185.4197   0.0219  0.050               
1240: 17 12  6  0   16 12  5  0             163211.7686  -0.0060  0.050               
1241: 14 14  1  0   13 13  0  0             163856.2806   0.0069  0.050               
1242: 14 14  0  0   13 13  1  0             163890.5597   0.0342  0.050               
1243: 14 12  2  0   13 11  3  0             163919.3402  -0.0062  0.050               
1244: 17 11  6  0   16 11  5  0             163927.3262   0.0089  0.050               
1245: 17 12  6  0   16 11  5  0             164062.9851  -0.0086  0.050               
1246: 13 12  1  0   12 10  2  0             164359.4508   0.0168  0.050               
1247: 78 49 29  0   78 48 30  0             164387.7159  -0.0212  0.050  -0.0212 0.29  
1248: 78 49 29  0   78 49 30  0             164387.7159  -0.0212  0.050  -0.0212 0.21  
1249: 78 50 29  0   78 48 30  0             164387.7159  -0.0212  0.050  -0.0212 0.21  
1250: 78 50 29  0   78 49 30  0             164387.7159  -0.0212  0.050  -0.0212 0.29  
1251: 77 48 29  0   77 47 30  0             164599.6188  -0.0043  0.050  -0.0043 0.29  
1252: 77 48 29  0   77 48 30  0             164599.6188  -0.0043  0.050  -0.0043 0.21  
1253: 77 49 29  0   77 47 30  0             164599.6188  -0.0043  0.050  -0.0043 0.21  
1254: 77 49 29  0   77 48 30  0             164599.6188  -0.0043  0.050  -0.0043 0.29  
1255: 76 47 29  0   76 46 30  0             164803.1833  -0.0259  0.050  -0.0259 0.29  
1256: 76 47 29  0   76 47 30  0             164803.1833  -0.0259  0.050  -0.0259 0.21  
1257: 76 48 29  0   76 46 30  0             164803.1833  -0.0259  0.050  -0.0259 0.21  
1258: 76 48 29  0   76 47 30  0             164803.1833  -0.0259  0.050  -0.0259 0.29  
1259: 75 46 29  0   75 45 30  0             164998.7835   0.0086  0.050   0.0087 0.29  
1260: 75 46 29  0   75 46 30  0             164998.7835   0.0086  0.050   0.0087 0.21  
1261: 75 47 29  0   75 45 30  0             164998.7835   0.0086  0.050   0.0087 0.21  
1262: 75 47 29  0   75 46 30  0             164998.7835   0.0086  0.050   0.0087 0.29  
1263: 74 45 29  0   74 44 30  0             165186.5861  -0.0027  0.050  -0.0027 0.28  
1264: 74 45 29  0   74 45 30  0             165186.5861  -0.0027  0.050  -0.0027 0.22  
1265: 74 46 29  0   74 44 30  0             165186.5861  -0.0027  0.050  -0.0027 0.22  
1266: 74 46 29  0   74 45 30  0             165186.5861  -0.0027  0.050  -0.0027 0.28  
1267: 73 44 29  0   73 43 30  0             165366.9380   0.0273  0.050   0.0273 0.28  
1268: 73 44 29  0   73 44 30  0             165366.9380   0.0273  0.050   0.0273 0.22  
1269: 73 45 29  0   73 43 30  0             165366.9380   0.0273  0.050   0.0273 0.22  
1270: 73 45 29  0   73 44 30  0             165366.9380   0.0273  0.050   0.0273 0.28  
1271: 72 43 29  0   72 42 30  0             165539.9582  -0.0321  0.050  -0.0321 0.28  
1272: 72 43 29  0   72 43 30  0             165539.9582  -0.0321  0.050  -0.0321 0.22  
1273: 72 44 29  0   72 42 30  0             165539.9582  -0.0321  0.050  -0.0321 0.22  
1274: 72 44 29  0   72 43 30  0             165539.9582  -0.0321  0.050  -0.0321 0.28  
1275: 71 42 29  0   71 41 30  0             165706.0446  -0.0246  0.050  -0.0246 0.28  
1276: 71 42 29  0   71 42 30  0             165706.0446  -0.0246  0.050  -0.0246 0.22  
1277: 71 43 29  0   71 41 30  0             165706.0446  -0.0246  0.050  -0.0246 0.22  
1278: 71 43 29  0   71 42 30  0             165706.0446  -0.0246  0.050  -0.0246 0.28  
1279: 70 41 29  0   70 40 30  0             165865.3684  -0.0119  0.050  -0.0119 0.28  
1280: 70 41 29  0   70 41 30  0             165865.3684  -0.0119  0.050  -0.0119 0.22  
1281: 70 42 29  0   70 40 30  0             165865.3684  -0.0119  0.050  -0.0119 0.22  
1282: 70 42 29  0   70 41 30  0             165865.3684  -0.0119  0.050  -0.0119 0.28  
1283: 16 13  3  0   15 13  2  0             165948.7708   0.0062  0.050               
1284: 69 40 29  0   69 39 30  0             166018.1406  -0.0083  0.050  -0.0084 0.28  
1285: 69 40 29  0   69 40 30  0             166018.1406  -0.0083  0.050  -0.0084 0.22  
1286: 69 41 29  0   69 39 30  0             166018.1406  -0.0083  0.050  -0.0084 0.22  
1287: 69 41 29  0   69 40 30  0             166018.1406  -0.0083  0.050  -0.0084 0.28  
1288: 68 39 29  0   68 38 30  0             166164.5800  -0.0129  0.050  -0.0130 0.28  
1289: 68 39 29  0   68 39 30  0             166164.5800  -0.0129  0.050  -0.0130 0.22  
1290: 68 40 29  0   68 38 30  0             166164.5800  -0.0129  0.050  -0.0130 0.22  
1291: 68 40 29  0   68 39 30  0             166164.5800  -0.0129  0.050  -0.0130 0.28  
1292: 67 38 29  0   67 37 30  0             166304.8945  -0.0289  0.050  -0.0289 0.28  
1293: 67 38 29  0   67 38 30  0             166304.8945  -0.0289  0.050  -0.0289 0.22  
1294: 67 39 29  0   67 37 30  0             166304.8945  -0.0289  0.050  -0.0289 0.22  
1295: 67 39 29  0   67 38 30  0             166304.8945  -0.0289  0.050  -0.0289 0.28  
1296: 16 12  4  0   15 12  3  0             166433.4967   0.0073  0.050               
1297: 66 37 29  0   66 36 30  0             166439.3501   0.0057  0.050   0.0057 0.28  
1298: 66 37 29  0   66 37 30  0             166439.3501   0.0057  0.050   0.0057 0.22  
1299: 66 38 29  0   66 36 30  0             166439.3501   0.0057  0.050   0.0057 0.22  
1300: 66 38 29  0   66 37 30  0             166439.3501   0.0057  0.050   0.0057 0.28  
1301: 17 12  5  0   16 13  4  0             166492.9427   0.0030  0.050               
1302: 65 36 29  0   65 35 30  0             166568.0401  -0.0137  0.050  -0.0137 0.28  
1303: 65 36 29  0   65 36 30  0             166568.0401  -0.0137  0.050  -0.0137 0.22  
1304: 65 37 29  0   65 35 30  0             166568.0401  -0.0137  0.050  -0.0137 0.22  
1305: 65 37 29  0   65 36 30  0             166568.0401  -0.0137  0.050  -0.0137 0.28  
1306: 64 35 29  0   64 34 30  0             166691.2289  -0.0144  0.050  -0.0144 0.28  
1307: 64 35 29  0   64 35 30  0             166691.2289  -0.0144  0.050  -0.0144 0.22  
1308: 64 36 29  0   64 34 30  0             166691.2289  -0.0144  0.050  -0.0144 0.22  
1309: 64 36 29  0   64 35 30  0             166691.2289  -0.0144  0.050  -0.0144 0.28  
1310: 63 34 29  0   63 33 30  0             166809.0403  -0.0588  0.050  -0.0589 0.28  
1311: 63 34 29  0   63 34 30  0             166809.0403  -0.0588  0.050  -0.0589 0.22  
1312: 63 35 29  0   63 33 30  0             166809.0403  -0.0588  0.050  -0.0589 0.22  
1313: 63 35 29  0   63 34 30  0             166809.0403  -0.0588  0.050  -0.0589 0.28  
1314: 62 33 29  0   62 32 30  0             166921.7816  -0.0203  0.050  -0.0203 0.28  
1315: 62 33 29  0   62 33 30  0             166921.7816  -0.0203  0.050  -0.0203 0.22  
1316: 62 34 29  0   62 32 30  0             166921.7816  -0.0203  0.050  -0.0203 0.22  
1317: 62 34 29  0   62 33 30  0             166921.7816  -0.0203  0.050  -0.0203 0.28  
1318: 61 32 29  0   61 31 30  0             167029.5156  -0.0110  0.050  -0.0110 0.28  
1319: 61 32 29  0   61 32 30  0             167029.5156  -0.0110  0.050  -0.0110 0.22  
1320: 61 33 29  0   61 31 30  0             167029.5156  -0.0110  0.050  -0.0110 0.22  
1321: 61 33 29  0   61 32 30  0             167029.5156  -0.0110  0.050  -0.0110 0.28  
1322: 60 31 29  0   60 30 30  0             167132.4427  -0.0010  0.050  -0.0010 0.28  
1323: 60 31 29  0   60 31 30  0             167132.4427  -0.0010  0.050  -0.0010 0.22  
1324: 60 32 29  0   60 30 30  0             167132.4427  -0.0010  0.050  -0.0010 0.22  
1325: 60 32 29  0   60 31 30  0             167132.4427  -0.0010  0.050  -0.0010 0.28  
1326: 59 30 29  0   59 29 30  0             167230.6963  -0.0221  0.050  -0.0222 0.28  
1327: 59 30 29  0   59 30 30  0             167230.6963  -0.0221  0.050  -0.0222 0.22  
1328: 59 31 29  0   59 29 30  0             167230.6963  -0.0221  0.050  -0.0222 0.22  
1329: 59 31 29  0   59 30 30  0             167230.6963  -0.0221  0.050  -0.0222 0.28  
1330: 58 29 29  0   58 28 30  0             167324.4828  -0.0288  0.050  -0.0289 0.28  
1331: 58 29 29  0   58 29 30  0             167324.4828  -0.0288  0.050  -0.0289 0.22  
1332: 58 30 29  0   58 28 30  0             167324.4828  -0.0288  0.050  -0.0289 0.22  
1333: 58 30 29  0   58 29 30  0             167324.4828  -0.0288  0.050  -0.0289 0.28  
1334: 57 28 29  0   57 27 30  0             167413.9631  -0.0165  0.050  -0.0165 0.28  
1335: 57 28 29  0   57 28 30  0             167413.9631  -0.0165  0.050  -0.0165 0.22  
1336: 57 29 29  0   57 27 30  0             167413.9631  -0.0165  0.050  -0.0165 0.22  
1337: 57 29 29  0   57 28 30  0             167413.9631  -0.0165  0.050  -0.0165 0.28  
1338: 56 27 29  0   56 26 30  0             167499.2571  -0.0172  0.050  -0.0172 0.27  
1339: 56 27 29  0   56 27 30  0             167499.2571  -0.0172  0.050  -0.0172 0.23  
1340: 56 28 29  0   56 26 30  0             167499.2571  -0.0172  0.050  -0.0172 0.23  
1341: 56 28 29  0   56 27 30  0             167499.2571  -0.0172  0.050  -0.0172 0.27  
1342: 55 26 29  0   55 25 30  0             167580.5371  -0.0065  0.050  -0.0066 0.27  
1343: 55 26 29  0   55 26 30  0             167580.5371  -0.0065  0.050  -0.0066 0.23  
1344: 55 27 29  0   55 25 30  0             167580.5371  -0.0065  0.050  -0.0066 0.23  
1345: 55 27 29  0   55 26 30  0             167580.5371  -0.0065  0.050  -0.0066 0.27  
1346: 17 16  2  0   16 16  1  0             167589.8618   0.0257  0.050               
1347: 54 25 29  0   54 24 30  0             167657.9037  -0.0278  0.050  -0.0278 0.27  
1348: 54 25 29  0   54 25 30  0             167657.9037  -0.0278  0.050  -0.0278 0.23  
1349: 54 26 29  0   54 24 30  0             167657.9037  -0.0278  0.050  -0.0278 0.23  
1350: 54 26 29  0   54 25 30  0             167657.9037  -0.0278  0.050  -0.0278 0.27  
1351: 53 24 29  0   53 23 30  0             167731.5757  -0.0022  0.050  -0.0023 0.27  
1352: 53 24 29  0   53 24 30  0             167731.5757  -0.0022  0.050  -0.0023 0.23  
1353: 53 25 29  0   53 23 30  0             167731.5757  -0.0022  0.050  -0.0023 0.23  
1354: 53 25 29  0   53 24 30  0             167731.5757  -0.0022  0.050  -0.0023 0.27  
1355: 52 23 29  0   52 22 30  0             167801.6262   0.0068  0.050   0.0068 0.27  
1356: 52 23 29  0   52 23 30  0             167801.6262   0.0068  0.050   0.0068 0.23  
1357: 52 24 29  0   52 22 30  0             167801.6262   0.0068  0.050   0.0068 0.23  
1358: 52 24 29  0   52 23 30  0             167801.6262   0.0068  0.050   0.0068 0.27  
1359: 51 22 29  0   51 21 30  0             167868.1735  -0.0149  0.050  -0.0150 0.27  
1360: 51 22 29  0   51 22 30  0             167868.1735  -0.0149  0.050  -0.0150 0.23  
1361: 51 23 29  0   51 21 30  0             167868.1735  -0.0149  0.050  -0.0150 0.23  
1362: 51 23 29  0   51 22 30  0             167868.1735  -0.0149  0.050  -0.0150 0.27  
1363: 50 21 29  0   50 20 30  0             167931.4007  -0.0136  0.050  -0.0137 0.27  
1364: 50 21 29  0   50 21 30  0             167931.4007  -0.0136  0.050  -0.0137 0.23  
1365: 50 22 29  0   50 20 30  0             167931.4007  -0.0136  0.050  -0.0137 0.23  
1366: 50 22 29  0   50 21 30  0             167931.4007  -0.0136  0.050  -0.0137 0.27  
1367: 17 13  5  0   16 13  4  0             167954.3562   0.0317  0.050               
1368: 49 20 29  0   49 19 30  0             167991.4008  -0.0222  0.050  -0.0223 0.27  
1369: 49 20 29  0   49 20 30  0             167991.4008  -0.0222  0.050  -0.0223 0.23  
1370: 49 21 29  0   49 19 30  0             167991.4008  -0.0222  0.050  -0.0223 0.23  
1371: 49 21 29  0   49 20 30  0             167991.4008  -0.0222  0.050  -0.0223 0.27  
1372: 48 19 29  0   48 18 30  0             168048.3168  -0.0203  0.050  -0.0203 0.27  
1373: 48 19 29  0   48 19 30  0             168048.3168  -0.0203  0.050  -0.0203 0.23  
1374: 48 20 29  0   48 18 30  0             168048.3168  -0.0203  0.050  -0.0203 0.23  
1375: 48 20 29  0   48 19 30  0             168048.3168  -0.0203  0.050  -0.0203 0.27  
1376: 47 18 29  0   47 17 30  0             168102.2536  -0.0222  0.050  -0.0222 0.27  
1377: 47 18 29  0   47 18 30  0             168102.2536  -0.0222  0.050  -0.0222 0.23  
1378: 47 19 29  0   47 17 30  0             168102.2536  -0.0222  0.050  -0.0222 0.23  
1379: 47 19 29  0   47 18 30  0             168102.2536  -0.0222  0.050  -0.0222 0.27  
1380: 46 17 29  0   46 16 30  0             168153.3475  -0.0080  0.050  -0.0081 0.27  
1381: 46 17 29  0   46 17 30  0             168153.3475  -0.0080  0.050  -0.0081 0.23  
1382: 46 18 29  0   46 16 30  0             168153.3475  -0.0080  0.050  -0.0081 0.23  
1383: 46 18 29  0   46 17 30  0             168153.3475  -0.0080  0.050  -0.0081 0.27  
1384: 45 16 29  0   45 15 30  0             168201.7234   0.0340  0.050   0.0340 0.27  
1385: 45 16 29  0   45 16 30  0             168201.7234   0.0340  0.050   0.0340 0.23  
1386: 45 17 29  0   45 15 30  0             168201.7234   0.0340  0.050   0.0340 0.23  
1387: 45 17 29  0   45 16 30  0             168201.7234   0.0340  0.050   0.0340 0.27  
1388: 44 15 29  0   44 14 30  0             168247.3608  -0.0267  0.050  -0.0267 0.27  
1389: 44 15 29  0   44 15 30  0             168247.3608  -0.0267  0.050  -0.0267 0.23  
1390: 44 16 29  0   44 14 30  0             168247.3608  -0.0267  0.050  -0.0267 0.23  
1391: 44 16 29  0   44 15 30  0             168247.3608  -0.0267  0.050  -0.0267 0.27  
1392: 43 14 29  0   43 13 30  0             168290.5662   0.0089  0.050   0.0089 0.27  
1393: 43 14 29  0   43 14 30  0             168290.5662   0.0089  0.050   0.0089 0.23  
1394: 43 15 29  0   43 13 30  0             168290.5662   0.0089  0.050   0.0089 0.23  
1395: 43 15 29  0   43 14 30  0             168290.5662   0.0089  0.050   0.0089 0.27  
1396: 42 13 29  0   42 12 30  0             168331.2683  -0.0348  0.050  -0.0349 0.27  
1397: 42 13 29  0   42 13 30  0             168331.2683  -0.0348  0.050  -0.0349 0.23  
1398: 42 14 29  0   42 12 30  0             168331.2683  -0.0348  0.050  -0.0349 0.23  
1399: 42 14 29  0   42 13 30  0             168331.2683  -0.0348  0.050  -0.0349 0.27  
1400: 41 12 29  0   41 11 30  0             168369.7234  -0.0034  0.050  -0.0035 0.27  
1401: 41 12 29  0   41 12 30  0             168369.7234  -0.0034  0.050  -0.0035 0.23  
1402: 41 13 29  0   41 11 30  0             168369.7234  -0.0034  0.050  -0.0035 0.23  
1403: 41 13 29  0   41 12 30  0             168369.7234  -0.0034  0.050  -0.0035 0.27  
1404: 40 11 29  0   40 10 30  0             168405.9329   0.0055  0.050   0.0056 0.27  
1405: 40 11 29  0   40 11 30  0             168405.9329   0.0055  0.050   0.0056 0.23  
1406: 40 12 29  0   40 10 30  0             168405.9329   0.0055  0.050   0.0056 0.23  
1407: 40 12 29  0   40 11 30  0             168405.9329   0.0055  0.050   0.0056 0.27  
1408: 38  9 29  0   38  8 30  0             168472.0205  -0.0203  0.050  -0.0203 0.27  
1409: 38  9 29  0   38  9 30  0             168472.0205  -0.0203  0.050  -0.0203 0.23  
1410: 38 10 29  0   38  8 30  0             168472.0205  -0.0203  0.050  -0.0203 0.23  
1411: 38 10 29  0   38  9 30  0             168472.0205  -0.0203  0.050  -0.0203 0.27  
1412: 37  8 29  0   37  7 30  0             168502.1376  -0.0007  0.050  -0.0008 0.27  
1413: 37  8 29  0   37  8 30  0             168502.1376  -0.0007  0.050  -0.0008 0.23  
1414: 37  9 29  0   37  7 30  0             168502.1376  -0.0007  0.050  -0.0008 0.23  
1415: 37  9 29  0   37  8 30  0             168502.1376  -0.0007  0.050  -0.0008 0.27  
1416: 36  7 29  0   36  6 30  0             168530.3881   0.0063  0.050   0.0063 0.27  
1417: 36  7 29  0   36  7 30  0             168530.3881   0.0063  0.050   0.0063 0.23  
1418: 36  8 29  0   36  6 30  0             168530.3881   0.0063  0.050   0.0063 0.23  
1419: 36  8 29  0   36  7 30  0             168530.3881   0.0063  0.050   0.0063 0.27  
1420: 35  6 29  0   35  5 30  0             168556.8526  -0.0044  0.050  -0.0044 0.27  
1421: 35  6 29  0   35  6 30  0             168556.8526  -0.0044  0.050  -0.0044 0.23  
1422: 35  7 29  0   35  5 30  0             168556.8526  -0.0044  0.050  -0.0044 0.23  
1423: 35  7 29  0   35  6 30  0             168556.8526  -0.0044  0.050  -0.0044 0.27  
1424: 34  5 29  0   34  4 30  0             168581.6294  -0.0180  0.050  -0.0181 0.27  
1425: 34  5 29  0   34  5 30  0             168581.6294  -0.0180  0.050  -0.0181 0.23  
1426: 34  6 29  0   34  4 30  0             168581.6294  -0.0180  0.050  -0.0181 0.23  
1427: 34  6 29  0   34  5 30  0             168581.6294  -0.0180  0.050  -0.0181 0.27  
1428: 33  4 29  0   33  3 30  0             168604.7803  -0.0537  0.050  -0.0537 0.27  
1429: 33  4 29  0   33  4 30  0             168604.7803  -0.0537  0.050  -0.0537 0.23  
1430: 33  5 29  0   33  3 30  0             168604.7803  -0.0537  0.050  -0.0537 0.23  
1431: 33  5 29  0   33  4 30  0             168604.7803  -0.0537  0.050  -0.0537 0.27  
1432: 29  0 29  0   28  0 28  0             168614.2494  -0.0109  0.050  -0.0110 0.25  
1433: 29  0 29  0   28  1 28  0             168614.2494  -0.0109  0.050  -0.0110 0.25  
1434: 29  1 29  0   28  0 28  0             168614.2494  -0.0109  0.050  -0.0110 0.25  
1435: 29  1 29  0   28  1 28  0             168614.2494  -0.0109  0.050  -0.0110 0.25  
1436: 28  1 27  0   27  1 26  0             168616.3635  -0.0094  0.050  -0.0095 0.25  
1437: 28  1 27  0   27  2 26  0             168616.3635  -0.0094  0.050  -0.0095 0.25  
1438: 28  2 27  0   27  1 26  0             168616.3635  -0.0094  0.050  -0.0095 0.25  
1439: 28  2 27  0   27  2 26  0             168616.3635  -0.0094  0.050  -0.0095 0.25  
1440: 27  2 25  0   26  2 24  0             168618.2921  -0.0319  0.050  -0.0319 0.25  
1441: 27  2 25  0   26  3 24  0             168618.2921  -0.0319  0.050  -0.0319 0.25  
1442: 27  3 25  0   26  2 24  0             168618.2921  -0.0319  0.050  -0.0319 0.25  
1443: 27  3 25  0   26  3 24  0             168618.2921  -0.0319  0.050  -0.0319 0.25  
1444: 26  3 23  0   25  3 22  0             168620.2846  -0.0089  0.050  -0.0089 0.25  
1445: 26  3 23  0   25  4 22  0             168620.2846  -0.0089  0.050  -0.0089 0.25  
1446: 26  4 23  0   25  3 22  0             168620.2846  -0.0089  0.050  -0.0089 0.25  
1447: 26  4 23  0   25  4 22  0             168620.2846  -0.0089  0.050  -0.0089 0.25  
1448: 25  4 21  0   24  4 20  0             168622.5547  -0.0086  0.050  -0.0086 0.25  
1449: 25  4 21  0   24  5 20  0             168622.5547  -0.0086  0.050  -0.0086 0.25  
1450: 25  5 21  0   24  4 20  0             168622.5547  -0.0086  0.050  -0.0086 0.25  
1451: 25  5 21  0   24  5 20  0             168622.5547  -0.0086  0.050  -0.0086 0.25  
1452: 24  5 19  0   23  5 18  0             168625.6029  -0.0120  0.050  -0.0121 0.26  
1453: 24  5 19  0   23  6 18  0             168625.6029  -0.0120  0.050  -0.0121 0.24  
1454: 24  6 19  0   23  5 18  0             168625.6029  -0.0120  0.050  -0.0121 0.24  
1455: 24  6 19  0   23  6 18  0             168625.6029  -0.0120  0.050  -0.0121 0.26  
1456: 23  6 17  0   22  6 16  0             168630.3320  -0.0109  0.050  -0.0110 0.26  
1457: 23  6 17  0   22  7 16  0             168630.3320  -0.0109  0.050  -0.0110 0.24  
1458: 23  7 17  0   22  6 16  0             168630.3320  -0.0109  0.050  -0.0110 0.24  
1459: 23  7 17  0   22  7 16  0             168630.3320  -0.0109  0.050  -0.0110 0.26  
1460: 22  7 15  0   21  7 14  0             168638.5380  -0.0198  0.050  -0.0198 0.26  
1461: 22  7 15  0   21  8 14  0             168638.5380  -0.0198  0.050  -0.0198 0.24  
1462: 22  8 15  0   21  7 14  0             168638.5380  -0.0198  0.050  -0.0198 0.24  
1463: 22  8 15  0   21  8 14  0             168638.5380  -0.0198  0.050  -0.0198 0.26  
1464: 31  2 29  0   31  1 30  0             168646.6867  -0.0198  0.050  -0.0198 0.26  
1465: 31  2 29  0   31  2 30  0             168646.6867  -0.0198  0.050  -0.0198 0.24  
1466: 31  3 29  0   31  1 30  0             168646.6867  -0.0198  0.050  -0.0198 0.24  
1467: 31  3 29  0   31  2 30  0             168646.6867  -0.0198  0.050  -0.0198 0.26  
1468: 21  8 13  0   20  8 12  0             168654.3465   0.0470  0.050   0.0471 0.26  
1469: 21  8 13  0   20  9 12  0             168654.3465   0.0470  0.050   0.0471 0.24  
1470: 21  9 13  0   20  8 12  0             168654.3465   0.0470  0.050   0.0471 0.24  
1471: 21  9 13  0   20  9 12  0             168654.3465   0.0470  0.050   0.0471 0.26  
1472: 20  9 11  0   19  9 10  0             168687.7938   0.0253  0.050   0.0262 0.27  
1473: 20  9 11  0   19 10 10  0             168687.7938   0.0270  0.050   0.0262 0.23  
1474: 20 10 11  0   19  9 10  0             168687.7938   0.0252  0.050   0.0262 0.23  
1475: 20 10 11  0   19 10 10  0             168687.7938   0.0269  0.050   0.0262 0.27  
1476: 18 11  7  0   17 12  6  0             168950.6856   0.0110  0.050               
1477: 18 12  7  0   17 12  6  0             168967.7971   0.0054  0.050               
1478: 18 11  7  0   17 11  6  0             169086.3466  -0.0043  0.050               
1479: 18 12  7  0   17 11  6  0             169103.4705   0.0023  0.050               
1480: 17 15  3  0   16 15  2  0             169308.5350   0.0130  0.050               
1481: 13 11  3  0   12  9  4  0             169586.3662   0.0000  0.050               
1482: 17 14  4  0   16 14  3  0             170020.0166  -0.0276  0.050               
1483: 17 15  2  0   16 15  1  0             170382.4007   0.0176  0.050               
1484: 14 12  2  0   13 10  3  0             171123.8385  -0.0050  0.050               
1485: 72 42 30  0   72 41 31  0             171513.6927  -0.0004  0.050  -0.0005 0.28  
1486: 72 42 30  0   72 42 31  0             171513.6927  -0.0004  0.050  -0.0005 0.22  
1487: 72 43 30  0   72 41 31  0             171513.6927  -0.0004  0.050  -0.0005 0.22  
1488: 72 43 30  0   72 42 31  0             171513.6927  -0.0004  0.050  -0.0005 0.28  
1489: 71 41 30  0   71 40 31  0             171665.2994   0.0540  0.050   0.0541 0.28  
1490: 71 41 30  0   71 41 31  0             171665.2994   0.0540  0.050   0.0541 0.22  
1491: 71 42 30  0   71 40 31  0             171665.2994   0.0540  0.050   0.0541 0.22  
1492: 71 42 30  0   71 41 31  0             171665.2994   0.0540  0.050   0.0541 0.28  
1493: 70 40 30  0   70 39 31  0             171810.7400   0.0005  0.050   0.0005 0.28  
1494: 70 40 30  0   70 40 31  0             171810.7400   0.0005  0.050   0.0005 0.22  
1495: 70 41 30  0   70 39 31  0             171810.7400   0.0005  0.050   0.0005 0.22  
1496: 70 41 30  0   70 40 31  0             171810.7400   0.0005  0.050   0.0005 0.28  
1497: 16 13  4  0   15 12  3  0             171856.5848   0.0129  0.050               
1498: 17 12  5  0   16 12  4  0             171916.0168  -0.0053  0.050               
1499: 69 39 30  0   69 38 31  0             171950.3431  -0.0273  0.050  -0.0273 0.28  
1500: 69 39 30  0   69 39 31  0             171950.3431  -0.0273  0.050  -0.0273 0.22  
1501: 69 40 30  0   69 38 31  0             171950.3431  -0.0273  0.050  -0.0273 0.22  
1502: 69 40 30  0   69 39 31  0             171950.3431  -0.0273  0.050  -0.0273 0.28  
1503: 68 38 30  0   68 37 31  0             172084.3084  -0.0189  0.050  -0.0189 0.28  
1504: 68 38 30  0   68 38 31  0             172084.3084  -0.0189  0.050  -0.0189 0.22  
1505: 68 39 30  0   68 37 31  0             172084.3084  -0.0189  0.050  -0.0189 0.22  
1506: 68 39 30  0   68 38 31  0             172084.3084  -0.0189  0.050  -0.0189 0.28  
1507: 66 36 30  0   66 35 31  0             172335.9480   0.0010  0.050   0.0011 0.28  
1508: 66 36 30  0   66 36 31  0             172335.9480   0.0010  0.050   0.0011 0.22  
1509: 66 37 30  0   66 35 31  0             172335.9480   0.0010  0.050   0.0011 0.22  
1510: 66 37 30  0   66 36 31  0             172335.9480   0.0010  0.050   0.0011 0.28  
1511: 65 35 30  0   65 34 31  0             172453.8829  -0.0774  0.050  -0.0775 0.28  
1512: 65 35 30  0   65 35 31  0             172453.8829  -0.0774  0.050  -0.0775 0.22  
1513: 65 36 30  0   65 34 31  0             172453.8829  -0.0774  0.050  -0.0775 0.22  
1514: 65 36 30  0   65 35 31  0             172453.8829  -0.0774  0.050  -0.0775 0.28  
1515: 64 34 30  0   64 33 31  0             172567.0175   0.0155  0.050   0.0155 0.28  
1516: 64 34 30  0   64 34 31  0             172567.0175   0.0155  0.050   0.0155 0.22  
1517: 64 35 30  0   64 33 31  0             172567.0175   0.0155  0.050   0.0155 0.22  
1518: 64 35 30  0   64 34 31  0             172567.0175   0.0155  0.050   0.0155 0.28  
1519: 63 33 30  0   63 32 31  0             172675.2167  -0.0180  0.050  -0.0180 0.28  
1520: 63 33 30  0   63 33 31  0             172675.2167  -0.0180  0.050  -0.0180 0.22  
1521: 63 34 30  0   63 32 31  0             172675.2167  -0.0180  0.050  -0.0180 0.22  
1522: 63 34 30  0   63 33 31  0             172675.2167  -0.0180  0.050  -0.0180 0.28  
1523: 62 32 30  0   62 31 31  0             172778.8416   0.0243  0.050   0.0244 0.28  
1524: 62 32 30  0   62 32 31  0             172778.8416   0.0243  0.050   0.0244 0.22  
1525: 62 33 30  0   62 31 31  0             172778.8416   0.0243  0.050   0.0244 0.22  
1526: 62 33 30  0   62 32 31  0             172778.8416   0.0243  0.050   0.0244 0.28  
1527: 61 31 30  0   61 30 31  0             172877.9153   0.0114  0.050   0.0114 0.28  
1528: 61 31 30  0   61 31 31  0             172877.9153   0.0114  0.050   0.0114 0.22  
1529: 61 32 30  0   61 30 31  0             172877.9153   0.0114  0.050   0.0114 0.22  
1530: 61 32 30  0   61 31 31  0             172877.9153   0.0114  0.050   0.0114 0.28  
1531: 60 30 30  0   60 29 31  0             172972.6149  -0.0298  0.050  -0.0299 0.28  
1532: 60 30 30  0   60 30 31  0             172972.6149  -0.0298  0.050  -0.0299 0.22  
1533: 60 31 30  0   60 29 31  0             172972.6149  -0.0298  0.050  -0.0299 0.22  
1534: 60 31 30  0   60 30 31  0             172972.6149  -0.0298  0.050  -0.0299 0.28  
1535: 59 29 30  0   59 28 31  0             173063.1477  -0.0381  0.050  -0.0382 0.27  
1536: 59 29 30  0   59 29 31  0             173063.1477  -0.0381  0.050  -0.0382 0.23  
1537: 59 30 30  0   59 28 31  0             173063.1477  -0.0381  0.050  -0.0382 0.23  
1538: 59 30 30  0   59 29 31  0             173063.1477  -0.0381  0.050  -0.0382 0.27  
1539: 58 28 30  0   58 27 31  0             173149.6422  -0.0273  0.050  -0.0274 0.27  
1540: 58 28 30  0   58 28 31  0             173149.6422  -0.0273  0.050  -0.0274 0.23  
1541: 58 29 30  0   58 27 31  0             173149.6422  -0.0273  0.050  -0.0274 0.23  
1542: 58 29 30  0   58 28 31  0             173149.6422  -0.0273  0.050  -0.0274 0.27  
1543: 57 27 30  0   57 26 31  0             173232.2110  -0.0231  0.050  -0.0232 0.27  
1544: 57 27 30  0   57 27 31  0             173232.2110  -0.0231  0.050  -0.0232 0.23  
1545: 57 28 30  0   57 26 31  0             173232.2110  -0.0231  0.050  -0.0232 0.23  
1546: 57 28 30  0   57 27 31  0             173232.2110  -0.0231  0.050  -0.0232 0.27  
1547: 15 14  2  0   14 13  1  0             173302.5362   0.0072  0.050               
1548: 56 26 30  0   56 25 31  0             173311.0048  -0.0098  0.050  -0.0098 0.27  
1549: 56 26 30  0   56 26 31  0             173311.0048  -0.0098  0.050  -0.0098 0.23  
1550: 56 27 30  0   56 25 31  0             173311.0048  -0.0098  0.050  -0.0098 0.23  
1551: 56 27 30  0   56 26 31  0             173311.0048  -0.0098  0.050  -0.0098 0.27  
1552: 17 13  5  0   16 12  4  0             173377.3926  -0.0144  0.050               
1553: 55 25 30  0   55 24 31  0             173386.1148  -0.0276  0.050  -0.0276 0.27  
1554: 55 25 30  0   55 25 31  0             173386.1148  -0.0276  0.050  -0.0276 0.23  
1555: 55 26 30  0   55 24 31  0             173386.1148  -0.0276  0.050  -0.0276 0.23  
1556: 55 26 30  0   55 25 31  0             173386.1148  -0.0276  0.050  -0.0276 0.27  
1557: 54 24 30  0   54 23 31  0             173457.7069  -0.0384  0.050  -0.0384 0.27  
1558: 54 24 30  0   54 24 31  0             173457.7069  -0.0384  0.050  -0.0384 0.23  
1559: 54 25 30  0   54 23 31  0             173457.7069  -0.0384  0.050  -0.0384 0.23  
1560: 54 25 30  0   54 24 31  0             173457.7069  -0.0384  0.050  -0.0384 0.27  
1561: 53 23 30  0   53 22 31  0             173525.9563   0.0081  0.050   0.0081 0.27  
1562: 53 23 30  0   53 23 31  0             173525.9563   0.0081  0.050   0.0081 0.23  
1563: 53 24 30  0   53 22 31  0             173525.9563   0.0081  0.050   0.0081 0.23  
1564: 53 24 30  0   53 23 31  0             173525.9563   0.0081  0.050   0.0081 0.27  
1565: 14 11  3  0   13  9  4  0             173545.4053   0.0131  0.050               
1566: 13 10  4  0   12  8  5  0             173572.4327  -0.0283  0.050               
1567: 52 22 30  0   52 21 31  0             173590.8538  -0.0188  0.050  -0.0188 0.27  
1568: 52 22 30  0   52 22 31  0             173590.8538  -0.0188  0.050  -0.0188 0.23  
1569: 52 23 30  0   52 21 31  0             173590.8538  -0.0188  0.050  -0.0188 0.23  
1570: 52 23 30  0   52 22 31  0             173590.8538  -0.0188  0.050  -0.0188 0.27  
1571: 51 21 30  0   51 20 31  0             173652.6607   0.0236  0.050   0.0237 0.27  
1572: 51 21 30  0   51 21 31  0             173652.6607   0.0236  0.050   0.0237 0.23  
1573: 51 22 30  0   51 20 31  0             173652.6607   0.0236  0.050   0.0237 0.23  
1574: 51 22 30  0   51 21 31  0             173652.6607   0.0236  0.050   0.0237 0.27  
1575: 50 20 30  0   50 19 31  0             173711.3282  -0.0286  0.050  -0.0286 0.27  
1576: 50 20 30  0   50 20 31  0             173711.3282  -0.0286  0.050  -0.0286 0.23  
1577: 50 21 30  0   50 19 31  0             173711.3282  -0.0286  0.050  -0.0286 0.23  
1578: 50 21 30  0   50 20 31  0             173711.3282  -0.0286  0.050  -0.0286 0.27  
1579: 49 19 30  0   49 18 31  0             173767.1225  -0.0222  0.050  -0.0222 0.27  
1580: 49 19 30  0   49 19 31  0             173767.1225  -0.0222  0.050  -0.0222 0.23  
1581: 49 20 30  0   49 18 31  0             173767.1225  -0.0222  0.050  -0.0222 0.23  
1582: 49 20 30  0   49 19 31  0             173767.1225  -0.0222  0.050  -0.0222 0.27  
1583: 48 18 30  0   48 17 31  0             173820.1155   0.0051  0.050   0.0052 0.27  
1584: 48 18 30  0   48 18 31  0             173820.1155   0.0051  0.050   0.0052 0.23  
1585: 48 19 30  0   48 17 31  0             173820.1155   0.0051  0.050   0.0052 0.23  
1586: 48 19 30  0   48 18 31  0             173820.1155   0.0051  0.050   0.0052 0.27  
1587: 47 17 30  0   47 16 31  0             173870.3619   0.0012  0.050   0.0012 0.27  
1588: 47 17 30  0   47 17 31  0             173870.3619   0.0012  0.050   0.0012 0.23  
1589: 47 18 30  0   47 16 31  0             173870.3619   0.0012  0.050   0.0012 0.23  
1590: 47 18 30  0   47 17 31  0             173870.3619   0.0012  0.050   0.0012 0.27  
1591: 15 14  1  0   14 13  2  0             173896.8647   0.0149  0.050               
1592: 46 16 30  0   46 15 31  0             173917.9887  -0.0112  0.050  -0.0112 0.27  
1593: 46 16 30  0   46 16 31  0             173917.9887  -0.0112  0.050  -0.0112 0.23  
1594: 46 17 30  0   46 15 31  0             173917.9887  -0.0112  0.050  -0.0112 0.23  
1595: 46 17 30  0   46 16 31  0             173917.9887  -0.0112  0.050  -0.0112 0.27  
1596: 45 15 30  0   45 14 31  0             173963.1335   0.0039  0.050   0.0040 0.27  
1597: 45 15 30  0   45 15 31  0             173963.1335   0.0039  0.050   0.0040 0.23  
1598: 45 16 30  0   45 14 31  0             173963.1335   0.0039  0.050   0.0040 0.23  
1599: 45 16 30  0   45 15 31  0             173963.1335   0.0039  0.050   0.0040 0.27  
1600: 44 14 30  0   44 13 31  0             174005.8126  -0.0361  0.050  -0.0361 0.27  
1601: 44 14 30  0   44 14 31  0             174005.8126  -0.0361  0.050  -0.0361 0.23  
1602: 44 15 30  0   44 13 31  0             174005.8126  -0.0361  0.050  -0.0361 0.23  
1603: 44 15 30  0   44 14 31  0             174005.8126  -0.0361  0.050  -0.0361 0.27  
1604: 43 13 30  0   43 12 31  0             174046.2241  -0.0295  0.050  -0.0296 0.27  
1605: 43 13 30  0   43 13 31  0             174046.2241  -0.0295  0.050  -0.0296 0.23  
1606: 43 14 30  0   43 12 31  0             174046.2241  -0.0295  0.050  -0.0296 0.23  
1607: 43 14 30  0   43 13 31  0             174046.2241  -0.0295  0.050  -0.0296 0.27  
1608: 42 12 30  0   42 11 31  0             174084.4450   0.0065  0.050   0.0066 0.27  
1609: 42 12 30  0   42 12 31  0             174084.4450   0.0065  0.050   0.0066 0.23  
1610: 42 13 30  0   42 11 31  0             174084.4450   0.0065  0.050   0.0066 0.23  
1611: 42 13 30  0   42 12 31  0             174084.4450   0.0065  0.050   0.0066 0.27  
1612: 41 11 30  0   41 10 31  0             174120.4871  -0.0073  0.050  -0.0074 0.27  
1613: 41 11 30  0   41 11 31  0             174120.4871  -0.0073  0.050  -0.0074 0.23  
1614: 41 12 30  0   41 10 31  0             174120.4871  -0.0073  0.050  -0.0074 0.23  
1615: 41 12 30  0   41 11 31  0             174120.4871  -0.0073  0.050  -0.0074 0.27  
1616: 40 10 30  0   40  9 31  0             174154.5073  -0.0034  0.050  -0.0035 0.27  
1617: 40 10 30  0   40 10 31  0             174154.5073  -0.0034  0.050  -0.0035 0.23  
1618: 40 11 30  0   40  9 31  0             174154.5073  -0.0034  0.050  -0.0035 0.23  
1619: 40 11 30  0   40 10 31  0             174154.5073  -0.0034  0.050  -0.0035 0.27  
1620: 39  9 30  0   39  8 31  0             174186.5884   0.0144  0.050   0.0144 0.27  
1621: 39  9 30  0   39  9 31  0             174186.5884   0.0144  0.050   0.0144 0.23  
1622: 39 10 30  0   39  8 31  0             174186.5884   0.0144  0.050   0.0144 0.23  
1623: 39 10 30  0   39  9 31  0             174186.5884   0.0144  0.050   0.0144 0.27  
1624: 38  8 30  0   38  7 31  0             174216.7526  -0.0158  0.050  -0.0159 0.27  
1625: 38  8 30  0   38  8 31  0             174216.7526  -0.0158  0.050  -0.0159 0.23  
1626: 38  9 30  0   38  7 31  0             174216.7526  -0.0158  0.050  -0.0159 0.23  
1627: 38  9 30  0   38  8 31  0             174216.7526  -0.0158  0.050  -0.0159 0.27  
1628: 37  7 30  0   37  6 31  0             174245.1871   0.0108  0.050   0.0108 0.27  
1629: 37  7 30  0   37  7 31  0             174245.1871   0.0108  0.050   0.0108 0.23  
1630: 37  8 30  0   37  6 31  0             174245.1871   0.0108  0.050   0.0108 0.23  
1631: 37  8 30  0   37  7 31  0             174245.1871   0.0108  0.050   0.0108 0.27  
1632: 36  6 30  0   36  5 31  0             174271.8591  -0.0178  0.050  -0.0179 0.27  
1633: 36  6 30  0   36  6 31  0             174271.8591  -0.0178  0.050  -0.0179 0.23  
1634: 36  7 30  0   36  5 31  0             174271.8591  -0.0178  0.050  -0.0179 0.23  
1635: 36  7 30  0   36  6 31  0             174271.8591  -0.0178  0.050  -0.0179 0.27  
1636: 35  5 30  0   35  4 31  0             174296.9499   0.0017  0.050   0.0017 0.27  
1637: 35  5 30  0   35  5 31  0             174296.9499   0.0017  0.050   0.0017 0.23  
1638: 35  6 30  0   35  4 31  0             174296.9499   0.0017  0.050   0.0017 0.23  
1639: 35  6 30  0   35  5 31  0             174296.9499   0.0017  0.050   0.0017 0.27  
1640: 34  4 30  0   34  3 31  0             174320.4469  -0.0180  0.050  -0.0180 0.27  
1641: 34  4 30  0   34  4 31  0             174320.4469  -0.0180  0.050  -0.0180 0.23  
1642: 34  5 30  0   34  3 31  0             174320.4469  -0.0180  0.050  -0.0180 0.23  
1643: 34  5 30  0   34  4 31  0             174320.4469  -0.0180  0.050  -0.0180 0.27  
1644: 30  0 30  0   29  0 29  0             174329.1792  -0.0239  0.050  -0.0240 0.25  
1645: 30  0 30  0   29  1 29  0             174329.1792  -0.0239  0.050  -0.0240 0.25  
1646: 30  1 30  0   29  0 29  0             174329.1792  -0.0239  0.050  -0.0240 0.25  
1647: 30  1 30  0   29  1 29  0             174329.1792  -0.0239  0.050  -0.0240 0.25  
1648: 29  1 28  0   28  1 27  0             174331.2729  -0.0305  0.050  -0.0306 0.25  
1649: 29  1 28  0   28  2 27  0             174331.2729  -0.0305  0.050  -0.0306 0.25  
1650: 29  2 28  0   28  1 27  0             174331.2729  -0.0305  0.050  -0.0306 0.25  
1651: 29  2 28  0   28  2 27  0             174331.2729  -0.0305  0.050  -0.0306 0.25  
1652: 28  2 26  0   27  2 25  0             174333.1949  -0.0280  0.050  -0.0281 0.25  
1653: 28  2 26  0   27  3 25  0             174333.1949  -0.0280  0.050  -0.0281 0.25  
1654: 28  3 26  0   27  2 25  0             174333.1949  -0.0280  0.050  -0.0281 0.25  
1655: 28  3 26  0   27  3 25  0             174333.1949  -0.0280  0.050  -0.0281 0.25  
1656: 27  3 24  0   26  3 23  0             174335.0996  -0.0293  0.050  -0.0293 0.25  
1657: 27  3 24  0   26  4 23  0             174335.0996  -0.0293  0.050  -0.0293 0.25  
1658: 27  4 24  0   26  3 23  0             174335.0996  -0.0293  0.050  -0.0293 0.25  
1659: 27  4 24  0   26  4 23  0             174335.0996  -0.0293  0.050  -0.0293 0.25  
1660: 26  4 22  0   25  4 21  0             174337.2429  -0.0324  0.050  -0.0324 0.25  
1661: 26  4 22  0   25  5 21  0             174337.2429  -0.0324  0.050  -0.0324 0.25  
1662: 26  5 22  0   25  4 21  0             174337.2429  -0.0324  0.050  -0.0324 0.25  
1663: 26  5 22  0   25  5 21  0             174337.2429  -0.0324  0.050  -0.0324 0.25  
1664: 25  5 20  0   24  5 19  0             174340.0563  -0.0256  0.050  -0.0256 0.25  
1665: 25  5 20  0   24  6 19  0             174340.0563  -0.0256  0.050  -0.0256 0.25  
1666: 25  6 20  0   24  5 19  0             174340.0563  -0.0256  0.050  -0.0256 0.25  
1667: 25  6 20  0   24  6 19  0             174340.0563  -0.0256  0.050  -0.0256 0.25  
1668: 33  3 30  0   33  2 31  0             174342.5191   0.0188  0.050   0.0188 0.26  
1669: 33  3 30  0   33  3 31  0             174342.5191   0.0188  0.050   0.0188 0.24  
1670: 33  4 30  0   33  2 31  0             174342.5191   0.0188  0.050   0.0188 0.24  
1671: 33  4 30  0   33  3 31  0             174342.5191   0.0188  0.050   0.0188 0.26  
1672: 24  6 18  0   23  6 17  0             174344.2758  -0.0233  0.050  -0.0234 0.26  
1673: 24  6 18  0   23  7 17  0             174344.2758  -0.0233  0.050  -0.0234 0.24  
1674: 24  7 18  0   23  6 17  0             174344.2758  -0.0233  0.050  -0.0234 0.24  
1675: 24  7 18  0   23  7 17  0             174344.2758  -0.0233  0.050  -0.0234 0.26  
1676: 23  7 16  0   22  7 15  0             174351.3691  -0.0142  0.050  -0.0142 0.26  
1677: 23  7 16  0   22  8 15  0             174351.3691  -0.0142  0.050  -0.0142 0.24  
1678: 23  8 16  0   22  7 15  0             174351.3691  -0.0142  0.050  -0.0142 0.24  
1679: 23  8 16  0   22  8 15  0             174351.3691  -0.0142  0.050  -0.0142 0.26  
1680: 32  2 30  0   32  1 31  0             174363.0803  -0.0448  0.050  -0.0448 0.27  
1681: 32  2 30  0   32  2 31  0             174363.0803  -0.0448  0.050  -0.0448 0.23  
1682: 32  3 30  0   32  1 31  0             174363.0803  -0.0448  0.050  -0.0448 0.23  
1683: 32  3 30  0   32  2 31  0             174363.0803  -0.0448  0.050  -0.0448 0.27  
1684: 22  8 14  0   21  8 13  0             174364.4200  -0.0002  0.050  -0.0003 0.26  
1685: 22  8 14  0   21  9 13  0             174364.4200  -0.0002  0.050  -0.0003 0.24  
1686: 22  9 14  0   21  8 13  0             174364.4200  -0.0002  0.050  -0.0003 0.24  
1687: 22  9 14  0   21  9 13  0             174364.4200  -0.0002  0.050  -0.0003 0.26  
1688: 18 12  6  0   17 13  5  0             174380.4132   0.0388  0.050               
1689: 31  1 30  0   31  1 31  0             174382.3941  -0.0139  0.050  -0.0139 0.50  
1690: 31  2 30  0   31  0 31  0             174382.3941  -0.0139  0.050  -0.0139 0.50  
1691: 21  9 12  0   20  9 11  0             174390.6731  -0.0232  0.050  -0.0232 0.26  
1692: 21  9 12  0   20 10 11  0             174390.6731  -0.0231  0.050  -0.0232 0.24  
1693: 21 10 12  0   20  9 11  0             174390.6731  -0.0232  0.050  -0.0232 0.24  
1694: 21 10 12  0   20 10 11  0             174390.6731  -0.0231  0.050  -0.0232 0.26  
1695: 20 10 10  0   19 10  9  0             174450.1495  -0.0158  0.050   0.0144 0.27  
1696: 20 10 10  0   19 11  9  0             174450.1495   0.0499  0.050   0.0144 0.23  
1697: 20 11 10  0   19 10  9  0             174450.1495  -0.0210  0.050   0.0144 0.23  
1698: 20 11 10  0   19 11  9  0             174450.1495   0.0447  0.050   0.0144 0.27  
1699: 15 13  2  0   14 12  3  0             174557.7875  -0.0012  0.050               
1700: 19 12  8  0   18 12  7  0             174603.7660  -0.0571  0.050               
1701: 19 11  8  0   18 11  7  0             174619.1371   0.0240  0.050               
1702: 17 14  3  0   16 14  2  0             175408.0048  -0.0176  0.050               
1703: 15 15  1  0   14 14  0  0             175639.5456  -0.0006  0.050               
1704: 15 15  0  0   14 14  1  0             175658.7961   0.0109  0.050               
1705: 82 51 31  0   82 50 32  0             175721.1523  -0.0199  0.050  -0.0199 0.29  
1706: 82 51 31  0   82 51 32  0             175721.1523  -0.0199  0.050  -0.0199 0.21  
1707: 82 52 31  0   82 50 32  0             175721.1523  -0.0199  0.050  -0.0199 0.21  
1708: 82 52 31  0   82 51 32  0             175721.1523  -0.0199  0.050  -0.0199 0.29  
1709: 18 12  6  0   17 12  5  0             175841.7679   0.0085  0.050               
1710: 18 13  6  0   17 12  5  0             176103.3396   0.0042  0.050               
1711: 80 49 31  0   80 48 32  0             176122.2295  -0.0351  0.050  -0.0352 0.28  
1712: 80 49 31  0   80 49 32  0             176122.2295  -0.0351  0.050  -0.0352 0.22  
1713: 80 50 31  0   80 48 32  0             176122.2295  -0.0351  0.050  -0.0352 0.22  
1714: 80 50 31  0   80 49 32  0             176122.2295  -0.0351  0.050  -0.0352 0.28  
1715: 79 48 31  0   79 47 32  0             176311.8379   0.0218  0.050   0.0218 0.28  
1716: 79 48 31  0   79 48 32  0             176311.8379   0.0218  0.050   0.0218 0.22  
1717: 79 49 31  0   79 47 32  0             176311.8379   0.0218  0.050   0.0218 0.22  
1718: 79 49 31  0   79 48 32  0             176311.8379   0.0218  0.050   0.0218 0.28  
1719: 78 47 31  0   78 46 32  0             176494.3148  -0.0269  0.050  -0.0269 0.28  
1720: 78 47 31  0   78 47 32  0             176494.3148  -0.0269  0.050  -0.0269 0.22  
1721: 78 48 31  0   78 46 32  0             176494.3148  -0.0269  0.050  -0.0269 0.22  
1722: 78 48 31  0   78 47 32  0             176494.3148  -0.0269  0.050  -0.0269 0.28  
1723: 18 13  5  0   17 14  4  0             176551.1603  -0.0107  0.050               
1724: 77 46 31  0   77 45 32  0             176670.0185  -0.0415  0.050  -0.0415 0.28  
1725: 77 46 31  0   77 46 32  0             176670.0185  -0.0415  0.050  -0.0415 0.22  
1726: 77 47 31  0   77 45 32  0             176670.0185  -0.0415  0.050  -0.0415 0.22  
1727: 77 47 31  0   77 46 32  0             176670.0185  -0.0415  0.050  -0.0415 0.28  
1728: 75 44 31  0   75 43 32  0             177001.8457  -0.0685  0.050  -0.0685 0.28  
1729: 75 44 31  0   75 44 32  0             177001.8457  -0.0685  0.050  -0.0685 0.22  
1730: 75 45 31  0   75 43 32  0             177001.8457  -0.0685  0.050  -0.0685 0.22  
1731: 75 45 31  0   75 44 32  0             177001.8457  -0.0685  0.050  -0.0685 0.28  
1732: 74 43 31  0   74 42 32  0             177158.3651  -0.0878  0.050  -0.0878 0.28  
1733: 74 43 31  0   74 43 32  0             177158.3651  -0.0878  0.050  -0.0878 0.22  
1734: 74 44 31  0   74 42 32  0             177158.3651  -0.0878  0.050  -0.0878 0.22  
1735: 74 44 31  0   74 43 32  0             177158.3651  -0.0878  0.050  -0.0878 0.28  
1736: 73 42 31  0   73 41 32  0             177309.0222   0.0311  0.050   0.0312 0.28  
1737: 73 42 31  0   73 42 32  0             177309.0222   0.0311  0.050   0.0312 0.22  
1738: 73 43 31  0   73 41 32  0             177309.0222   0.0311  0.050   0.0312 0.22  
1739: 73 43 31  0   73 42 32  0             177309.0222   0.0311  0.050   0.0312 0.28  
1740: 18 17  2  0   17 17  1  0             177346.0242   0.0364  0.050               
1741: 18 17  1  0   17 17  0  0             177392.4856   0.0022  0.050               
1742: 72 41 31  0   72 40 32  0             177453.6810  -0.0338  0.050  -0.0338 0.28  
1743: 72 41 31  0   72 41 32  0             177453.6810  -0.0338  0.050  -0.0338 0.22  
1744: 72 42 31  0   72 40 32  0             177453.6810  -0.0338  0.050  -0.0338 0.22  
1745: 72 42 31  0   72 41 32  0             177453.6810  -0.0338  0.050  -0.0338 0.28  
1746: 17 13  4  0   16 13  3  0             177567.7247   0.0123  0.050               
1747: 71 40 31  0   71 39 32  0             177592.7832  -0.0218  0.050  -0.0218 0.28  
1748: 71 40 31  0   71 40 32  0             177592.7832  -0.0218  0.050  -0.0218 0.22  
1749: 71 41 31  0   71 39 32  0             177592.7832  -0.0218  0.050  -0.0218 0.22  
1750: 71 41 31  0   71 40 32  0             177592.7832  -0.0218  0.050  -0.0218 0.28  
1751: 70 39 31  0   70 38 32  0             177726.4754   0.0381  0.050   0.0382 0.28  
1752: 70 39 31  0   70 39 32  0             177726.4754   0.0381  0.050   0.0382 0.22  
1753: 70 40 31  0   70 38 32  0             177726.4754   0.0381  0.050   0.0382 0.22  
1754: 70 40 31  0   70 39 32  0             177726.4754   0.0381  0.050   0.0382 0.28  
1755: 69 38 31  0   69 37 32  0             177854.7838   0.0020  0.050   0.0020 0.28  
1756: 69 38 31  0   69 38 32  0             177854.7838   0.0020  0.050   0.0020 0.22  
1757: 69 39 31  0   69 37 32  0             177854.7838   0.0020  0.050   0.0020 0.22  
1758: 69 39 31  0   69 38 32  0             177854.7838   0.0020  0.050   0.0020 0.28  
1759: 68 37 31  0   68 36 32  0             177977.9892  -0.0151  0.050  -0.0152 0.28  
1760: 68 37 31  0   68 37 32  0             177977.9892  -0.0151  0.050  -0.0152 0.22  
1761: 68 38 31  0   68 36 32  0             177977.9892  -0.0151  0.050  -0.0152 0.22  
1762: 68 38 31  0   68 37 32  0             177977.9892  -0.0151  0.050  -0.0152 0.28  
1763: 67 36 31  0   67 35 32  0             178096.2649  -0.0009  0.050  -0.0009 0.28  
1764: 67 36 31  0   67 36 32  0             178096.2649  -0.0009  0.050  -0.0009 0.22  
1765: 67 37 31  0   67 35 32  0             178096.2649  -0.0009  0.050  -0.0009 0.22  
1766: 67 37 31  0   67 36 32  0             178096.2649  -0.0009  0.050  -0.0009 0.28  
1767: 66 35 31  0   66 34 32  0             178209.6771  -0.0457  0.050  -0.0458 0.28  
1768: 66 35 31  0   66 35 32  0             178209.6771  -0.0457  0.050  -0.0458 0.22  
1769: 66 36 31  0   66 34 32  0             178209.6771  -0.0457  0.050  -0.0458 0.22  
1770: 66 36 31  0   66 35 32  0             178209.6771  -0.0457  0.050  -0.0458 0.28  
1771: 65 34 31  0   65 33 32  0             178318.5077  -0.0199  0.050  -0.0199 0.28  
1772: 65 34 31  0   65 34 32  0             178318.5077  -0.0199  0.050  -0.0199 0.22  
1773: 65 35 31  0   65 33 32  0             178318.5077  -0.0199  0.050  -0.0199 0.22  
1774: 65 35 31  0   65 34 32  0             178318.5077  -0.0199  0.050  -0.0199 0.28  
1775: 64 33 31  0   64 32 32  0             178422.7566  -0.0716  0.050  -0.0717 0.28  
1776: 64 33 31  0   64 33 32  0             178422.7566  -0.0716  0.050  -0.0717 0.22  
1777: 64 34 31  0   64 32 32  0             178422.7566  -0.0716  0.050  -0.0717 0.22  
1778: 64 34 31  0   64 33 32  0             178422.7566  -0.0716  0.050  -0.0717 0.28  
1779: 63 32 31  0   63 31 32  0             178522.7392  -0.0299  0.050  -0.0299 0.28  
1780: 63 32 31  0   63 32 32  0             178522.7392  -0.0299  0.050  -0.0299 0.22  
1781: 63 33 31  0   63 31 32  0             178522.7392  -0.0299  0.050  -0.0299 0.22  
1782: 63 33 31  0   63 32 32  0             178522.7392  -0.0299  0.050  -0.0299 0.28  
1783: 14 13  1  0   13 11  2  0             178573.3356   0.0441  0.050               
1784: 62 31 31  0   62 30 32  0             178618.4804  -0.0101  0.050  -0.0102 0.28  
1785: 62 31 31  0   62 31 32  0             178618.4804  -0.0101  0.050  -0.0102 0.23  
1786: 62 32 31  0   62 30 32  0             178618.4804  -0.0101  0.050  -0.0102 0.23  
1787: 62 32 31  0   62 31 32  0             178618.4804  -0.0101  0.050  -0.0102 0.28  
1788: 61 30 31  0   61 29 32  0             178710.0952  -0.0344  0.050  -0.0344 0.27  
1789: 61 30 31  0   61 30 32  0             178710.0952  -0.0344  0.050  -0.0344 0.23  
1790: 61 31 31  0   61 29 32  0             178710.0952  -0.0344  0.050  -0.0344 0.23  
1791: 61 31 31  0   61 30 32  0             178710.0952  -0.0344  0.050  -0.0344 0.27  
1792: 60 29 31  0   60 28 32  0             178797.7666  -0.0528  0.050  -0.0528 0.27  
1793: 60 29 31  0   60 29 32  0             178797.7666  -0.0528  0.050  -0.0528 0.23  
1794: 60 30 31  0   60 28 32  0             178797.7666  -0.0528  0.050  -0.0528 0.23  
1795: 60 30 31  0   60 29 32  0             178797.7666  -0.0528  0.050  -0.0528 0.27  
1796: 59 28 31  0   59 27 32  0             178881.6644  -0.0257  0.050  -0.0257 0.27  
1797: 59 28 31  0   59 28 32  0             178881.6644  -0.0257  0.050  -0.0257 0.23  
1798: 59 29 31  0   59 27 32  0             178881.6644  -0.0257  0.050  -0.0257 0.23  
1799: 59 29 31  0   59 28 32  0             178881.6644  -0.0257  0.050  -0.0257 0.27  
1800: 18 14  5  0   17 14  4  0             178931.2547  -0.0148  0.050               
1801: 58 27 31  0   58 26 32  0             178961.8261  -0.0420  0.050  -0.0420 0.27  
1802: 58 27 31  0   58 27 32  0             178961.8261  -0.0420  0.050  -0.0420 0.23  
1803: 58 28 31  0   58 26 32  0             178961.8261  -0.0420  0.050  -0.0420 0.23  
1804: 58 28 31  0   58 27 32  0             178961.8261  -0.0420  0.050  -0.0420 0.27  
1805: 57 26 31  0   57 25 32  0             179038.4706  -0.0064  0.050  -0.0064 0.27  
1806: 57 26 31  0   57 26 32  0             179038.4706  -0.0064  0.050  -0.0064 0.23  
1807: 57 27 31  0   57 25 32  0             179038.4706  -0.0064  0.050  -0.0064 0.23  
1808: 57 27 31  0   57 26 32  0             179038.4706  -0.0064  0.050  -0.0064 0.27  
1809: 56 25 31  0   56 24 32  0             179111.6485   0.0113  0.050   0.0113 0.27  
1810: 56 25 31  0   56 25 32  0             179111.6485   0.0113  0.050   0.0113 0.23  
1811: 56 26 31  0   56 24 32  0             179111.6485   0.0113  0.050   0.0113 0.23  
1812: 56 26 31  0   56 25 32  0             179111.6485   0.0113  0.050   0.0113 0.27  
1813: 18 16  3  0   17 16  2  0             179146.3130   0.0154  0.050               
1814: 55 24 31  0   55 23 32  0             179181.4296  -0.0364  0.050  -0.0365 0.27  
1815: 55 24 31  0   55 24 32  0             179181.4296  -0.0364  0.050  -0.0365 0.23  
1816: 55 25 31  0   55 23 32  0             179181.4296  -0.0364  0.050  -0.0365 0.23  
1817: 55 25 31  0   55 24 32  0             179181.4296  -0.0364  0.050  -0.0365 0.27  
1818: 54 23 31  0   54 22 32  0             179248.0493  -0.0289  0.050  -0.0289 0.27  
1819: 54 23 31  0   54 23 32  0             179248.0493  -0.0289  0.050  -0.0289 0.23  
1820: 54 24 31  0   54 22 32  0             179248.0493  -0.0289  0.050  -0.0289 0.23  
1821: 54 24 31  0   54 23 32  0             179248.0493  -0.0289  0.050  -0.0289 0.27  
1822: 53 22 31  0   53 21 32  0             179311.5864   0.0010  0.050   0.0010 0.27  
1823: 53 22 31  0   53 22 32  0             179311.5864   0.0010  0.050   0.0010 0.23  
1824: 53 23 31  0   53 21 32  0             179311.5864   0.0010  0.050   0.0010 0.23  
1825: 53 23 31  0   53 22 32  0             179311.5864   0.0010  0.050   0.0010 0.27  
1826: 52 21 31  0   52 20 32  0             179372.1041   0.0077  0.050   0.0078 0.27  
1827: 52 21 31  0   52 21 32  0             179372.1041   0.0077  0.050   0.0078 0.23  
1828: 52 22 31  0   52 20 32  0             179372.1041   0.0077  0.050   0.0078 0.23  
1829: 52 22 31  0   52 21 32  0             179372.1041   0.0077  0.050   0.0078 0.27  
1830: 51 20 31  0   51 19 32  0             179429.7170  -0.0006  0.050  -0.0006 0.27  
1831: 51 20 31  0   51 20 32  0             179429.7170  -0.0006  0.050  -0.0006 0.23  
1832: 51 21 31  0   51 19 32  0             179429.7170  -0.0006  0.050  -0.0006 0.23  
1833: 51 21 31  0   51 20 32  0             179429.7170  -0.0006  0.050  -0.0006 0.27  
1834: 50 19 31  0   50 18 32  0             179484.5613   0.0084  0.050   0.0084 0.27  
1835: 50 19 31  0   50 19 32  0             179484.5613   0.0084  0.050   0.0084 0.23  
1836: 50 20 31  0   50 18 32  0             179484.5613   0.0084  0.050   0.0084 0.23  
1837: 50 20 31  0   50 19 32  0             179484.5613   0.0084  0.050   0.0084 0.27  
1838: 49 18 31  0   49 17 32  0             179536.7165   0.0132  0.050   0.0133 0.27  
1839: 49 18 31  0   49 18 32  0             179536.7165   0.0132  0.050   0.0133 0.23  
1840: 49 19 31  0   49 17 32  0             179536.7165   0.0132  0.050   0.0133 0.23  
1841: 49 19 31  0   49 18 32  0             179536.7165   0.0132  0.050   0.0133 0.27  
1842: 48 17 31  0   48 16 32  0             179586.2689   0.0014  0.050   0.0014 0.27  
1843: 48 17 31  0   48 17 32  0             179586.2689   0.0014  0.050   0.0014 0.23  
1844: 48 18 31  0   48 16 32  0             179586.2689   0.0014  0.050   0.0014 0.23  
1845: 48 18 31  0   48 17 32  0             179586.2689   0.0014  0.050   0.0014 0.27  
1846: 47 16 31  0   47 15 32  0             179633.3276  -0.0141  0.050  -0.0141 0.27  
1847: 47 16 31  0   47 16 32  0             179633.3276  -0.0141  0.050  -0.0141 0.23  
1848: 47 17 31  0   47 15 32  0             179633.3276  -0.0141  0.050  -0.0141 0.23  
1849: 47 17 31  0   47 16 32  0             179633.3276  -0.0141  0.050  -0.0141 0.27  
1850: 46 15 31  0   46 14 32  0             179677.9904  -0.0295  0.050  -0.0296 0.27  
1851: 46 15 31  0   46 15 32  0             179677.9904  -0.0295  0.050  -0.0296 0.23  
1852: 46 16 31  0   46 14 32  0             179677.9904  -0.0295  0.050  -0.0296 0.23  
1853: 46 16 31  0   46 15 32  0             179677.9904  -0.0295  0.050  -0.0296 0.27  
1854: 45 14 31  0   45 13 32  0             179720.3576  -0.0360  0.050  -0.0361 0.27  
1855: 45 14 31  0   45 14 32  0             179720.3576  -0.0360  0.050  -0.0361 0.23  
1856: 45 15 31  0   45 13 32  0             179720.3576  -0.0360  0.050  -0.0361 0.23  
1857: 45 15 31  0   45 14 32  0             179720.3576  -0.0360  0.050  -0.0361 0.27  
1858: 44 13 31  0   44 12 32  0             179760.5498  -0.0024  0.050  -0.0024 0.27  
1859: 44 13 31  0   44 13 32  0             179760.5498  -0.0024  0.050  -0.0024 0.23  
1860: 44 14 31  0   44 12 32  0             179760.5498  -0.0024  0.050  -0.0024 0.23  
1861: 44 14 31  0   44 13 32  0             179760.5498  -0.0024  0.050  -0.0024 0.27  
1862: 43 12 31  0   43 11 32  0             179798.5726  -0.0099  0.050  -0.0099 0.27  
1863: 43 12 31  0   43 12 32  0             179798.5726  -0.0099  0.050  -0.0099 0.23  
1864: 43 13 31  0   43 11 32  0             179798.5726  -0.0099  0.050  -0.0099 0.23  
1865: 43 13 31  0   43 12 32  0             179798.5726  -0.0099  0.050  -0.0099 0.27  
1866: 42 11 31  0   42 10 32  0             179834.5563  -0.0130  0.050  -0.0131 0.27  
1867: 42 11 31  0   42 11 32  0             179834.5563  -0.0130  0.050  -0.0131 0.23  
1868: 42 12 31  0   42 10 32  0             179834.5563  -0.0130  0.050  -0.0131 0.23  
1869: 42 12 31  0   42 11 32  0             179834.5563  -0.0130  0.050  -0.0131 0.27  
1870: 18 16  2  0   17 16  1  0             179860.6094   0.0190  0.050               
1871: 41 10 31  0   41  9 32  0             179868.6231   0.0276  0.050   0.0276 0.27  
1872: 41 10 31  0   41 10 32  0             179868.6231   0.0276  0.050   0.0276 0.23  
1873: 41 11 31  0   41  9 32  0             179868.6231   0.0276  0.050   0.0276 0.23  
1874: 41 11 31  0   41 10 32  0             179868.6231   0.0276  0.050   0.0276 0.27  
1875: 40  9 31  0   40  8 32  0             179900.7353  -0.0058  0.050  -0.0059 0.27  
1876: 40  9 31  0   40  9 32  0             179900.7353  -0.0058  0.050  -0.0059 0.23  
1877: 40 10 31  0   40  8 32  0             179900.7353  -0.0058  0.050  -0.0059 0.23  
1878: 40 10 31  0   40  9 32  0             179900.7353  -0.0058  0.050  -0.0059 0.27  
1879: 39  8 31  0   39  7 32  0             179931.1229   0.0380  0.050   0.0380 0.27  
1880: 39  8 31  0   39  8 32  0             179931.1229   0.0380  0.050   0.0380 0.23  
1881: 39  9 31  0   39  7 32  0             179931.1229   0.0380  0.050   0.0380 0.23  
1882: 39  9 31  0   39  8 32  0             179931.1229   0.0380  0.050   0.0380 0.27  
1883: 38  7 31  0   38  6 32  0             179959.7086   0.0058  0.050   0.0058 0.27  
1884: 38  7 31  0   38  7 32  0             179959.7086   0.0058  0.050   0.0058 0.23  
1885: 38  8 31  0   38  6 32  0             179959.7086   0.0058  0.050   0.0058 0.23  
1886: 38  8 31  0   38  7 32  0             179959.7086   0.0058  0.050   0.0058 0.27  
1887: 37  6 31  0   37  5 32  0             179986.7201   0.0509  0.050   0.0509 0.27  
1888: 37  6 31  0   37  6 32  0             179986.7201   0.0509  0.050   0.0509 0.23  
1889: 37  7 31  0   37  5 32  0             179986.7201   0.0509  0.050   0.0509 0.23  
1890: 37  7 31  0   37  6 32  0             179986.7201   0.0509  0.050   0.0509 0.27  
1891: 36  5 31  0   36  4 32  0             180012.0373  -0.0189  0.050  -0.0189 0.27  
1892: 36  5 31  0   36  5 32  0             180012.0373  -0.0189  0.050  -0.0189 0.23  
1893: 36  6 31  0   36  4 32  0             180012.0373  -0.0189  0.050  -0.0189 0.23  
1894: 36  6 31  0   36  5 32  0             180012.0373  -0.0189  0.050  -0.0189 0.27  
1895: 35  4 31  0   35  3 32  0             180035.9688   0.0349  0.050   0.0350 0.27  
1896: 35  4 31  0   35  4 32  0             180035.9688   0.0349  0.050   0.0350 0.23  
1897: 35  5 31  0   35  3 32  0             180035.9688   0.0349  0.050   0.0350 0.23  
1898: 35  5 31  0   35  4 32  0             180035.9688   0.0349  0.050   0.0350 0.27  
1899: 31  0 31  0   30  0 30  0             180044.0521  -0.0185  0.050  -0.0185 0.25  
1900: 31  0 31  0   30  1 30  0             180044.0521  -0.0185  0.050  -0.0185 0.25  
1901: 31  1 31  0   30  0 30  0             180044.0521  -0.0185  0.050  -0.0185 0.25  
1902: 31  1 31  0   30  1 30  0             180044.0521  -0.0185  0.050  -0.0185 0.25  
1903: 30  1 29  0   29  1 28  0             180046.1155  -0.0433  0.050  -0.0433 0.25  
1904: 30  1 29  0   29  2 28  0             180046.1155  -0.0433  0.050  -0.0433 0.25  
1905: 30  2 29  0   29  1 28  0             180046.1155  -0.0433  0.050  -0.0433 0.25  
1906: 30  2 29  0   29  2 28  0             180046.1155  -0.0433  0.050  -0.0433 0.25  
1907: 29  2 27  0   28  2 26  0             180048.0059  -0.0420  0.050  -0.0420 0.25  
1908: 29  2 27  0   28  3 26  0             180048.0059  -0.0420  0.050  -0.0420 0.25  
1909: 29  3 27  0   28  2 26  0             180048.0059  -0.0420  0.050  -0.0420 0.25  
1910: 29  3 27  0   28  3 26  0             180048.0059  -0.0420  0.050  -0.0420 0.25  
1911: 28  3 25  0   27  3 24  0             180049.8486  -0.0457  0.050  -0.0457 0.25  
1912: 28  3 25  0   27  4 24  0             180049.8486  -0.0457  0.050  -0.0457 0.25  
1913: 28  4 25  0   27  3 24  0             180049.8486  -0.0457  0.050  -0.0457 0.25  
1914: 28  4 25  0   27  4 24  0             180049.8486  -0.0457  0.050  -0.0457 0.25  
1915: 27  4 23  0   26  4 22  0             180051.8770  -0.0519  0.050  -0.0520 0.25  
1916: 27  4 23  0   26  5 22  0             180051.8770  -0.0519  0.050  -0.0520 0.25  
1917: 27  5 23  0   26  4 22  0             180051.8770  -0.0519  0.050  -0.0520 0.25  
1918: 27  5 23  0   26  5 22  0             180051.8770  -0.0519  0.050  -0.0520 0.25  
1919: 26  5 21  0   25  5 20  0             180054.4675  -0.0535  0.050  -0.0536 0.25  
1920: 26  5 21  0   25  6 20  0             180054.4675  -0.0535  0.050  -0.0536 0.25  
1921: 26  6 21  0   25  5 20  0             180054.4675  -0.0535  0.050  -0.0536 0.25  
1922: 26  6 21  0   25  6 20  0             180054.4675  -0.0535  0.050  -0.0536 0.25  
1923: 24  7 17  0   23  7 16  0             180064.4491  -0.0353  0.050  -0.0354 0.26  
1924: 24  7 17  0   23  8 16  0             180064.4491  -0.0353  0.050  -0.0354 0.24  
1925: 24  8 17  0   23  7 16  0             180064.4491  -0.0353  0.050  -0.0354 0.24  
1926: 24  8 17  0   23  8 16  0             180064.4491  -0.0353  0.050  -0.0354 0.26  
1927: 23  8 15  0   22  8 14  0             180075.4710   0.0133  0.050   0.0134 0.26  
1928: 23  8 15  0   22  9 14  0             180075.4710   0.0133  0.050   0.0134 0.24  
1929: 23  9 15  0   22  8 14  0             180075.4710   0.0133  0.050   0.0134 0.24  
1930: 23  9 15  0   22  9 14  0             180075.4710   0.0133  0.050   0.0134 0.26  
1931: 33  2 31  0   33  1 32  0             180079.4566   0.0250  0.050   0.0250 0.27  
1932: 33  2 31  0   33  2 32  0             180079.4566   0.0250  0.050   0.0250 0.23  
1933: 33  3 31  0   33  1 32  0             180079.4566   0.0250  0.050   0.0250 0.23  
1934: 33  3 31  0   33  2 32  0             180079.4566   0.0250  0.050   0.0250 0.27  
1935: 22  9 13  0   21  9 12  0             180096.5466  -0.0537  0.050  -0.0537 0.26  
1936: 22  9 13  0   21 10 12  0             180096.5466  -0.0537  0.050  -0.0537 0.24  
1937: 22 10 13  0   21  9 12  0             180096.5466  -0.0537  0.050  -0.0537 0.24  
1938: 22 10 13  0   21 10 12  0             180096.5466  -0.0537  0.050  -0.0537 0.26  
1939: 21 10 11  0   20 10 10  0             180141.4718  -0.0001  0.050   0.0023 0.27  
1940: 21 10 11  0   20 11 10  0             180141.4718   0.0050  0.050   0.0023 0.23  
1941: 21 11 11  0   20 10 10  0             180141.4718  -0.0005  0.050   0.0023 0.23  
1942: 21 11 11  0   20 11 10  0             180141.4718   0.0046  0.050   0.0023 0.27  
1943: 20 12  9  0   19 12  8  0             180250.2878  -0.0354  0.050               
1944: 18 15  4  0   17 15  3  0             180289.3601   0.0575  0.050               
1945: 19 13  7  0   18 13  6  0             180487.2440  -0.0212  0.050               
1946: 19 12  7  0   18 12  6  0             180712.6357  -0.0114  0.050               
1947: 19 13  7  0   18 12  6  0             180748.8590   0.0177  0.050               
1948: 16 14  3  0   15 13  2  0             181070.3945   0.0069  0.050               
1949: 83 51 32  0   83 50 33  0             181579.9457  -0.0221  0.050  -0.0222 0.29  
1950: 83 51 32  0   83 51 33  0             181579.9457  -0.0221  0.050  -0.0222 0.21  
1951: 83 52 32  0   83 50 33  0             181579.9457  -0.0221  0.050  -0.0222 0.21  
1952: 83 52 32  0   83 51 33  0             181579.9457  -0.0221  0.050  -0.0222 0.29  
1953: 14 12  3  0   13 10  4  0             181706.3716   0.0368  0.050               
1954: 82 50 32  0   82 49 33  0             181774.0106   0.0462  0.050   0.0462 0.29  
1955: 82 50 32  0   82 50 33  0             181774.0106   0.0462  0.050   0.0462 0.21  
1956: 82 51 32  0   82 49 33  0             181774.0106   0.0462  0.050   0.0462 0.21  
1957: 82 51 32  0   82 50 33  0             181774.0106   0.0462  0.050   0.0462 0.29  
1958: 15 12  3  0   14 11  4  0             181787.3954   0.0251  0.050               
1959: 81 49 32  0   81 48 33  0             181961.0053  -0.0350  0.050  -0.0350 0.29  
1960: 81 49 32  0   81 49 33  0             181961.0053  -0.0350  0.050  -0.0350 0.21  
1961: 81 50 32  0   81 48 33  0             181961.0053  -0.0350  0.050  -0.0350 0.21  
1962: 81 50 32  0   81 49 33  0             181961.0053  -0.0350  0.050  -0.0350 0.29  
1963: 79 47 32  0   79 46 33  0             182315.3134   0.0557  0.050   0.0557 0.28  
1964: 79 47 32  0   79 47 33  0             182315.3134   0.0557  0.050   0.0557 0.22  
1965: 79 48 32  0   79 46 33  0             182315.3134   0.0557  0.050   0.0557 0.22  
1966: 79 48 32  0   79 47 33  0             182315.3134   0.0557  0.050   0.0557 0.28  
1967: 78 46 32  0   78 45 33  0             182482.8031   0.0068  0.050   0.0068 0.28  
1968: 78 46 32  0   78 46 33  0             182482.8031   0.0068  0.050   0.0068 0.22  
1969: 78 47 32  0   78 45 33  0             182482.8031   0.0068  0.050   0.0068 0.22  
1970: 78 47 32  0   78 46 33  0             182482.8031   0.0068  0.050   0.0068 0.28  
1971: 14 10  4  0   13  9  5  0             182589.0964   0.0048  0.050               
1972: 77 45 32  0   77 44 33  0             182644.2454   0.0360  0.050   0.0361 0.28  
1973: 77 45 32  0   77 45 33  0             182644.2454   0.0360  0.050   0.0361 0.22  
1974: 77 46 32  0   77 44 33  0             182644.2454   0.0360  0.050   0.0361 0.22  
1975: 77 46 32  0   77 45 33  0             182644.2454   0.0360  0.050   0.0361 0.28  
1976: 14 10  4  0   13  8  5  0             182708.5933  -0.0017  0.050               
1977: 14 13  2  0   13 11  3  0             182915.1623   0.0203  0.050               
1978: 75 43 32  0   75 42 33  0             182949.3564  -0.0316  0.050  -0.0317 0.28  
1979: 75 43 32  0   75 43 33  0             182949.3564  -0.0316  0.050  -0.0317 0.22  
1980: 75 44 32  0   75 42 33  0             182949.3564  -0.0316  0.050  -0.0317 0.22  
1981: 75 44 32  0   75 43 33  0             182949.3564  -0.0316  0.050  -0.0317 0.28  
1982: 74 42 32  0   74 41 33  0             183093.5482   0.0430  0.050   0.0431 0.28  
1983: 74 42 32  0   74 42 33  0             183093.5482   0.0430  0.050   0.0431 0.22  
1984: 74 43 32  0   74 41 33  0             183093.5482   0.0430  0.050   0.0431 0.22  
1985: 74 43 32  0   74 42 33  0             183093.5482   0.0430  0.050   0.0431 0.28  
1986: 14 12  3  0   13  9  4  0             183132.3100   0.0060  0.050               
1987: 73 41 32  0   73 40 33  0             183232.1864  -0.0133  0.050  -0.0134 0.28  
1988: 73 41 32  0   73 41 33  0             183232.1864  -0.0133  0.050  -0.0134 0.22  
1989: 73 42 32  0   73 40 33  0             183232.1864  -0.0133  0.050  -0.0134 0.22  
1990: 73 42 32  0   73 41 33  0             183232.1864  -0.0133  0.050  -0.0134 0.28  
1991: 72 40 32  0   72 39 33  0             183365.6159  -0.0194  0.050  -0.0194 0.28  
1992: 72 40 32  0   72 40 33  0             183365.6159  -0.0194  0.050  -0.0194 0.22  
1993: 72 41 32  0   72 39 33  0             183365.6159  -0.0194  0.050  -0.0194 0.22  
1994: 72 41 32  0   72 40 33  0             183365.6159  -0.0194  0.050  -0.0194 0.28  
1995: 71 39 32  0   71 38 33  0             183493.9175  -0.0529  0.050  -0.0530 0.28  
1996: 71 39 32  0   71 39 33  0             183493.9175  -0.0529  0.050  -0.0530 0.22  
1997: 71 40 32  0   71 38 33  0             183493.9175  -0.0529  0.050  -0.0530 0.22  
1998: 71 40 32  0   71 39 33  0             183493.9175  -0.0529  0.050  -0.0530 0.28  
1999: 70 38 32  0   70 37 33  0             183617.3401  -0.0196  0.050  -0.0197 0.28  
2000: 70 38 32  0   70 38 33  0             183617.3401  -0.0196  0.050  -0.0197 0.22  
2001: 70 39 32  0   70 37 33  0             183617.3401  -0.0196  0.050  -0.0197 0.22  
2002: 70 39 32  0   70 38 33  0             183617.3401  -0.0196  0.050  -0.0197 0.28  
2003: 69 37 32  0   69 36 33  0             183735.9550   0.0015  0.050   0.0015 0.28  
2004: 69 37 32  0   69 37 33  0             183735.9550   0.0015  0.050   0.0015 0.22  
2005: 69 38 32  0   69 36 33  0             183735.9550   0.0015  0.050   0.0015 0.22  
2006: 69 38 32  0   69 37 33  0             183735.9550   0.0015  0.050   0.0015 0.28  
2007: 68 36 32  0   68 35 33  0             183849.9263   0.0284  0.050   0.0285 0.28  
2008: 68 36 32  0   68 36 33  0             183849.9263   0.0284  0.050   0.0285 0.22  
2009: 68 37 32  0   68 35 33  0             183849.9263   0.0284  0.050   0.0285 0.22  
2010: 68 37 32  0   68 36 33  0             183849.9263   0.0284  0.050   0.0285 0.28  
2011: 67 35 32  0   67 34 33  0             183959.3409   0.0056  0.050   0.0056 0.28  
2012: 67 35 32  0   67 35 33  0             183959.3409   0.0056  0.050   0.0056 0.22  
2013: 67 36 32  0   67 34 33  0             183959.3409   0.0056  0.050   0.0056 0.22  
2014: 67 36 32  0   67 35 33  0             183959.3409   0.0056  0.050   0.0056 0.28  
2015: 66 34 32  0   66 33 33  0             184064.4558   0.0512  0.050   0.0513 0.28  
2016: 66 34 32  0   66 34 33  0             184064.4558   0.0512  0.050   0.0513 0.22  
2017: 66 35 32  0   66 33 33  0             184064.4558   0.0512  0.050   0.0513 0.22  
2018: 66 35 32  0   66 34 33  0             184064.4558   0.0512  0.050   0.0513 0.28  
2019: 18 13  5  0   17 13  4  0             184125.1328   0.0067  0.050               
2020: 15 13  2  0   14 11  3  0             184144.7097   0.0092  0.050               
2021: 15 12  3  0   14 10  4  0             184153.2262  -0.0030  0.050               
2022: 65 33 32  0   65 32 33  0             184165.1843  -0.0564  0.050  -0.0565 0.28  
2023: 65 33 32  0   65 33 33  0             184165.1843  -0.0564  0.050  -0.0565 0.22  
2024: 65 34 32  0   65 32 33  0             184165.1843  -0.0564  0.050  -0.0565 0.22  
2025: 65 34 32  0   65 33 33  0             184165.1843  -0.0564  0.050  -0.0565 0.28  
2026: 64 32 32  0   64 31 33  0             184261.9580  -0.0176  0.050  -0.0177 0.28  
2027: 64 32 32  0   64 32 33  0             184261.9580  -0.0176  0.050  -0.0177 0.22  
2028: 64 33 32  0   64 31 33  0             184261.9580  -0.0176  0.050  -0.0177 0.22  
2029: 64 33 32  0   64 32 33  0             184261.9580  -0.0176  0.050  -0.0177 0.28  
2030: 63 31 32  0   63 30 33  0             184354.7511   0.0132  0.050   0.0133 0.28  
2031: 63 31 32  0   63 31 33  0             184354.7511   0.0132  0.050   0.0133 0.23  
2032: 63 32 32  0   63 30 33  0             184354.7511   0.0132  0.050   0.0133 0.23  
2033: 63 32 32  0   63 31 33  0             184354.7511   0.0132  0.050   0.0133 0.28  
2034: 62 30 32  0   62 29 33  0             184443.6713   0.0190  0.050   0.0191 0.28  
2035: 62 30 32  0   62 30 33  0             184443.6713   0.0190  0.050   0.0191 0.22  
2036: 62 31 32  0   62 29 33  0             184443.6713   0.0190  0.050   0.0191 0.22  
2037: 62 31 32  0   62 30 33  0             184443.6713   0.0190  0.050   0.0191 0.28  
2038: 61 29 32  0   61 28 33  0             184528.8081  -0.0331  0.050  -0.0332 0.27  
2039: 61 29 32  0   61 29 33  0             184528.8081  -0.0331  0.050  -0.0332 0.23  
2040: 61 30 32  0   61 28 33  0             184528.8081  -0.0331  0.050  -0.0332 0.23  
2041: 61 30 32  0   61 29 33  0             184528.8081  -0.0331  0.050  -0.0332 0.27  
2042: 60 28 32  0   60 27 33  0             184610.4427   0.0187  0.050   0.0187 0.27  
2043: 60 28 32  0   60 28 33  0             184610.4427   0.0187  0.050   0.0187 0.23  
2044: 60 29 32  0   60 27 33  0             184610.4427   0.0187  0.050   0.0187 0.23  
2045: 60 29 32  0   60 28 33  0             184610.4427   0.0187  0.050   0.0187 0.27  
2046: 18 15  3  0   17 15  2  0             184662.1204  -0.0021  0.050               
2047: 59 27 32  0   59 26 33  0             184688.4997  -0.0168  0.050  -0.0169 0.27  
2048: 59 27 32  0   59 27 33  0             184688.4997  -0.0168  0.050  -0.0169 0.23  
2049: 59 28 32  0   59 26 33  0             184688.4997  -0.0168  0.050  -0.0169 0.23  
2050: 59 28 32  0   59 27 33  0             184688.4997  -0.0168  0.050  -0.0169 0.27  
2051: 58 26 32  0   58 25 33  0             184763.2544   0.0217  0.050   0.0218 0.27  
2052: 58 26 32  0   58 26 33  0             184763.2544   0.0217  0.050   0.0218 0.23  
2053: 58 27 32  0   58 25 33  0             184763.2544   0.0217  0.050   0.0218 0.23  
2054: 58 27 32  0   58 26 33  0             184763.2544   0.0217  0.050   0.0218 0.27  
2055: 57 25 32  0   57 24 33  0             184834.6647  -0.0180  0.050  -0.0181 0.27  
2056: 57 25 32  0   57 25 33  0             184834.6647  -0.0180  0.050  -0.0181 0.23  
2057: 57 26 32  0   57 24 33  0             184834.6647  -0.0180  0.050  -0.0181 0.23  
2058: 57 26 32  0   57 25 33  0             184834.6647  -0.0180  0.050  -0.0181 0.27  
2059: 56 24 32  0   56 23 33  0             184902.9700  -0.0051  0.050  -0.0052 0.27  
2060: 56 24 32  0   56 24 33  0             184902.9700  -0.0051  0.050  -0.0052 0.23  
2061: 56 25 32  0   56 23 33  0             184902.9700  -0.0051  0.050  -0.0052 0.23  
2062: 56 25 32  0   56 24 33  0             184902.9700  -0.0051  0.050  -0.0052 0.27  
2063: 14 11  4  0   13  9  5  0             184954.9313  -0.0191  0.050               
2064: 55 23 32  0   55 22 33  0             184968.1862  -0.0289  0.050  -0.0290 0.27  
2065: 55 23 32  0   55 23 33  0             184968.1862  -0.0289  0.050  -0.0290 0.23  
2066: 55 24 32  0   55 22 33  0             184968.1862  -0.0289  0.050  -0.0290 0.23  
2067: 55 24 32  0   55 23 33  0             184968.1862  -0.0289  0.050  -0.0290 0.27  
2068: 54 22 32  0   54 21 33  0             185030.4944  -0.0116  0.050  -0.0116 0.27  
2069: 54 22 32  0   54 22 33  0             185030.4944  -0.0116  0.050  -0.0116 0.23  
2070: 54 23 32  0   54 21 33  0             185030.4944  -0.0116  0.050  -0.0116 0.23  
2071: 54 23 32  0   54 22 33  0             185030.4944  -0.0116  0.050  -0.0116 0.27  
2072: 14 11  4  0   13  8  5  0             185074.4120  -0.0420  0.050               
2073: 53 21 32  0   53 20 33  0             185089.9359  -0.0123  0.050  -0.0123 0.27  
2074: 53 21 32  0   53 21 33  0             185089.9359  -0.0123  0.050  -0.0123 0.23  
2075: 53 22 32  0   53 20 33  0             185089.9359  -0.0123  0.050  -0.0123 0.23  
2076: 53 22 32  0   53 21 33  0             185089.9359  -0.0123  0.050  -0.0123 0.27  
2077: 17 14  4  0   16 13  3  0             185141.6873   0.0198  0.050               
2078: 52 20 32  0   52 19 33  0             185146.6498   0.0100  0.050   0.0100 0.27  
2079: 52 20 32  0   52 20 33  0             185146.6498   0.0100  0.050   0.0100 0.23  
2080: 52 21 32  0   52 19 33  0             185146.6498   0.0100  0.050   0.0100 0.23  
2081: 52 21 32  0   52 20 33  0             185146.6498   0.0100  0.050   0.0100 0.27  
2082: 16 15  2  0   15 14  1  0             185199.1014   0.0169  0.050               
2083: 51 19 32  0   51 18 33  0             185200.6684  -0.0082  0.050  -0.0083 0.27  
2084: 51 19 32  0   51 19 33  0             185200.6684  -0.0082  0.050  -0.0083 0.23  
2085: 51 20 32  0   51 18 33  0             185200.6684  -0.0082  0.050  -0.0083 0.23  
2086: 51 20 32  0   51 19 33  0             185200.6684  -0.0082  0.050  -0.0083 0.27  
2087: 50 18 32  0   50 17 33  0             185252.1134  -0.0391  0.050  -0.0391 0.27  
2088: 50 18 32  0   50 18 33  0             185252.1134  -0.0391  0.050  -0.0391 0.23  
2089: 50 19 32  0   50 17 33  0             185252.1134  -0.0391  0.050  -0.0391 0.23  
2090: 50 19 32  0   50 18 33  0             185252.1134  -0.0391  0.050  -0.0391 0.27  
2091: 49 17 32  0   49 16 33  0             185301.1286  -0.0300  0.050  -0.0300 0.27  
2092: 49 17 32  0   49 17 33  0             185301.1286  -0.0300  0.050  -0.0300 0.23  
2093: 49 18 32  0   49 16 33  0             185301.1286  -0.0300  0.050  -0.0300 0.23  
2094: 49 18 32  0   49 17 33  0             185301.1286  -0.0300  0.050  -0.0300 0.27  
2095: 13  7  6  0   12  5  7  0             185341.4461  -0.0827  0.050               
2096: 48 16 32  0   48 15 33  0             185347.7444  -0.0396  0.050  -0.0397 0.27  
2097: 48 16 32  0   48 16 33  0             185347.7444  -0.0396  0.050  -0.0397 0.23  
2098: 48 17 32  0   48 15 33  0             185347.7444  -0.0396  0.050  -0.0397 0.23  
2099: 48 17 32  0   48 16 33  0             185347.7444  -0.0396  0.050  -0.0397 0.27  
2100: 47 15 32  0   47 14 33  0             185392.0982  -0.0179  0.050  -0.0179 0.27  
2101: 47 15 32  0   47 15 33  0             185392.0982  -0.0179  0.050  -0.0179 0.23  
2102: 47 16 32  0   47 14 33  0             185392.0982  -0.0179  0.050  -0.0179 0.23  
2103: 47 16 32  0   47 15 33  0             185392.0982  -0.0179  0.050  -0.0179 0.27  
2104: 16 14  2  0   15 13  3  0             185432.5523   0.0316  0.050               
2105: 46 14 32  0   46 13 33  0             185434.2522   0.0128  0.050   0.0128 0.27  
2106: 46 14 32  0   46 14 33  0             185434.2522   0.0128  0.050   0.0128 0.23  
2107: 46 15 32  0   46 13 33  0             185434.2522   0.0128  0.050   0.0128 0.23  
2108: 46 15 32  0   46 14 33  0             185434.2522   0.0128  0.050   0.0128 0.27  
2109: 45 13 32  0   45 12 33  0             185474.2424   0.0055  0.050   0.0056 0.27  
2110: 45 13 32  0   45 13 33  0             185474.2424   0.0055  0.050   0.0056 0.23  
2111: 45 14 32  0   45 12 33  0             185474.2424   0.0055  0.050   0.0056 0.23  
2112: 45 14 32  0   45 13 33  0             185474.2424   0.0055  0.050   0.0056 0.27  
2113: 44 12 32  0   44 11 33  0             185512.1191  -0.0702  0.050  -0.0702 0.27  
2114: 44 12 32  0   44 12 33  0             185512.1191  -0.0702  0.050  -0.0702 0.23  
2115: 44 13 32  0   44 11 33  0             185512.1191  -0.0702  0.050  -0.0702 0.23  
2116: 44 13 32  0   44 12 33  0             185512.1191  -0.0702  0.050  -0.0702 0.27  
2117: 19 13  6  0   18 14  5  0             185538.1605   0.0114  0.050               
2118: 43 11 32  0   43 10 33  0             185548.1732  -0.0024  0.050  -0.0025 0.27  
2119: 43 11 32  0   43 11 33  0             185548.1732  -0.0024  0.050  -0.0025 0.23  
2120: 43 12 32  0   43 10 33  0             185548.1732  -0.0024  0.050  -0.0025 0.23  
2121: 43 12 32  0   43 11 33  0             185548.1732  -0.0024  0.050  -0.0025 0.27  
2122: 16 15  1  0   15 14  2  0             185563.4529  -0.0175  0.050               
2123: 42 10 32  0   42  9 33  0             185582.2836   0.0109  0.050   0.0110 0.27  
2124: 42 10 32  0   42 10 33  0             185582.2836   0.0109  0.050   0.0110 0.23  
2125: 42 11 32  0   42  9 33  0             185582.2836   0.0109  0.050   0.0110 0.23  
2126: 42 11 32  0   42 10 33  0             185582.2836   0.0109  0.050   0.0110 0.27  
2127: 41  9 32  0   41  8 33  0             185614.5550  -0.0002  0.050  -0.0002 0.27  
2128: 41  9 32  0   41  9 33  0             185614.5550  -0.0002  0.050  -0.0002 0.23  
2129: 41 10 32  0   41  8 33  0             185614.5550  -0.0002  0.050  -0.0002 0.23  
2130: 41 10 32  0   41  9 33  0             185614.5550  -0.0002  0.050  -0.0002 0.27  
2131: 40  8 32  0   40  7 33  0             185645.1282   0.0317  0.050   0.0318 0.27  
2132: 40  8 32  0   40  8 33  0             185645.1282   0.0317  0.050   0.0318 0.23  
2133: 40  9 32  0   40  7 33  0             185645.1282   0.0317  0.050   0.0318 0.23  
2134: 40  9 32  0   40  8 33  0             185645.1282   0.0317  0.050   0.0318 0.27  
2135: 39  7 32  0   39  6 33  0             185673.9170  -0.0502  0.050  -0.0502 0.27  
2136: 39  7 32  0   39  7 33  0             185673.9170  -0.0502  0.050  -0.0502 0.23  
2137: 39  8 32  0   39  6 33  0             185673.9170  -0.0502  0.050  -0.0502 0.23  
2138: 39  8 32  0   39  7 33  0             185673.9170  -0.0502  0.050  -0.0502 0.27  
2139: 38  6 32  0   38  5 33  0             185701.2684   0.0314  0.050   0.0314 0.27  
2140: 38  6 32  0   38  6 33  0             185701.2684   0.0314  0.050   0.0314 0.23  
2141: 38  7 32  0   38  5 33  0             185701.2684   0.0314  0.050   0.0314 0.23  
2142: 38  7 32  0   38  6 33  0             185701.2684   0.0314  0.050   0.0314 0.27  
2143: 22 16  6  0   21 18  3  0             185718.4069  -0.0227  0.050               
2144: 37  5 32  0   37  4 33  0             185726.9393  -0.0336  0.050  -0.0336 0.27  
2145: 37  5 32  0   37  5 33  0             185726.9393  -0.0336  0.050  -0.0336 0.23  
2146: 37  6 32  0   37  4 33  0             185726.9393  -0.0336  0.050  -0.0336 0.23  
2147: 37  6 32  0   37  5 33  0             185726.9393  -0.0336  0.050  -0.0336 0.27  
2148: 36  4 32  0   36  3 33  0             185751.2580   0.0174  0.050   0.0174 0.27  
2149: 36  4 32  0   36  4 33  0             185751.2580   0.0174  0.050   0.0174 0.23  
2150: 36  5 32  0   36  3 33  0             185751.2580   0.0174  0.050   0.0174 0.23  
2151: 36  5 32  0   36  4 33  0             185751.2580   0.0174  0.050   0.0174 0.27  
2152: 32  0 32  0   31  0 31  0             185758.8337  -0.0264  0.050  -0.0264 0.25  
2153: 32  0 32  0   31  1 31  0             185758.8337  -0.0264  0.050  -0.0264 0.25  
2154: 32  1 32  0   31  0 31  0             185758.8337  -0.0264  0.050  -0.0264 0.25  
2155: 32  1 32  0   31  1 31  0             185758.8337  -0.0264  0.050  -0.0264 0.25  
2156: 31  1 30  0   30  1 29  0             185760.9144  -0.0220  0.050  -0.0221 0.25  
2157: 31  1 30  0   30  2 29  0             185760.9144  -0.0220  0.050  -0.0221 0.25  
2158: 31  2 30  0   30  1 29  0             185760.9144  -0.0220  0.050  -0.0221 0.25  
2159: 31  2 30  0   30  2 29  0             185760.9144  -0.0220  0.050  -0.0221 0.25  
2160: 30  2 28  0   29  2 27  0             185762.7759  -0.0203  0.050  -0.0204 0.25  
2161: 30  2 28  0   29  3 27  0             185762.7759  -0.0203  0.050  -0.0204 0.25  
2162: 30  3 28  0   29  2 27  0             185762.7759  -0.0203  0.050  -0.0204 0.25  
2163: 30  3 28  0   29  3 27  0             185762.7759  -0.0203  0.050  -0.0204 0.25  
2164: 29  3 26  0   28  3 25  0             185764.5678  -0.0186  0.050  -0.0186 0.25  
2165: 29  3 26  0   28  4 25  0             185764.5678  -0.0186  0.050  -0.0186 0.25  
2166: 29  4 26  0   28  3 25  0             185764.5678  -0.0186  0.050  -0.0186 0.25  
2167: 29  4 26  0   28  4 25  0             185764.5678  -0.0186  0.050  -0.0186 0.25  
2168: 28  4 24  0   27  4 23  0             185766.5079  -0.0105  0.050  -0.0106 0.25  
2169: 28  4 24  0   27  5 23  0             185766.5079  -0.0105  0.050  -0.0106 0.25  
2170: 28  5 24  0   27  4 23  0             185766.5079  -0.0105  0.050  -0.0106 0.25  
2171: 28  5 24  0   27  5 23  0             185766.5079  -0.0105  0.050  -0.0106 0.25  
2172: 27  5 22  0   26  5 21  0             185768.9104  -0.0104  0.050  -0.0105 0.25  
2173: 27  5 22  0   26  6 21  0             185768.9104  -0.0104  0.050  -0.0105 0.25  
2174: 27  6 22  0   26  5 21  0             185768.9104  -0.0104  0.050  -0.0105 0.25  
2175: 27  6 22  0   26  6 21  0             185768.9104  -0.0104  0.050  -0.0105 0.25  
2176: 26  6 20  0   25  6 19  0             185772.3320  -0.0108  0.050  -0.0109 0.26  
2177: 26  6 20  0   25  7 19  0             185772.3320  -0.0108  0.050  -0.0109 0.24  
2178: 26  7 20  0   25  6 19  0             185772.3320  -0.0108  0.050  -0.0109 0.24  
2179: 26  7 20  0   25  7 19  0             185772.3320  -0.0108  0.050  -0.0109 0.26  
2180: 35  3 32  0   35  2 33  0             185774.0988  -0.0049  0.050  -0.0049 0.27  
2181: 35  3 32  0   35  3 33  0             185774.0988  -0.0049  0.050  -0.0049 0.23  
2182: 35  4 32  0   35  2 33  0             185774.0988  -0.0049  0.050  -0.0049 0.23  
2183: 35  4 32  0   35  3 33  0             185774.0988  -0.0049  0.050  -0.0049 0.27  
2184: 25  7 18  0   24  7 17  0             185777.7583  -0.0152  0.050  -0.0153 0.26  
2185: 25  7 18  0   24  8 17  0             185777.7583  -0.0152  0.050  -0.0153 0.24  
2186: 25  8 18  0   24  7 17  0             185777.7583  -0.0152  0.050  -0.0153 0.24  
2187: 25  8 18  0   24  8 17  0             185777.7583  -0.0152  0.050  -0.0153 0.26  
2188: 24  8 16  0   23  8 15  0             185787.1034  -0.0304  0.050  -0.0305 0.26  
2189: 24  8 16  0   23  9 15  0             185787.1034  -0.0304  0.050  -0.0305 0.24  
2190: 24  9 16  0   23  8 15  0             185787.1034  -0.0304  0.050  -0.0305 0.24  
2191: 24  9 16  0   23  9 15  0             185787.1034  -0.0304  0.050  -0.0305 0.26  
2192: 34  2 32  0   34  1 33  0             185795.5871  -0.0369  0.050  -0.0369 0.26  
2193: 34  2 32  0   34  2 33  0             185795.5871  -0.0369  0.050  -0.0369 0.24  
2194: 34  3 32  0   34  1 33  0             185795.5871  -0.0369  0.050  -0.0369 0.24  
2195: 34  3 32  0   34  2 33  0             185795.5871  -0.0369  0.050  -0.0369 0.26  
2196: 23  9 14  0   22  9 13  0             185804.4930   0.0024  0.050   0.0025 0.26  
2197: 23  9 14  0   22 10 13  0             185804.4930   0.0024  0.050   0.0025 0.24  
2198: 23 10 14  0   22  9 13  0             185804.4930   0.0024  0.050   0.0025 0.24  
2199: 23 10 14  0   22 10 13  0             185804.4930   0.0024  0.050   0.0025 0.26  
2200: 33  1 32  0   33  1 33  0             185815.8571  -0.0046  0.050  -0.0047 0.50  
2201: 33  2 32  0   33  0 33  0             185815.8571  -0.0046  0.050  -0.0047 0.50  
2202: 22 10 12  0   21 10 11  0             185839.3792  -0.0591  0.050  -0.0590 0.27  
2203: 22 10 12  0   21 11 11  0             185839.3792  -0.0587  0.050  -0.0590 0.23  
2204: 22 11 12  0   21 10 11  0             185839.3792  -0.0591  0.050  -0.0590 0.23  
2205: 22 11 12  0   21 11 11  0             185839.3792  -0.0588  0.050  -0.0590 0.27  
2206: 21 11 10  0   20 11  9  0             185918.3321  -0.0194  0.050   0.0590 0.27  
2207: 21 11 10  0   20 12  9  0             185918.3321   0.1519  0.050   0.0590 0.23  
2208: 21 12 10  0   20 11  9  0             185918.3321  -0.0339  0.050   0.0590 0.23  
2209: 21 12 10  0   20 12  9  0             185918.3321   0.1374  0.050   0.0590 0.27  
2210: 19 14  6  0   18 14  5  0             186019.1124   0.0005  0.050               
2211: 19 14  5  0   18 15  4  0             186080.7626  -0.0123  0.050               
2212: 20 12  8  0   19 13  7  0             186112.8398  -0.0043  0.050               
2213: 20 13  8  0   19 13  7  0             186117.0332   0.0009  0.050               
2214: 20 12  8  0   19 12  7  0             186149.0578   0.0195  0.050               
2215: 20 13  8  0   19 12  7  0             186153.2653   0.0390  0.050               
2216: 18 14  5  0   17 13  4  0             186505.1577  -0.0668  0.050               
2217: 14 14  0  0   13 12  1  0             186970.6022   0.0145  0.050               
2218: 19 18  2  0   18 18  1  0             187098.3758  -0.0103  0.050               
2219: 19 18  1  0   18 18  0  0             187125.6713   0.0284  0.050               
2220: 85 52 33  0   85 52 34  0             187229.2276   0.0728  0.050   0.0729 0.50  
2221: 85 53 33  0   85 51 34  0             187229.2276   0.0728  0.050   0.0729 0.50  
2222: 16 16  1  0   15 15  0  0             187418.9722  -0.0086  0.050               
2223: 16 16  0  0   15 15  1  0             187429.6922  -0.0078  0.050               
2224: 14 14  1  0   13 12  2  0             187541.5002   0.0079  0.050               
2225: 83 50 33  0   83 50 34  0             187605.6027   0.0168  0.050   0.0169 0.50  
2226: 83 51 33  0   83 49 34  0             187605.6027   0.0168  0.050   0.0169 0.50  
2227: 82 49 33  0   82 48 34  0             187784.1315   0.0649  0.050   0.0649 0.28  
2228: 82 49 33  0   82 49 34  0             187784.1315   0.0649  0.050   0.0649 0.22  
2229: 82 50 33  0   82 48 34  0             187784.1315   0.0649  0.050   0.0649 0.22  
2230: 82 50 33  0   82 49 34  0             187784.1315   0.0649  0.050   0.0649 0.28  
2231: 19 13  6  0   18 13  5  0             187918.2452  -0.0023  0.050               
2232: 81 48 33  0   81 47 34  0             187956.3199   0.0117  0.050   0.0118 0.28  
2233: 81 48 33  0   81 48 34  0             187956.3199   0.0117  0.050   0.0118 0.22  
2234: 81 49 33  0   81 47 34  0             187956.3199   0.0117  0.050   0.0118 0.22  
2235: 81 49 33  0   81 48 34  0             187956.3199   0.0117  0.050   0.0118 0.28  
2236: 80 47 33  0   80 46 34  0             188122.5573   0.0652  0.050   0.0653 0.28  
2237: 80 47 33  0   80 47 34  0             188122.5573   0.0652  0.050   0.0653 0.22  
2238: 80 48 33  0   80 46 34  0             188122.5573   0.0652  0.050   0.0653 0.22  
2239: 80 48 33  0   80 47 34  0             188122.5573   0.0652  0.050   0.0653 0.28  
2240: 79 46 33  0   79 45 34  0             188282.8098   0.0161  0.050   0.0161 0.28  
2241: 79 46 33  0   79 46 34  0             188282.8098   0.0161  0.050   0.0161 0.22  
2242: 79 47 33  0   79 45 34  0             188282.8098   0.0161  0.050   0.0161 0.22  
2243: 79 47 33  0   79 46 34  0             188282.8098   0.0161  0.050   0.0161 0.28  
2244: 18 14  4  0   17 14  3  0             188301.3605  -0.0074  0.050               
2245: 19 14  6  0   18 13  5  0             188399.2003  -0.0101  0.050               
2246: 78 45 33  0   78 44 34  0             188437.4013   0.0173  0.050   0.0173 0.28  
2247: 78 45 33  0   78 45 34  0             188437.4013   0.0173  0.050   0.0173 0.22  
2248: 78 46 33  0   78 44 34  0             188437.4013   0.0173  0.050   0.0173 0.22  
2249: 78 46 33  0   78 45 34  0             188437.4013   0.0173  0.050   0.0173 0.28  
2250: 77 44 33  0   77 43 34  0             188586.4815   0.0527  0.050   0.0528 0.28  
2251: 77 44 33  0   77 44 34  0             188586.4815   0.0527  0.050   0.0528 0.22  
2252: 77 45 33  0   77 43 34  0             188586.4815   0.0527  0.050   0.0528 0.22  
2253: 77 45 33  0   77 44 34  0             188586.4815   0.0527  0.050   0.0528 0.28  
2254: 76 43 33  0   76 42 34  0             188730.0557  -0.0331  0.050  -0.0332 0.28  
2255: 76 43 33  0   76 43 34  0             188730.0557  -0.0331  0.050  -0.0332 0.22  
2256: 76 44 33  0   76 42 34  0             188730.0557  -0.0331  0.050  -0.0332 0.22  
2257: 76 44 33  0   76 43 34  0             188730.0557  -0.0331  0.050  -0.0332 0.28  
2258: 75 42 33  0   75 41 34  0             188868.5409   0.0196  0.050   0.0197 0.28  
2259: 75 42 33  0   75 42 34  0             188868.5409   0.0196  0.050   0.0197 0.22  
2260: 75 43 33  0   75 41 34  0             188868.5409   0.0196  0.050   0.0197 0.22  
2261: 75 43 33  0   75 42 34  0             188868.5409   0.0196  0.050   0.0197 0.28  
2262: 19 17  3  0   18 17  2  0             188943.1265  -0.0201  0.050               
2263: 74 41 33  0   74 40 34  0             189001.8490  -0.0291  0.050  -0.0291 0.28  
2264: 74 41 33  0   74 41 34  0             189001.8490  -0.0291  0.050  -0.0291 0.22  
2265: 74 42 33  0   74 40 34  0             189001.8490  -0.0291  0.050  -0.0291 0.22  
2266: 74 42 33  0   74 41 34  0             189001.8490  -0.0291  0.050  -0.0291 0.28  
2267: 73 40 33  0   73 39 34  0             189130.3107   0.0028  0.050   0.0028 0.28  
2268: 73 40 33  0   73 40 34  0             189130.3107   0.0028  0.050   0.0028 0.22  
2269: 73 41 33  0   73 39 34  0             189130.3107   0.0028  0.050   0.0028 0.22  
2270: 73 41 33  0   73 40 34  0             189130.3107   0.0028  0.050   0.0028 0.28  
2271: 72 39 33  0   72 38 34  0             189254.0034   0.0484  0.050   0.0485 0.28  
2272: 72 39 33  0   72 39 34  0             189254.0034   0.0484  0.050   0.0485 0.22  
2273: 72 40 33  0   72 38 34  0             189254.0034   0.0484  0.050   0.0485 0.22  
2274: 72 40 33  0   72 39 34  0             189254.0034   0.0484  0.050   0.0485 0.28  
2275: 71 38 33  0   71 37 34  0             189372.9575  -0.0022  0.050  -0.0022 0.28  
2276: 71 38 33  0   71 38 34  0             189372.9575  -0.0022  0.050  -0.0022 0.22  
2277: 71 39 33  0   71 37 34  0             189372.9575  -0.0022  0.050  -0.0022 0.22  
2278: 71 39 33  0   71 38 34  0             189372.9575  -0.0022  0.050  -0.0022 0.28  
2279: 19 17  2  0   18 17  1  0             189406.6113   0.0091  0.050               
2280: 70 37 33  0   70 36 34  0             189487.4295  -0.0299  0.050  -0.0299 0.28  
2281: 70 37 33  0   70 37 34  0             189487.4295  -0.0299  0.050  -0.0299 0.22  
2282: 70 38 33  0   70 36 34  0             189487.4295  -0.0299  0.050  -0.0299 0.22  
2283: 70 38 33  0   70 37 34  0             189487.4295  -0.0299  0.050  -0.0299 0.28  
2284: 69 36 33  0   69 35 34  0             189597.5530  -0.0344  0.050  -0.0344 0.28  
2285: 69 36 33  0   69 36 34  0             189597.5530  -0.0344  0.050  -0.0344 0.22  
2286: 69 37 33  0   69 35 34  0             189597.5530  -0.0344  0.050  -0.0344 0.22  
2287: 69 37 33  0   69 36 34  0             189597.5530  -0.0344  0.050  -0.0344 0.28  
2288: 68 35 33  0   68 34 34  0             189703.4389  -0.0350  0.050  -0.0350 0.28  
2289: 68 35 33  0   68 35 34  0             189703.4389  -0.0350  0.050  -0.0350 0.22  
2290: 68 36 33  0   68 34 34  0             189703.4389  -0.0350  0.050  -0.0350 0.22  
2291: 68 36 33  0   68 35 34  0             189703.4389  -0.0350  0.050  -0.0350 0.28  
2292: 19 15  5  0   18 15  4  0             189762.5945  -0.0406  0.050               
2293: 67 34 33  0   67 33 34  0             189805.2440  -0.0016  0.050  -0.0017 0.28  
2294: 67 34 33  0   67 34 34  0             189805.2440  -0.0016  0.050  -0.0017 0.22  
2295: 67 35 33  0   67 33 34  0             189805.2440  -0.0016  0.050  -0.0017 0.22  
2296: 67 35 33  0   67 34 34  0             189805.2440  -0.0016  0.050  -0.0017 0.28  
2297: 66 33 33  0   66 32 34  0             189903.0426   0.0160  0.050   0.0160 0.28  
2298: 66 33 33  0   66 33 34  0             189903.0426   0.0160  0.050   0.0160 0.22  
2299: 66 34 33  0   66 32 34  0             189903.0426   0.0160  0.050   0.0160 0.22  
2300: 66 34 33  0   66 33 34  0             189903.0426   0.0160  0.050   0.0160 0.28  
2301: 65 32 33  0   65 31 34  0             189996.8870  -0.0503  0.050  -0.0504 0.28  
2302: 65 32 33  0   65 32 34  0             189996.8870  -0.0503  0.050  -0.0504 0.22  
2303: 65 33 33  0   65 31 34  0             189996.8870  -0.0503  0.050  -0.0504 0.22  
2304: 65 33 33  0   65 32 34  0             189996.8870  -0.0503  0.050  -0.0504 0.28  
2305: 64 31 33  0   64 30 34  0             190087.0567  -0.0393  0.050  -0.0393 0.27  
2306: 64 31 33  0   64 31 34  0             190087.0567  -0.0393  0.050  -0.0393 0.23  
2307: 64 32 33  0   64 30 34  0             190087.0567  -0.0393  0.050  -0.0393 0.23  
2308: 64 32 33  0   64 31 34  0             190087.0567  -0.0393  0.050  -0.0393 0.27  
2309: 63 30 33  0   63 29 34  0             190173.6475   0.0302  0.050   0.0302 0.27  
2310: 63 30 33  0   63 30 34  0             190173.6475   0.0302  0.050   0.0302 0.23  
2311: 63 31 33  0   63 29 34  0             190173.6475   0.0302  0.050   0.0302 0.23  
2312: 63 31 33  0   63 30 34  0             190173.6475   0.0302  0.050   0.0302 0.27  
2313: 62 29 33  0   62 28 34  0             190256.5910  -0.0227  0.050  -0.0227 0.27  
2314: 62 29 33  0   62 29 34  0             190256.5910  -0.0227  0.050  -0.0227 0.23  
2315: 62 30 33  0   62 28 34  0             190256.5910  -0.0227  0.050  -0.0227 0.23  
2316: 62 30 33  0   62 29 34  0             190256.5910  -0.0227  0.050  -0.0227 0.27  
2317: 61 28 33  0   61 27 34  0             190336.2021   0.0072  0.050   0.0073 0.27  
2318: 61 28 33  0   61 28 34  0             190336.2021   0.0072  0.050   0.0073 0.23  
2319: 61 29 33  0   61 27 34  0             190336.2021   0.0072  0.050   0.0073 0.23  
2320: 61 29 33  0   61 28 34  0             190336.2021   0.0072  0.050   0.0073 0.27  
2321: 14  9  5  0   13  7  6  0             190352.0599   0.0002  0.050               
2322: 60 27 33  0   60 26 34  0             190412.4572  -0.0106  0.050  -0.0106 0.27  
2323: 60 27 33  0   60 27 34  0             190412.4572  -0.0106  0.050  -0.0106 0.23  
2324: 60 28 33  0   60 26 34  0             190412.4572  -0.0106  0.050  -0.0106 0.23  
2325: 60 28 33  0   60 27 34  0             190412.4572  -0.0106  0.050  -0.0106 0.27  
2326: 19 16  4  0   18 16  3  0             190428.4271  -0.0147  0.050               
2327: 59 26 33  0   59 25 34  0             190485.5149  -0.0223  0.050  -0.0223 0.27  
2328: 59 26 33  0   59 26 34  0             190485.5149  -0.0223  0.050  -0.0223 0.23  
2329: 59 27 33  0   59 25 34  0             190485.5149  -0.0223  0.050  -0.0223 0.23  
2330: 59 27 33  0   59 26 34  0             190485.5149  -0.0223  0.050  -0.0223 0.27  
2331: 58 25 33  0   58 24 34  0             190555.5174   0.0122  0.050   0.0122 0.27  
2332: 58 25 33  0   58 25 34  0             190555.5174   0.0122  0.050   0.0122 0.23  
2333: 58 26 33  0   58 24 34  0             190555.5174   0.0122  0.050   0.0122 0.23  
2334: 58 26 33  0   58 25 34  0             190555.5174   0.0122  0.050   0.0122 0.27  
2335: 14 10  5  0   13  8  6  0             190590.9157  -0.0570  0.050               
2336: 57 24 33  0   57 23 34  0             190622.4795   0.0078  0.050   0.0079 0.27  
2337: 57 24 33  0   57 24 34  0             190622.4795   0.0078  0.050   0.0079 0.23  
2338: 57 25 33  0   57 23 34  0             190622.4795   0.0078  0.050   0.0079 0.23  
2339: 57 25 33  0   57 24 34  0             190622.4795   0.0078  0.050   0.0079 0.27  
2340: 56 23 33  0   56 22 34  0             190686.4866  -0.0472  0.050  -0.0472 0.27  
2341: 56 23 33  0   56 23 34  0             190686.4866  -0.0472  0.050  -0.0472 0.23  
2342: 56 24 33  0   56 22 34  0             190686.4866  -0.0472  0.050  -0.0472 0.23  
2343: 56 24 33  0   56 23 34  0             190686.4866  -0.0472  0.050  -0.0472 0.27  
2344: 55 22 33  0   55 21 34  0             190747.7483  -0.0388  0.050  -0.0389 0.27  
2345: 55 22 33  0   55 22 34  0             190747.7483  -0.0388  0.050  -0.0389 0.23  
2346: 55 23 33  0   55 21 34  0             190747.7483  -0.0388  0.050  -0.0389 0.23  
2347: 55 23 33  0   55 22 34  0             190747.7483  -0.0388  0.050  -0.0389 0.27  
2348: 54 21 33  0   54 20 34  0             190806.2784  -0.0464  0.050  -0.0464 0.27  
2349: 54 21 33  0   54 21 34  0             190806.2784  -0.0464  0.050  -0.0464 0.23  
2350: 54 22 33  0   54 20 34  0             190806.2784  -0.0464  0.050  -0.0464 0.23  
2351: 54 22 33  0   54 21 34  0             190806.2784  -0.0464  0.050  -0.0464 0.27  
2352: 53 20 33  0   53 19 34  0             190862.1892  -0.0483  0.050  -0.0483 0.27  
2353: 53 20 33  0   53 20 34  0             190862.1892  -0.0483  0.050  -0.0483 0.23  
2354: 53 21 33  0   53 19 34  0             190862.1892  -0.0483  0.050  -0.0483 0.23  
2355: 53 21 33  0   53 20 34  0             190862.1892  -0.0483  0.050  -0.0483 0.27  
2356: 52 19 33  0   52 18 34  0             190915.5660  -0.0482  0.050  -0.0482 0.27  
2357: 52 19 33  0   52 19 34  0             190915.5660  -0.0482  0.050  -0.0482 0.23  
2358: 52 20 33  0   52 18 34  0             190915.5660  -0.0482  0.050  -0.0482 0.23  
2359: 52 20 33  0   52 19 34  0             190915.5660  -0.0482  0.050  -0.0482 0.27  
2360: 51 18 33  0   51 17 34  0             190966.5030  -0.0387  0.050  -0.0387 0.27  
2361: 51 18 33  0   51 18 34  0             190966.5030  -0.0387  0.050  -0.0387 0.23  
2362: 51 19 33  0   51 17 34  0             190966.5030  -0.0387  0.050  -0.0387 0.23  
2363: 51 19 33  0   51 18 34  0             190966.5030  -0.0387  0.050  -0.0387 0.27  
2364: 50 17 33  0   50 16 34  0             191015.0951  -0.0096  0.050  -0.0096 0.27  
2365: 50 17 33  0   50 17 34  0             191015.0951  -0.0096  0.050  -0.0096 0.23  
2366: 50 18 33  0   50 16 34  0             191015.0951  -0.0096  0.050  -0.0096 0.23  
2367: 50 18 33  0   50 17 34  0             191015.0951  -0.0096  0.050  -0.0096 0.27  
2368: 49 16 33  0   49 15 34  0             191061.4009   0.0147  0.050   0.0148 0.27  
2369: 49 16 33  0   49 16 34  0             191061.4009   0.0147  0.050   0.0148 0.23  
2370: 49 17 33  0   49 15 34  0             191061.4009   0.0147  0.050   0.0148 0.23  
2371: 49 17 33  0   49 16 34  0             191061.4009   0.0147  0.050   0.0148 0.27  
2372: 48 15 33  0   48 14 34  0             191105.4854   0.0186  0.050   0.0186 0.27  
2373: 48 15 33  0   48 15 34  0             191105.4854   0.0186  0.050   0.0186 0.23  
2374: 48 16 33  0   48 14 34  0             191105.4854   0.0186  0.050   0.0186 0.23  
2375: 48 16 33  0   48 15 34  0             191105.4854   0.0186  0.050   0.0186 0.27  
2376: 47 14 33  0   47 13 34  0             191147.4061  -0.0194  0.050  -0.0194 0.27  
2377: 47 14 33  0   47 14 34  0             191147.4061  -0.0194  0.050  -0.0194 0.23  
2378: 47 15 33  0   47 13 34  0             191147.4061  -0.0194  0.050  -0.0194 0.23  
2379: 47 15 33  0   47 14 34  0             191147.4061  -0.0194  0.050  -0.0194 0.27  
2380: 46 13 33  0   46 12 34  0             191187.3003  -0.0393  0.050  -0.0393 0.50  
2381: 46 14 33  0   46 13 34  0             191187.3003  -0.0393  0.050  -0.0393 0.50  
2382: 45 12 33  0   45 11 34  0             191225.3087   0.0244  0.050   0.0244 0.27  
2383: 45 12 33  0   45 12 34  0             191225.3087   0.0244  0.050   0.0244 0.23  
2384: 45 13 33  0   45 11 34  0             191225.3087   0.0244  0.050   0.0244 0.23  
2385: 45 13 33  0   45 12 34  0             191225.3087   0.0244  0.050   0.0244 0.27  
2386: 44 11 33  0   44 10 34  0             191261.3516   0.0186  0.050   0.0186 0.27  
2387: 44 11 33  0   44 11 34  0             191261.3516   0.0186  0.050   0.0186 0.23  
2388: 44 12 33  0   44 10 34  0             191261.3516   0.0186  0.050   0.0186 0.23  
2389: 44 12 33  0   44 11 34  0             191261.3516   0.0186  0.050   0.0186 0.27  
2390: 43 10 33  0   43  9 34  0             191295.5338  -0.0235  0.050  -0.0235 0.27  
2391: 43 10 33  0   43 10 34  0             191295.5338  -0.0235  0.050  -0.0235 0.23  
2392: 43 11 33  0   43  9 34  0             191295.5338  -0.0235  0.050  -0.0235 0.23  
2393: 43 11 33  0   43 10 34  0             191295.5338  -0.0235  0.050  -0.0235 0.27  
2394: 42  9 33  0   42  8 34  0             191328.0354   0.0082  0.050   0.0083 0.27  
2395: 42  9 33  0   42  9 34  0             191328.0354   0.0082  0.050   0.0083 0.23  
2396: 42 10 33  0   42  8 34  0             191328.0354   0.0082  0.050   0.0083 0.23  
2397: 42 10 33  0   42  9 34  0             191328.0354   0.0082  0.050   0.0083 0.27  
2398: 41  8 33  0   41  7 34  0             191358.7761  -0.0346  0.050  -0.0346 0.27  
2399: 41  8 33  0   41  8 34  0             191358.7761  -0.0346  0.050  -0.0346 0.23  
2400: 41  9 33  0   41  7 34  0             191358.7761  -0.0346  0.050  -0.0346 0.23  
2401: 41  9 33  0   41  8 34  0             191358.7761  -0.0346  0.050  -0.0346 0.27  
2402: 40  7 33  0   40  6 34  0             191388.0062   0.0318  0.050   0.0318 0.27  
2403: 40  7 33  0   40  7 34  0             191388.0062   0.0318  0.050   0.0318 0.23  
2404: 40  8 33  0   40  6 34  0             191388.0062   0.0318  0.050   0.0318 0.23  
2405: 40  8 33  0   40  7 34  0             191388.0062   0.0318  0.050   0.0318 0.27  
2406: 39  6 33  0   39  5 34  0             191415.5746  -0.0082  0.050  -0.0082 0.27  
2407: 39  6 33  0   39  6 34  0             191415.5746  -0.0082  0.050  -0.0082 0.23  
2408: 39  7 33  0   39  5 34  0             191415.5746  -0.0082  0.050  -0.0082 0.23  
2409: 39  7 33  0   39  6 34  0             191415.5746  -0.0082  0.050  -0.0082 0.27  
2410: 38  5 33  0   38  4 34  0             191441.7101   0.0108  0.050   0.0109 0.27  
2411: 38  5 33  0   38  5 34  0             191441.7101   0.0108  0.050   0.0109 0.23  
2412: 38  6 33  0   38  4 34  0             191441.7101   0.0108  0.050   0.0109 0.23  
2413: 38  6 33  0   38  5 34  0             191441.7101   0.0108  0.050   0.0109 0.27  
2414: 16 13  3  0   15 12  4  0             191464.6137   0.0054  0.050               
2415: 37  4 33  0   37  3 34  0             191466.3768  -0.0079  0.050  -0.0080 0.27  
2416: 37  4 33  0   37  4 34  0             191466.3768  -0.0079  0.050  -0.0080 0.23  
2417: 37  5 33  0   37  3 34  0             191466.3768  -0.0079  0.050  -0.0080 0.23  
2418: 37  5 33  0   37  4 34  0             191466.3768  -0.0079  0.050  -0.0080 0.27  
2419: 33  0 33  0   32  0 32  0             191473.5344  -0.0347  0.050  -0.0348 0.25  
2420: 33  0 33  0   32  1 32  0             191473.5344  -0.0347  0.050  -0.0348 0.25  
2421: 33  1 33  0   32  0 32  0             191473.5344  -0.0347  0.050  -0.0348 0.25  
2422: 33  1 33  0   32  1 32  0             191473.5344  -0.0347  0.050  -0.0348 0.25  
2423: 32  1 31  0   31  1 30  0             191475.6045  -0.0296  0.050  -0.0296 0.25  
2424: 32  1 31  0   31  2 30  0             191475.6045  -0.0296  0.050  -0.0296 0.25  
2425: 32  2 31  0   31  1 30  0             191475.6045  -0.0296  0.050  -0.0296 0.25  
2426: 32  2 31  0   31  2 30  0             191475.6045  -0.0296  0.050  -0.0296 0.25  
2427: 31  2 29  0   30  2 28  0             191477.4458  -0.0196  0.050  -0.0196 0.25  
2428: 31  2 29  0   30  3 28  0             191477.4458  -0.0196  0.050  -0.0196 0.25  
2429: 31  3 29  0   30  2 28  0             191477.4458  -0.0196  0.050  -0.0196 0.25  
2430: 31  3 29  0   30  3 28  0             191477.4458  -0.0196  0.050  -0.0196 0.25  
2431: 30  3 27  0   29  3 26  0             191479.1825  -0.0197  0.050  -0.0197 0.25  
2432: 30  3 27  0   29  4 26  0             191479.1825  -0.0197  0.050  -0.0197 0.25  
2433: 30  4 27  0   29  3 26  0             191479.1825  -0.0197  0.050  -0.0197 0.25  
2434: 30  4 27  0   29  4 26  0             191479.1825  -0.0197  0.050  -0.0197 0.25  
2435: 29  4 25  0   28  4 24  0             191481.0328  -0.0065  0.050  -0.0065 0.25  
2436: 29  4 25  0   28  5 24  0             191481.0328  -0.0065  0.050  -0.0065 0.25  
2437: 29  5 25  0   28  4 24  0             191481.0328  -0.0065  0.050  -0.0065 0.25  
2438: 29  5 25  0   28  5 24  0             191481.0328  -0.0065  0.050  -0.0065 0.25  
2439: 28  5 23  0   27  5 22  0             191483.2674  -0.0041  0.050  -0.0041 0.25  
2440: 28  5 23  0   27  6 22  0             191483.2674  -0.0041  0.050  -0.0041 0.25  
2441: 28  6 23  0   27  5 22  0             191483.2674  -0.0041  0.050  -0.0041 0.25  
2442: 28  6 23  0   27  6 22  0             191483.2674  -0.0041  0.050  -0.0041 0.25  
2443: 27  6 21  0   26  6 20  0             191486.3826   0.0058  0.050   0.0059 0.25  
2444: 27  6 21  0   26  7 20  0             191486.3826   0.0058  0.050   0.0059 0.25  
2445: 27  7 21  0   26  6 20  0             191486.3826   0.0058  0.050   0.0059 0.25  
2446: 27  7 21  0   26  7 20  0             191486.3826   0.0058  0.050   0.0059 0.25  
2447: 36  3 33  0   36  2 34  0             191489.7224   0.0232  0.050   0.0233 0.27  
2448: 36  3 33  0   36  3 34  0             191489.7224   0.0232  0.050   0.0233 0.23  
2449: 36  4 33  0   36  2 34  0             191489.7224   0.0232  0.050   0.0233 0.23  
2450: 36  4 33  0   36  3 34  0             191489.7224   0.0232  0.050   0.0233 0.27  
2451: 26  7 19  0   25  7 18  0             191491.1989   0.0113  0.050   0.0113 0.26  
2452: 26  7 19  0   25  8 18  0             191491.1989   0.0113  0.050   0.0113 0.24  
2453: 26  8 19  0   25  7 18  0             191491.1989   0.0113  0.050   0.0113 0.24  
2454: 26  8 19  0   25  8 18  0             191491.1989   0.0113  0.050   0.0113 0.26  
2455: 25  8 17  0   24  8 16  0             191499.2730   0.0124  0.050   0.0125 0.26  
2456: 25  8 17  0   24  9 16  0             191499.2730   0.0124  0.050   0.0125 0.24  
2457: 25  9 17  0   24  8 16  0             191499.2730   0.0124  0.050   0.0125 0.24  
2458: 25  9 17  0   24  9 16  0             191499.2730   0.0124  0.050   0.0125 0.26  
2459: 35  2 33  0   35  1 34  0             191511.7166   0.0161  0.050   0.0161 0.26  
2460: 35  2 33  0   35  2 34  0             191511.7166   0.0161  0.050   0.0161 0.24  
2461: 35  3 33  0   35  1 34  0             191511.7166   0.0161  0.050   0.0161 0.24  
2462: 35  3 33  0   35  2 34  0             191511.7166   0.0161  0.050   0.0161 0.26  
2463: 24  9 15  0   23  9 14  0             191513.7142  -0.0320  0.050  -0.0321 0.26  
2464: 24  9 15  0   23 10 14  0             191513.7142  -0.0320  0.050  -0.0321 0.24  
2465: 24 10 15  0   23  9 14  0             191513.7142  -0.0320  0.050  -0.0321 0.24  
2466: 24 10 15  0   23 10 14  0             191513.7142  -0.0320  0.050  -0.0321 0.26  
2467: 23 10 13  0   22 10 12  0             191541.7062   0.0482  0.050   0.0483 0.26  
2468: 23 10 13  0   22 11 12  0             191541.7062   0.0483  0.050   0.0483 0.24  
2469: 23 11 13  0   22 10 12  0             191541.7062   0.0482  0.050   0.0483 0.24  
2470: 23 11 13  0   22 11 12  0             191541.7062   0.0483  0.050   0.0483 0.26  
2471: 22 11 11  0   21 11 10  0             191600.7364   0.0181  0.050   0.0249 0.27  
2472: 22 11 11  0   21 12 10  0             191600.7364   0.0326  0.050   0.0249 0.23  
2473: 22 12 11  0   21 11 10  0             191600.7364   0.0170  0.050   0.0249 0.23  
2474: 22 12 11  0   21 12 10  0             191600.7364   0.0315  0.050   0.0249 0.27  
2475: 21 13  9  0   20 13  8  0             191743.0298  -0.0942  0.050               
2476: 21 12  9  0   20 12  8  0             191746.9582   0.0685  0.050               
2477: 20 13  7  0   19 14  6  0             191934.8634   0.0254  0.050               
2478: 20 14  7  0   19 14  6  0             192007.8185  -0.0454  0.050               
2479: 20 13  7  0   19 13  6  0             192415.8069   0.0060  0.050               
2480: 20 14  7  0   19 13  6  0             192488.8617   0.0348  0.050               
2481: 15 11  4  0   14 10  5  0             192737.4208   0.0394  0.050               
2482: 15 14  1  0   14 12  2  0             192892.6454   0.0000  0.050               
2483: 15 11  4  0   14  9  5  0             192981.8296   0.0029  0.050               
2484: 17 15  3  0   16 14  2  0             193527.5107   0.0094  0.050               
2485: 19 16  3  0   18 16  2  0             193818.6219  -0.0183  0.050               
2486: 81 47 34  0   81 47 35  0             193917.7097   0.0283  0.050   0.0283 0.50  
2487: 81 48 34  0   81 46 35  0             193917.7097   0.0283  0.050   0.0283 0.50  
2488: 15 13  3  0   14 11  4  0             194036.8906  -0.0108  0.050               
2489: 80 46 34  0   80 45 35  0             194071.5830   0.0216  0.050   0.0216 0.28  
2490: 80 46 34  0   80 46 35  0             194071.5830   0.0216  0.050   0.0216 0.22  
2491: 80 47 34  0   80 45 35  0             194071.5830   0.0216  0.050   0.0216 0.22  
2492: 80 47 34  0   80 46 35  0             194071.5830   0.0216  0.050   0.0216 0.28  
2493: 79 45 34  0   79 44 35  0             194220.1247   0.0280  0.050   0.0281 0.28  
2494: 79 45 34  0   79 45 35  0             194220.1247   0.0280  0.050   0.0281 0.22  
2495: 79 46 34  0   79 44 35  0             194220.1247   0.0280  0.050   0.0281 0.22  
2496: 79 46 34  0   79 45 35  0             194220.1247   0.0280  0.050   0.0281 0.28  
2497: 78 44 34  0   78 43 35  0             194363.3650  -0.0727  0.050  -0.0728 0.28  
2498: 78 44 34  0   78 44 35  0             194363.3650  -0.0727  0.050  -0.0728 0.22  
2499: 78 45 34  0   78 43 35  0             194363.3650  -0.0727  0.050  -0.0728 0.22  
2500: 78 45 34  0   78 44 35  0             194363.3650  -0.0727  0.050  -0.0728 0.28  
2501: 77 43 34  0   77 42 35  0             194501.7102  -0.0207  0.050  -0.0208 0.28  
2502: 77 43 34  0   77 43 35  0             194501.7102  -0.0207  0.050  -0.0208 0.22  
2503: 77 44 34  0   77 42 35  0             194501.7102  -0.0207  0.050  -0.0208 0.22  
2504: 77 44 34  0   77 43 35  0             194501.7102  -0.0207  0.050  -0.0208 0.28  
2505: 76 42 34  0   76 41 35  0             194635.1063  -0.0124  0.050  -0.0125 0.28  
2506: 76 42 34  0   76 42 35  0             194635.1063  -0.0124  0.050  -0.0125 0.22  
2507: 76 43 34  0   76 41 35  0             194635.1063  -0.0124  0.050  -0.0125 0.22  
2508: 76 43 34  0   76 42 35  0             194635.1063  -0.0124  0.050  -0.0125 0.28  
2509: 75 41 34  0   75 40 35  0             194763.7569   0.0169  0.050   0.0169 0.28  
2510: 75 41 34  0   75 41 35  0             194763.7569   0.0169  0.050   0.0169 0.22  
2511: 75 42 34  0   75 40 35  0             194763.7569   0.0169  0.050   0.0169 0.22  
2512: 75 42 34  0   75 41 35  0             194763.7569   0.0169  0.050   0.0169 0.28  
2513: 23 17  6  0   22 19  3  0             194777.4801  -0.0285  0.050               
2514: 74 40 34  0   74 39 35  0             194887.7227  -0.0071  0.050  -0.0072 0.28  
2515: 74 40 34  0   74 40 35  0             194887.7227  -0.0071  0.050  -0.0072 0.22  
2516: 74 41 34  0   74 39 35  0             194887.7227  -0.0071  0.050  -0.0072 0.22  
2517: 74 41 34  0   74 40 35  0             194887.7227  -0.0071  0.050  -0.0072 0.28  
2518: 73 39 34  0   73 38 35  0             195007.1827  -0.0375  0.050  -0.0376 0.28  
2519: 73 39 34  0   73 39 35  0             195007.1827  -0.0375  0.050  -0.0376 0.22  
2520: 73 40 34  0   73 38 35  0             195007.1827  -0.0375  0.050  -0.0376 0.22  
2521: 73 40 34  0   73 39 35  0             195007.1827  -0.0375  0.050  -0.0376 0.28  
2522: 20 15  5  0   19 16  4  0             195020.3022  -0.0426  0.050               
2523: 72 38 34  0   72 37 35  0             195122.3405   0.0009  0.050   0.0009 0.28  
2524: 72 38 34  0   72 38 35  0             195122.3405   0.0009  0.050   0.0009 0.22  
2525: 72 39 34  0   72 37 35  0             195122.3405   0.0009  0.050   0.0009 0.22  
2526: 72 39 34  0   72 38 35  0             195122.3405   0.0009  0.050   0.0009 0.28  
2527: 16 13  3  0   15 11  4  0             195151.4013   0.0100  0.050               
2528: 71 37 34  0   71 36 35  0             195233.1789  -0.0345  0.050  -0.0345 0.28  
2529: 71 37 34  0   71 37 35  0             195233.1789  -0.0345  0.050  -0.0345 0.22  
2530: 71 38 34  0   71 36 35  0             195233.1789  -0.0345  0.050  -0.0345 0.22  
2531: 71 38 34  0   71 37 35  0             195233.1789  -0.0345  0.050  -0.0345 0.28  
2532: 70 36 34  0   70 35 35  0             195339.9449  -0.0191  0.050  -0.0191 0.28  
2533: 70 36 34  0   70 36 35  0             195339.9449  -0.0191  0.050  -0.0191 0.22  
2534: 70 37 34  0   70 35 35  0             195339.9449  -0.0191  0.050  -0.0191 0.22  
2535: 70 37 34  0   70 36 35  0             195339.9449  -0.0191  0.050  -0.0191 0.28  
2536: 69 35 34  0   69 34 35  0             195442.6878  -0.0228  0.050  -0.0228 0.28  
2537: 69 35 34  0   69 35 35  0             195442.6878  -0.0228  0.050  -0.0228 0.22  
2538: 69 36 34  0   69 34 35  0             195442.6878  -0.0228  0.050  -0.0228 0.22  
2539: 69 36 34  0   69 35 35  0             195442.6878  -0.0228  0.050  -0.0228 0.28  
2540: 68 34 34  0   68 33 35  0             195541.5977   0.0278  0.050   0.0278 0.28  
2541: 68 34 34  0   68 34 35  0             195541.5977   0.0278  0.050   0.0278 0.22  
2542: 68 35 34  0   68 33 35  0             195541.5977   0.0278  0.050   0.0278 0.22  
2543: 68 35 34  0   68 34 35  0             195541.5977   0.0278  0.050   0.0278 0.28  
2544: 67 33 34  0   67 32 35  0             195636.6653   0.0098  0.050   0.0099 0.28  
2545: 67 33 34  0   67 33 35  0             195636.6653   0.0098  0.050   0.0099 0.22  
2546: 67 34 34  0   67 32 35  0             195636.6653   0.0098  0.050   0.0099 0.22  
2547: 67 34 34  0   67 33 35  0             195636.6653   0.0098  0.050   0.0099 0.28  
2548: 66 32 34  0   66 31 35  0             195728.0413  -0.0371  0.050  -0.0371 0.27  
2549: 66 32 34  0   66 32 35  0             195728.0413  -0.0371  0.050  -0.0371 0.23  
2550: 66 33 34  0   66 31 35  0             195728.0413  -0.0371  0.050  -0.0371 0.23  
2551: 66 33 34  0   66 32 35  0             195728.0413  -0.0371  0.050  -0.0371 0.27  
2552: 65 31 34  0   65 30 35  0             195815.9230  -0.0244  0.050  -0.0244 0.27  
2553: 65 31 34  0   65 31 35  0             195815.9230  -0.0244  0.050  -0.0244 0.23  
2554: 65 32 34  0   65 30 35  0             195815.9230  -0.0244  0.050  -0.0244 0.23  
2555: 65 32 34  0   65 31 35  0             195815.9230  -0.0244  0.050  -0.0244 0.27  
2556: 64 30 34  0   64 29 35  0             195900.3711   0.0026  0.050   0.0027 0.27  
2557: 64 30 34  0   64 30 35  0             195900.3711   0.0026  0.050   0.0027 0.23  
2558: 64 31 34  0   64 29 35  0             195900.3711   0.0026  0.050   0.0027 0.23  
2559: 64 31 34  0   64 30 35  0             195900.3711   0.0026  0.050   0.0027 0.27  
2560: 63 29 34  0   63 28 35  0             195981.4191  -0.0259  0.050  -0.0259 0.27  
2561: 63 29 34  0   63 29 35  0             195981.4191  -0.0259  0.050  -0.0259 0.23  
2562: 63 30 34  0   63 28 35  0             195981.4191  -0.0259  0.050  -0.0259 0.23  
2563: 63 30 34  0   63 29 35  0             195981.4191  -0.0259  0.050  -0.0259 0.27  
2564: 62 28 34  0   62 27 35  0             196059.2503  -0.0279  0.050  -0.0280 0.27  
2565: 62 28 34  0   62 28 35  0             196059.2503  -0.0279  0.050  -0.0280 0.23  
2566: 62 29 34  0   62 27 35  0             196059.2503  -0.0279  0.050  -0.0280 0.23  
2567: 62 29 34  0   62 28 35  0             196059.2503  -0.0279  0.050  -0.0280 0.27  
2568: 61 27 34  0   61 26 35  0             196133.9776   0.0101  0.050   0.0102 0.27  
2569: 61 27 34  0   61 27 35  0             196133.9776   0.0101  0.050   0.0102 0.23  
2570: 61 28 34  0   61 26 35  0             196133.9776   0.0101  0.050   0.0102 0.23  
2571: 61 28 34  0   61 27 35  0             196133.9776   0.0101  0.050   0.0102 0.27  
2572: 19 14  5  0   18 14  4  0             196188.1940   0.0056  0.050               
2573: 60 26 34  0   60 25 35  0             196205.5750  -0.0340  0.050  -0.0340 0.27  
2574: 60 26 34  0   60 26 35  0             196205.5750  -0.0340  0.050  -0.0340 0.23  
2575: 60 27 34  0   60 25 35  0             196205.5750  -0.0340  0.050  -0.0340 0.23  
2576: 60 27 34  0   60 26 35  0             196205.5750  -0.0340  0.050  -0.0340 0.27  
2577: 15 14  2  0   14 12  3  0             196214.1947   0.0050  0.050               
2578: 59 25 34  0   59 24 35  0             196274.2653  -0.0321  0.050  -0.0322 0.27  
2579: 59 25 34  0   59 25 35  0             196274.2653  -0.0321  0.050  -0.0322 0.23  
2580: 59 26 34  0   59 24 35  0             196274.2653  -0.0321  0.050  -0.0322 0.23  
2581: 59 26 34  0   59 25 35  0             196274.2653  -0.0321  0.050  -0.0322 0.27  
2582: 58 24 34  0   58 23 35  0             196340.1377   0.0122  0.050   0.0123 0.27  
2583: 58 24 34  0   58 24 35  0             196340.1377   0.0122  0.050   0.0123 0.23  
2584: 58 25 34  0   58 23 35  0             196340.1377   0.0122  0.050   0.0123 0.23  
2585: 58 25 34  0   58 24 35  0             196340.1377   0.0122  0.050   0.0123 0.27  
2586: 57 23 34  0   57 22 35  0             196403.1663  -0.0169  0.050  -0.0169 0.27  
2587: 57 23 34  0   57 23 35  0             196403.1663  -0.0169  0.050  -0.0169 0.23  
2588: 57 24 34  0   57 22 35  0             196403.1663  -0.0169  0.050  -0.0169 0.23  
2589: 57 24 34  0   57 23 35  0             196403.1663  -0.0169  0.050  -0.0169 0.27  
2590: 15 12  4  0   14 10  5  0             196424.1748   0.0105  0.050               
2591: 56 22 34  0   56 21 35  0             196463.5650   0.0059  0.050   0.0060 0.27  
2592: 56 22 34  0   56 22 35  0             196463.5650   0.0059  0.050   0.0060 0.23  
2593: 56 23 34  0   56 21 35  0             196463.5650   0.0059  0.050   0.0060 0.23  
2594: 56 23 34  0   56 22 35  0             196463.5650   0.0059  0.050   0.0060 0.27  
2595: 20 14  6  0   19 15  5  0             196475.0410  -0.0064  0.050               
2596: 55 21 34  0   55 20 35  0             196521.3341  -0.0052  0.050  -0.0053 0.27  
2597: 55 21 34  0   55 21 35  0             196521.3341  -0.0052  0.050  -0.0053 0.23  
2598: 55 22 34  0   55 20 35  0             196521.3341  -0.0052  0.050  -0.0053 0.23  
2599: 55 22 34  0   55 21 35  0             196521.3341  -0.0052  0.050  -0.0053 0.27  
2600: 17 15  2  0   16 14  3  0             196531.9012   0.0342  0.050               
2601: 54 20 34  0   54 19 35  0             196576.5931  -0.0155  0.050  -0.0155 0.27  
2602: 54 20 34  0   54 20 35  0             196576.5931  -0.0155  0.050  -0.0155 0.23  
2603: 54 21 34  0   54 19 35  0             196576.5931  -0.0155  0.050  -0.0155 0.23  
2604: 54 21 34  0   54 20 35  0             196576.5931  -0.0155  0.050  -0.0155 0.27  
2605: 14  9  6  0   13  7  7  0             196623.3163   0.0376  0.050               
2606: 53 19 34  0   53 18 35  0             196629.4540   0.0047  0.050   0.0047 0.27  
2607: 53 19 34  0   53 19 35  0             196629.4540   0.0047  0.050   0.0047 0.23  
2608: 53 20 34  0   53 18 35  0             196629.4540   0.0047  0.050   0.0047 0.23  
2609: 53 20 34  0   53 19 35  0             196629.4540   0.0047  0.050   0.0047 0.27  
2610: 15 12  4  0   14  9  5  0             196668.6144   0.0047  0.050               
2611: 52 18 34  0   52 17 35  0             196679.9491   0.0068  0.050   0.0069 0.27  
2612: 52 18 34  0   52 18 35  0             196679.9491   0.0068  0.050   0.0069 0.23  
2613: 52 19 34  0   52 17 35  0             196679.9491   0.0068  0.050   0.0069 0.23  
2614: 52 19 34  0   52 18 35  0             196679.9491   0.0068  0.050   0.0069 0.27  
2615: 51 17 34  0   51 16 35  0             196728.1774   0.0112  0.050   0.0112 0.27  
2616: 51 17 34  0   51 17 35  0             196728.1774   0.0112  0.050   0.0112 0.23  
2617: 51 18 34  0   51 16 35  0             196728.1774   0.0112  0.050   0.0112 0.23  
2618: 51 18 34  0   51 17 35  0             196728.1774   0.0112  0.050   0.0112 0.27  
2619: 50 16 34  0   50 15 35  0             196774.2023   0.0041  0.050   0.0041 0.27  
2620: 50 16 34  0   50 16 35  0             196774.2023   0.0041  0.050   0.0041 0.23  
2621: 50 17 34  0   50 15 35  0             196774.2023   0.0041  0.050   0.0041 0.23  
2622: 50 17 34  0   50 16 35  0             196774.2023   0.0041  0.050   0.0041 0.27  
2623: 49 15 34  0   49 14 35  0             196818.1084  -0.0053  0.050  -0.0054 0.27  
2624: 49 15 34  0   49 15 35  0             196818.1084  -0.0053  0.050  -0.0054 0.23  
2625: 49 16 34  0   49 14 35  0             196818.1084  -0.0053  0.050  -0.0054 0.23  
2626: 49 16 34  0   49 15 35  0             196818.1084  -0.0053  0.050  -0.0054 0.27  
2627: 20 19  2  0   19 19  1  0             196848.8568   0.0366  0.050               
2628: 48 14 34  0   48 13 35  0             196859.9742  -0.0123  0.050  -0.0123 0.27  
2629: 48 14 34  0   48 14 35  0             196859.9742  -0.0123  0.050  -0.0123 0.23  
2630: 48 15 34  0   48 13 35  0             196859.9742  -0.0123  0.050  -0.0123 0.23  
2631: 48 15 34  0   48 14 35  0             196859.9742  -0.0123  0.050  -0.0123 0.27  
2632: 20 19  1  0   19 19  0  0             196864.6094  -0.0373  0.050               
2633: 47 13 34  0   47 12 35  0             196899.8899   0.0016  0.050   0.0017 0.27  
2634: 47 13 34  0   47 13 35  0             196899.8899   0.0016  0.050   0.0017 0.23  
2635: 47 14 34  0   47 12 35  0             196899.8899   0.0016  0.050   0.0017 0.23  
2636: 47 14 34  0   47 13 35  0             196899.8899   0.0016  0.050   0.0017 0.27  
2637: 46 12 34  0   46 11 35  0             196937.9116   0.0222  0.050   0.0223 0.27  
2638: 46 12 34  0   46 12 35  0             196937.9116   0.0222  0.050   0.0223 0.23  
2639: 46 13 34  0   46 11 35  0             196937.9116   0.0222  0.050   0.0223 0.23  
2640: 46 13 34  0   46 12 35  0             196937.9116   0.0222  0.050   0.0223 0.27  
2641: 45 11 34  0   45 10 35  0             196974.0385  -0.0197  0.050  -0.0197 0.27  
2642: 45 11 34  0   45 11 35  0             196974.0385  -0.0197  0.050  -0.0197 0.23  
2643: 45 12 34  0   45 10 35  0             196974.0385  -0.0197  0.050  -0.0197 0.23  
2644: 45 12 34  0   45 11 35  0             196974.0385  -0.0197  0.050  -0.0197 0.27  
2645: 44 10 34  0   44  9 35  0             197008.4755   0.0135  0.050   0.0136 0.27  
2646: 44 10 34  0   44 10 35  0             197008.4755   0.0135  0.050   0.0136 0.23  
2647: 44 11 34  0   44  9 35  0             197008.4755   0.0135  0.050   0.0136 0.23  
2648: 44 11 34  0   44 10 35  0             197008.4755   0.0135  0.050   0.0136 0.27  
2649: 43  9 34  0   43  8 35  0             197041.1526  -0.0133  0.050  -0.0133 0.27  
2650: 43  9 34  0   43  9 35  0             197041.1526  -0.0133  0.050  -0.0133 0.23  
2651: 43 10 34  0   43  8 35  0             197041.1526  -0.0133  0.050  -0.0133 0.23  
2652: 43 10 34  0   43  9 35  0             197041.1526  -0.0133  0.050  -0.0133 0.27  
2653: 17 16  2  0   16 15  1  0             197051.1342   0.0261  0.050               
2654: 42  8 34  0   42  7 35  0             197072.2253  -0.0084  0.050  -0.0084 0.27  
2655: 42  8 34  0   42  8 35  0             197072.2253  -0.0084  0.050  -0.0084 0.23  
2656: 42  9 34  0   42  7 35  0             197072.2253  -0.0084  0.050  -0.0084 0.23  
2657: 42  9 34  0   42  8 35  0             197072.2253  -0.0084  0.050  -0.0084 0.27  
2658: 41  7 34  0   41  6 35  0             197101.7393   0.0114  0.050   0.0115 0.27  
2659: 41  7 34  0   41  7 35  0             197101.7393   0.0114  0.050   0.0115 0.23  
2660: 41  8 34  0   41  6 35  0             197101.7393   0.0114  0.050   0.0115 0.23  
2661: 41  8 34  0   41  7 35  0             197101.7393   0.0114  0.050   0.0115 0.27  
2662: 40  6 34  0   40  5 35  0             197129.7038  -0.0048  0.050  -0.0049 0.27  
2663: 40  6 34  0   40  6 35  0             197129.7038  -0.0048  0.050  -0.0049 0.23  
2664: 40  7 34  0   40  5 35  0             197129.7038  -0.0048  0.050  -0.0049 0.23  
2665: 40  7 34  0   40  6 35  0             197129.7038  -0.0048  0.050  -0.0049 0.27  
2666: 39  5 34  0   39  4 35  0             197156.2226  -0.0127  0.050  -0.0128 0.27  
2667: 39  5 34  0   39  5 35  0             197156.2226  -0.0127  0.050  -0.0128 0.23  
2668: 39  6 34  0   39  4 35  0             197156.2226  -0.0127  0.050  -0.0128 0.23  
2669: 39  6 34  0   39  5 35  0             197156.2226  -0.0127  0.050  -0.0128 0.27  
2670: 38  4 34  0   38  3 35  0             197181.3627  -0.0028  0.050  -0.0029 0.27  
2671: 38  4 34  0   38  4 35  0             197181.3627  -0.0028  0.050  -0.0029 0.23  
2672: 38  5 34  0   38  3 35  0             197181.3627  -0.0028  0.050  -0.0029 0.23  
2673: 38  5 34  0   38  4 35  0             197181.3627  -0.0028  0.050  -0.0029 0.27  
2674: 34  0 34  0   33  0 33  0             197188.1714  -0.0240  0.050  -0.0241 0.25  
2675: 34  0 34  0   33  1 33  0             197188.1714  -0.0240  0.050  -0.0241 0.25  
2676: 34  1 34  0   33  0 33  0             197188.1714  -0.0240  0.050  -0.0241 0.25  
2677: 34  1 34  0   33  1 33  0             197188.1714  -0.0240  0.050  -0.0241 0.25  
2678: 33  1 32  0   32  1 31  0             197190.2228  -0.0261  0.050  -0.0261 0.25  
2679: 33  1 32  0   32  2 31  0             197190.2228  -0.0261  0.050  -0.0261 0.25  
2680: 33  2 32  0   32  1 31  0             197190.2228  -0.0261  0.050  -0.0261 0.25  
2681: 33  2 32  0   32  2 31  0             197190.2228  -0.0261  0.050  -0.0261 0.25  
2682: 32  2 30  0   31  2 29  0             197192.0290  -0.0236  0.050  -0.0236 0.25  
2683: 32  2 30  0   31  3 29  0             197192.0290  -0.0236  0.050  -0.0236 0.25  
2684: 32  3 30  0   31  2 29  0             197192.0290  -0.0236  0.050  -0.0236 0.25  
2685: 32  3 30  0   31  3 29  0             197192.0290  -0.0236  0.050  -0.0236 0.25  
2686: 31  3 28  0   30  3 27  0             197193.7107  -0.0277  0.050  -0.0277 0.25  
2687: 31  3 28  0   30  4 27  0             197193.7107  -0.0277  0.050  -0.0277 0.25  
2688: 31  4 28  0   30  3 27  0             197193.7107  -0.0277  0.050  -0.0277 0.25  
2689: 31  4 28  0   30  4 27  0             197193.7107  -0.0277  0.050  -0.0277 0.25  
2690: 30  4 26  0   29  4 25  0             197195.4629  -0.0242  0.050  -0.0242 0.25  
2691: 30  4 26  0   29  5 25  0             197195.4629  -0.0242  0.050  -0.0242 0.25  
2692: 30  5 26  0   29  4 25  0             197195.4629  -0.0242  0.050  -0.0242 0.25  
2693: 30  5 26  0   29  5 25  0             197195.4629  -0.0242  0.050  -0.0242 0.25  
2694: 29  5 24  0   28  5 23  0             197197.5428  -0.0224  0.050  -0.0224 0.25  
2695: 29  5 24  0   28  6 23  0             197197.5428  -0.0224  0.050  -0.0224 0.25  
2696: 29  6 24  0   28  5 23  0             197197.5428  -0.0224  0.050  -0.0224 0.25  
2697: 29  6 24  0   28  6 23  0             197197.5428  -0.0224  0.050  -0.0224 0.25  
2698: 28  6 22  0   27  6 21  0             197200.3646  -0.0282  0.050  -0.0283 0.26  
2699: 28  6 22  0   27  7 21  0             197200.3646  -0.0282  0.050  -0.0283 0.24  
2700: 28  7 22  0   27  6 21  0             197200.3646  -0.0282  0.050  -0.0283 0.24  
2701: 28  7 22  0   27  7 21  0             197200.3646  -0.0282  0.050  -0.0283 0.26  
2702: 27  7 20  0   26  7 19  0             197204.6535  -0.0258  0.050  -0.0259 0.26  
2703: 27  7 20  0   26  8 19  0             197204.6535  -0.0258  0.050  -0.0259 0.24  
2704: 27  8 20  0   26  7 19  0             197204.6535  -0.0258  0.050  -0.0259 0.24  
2705: 27  8 20  0   26  8 19  0             197204.6535  -0.0258  0.050  -0.0259 0.26  
2706: 26  8 18  0   25  8 17  0             197211.6827  -0.0229  0.050  -0.0230 0.26  
2707: 26  8 18  0   25  9 17  0             197211.6827  -0.0229  0.050  -0.0230 0.24  
2708: 26  9 18  0   25  8 17  0             197211.6827  -0.0229  0.050  -0.0230 0.24  
2709: 26  9 18  0   25  9 17  0             197211.6827  -0.0229  0.050  -0.0230 0.26  
2710: 25  9 16  0   24  9 15  0             197223.9594  -0.0020  0.050  -0.0021 0.26  
2711: 25  9 16  0   24 10 15  0             197223.9594  -0.0020  0.050  -0.0021 0.24  
2712: 25 10 16  0   24  9 15  0             197223.9594  -0.0020  0.050  -0.0021 0.24  
2713: 25 10 16  0   24 10 15  0             197223.9594  -0.0020  0.050  -0.0021 0.26  
2714: 36  2 34  0   36  1 35  0             197227.6613   0.0024  0.050   0.0025 0.27  
2715: 36  2 34  0   36  2 35  0             197227.6613   0.0024  0.050   0.0025 0.23  
2716: 36  3 34  0   36  1 35  0             197227.6613   0.0024  0.050   0.0025 0.23  
2717: 36  3 34  0   36  2 35  0             197227.6613   0.0024  0.050   0.0025 0.27  
2718: 24 10 14  0   23 10 13  0             197246.6861  -0.0284  0.050  -0.0285 0.26  
2719: 24 10 14  0   23 11 13  0             197246.6861  -0.0284  0.050  -0.0285 0.24  
2720: 24 11 14  0   23 10 13  0             197246.6861  -0.0284  0.050  -0.0285 0.24  
2721: 24 11 14  0   23 11 13  0             197246.6861  -0.0284  0.050  -0.0285 0.26  
2722: 17 16  1  0   16 15  2  0             197270.9950   0.0294  0.050               
2723: 23 11 12  0   22 11 11  0             197292.3735  -0.0212  0.050  -0.0207 0.27  
2724: 23 11 12  0   22 12 11  0             197292.3735  -0.0200  0.050  -0.0207 0.23  
2725: 23 12 12  0   22 11 11  0             197292.3735  -0.0212  0.050  -0.0207 0.23  
2726: 23 12 12  0   22 12 11  0             197292.3735  -0.0201  0.050  -0.0207 0.27  
2727: 20 15  6  0   19 15  5  0             197320.5489   0.0000  0.050               
2728: 22 12 10  0   21 12  9  0             197395.2451  -0.1538  0.050   0.0383 0.50  
2729: 22 13 10  0   21 13  9  0             197395.2451   0.2305  0.050   0.0383 0.50  
2730: 21 13  8  0   20 14  7  0             197636.0909  -0.0151  0.050               
2731: 21 14  8  0   20 14  7  0             197645.2570   0.0016  0.050               
2732: 16 14  2  0   15 12  3  0             197681.9659  -0.0859  0.050               
2733: 21 13  8  0   20 13  7  0             197709.1224  -0.0096  0.050               
2734: 21 14  8  0   20 13  7  0             197718.2807  -0.0005  0.050               
2735: 19 15  4  0   18 15  3  0             198613.4123  -0.0292  0.050               
2736: 20 18  3  0   19 18  2  0             198711.9121  -0.0081  0.050               
2737: 20 18  2  0   19 18  1  0             199006.5292  -0.0116  0.050               
2738: 24 17  7  0   23 19  4  0             199010.4182   0.0636  0.050               
2739: 17 17  1  0   16 16  0  0             199195.9678   0.0030  0.050               
2740: 17 17  0  0   16 16  1  0             199201.9041   0.0087  0.050               
2741: 84 49 35  0   84 49 36  0             199390.3189   0.0733  0.050   0.0733 0.50  
2742: 84 50 35  0   84 48 36  0             199390.3189   0.0733  0.050   0.0733 0.50  
2743: 83 48 35  0   83 48 36  0             199548.8407  -0.0344  0.050  -0.0344 0.50  
2744: 83 49 35  0   83 47 36  0             199548.8407  -0.0344  0.050  -0.0344 0.50  
2745: 82 47 35  0   82 47 36  0             199702.1666  -0.0348  0.050  -0.0348 0.50  
2746: 82 48 35  0   82 46 36  0             199702.1666  -0.0348  0.050  -0.0348 0.50  
2747: 81 46 35  0   81 45 36  0             199850.3913   0.0224  0.050   0.0224 0.28  
2748: 81 46 35  0   81 46 36  0             199850.3913   0.0224  0.050   0.0224 0.22  
2749: 81 47 35  0   81 45 36  0             199850.3913   0.0224  0.050   0.0224 0.22  
2750: 81 47 35  0   81 46 36  0             199850.3913   0.0224  0.050   0.0224 0.28  
2751: 19 15  5  0   18 14  4  0             199870.0362  -0.0123  0.050               
2752: 80 45 35  0   80 44 36  0             199993.5297   0.0115  0.050   0.0116 0.28  
2753: 80 45 35  0   80 45 36  0             199993.5297   0.0115  0.050   0.0116 0.22  
2754: 80 46 35  0   80 44 36  0             199993.5297   0.0115  0.050   0.0116 0.22  
2755: 80 46 35  0   80 45 36  0             199993.5297   0.0115  0.050   0.0116 0.28  
2756: 79 44 35  0   79 43 36  0             200131.7944   0.0080  0.050   0.0080 0.28  
2757: 79 44 35  0   79 44 36  0             200131.7944   0.0080  0.050   0.0080 0.22  
2758: 79 45 35  0   79 43 36  0             200131.7944   0.0080  0.050   0.0080 0.22  
2759: 79 45 35  0   79 44 36  0             200131.7944   0.0080  0.050   0.0080 0.28  
2760: 20 14  6  0   19 14  5  0             200156.9114   0.0037  0.050               
2761: 78 43 35  0   78 42 36  0             200265.3785   0.0715  0.050   0.0715 0.28  
2762: 78 43 35  0   78 43 36  0             200265.3785   0.0715  0.050   0.0715 0.22  
2763: 78 44 35  0   78 42 36  0             200265.3785   0.0715  0.050   0.0715 0.22  
2764: 78 44 35  0   78 43 36  0             200265.3785   0.0715  0.050   0.0715 0.28  
2765: 77 42 35  0   77 41 36  0             200394.2296   0.0193  0.050   0.0194 0.28  
2766: 77 42 35  0   77 42 36  0             200394.2296   0.0193  0.050   0.0194 0.22  
2767: 77 43 35  0   77 41 36  0             200394.2296   0.0193  0.050   0.0194 0.22  
2768: 77 43 35  0   77 42 36  0             200394.2296   0.0193  0.050   0.0194 0.28  
2769: 20 16  5  0   19 16  4  0             200438.9959   0.0154  0.050               
2770: 20 17  4  0   19 17  3  0             200454.8621  -0.0026  0.050               
2771: 76 41 35  0   76 40 36  0             200518.6375   0.0144  0.050   0.0144 0.28  
2772: 76 41 35  0   76 41 36  0             200518.6375   0.0144  0.050   0.0144 0.22  
2773: 76 42 35  0   76 40 36  0             200518.6375   0.0144  0.050   0.0144 0.22  
2774: 76 42 35  0   76 41 36  0             200518.6375   0.0144  0.050   0.0144 0.28  
2775: 75 40 35  0   75 39 36  0             200638.6538  -0.0154  0.050  -0.0155 0.28  
2776: 75 40 35  0   75 40 36  0             200638.6538  -0.0154  0.050  -0.0155 0.22  
2777: 75 41 35  0   75 39 36  0             200638.6538  -0.0154  0.050  -0.0155 0.22  
2778: 75 41 35  0   75 40 36  0             200638.6538  -0.0154  0.050  -0.0155 0.28  
2779: 74 39 35  0   74 38 36  0             200754.4630  -0.0067  0.050  -0.0067 0.28  
2780: 74 39 35  0   74 39 36  0             200754.4630  -0.0067  0.050  -0.0067 0.22  
2781: 74 40 35  0   74 38 36  0             200754.4630  -0.0067  0.050  -0.0067 0.22  
2782: 74 40 35  0   74 39 36  0             200754.4630  -0.0067  0.050  -0.0067 0.28  
2783: 73 38 35  0   73 37 36  0             200866.1929   0.0504  0.050   0.0505 0.28  
2784: 73 38 35  0   73 38 36  0             200866.1929   0.0504  0.050   0.0505 0.22  
2785: 73 39 35  0   73 37 36  0             200866.1929   0.0504  0.050   0.0505 0.22  
2786: 73 39 35  0   73 38 36  0             200866.1929   0.0504  0.050   0.0505 0.28  
2787: 15 15  0  0   14 13  1  0             200908.2680  -0.0226  0.050               
2788: 72 37 35  0   72 36 36  0             200973.7628  -0.0397  0.050  -0.0397 0.28  
2789: 72 37 35  0   72 37 36  0             200973.7628  -0.0397  0.050  -0.0397 0.22  
2790: 72 38 35  0   72 36 36  0             200973.7628  -0.0397  0.050  -0.0397 0.22  
2791: 72 38 35  0   72 37 36  0             200973.7628  -0.0397  0.050  -0.0397 0.28  
2792: 20 15  6  0   19 14  5  0             201002.4408   0.0317  0.050               
2793: 71 36 35  0   71 35 36  0             201077.5366  -0.0259  0.050  -0.0259 0.28  
2794: 71 36 35  0   71 36 36  0             201077.5366  -0.0259  0.050  -0.0259 0.22  
2795: 71 37 35  0   71 35 36  0             201077.5366  -0.0259  0.050  -0.0259 0.22  
2796: 71 37 35  0   71 36 36  0             201077.5366  -0.0259  0.050  -0.0259 0.28  
2797: 70 35 35  0   70 34 36  0             201177.4981  -0.0340  0.050  -0.0340 0.28  
2798: 70 35 35  0   70 35 36  0             201177.4981  -0.0340  0.050  -0.0340 0.22  
2799: 70 36 35  0   70 34 36  0             201177.4981  -0.0340  0.050  -0.0340 0.22  
2800: 70 36 35  0   70 35 36  0             201177.4981  -0.0340  0.050  -0.0340 0.28  
2801: 17 14  3  0   16 13  4  0             201233.4979  -0.0046  0.050               
2802: 15 15  1  0   14 13  2  0             201268.9078  -0.0060  0.050               
2803: 69 34 35  0   69 33 36  0             201273.8132  -0.0057  0.050  -0.0057 0.27  
2804: 69 34 35  0   69 34 36  0             201273.8132  -0.0057  0.050  -0.0057 0.23  
2805: 69 35 35  0   69 33 36  0             201273.8132  -0.0057  0.050  -0.0057 0.23  
2806: 69 35 35  0   69 34 36  0             201273.8132  -0.0057  0.050  -0.0057 0.27  
2807: 15 10  5  0   14  9  6  0             201329.1689  -0.0502  0.050               
2808: 15 10  5  0   14  8  6  0             201342.8381   0.0053  0.050               
2809: 68 33 35  0   68 32 36  0             201366.5336   0.0060  0.050   0.0061 0.27  
2810: 68 33 35  0   68 33 36  0             201366.5336   0.0060  0.050   0.0061 0.23  
2811: 68 34 35  0   68 32 36  0             201366.5336   0.0060  0.050   0.0061 0.23  
2812: 68 34 35  0   68 33 36  0             201366.5336   0.0060  0.050   0.0061 0.27  
2813: 67 32 35  0   67 31 36  0             201455.7599  -0.0007  0.050  -0.0008 0.27  
2814: 67 32 35  0   67 32 36  0             201455.7599  -0.0007  0.050  -0.0008 0.23  
2815: 67 33 35  0   67 31 36  0             201455.7599  -0.0007  0.050  -0.0008 0.23  
2816: 67 33 35  0   67 32 36  0             201455.7599  -0.0007  0.050  -0.0008 0.27  
2817: 66 31 35  0   66 30 36  0             201541.6281   0.0095  0.050   0.0095 0.27  
2818: 66 31 35  0   66 31 36  0             201541.6281   0.0095  0.050   0.0095 0.23  
2819: 66 32 35  0   66 30 36  0             201541.6281   0.0095  0.050   0.0095 0.23  
2820: 66 32 35  0   66 31 36  0             201541.6281   0.0095  0.050   0.0095 0.27  
2821: 65 30 35  0   65 29 36  0             201624.1864  -0.0128  0.050  -0.0128 0.27  
2822: 65 30 35  0   65 30 36  0             201624.1864  -0.0128  0.050  -0.0128 0.23  
2823: 65 31 35  0   65 29 36  0             201624.1864  -0.0128  0.050  -0.0128 0.23  
2824: 65 31 35  0   65 30 36  0             201624.1864  -0.0128  0.050  -0.0128 0.27  
2825: 64 29 35  0   64 28 36  0             201703.6127   0.0143  0.050   0.0143 0.27  
2826: 64 29 35  0   64 29 36  0             201703.6127   0.0143  0.050   0.0143 0.23  
2827: 64 30 35  0   64 28 36  0             201703.6127   0.0143  0.050   0.0143 0.23  
2828: 64 30 35  0   64 29 36  0             201703.6127   0.0143  0.050   0.0143 0.27  
2829: 63 28 35  0   63 27 36  0             201779.8910  -0.0188  0.050  -0.0189 0.27  
2830: 63 28 35  0   63 28 36  0             201779.8910  -0.0188  0.050  -0.0189 0.23  
2831: 63 29 35  0   63 27 36  0             201779.8910  -0.0188  0.050  -0.0189 0.23  
2832: 63 29 35  0   63 28 36  0             201779.8910  -0.0188  0.050  -0.0189 0.27  
2833: 15 11  5  0   14  9  6  0             201798.7159  -0.0127  0.050               
2834: 15 11  5  0   14  8  6  0             201812.4275   0.0853  0.050               
2835: 62 27 35  0   62 26 36  0             201853.1922  -0.0330  0.050  -0.0331 0.27  
2836: 62 27 35  0   62 27 36  0             201853.1922  -0.0330  0.050  -0.0331 0.23  
2837: 62 28 35  0   62 26 36  0             201853.1922  -0.0330  0.050  -0.0331 0.23  
2838: 62 28 35  0   62 27 36  0             201853.1922  -0.0330  0.050  -0.0331 0.27  
2839: 61 26 35  0   61 25 36  0             201923.6477   0.0133  0.050   0.0134 0.27  
2840: 61 26 35  0   61 26 36  0             201923.6477   0.0133  0.050   0.0134 0.23  
2841: 61 27 35  0   61 25 36  0             201923.6477   0.0133  0.050   0.0134 0.23  
2842: 61 27 35  0   61 26 36  0             201923.6477   0.0133  0.050   0.0134 0.27  
2843: 60 25 35  0   60 24 36  0             201991.2119  -0.0129  0.050  -0.0129 0.27  
2844: 60 25 35  0   60 25 36  0             201991.2119  -0.0129  0.050  -0.0129 0.23  
2845: 60 26 35  0   60 24 36  0             201991.2119  -0.0129  0.050  -0.0129 0.23  
2846: 60 26 35  0   60 25 36  0             201991.2119  -0.0129  0.050  -0.0129 0.27  
2847: 59 24 35  0   59 23 36  0             202056.0681  -0.0143  0.050  -0.0144 0.27  
2848: 59 24 35  0   59 24 36  0             202056.0681  -0.0143  0.050  -0.0144 0.23  
2849: 59 25 35  0   59 23 36  0             202056.0681  -0.0143  0.050  -0.0144 0.23  
2850: 59 25 35  0   59 24 36  0             202056.0681  -0.0143  0.050  -0.0144 0.27  
2851: 58 23 35  0   58 22 36  0             202118.2743  -0.0169  0.050  -0.0169 0.27  
2852: 58 23 35  0   58 23 36  0             202118.2743  -0.0169  0.050  -0.0169 0.23  
2853: 58 24 35  0   58 22 36  0             202118.2743  -0.0169  0.050  -0.0169 0.23  
2854: 58 24 35  0   58 23 36  0             202118.2743  -0.0169  0.050  -0.0169 0.27  
2855: 57 22 35  0   57 21 36  0             202177.9021  -0.0311  0.050  -0.0311 0.27  
2856: 57 22 35  0   57 22 36  0             202177.9021  -0.0311  0.050  -0.0311 0.23  
2857: 57 23 35  0   57 21 36  0             202177.9021  -0.0311  0.050  -0.0311 0.23  
2858: 57 23 35  0   57 22 36  0             202177.9021  -0.0311  0.050  -0.0311 0.27  
2859: 56 21 35  0   56 20 36  0             202235.0620  -0.0268  0.050  -0.0269 0.27  
2860: 56 21 35  0   56 21 36  0             202235.0620  -0.0268  0.050  -0.0269 0.23  
2861: 56 22 35  0   56 20 36  0             202235.0620  -0.0268  0.050  -0.0269 0.23  
2862: 56 22 35  0   56 21 36  0             202235.0620  -0.0268  0.050  -0.0269 0.27  
2863: 55 20 35  0   55 19 36  0             202289.8088  -0.0280  0.050  -0.0280 0.27  
2864: 55 20 35  0   55 20 36  0             202289.8088  -0.0280  0.050  -0.0280 0.23  
2865: 55 21 35  0   55 19 36  0             202289.8088  -0.0280  0.050  -0.0280 0.23  
2866: 55 21 35  0   55 20 36  0             202289.8088  -0.0280  0.050  -0.0280 0.27  
2867: 54 19 35  0   54 18 36  0             202342.2335  -0.0203  0.050  -0.0204 0.27  
2868: 54 19 35  0   54 19 36  0             202342.2335  -0.0203  0.050  -0.0204 0.23  
2869: 54 20 35  0   54 18 36  0             202342.2335  -0.0203  0.050  -0.0204 0.23  
2870: 54 20 35  0   54 19 36  0             202342.2335  -0.0203  0.050  -0.0204 0.27  
2871: 53 18 35  0   53 17 36  0             202392.3917  -0.0235  0.050  -0.0235 0.27  
2872: 53 18 35  0   53 18 36  0             202392.3917  -0.0235  0.050  -0.0235 0.23  
2873: 53 19 35  0   53 17 36  0             202392.3917  -0.0235  0.050  -0.0235 0.23  
2874: 53 19 35  0   53 18 36  0             202392.3917  -0.0235  0.050  -0.0235 0.27  
2875: 52 17 35  0   52 16 36  0             202440.4101   0.0155  0.050   0.0155 0.27  
2876: 52 17 35  0   52 17 36  0             202440.4101   0.0155  0.050   0.0155 0.23  
2877: 52 18 35  0   52 16 36  0             202440.4101   0.0155  0.050   0.0155 0.23  
2878: 52 18 35  0   52 17 36  0             202440.4101   0.0155  0.050   0.0155 0.27  
2879: 51 16 35  0   51 15 36  0             202486.2459  -0.0179  0.050  -0.0179 0.27  
2880: 51 16 35  0   51 16 36  0             202486.2459  -0.0179  0.050  -0.0179 0.23  
2881: 51 17 35  0   51 15 36  0             202486.2459  -0.0179  0.050  -0.0179 0.23  
2882: 51 17 35  0   51 16 36  0             202486.2459  -0.0179  0.050  -0.0179 0.27  
2883: 50 15 35  0   50 14 36  0             202530.0737  -0.0195  0.050  -0.0196 0.27  
2884: 50 15 35  0   50 15 36  0             202530.0737  -0.0195  0.050  -0.0196 0.23  
2885: 50 16 35  0   50 14 36  0             202530.0737  -0.0195  0.050  -0.0196 0.23  
2886: 50 16 35  0   50 15 36  0             202530.0737  -0.0195  0.050  -0.0196 0.27  
2887: 49 14 35  0   49 13 36  0             202571.9327  -0.0189  0.050  -0.0190 0.27  
2888: 49 14 35  0   49 14 36  0             202571.9327  -0.0189  0.050  -0.0190 0.23  
2889: 49 15 35  0   49 13 36  0             202571.9327  -0.0189  0.050  -0.0190 0.23  
2890: 49 15 35  0   49 14 36  0             202571.9327  -0.0189  0.050  -0.0190 0.27  
2891: 16 12  4  0   15 11  5  0             202591.3603   0.0159  0.050               
2892: 48 13 35  0   48 12 36  0             202611.8710  -0.0353  0.050  -0.0353 0.27  
2893: 48 13 35  0   48 13 36  0             202611.8710  -0.0353  0.050  -0.0353 0.23  
2894: 48 14 35  0   48 12 36  0             202611.8710  -0.0353  0.050  -0.0353 0.23  
2895: 48 14 35  0   48 13 36  0             202611.8710  -0.0353  0.050  -0.0353 0.27  
2896: 47 12 35  0   47 11 36  0             202650.0101  -0.0128  0.050  -0.0129 0.27  
2897: 47 12 35  0   47 12 36  0             202650.0101  -0.0128  0.050  -0.0129 0.23  
2898: 47 13 35  0   47 11 36  0             202650.0101  -0.0128  0.050  -0.0129 0.23  
2899: 47 13 35  0   47 12 36  0             202650.0101  -0.0128  0.050  -0.0129 0.27  
2900: 46 11 35  0   46 10 36  0             202686.3626  -0.0030  0.050  -0.0030 0.27  
2901: 46 11 35  0   46 11 36  0             202686.3626  -0.0030  0.050  -0.0030 0.23  
2902: 46 12 35  0   46 10 36  0             202686.3626  -0.0030  0.050  -0.0030 0.23  
2903: 46 12 35  0   46 11 36  0             202686.3626  -0.0030  0.050  -0.0030 0.27  
2904: 45 10 35  0   45  9 36  0             202721.0013   0.0039  0.050   0.0040 0.27  
2905: 45 10 35  0   45 10 36  0             202721.0013   0.0039  0.050   0.0040 0.23  
2906: 45 11 35  0   45  9 36  0             202721.0013   0.0039  0.050   0.0040 0.23  
2907: 45 11 35  0   45 10 36  0             202721.0013   0.0039  0.050   0.0040 0.27  
2908: 44  9 35  0   44  8 36  0             202753.8830  -0.0961  0.050  -0.0961 0.27  
2909: 44  9 35  0   44  9 36  0             202753.8830  -0.0961  0.050  -0.0961 0.23  
2910: 44 10 35  0   44  8 36  0             202753.8830  -0.0961  0.050  -0.0961 0.23  
2911: 44 10 35  0   44  9 36  0             202753.8830  -0.0961  0.050  -0.0961 0.27  
2912: 43  8 35  0   43  7 36  0             202785.3388  -0.0319  0.050  -0.0319 0.27  
2913: 43  8 35  0   43  8 36  0             202785.3388  -0.0319  0.050  -0.0319 0.23  
2914: 43  9 35  0   43  7 36  0             202785.3388  -0.0319  0.050  -0.0319 0.23  
2915: 43  9 35  0   43  8 36  0             202785.3388  -0.0319  0.050  -0.0319 0.27  
2916: 42  7 35  0   42  6 36  0             202815.2092  -0.0215  0.050  -0.0215 0.27  
2917: 42  7 35  0   42  7 36  0             202815.2092  -0.0215  0.050  -0.0215 0.23  
2918: 42  8 35  0   42  6 36  0             202815.2092  -0.0215  0.050  -0.0215 0.23  
2919: 42  8 35  0   42  7 36  0             202815.2092  -0.0215  0.050  -0.0215 0.27  
2920: 41  6 35  0   41  5 36  0             202843.6312   0.0154  0.050   0.0154 0.27  
2921: 41  6 35  0   41  6 36  0             202843.6312   0.0154  0.050   0.0154 0.23  
2922: 41  7 35  0   41  5 36  0             202843.6312   0.0154  0.050   0.0154 0.23  
2923: 41  7 35  0   41  6 36  0             202843.6312   0.0154  0.050   0.0154 0.27  
2924: 40  5 35  0   40  4 36  0             202870.5785  -0.0029  0.050  -0.0030 0.27  
2925: 40  5 35  0   40  5 36  0             202870.5785  -0.0029  0.050  -0.0030 0.23  
2926: 40  6 35  0   40  4 36  0             202870.5785  -0.0029  0.050  -0.0030 0.23  
2927: 40  6 35  0   40  5 36  0             202870.5785  -0.0029  0.050  -0.0030 0.27  
2928: 39  4 35  0   39  3 36  0             202896.1692  -0.0129  0.050  -0.0129 0.27  
2929: 39  4 35  0   39  4 36  0             202896.1692  -0.0129  0.050  -0.0129 0.23  
2930: 39  5 35  0   39  3 36  0             202896.1692  -0.0129  0.050  -0.0129 0.23  
2931: 39  5 35  0   39  4 36  0             202896.1692  -0.0129  0.050  -0.0129 0.27  
2932: 35  0 35  0   34  0 34  0             202902.6840  -0.0523  0.050  -0.0523 0.25  
2933: 35  0 35  0   34  1 34  0             202902.6840  -0.0523  0.050  -0.0523 0.25  
2934: 35  1 35  0   34  0 34  0             202902.6840  -0.0523  0.050  -0.0523 0.25  
2935: 35  1 35  0   34  1 34  0             202902.6840  -0.0523  0.050  -0.0523 0.25  
2936: 34  1 33  0   33  1 32  0             202904.7320  -0.0467  0.050  -0.0468 0.25  
2937: 34  1 33  0   33  2 32  0             202904.7320  -0.0467  0.050  -0.0468 0.25  
2938: 34  2 33  0   33  1 32  0             202904.7320  -0.0467  0.050  -0.0468 0.25  
2939: 34  2 33  0   33  2 32  0             202904.7320  -0.0467  0.050  -0.0468 0.25  
2940: 33  2 31  0   32  2 30  0             202906.5122  -0.0432  0.050  -0.0432 0.25  
2941: 33  2 31  0   32  3 30  0             202906.5122  -0.0432  0.050  -0.0432 0.25  
2942: 33  3 31  0   32  2 30  0             202906.5122  -0.0432  0.050  -0.0432 0.25  
2943: 33  3 31  0   32  3 30  0             202906.5122  -0.0432  0.050  -0.0432 0.25  
2944: 32  3 29  0   31  3 28  0             202908.1531  -0.0391  0.050  -0.0391 0.25  
2945: 32  3 29  0   31  4 28  0             202908.1531  -0.0391  0.050  -0.0391 0.25  
2946: 32  4 29  0   31  3 28  0             202908.1531  -0.0391  0.050  -0.0391 0.25  
2947: 32  4 29  0   31  4 28  0             202908.1531  -0.0391  0.050  -0.0391 0.25  
2948: 31  4 27  0   30  4 26  0             202909.8207  -0.0372  0.050  -0.0372 0.25  
2949: 31  4 27  0   30  5 26  0             202909.8207  -0.0372  0.050  -0.0372 0.25  
2950: 31  5 27  0   30  4 26  0             202909.8207  -0.0372  0.050  -0.0372 0.25  
2951: 31  5 27  0   30  5 26  0             202909.8207  -0.0372  0.050  -0.0372 0.25  
2952: 30  5 25  0   29  5 24  0             202911.7668  -0.0283  0.050  -0.0284 0.25  
2953: 30  5 25  0   29  6 24  0             202911.7668  -0.0283  0.050  -0.0284 0.25  
2954: 30  6 25  0   29  5 24  0             202911.7668  -0.0283  0.050  -0.0284 0.25  
2955: 30  6 25  0   29  6 24  0             202911.7668  -0.0283  0.050  -0.0284 0.25  
2956: 29  6 23  0   28  6 22  0             202914.3579  -0.0187  0.050  -0.0188 0.25  
2957: 29  6 23  0   28  7 22  0             202914.3579  -0.0187  0.050  -0.0188 0.25  
2958: 29  7 23  0   28  6 22  0             202914.3579  -0.0187  0.050  -0.0188 0.25  
2959: 29  7 23  0   28  7 22  0             202914.3579  -0.0187  0.050  -0.0188 0.25  
2960: 28  7 21  0   27  7 20  0             202918.2079  -0.0055  0.050  -0.0055 0.26  
2961: 28  7 21  0   27  8 20  0             202918.2079  -0.0055  0.050  -0.0055 0.24  
2962: 28  8 21  0   27  7 20  0             202918.2079  -0.0055  0.050  -0.0055 0.24  
2963: 28  8 21  0   27  8 20  0             202918.2079  -0.0055  0.050  -0.0055 0.26  
2964: 38  3 35  0   38  2 36  0             202920.4787   0.0084  0.050   0.0084 0.27  
2965: 38  3 35  0   38  3 36  0             202920.4787   0.0084  0.050   0.0084 0.23  
2966: 38  4 35  0   38  2 36  0             202920.4787   0.0084  0.050   0.0084 0.23  
2967: 38  4 35  0   38  3 36  0             202920.4787   0.0084  0.050   0.0084 0.27  
2968: 27  8 19  0   26  8 18  0             202924.3688  -0.0057  0.050  -0.0057 0.26  
2969: 27  8 19  0   26  9 18  0             202924.3688  -0.0057  0.050  -0.0057 0.24  
2970: 27  9 19  0   26  8 18  0             202924.3688  -0.0057  0.050  -0.0057 0.24  
2971: 27  9 19  0   26  9 18  0             202924.3688  -0.0057  0.050  -0.0057 0.26  
2972: 26  9 17  0   25  9 16  0             202934.8414  -0.0201  0.050  -0.0202 0.26  
2973: 26  9 17  0   25 10 16  0             202934.8414  -0.0201  0.050  -0.0202 0.24  
2974: 26 10 17  0   25  9 16  0             202934.8414  -0.0201  0.050  -0.0202 0.24  
2975: 26 10 17  0   25 10 16  0             202934.8414  -0.0201  0.050  -0.0202 0.26  
2976: 37  2 35  0   37  1 36  0             202943.4623  -0.0348  0.050  -0.0349 0.26  
2977: 37  2 35  0   37  2 36  0             202943.4623  -0.0348  0.050  -0.0349 0.24  
2978: 37  3 35  0   37  1 36  0             202943.4623  -0.0348  0.050  -0.0349 0.24  
2979: 37  3 35  0   37  2 36  0             202943.4623  -0.0348  0.050  -0.0349 0.26  
2980: 25 10 15  0   24 10 14  0             202953.6926  -0.0322  0.050  -0.0323 0.26  
2981: 25 10 15  0   24 11 14  0             202953.6926  -0.0322  0.050  -0.0323 0.24  
2982: 25 11 15  0   24 10 14  0             202953.6926  -0.0322  0.050  -0.0323 0.24  
2983: 25 11 15  0   24 11 14  0             202953.6926  -0.0322  0.050  -0.0323 0.26  
2984: 36  1 35  0   36  1 36  0             202965.3044  -0.0085  0.050  -0.0085 0.50  
2985: 36  2 35  0   36  0 36  0             202965.3044  -0.0085  0.050  -0.0085 0.50  
2986: 20 17  3  0   19 17  2  0             202972.5083   0.0052  0.050               
2987: 24 11 13  0   23 11 12  0             202989.9388  -0.0398  0.050  -0.0398 0.27  
2988: 24 11 13  0   23 12 12  0             202989.9388  -0.0397  0.050  -0.0398 0.23  
2989: 24 12 13  0   23 11 12  0             202989.9388  -0.0398  0.050  -0.0398 0.23  
2990: 24 12 13  0   23 12 12  0             202989.9388  -0.0397  0.050  -0.0398 0.27  
2991: 16 12  4  0   15 10  5  0             203060.9441   0.0903  0.050               
2992: 23 12 11  0   22 12 10  0             203066.4243  -0.0367  0.050  -0.0193 0.27  
2993: 23 12 11  0   22 13 10  0             203066.4243   0.0013  0.050  -0.0193 0.23  
2994: 23 13 11  0   22 12 10  0             203066.4243  -0.0399  0.050  -0.0193 0.23  
2995: 23 13 11  0   22 13 10  0             203066.4243  -0.0017  0.050  -0.0193 0.27  
2996: 22 13  9  0   21 14  8  0             203248.4413  -0.0230  0.050               
2997: 22 14  9  0   21 14  8  0             203249.4431  -0.0128  0.050               
2998: 22 13  9  0   21 13  8  0             203257.6054  -0.0082  0.050               
2999: 22 14  9  0   21 13  8  0             203258.6251   0.0198  0.050               
3000: 21 16  5  0   20 17  4  0             203349.8372  -0.0021  0.050               
3001: 21 14  7  0   20 15  6  0             203377.9480  -0.0271  0.050               
3002: 21 15  7  0   20 15  6  0             203519.1125   0.0130  0.050               
3003: 21 14  7  0   20 14  6  0             204223.4394  -0.0372  0.050               
3004: 21 15  7  0   20 14  6  0             204364.5938  -0.0071  0.050               
3005: 85 49 36  0   85 48 37  0             205176.4119   0.0430  0.050   0.0430 0.28  
3006: 85 49 36  0   85 49 37  0             205176.4119   0.0430  0.050   0.0430 0.22  
3007: 85 50 36  0   85 48 37  0             205176.4119   0.0430  0.050   0.0430 0.22  
3008: 85 50 36  0   85 49 37  0             205176.4119   0.0430  0.050   0.0430 0.28  
3009: 84 48 36  0   84 47 37  0             205329.3269   0.0410  0.050   0.0410 0.28  
3010: 84 48 36  0   84 48 37  0             205329.3269   0.0410  0.050   0.0410 0.22  
3011: 84 49 36  0   84 47 37  0             205329.3269   0.0410  0.050   0.0410 0.22  
3012: 84 49 36  0   84 48 37  0             205329.3269   0.0410  0.050   0.0410 0.28  
3013: 82 46 36  0   82 45 37  0             205620.3315   0.0396  0.050   0.0396 0.28  
3014: 82 46 36  0   82 46 37  0             205620.3315   0.0396  0.050   0.0396 0.22  
3015: 82 47 36  0   82 45 37  0             205620.3315   0.0396  0.050   0.0396 0.22  
3016: 82 47 36  0   82 46 37  0             205620.3315   0.0396  0.050   0.0396 0.28  
3017: 81 45 36  0   81 44 37  0             205758.6419   0.0005  0.050   0.0005 0.28  
3018: 81 45 36  0   81 45 37  0             205758.6419   0.0005  0.050   0.0005 0.22  
3019: 81 46 36  0   81 44 37  0             205758.6419   0.0005  0.050   0.0005 0.22  
3020: 81 46 36  0   81 45 37  0             205758.6419   0.0005  0.050   0.0005 0.28  
3021: 18 16  3  0   17 15  2  0             205815.0278   0.0052  0.050               
3022: 80 44 36  0   80 43 37  0             205892.3437  -0.0464  0.050  -0.0464 0.28  
3023: 80 44 36  0   80 44 37  0             205892.3437  -0.0464  0.050  -0.0464 0.22  
3024: 80 45 36  0   80 43 37  0             205892.3437  -0.0464  0.050  -0.0464 0.22  
3025: 80 45 36  0   80 44 37  0             205892.3437  -0.0464  0.050  -0.0464 0.28  
3026: 79 43 36  0   79 42 37  0             206021.6632   0.0027  0.050   0.0027 0.25  
3027: 79 43 36  0   79 43 37  0             206021.6632   0.0027  0.050   0.0027 0.25  
3028: 79 44 36  0   79 42 37  0             206021.6632   0.0027  0.050   0.0027 0.25  
3029: 79 44 36  0   79 43 37  0             206021.6632   0.0027  0.050   0.0027 0.25  
3030: 78 42 36  0   78 41 37  0             206146.5866   0.0148  0.050   0.0148 0.28  
3031: 78 42 36  0   78 42 37  0             206146.5866   0.0148  0.050   0.0148 0.22  
3032: 78 43 36  0   78 41 37  0             206146.5866   0.0148  0.050   0.0148 0.22  
3033: 78 43 36  0   78 42 37  0             206146.5866   0.0148  0.050   0.0148 0.28  
3034: 77 41 36  0   77 40 37  0             206267.2502   0.0096  0.050   0.0097 0.28  
3035: 77 41 36  0   77 41 37  0             206267.2502   0.0096  0.050   0.0097 0.22  
3036: 77 42 36  0   77 40 37  0             206267.2502   0.0096  0.050   0.0097 0.22  
3037: 77 42 36  0   77 41 37  0             206267.2502   0.0096  0.050   0.0097 0.28  
3038: 76 40 36  0   76 39 37  0             206383.7881   0.0074  0.050   0.0074 0.28  
3039: 76 40 36  0   76 40 37  0             206383.7881   0.0074  0.050   0.0074 0.22  
3040: 76 41 36  0   76 39 37  0             206383.7881   0.0074  0.050   0.0074 0.22  
3041: 76 41 36  0   76 40 37  0             206383.7881   0.0074  0.050   0.0074 0.28  
3042: 75 39 36  0   75 38 37  0             206496.3384   0.0350  0.050   0.0351 0.28  
3043: 75 39 36  0   75 39 37  0             206496.3384   0.0350  0.050   0.0351 0.22  
3044: 75 40 36  0   75 38 37  0             206496.3384   0.0350  0.050   0.0351 0.22  
3045: 75 40 36  0   75 39 37  0             206496.3384   0.0350  0.050   0.0351 0.28  
3046: 16 14  3  0   15 12  4  0             206586.2550   0.0236  0.050               
3047: 21 20  2  0   20 20  1  0             206598.3614   0.0291  0.050               
3048: 74 38 36  0   74 37 37  0             206604.8777  -0.0393  0.050  -0.0394 0.28  
3049: 74 38 36  0   74 38 37  0             206604.8777  -0.0393  0.050  -0.0394 0.22  
3050: 74 39 36  0   74 37 37  0             206604.8777  -0.0393  0.050  -0.0394 0.22  
3051: 74 39 36  0   74 38 37  0             206604.8777  -0.0393  0.050  -0.0394 0.28  
3052: 21 20  1  0   20 20  0  0             206607.4595   0.0144  0.050               
3053: 17 14  3  0   16 12  4  0             206656.6022   0.0171  0.050               
3054: 73 37 36  0   73 36 37  0             206709.7527   0.0246  0.050   0.0246 0.28  
3055: 73 37 36  0   73 37 37  0             206709.7527   0.0246  0.050   0.0246 0.22  
3056: 73 38 36  0   73 36 37  0             206709.7527   0.0246  0.050   0.0246 0.22  
3057: 73 38 36  0   73 37 37  0             206709.7527   0.0246  0.050   0.0246 0.28  
3058: 72 36 36  0   72 35 37  0             206810.8371  -0.0030  0.050  -0.0031 0.28  
3059: 72 36 36  0   72 36 37  0             206810.8371  -0.0030  0.050  -0.0031 0.22  
3060: 72 37 36  0   72 35 37  0             206810.8371  -0.0030  0.050  -0.0031 0.22  
3061: 72 37 36  0   72 36 37  0             206810.8371  -0.0030  0.050  -0.0031 0.28  
3062: 71 35 36  0   71 34 37  0             206908.3508  -0.0039  0.050  -0.0039 0.28  
3063: 71 35 36  0   71 35 37  0             206908.3508  -0.0039  0.050  -0.0039 0.23  
3064: 71 36 36  0   71 34 37  0             206908.3508  -0.0039  0.050  -0.0039 0.23  
3065: 71 36 36  0   71 35 37  0             206908.3508  -0.0039  0.050  -0.0039 0.28  
3066: 70 34 36  0   70 33 37  0             207002.3563  -0.0146  0.050  -0.0146 0.27  
3067: 70 34 36  0   70 34 37  0             207002.3563  -0.0146  0.050  -0.0146 0.23  
3068: 70 35 36  0   70 33 37  0             207002.3563  -0.0146  0.050  -0.0146 0.23  
3069: 70 35 36  0   70 34 37  0             207002.3563  -0.0146  0.050  -0.0146 0.27  
3070: 69 33 36  0   69 32 37  0             207092.9869   0.0010  0.050   0.0010 0.27  
3071: 69 33 36  0   69 33 37  0             207092.9869   0.0010  0.050   0.0010 0.23  
3072: 69 34 36  0   69 32 37  0             207092.9869   0.0010  0.050   0.0010 0.23  
3073: 69 34 36  0   69 33 37  0             207092.9869   0.0010  0.050   0.0010 0.27  
3074: 21 15  6  0   20 16  5  0             207099.9846  -0.0044  0.050               
3075: 68 32 36  0   68 31 37  0             207180.2658  -0.0285  0.050  -0.0286 0.27  
3076: 68 32 36  0   68 32 37  0             207180.2658  -0.0285  0.050  -0.0286 0.23  
3077: 68 33 36  0   68 31 37  0             207180.2658  -0.0285  0.050  -0.0286 0.23  
3078: 68 33 36  0   68 32 37  0             207180.2658  -0.0285  0.050  -0.0286 0.27  
3079: 16 15  1  0   15 13  2  0             207219.8503  -0.0212  0.050               
3080: 67 31 36  0   67 30 37  0             207264.3834  -0.0059  0.050  -0.0059 0.27  
3081: 67 31 36  0   67 31 37  0             207264.3834  -0.0059  0.050  -0.0059 0.23  
3082: 67 32 36  0   67 30 37  0             207264.3834  -0.0059  0.050  -0.0059 0.23  
3083: 67 32 36  0   67 31 37  0             207264.3834  -0.0059  0.050  -0.0059 0.27  
3084: 66 30 36  0   66 29 37  0             207345.3635   0.0018  0.050   0.0018 0.27  
3085: 66 30 36  0   66 30 37  0             207345.3635   0.0018  0.050   0.0018 0.23  
3086: 66 31 36  0   66 29 37  0             207345.3635   0.0018  0.050   0.0018 0.23  
3087: 66 31 36  0   66 30 37  0             207345.3635   0.0018  0.050   0.0018 0.27  
3088: 65 29 36  0   65 28 37  0             207423.3020   0.0018  0.050   0.0019 0.27  
3089: 65 29 36  0   65 29 37  0             207423.3020   0.0018  0.050   0.0019 0.23  
3090: 65 30 36  0   65 28 37  0             207423.3020   0.0018  0.050   0.0019 0.23  
3091: 65 30 36  0   65 29 37  0             207423.3020   0.0018  0.050   0.0019 0.27  
3092: 64 28 36  0   64 27 37  0             207498.2568  -0.0351  0.050  -0.0352 0.27  
3093: 64 28 36  0   64 28 37  0             207498.2568  -0.0351  0.050  -0.0352 0.23  
3094: 64 29 36  0   64 27 37  0             207498.2568  -0.0351  0.050  -0.0352 0.23  
3095: 64 29 36  0   64 28 37  0             207498.2568  -0.0351  0.050  -0.0352 0.27  
3096: 63 27 36  0   63 26 37  0             207570.3961  -0.0260  0.050  -0.0261 0.27  
3097: 63 27 36  0   63 27 37  0             207570.3961  -0.0260  0.050  -0.0261 0.23  
3098: 63 28 36  0   63 26 37  0             207570.3961  -0.0260  0.050  -0.0261 0.23  
3099: 63 28 36  0   63 27 37  0             207570.3961  -0.0260  0.050  -0.0261 0.27  
3100: 62 26 36  0   62 25 37  0             207639.7802   0.0061  0.050   0.0062 0.27  
3101: 62 26 36  0   62 26 37  0             207639.7802   0.0061  0.050   0.0062 0.23  
3102: 62 27 36  0   62 25 37  0             207639.7802   0.0061  0.050   0.0062 0.23  
3103: 62 27 36  0   62 26 37  0             207639.7802   0.0061  0.050   0.0062 0.27  
3104: 61 25 36  0   61 24 37  0             207706.4283  -0.0011  0.050  -0.0011 0.27  
3105: 61 25 36  0   61 25 37  0             207706.4283  -0.0011  0.050  -0.0011 0.23  
3106: 61 26 36  0   61 24 37  0             207706.4283  -0.0011  0.050  -0.0011 0.23  
3107: 61 26 36  0   61 25 37  0             207706.4283  -0.0011  0.050  -0.0011 0.27  
3108: 60 24 36  0   60 23 37  0             207770.4374  -0.0306  0.050  -0.0306 0.27  
3109: 60 24 36  0   60 24 37  0             207770.4374  -0.0306  0.050  -0.0306 0.23  
3110: 60 25 36  0   60 23 37  0             207770.4374  -0.0306  0.050  -0.0306 0.23  
3111: 60 25 36  0   60 24 37  0             207770.4374  -0.0306  0.050  -0.0306 0.27  
3112: 18 16  2  0   17 15  3  0             207823.0186  -0.0154  0.050               
3113: 59 23 36  0   59 22 37  0             207831.9311  -0.0370  0.050  -0.0370 0.24  
3114: 59 23 36  0   59 23 37  0             207831.9311  -0.0370  0.050  -0.0370 0.26  
3115: 59 24 36  0   59 22 37  0             207831.9311  -0.0370  0.050  -0.0370 0.26  
3116: 59 24 36  0   59 23 37  0             207831.9311  -0.0370  0.050  -0.0370 0.24  
3117: 15  9  6  0   14  8  7  0             207836.8665  -0.0164  0.050               
3118: 15 10  6  0   14  8  7  0             207868.0606   0.0338  0.050               
3119: 58 22 36  0   58 21 37  0             207890.9847  -0.0214  0.050  -0.0215 0.24  
3120: 58 22 36  0   58 22 37  0             207890.9847  -0.0214  0.050  -0.0215 0.26  
3121: 58 23 36  0   58 21 37  0             207890.9847  -0.0214  0.050  -0.0215 0.26  
3122: 58 23 36  0   58 22 37  0             207890.9847  -0.0214  0.050  -0.0215 0.24  
3123: 57 21 36  0   57 20 37  0             207947.6410  -0.0162  0.050  -0.0163 0.27  
3124: 57 21 36  0   57 21 37  0             207947.6410  -0.0162  0.050  -0.0163 0.23  
3125: 57 22 36  0   57 20 37  0             207947.6410  -0.0162  0.050  -0.0163 0.23  
3126: 57 22 36  0   57 21 37  0             207947.6410  -0.0162  0.050  -0.0163 0.27  
3127: 20 15  5  0   19 15  4  0             207988.2136  -0.0316  0.050               
3128: 56 20 36  0   56 19 37  0             208001.9662  -0.0283  0.050  -0.0284 0.24  
3129: 56 20 36  0   56 20 37  0             208001.9662  -0.0283  0.050  -0.0284 0.26  
3130: 56 21 36  0   56 19 37  0             208001.9662  -0.0283  0.050  -0.0284 0.26  
3131: 56 21 36  0   56 20 37  0             208001.9662  -0.0283  0.050  -0.0284 0.24  
3132: 16 13  4  0   15 11  5  0             208014.4479   0.0210  0.050               
3133: 55 19 36  0   55 18 37  0             208054.0749  -0.0151  0.050  -0.0152 0.27  
3134: 55 19 36  0   55 19 37  0             208054.0749  -0.0151  0.050  -0.0152 0.23  
3135: 55 20 36  0   55 18 37  0             208054.0749  -0.0151  0.050  -0.0152 0.23  
3136: 55 20 36  0   55 19 37  0             208054.0749  -0.0151  0.050  -0.0152 0.27  
3137: 54 18 36  0   54 17 37  0             208103.9825  -0.0313  0.050  -0.0314 0.27  
3138: 54 18 36  0   54 18 37  0             208103.9825  -0.0313  0.050  -0.0314 0.23  
3139: 54 19 36  0   54 17 37  0             208103.9825  -0.0313  0.050  -0.0314 0.23  
3140: 54 19 36  0   54 18 37  0             208103.9825  -0.0313  0.050  -0.0314 0.27  
3141: 53 17 36  0   53 16 37  0             208151.8095  -0.0253  0.050  -0.0253 0.24  
3142: 53 17 36  0   53 17 37  0             208151.8095  -0.0253  0.050  -0.0253 0.26  
3143: 53 18 36  0   53 16 37  0             208151.8095  -0.0253  0.050  -0.0253 0.26  
3144: 53 18 36  0   53 17 37  0             208151.8095  -0.0253  0.050  -0.0253 0.24  
3145: 52 16 36  0   52 15 37  0             208197.6061  -0.0141  0.050  -0.0141 0.33  
3146: 52 16 36  0   52 16 37  0             208197.6061  -0.0141  0.050  -0.0141 0.35  
3147: 52 17 36  0   52 16 37  0             208197.6061  -0.0141  0.050  -0.0141 0.33  
3148: 51 15 36  0   51 14 37  0             208241.4294  -0.0064  0.050  -0.0064 0.27  
3149: 51 15 36  0   51 15 37  0             208241.4294  -0.0064  0.050  -0.0064 0.23  
3150: 51 16 36  0   51 14 37  0             208241.4294  -0.0064  0.050  -0.0064 0.23  
3151: 51 16 36  0   51 15 37  0             208241.4294  -0.0064  0.050  -0.0064 0.27  
3152: 50 14 36  0   50 13 37  0             208283.2978  -0.0482  0.050  -0.0483 0.27  
3153: 50 14 36  0   50 14 37  0             208283.2978  -0.0482  0.050  -0.0483 0.23  
3154: 50 15 36  0   50 13 37  0             208283.2978  -0.0482  0.050  -0.0483 0.23  
3155: 50 15 36  0   50 14 37  0             208283.2978  -0.0482  0.050  -0.0483 0.27  
3156: 49 13 36  0   49 12 37  0             208323.3672  -0.0468  0.050  -0.0468 0.27  
3157: 49 13 36  0   49 13 37  0             208323.3672  -0.0468  0.050  -0.0468 0.23  
3158: 49 14 36  0   49 12 37  0             208323.3672  -0.0468  0.050  -0.0468 0.23  
3159: 49 14 36  0   49 13 37  0             208323.3672  -0.0468  0.050  -0.0468 0.27  
3160: 48 12 36  0   48 11 37  0             208361.6954  -0.0057  0.050  -0.0057 0.27  
3161: 48 12 36  0   48 12 37  0             208361.6954  -0.0057  0.050  -0.0057 0.23  
3162: 48 13 36  0   48 11 37  0             208361.6954  -0.0057  0.050  -0.0057 0.23  
3163: 48 13 36  0   48 12 37  0             208361.6954  -0.0057  0.050  -0.0057 0.27  
3164: 47 11 36  0   47 10 37  0             208398.2820   0.0142  0.050   0.0143 0.27  
3165: 47 11 36  0   47 11 37  0             208398.2820   0.0142  0.050   0.0143 0.23  
3166: 47 12 36  0   47 10 37  0             208398.2820   0.0142  0.050   0.0143 0.23  
3167: 47 12 36  0   47 11 37  0             208398.2820   0.0142  0.050   0.0143 0.27  
3168: 46 10 36  0   46  9 37  0             208433.1492  -0.0233  0.050  -0.0233 0.27  
3169: 46 10 36  0   46 10 37  0             208433.1492  -0.0233  0.050  -0.0233 0.23  
3170: 46 11 36  0   46  9 37  0             208433.1492  -0.0233  0.050  -0.0233 0.23  
3171: 46 11 36  0   46 10 37  0             208433.1492  -0.0233  0.050  -0.0233 0.27  
3172: 21 19  3  0   20 19  2  0             208462.4867   0.0399  0.050               
3173: 45  9 36  0   45  8 37  0             208466.5018   0.0286  0.050   0.0286 0.27  
3174: 45  9 36  0   45  9 37  0             208466.5018   0.0286  0.050   0.0286 0.23  
3175: 45 10 36  0   45  8 37  0             208466.5018   0.0286  0.050   0.0286 0.23  
3176: 45 10 36  0   45  9 37  0             208466.5018   0.0286  0.050   0.0286 0.27  
3177: 16 13  4  0   15 10  5  0             208483.9321  -0.0041  0.050               
3178: 44  8 36  0   44  7 37  0             208498.2032  -0.0226  0.050  -0.0226 0.27  
3179: 44  8 36  0   44  8 37  0             208498.2032  -0.0226  0.050  -0.0226 0.23  
3180: 44  9 36  0   44  7 37  0             208498.2032  -0.0226  0.050  -0.0226 0.23  
3181: 44  9 36  0   44  8 37  0             208498.2032  -0.0226  0.050  -0.0226 0.27  
3182: 20 16  4  0   19 16  3  0             208510.3447   0.0225  0.050               
3183: 21 16  6  0   20 16  5  0             208522.8625   0.0098  0.050               
3184: 43  7 36  0   43  6 37  0             208528.4738  -0.0113  0.050  -0.0114 0.27  
3185: 43  7 36  0   43  7 37  0             208528.4738  -0.0113  0.050  -0.0114 0.23  
3186: 43  8 36  0   43  6 37  0             208528.4738  -0.0113  0.050  -0.0114 0.23  
3187: 43  8 36  0   43  7 37  0             208528.4738  -0.0113  0.050  -0.0114 0.27  
3188: 42  6 36  0   42  5 37  0             208557.3260   0.0210  0.050   0.0210 0.27  
3189: 42  6 36  0   42  6 37  0             208557.3260   0.0210  0.050   0.0210 0.23  
3190: 42  7 36  0   42  5 37  0             208557.3260   0.0210  0.050   0.0210 0.23  
3191: 42  7 36  0   42  6 37  0             208557.3260   0.0210  0.050   0.0210 0.27  
3192: 41  5 36  0   41  4 37  0             208584.7370  -0.0003  0.050  -0.0004 0.27  
3193: 41  5 36  0   41  5 37  0             208584.7370  -0.0003  0.050  -0.0004 0.23  
3194: 41  6 36  0   41  4 37  0             208584.7370  -0.0003  0.050  -0.0004 0.23  
3195: 41  6 36  0   41  5 37  0             208584.7370  -0.0003  0.050  -0.0004 0.27  
3196: 40  4 36  0   40  3 37  0             208610.8333   0.0000  0.050   0.0000 0.27  
3197: 40  4 36  0   40  4 37  0             208610.8333   0.0000  0.050   0.0000 0.23  
3198: 40  5 36  0   40  3 37  0             208610.8333   0.0000  0.050   0.0000 0.23  
3199: 40  5 36  0   40  4 37  0             208610.8333   0.0000  0.050   0.0000 0.27  
3200: 36  0 36  0   35  0 35  0             208617.1598  -0.0296  0.050  -0.0296 0.25  
3201: 36  0 36  0   35  1 35  0             208617.1598  -0.0296  0.050  -0.0296 0.25  
3202: 36  1 36  0   35  0 35  0             208617.1598  -0.0296  0.050  -0.0296 0.25  
3203: 36  1 36  0   35  1 35  0             208617.1598  -0.0296  0.050  -0.0296 0.25  
3204: 35  1 34  0   34  1 33  0             208619.2057  -0.0151  0.050  -0.0152 0.25  
3205: 35  1 34  0   34  2 33  0             208619.2057  -0.0151  0.050  -0.0152 0.25  
3206: 35  2 34  0   34  1 33  0             208619.2057  -0.0151  0.050  -0.0152 0.25  
3207: 35  2 34  0   34  2 33  0             208619.2057  -0.0151  0.050  -0.0152 0.25  
3208: 34  2 32  0   33  2 31  0             208620.9679  -0.0032  0.050  -0.0032 0.25  
3209: 34  2 32  0   33  3 31  0             208620.9679  -0.0032  0.050  -0.0032 0.25  
3210: 34  3 32  0   33  2 31  0             208620.9679  -0.0032  0.050  -0.0032 0.25  
3211: 34  3 32  0   33  3 31  0             208620.9679  -0.0032  0.050  -0.0032 0.25  
3212: 33  3 30  0   32  3 29  0             208622.5596  -0.0010  0.050  -0.0011 0.25  
3213: 33  3 30  0   32  4 29  0             208622.5596  -0.0010  0.050  -0.0011 0.25  
3214: 33  4 30  0   32  3 29  0             208622.5596  -0.0010  0.050  -0.0011 0.25  
3215: 33  4 30  0   32  4 29  0             208622.5596  -0.0010  0.050  -0.0011 0.25  
3216: 32  4 28  0   31  4 27  0             208624.1455  -0.0023  0.050  -0.0024 0.25  
3217: 32  4 28  0   31  5 27  0             208624.1455  -0.0023  0.050  -0.0024 0.25  
3218: 32  5 28  0   31  4 27  0             208624.1455  -0.0023  0.050  -0.0024 0.25  
3219: 32  5 28  0   31  5 27  0             208624.1455  -0.0023  0.050  -0.0024 0.25  
3220: 31  5 26  0   30  5 25  0             208625.9656   0.0103  0.050   0.0103 0.25  
3221: 31  5 26  0   30  6 25  0             208625.9656   0.0103  0.050   0.0103 0.25  
3222: 31  6 26  0   30  5 25  0             208625.9656   0.0103  0.050   0.0103 0.25  
3223: 31  6 26  0   30  6 25  0             208625.9656   0.0103  0.050   0.0103 0.25  
3224: 30  6 24  0   29  6 23  0             208628.3304   0.0142  0.050   0.0142 0.25  
3225: 30  6 24  0   29  7 23  0             208628.3304   0.0142  0.050   0.0142 0.25  
3226: 30  7 24  0   29  6 23  0             208628.3304   0.0142  0.050   0.0142 0.25  
3227: 30  7 24  0   29  7 23  0             208628.3304   0.0142  0.050   0.0142 0.25  
3228: 29  7 22  0   28  7 21  0             208631.7775   0.0150  0.050   0.0150 0.25  
3229: 29  7 22  0   28  8 21  0             208631.7775   0.0150  0.050   0.0150 0.25  
3230: 29  8 22  0   28  7 21  0             208631.7775   0.0150  0.050   0.0150 0.25  
3231: 29  8 22  0   28  8 21  0             208631.7775   0.0150  0.050   0.0150 0.25  
3232: 39  3 36  0   39  2 37  0             208635.6712   0.0287  0.050   0.0288 0.27  
3233: 39  3 36  0   39  3 37  0             208635.6712   0.0287  0.050   0.0288 0.23  
3234: 39  4 36  0   39  2 37  0             208635.6712   0.0287  0.050   0.0288 0.23  
3235: 39  4 36  0   39  3 37  0             208635.6712   0.0287  0.050   0.0288 0.27  
3236: 28  8 20  0   27  8 19  0             208637.1959  -0.0013  0.050  -0.0013 0.26  
3237: 28  8 20  0   27  9 19  0             208637.1959  -0.0013  0.050  -0.0013 0.24  
3238: 28  9 20  0   27  8 19  0             208637.1959  -0.0013  0.050  -0.0013 0.24  
3239: 28  9 20  0   27  9 19  0             208637.1959  -0.0013  0.050  -0.0013 0.26  
3240: 21 19  2  0   20 19  1  0             208646.2309  -0.3421  0.050  -0.0497 0.08  
3241: 27  9 18  0   26  9 17  0             208646.2309  -0.0242  0.050  -0.0497 0.26  
3242: 27  9 18  0   26 10 17  0             208646.2309  -0.0242  0.050  -0.0497 0.20  
3243: 27 10 18  0   26  9 17  0             208646.2309  -0.0242  0.050  -0.0497 0.20  
3244: 27 10 18  0   26 10 17  0             208646.2309  -0.0242  0.050  -0.0497 0.26  
3245: 38  2 36  0   38  1 37  0             208659.2119  -0.0013  0.050  -0.0014 0.26  
3246: 38  2 36  0   38  2 37  0             208659.2119  -0.0013  0.050  -0.0014 0.24  
3247: 38  3 36  0   38  1 37  0             208659.2119  -0.0013  0.050  -0.0014 0.24  
3248: 38  3 36  0   38  2 37  0             208659.2119  -0.0013  0.050  -0.0014 0.26  
3249: 26 10 16  0   25 10 15  0             208662.0756  -0.0380  0.050  -0.0381 0.26  
3250: 26 10 16  0   25 11 15  0             208662.0756  -0.0380  0.050  -0.0381 0.24  
3251: 26 11 16  0   25 10 15  0             208662.0756  -0.0380  0.050  -0.0381 0.24  
3252: 26 11 16  0   25 11 15  0             208662.0756  -0.0380  0.050  -0.0381 0.26  
3253: 37  1 36  0   37  0 37  0             208681.6229   0.0300  0.050   0.0300 0.24  
3254: 37  1 36  0   37  1 37  0             208681.6229   0.0300  0.050   0.0300 0.26  
3255: 37  2 36  0   37  0 37  0             208681.6229   0.0300  0.050   0.0300 0.26  
3256: 37  2 36  0   37  1 37  0             208681.6229   0.0300  0.050   0.0300 0.24  
3257: 25 11 14  0   24 11 13  0             208691.4779  -0.0168  0.050  -0.0168 0.27  
3258: 25 11 14  0   24 12 13  0             208691.4779  -0.0168  0.050  -0.0168 0.23  
3259: 25 12 14  0   24 11 13  0             208691.4779  -0.0168  0.050  -0.0168 0.23  
3260: 25 12 14  0   24 12 13  0             208691.4779  -0.0168  0.050  -0.0168 0.27  
3261: 24 12 12  0   23 12 11  0             208750.2325  -0.0450  0.050  -0.0435 0.27  
3262: 24 12 12  0   23 13 11  0             208750.2325  -0.0418  0.050  -0.0435 0.23  
3263: 24 13 12  0   23 12 11  0             208750.2325  -0.0452  0.050  -0.0435 0.23  
3264: 24 13 12  0   23 13 11  0             208750.2325  -0.0421  0.050  -0.0435 0.27  
3265: 18 17  2  0   17 16  1  0             208873.6360  -0.0305  0.050               
3266: 23 13 10  0   22 14  9  0             208881.9111   0.0383  0.050  -0.0149 0.44  
3267: 23 14 10  0   22 14  9  0             208881.9111  -0.0573  0.050  -0.0149 0.56  
3268: 23 13 10  0   22 13  9  0             208882.9182   0.0539  0.050   0.0115 0.56  
3269: 23 14 10  0   22 13  9  0             208882.9182  -0.0417  0.050   0.0115 0.44  
3270: 18 17  1  0   17 16  2  0             209004.5662   0.0235  0.050               
3271: 22 14  8  0   21 15  7  0             209168.5093   0.0175  0.050               
3272: 22 15  8  0   21 15  7  0             209187.6217  -0.0040  0.050               
3273: 22 14  8  0   21 14  7  0             209309.5846  -0.0314  0.050               
3274: 22 15  8  0   21 14  7  0             209328.7475  -0.0025  0.050               
3275: 16 15  2  0   15 13  3  0             209651.5388   0.0387  0.050               
3276: 16 14  3  0   15 11  4  0             210273.0727   0.0584  0.050               
3277: 21 18  4  0   20 18  3  0             210387.9601   0.0166  0.050               
3278: 21 17  5  0   20 17  4  0             210957.4341  -0.0236  0.050               
3279: 18 18  1  0   17 17  0  0             210971.3036   0.0046  0.050               
3280: 18 18  0  0   17 17  1  0             210974.5945   0.0344  0.050               
3281: 22 17  5  0   21 18  4  0             211092.7320  -0.0094  0.050               
3282: 85 48 37  0   85 47 38  0             211100.6291   0.0245  0.050   0.0245 0.25  
3283: 85 48 37  0   85 48 38  0             211100.6291   0.0245  0.050   0.0245 0.25  
3284: 85 49 37  0   85 47 38  0             211100.6291   0.0245  0.050   0.0245 0.25  
3285: 85 49 37  0   85 48 38  0             211100.6291   0.0245  0.050   0.0245 0.25  
3286: 18 15  3  0   17 14  4  0             211173.9271  -0.0181  0.050               
3287: 84 47 37  0   84 46 38  0             211243.6838  -0.0328  0.050  -0.0328 0.25  
3288: 84 47 37  0   84 47 38  0             211243.6838  -0.0328  0.050  -0.0328 0.25  
3289: 84 48 37  0   84 46 38  0             211243.6838  -0.0328  0.050  -0.0328 0.25  
3290: 84 48 37  0   84 47 38  0             211243.6838  -0.0328  0.050  -0.0328 0.25  
3291: 83 46 37  0   83 45 38  0             211382.3106   0.0637  0.050   0.0637 0.28  
3292: 83 46 37  0   83 46 38  0             211382.3106   0.0637  0.050   0.0637 0.22  
3293: 83 47 37  0   83 45 38  0             211382.3106   0.0637  0.050   0.0637 0.22  
3294: 83 47 37  0   83 46 38  0             211382.3106   0.0637  0.050   0.0637 0.28  
3295: 82 45 37  0   82 44 38  0             211516.2465  -0.0668  0.050  -0.0668 0.25  
3296: 82 45 37  0   82 45 38  0             211516.2465  -0.0668  0.050  -0.0668 0.25  
3297: 82 46 37  0   82 44 38  0             211516.2465  -0.0668  0.050  -0.0668 0.25  
3298: 82 46 37  0   82 45 38  0             211516.2465  -0.0668  0.050  -0.0668 0.25  
3299: 19 16  4  0   18 15  3  0             211581.3748   0.0328  0.050               
3300: 81 44 37  0   81 43 38  0             211646.0057  -0.0251  0.050  -0.0251 0.28  
3301: 81 44 37  0   81 44 38  0             211646.0057  -0.0251  0.050  -0.0251 0.22  
3302: 81 45 37  0   81 43 38  0             211646.0057  -0.0251  0.050  -0.0251 0.22  
3303: 81 45 37  0   81 44 38  0             211646.0057  -0.0251  0.050  -0.0251 0.28  
3304: 17 15  2  0   16 13  3  0             211653.5066   0.0164  0.050               
3305: 80 43 37  0   80 42 38  0             211771.5026  -0.0095  0.050  -0.0096 0.28  
3306: 80 43 37  0   80 43 38  0             211771.5026  -0.0095  0.050  -0.0096 0.22  
3307: 80 44 37  0   80 42 38  0             211771.5026  -0.0095  0.050  -0.0096 0.22  
3308: 80 44 37  0   80 43 38  0             211771.5026  -0.0095  0.050  -0.0096 0.28  
3309: 79 42 37  0   79 41 38  0             211892.8127  -0.0544  0.050  -0.0544 0.28  
3310: 79 42 37  0   79 42 38  0             211892.8127  -0.0544  0.050  -0.0544 0.22  
3311: 79 43 37  0   79 41 38  0             211892.8127  -0.0544  0.050  -0.0544 0.22  
3312: 79 43 37  0   79 42 38  0             211892.8127  -0.0544  0.050  -0.0544 0.28  
3313: 78 41 37  0   78 40 38  0             212010.2797   0.0767  0.050   0.0767 0.28  
3314: 78 41 37  0   78 41 38  0             212010.2797   0.0767  0.050   0.0767 0.22  
3315: 78 42 37  0   78 40 38  0             212010.2797   0.0767  0.050   0.0767 0.22  
3316: 78 42 37  0   78 41 38  0             212010.2797   0.0767  0.050   0.0767 0.28  
3317: 77 40 37  0   77 39 38  0             212123.6308   0.0059  0.050   0.0059 0.28  
3318: 77 40 37  0   77 40 38  0             212123.6308   0.0059  0.050   0.0059 0.22  
3319: 77 41 37  0   77 39 38  0             212123.6308   0.0059  0.050   0.0059 0.22  
3320: 77 41 37  0   77 40 38  0             212123.6308   0.0059  0.050   0.0059 0.28  
3321: 16 11  5  0   15 10  6  0             212150.6231  -0.0249  0.050               
3322: 16 11  5  0   15  9  6  0             212181.7651  -0.0267  0.050               
3323: 17 13  4  0   16 12  5  0             212185.2202   0.0159  0.050               
3324: 21 18  3  0   20 18  2  0             212187.3251   0.0092  0.050               
3325: 76 39 37  0   76 38 38  0             212233.2849   0.0496  0.050   0.0497 0.28  
3326: 76 39 37  0   76 39 38  0             212233.2849   0.0496  0.050   0.0497 0.22  
3327: 76 40 37  0   76 38 38  0             212233.2849   0.0496  0.050   0.0497 0.22  
3328: 76 40 37  0   76 39 38  0             212233.2849   0.0496  0.050   0.0497 0.28  
3329: 75 38 37  0   75 37 38  0             212339.1529   0.0184  0.050   0.0184 0.28  
3330: 75 38 37  0   75 38 38  0             212339.1529   0.0184  0.050   0.0184 0.22  
3331: 75 39 37  0   75 37 38  0             212339.1529   0.0184  0.050   0.0184 0.22  
3332: 75 39 37  0   75 38 38  0             212339.1529   0.0184  0.050   0.0184 0.28  
3333: 74 37 37  0   74 36 38  0             212441.3769  -0.0438  0.050  -0.0439 0.27  
3334: 74 37 37  0   74 37 38  0             212441.3769  -0.0438  0.050  -0.0439 0.23  
3335: 74 38 37  0   74 36 38  0             212441.3769  -0.0438  0.050  -0.0439 0.23  
3336: 74 38 37  0   74 37 38  0             212441.3769  -0.0438  0.050  -0.0439 0.27  
3337: 21 15  6  0   20 15  5  0             212518.6264   0.0017  0.050               
3338: 73 36 37  0   73 35 38  0             212540.1697  -0.0203  0.050  -0.0204 0.28  
3339: 73 36 37  0   73 36 38  0             212540.1697  -0.0203  0.050  -0.0204 0.22  
3340: 73 37 37  0   73 35 38  0             212540.1697  -0.0203  0.050  -0.0204 0.22  
3341: 73 37 37  0   73 36 38  0             212540.1697  -0.0203  0.050  -0.0204 0.28  
3342: 72 35 37  0   72 34 38  0             212635.5386   0.0022  0.050   0.0022 0.27  
3343: 72 35 37  0   72 35 38  0             212635.5386   0.0022  0.050   0.0022 0.23  
3344: 72 36 37  0   72 34 38  0             212635.5386   0.0022  0.050   0.0022 0.23  
3345: 72 36 37  0   72 35 38  0             212635.5386   0.0022  0.050   0.0022 0.27  
3346: 71 34 37  0   71 33 38  0             212727.5644   0.0128  0.050   0.0129 0.27  
3347: 71 34 37  0   71 34 38  0             212727.5644   0.0128  0.050   0.0129 0.23  
3348: 71 35 37  0   71 33 38  0             212727.5644   0.0128  0.050   0.0129 0.23  
3349: 71 35 37  0   71 34 38  0             212727.5644   0.0128  0.050   0.0129 0.27  
3350: 70 33 37  0   70 32 38  0             212816.2872  -0.0384  0.050  -0.0384 0.27  
3351: 70 33 37  0   70 33 38  0             212816.2872  -0.0384  0.050  -0.0384 0.23  
3352: 70 34 37  0   70 32 38  0             212816.2872  -0.0384  0.050  -0.0384 0.23  
3353: 70 34 37  0   70 33 38  0             212816.2872  -0.0384  0.050  -0.0384 0.27  
3354: 69 32 37  0   69 31 38  0             212901.9362  -0.0105  0.050  -0.0106 0.27  
3355: 69 32 37  0   69 32 38  0             212901.9362  -0.0105  0.050  -0.0106 0.23  
3356: 69 33 37  0   69 31 38  0             212901.9362  -0.0105  0.050  -0.0106 0.23  
3357: 69 33 37  0   69 32 38  0             212901.9362  -0.0105  0.050  -0.0106 0.27  
3358: 68 31 37  0   68 30 38  0             212984.4792  -0.0219  0.050  -0.0220 0.27  
3359: 68 31 37  0   68 31 38  0             212984.4792  -0.0219  0.050  -0.0220 0.23  
3360: 68 32 37  0   68 30 38  0             212984.4792  -0.0219  0.050  -0.0220 0.23  
3361: 68 32 37  0   68 31 38  0             212984.4792  -0.0219  0.050  -0.0220 0.27  
3362: 16 12  5  0   15 10  6  0             213001.8819   0.0146  0.050               
3363: 16 12  5  0   15  9  6  0             213032.9562  -0.0547  0.050               
3364: 17 13  4  0   16 11  5  0             213036.3923  -0.0310  0.050               
3365: 67 30 37  0   67 29 38  0             213064.0798   0.0066  0.050   0.0066 0.25  
3366: 67 30 37  0   67 30 38  0             213064.0798   0.0066  0.050   0.0066 0.25  
3367: 67 31 37  0   67 29 38  0             213064.0798   0.0066  0.050   0.0066 0.25  
3368: 67 31 37  0   67 30 38  0             213064.0798   0.0066  0.050   0.0066 0.25  
3369: 66 29 37  0   66 28 38  0             213140.7155  -0.0302  0.050  -0.0302 0.27  
3370: 66 29 37  0   66 29 38  0             213140.7155  -0.0302  0.050  -0.0302 0.23  
3371: 66 30 37  0   66 28 38  0             213140.7155  -0.0302  0.050  -0.0302 0.23  
3372: 66 30 37  0   66 29 38  0             213140.7155  -0.0302  0.050  -0.0302 0.27  
3373: 65 28 37  0   65 27 38  0             213214.6278   0.0282  0.050   0.0282 0.27  
3374: 65 28 37  0   65 28 38  0             213214.6278   0.0282  0.050   0.0282 0.23  
3375: 65 29 37  0   65 27 38  0             213214.6278   0.0282  0.050   0.0282 0.23  
3376: 65 29 37  0   65 28 38  0             213214.6278   0.0282  0.050   0.0282 0.27  
3377: 64 27 37  0   64 26 38  0             213285.7238   0.0097  0.050   0.0097 0.27  
3378: 64 27 37  0   64 27 38  0             213285.7238   0.0097  0.050   0.0097 0.23  
3379: 64 28 37  0   64 26 38  0             213285.7238   0.0097  0.050   0.0097 0.23  
3380: 64 28 37  0   64 27 38  0             213285.7238   0.0097  0.050   0.0097 0.27  
3381: 63 26 37  0   63 25 38  0             213354.1300  -0.0371  0.050  -0.0371 0.27  
3382: 63 26 37  0   63 26 38  0             213354.1300  -0.0371  0.050  -0.0371 0.23  
3383: 63 27 37  0   63 25 38  0             213354.1300  -0.0371  0.050  -0.0371 0.23  
3384: 63 27 37  0   63 26 38  0             213354.1300  -0.0371  0.050  -0.0371 0.27  
3385: 20 16  5  0   19 15  4  0             213406.8583  -0.0225  0.050               
3386: 62 25 37  0   62 24 38  0             213420.0360   0.0014  0.050   0.0015 0.27  
3387: 62 25 37  0   62 25 38  0             213420.0360   0.0014  0.050   0.0015 0.23  
3388: 62 26 37  0   62 24 38  0             213420.0360   0.0014  0.050   0.0015 0.23  
3389: 62 26 37  0   62 25 38  0             213420.0360   0.0014  0.050   0.0015 0.27  
3390: 61 24 37  0   61 23 38  0             213483.3764  -0.0145  0.050  -0.0146 0.27  
3391: 61 24 37  0   61 24 38  0             213483.3764  -0.0145  0.050  -0.0146 0.23  
3392: 61 25 37  0   61 23 38  0             213483.3764  -0.0145  0.050  -0.0146 0.23  
3393: 61 25 37  0   61 24 38  0             213483.3764  -0.0145  0.050  -0.0146 0.27  
3394: 60 23 37  0   60 22 38  0             213544.3310   0.0215  0.050   0.0216 0.27  
3395: 60 23 37  0   60 23 38  0             213544.3310   0.0215  0.050   0.0216 0.23  
3396: 60 24 37  0   60 22 38  0             213544.3310   0.0215  0.050   0.0216 0.23  
3397: 60 24 37  0   60 23 38  0             213544.3310   0.0215  0.050   0.0216 0.27  
3398: 59 22 37  0   59 21 38  0             213602.8719   0.0104  0.050   0.0104 0.27  
3399: 59 22 37  0   59 22 38  0             213602.8719   0.0104  0.050   0.0104 0.23  
3400: 59 23 37  0   59 21 38  0             213602.8719   0.0104  0.050   0.0104 0.23  
3401: 59 23 37  0   59 22 38  0             213602.8719   0.0104  0.050   0.0104 0.27  
3402: 58 21 37  0   58 20 38  0             213659.1083  -0.0086  0.050  -0.0087 0.27  
3403: 58 21 37  0   58 21 38  0             213659.1083  -0.0086  0.050  -0.0087 0.23  
3404: 58 22 37  0   58 20 38  0             213659.1083  -0.0086  0.050  -0.0087 0.23  
3405: 58 22 37  0   58 21 38  0             213659.1083  -0.0086  0.050  -0.0087 0.27  
3406: 57 20 37  0   57 19 38  0             213713.1558   0.0110  0.050   0.0111 0.27  
3407: 57 20 37  0   57 20 38  0             213713.1558   0.0110  0.050   0.0111 0.23  
3408: 57 21 37  0   57 19 38  0             213713.1558   0.0110  0.050   0.0111 0.23  
3409: 57 21 37  0   57 20 38  0             213713.1558   0.0110  0.050   0.0111 0.27  
3410: 56 19 37  0   56 18 38  0             213765.0291   0.0173  0.050   0.0173 0.27  
3411: 56 19 37  0   56 19 38  0             213765.0291   0.0173  0.050   0.0173 0.23  
3412: 56 20 37  0   56 18 38  0             213765.0291   0.0173  0.050   0.0173 0.23  
3413: 56 20 37  0   56 19 38  0             213765.0291   0.0173  0.050   0.0173 0.27  
3414: 55 18 37  0   55 17 38  0             213814.7743  -0.0096  0.050  -0.0096 0.27  
3415: 55 18 37  0   55 18 38  0             213814.7743  -0.0096  0.050  -0.0096 0.23  
3416: 55 19 37  0   55 17 38  0             213814.7743  -0.0096  0.050  -0.0096 0.23  
3417: 55 19 37  0   55 18 38  0             213814.7743  -0.0096  0.050  -0.0096 0.27  
3418: 54 17 37  0   54 16 38  0             213862.5239  -0.0016  0.050  -0.0017 0.27  
3419: 54 17 37  0   54 17 38  0             213862.5239  -0.0016  0.050  -0.0017 0.23  
3420: 54 18 37  0   54 16 38  0             213862.5239  -0.0016  0.050  -0.0017 0.23  
3421: 54 18 37  0   54 17 38  0             213862.5239  -0.0016  0.050  -0.0017 0.27  
3422: 53 16 37  0   53 15 38  0             213908.2517  -0.0481  0.050  -0.0482 0.27  
3423: 53 16 37  0   53 16 38  0             213908.2517  -0.0481  0.050  -0.0482 0.23  
3424: 53 17 37  0   53 15 38  0             213908.2517  -0.0481  0.050  -0.0482 0.23  
3425: 53 17 37  0   53 16 38  0             213908.2517  -0.0481  0.050  -0.0482 0.27  
3426: 21 16  6  0   20 15  5  0             213941.4975   0.0091  0.050               
3427: 52 15 37  0   52 14 38  0             213952.1316  -0.0368  0.050  -0.0369 0.27  
3428: 52 15 37  0   52 15 38  0             213952.1316  -0.0368  0.050  -0.0369 0.23  
3429: 52 16 37  0   52 14 38  0             213952.1316  -0.0368  0.050  -0.0369 0.23  
3430: 52 16 37  0   52 15 38  0             213952.1316  -0.0368  0.050  -0.0369 0.27  
3431: 51 14 37  0   51 13 38  0             213994.1819  -0.0097  0.050  -0.0098 0.27  
3432: 51 14 37  0   51 14 38  0             213994.1819  -0.0097  0.050  -0.0098 0.23  
3433: 51 15 37  0   51 13 38  0             213994.1819  -0.0097  0.050  -0.0098 0.23  
3434: 51 15 37  0   51 14 38  0             213994.1819  -0.0097  0.050  -0.0098 0.27  
3435: 50 13 37  0   50 12 38  0             214034.4073  -0.0215  0.050  -0.0215 0.27  
3436: 50 13 37  0   50 13 38  0             214034.4073  -0.0215  0.050  -0.0215 0.23  
3437: 50 14 37  0   50 12 38  0             214034.4073  -0.0215  0.050  -0.0215 0.23  
3438: 50 14 37  0   50 13 38  0             214034.4073  -0.0215  0.050  -0.0215 0.27  
3439: 49 12 37  0   49 11 38  0             214072.9068  -0.0308  0.050  -0.0308 0.27  
3440: 49 12 37  0   49 12 38  0             214072.9068  -0.0308  0.050  -0.0308 0.23  
3441: 49 13 37  0   49 11 38  0             214072.9068  -0.0308  0.050  -0.0308 0.23  
3442: 49 13 37  0   49 12 38  0             214072.9068  -0.0308  0.050  -0.0308 0.27  
3443: 48 11 37  0   48 10 38  0             214109.7616  -0.0130  0.050  -0.0130 0.27  
3444: 48 11 37  0   48 11 38  0             214109.7616  -0.0130  0.050  -0.0130 0.23  
3445: 48 12 37  0   48 10 38  0             214109.7616  -0.0130  0.050  -0.0130 0.23  
3446: 48 12 37  0   48 11 38  0             214109.7616  -0.0130  0.050  -0.0130 0.27  
3447: 47 10 37  0   47  9 38  0             214145.0033   0.0080  0.050   0.0080 0.27  
3448: 47 10 37  0   47 10 38  0             214145.0033   0.0080  0.050   0.0080 0.23  
3449: 47 11 37  0   47  9 38  0             214145.0033   0.0080  0.050   0.0080 0.23  
3450: 47 11 37  0   47 10 38  0             214145.0033   0.0080  0.050   0.0080 0.27  
3451: 46  9 37  0   46  8 38  0             214178.6536   0.0000  0.050   0.0001 0.27  
3452: 46  9 37  0   46  9 38  0             214178.6536   0.0000  0.050   0.0001 0.23  
3453: 46 10 37  0   46  8 38  0             214178.6536   0.0000  0.050   0.0001 0.23  
3454: 46 10 37  0   46  9 38  0             214178.6536   0.0000  0.050   0.0001 0.27  
3455: 45  8 37  0   45  7 38  0             214210.8035   0.0012  0.050   0.0012 0.27  
3456: 45  8 37  0   45  8 38  0             214210.8035   0.0012  0.050   0.0012 0.23  
3457: 45  9 37  0   45  7 38  0             214210.8035   0.0012  0.050   0.0012 0.23  
3458: 45  9 37  0   45  8 38  0             214210.8035   0.0012  0.050   0.0012 0.27  
3459: 44  7 37  0   44  6 38  0             214241.4708  -0.0225  0.050  -0.0225 0.27  
3460: 44  7 37  0   44  7 38  0             214241.4708  -0.0225  0.050  -0.0225 0.23  
3461: 44  8 37  0   44  6 38  0             214241.4708  -0.0225  0.050  -0.0225 0.23  
3462: 44  8 37  0   44  7 38  0             214241.4708  -0.0225  0.050  -0.0225 0.27  
3463: 43  6 37  0   43  5 38  0             214270.7717  -0.0052  0.050  -0.0052 0.27  
3464: 43  6 37  0   43  6 38  0             214270.7717  -0.0052  0.050  -0.0052 0.23  
3465: 43  7 37  0   43  5 38  0             214270.7717  -0.0052  0.050  -0.0052 0.23  
3466: 43  7 37  0   43  6 38  0             214270.7717  -0.0052  0.050  -0.0052 0.27  
3467: 42  5 37  0   42  4 38  0             214298.6861  -0.0163  0.050  -0.0163 0.27  
3468: 42  5 37  0   42  5 38  0             214298.6861  -0.0163  0.050  -0.0163 0.23  
3469: 42  6 37  0   42  4 38  0             214298.6861  -0.0163  0.050  -0.0163 0.23  
3470: 42  6 37  0   42  5 38  0             214298.6861  -0.0163  0.050  -0.0163 0.27  
3471: 41  4 37  0   41  3 38  0             214325.3044  -0.0134  0.050  -0.0134 0.27  
3472: 41  4 37  0   41  4 38  0             214325.3044  -0.0134  0.050  -0.0134 0.23  
3473: 41  5 37  0   41  3 38  0             214325.3044  -0.0134  0.050  -0.0134 0.23  
3474: 41  5 37  0   41  4 38  0             214325.3044  -0.0134  0.050  -0.0134 0.27  
3475: 37  0 37  0   36  0 36  0             214331.5025  -0.0496  0.050  -0.0497 0.25  
3476: 37  0 37  0   36  1 36  0             214331.5025  -0.0496  0.050  -0.0497 0.25  
3477: 37  1 37  0   36  0 36  0             214331.5025  -0.0496  0.050  -0.0497 0.25  
3478: 37  1 37  0   36  1 36  0             214331.5025  -0.0496  0.050  -0.0497 0.25  
3479: 36  1 35  0   35  1 34  0             214333.5349  -0.0378  0.050  -0.0379 0.25  
3480: 36  1 35  0   35  2 34  0             214333.5349  -0.0378  0.050  -0.0379 0.25  
3481: 36  2 35  0   35  1 34  0             214333.5349  -0.0378  0.050  -0.0379 0.25  
3482: 36  2 35  0   35  2 34  0             214333.5349  -0.0378  0.050  -0.0379 0.25  
3483: 35  2 33  0   34  2 32  0             214335.2496  -0.0476  0.050  -0.0477 0.25  
3484: 35  2 33  0   34  3 32  0             214335.2496  -0.0476  0.050  -0.0477 0.25  
3485: 35  3 33  0   34  2 32  0             214335.2496  -0.0476  0.050  -0.0477 0.25  
3486: 35  3 33  0   34  3 32  0             214335.2496  -0.0476  0.050  -0.0477 0.25  
3487: 34  3 31  0   33  3 30  0             214336.8020  -0.0391  0.050  -0.0391 0.25  
3488: 34  3 31  0   33  4 30  0             214336.8020  -0.0391  0.050  -0.0391 0.25  
3489: 34  4 31  0   33  3 30  0             214336.8020  -0.0391  0.050  -0.0391 0.25  
3490: 34  4 31  0   33  4 30  0             214336.8020  -0.0391  0.050  -0.0391 0.25  
3491: 33  4 29  0   32  4 28  0             214338.3218  -0.0319  0.050  -0.0319 0.25  
3492: 33  4 29  0   32  5 28  0             214338.3218  -0.0319  0.050  -0.0319 0.25  
3493: 33  5 29  0   32  4 28  0             214338.3218  -0.0319  0.050  -0.0319 0.25  
3494: 33  5 29  0   32  5 28  0             214338.3218  -0.0319  0.050  -0.0319 0.25  
3495: 32  5 27  0   31  5 26  0             214340.0052  -0.0352  0.050  -0.0352 0.25  
3496: 32  5 27  0   31  6 26  0             214340.0052  -0.0352  0.050  -0.0352 0.25  
3497: 32  6 27  0   31  5 26  0             214340.0052  -0.0352  0.050  -0.0352 0.25  
3498: 32  6 27  0   31  6 26  0             214340.0052  -0.0352  0.050  -0.0352 0.25  
3499: 31  6 25  0   30  6 24  0             214342.1782  -0.0235  0.050  -0.0235 0.25  
3500: 31  6 25  0   30  7 24  0             214342.1782  -0.0235  0.050  -0.0235 0.25  
3501: 31  7 25  0   30  6 24  0             214342.1782  -0.0235  0.050  -0.0235 0.25  
3502: 31  7 25  0   30  7 24  0             214342.1782  -0.0235  0.050  -0.0235 0.25  
3503: 30  7 23  0   29  7 22  0             214345.2885  -0.0164  0.050  -0.0164 0.26  
3504: 30  7 23  0   29  8 22  0             214345.2885  -0.0164  0.050  -0.0164 0.24  
3505: 30  8 23  0   29  7 22  0             214345.2885  -0.0164  0.050  -0.0164 0.24  
3506: 30  8 23  0   29  8 22  0             214345.2885  -0.0164  0.050  -0.0164 0.26  
3507: 29  8 21  0   28  8 20  0             214350.1108  -0.0106  0.050  -0.0107 0.26  
3508: 29  8 21  0   28  9 20  0             214350.1108  -0.0106  0.050  -0.0107 0.24  
3509: 29  9 21  0   28  8 20  0             214350.1108  -0.0106  0.050  -0.0107 0.24  
3510: 29  9 21  0   28  9 20  0             214350.1108  -0.0106  0.050  -0.0107 0.26  
3511: 28  9 19  0   27  9 18  0             214357.9839  -0.0213  0.050  -0.0213 0.26  
3512: 28  9 19  0   27 10 18  0             214357.9839  -0.0213  0.050  -0.0213 0.24  
3513: 28 10 19  0   27  9 18  0             214357.9839  -0.0213  0.050  -0.0213 0.24  
3514: 28 10 19  0   27 10 18  0             214357.9839  -0.0213  0.050  -0.0213 0.26  
3515: 27 10 17  0   26 10 16  0             214371.4783  -0.0150  0.050  -0.0150 0.26  
3516: 27 10 17  0   26 11 16  0             214371.4783  -0.0150  0.050  -0.0150 0.24  
3517: 27 11 17  0   26 10 16  0             214371.4783  -0.0150  0.050  -0.0150 0.24  
3518: 27 11 17  0   26 11 16  0             214371.4783  -0.0150  0.050  -0.0150 0.26  
3519: 39  2 37  0   39  1 38  0             214374.8063   0.0012  0.050   0.0013 0.26  
3520: 39  2 37  0   39  2 38  0             214374.8063   0.0012  0.050   0.0013 0.24  
3521: 39  3 37  0   39  1 38  0             214374.8063   0.0012  0.050   0.0013 0.24  
3522: 39  3 37  0   39  2 38  0             214374.8063   0.0012  0.050   0.0013 0.26  
3523: 26 11 15  0   25 11 14  0             214395.7040  -0.0148  0.050  -0.0148 0.26  
3524: 26 11 15  0   25 12 14  0             214395.7040  -0.0148  0.050  -0.0148 0.24  
3525: 26 12 15  0   25 11 14  0             214395.7040  -0.0148  0.050  -0.0148 0.24  
3526: 26 12 15  0   25 12 14  0             214395.7040  -0.0148  0.050  -0.0148 0.26  
3527: 38  1 37  0   38  0 38  0             214397.7675   0.0004  0.050   0.0005 0.24  
3528: 38  1 37  0   38  1 38  0             214397.7675   0.0004  0.050   0.0005 0.26  
3529: 38  2 37  0   38  0 38  0             214397.7675   0.0004  0.050   0.0005 0.26  
3530: 38  2 37  0   38  1 38  0             214397.7675   0.0004  0.050   0.0005 0.24  
3531: 25 12 13  0   24 12 12  0             214442.0851  -0.0272  0.050  -0.0271 0.27  
3532: 25 12 13  0   24 13 12  0             214442.0851  -0.0269  0.050  -0.0271 0.23  
3533: 25 13 13  0   24 12 12  0             214442.0851  -0.0272  0.050  -0.0271 0.23  
3534: 25 13 13  0   24 13 12  0             214442.0851  -0.0270  0.050  -0.0271 0.27  
3535: 24 13 11  0   23 14 10  0             214539.7066   0.0453  0.050   0.0407 0.45  
3536: 24 14 11  0   23 14 10  0             214539.7066   0.0369  0.050   0.0407 0.55  
3537: 24 13 11  0   23 13 10  0             214539.7116  -0.0453  0.050  -0.0487 0.60  
3538: 24 14 11  0   23 13 10  0             214539.7116  -0.0537  0.050  -0.0487 0.40  
3539: 22 15  7  0   21 16  6  0             214744.3444  -0.0040  0.050               
3540: 23 14  9  0   22 15  8  0             214768.6424  -0.0156  0.050               
3541: 23 15  9  0   22 15  8  0             214770.8655  -0.0172  0.050               
3542: 23 14  9  0   22 14  8  0             214787.7849  -0.0071  0.050               
3543: 23 15  9  0   22 14  8  0             214790.0106  -0.0061  0.050               
3544: 16 16  0  0   15 14  1  0             214801.8299   0.0657  0.050               
3545: 22 16  7  0   21 16  6  0             215006.3279  -0.0008  0.050               
3546: 16 16  1  0   15 14  2  0             215024.7829   0.0403  0.050               
3547: 22 15  7  0   21 15  6  0             216167.2241   0.0119  0.050               
3548: 22 21  2  0   21 21  1  0             216347.5048   0.0163  0.050               
3549: 22 21  1  0   21 21  0  0             216352.6927  -0.0038  0.050               
3550: 22 16  7  0   21 15  6  0             216429.1815  -0.0108  0.050               
3551: 87 49 38  0   87 48 39  0             216720.5538   0.0582  0.050   0.0582 0.28  
3552: 87 49 38  0   87 49 39  0             216720.5538   0.0582  0.050   0.0582 0.22  
3553: 87 50 38  0   87 48 39  0             216720.5538   0.0582  0.050   0.0582 0.22  
3554: 87 50 38  0   87 49 39  0             216720.5538   0.0582  0.050   0.0582 0.28  
3555: 85 47 38  0   85 46 39  0             217002.5550   0.0036  0.050   0.0036 0.28  
3556: 85 47 38  0   85 47 39  0             217002.5550   0.0036  0.050   0.0036 0.22  
3557: 85 48 38  0   85 46 39  0             217002.5550   0.0036  0.050   0.0036 0.22  
3558: 85 48 38  0   85 47 39  0             217002.5550   0.0036  0.050   0.0036 0.28  
3559: 84 46 38  0   84 45 39  0             217136.9836  -0.0359  0.050  -0.0360 0.28  
3560: 84 46 38  0   84 46 39  0             217136.9836  -0.0359  0.050  -0.0360 0.22  
3561: 84 47 38  0   84 45 39  0             217136.9836  -0.0359  0.050  -0.0360 0.22  
3562: 84 47 38  0   84 46 39  0             217136.9836  -0.0359  0.050  -0.0360 0.28  
3563: 83 45 38  0   83 44 39  0             217267.2813   0.0210  0.050   0.0211 0.28  
3564: 83 45 38  0   83 45 39  0             217267.2813   0.0210  0.050   0.0211 0.22  
3565: 83 46 38  0   83 44 39  0             217267.2813   0.0210  0.050   0.0211 0.22  
3566: 83 46 38  0   83 45 39  0             217267.2813   0.0210  0.050   0.0211 0.28  
3567: 22 16  6  0   21 17  5  0             217311.0248  -0.0073  0.050               
3568: 25 20  6  0   24 21  3  0             217430.0999  -0.0174  0.050               
3569: 81 43 38  0   81 42 39  0             217515.5456   0.0642  0.050   0.0642 0.28  
3570: 81 43 38  0   81 43 39  0             217515.5456   0.0642  0.050   0.0642 0.22  
3571: 81 44 38  0   81 42 39  0             217515.5456   0.0642  0.050   0.0642 0.22  
3572: 81 44 38  0   81 43 39  0             217515.5456   0.0642  0.050   0.0642 0.28  
3573: 80 42 38  0   80 41 39  0             217633.7012   0.0341  0.050   0.0342 0.28  
3574: 80 42 38  0   80 42 39  0             217633.7012   0.0341  0.050   0.0342 0.22  
3575: 80 43 38  0   80 41 39  0             217633.7012   0.0341  0.050   0.0342 0.22  
3576: 80 43 38  0   80 42 39  0             217633.7012   0.0341  0.050   0.0342 0.28  
3577: 79 41 38  0   79 40 39  0             217748.0439   0.0082  0.050   0.0083 0.28  
3578: 79 41 38  0   79 41 39  0             217748.0439   0.0082  0.050   0.0083 0.22  
3579: 79 42 38  0   79 40 39  0             217748.0439   0.0082  0.050   0.0083 0.22  
3580: 79 42 38  0   79 41 39  0             217748.0439   0.0082  0.050   0.0083 0.28  
3581: 78 40 38  0   78 39 39  0             217858.7536   0.0690  0.050   0.0690 0.28  
3582: 78 40 38  0   78 40 39  0             217858.7536   0.0690  0.050   0.0690 0.22  
3583: 78 41 38  0   78 39 39  0             217858.7536   0.0690  0.050   0.0690 0.22  
3584: 78 41 38  0   78 40 39  0             217858.7536   0.0690  0.050   0.0690 0.28  
3585: 19 17  3  0   18 16  2  0             217956.2148  -0.0080  0.050               
3586: 77 39 38  0   77 38 39  0             217965.7031  -0.0054  0.050  -0.0054 0.28  
3587: 77 39 38  0   77 39 39  0             217965.7031  -0.0054  0.050  -0.0054 0.22  
3588: 77 40 38  0   77 38 39  0             217965.7031  -0.0054  0.050  -0.0054 0.22  
3589: 77 40 38  0   77 39 39  0             217965.7031  -0.0054  0.050  -0.0054 0.28  
3590: 21 17  4  0   20 17  3  0             218035.2127  -0.0052  0.050               
3591: 76 38 38  0   76 37 39  0             218069.1943  -0.0064  0.050  -0.0064 0.28  
3592: 76 38 38  0   76 38 39  0             218069.1943  -0.0064  0.050  -0.0064 0.22  
3593: 76 39 38  0   76 37 39  0             218069.1943  -0.0064  0.050  -0.0064 0.22  
3594: 76 39 38  0   76 38 39  0             218069.1943  -0.0064  0.050  -0.0064 0.28  
3595: 75 37 38  0   75 36 39  0             218169.2005  -0.0514  0.050  -0.0514 0.28  
3596: 75 37 38  0   75 37 39  0             218169.2005  -0.0514  0.050  -0.0514 0.22  
3597: 75 38 38  0   75 36 39  0             218169.2005  -0.0514  0.050  -0.0514 0.22  
3598: 75 38 38  0   75 37 39  0             218169.2005  -0.0514  0.050  -0.0514 0.28  
3599: 22 20  3  0   21 20  2  0             218201.8566   0.0137  0.050               
3600: 74 36 38  0   74 35 39  0             218265.9509  -0.0005  0.050  -0.0005 0.28  
3601: 74 36 38  0   74 36 39  0             218265.9509  -0.0005  0.050  -0.0005 0.23  
3602: 74 37 38  0   74 35 39  0             218265.9509  -0.0005  0.050  -0.0005 0.23  
3603: 74 37 38  0   74 36 39  0             218265.9509  -0.0005  0.050  -0.0005 0.28  
3604: 23 18  5  0   22 19  4  0             218309.3769  -0.0244  0.050               
3605: 22 20  2  0   21 20  1  0             218315.2600  -0.0032  0.050               
3606: 73 35 38  0   73 34 39  0             218359.4148   0.0285  0.050   0.0285 0.27  
3607: 73 35 38  0   73 35 39  0             218359.4148   0.0285  0.050   0.0285 0.23  
3608: 73 36 38  0   73 34 39  0             218359.4148   0.0285  0.050   0.0285 0.23  
3609: 73 36 38  0   73 35 39  0             218359.4148   0.0285  0.050   0.0285 0.27  
3610: 72 34 38  0   72 33 39  0             218449.6491   0.0069  0.050   0.0070 0.27  
3611: 72 34 38  0   72 34 39  0             218449.6491   0.0069  0.050   0.0070 0.23  
3612: 72 35 38  0   72 33 39  0             218449.6491   0.0069  0.050   0.0070 0.23  
3613: 72 35 38  0   72 34 39  0             218449.6491   0.0069  0.050   0.0070 0.27  
3614: 71 33 38  0   71 32 39  0             218536.8782   0.0757  0.050   0.0758 0.27  
3615: 71 33 38  0   71 33 39  0             218536.8782   0.0757  0.050   0.0758 0.23  
3616: 71 34 38  0   71 32 39  0             218536.8782   0.0757  0.050   0.0758 0.23  
3617: 71 34 38  0   71 33 39  0             218536.8782   0.0757  0.050   0.0758 0.27  
3618: 70 32 38  0   70 31 39  0             218620.9397  -0.0096  0.050  -0.0097 0.27  
3619: 70 32 38  0   70 32 39  0             218620.9397  -0.0096  0.050  -0.0097 0.23  
3620: 70 33 38  0   70 31 39  0             218620.9397  -0.0096  0.050  -0.0097 0.23  
3621: 70 33 38  0   70 32 39  0             218620.9397  -0.0096  0.050  -0.0097 0.27  
3622: 69 31 38  0   69 30 39  0             218702.1440  -0.0191  0.050  -0.0191 0.27  
3623: 69 31 38  0   69 31 39  0             218702.1440  -0.0191  0.050  -0.0191 0.23  
3624: 69 32 38  0   69 30 39  0             218702.1440  -0.0191  0.050  -0.0191 0.23  
3625: 69 32 38  0   69 31 39  0             218702.1440  -0.0191  0.050  -0.0191 0.27  
3626: 18 15  3  0   17 13  4  0             218747.9237   0.0233  0.050               
3627: 68 30 38  0   68 29 39  0             218780.5267   0.0044  0.050   0.0044 0.27  
3628: 68 30 38  0   68 30 39  0             218780.5267   0.0044  0.050   0.0044 0.23  
3629: 68 31 38  0   68 29 39  0             218780.5267   0.0044  0.050   0.0044 0.23  
3630: 68 31 38  0   68 30 39  0             218780.5267   0.0044  0.050   0.0044 0.27  
3631: 67 29 38  0   67 28 39  0             218856.0787  -0.0255  0.050  -0.0256 0.27  
3632: 67 29 38  0   67 29 39  0             218856.0787  -0.0255  0.050  -0.0256 0.23  
3633: 67 30 38  0   67 28 39  0             218856.0787  -0.0255  0.050  -0.0256 0.23  
3634: 67 30 38  0   67 29 39  0             218856.0787  -0.0255  0.050  -0.0256 0.27  
3635: 66 28 38  0   66 27 39  0             218928.9802  -0.0041  0.050  -0.0041 0.27  
3636: 66 28 38  0   66 28 39  0             218928.9802  -0.0041  0.050  -0.0041 0.23  
3637: 66 29 38  0   66 27 39  0             218928.9802  -0.0041  0.050  -0.0041 0.23  
3638: 66 29 38  0   66 28 39  0             218928.9802  -0.0041  0.050  -0.0041 0.27  
3639: 65 27 38  0   65 26 39  0             218999.1754  -0.0612  0.050  -0.0612 0.27  
3640: 65 27 38  0   65 27 39  0             218999.1754  -0.0612  0.050  -0.0612 0.23  
3641: 65 28 38  0   65 26 39  0             218999.1754  -0.0612  0.050  -0.0612 0.23  
3642: 65 28 38  0   65 27 39  0             218999.1754  -0.0612  0.050  -0.0612 0.27  
3643: 16 10  6  0   15  9  7  0             219012.7002   0.0256  0.050               
3644: 16 10  6  0   15  8  7  0             219013.9887   0.0213  0.050               
3645: 64 26 38  0   64 25 39  0             219066.9443   0.0104  0.050   0.0105 0.27  
3646: 64 26 38  0   64 26 39  0             219066.9443   0.0104  0.050   0.0105 0.23  
3647: 64 27 38  0   64 25 39  0             219066.9443   0.0104  0.050   0.0105 0.23  
3648: 64 27 38  0   64 26 39  0             219066.9443   0.0104  0.050   0.0105 0.27  
3649: 16 11  6  0   15  9  7  0             219079.4643  -0.0742  0.050               
3650: 16 11  6  0   15  8  7  0             219080.8545   0.0232  0.050               
3651: 63 25 38  0   63 24 39  0             219132.1449  -0.0019  0.050  -0.0020 0.27  
3652: 63 25 38  0   63 25 39  0             219132.1449  -0.0019  0.050  -0.0020 0.23  
3653: 63 26 38  0   63 24 39  0             219132.1449  -0.0019  0.050  -0.0020 0.23  
3654: 63 26 38  0   63 25 39  0             219132.1449  -0.0019  0.050  -0.0020 0.27  
3655: 62 24 38  0   62 23 39  0             219194.9016  -0.0438  0.050  -0.0439 0.27  
3656: 62 24 38  0   62 24 39  0             219194.9016  -0.0438  0.050  -0.0439 0.23  
3657: 62 25 38  0   62 23 39  0             219194.9016  -0.0438  0.050  -0.0439 0.23  
3658: 62 25 38  0   62 24 39  0             219194.9016  -0.0438  0.050  -0.0439 0.27  
3659: 61 23 38  0   61 22 39  0             219255.3689  -0.0291  0.050  -0.0291 0.27  
3660: 61 23 38  0   61 23 39  0             219255.3689  -0.0291  0.050  -0.0291 0.23  
3661: 61 24 38  0   61 22 39  0             219255.3689  -0.0291  0.050  -0.0291 0.23  
3662: 61 24 38  0   61 23 39  0             219255.3689  -0.0291  0.050  -0.0291 0.27  
3663: 19 17  2  0   18 16  3  0             219264.8395  -0.0077  0.050               
3664: 60 22 38  0   60 21 39  0             219313.5593  -0.0120  0.050  -0.0121 0.27  
3665: 60 22 38  0   60 22 39  0             219313.5593  -0.0120  0.050  -0.0121 0.23  
3666: 60 23 38  0   60 21 39  0             219313.5593  -0.0120  0.050  -0.0121 0.23  
3667: 60 23 38  0   60 22 39  0             219313.5593  -0.0120  0.050  -0.0121 0.27  
3668: 17 15  3  0   16 13  4  0             219353.0023   0.0210  0.050               
3669: 59 21 38  0   59 20 39  0             219369.4988  -0.0323  0.050  -0.0323 0.27  
3670: 59 21 38  0   59 21 39  0             219369.4988  -0.0323  0.050  -0.0323 0.23  
3671: 59 22 38  0   59 20 39  0             219369.4988  -0.0323  0.050  -0.0323 0.23  
3672: 59 22 38  0   59 21 39  0             219369.4988  -0.0323  0.050  -0.0323 0.27  
3673: 58 20 38  0   58 19 39  0             219423.3064  -0.0351  0.050  -0.0352 0.27  
3674: 58 20 38  0   58 20 39  0             219423.3064  -0.0351  0.050  -0.0352 0.23  
3675: 58 21 38  0   58 19 39  0             219423.3064  -0.0351  0.050  -0.0352 0.23  
3676: 58 21 38  0   58 20 39  0             219423.3064  -0.0351  0.050  -0.0352 0.27  
3677: 21 16  5  0   20 16  4  0             219431.9459  -0.0188  0.050               
3678: 57 19 38  0   57 18 39  0             219475.0715   0.0057  0.050   0.0058 0.27  
3679: 57 19 38  0   57 19 39  0             219475.0715   0.0057  0.050   0.0058 0.23  
3680: 57 20 38  0   57 18 39  0             219475.0715   0.0057  0.050   0.0058 0.23  
3681: 57 20 38  0   57 19 39  0             219475.0715   0.0057  0.050   0.0058 0.27  
3682: 56 18 38  0   56 17 39  0             219524.7651  -0.0001  0.050  -0.0002 0.27  
3683: 56 18 38  0   56 18 39  0             219524.7651  -0.0001  0.050  -0.0002 0.23  
3684: 56 19 38  0   56 17 39  0             219524.7651  -0.0001  0.050  -0.0002 0.23  
3685: 56 19 38  0   56 18 39  0             219524.7651  -0.0001  0.050  -0.0002 0.27  
3686: 55 17 38  0   55 16 39  0             219572.4974  -0.0030  0.050  -0.0031 0.27  
3687: 55 17 38  0   55 17 39  0             219572.4974  -0.0030  0.050  -0.0031 0.23  
3688: 55 18 38  0   55 16 39  0             219572.4974  -0.0030  0.050  -0.0031 0.23  
3689: 55 18 38  0   55 17 39  0             219572.4974  -0.0030  0.050  -0.0031 0.27  
3690: 22 17  6  0   21 17  5  0             219603.9794  -0.0045  0.050               
3691: 54 16 38  0   54 15 39  0             219618.3337   0.0028  0.050   0.0029 0.27  
3692: 54 16 38  0   54 16 39  0             219618.3337   0.0028  0.050   0.0029 0.23  
3693: 54 17 38  0   54 15 39  0             219618.3337   0.0028  0.050   0.0029 0.23  
3694: 54 17 38  0   54 16 39  0             219618.3337   0.0028  0.050   0.0029 0.27  
3695: 53 15 38  0   53 14 39  0             219662.2699  -0.0443  0.050  -0.0443 0.27  
3696: 53 15 38  0   53 15 39  0             219662.2699  -0.0443  0.050  -0.0443 0.23  
3697: 53 16 38  0   53 14 39  0             219662.2699  -0.0443  0.050  -0.0443 0.23  
3698: 53 16 38  0   53 15 39  0             219662.2699  -0.0443  0.050  -0.0443 0.27  
3699: 52 14 38  0   52 13 39  0             219704.4820  -0.0253  0.050  -0.0253 0.27  
3700: 52 14 38  0   52 14 39  0             219704.4820  -0.0253  0.050  -0.0253 0.23  
3701: 52 15 38  0   52 13 39  0             219704.4820  -0.0253  0.050  -0.0253 0.23  
3702: 52 15 38  0   52 14 39  0             219704.4820  -0.0253  0.050  -0.0253 0.27  
3703: 51 13 38  0   51 12 39  0             219744.9550  -0.0107  0.050  -0.0108 0.27  
3704: 51 13 38  0   51 13 39  0             219744.9550  -0.0107  0.050  -0.0108 0.23  
3705: 51 14 38  0   51 12 39  0             219744.9550  -0.0107  0.050  -0.0108 0.23  
3706: 51 14 38  0   51 13 39  0             219744.9550  -0.0107  0.050  -0.0108 0.27  
3707: 17 14  4  0   16 12  5  0             219759.1689   0.0095  0.050               
3708: 50 12 38  0   50 11 39  0             219783.7386  -0.0055  0.050  -0.0055 0.27  
3709: 50 12 38  0   50 12 39  0             219783.7386  -0.0055  0.050  -0.0055 0.23  
3710: 50 13 38  0   50 11 39  0             219783.7386  -0.0055  0.050  -0.0055 0.23  
3711: 50 13 38  0   50 12 39  0             219783.7386  -0.0055  0.050  -0.0055 0.27  
3712: 49 11 38  0   49 10 39  0             219820.9077   0.0122  0.050   0.0123 0.27  
3713: 49 11 38  0   49 11 39  0             219820.9077   0.0122  0.050   0.0123 0.23  
3714: 49 12 38  0   49 10 39  0             219820.9077   0.0122  0.050   0.0123 0.23  
3715: 49 12 38  0   49 11 39  0             219820.9077   0.0122  0.050   0.0123 0.27  
3716: 48 10 38  0   48  9 39  0             219856.4668  -0.0050  0.050  -0.0050 0.27  
3717: 48 10 38  0   48 10 39  0             219856.4668  -0.0050  0.050  -0.0050 0.23  
3718: 48 11 38  0   48  9 39  0             219856.4668  -0.0050  0.050  -0.0050 0.23  
3719: 48 11 38  0   48 10 39  0             219856.4668  -0.0050  0.050  -0.0050 0.27  
3720: 47  9 38  0   47  8 39  0             219890.5373   0.0128  0.050   0.0128 0.27  
3721: 47  9 38  0   47  9 39  0             219890.5373   0.0128  0.050   0.0128 0.23  
3722: 47 10 38  0   47  8 39  0             219890.5373   0.0128  0.050   0.0128 0.23  
3723: 47 10 38  0   47  9 39  0             219890.5373   0.0128  0.050   0.0128 0.27  
3724: 46  8 38  0   46  7 39  0             219923.0501  -0.0528  0.050  -0.0529 0.27  
3725: 46  8 38  0   46  8 39  0             219923.0501  -0.0528  0.050  -0.0529 0.23  
3726: 46  9 38  0   46  7 39  0             219923.0501  -0.0528  0.050  -0.0529 0.23  
3727: 46  9 38  0   46  8 39  0             219923.0501  -0.0528  0.050  -0.0529 0.27  
3728: 45  7 38  0   45  6 39  0             219954.2433  -0.0128  0.050  -0.0128 0.27  
3729: 45  7 38  0   45  7 39  0             219954.2433  -0.0128  0.050  -0.0128 0.23  
3730: 45  8 38  0   45  6 39  0             219954.2433  -0.0128  0.050  -0.0128 0.23  
3731: 45  8 38  0   45  7 39  0             219954.2433  -0.0128  0.050  -0.0128 0.27  
3732: 44  6 38  0   44  5 39  0             219984.0543   0.0226  0.050   0.0227 0.27  
3733: 44  6 38  0   44  6 39  0             219984.0543   0.0226  0.050   0.0227 0.23  
3734: 44  7 38  0   44  5 39  0             219984.0543   0.0226  0.050   0.0227 0.23  
3735: 44  7 38  0   44  6 39  0             219984.0543   0.0226  0.050   0.0227 0.27  
3736: 43  5 38  0   43  4 39  0             220012.4559  -0.0199  0.050  -0.0200 0.27  
3737: 43  5 38  0   43  5 39  0             220012.4559  -0.0199  0.050  -0.0200 0.23  
3738: 43  6 38  0   43  4 39  0             220012.4559  -0.0199  0.050  -0.0200 0.23  
3739: 43  6 38  0   43  5 39  0             220012.4559  -0.0199  0.050  -0.0200 0.27  
3740: 42  4 38  0   42  3 39  0             220039.6108  -0.0235  0.050  -0.0235 0.27  
3741: 42  4 38  0   42  4 39  0             220039.6108  -0.0235  0.050  -0.0235 0.23  
3742: 42  5 38  0   42  3 39  0             220039.6108  -0.0235  0.050  -0.0235 0.23  
3743: 42  5 38  0   42  4 39  0             220039.6108  -0.0235  0.050  -0.0235 0.27  
3744: 38  0 38  0   37  0 37  0             220045.7831  -0.0390  0.050  -0.0390 0.25  
3745: 38  0 38  0   37  1 37  0             220045.7831  -0.0390  0.050  -0.0390 0.25  
3746: 38  1 38  0   37  0 37  0             220045.7831  -0.0390  0.050  -0.0390 0.25  
3747: 38  1 38  0   37  1 37  0             220045.7831  -0.0390  0.050  -0.0390 0.25  
3748: 37  1 36  0   36  1 35  0             220047.8067  -0.0253  0.050  -0.0254 0.25  
3749: 37  1 36  0   36  2 35  0             220047.8067  -0.0253  0.050  -0.0254 0.25  
3750: 37  2 36  0   36  1 35  0             220047.8067  -0.0253  0.050  -0.0254 0.25  
3751: 37  2 36  0   36  2 35  0             220047.8067  -0.0253  0.050  -0.0254 0.25  
3752: 36  2 34  0   35  2 33  0             220049.5010  -0.0302  0.050  -0.0302 0.25  
3753: 36  2 34  0   35  3 33  0             220049.5010  -0.0302  0.050  -0.0302 0.25  
3754: 36  3 34  0   35  2 33  0             220049.5010  -0.0302  0.050  -0.0302 0.25  
3755: 36  3 34  0   35  3 33  0             220049.5010  -0.0302  0.050  -0.0302 0.25  
3756: 35  3 32  0   34  3 31  0             220051.0077  -0.0229  0.050  -0.0229 0.25  
3757: 35  3 32  0   34  4 31  0             220051.0077  -0.0229  0.050  -0.0229 0.25  
3758: 35  4 32  0   34  3 31  0             220051.0077  -0.0229  0.050  -0.0229 0.25  
3759: 35  4 32  0   34  4 31  0             220051.0077  -0.0229  0.050  -0.0229 0.25  
3760: 34  4 30  0   33  4 29  0             220052.4619  -0.0100  0.050  -0.0101 0.25  
3761: 34  4 30  0   33  5 29  0             220052.4619  -0.0100  0.050  -0.0101 0.25  
3762: 34  5 30  0   33  4 29  0             220052.4619  -0.0100  0.050  -0.0101 0.25  
3763: 34  5 30  0   33  5 29  0             220052.4619  -0.0100  0.050  -0.0101 0.25  
3764: 33  5 28  0   32  5 27  0             220054.0275  -0.0182  0.050  -0.0183 0.25  
3765: 33  5 28  0   32  6 27  0             220054.0275  -0.0182  0.050  -0.0183 0.25  
3766: 33  6 28  0   32  5 27  0             220054.0275  -0.0182  0.050  -0.0183 0.25  
3767: 33  6 28  0   32  6 27  0             220054.0275  -0.0182  0.050  -0.0183 0.25  
3768: 32  6 26  0   31  6 25  0             220056.0098  -0.0150  0.050  -0.0150 0.25  
3769: 32  6 26  0   31  7 25  0             220056.0098  -0.0150  0.050  -0.0150 0.25  
3770: 32  7 26  0   31  6 25  0             220056.0098  -0.0150  0.050  -0.0150 0.25  
3771: 32  7 26  0   31  7 25  0             220056.0098  -0.0150  0.050  -0.0150 0.25  
3772: 31  7 24  0   30  7 23  0             220058.8113  -0.0119  0.050  -0.0120 0.26  
3773: 31  7 24  0   30  8 23  0             220058.8113  -0.0119  0.050  -0.0120 0.24  
3774: 31  8 24  0   30  7 23  0             220058.8113  -0.0119  0.050  -0.0120 0.24  
3775: 31  8 24  0   30  8 23  0             220058.8113  -0.0119  0.050  -0.0120 0.26  
3776: 30  8 22  0   29  8 21  0             220063.0932  -0.0138  0.050  -0.0138 0.26  
3777: 30  8 22  0   29  9 21  0             220063.0932  -0.0138  0.050  -0.0138 0.24  
3778: 30  9 22  0   29  8 21  0             220063.0932  -0.0138  0.050  -0.0138 0.24  
3779: 30  9 22  0   29  9 21  0             220063.0932  -0.0138  0.050  -0.0138 0.26  
3780: 41  3 38  0   41  2 39  0             220065.5431  -0.0083  0.050  -0.0083 0.27  
3781: 41  3 38  0   41  3 39  0             220065.5431  -0.0083  0.050  -0.0083 0.23  
3782: 41  4 38  0   41  2 39  0             220065.5431  -0.0083  0.050  -0.0083 0.23  
3783: 41  4 38  0   41  3 39  0             220065.5431  -0.0083  0.050  -0.0083 0.27  
3784: 29  9 20  0   28  9 19  0             220070.0030  -0.0083  0.050  -0.0083 0.26  
3785: 29  9 20  0   28 10 19  0             220070.0030  -0.0083  0.050  -0.0083 0.24  
3786: 29 10 20  0   28  9 19  0             220070.0030  -0.0083  0.050  -0.0083 0.24  
3787: 29 10 20  0   28 10 19  0             220070.0030  -0.0083  0.050  -0.0083 0.26  
3788: 28 10 18  0   27 10 17  0             220081.5531  -0.0413  0.050  -0.0414 0.26  
3789: 28 10 18  0   27 11 17  0             220081.5531  -0.0413  0.050  -0.0414 0.24  
3790: 28 11 18  0   27 10 17  0             220081.5531  -0.0413  0.050  -0.0414 0.24  
3791: 28 11 18  0   27 11 17  0             220081.5531  -0.0413  0.050  -0.0414 0.26  
3792: 40  2 38  0   40  1 39  0             220090.1867  -0.0835  0.050  -0.0835 0.24  
3793: 40  2 38  0   40  2 39  0             220090.1867  -0.0835  0.050  -0.0835 0.26  
3794: 40  3 38  0   40  1 39  0             220090.1867  -0.0835  0.050  -0.0835 0.26  
3795: 40  3 38  0   40  2 39  0             220090.1867  -0.0835  0.050  -0.0835 0.24  
3796: 27 11 16  0   26 11 15  0             220101.8506  -0.0066  0.050  -0.0067 0.26  
3797: 27 11 16  0   26 12 15  0             220101.8506  -0.0066  0.050  -0.0067 0.24  
3798: 27 12 16  0   26 11 15  0             220101.8506  -0.0066  0.050  -0.0067 0.24  
3799: 27 12 16  0   26 12 15  0             220101.8506  -0.0066  0.050  -0.0067 0.26  
3800: 26 12 14  0   25 12 13  0             220139.2394  -0.0267  0.050  -0.0267 0.27  
3801: 26 12 14  0   25 13 13  0             220139.2394  -0.0267  0.050  -0.0267 0.23  
3802: 26 13 14  0   25 12 13  0             220139.2394  -0.0267  0.050  -0.0267 0.23  
3803: 26 13 14  0   25 13 13  0             220139.2394  -0.0267  0.050  -0.0267 0.27  
3804: 25 13 12  0   24 13 11  0             220213.8506  -0.0147  0.050  -0.0109 0.27  
3805: 25 13 12  0   24 14 11  0             220213.8506  -0.0063  0.050  -0.0109 0.23  
3806: 25 14 12  0   24 13 11  0             220213.8506  -0.0154  0.050  -0.0109 0.23  
3807: 25 14 12  0   24 14 11  0             220213.8506  -0.0070  0.050  -0.0109 0.27  
3808: 22 19  4  0   21 19  3  0             220247.2222   0.0161  0.050               
3809: 24 14 10  0   23 15  9  0             220380.4817   0.1416  0.050   0.0128 0.44  
3810: 24 15 10  0   23 15  9  0             220380.4817  -0.0872  0.050   0.0128 0.56  
3811: 24 14 10  0   23 14  9  0             220382.6558   0.0910  0.050  -0.0091 0.56  
3812: 24 15 10  0   23 14  9  0             220382.6558  -0.1379  0.050  -0.0091 0.44  
3813: 17 14  4  0   16 11  5  0             220610.3825   0.0040  0.050               
3814: 19 18  2  0   18 17  1  0             220677.1824  -0.0193  0.050               
3815: 23 15  8  0   22 16  7  0             220702.8557   0.0032  0.050               
3816: 23 16  8  0   22 16  7  0             220741.2857  -0.0082  0.050               
3817: 19 18  1  0   18 17  2  0             220754.2156   0.0004  0.050               
3818: 23 15  8  0   22 15  7  0             220964.8137  -0.0190  0.050               
3819: 23 16  8  0   22 15  7  0             221003.2632  -0.0110  0.050               
3820: 22 18  5  0   21 18  4  0             221321.8918   0.0046  0.050               
3821: 19 16  3  0   18 15  4  0             221352.3670  -0.0047  0.050               
3822: 17 16  1  0   16 14  2  0             221489.9702   0.0252  0.050               
3823: 22 19  3  0   21 19  2  0             221491.8830   0.0086  0.050               
3824: 18 14  4  0   17 13  5  0             221580.5788   0.0328  0.050               
3825: 19 19  1  0   18 18  0  0             222745.4120  -0.0220  0.050               
3826: 19 19  0  0   18 18  1  0             222747.2241   0.0064  0.050               
3827: 17 12  5  0   16 11  6  0             222758.6214   0.0417  0.050               
3828: 18 14  4  0   17 12  5  0             223041.9213  -0.0096  0.050               
3829: 17 16  2  0   16 14  3  0             223200.5340  -0.0579  0.050               
3830: 22 16  6  0   21 16  5  0             224918.7220   0.0714  0.050               
3831: 60 21 39  0   60 20 40  0             225078.9792   0.0244  0.050   0.0244 0.24  
3832: 60 21 39  0   60 21 40  0             225078.9792   0.0244  0.050   0.0244 0.26  
3833: 60 22 39  0   60 20 40  0             225078.9792   0.0244  0.050   0.0244 0.26  
3834: 60 22 39  0   60 21 40  0             225078.9792   0.0244  0.050   0.0244 0.24  
3835: 59 20 39  0   59 19 40  0             225132.6076  -0.0252  0.050  -0.0253 0.32  
3836: 59 20 39  0   59 20 40  0             225132.6076  -0.0252  0.050  -0.0253 0.34  
3837: 59 21 39  0   59 19 40  0             225132.6076  -0.0252  0.050  -0.0253 0.34  
3838: 58 19 39  0   58 18 40  0             225184.3130   0.0202  0.050   0.0202 0.24  
3839: 58 19 39  0   58 19 40  0             225184.3130   0.0202  0.050   0.0202 0.26  
3840: 58 20 39  0   58 18 40  0             225184.3130   0.0202  0.050   0.0202 0.26  
3841: 58 20 39  0   58 19 40  0             225184.3130   0.0202  0.050   0.0202 0.24  
3842: 56 17 39  0   56 16 40  0             225281.7752  -0.0137  0.050  -0.0137 0.24  
3843: 56 17 39  0   56 17 40  0             225281.7752  -0.0137  0.050  -0.0137 0.26  
3844: 56 18 39  0   56 16 40  0             225281.7752  -0.0137  0.050  -0.0137 0.26  
3845: 56 18 39  0   56 17 40  0             225281.7752  -0.0137  0.050  -0.0137 0.24  
3846: 55 16 39  0   55 15 40  0             225327.8033   0.0656  0.050   0.0657 0.24  
3847: 55 16 39  0   55 16 40  0             225327.8033   0.0656  0.050   0.0657 0.26  
3848: 55 17 39  0   55 15 40  0             225327.8033   0.0656  0.050   0.0657 0.26  
3849: 55 17 39  0   55 16 40  0             225327.8033   0.0656  0.050   0.0657 0.24  
3850: 54 15 39  0   54 14 40  0             225371.8552  -0.0380  0.050  -0.0380 0.24  
3851: 54 15 39  0   54 15 40  0             225371.8552  -0.0380  0.050  -0.0380 0.26  
3852: 54 16 39  0   54 14 40  0             225371.8552  -0.0380  0.050  -0.0380 0.26  
3853: 54 16 39  0   54 15 40  0             225371.8552  -0.0380  0.050  -0.0380 0.24  
3854: 53 14 39  0   53 13 40  0             225414.2148  -0.0944  0.050  -0.0944 0.24  
3855: 53 14 39  0   53 14 40  0             225414.2148  -0.0944  0.050  -0.0944 0.26  
3856: 53 15 39  0   53 13 40  0             225414.2148  -0.0944  0.050  -0.0944 0.26  
3857: 53 15 39  0   53 14 40  0             225414.2148  -0.0944  0.050  -0.0944 0.24  
3858: 52 13 39  0   52 12 40  0             225455.0614   0.0234  0.050   0.0235 0.24  
3859: 52 13 39  0   52 13 40  0             225455.0614   0.0234  0.050   0.0235 0.26  
3860: 52 14 39  0   52 12 40  0             225455.0614   0.0234  0.050   0.0235 0.26  
3861: 52 14 39  0   52 13 40  0             225455.0614   0.0234  0.050   0.0235 0.24  
3862: 51 12 39  0   51 11 40  0             225494.1097  -0.0209  0.050  -0.0209 0.24  
3863: 51 12 39  0   51 12 40  0             225494.1097  -0.0209  0.050  -0.0209 0.26  
3864: 51 13 39  0   51 11 40  0             225494.1097  -0.0209  0.050  -0.0209 0.26  
3865: 51 13 39  0   51 12 40  0             225494.1097  -0.0209  0.050  -0.0209 0.24  
3866: 50 11 39  0   50 10 40  0             225531.7199   0.0823  0.050   0.0823 0.24  
3867: 50 11 39  0   50 11 40  0             225531.7199   0.0823  0.050   0.0823 0.26  
3868: 50 12 39  0   50 10 40  0             225531.7199   0.0823  0.050   0.0823 0.26  
3869: 50 12 39  0   50 11 40  0             225531.7199   0.0823  0.050   0.0823 0.24  
3870: 49 10 39  0   49  9 40  0             225567.5900  -0.0178  0.050  -0.0178 0.24  
3871: 49 10 39  0   49 10 40  0             225567.5900  -0.0178  0.050  -0.0178 0.26  
3872: 49 11 39  0   49  9 40  0             225567.5900  -0.0178  0.050  -0.0178 0.26  
3873: 49 11 39  0   49 10 40  0             225567.5900  -0.0178  0.050  -0.0178 0.24  
3874: 48  9 39  0   48  8 40  0             225602.1387   0.0491  0.050   0.0491 0.24  
3875: 48  9 39  0   48  9 40  0             225602.1387   0.0491  0.050   0.0491 0.26  
3876: 48 10 39  0   48  8 40  0             225602.1387   0.0491  0.050   0.0491 0.26  
3877: 48 10 39  0   48  9 40  0             225602.1387   0.0491  0.050   0.0491 0.24  
3878: 47  8 39  0   47  7 40  0             225635.0676  -0.0622  0.050  -0.0623 0.24  
3879: 47  8 39  0   47  8 40  0             225635.0676  -0.0622  0.050  -0.0623 0.26  
3880: 47  9 39  0   47  7 40  0             225635.0676  -0.0622  0.050  -0.0623 0.26  
3881: 47  9 39  0   47  8 40  0             225635.0676  -0.0622  0.050  -0.0623 0.24  
3882: 46  7 39  0   46  6 40  0             225666.7450  -0.0296  0.050  -0.0297 0.24  
3883: 46  7 39  0   46  7 40  0             225666.7450  -0.0296  0.050  -0.0297 0.26  
3884: 46  8 39  0   46  6 40  0             225666.7450  -0.0296  0.050  -0.0297 0.26  
3885: 46  8 39  0   46  7 40  0             225666.7450  -0.0296  0.050  -0.0297 0.24  
3886: 45  6 39  0   45  5 40  0             225697.0631  -0.0059  0.050  -0.0060 0.24  
3887: 45  6 39  0   45  6 40  0             225697.0631  -0.0059  0.050  -0.0060 0.26  
3888: 45  7 39  0   45  5 40  0             225697.0631  -0.0059  0.050  -0.0060 0.26  
3889: 45  7 39  0   45  6 40  0             225697.0631  -0.0059  0.050  -0.0060 0.24  
3890: 44  5 39  0   44  4 40  0             225726.0323  -0.0246  0.050  -0.0247 0.24  
3891: 44  5 39  0   44  5 40  0             225726.0323  -0.0246  0.050  -0.0247 0.26  
3892: 44  6 39  0   44  4 40  0             225726.0323  -0.0246  0.050  -0.0247 0.26  
3893: 44  6 39  0   44  5 40  0             225726.0323  -0.0246  0.050  -0.0247 0.24  
3894: 39  0 39  0   38  0 38  0             225759.9487  -0.0481  0.050  -0.0481 0.25  
3895: 39  0 39  0   38  1 38  0             225759.9487  -0.0481  0.050  -0.0481 0.25  
3896: 39  1 39  0   38  0 38  0             225759.9487  -0.0481  0.050  -0.0481 0.25  
3897: 39  1 39  0   38  1 38  0             225759.9487  -0.0481  0.050  -0.0481 0.25  
3898: 38  1 37  0   37  1 36  0             225761.9720  -0.0243  0.050  -0.0243 0.25  
3899: 38  1 37  0   37  2 36  0             225761.9720  -0.0243  0.050  -0.0243 0.25  
3900: 38  2 37  0   37  1 36  0             225761.9720  -0.0243  0.050  -0.0243 0.25  
3901: 38  2 37  0   37  2 36  0             225761.9720  -0.0243  0.050  -0.0243 0.25  
3902: 37  2 35  0   36  2 34  0             225763.6663  -0.0041  0.050  -0.0041 0.25  
3903: 37  2 35  0   36  3 34  0             225763.6663  -0.0041  0.050  -0.0041 0.25  
3904: 37  3 35  0   36  2 34  0             225763.6663  -0.0041  0.050  -0.0041 0.25  
3905: 37  3 35  0   36  3 34  0             225763.6663  -0.0041  0.050  -0.0041 0.25  
3906: 36  3 33  0   35  3 32  0             225765.1151  -0.0115  0.050  -0.0115 0.25  
3907: 36  3 33  0   35  4 32  0             225765.1151  -0.0115  0.050  -0.0115 0.25  
3908: 36  4 33  0   35  3 32  0             225765.1151  -0.0115  0.050  -0.0115 0.25  
3909: 36  4 33  0   35  4 32  0             225765.1151  -0.0115  0.050  -0.0115 0.25  
3910: 35  4 31  0   34  4 30  0             225766.4940  -0.0056  0.050  -0.0056 0.25  
3911: 35  4 31  0   34  5 30  0             225766.4940  -0.0056  0.050  -0.0056 0.25  
3912: 35  5 31  0   34  4 30  0             225766.4940  -0.0056  0.050  -0.0056 0.25  
3913: 35  5 31  0   34  5 30  0             225766.4940  -0.0056  0.050  -0.0056 0.25  
3914: 34  5 29  0   33  5 28  0             225767.9474  -0.0196  0.050  -0.0197 0.25  
3915: 34  5 29  0   33  6 28  0             225767.9474  -0.0196  0.050  -0.0197 0.25  
3916: 34  6 29  0   33  5 28  0             225767.9474  -0.0196  0.050  -0.0197 0.25  
3917: 34  6 29  0   33  6 28  0             225767.9474  -0.0196  0.050  -0.0197 0.25  
3918: 33  6 27  0   32  6 26  0             225769.7831   0.0047  0.050   0.0048 0.25  
3919: 33  6 27  0   32  7 26  0             225769.7831   0.0047  0.050   0.0048 0.25  
3920: 33  7 27  0   32  6 26  0             225769.7831   0.0047  0.050   0.0048 0.25  
3921: 33  7 27  0   32  7 26  0             225769.7831   0.0047  0.050   0.0048 0.25  
3922: 32  7 25  0   31  7 24  0             225772.2865  -0.0168  0.050  -0.0168 0.25  
3923: 32  7 25  0   31  8 24  0             225772.2865  -0.0168  0.050  -0.0168 0.25  
3924: 32  8 25  0   31  7 24  0             225772.2865  -0.0168  0.050  -0.0168 0.25  
3925: 32  8 25  0   31  8 24  0             225772.2865  -0.0168  0.050  -0.0168 0.25  
3926: 31  8 23  0   30  8 22  0             225776.1088  -0.0136  0.050  -0.0137 0.26  
3927: 31  8 23  0   30  9 22  0             225776.1088  -0.0136  0.050  -0.0137 0.24  
3928: 31  9 23  0   30  8 22  0             225776.1088  -0.0136  0.050  -0.0137 0.24  
3929: 31  9 23  0   30  9 22  0             225776.1088  -0.0136  0.050  -0.0137 0.26  
3930: 30  9 21  0   29  9 20  0             225782.1759  -0.0227  0.050  -0.0227 0.26  
3931: 30  9 21  0   29 10 20  0             225782.1759  -0.0227  0.050  -0.0227 0.24  
3932: 30 10 21  0   29  9 20  0             225782.1759  -0.0227  0.050  -0.0227 0.24  
3933: 30 10 21  0   29 10 20  0             225782.1759  -0.0227  0.050  -0.0227 0.26  
3934: 29 10 19  0   28 10 18  0             225792.1883  -0.0367  0.050  -0.0367 0.26  
3935: 29 10 19  0   28 11 18  0             225792.1883  -0.0367  0.050  -0.0367 0.24  
3936: 29 11 19  0   28 10 18  0             225792.1883  -0.0367  0.050  -0.0367 0.24  
3937: 29 11 19  0   28 11 18  0             225792.1883  -0.0367  0.050  -0.0367 0.26  
3938: 28 11 17  0   27 11 16  0             225809.3589  -0.0179  0.050  -0.0179 0.26  
3939: 28 11 17  0   27 12 16  0             225809.3589  -0.0179  0.050  -0.0179 0.24  
3940: 28 12 17  0   27 11 16  0             225809.3589  -0.0179  0.050  -0.0179 0.24  
3941: 28 12 17  0   27 12 16  0             225809.3589  -0.0179  0.050  -0.0179 0.26  
3942: 27 12 15  0   26 12 14  0             225840.0574  -0.0212  0.050  -0.0213 0.27  
3943: 27 12 15  0   26 13 14  0             225840.0574  -0.0212  0.050  -0.0213 0.23  
3944: 27 13 15  0   26 12 14  0             225840.0574  -0.0212  0.050  -0.0213 0.23  
3945: 27 13 15  0   26 13 14  0             225840.0574  -0.0212  0.050  -0.0213 0.27  
3946: 26 13 13  0   25 13 12  0             225898.6579   0.0021  0.050   0.0024 0.27  
3947: 26 13 13  0   25 14 12  0             225898.6579   0.0027  0.050   0.0024 0.23  
3948: 26 14 13  0   25 13 12  0             225898.6579   0.0020  0.050   0.0024 0.23  
3949: 26 14 13  0   25 14 12  0             225898.6579   0.0027  0.050   0.0024 0.27  
3950: 25 14 11  0   24 14 10  0             226021.6946  -0.0886  0.050   0.0152 0.30  
3951: 25 14 11  0   24 15 10  0             226021.6946   0.1403  0.050   0.0152 0.20  
3952: 25 15 11  0   24 14 10  0             226021.6946  -0.1099  0.050   0.0152 0.20  
3953: 25 15 11  0   24 15 10  0             226021.6946   0.1190  0.050   0.0152 0.30  
3954: 24 15  9  0   23 16  8  0             226303.8725   0.0212  0.050               
3955: 24 16  9  0   23 16  8  0             226308.7100   0.0674  0.050               
3956: 24 15  9  0   23 15  8  0             226342.3282   0.0354  0.050               
3957: 24 16  9  0   23 15  8  0             226347.1295   0.0454  0.050               
3958: 23 17  7  0   22 17  6  0             226450.9790   0.0365  0.050               
3959: 21 17  5  0   20 16  4  0             227039.6290   0.0459  0.050               
3960: 22 17  6  0   21 16  5  0             227211.5900  -0.0123  0.050               
3961: 22 18  4  0   21 18  3  0             227271.2373  -0.0234  0.050               
3962: 23 21  3  0   22 21  2  0             227934.9712  -0.0327  0.050               
3963: 23 21  2  0   22 21  1  0             228004.0291   0.0240  0.050               
3964: 23 16  7  0   22 16  6  0             228275.7857   0.0327  0.050               
3965: 23 17  7  0   22 16  6  0             228743.8601  -0.0339  0.050               
3966: 45  0 45  0   44  0 44  0             260042.8932  -0.0126  0.050  -0.0126 0.28  
3967: 45  0 45  0   44  1 44  0             260042.8932  -0.0126  0.050  -0.0126 0.22  
3968: 45  1 45  0   44  0 44  0             260042.8932  -0.0126  0.050  -0.0126 0.22  
3969: 45  1 45  0   44  1 44  0             260042.8932  -0.0126  0.050  -0.0126 0.28  
3970: 44  1 43  0   43  1 42  0             260044.8233  -0.0212  0.050  -0.0212 0.28  
3971: 44  1 43  0   43  2 42  0             260044.8233  -0.0212  0.050  -0.0212 0.22  
3972: 44  2 43  0   43  1 42  0             260044.8233  -0.0212  0.050  -0.0212 0.22  
3973: 44  2 43  0   43  2 42  0             260044.8233  -0.0212  0.050  -0.0212 0.28  
3974: 43  2 41  0   42  2 40  0             260046.3560  -0.0195  0.050  -0.0196 0.28  
3975: 43  2 41  0   42  3 40  0             260046.3560  -0.0195  0.050  -0.0196 0.22  
3976: 43  3 41  0   42  2 40  0             260046.3560  -0.0195  0.050  -0.0196 0.22  
3977: 43  3 41  0   42  3 40  0             260046.3560  -0.0195  0.050  -0.0196 0.28  
3978: 42  3 39  0   41  3 38  0             260047.5760  -0.0144  0.050  -0.0144 0.28  
3979: 42  3 39  0   41  4 38  0             260047.5760  -0.0144  0.050  -0.0144 0.22  
3980: 42  4 39  0   41  3 38  0             260047.5760  -0.0144  0.050  -0.0144 0.22  
3981: 42  4 39  0   41  4 38  0             260047.5760  -0.0144  0.050  -0.0144 0.28  
3982: 41  4 37  0   40  4 36  0             260048.5761  -0.0194  0.050  -0.0194 0.28  
3983: 41  4 37  0   40  5 36  0             260048.5761  -0.0194  0.050  -0.0194 0.22  
3984: 41  5 37  0   40  4 36  0             260048.5761  -0.0194  0.050  -0.0194 0.22  
3985: 41  5 37  0   40  5 36  0             260048.5761  -0.0194  0.050  -0.0194 0.28  
3986: 40  5 35  0   39  5 34  0             260049.5079  -0.0116  0.050  -0.0116 0.28  
3987: 40  5 35  0   39  6 34  0             260049.5079  -0.0116  0.050  -0.0116 0.22  
3988: 40  6 35  0   39  5 34  0             260049.5079  -0.0116  0.050  -0.0116 0.22  
3989: 40  6 35  0   39  6 34  0             260049.5079  -0.0116  0.050  -0.0116 0.28  
3990: 39  6 33  0   38  6 32  0             260050.4982  -0.0272  0.050  -0.0272 0.28  
3991: 39  6 33  0   38  7 32  0             260050.4982  -0.0272  0.050  -0.0272 0.22  
3992: 39  7 33  0   38  6 32  0             260050.4982  -0.0272  0.050  -0.0272 0.22  
3993: 39  7 33  0   38  7 32  0             260050.4982  -0.0272  0.050  -0.0272 0.28  
3994: 38  7 31  0   37  7 30  0             260051.8127  -0.0161  0.050  -0.0162 0.28  
3995: 38  7 31  0   37  8 30  0             260051.8127  -0.0161  0.050  -0.0162 0.22  
3996: 38  8 31  0   37  7 30  0             260051.8127  -0.0161  0.050  -0.0162 0.22  
3997: 38  8 31  0   37  8 30  0             260051.8127  -0.0161  0.050  -0.0162 0.28  
3998: 37  8 29  0   36  8 28  0             260053.6475  -0.0814  0.050  -0.0814 0.28  
3999: 37  8 29  0   36  9 28  0             260053.6475  -0.0814  0.050  -0.0814 0.22  
4000: 37  9 29  0   36  8 28  0             260053.6475  -0.0814  0.050  -0.0814 0.22  
4001: 37  9 29  0   36  9 28  0             260053.6475  -0.0814  0.050  -0.0814 0.28  
4002: 36  9 27  0   35  9 26  0             260056.6343  -0.0262  0.050  -0.0263 0.28  
4003: 36  9 27  0   35 10 26  0             260056.6343  -0.0262  0.050  -0.0263 0.22  
4004: 36 10 27  0   35  9 26  0             260056.6343  -0.0262  0.050  -0.0263 0.22  
4005: 36 10 27  0   35 10 26  0             260056.6343  -0.0262  0.050  -0.0263 0.28  
4006: 35 10 25  0   34 10 24  0             260061.3175   0.0324  0.050   0.0325 0.28  
4007: 35 10 25  0   34 11 24  0             260061.3175   0.0324  0.050   0.0325 0.22  
4008: 35 11 25  0   34 10 24  0             260061.3175   0.0324  0.050   0.0325 0.22  
4009: 35 11 25  0   34 11 24  0             260061.3175   0.0324  0.050   0.0325 0.28  
4010: 34 11 23  0   33 11 22  0             260068.5855  -0.0705  0.050  -0.0706 0.29  
4011: 34 11 23  0   33 12 22  0             260068.5855  -0.0705  0.050  -0.0706 0.21  
4012: 34 12 23  0   33 11 22  0             260068.5855  -0.0705  0.050  -0.0706 0.21  
4013: 34 12 23  0   33 12 22  0             260068.5855  -0.0705  0.050  -0.0706 0.29  
4014: 33 12 21  0   32 12 20  0             260080.4878  -0.0483  0.050  -0.0484 0.29  
4015: 33 12 21  0   32 13 20  0             260080.4878  -0.0483  0.050  -0.0484 0.21  
4016: 33 13 21  0   32 12 20  0             260080.4878  -0.0483  0.050  -0.0484 0.21  
4017: 33 13 21  0   32 13 20  0             260080.4878  -0.0483  0.050  -0.0484 0.29  
4018: 32 13 19  0   31 13 18  0             260100.0569   0.0218  0.050   0.0219 0.29  
4019: 32 13 19  0   31 14 18  0             260100.0569   0.0218  0.050   0.0219 0.21  
4020: 32 14 19  0   31 13 18  0             260100.0569   0.0218  0.050   0.0219 0.21  
4021: 32 14 19  0   31 14 18  0             260100.0569   0.0218  0.050   0.0219 0.29  
4022: 31 14 17  0   30 14 16  0             260132.9301  -0.0637  0.050  -0.0637 0.29  
4023: 31 14 17  0   30 15 16  0             260132.9301  -0.0637  0.050  -0.0637 0.21  
4024: 31 15 17  0   30 14 16  0             260132.9301  -0.0637  0.050  -0.0637 0.21  
4025: 31 15 17  0   30 15 16  0             260132.9301  -0.0637  0.050  -0.0637 0.29  
4026: 46  0 46  0   45  0 45  0             265756.3222  -0.0220  0.050  -0.0221 0.28  
4027: 46  0 46  0   45  1 45  0             265756.3222  -0.0220  0.050  -0.0221 0.22  
4028: 46  1 46  0   45  0 45  0             265756.3222  -0.0220  0.050  -0.0221 0.22  
4029: 46  1 46  0   45  1 45  0             265756.3222  -0.0220  0.050  -0.0221 0.28  
4030: 45  1 44  0   44  1 43  0             265758.2866   0.0134  0.050   0.0134 0.28  
4031: 45  1 44  0   44  2 43  0             265758.2866   0.0134  0.050   0.0134 0.22  
4032: 45  2 44  0   44  1 43  0             265758.2866   0.0134  0.050   0.0134 0.22  
4033: 45  2 44  0   44  2 43  0             265758.2866   0.0134  0.050   0.0134 0.28  
4034: 44  2 42  0   43  2 41  0             265759.7799  -0.0013  0.050  -0.0014 0.28  
4035: 44  2 42  0   43  3 41  0             265759.7799  -0.0013  0.050  -0.0014 0.22  
4036: 44  3 42  0   43  2 41  0             265759.7799  -0.0013  0.050  -0.0014 0.22  
4037: 44  3 42  0   43  3 41  0             265759.7799  -0.0013  0.050  -0.0014 0.28  
4038: 43  3 40  0   42  3 39  0             265760.8760  -0.0821  0.050  -0.0822 0.28  
4039: 43  3 40  0   42  4 39  0             265760.8760  -0.0821  0.050  -0.0822 0.22  
4040: 43  4 40  0   42  3 39  0             265760.8760  -0.0821  0.050  -0.0822 0.22  
4041: 43  4 40  0   42  4 39  0             265760.8760  -0.0821  0.050  -0.0822 0.28  
4042: 42  4 38  0   41  4 37  0             265761.8856  -0.0213  0.050  -0.0214 0.28  
4043: 42  4 38  0   41  5 37  0             265761.8856  -0.0213  0.050  -0.0214 0.22  
4044: 42  5 38  0   41  4 37  0             265761.8856  -0.0213  0.050  -0.0214 0.22  
4045: 42  5 38  0   41  5 37  0             265761.8856  -0.0213  0.050  -0.0214 0.28  
4046: 41  5 36  0   40  5 35  0             265762.6916  -0.0597  0.050  -0.0598 0.28  
4047: 41  5 36  0   40  6 35  0             265762.6916  -0.0597  0.050  -0.0598 0.22  
4048: 41  6 36  0   40  5 35  0             265762.6916  -0.0597  0.050  -0.0598 0.22  
4049: 41  6 36  0   40  6 35  0             265762.6916  -0.0597  0.050  -0.0598 0.28  
4050: 40  6 34  0   39  6 33  0             265763.5657  -0.0796  0.050  -0.0796 0.28  
4051: 40  6 34  0   39  7 33  0             265763.5657  -0.0796  0.050  -0.0796 0.22  
4052: 40  7 34  0   39  6 33  0             265763.5657  -0.0796  0.050  -0.0796 0.22  
4053: 40  7 34  0   39  7 33  0             265763.5657  -0.0796  0.050  -0.0796 0.28  
4054: 39  7 32  0   38  7 31  0             265764.7569  -0.0330  0.050  -0.0330 0.36  
4055: 39  7 32  0   38  8 31  0             265764.7569  -0.0330  0.050  -0.0330 0.28  
4056: 39  8 32  0   38  8 31  0             265764.7569  -0.0330  0.050  -0.0330 0.36  
4057: 37  9 28  0   36  9 27  0             265768.9509  -0.0927  0.050  -0.0928 0.28  
4058: 37  9 28  0   36 10 27  0             265768.9509  -0.0927  0.050  -0.0928 0.22  
4059: 37 10 28  0   36  9 27  0             265768.9509  -0.0927  0.050  -0.0928 0.22  
4060: 37 10 28  0   36 10 27  0             265768.9509  -0.0927  0.050  -0.0928 0.28  
4061: 36 10 26  0   35 10 25  0             265773.0835  -0.0434  0.050  -0.0434 0.28  
4062: 36 10 26  0   35 11 25  0             265773.0835  -0.0434  0.050  -0.0434 0.22  
4063: 36 11 26  0   35 10 25  0             265773.0835  -0.0434  0.050  -0.0434 0.22  
4064: 36 11 26  0   35 11 25  0             265773.0835  -0.0434  0.050  -0.0434 0.28  
4065: 35 11 24  0   34 11 23  0             265779.5663  -0.0520  0.050  -0.0520 0.28  
4066: 35 11 24  0   34 12 23  0             265779.5663  -0.0520  0.050  -0.0520 0.22  
4067: 35 12 24  0   34 11 23  0             265779.5663  -0.0520  0.050  -0.0520 0.22  
4068: 35 12 24  0   34 12 23  0             265779.5663  -0.0520  0.050  -0.0520 0.28  
4069: 34 12 22  0   33 12 21  0             265789.9889  -0.0147  0.050  -0.0147 0.29  
4070: 34 12 22  0   33 13 21  0             265789.9889  -0.0147  0.050  -0.0147 0.21  
4071: 34 13 22  0   33 12 21  0             265789.9889  -0.0147  0.050  -0.0147 0.21  
4072: 34 13 22  0   33 13 21  0             265789.9889  -0.0147  0.050  -0.0147 0.29  
4073: 33 13 20  0   32 13 19  0             265806.7688  -0.0655  0.050  -0.0655 0.29  
4074: 33 13 20  0   32 14 19  0             265806.7688  -0.0655  0.050  -0.0655 0.21  
4075: 33 14 20  0   32 13 19  0             265806.7688  -0.0655  0.050  -0.0655 0.21  
4076: 33 14 20  0   32 14 19  0             265806.7688  -0.0655  0.050  -0.0655 0.29  
4077: 32 14 18  0   31 14 17  0             265834.7353  -0.0151  0.050  -0.0152 0.29  
4078: 32 14 18  0   31 15 17  0             265834.7353  -0.0151  0.050  -0.0152 0.21  
4079: 32 15 18  0   31 14 17  0             265834.7353  -0.0151  0.050  -0.0152 0.21  
4080: 32 15 18  0   31 15 17  0             265834.7353  -0.0151  0.050  -0.0152 0.29  
4081: 30 16 14  0   29 16 13  0             265970.1695  -0.0604  0.050  -0.0600 0.30  
4082: 30 16 14  0   29 17 13  0             265970.1695  -0.0594  0.050  -0.0600 0.20  
4083: 30 17 14  0   29 16 13  0             265970.1695  -0.0605  0.050  -0.0600 0.20  
4084: 30 17 14  0   29 17 13  0             265970.1695  -0.0595  0.050  -0.0600 0.30  
4085: 47  0 47  0   46  0 46  0             271469.6172  -0.0504  0.050  -0.0504 0.28  
4086: 47  0 47  0   46  1 46  0             271469.6172  -0.0504  0.050  -0.0504 0.22  
4087: 47  1 47  0   46  0 46  0             271469.6172  -0.0504  0.050  -0.0504 0.22  
4088: 47  1 47  0   46  1 46  0             271469.6172  -0.0504  0.050  -0.0504 0.28  
4089: 46  1 45  0   45  1 44  0             271471.5736  -0.0132  0.050  -0.0133 0.28  
4090: 46  1 45  0   45  2 44  0             271471.5736  -0.0132  0.050  -0.0133 0.22  
4091: 46  2 45  0   45  1 44  0             271471.5736  -0.0132  0.050  -0.0133 0.22  
4092: 46  2 45  0   45  2 44  0             271471.5736  -0.0132  0.050  -0.0133 0.28  
4093: 45  2 43  0   44  2 42  0             271473.0223  -0.0498  0.050  -0.0498 0.28  
4094: 45  2 43  0   44  3 42  0             271473.0223  -0.0498  0.050  -0.0498 0.22  
4095: 45  3 43  0   44  2 42  0             271473.0223  -0.0498  0.050  -0.0498 0.22  
4096: 45  3 43  0   44  3 42  0             271473.0223  -0.0498  0.050  -0.0498 0.28  
4097: 44  3 41  0   43  3 40  0             271474.1921  -0.0193  0.050  -0.0193 0.28  
4098: 44  3 41  0   43  4 40  0             271474.1921  -0.0193  0.050  -0.0193 0.22  
4099: 44  4 41  0   43  3 40  0             271474.1921  -0.0193  0.050  -0.0193 0.22  
4100: 44  4 41  0   43  4 40  0             271474.1921  -0.0193  0.050  -0.0193 0.28  
4101: 43  4 39  0   42  4 38  0             271475.0521  -0.0530  0.050  -0.0530 0.28  
4102: 43  4 39  0   42  5 38  0             271475.0521  -0.0530  0.050  -0.0530 0.22  
4103: 43  5 39  0   42  4 38  0             271475.0521  -0.0530  0.050  -0.0530 0.22  
4104: 43  5 39  0   42  5 38  0             271475.0521  -0.0530  0.050  -0.0530 0.28  
4105: 42  5 37  0   41  5 36  0             271475.8543  -0.0177  0.050  -0.0177 0.28  
4106: 42  5 37  0   41  6 36  0             271475.8543  -0.0177  0.050  -0.0177 0.22  
4107: 42  6 37  0   41  5 36  0             271475.8543  -0.0177  0.050  -0.0177 0.22  
4108: 42  6 37  0   41  6 36  0             271475.8543  -0.0177  0.050  -0.0177 0.28  
4109: 41  6 35  0   40  6 34  0             271476.6297  -0.0286  0.050  -0.0287 0.28  
4110: 41  6 35  0   40  7 34  0             271476.6297  -0.0286  0.050  -0.0287 0.22  
4111: 41  7 35  0   40  6 34  0             271476.6297  -0.0286  0.050  -0.0287 0.22  
4112: 41  7 35  0   40  7 34  0             271476.6297  -0.0286  0.050  -0.0287 0.28  
4113: 40  7 33  0   39  7 32  0             271477.5992  -0.0532  0.050  -0.0533 0.28  
4114: 40  7 33  0   39  8 32  0             271477.5992  -0.0532  0.050  -0.0533 0.22  
4115: 40  8 33  0   39  7 32  0             271477.5992  -0.0532  0.050  -0.0533 0.22  
4116: 40  8 33  0   39  8 32  0             271477.5992  -0.0532  0.050  -0.0533 0.28  
4117: 39  8 31  0   38  8 30  0             271479.1165   0.0102  0.050   0.0102 0.28  
4118: 39  8 31  0   38  9 30  0             271479.1165   0.0102  0.050   0.0102 0.22  
4119: 39  9 31  0   38  8 30  0             271479.1165   0.0102  0.050   0.0102 0.22  
4120: 39  9 31  0   38  9 30  0             271479.1165   0.0102  0.050   0.0102 0.28  
4121: 38  9 29  0   37  9 28  0             271481.3020  -0.0717  0.050  -0.0718 0.28  
4122: 38  9 29  0   37 10 28  0             271481.3020  -0.0717  0.050  -0.0718 0.22  
4123: 38 10 29  0   37  9 28  0             271481.3020  -0.0717  0.050  -0.0718 0.22  
4124: 38 10 29  0   37 10 28  0             271481.3020  -0.0717  0.050  -0.0718 0.28  
4125: 37 10 27  0   36 10 26  0             271484.9165  -0.0561  0.050  -0.0562 0.28  
4126: 37 10 27  0   36 11 26  0             271484.9165  -0.0561  0.050  -0.0562 0.22  
4127: 37 11 27  0   36 10 26  0             271484.9165  -0.0561  0.050  -0.0562 0.22  
4128: 37 11 27  0   36 11 26  0             271484.9165  -0.0561  0.050  -0.0562 0.28  
4129: 36 11 25  0   35 12 24  0             271490.6385  -0.0559  0.050  -0.0560 0.30  
4130: 36 12 25  0   35 11 24  0             271490.6385  -0.0559  0.050  -0.0560 0.30  
4131: 36 12 25  0   35 12 24  0             271490.6385  -0.0559  0.050  -0.0560 0.40  
4132: 35 12 23  0   34 12 22  0             271499.7175  -0.0866  0.050  -0.0866 0.29  
4133: 35 12 23  0   34 13 22  0             271499.7175  -0.0866  0.050  -0.0866 0.21  
4134: 35 13 23  0   34 12 22  0             271499.7175  -0.0866  0.050  -0.0866 0.21  
4135: 35 13 23  0   34 13 22  0             271499.7175  -0.0866  0.050  -0.0866 0.29  
4136: 34 13 21  0   33 13 20  0             271514.4630   0.0429  0.050   0.0430 0.29  
4137: 34 13 21  0   33 14 20  0             271514.4630   0.0429  0.050   0.0430 0.21  
4138: 34 14 21  0   33 13 20  0             271514.4630   0.0429  0.050   0.0430 0.21  
4139: 34 14 21  0   33 14 20  0             271514.4630   0.0429  0.050   0.0430 0.29  
4140: 33 14 19  0   32 15 18  0             271538.3001   0.0169  0.050   0.0169 0.30  
4141: 33 15 19  0   32 14 18  0             271538.3001   0.0169  0.050   0.0169 0.30  
4142: 33 15 19  0   32 15 18  0             271538.3001   0.0169  0.050   0.0169 0.41  
4143: 32 15 17  0   31 15 16  0             271578.3875  -0.0390  0.050  -0.0391 0.29  
4144: 32 15 17  0   31 16 16  0             271578.3875  -0.0390  0.050  -0.0391 0.21  
4145: 32 16 17  0   31 15 16  0             271578.3875  -0.0390  0.050  -0.0391 0.21  
4146: 32 16 17  0   31 16 16  0             271578.3875  -0.0390  0.050  -0.0391 0.29  
4147: 31 16 15  0   30 16 14  0             271649.0751  -0.0729  0.050  -0.0730 0.30  
4148: 31 16 15  0   30 17 14  0             271649.0751  -0.0729  0.050  -0.0730 0.20  
4149: 31 17 15  0   30 16 14  0             271649.0751  -0.0729  0.050  -0.0730 0.20  
4150: 31 17 15  0   30 17 14  0             271649.0751  -0.0729  0.050  -0.0730 0.30  
4151: 30 17 13  0   29 17 12  0             271782.7170  -0.0342  0.050  -0.0218 0.30  
4152: 30 17 13  0   29 18 12  0             271782.7170  -0.0067  0.050  -0.0218 0.20  
4153: 30 18 13  0   29 17 12  0             271782.7170  -0.0368  0.050  -0.0218 0.20  
4154: 30 18 13  0   29 18 12  0             271782.7170  -0.0093  0.050  -0.0218 0.30  
4155: 48  0 48  0   47  0 47  0             277182.8563  -0.0171  0.050  -0.0172 0.28  
4156: 48  0 48  0   47  1 47  0             277182.8563  -0.0171  0.050  -0.0172 0.22  
4157: 48  1 48  0   47  0 47  0             277182.8563  -0.0171  0.050  -0.0172 0.22  
4158: 48  1 48  0   47  1 47  0             277182.8563  -0.0171  0.050  -0.0172 0.28  
4159: 47  1 46  0   46  1 45  0             277184.7384  -0.0446  0.050  -0.0446 0.28  
4160: 47  1 46  0   46  2 45  0             277184.7384  -0.0446  0.050  -0.0446 0.22  
4161: 47  2 46  0   46  1 45  0             277184.7384  -0.0446  0.050  -0.0446 0.22  
4162: 47  2 46  0   46  2 45  0             277184.7384  -0.0446  0.050  -0.0446 0.28  
4163: 46  2 44  0   45  2 43  0             277186.1744  -0.0713  0.050  -0.0714 0.28  
4164: 46  2 44  0   45  3 43  0             277186.1744  -0.0713  0.050  -0.0714 0.22  
4165: 46  3 44  0   45  2 43  0             277186.1744  -0.0713  0.050  -0.0714 0.22  
4166: 46  3 44  0   45  3 43  0             277186.1744  -0.0713  0.050  -0.0714 0.28  
4167: 45  3 42  0   44  3 41  0             277187.3394  -0.0085  0.050  -0.0085 0.28  
4168: 45  3 42  0   44  4 41  0             277187.3394  -0.0085  0.050  -0.0085 0.22  
4169: 45  4 42  0   44  3 41  0             277187.3394  -0.0085  0.050  -0.0085 0.22  
4170: 45  4 42  0   44  4 41  0             277187.3394  -0.0085  0.050  -0.0085 0.28  
4171: 44  4 40  0   43  4 39  0             277188.1327  -0.0546  0.050  -0.0546 0.28  
4172: 44  4 40  0   43  5 39  0             277188.1327  -0.0546  0.050  -0.0546 0.22  
4173: 44  5 40  0   43  4 39  0             277188.1327  -0.0546  0.050  -0.0546 0.22  
4174: 44  5 40  0   43  5 39  0             277188.1327  -0.0546  0.050  -0.0546 0.28  
4175: 43  5 38  0   42  5 37  0             277188.8445  -0.0340  0.050  -0.0341 0.28  
4176: 43  5 38  0   42  6 37  0             277188.8445  -0.0340  0.050  -0.0341 0.22  
4177: 43  6 38  0   42  5 37  0             277188.8445  -0.0340  0.050  -0.0341 0.22  
4178: 43  6 38  0   42  6 37  0             277188.8445  -0.0340  0.050  -0.0341 0.28  
4179: 42  6 36  0   41  6 35  0             277189.5597  -0.0015  0.050  -0.0016 0.28  
4180: 42  6 36  0   41  7 35  0             277189.5597  -0.0015  0.050  -0.0016 0.22  
4181: 42  7 36  0   41  6 35  0             277189.5597  -0.0015  0.050  -0.0016 0.22  
4182: 42  7 36  0   41  7 35  0             277189.5597  -0.0015  0.050  -0.0016 0.28  
4183: 41  7 34  0   40  7 33  0             277190.3253  -0.0865  0.050  -0.0866 0.28  
4184: 41  7 34  0   40  8 33  0             277190.3253  -0.0865  0.050  -0.0866 0.22  
4185: 41  8 34  0   40  7 33  0             277190.3253  -0.0865  0.050  -0.0866 0.22  
4186: 41  8 34  0   40  8 33  0             277190.3253  -0.0865  0.050  -0.0866 0.28  
4187: 40  8 32  0   39  8 31  0             277191.6227  -0.0413  0.050  -0.0413 0.28  
4188: 40  8 32  0   39  9 31  0             277191.6227  -0.0413  0.050  -0.0413 0.22  
4189: 40  9 32  0   39  8 31  0             277191.6227  -0.0413  0.050  -0.0413 0.22  
4190: 40  9 32  0   39  9 31  0             277191.6227  -0.0413  0.050  -0.0413 0.28  
4191: 39  9 30  0   38  9 29  0             277193.6042  -0.0353  0.050  -0.0353 0.28  
4192: 39  9 30  0   38 10 29  0             277193.6042  -0.0353  0.050  -0.0353 0.22  
4193: 39 10 30  0   38  9 29  0             277193.6042  -0.0353  0.050  -0.0353 0.22  
4194: 39 10 30  0   38 10 29  0             277193.6042  -0.0353  0.050  -0.0353 0.28  
4195: 38 10 28  0   37 10 27  0             277196.7561  -0.0452  0.050  -0.0453 0.28  
4196: 38 10 28  0   37 11 27  0             277196.7561  -0.0452  0.050  -0.0453 0.22  
4197: 38 11 28  0   37 10 27  0             277196.7561  -0.0452  0.050  -0.0453 0.22  
4198: 38 11 28  0   37 11 27  0             277196.7561  -0.0452  0.050  -0.0453 0.28  
4199: 37 11 26  0   36 11 25  0             277201.8380  -0.0058  0.050  -0.0058 0.28  
4200: 37 11 26  0   36 12 25  0             277201.8380  -0.0058  0.050  -0.0058 0.22  
4201: 37 12 26  0   36 11 25  0             277201.8380  -0.0058  0.050  -0.0058 0.22  
4202: 37 12 26  0   36 12 25  0             277201.8380  -0.0058  0.050  -0.0058 0.28  
4203: 36 12 24  0   35 13 23  0             277209.8489  -0.0043  0.050  -0.0044 0.30  
4204: 36 13 24  0   35 12 23  0             277209.8489  -0.0043  0.050  -0.0044 0.30  
4205: 36 13 24  0   35 13 23  0             277209.8489  -0.0043  0.050  -0.0044 0.40  
4206: 35 13 22  0   34 13 21  0             277222.5831  -0.0246  0.050  -0.0247 0.29  
4207: 35 13 22  0   34 14 21  0             277222.5831  -0.0246  0.050  -0.0247 0.21  
4208: 35 14 22  0   34 13 21  0             277222.5831  -0.0246  0.050  -0.0247 0.21  
4209: 35 14 22  0   34 14 21  0             277222.5831  -0.0246  0.050  -0.0247 0.29  
4210: 34 14 20  0   33 14 19  0             277243.1467  -0.0171  0.050  -0.0172 0.29  
4211: 34 14 20  0   33 15 19  0             277243.1467  -0.0171  0.050  -0.0172 0.21  
4212: 34 15 20  0   33 14 19  0             277243.1467  -0.0171  0.050  -0.0172 0.21  
4213: 34 15 20  0   33 15 19  0             277243.1467  -0.0171  0.050  -0.0172 0.29  
4214: 33 15 18  0   32 15 17  0             277277.0820  -0.0027  0.050  -0.0027 0.29  
4215: 33 15 18  0   32 16 17  0             277277.0820  -0.0027  0.050  -0.0027 0.21  
4216: 33 16 18  0   32 15 17  0             277277.0820  -0.0027  0.050  -0.0027 0.21  
4217: 33 16 18  0   32 16 17  0             277277.0820  -0.0027  0.050  -0.0027 0.29  
4218: 32 16 16  0   31 16 15  0             277335.2263  -0.0002  0.050  -0.0002 0.30  
4219: 32 16 16  0   31 17 15  0             277335.2263  -0.0002  0.050  -0.0002 0.20  
4220: 32 17 16  0   31 16 15  0             277335.2263  -0.0002  0.050  -0.0002 0.20  
4221: 32 17 16  0   31 17 15  0             277335.2263  -0.0002  0.050  -0.0002 0.30  
4222: 31 17 14  0   30 17 13  0             277440.7147  -0.0747  0.050  -0.0736 0.30  
4223: 31 17 14  0   30 18 13  0             277440.7147  -0.0721  0.050  -0.0736 0.20  
4224: 31 18 14  0   30 17 13  0             277440.7147  -0.0749  0.050  -0.0736 0.20  
4225: 31 18 14  0   30 18 13  0             277440.7147  -0.0724  0.050  -0.0736 0.30  
4226: 24 22  2  0   23 21  3  0             277586.4683  -0.0514  0.050               
4227: 27 22  5  0   26 22  4  0             279100.8569   0.0057  0.050               
4228: 24 23  2  0   23 22  1  0             279579.5491   0.0166  0.050               
4229: 24 23  1  0   23 22  2  0             279584.3064  -0.0039  0.050               
4230: 24 24  0  0   23 23  1  0             281603.5055  -0.0600  0.050  -0.0191 0.50  
4231: 24 24  1  0   23 23  0  0             281603.5055   0.0218  0.050  -0.0191 0.50  
4232: 49  0 49  0   48  0 48  0             282895.9168  -0.0423  0.050  -0.0424 0.28  
4233: 49  0 49  0   48  1 48  0             282895.9168  -0.0423  0.050  -0.0424 0.22  
4234: 49  1 49  0   48  0 48  0             282895.9168  -0.0423  0.050  -0.0424 0.22  
4235: 49  1 49  0   48  1 48  0             282895.9168  -0.0423  0.050  -0.0424 0.28  
4236: 48  1 47  0   47  1 46  0             282897.8086  -0.0506  0.050  -0.0506 0.28  
4237: 48  1 47  0   47  2 46  0             282897.8086  -0.0506  0.050  -0.0506 0.22  
4238: 48  2 47  0   47  1 46  0             282897.8086  -0.0506  0.050  -0.0506 0.22  
4239: 48  2 47  0   47  2 46  0             282897.8086  -0.0506  0.050  -0.0506 0.28  
4240: 47  2 45  0   46  2 44  0             282899.2264  -0.0731  0.050  -0.0732 0.28  
4241: 47  2 45  0   46  3 44  0             282899.2264  -0.0731  0.050  -0.0732 0.22  
4242: 47  3 45  0   46  2 44  0             282899.2264  -0.0731  0.050  -0.0732 0.22  
4243: 47  3 45  0   46  3 44  0             282899.2264  -0.0731  0.050  -0.0732 0.28  
4244: 46  3 43  0   45  3 42  0             282900.2844  -0.0805  0.050  -0.0805 0.28  
4245: 46  3 43  0   45  4 42  0             282900.2844  -0.0805  0.050  -0.0805 0.22  
4246: 46  4 43  0   45  3 42  0             282900.2844  -0.0805  0.050  -0.0805 0.22  
4247: 46  4 43  0   45  4 42  0             282900.2844  -0.0805  0.050  -0.0805 0.28  
4248: 45  4 41  0   44  4 40  0             282901.1063  -0.0446  0.050  -0.0447 0.28  
4249: 45  4 41  0   44  5 40  0             282901.1063  -0.0446  0.050  -0.0447 0.22  
4250: 45  5 41  0   44  4 40  0             282901.1063  -0.0446  0.050  -0.0447 0.22  
4251: 45  5 41  0   44  5 40  0             282901.1063  -0.0446  0.050  -0.0447 0.28  
4252: 44  5 39  0   43  5 38  0             282901.7639  -0.0044  0.050  -0.0044 0.28  
4253: 44  5 39  0   43  6 38  0             282901.7639  -0.0044  0.050  -0.0044 0.22  
4254: 44  6 39  0   43  5 38  0             282901.7639  -0.0044  0.050  -0.0044 0.22  
4255: 44  6 39  0   43  6 38  0             282901.7639  -0.0044  0.050  -0.0044 0.28  
4256: 43  6 37  0   42  6 36  0             282902.3320  -0.0185  0.050  -0.0185 0.28  
4257: 43  6 37  0   42  7 36  0             282902.3320  -0.0185  0.050  -0.0185 0.22  
4258: 43  7 37  0   42  6 36  0             282902.3320  -0.0185  0.050  -0.0185 0.22  
4259: 43  7 37  0   42  7 36  0             282902.3320  -0.0185  0.050  -0.0185 0.28  
4260: 42  7 35  0   41  7 34  0             282903.0183  -0.0457  0.050  -0.0458 0.28  
4261: 42  7 35  0   41  8 34  0             282903.0183  -0.0457  0.050  -0.0458 0.22  
4262: 42  8 35  0   41  7 34  0             282903.0183  -0.0457  0.050  -0.0458 0.22  
4263: 42  8 35  0   41  8 34  0             282903.0183  -0.0457  0.050  -0.0458 0.28  
4264: 41  8 33  0   40  8 32  0             282904.1019  -0.0242  0.050  -0.0242 0.28  
4265: 41  8 33  0   40  9 32  0             282904.1019  -0.0242  0.050  -0.0242 0.22  
4266: 41  9 33  0   40  8 32  0             282904.1019  -0.0242  0.050  -0.0242 0.22  
4267: 41  9 33  0   40  9 32  0             282904.1019  -0.0242  0.050  -0.0242 0.28  
4268: 40  9 31  0   39  9 30  0             282905.7452  -0.0859  0.050  -0.0860 0.28  
4269: 40  9 31  0   39 10 30  0             282905.7452  -0.0859  0.050  -0.0860 0.22  
4270: 40 10 31  0   39  9 30  0             282905.7452  -0.0859  0.050  -0.0860 0.22  
4271: 40 10 31  0   39 10 30  0             282905.7452  -0.0859  0.050  -0.0860 0.28  
4272: 39 10 29  0   38 10 28  0             282908.6180   0.0222  0.050   0.0223 0.28  
4273: 39 10 29  0   38 11 28  0             282908.6180   0.0222  0.050   0.0223 0.22  
4274: 39 11 29  0   38 10 28  0             282908.6180   0.0222  0.050   0.0223 0.22  
4275: 39 11 29  0   38 11 28  0             282908.6180   0.0222  0.050   0.0223 0.28  
4276: 38 11 27  0   37 11 26  0             282913.0443   0.0111  0.050   0.0112 0.28  
4277: 38 11 27  0   37 12 26  0             282913.0443   0.0111  0.050   0.0112 0.22  
4278: 38 12 27  0   37 11 26  0             282913.0443   0.0111  0.050   0.0112 0.22  
4279: 38 12 27  0   37 12 26  0             282913.0443   0.0111  0.050   0.0112 0.28  
4280: 37 12 25  0   36 12 24  0             282920.1069   0.0223  0.050   0.0224 0.29  
4281: 37 12 25  0   36 13 24  0             282920.1069   0.0223  0.050   0.0224 0.21  
4282: 37 13 25  0   36 12 24  0             282920.1069   0.0223  0.050   0.0224 0.21  
4283: 37 13 25  0   36 13 24  0             282920.1069   0.0223  0.050   0.0224 0.29  
4284: 36 13 23  0   35 13 22  0             282931.2000  -0.0568  0.050  -0.0568 0.29  
4285: 36 13 23  0   35 14 22  0             282931.2000  -0.0568  0.050  -0.0568 0.21  
4286: 36 14 23  0   35 13 22  0             282931.2000  -0.0568  0.050  -0.0568 0.21  
4287: 36 14 23  0   35 14 22  0             282931.2000  -0.0568  0.050  -0.0568 0.29  
4288: 35 14 21  0   34 14 20  0             282949.0742  -0.0033  0.050  -0.0033 0.29  
4289: 35 14 21  0   34 15 20  0             282949.0742  -0.0033  0.050  -0.0033 0.21  
4290: 35 15 21  0   34 14 20  0             282949.0742  -0.0033  0.050  -0.0033 0.21  
4291: 35 15 21  0   34 15 20  0             282949.0742  -0.0033  0.050  -0.0033 0.29  
4292: 34 15 19  0   33 15 18  0             282978.0005  -0.0130  0.050  -0.0130 0.29  
4293: 34 15 19  0   33 16 18  0             282978.0005  -0.0130  0.050  -0.0130 0.21  
4294: 34 16 19  0   33 15 18  0             282978.0005  -0.0130  0.050  -0.0130 0.21  
4295: 34 16 19  0   33 16 18  0             282978.0005  -0.0130  0.050  -0.0130 0.29  
4296: 32 17 15  0   31 17 14  0             283111.4916  -0.0904  0.050  -0.0904 0.30  
4297: 32 17 15  0   31 18 14  0             283111.4916  -0.0902  0.050  -0.0904 0.20  
4298: 32 18 15  0   31 17 14  0             283111.4916  -0.0905  0.050  -0.0904 0.20  
4299: 32 18 15  0   31 18 14  0             283111.4916  -0.0902  0.050  -0.0904 0.30  
4300: 31 18 13  0   30 18 12  0             283272.2386  -0.0305  0.050  -0.0021 0.31  
4301: 31 18 13  0   30 19 12  0             283272.2386   0.0325  0.050  -0.0021 0.19  
4302: 31 19 13  0   30 18 12  0             283272.2386  -0.0366  0.050  -0.0021 0.19  
4303: 31 19 13  0   30 19 12  0             283272.2386   0.0264  0.050  -0.0021 0.31  
4304: 27 21  6  0   26 21  5  0             283337.6227   0.0241  0.050               
4305: 30 19 11  0   29 20 10  0             283606.9737  -0.0041  0.050               
4306: 30 19 11  0   29 19 10  0             283617.0671  -0.0754  0.050               
4307: 50  0 50  0   49  0 49  0             288608.8478  -0.0745  0.050  -0.0746 0.28  
4308: 50  0 50  0   49  1 49  0             288608.8478  -0.0745  0.050  -0.0746 0.22  
4309: 50  1 50  0   49  0 49  0             288608.8478  -0.0745  0.050  -0.0746 0.22  
4310: 50  1 50  0   49  1 49  0             288608.8478  -0.0745  0.050  -0.0746 0.28  
4311: 49  1 48  0   48  1 47  0             288610.7224  -0.0905  0.050  -0.0906 0.28  
4312: 49  1 48  0   48  2 47  0             288610.7224  -0.0905  0.050  -0.0906 0.22  
4313: 49  2 48  0   48  1 47  0             288610.7224  -0.0905  0.050  -0.0906 0.22  
4314: 49  2 48  0   48  2 47  0             288610.7224  -0.0905  0.050  -0.0906 0.28  
4315: 48  2 46  0   47  2 45  0             288612.1671  -0.0639  0.050  -0.0640 0.28  
4316: 48  2 46  0   47  3 45  0             288612.1671  -0.0639  0.050  -0.0640 0.22  
4317: 48  3 46  0   47  2 45  0             288612.1671  -0.0639  0.050  -0.0640 0.22  
4318: 48  3 46  0   47  3 45  0             288612.1671  -0.0639  0.050  -0.0640 0.28  
4319: 46  4 42  0   45  4 41  0             288613.9701  -0.0233  0.050  -0.0233 0.28  
4320: 46  4 42  0   45  5 41  0             288613.9701  -0.0233  0.050  -0.0233 0.22  
4321: 46  5 42  0   45  4 41  0             288613.9701  -0.0233  0.050  -0.0233 0.22  
4322: 46  5 42  0   45  5 41  0             288613.9701  -0.0233  0.050  -0.0233 0.28  
4323: 45  5 40  0   44  5 39  0             288614.5690   0.0305  0.050   0.0305 0.28  
4324: 45  5 40  0   44  6 39  0             288614.5690   0.0305  0.050   0.0305 0.22  
4325: 45  6 40  0   44  5 39  0             288614.5690   0.0305  0.050   0.0305 0.22  
4326: 45  6 40  0   44  6 39  0             288614.5690   0.0305  0.050   0.0305 0.28  
4327: 43  7 36  0   42  7 35  0             288615.5933  -0.0118  0.050  -0.0118 0.28  
4328: 43  7 36  0   42  8 35  0             288615.5933  -0.0118  0.050  -0.0118 0.22  
4329: 43  8 36  0   42  7 35  0             288615.5933  -0.0118  0.050  -0.0118 0.22  
4330: 43  8 36  0   42  8 35  0             288615.5933  -0.0118  0.050  -0.0118 0.28  
4331: 42  8 34  0   41  8 33  0             288616.4038  -0.0833  0.050  -0.0834 0.28  
4332: 42  8 34  0   41  9 33  0             288616.4038  -0.0833  0.050  -0.0834 0.22  
4333: 42  9 34  0   41  8 33  0             288616.4038  -0.0833  0.050  -0.0834 0.22  
4334: 42  9 34  0   41  9 33  0             288616.4038  -0.0833  0.050  -0.0834 0.28  
4335: 41  9 32  0   40  9 31  0             288617.9256  -0.0146  0.050  -0.0146 0.28  
4336: 41  9 32  0   40 10 31  0             288617.9256  -0.0146  0.050  -0.0146 0.22  
4337: 41 10 32  0   40  9 31  0             288617.9256  -0.0146  0.050  -0.0146 0.22  
4338: 41 10 32  0   40 10 31  0             288617.9256  -0.0146  0.050  -0.0146 0.28  
4339: 40 10 30  0   39 10 29  0             288620.3225  -0.0186  0.050  -0.0186 0.28  
4340: 40 10 30  0   39 11 29  0             288620.3225  -0.0186  0.050  -0.0186 0.22  
4341: 40 11 30  0   39 10 29  0             288620.3225  -0.0186  0.050  -0.0186 0.22  
4342: 40 11 30  0   39 11 29  0             288620.3225  -0.0186  0.050  -0.0186 0.28  
4343: 39 11 28  0   38 11 27  0             288624.2459   0.0104  0.050   0.0104 0.28  
4344: 39 11 28  0   38 12 27  0             288624.2459   0.0104  0.050   0.0104 0.22  
4345: 39 12 28  0   38 11 27  0             288624.2459   0.0104  0.050   0.0104 0.22  
4346: 39 12 28  0   38 12 27  0             288624.2459   0.0104  0.050   0.0104 0.28  
4347: 38 12 26  0   37 12 25  0             288630.4380  -0.0066  0.050  -0.0067 0.36  
4348: 38 12 26  0   37 13 25  0             288630.4380  -0.0066  0.050  -0.0067 0.27  
4349: 38 13 26  0   37 13 25  0             288630.4380  -0.0066  0.050  -0.0067 0.36  
4350: 37 13 24  0   36 13 23  0             288640.2250  -0.0329  0.050  -0.0329 0.29  
4351: 37 13 24  0   36 14 23  0             288640.2250  -0.0329  0.050  -0.0329 0.21  
4352: 37 14 24  0   36 13 23  0             288640.2250  -0.0329  0.050  -0.0329 0.21  
4353: 37 14 24  0   36 14 23  0             288640.2250  -0.0329  0.050  -0.0329 0.29  
4354: 36 14 22  0   35 14 21  0             288655.7328  -0.0551  0.050  -0.0551 0.37  
4355: 36 15 22  0   35 14 21  0             288655.7328  -0.0551  0.050  -0.0551 0.27  
4356: 36 15 22  0   35 15 21  0             288655.7328  -0.0551  0.050  -0.0551 0.37  
4357: 35 15 20  0   34 15 19  0             288680.6577  -0.0121  0.050  -0.0121 0.37  
4358: 35 16 20  0   34 15 19  0             288680.6577  -0.0121  0.050  -0.0121 0.26  
4359: 35 16 20  0   34 16 19  0             288680.6577  -0.0121  0.050  -0.0121 0.37  
4360: 34 16 18  0   33 17 17  0             288721.5153  -0.0110  0.050  -0.0110 0.29  
4361: 34 17 18  0   33 16 17  0             288721.5153  -0.0110  0.050  -0.0110 0.29  
4362: 34 17 18  0   33 17 17  0             288721.5153  -0.0110  0.050  -0.0110 0.42  
4363: 33 17 16  0   32 17 15  0             288791.2677  -0.0367  0.050  -0.0368 0.37  
4364: 33 18 16  0   32 17 15  0             288791.2677  -0.0367  0.050  -0.0368 0.25  
4365: 33 18 16  0   32 18 15  0             288791.2677  -0.0367  0.050  -0.0368 0.37  
4366: 25 21  4  0   24 20  5  0             288880.5241   0.0932  0.050               
4367: 32 18 14  0   31 18 13  0             288917.7451  -0.0346  0.050  -0.0318 0.30  
4368: 32 18 14  0   31 19 13  0             288917.7451  -0.0284  0.050  -0.0318 0.20  
4369: 32 19 14  0   31 18 13  0             288917.7451  -0.0351  0.050  -0.0318 0.20  
4370: 32 19 14  0   31 19 13  0             288917.7451  -0.0290  0.050  -0.0318 0.30  
4371: 31 19 12  0   30 20 11  0             289168.4605   0.1005  0.050   0.0130 0.38  
4372: 31 20 12  0   30 20 11  0             289168.4605  -0.0396  0.050   0.0130 0.62  
4373: 31 19 12  0   30 19 11  0             289169.6765   0.0590  0.050   0.0063 0.62  
4374: 31 20 12  0   30 19 11  0             289169.6765  -0.0812  0.050   0.0063 0.38  
4375: 25 23  3  0   24 22  2  0             289267.0639  -0.0130  0.050               
4376: 30 21 10  0   29 21  9  0             289699.4912  -0.0391  0.050               
4377: 29 22  8  0   28 22  7  0             289733.9925  -0.0386  0.050               
4378: 30 21 10  0   29 20  9  0             289831.7625   0.0691  0.050               
4379: 28 21  7  0   27 21  6  0             290471.8576  -0.0795  0.050               
4380: 25 24  1  0   24 23  2  0             291353.6743   0.0526  0.050               
4381: 29 25  4  0   28 25  3  0             291423.4280   0.0289  0.050               
4382: 24 19  5  0   23 17  6  0             292676.8149  -0.0531  0.050               
4383: 25 25  0  0   24 24  1  0             293372.7913  -0.0619  0.050  -0.0400 0.50  
4384: 25 25  1  0   24 24  0  0             293372.7913  -0.0180  0.050  -0.0400 0.50  
4385: 26 22  5  0   25 21  4  0             293804.2813   0.0377  0.050               
4386: 51  0 51  0   50  1 50  0             294321.7286  -0.0319  0.050  -0.0320 0.31  
4387: 51  1 51  0   50  0 50  0             294321.7286  -0.0319  0.050  -0.0320 0.31  
4388: 51  1 51  0   50  1 50  0             294321.7286  -0.0319  0.050  -0.0320 0.38  
4389: 50  1 49  0   49  2 48  0             294323.6075  -0.0342  0.050  -0.0343 0.31  
4390: 50  2 49  0   49  1 48  0             294323.6075  -0.0342  0.050  -0.0343 0.31  
4391: 50  2 49  0   49  2 48  0             294323.6075  -0.0342  0.050  -0.0343 0.38  
4392: 49  2 47  0   48  3 46  0             294325.0054  -0.0323  0.050  -0.0323 0.31  
4393: 49  3 47  0   48  2 46  0             294325.0054  -0.0323  0.050  -0.0323 0.31  
4394: 49  3 47  0   48  3 46  0             294325.0054  -0.0323  0.050  -0.0323 0.38  
4395: 48  3 45  0   47  3 44  0             294325.9519  -0.0788  0.050  -0.0789 0.28  
4396: 48  3 45  0   47  4 44  0             294325.9519  -0.0788  0.050  -0.0789 0.22  
4397: 48  4 45  0   47  3 44  0             294325.9519  -0.0788  0.050  -0.0789 0.22  
4398: 48  4 45  0   47  4 44  0             294325.9519  -0.0788  0.050  -0.0789 0.28  
4399: 47  4 43  0   46  4 42  0             294326.7303   0.0182  0.050   0.0182 0.28  
4400: 47  4 43  0   46  5 42  0             294326.7303   0.0182  0.050   0.0182 0.22  
4401: 47  5 43  0   46  4 42  0             294326.7303   0.0182  0.050   0.0182 0.22  
4402: 47  5 43  0   46  5 42  0             294326.7303   0.0182  0.050   0.0182 0.28  
4403: 44  7 37  0   43  7 36  0             294327.9784  -0.0527  0.050  -0.0527 0.28  
4404: 44  7 37  0   43  8 36  0             294327.9784  -0.0527  0.050  -0.0527 0.22  
4405: 44  8 37  0   43  7 36  0             294327.9784  -0.0527  0.050  -0.0527 0.22  
4406: 44  8 37  0   43  8 36  0             294327.9784  -0.0527  0.050  -0.0527 0.28  
4407: 43  8 35  0   42  8 34  0             294328.7463   0.0041  0.050   0.0042 0.28  
4408: 43  8 35  0   42  9 34  0             294328.7463   0.0041  0.050   0.0042 0.22  
4409: 43  9 35  0   42  8 34  0             294328.7463   0.0041  0.050   0.0042 0.22  
4410: 43  9 35  0   42  9 34  0             294328.7463   0.0041  0.050   0.0042 0.28  
4411: 42  9 33  0   41  9 32  0             294329.9695   0.0105  0.050   0.0105 0.28  
4412: 42  9 33  0   41 10 32  0             294329.9695   0.0105  0.050   0.0105 0.22  
4413: 42 10 33  0   41  9 32  0             294329.9695   0.0105  0.050   0.0105 0.22  
4414: 42 10 33  0   41 10 32  0             294329.9695   0.0105  0.050   0.0105 0.28  
4415: 41 10 31  0   40 10 30  0             294331.9962  -0.0286  0.050  -0.0287 0.28  
4416: 41 10 31  0   40 11 30  0             294331.9962  -0.0286  0.050  -0.0287 0.22  
4417: 41 11 31  0   40 10 30  0             294331.9962  -0.0286  0.050  -0.0287 0.22  
4418: 41 11 31  0   40 11 30  0             294331.9962  -0.0286  0.050  -0.0287 0.28  
4419: 40 11 29  0   39 11 28  0             294335.4333   0.0052  0.050   0.0052 0.28  
4420: 40 11 29  0   39 12 28  0             294335.4333   0.0052  0.050   0.0052 0.22  
4421: 40 12 29  0   39 11 28  0             294335.4333   0.0052  0.050   0.0052 0.22  
4422: 40 12 29  0   39 12 28  0             294335.4333   0.0052  0.050   0.0052 0.28  
4423: 39 12 27  0   38 12 26  0             294340.8885  -0.0023  0.050  -0.0023 0.28  
4424: 39 12 27  0   38 13 26  0             294340.8885  -0.0023  0.050  -0.0023 0.22  
4425: 39 13 27  0   38 12 26  0             294340.8885  -0.0023  0.050  -0.0023 0.22  
4426: 39 13 27  0   38 13 26  0             294340.8885  -0.0023  0.050  -0.0023 0.28  
4427: 38 13 25  0   37 13 24  0             294349.4959  -0.0293  0.050  -0.0293 0.29  
4428: 38 13 25  0   37 14 24  0             294349.4959  -0.0293  0.050  -0.0293 0.21  
4429: 38 14 25  0   37 13 24  0             294349.4959  -0.0293  0.050  -0.0293 0.21  
4430: 38 14 25  0   37 14 24  0             294349.4959  -0.0293  0.050  -0.0293 0.29  
4431: 37 14 23  0   36 14 22  0             294363.0602  -0.0546  0.050  -0.0546 0.29  
4432: 37 14 23  0   36 15 22  0             294363.0602  -0.0546  0.050  -0.0546 0.21  
4433: 37 15 23  0   36 14 22  0             294363.0602  -0.0546  0.050  -0.0546 0.21  
4434: 37 15 23  0   36 15 22  0             294363.0602  -0.0546  0.050  -0.0546 0.29  
4435: 36 15 21  0   35 15 20  0             294384.6491  -0.0051  0.050  -0.0052 0.29  
4436: 36 15 21  0   35 16 20  0             294384.6491  -0.0051  0.050  -0.0052 0.21  
4437: 36 16 21  0   35 15 20  0             294384.6491  -0.0051  0.050  -0.0052 0.21  
4438: 36 16 21  0   35 16 20  0             294384.6491  -0.0051  0.050  -0.0052 0.29  
4439: 35 16 19  0   34 17 18  0             294419.4013  -0.0393  0.050  -0.0393 0.29  
4440: 35 17 19  0   34 16 18  0             294419.4013  -0.0393  0.050  -0.0393 0.29  
4441: 35 17 19  0   34 17 18  0             294419.4013  -0.0393  0.050  -0.0393 0.41  
4442: 34 17 17  0   33 17 16  0             294477.4448  -0.0126  0.050  -0.0126 0.30  
4443: 34 17 17  0   33 18 16  0             294477.4448  -0.0126  0.050  -0.0126 0.20  
4444: 34 18 17  0   33 17 16  0             294477.4448  -0.0126  0.050  -0.0126 0.20  
4445: 34 18 17  0   33 18 16  0             294477.4448  -0.0126  0.050  -0.0126 0.30  
4446: 33 18 15  0   32 19 14  0             294579.0716  -0.0335  0.050  -0.0337 0.28  
4447: 33 19 15  0   32 18 14  0             294579.0716  -0.0341  0.050  -0.0337 0.28  
4448: 33 19 15  0   32 19 14  0             294579.0716  -0.0335  0.050  -0.0337 0.43  
4449: 32 19 13  0   31 19 12  0             294771.0123  -0.0498  0.050   0.0132 0.31  
4450: 32 19 13  0   31 20 12  0             294771.0123   0.0904  0.050   0.0132 0.19  
4451: 32 20 13  0   31 19 12  0             294771.0123  -0.0641  0.050   0.0132 0.19  
4452: 32 20 13  0   31 20 12  0             294771.0123   0.0761  0.050   0.0132 0.31  
4453: 31 20 11  0   30 21 10  0             295168.8897  -0.0195  0.050               
4454: 31 21 11  0   30 21 10  0             295171.4757  -0.0112  0.050               
4455: 31 20 11  0   30 20 10  0             295188.6898   0.0653  0.050               
4456: 31 21 11  0   30 20 10  0             295191.1925  -0.0096  0.050               
4457: 30 22  9  0   29 22  8  0             295799.7076   0.0404  0.050               
4458: 30 28  2  0   29 28  1  0             296049.9969  -0.0192  0.050               
4459: 30 21  9  0   29 21  8  0             296795.0634   0.0066  0.050               
4460: 29 24  5  0   28 24  4  0             296833.3258   0.0066  0.050               
4461: 30 22  9  0   29 21  8  0             297029.3711  -0.0501  0.050               
4462: 26 23  4  0   25 22  3  0             298630.2951   0.0577  0.050               
4463: 26 23  3  0   25 22  4  0             299283.9527   0.0261  0.050               
4464: 26 22  4  0   25 21  5  0             299528.4608   0.0102  0.050               
4465: 67 15 52  0   67 14 53  0             299550.4771   0.0026  0.050               
4466: 66 14 52  0   66 13 53  0             299599.5762   0.0830  0.050               
4467: 65 13 52  0   65 12 53  0             299647.1620  -0.0316  0.050  -0.0317 0.24  
4468: 65 13 52  0   65 13 53  0             299647.1620  -0.0316  0.050  -0.0317 0.26  
4469: 65 14 52  0   65 12 53  0             299647.1620  -0.0316  0.050  -0.0317 0.26  
4470: 65 14 52  0   65 13 53  0             299647.1620  -0.0316  0.050  -0.0317 0.24  
4471: 63 11 52  0   63 11 53  0             299738.7419  -0.0045  0.050  -0.0045 0.34  
4472: 63 12 52  0   63 10 53  0             299738.7419  -0.0045  0.050  -0.0045 0.34  
4473: 63 12 52  0   63 11 53  0             299738.7419  -0.0045  0.050  -0.0045 0.31  
4474: 62 10 52  0   62  9 53  0             299782.6224  -0.0283  0.050  -0.0284 0.24  
4475: 62 10 52  0   62 10 53  0             299782.6224  -0.0283  0.050  -0.0284 0.26  
4476: 62 11 52  0   62  9 53  0             299782.6224  -0.0283  0.050  -0.0284 0.26  
4477: 62 11 52  0   62 10 53  0             299782.6224  -0.0283  0.050  -0.0284 0.24  
4478: 59  7 52  0   59  6 53  0             299907.1097  -0.0699  0.050  -0.0699 0.31  
4479: 59  7 52  0   59  7 53  0             299907.1097  -0.0699  0.050  -0.0699 0.34  
4480: 59  8 52  0   59  6 53  0             299907.1097  -0.0699  0.050  -0.0699 0.34  
4481: 57  5 52  0   57  4 53  0             299984.4696   0.0132  0.050   0.0133 0.32  
4482: 57  6 52  0   57  4 53  0             299984.4696   0.0132  0.050   0.0133 0.35  
4483: 57  6 52  0   57  5 53  0             299984.4696   0.0132  0.050   0.0133 0.32  
4484: 56  4 52  0   56  3 53  0             300021.4800   0.0369  0.050   0.0369 0.31  
4485: 56  4 52  0   56  4 53  0             300021.4800   0.0369  0.050   0.0369 0.34  
4486: 56  5 52  0   56  3 53  0             300021.4800   0.0369  0.050   0.0369 0.34  
4487: 52  0 52  0   51  0 51  0             300034.4462  -0.0250  0.050  -0.0250 0.38  
4488: 52  0 52  0   51  1 51  0             300034.4462  -0.0250  0.050  -0.0250 0.31  
4489: 52  1 52  0   51  0 51  0             300034.4462  -0.0250  0.050  -0.0250 0.31  
4490: 51  1 50  0   50  1 49  0             300036.3066  -0.0365  0.050  -0.0365 0.28  
4491: 51  1 50  0   50  2 49  0             300036.3066  -0.0365  0.050  -0.0365 0.22  
4492: 51  2 50  0   50  1 49  0             300036.3066  -0.0365  0.050  -0.0365 0.22  
4493: 51  2 50  0   50  2 49  0             300036.3066  -0.0365  0.050  -0.0365 0.28  
4494: 50  2 48  0   49  2 47  0             300037.7003  -0.0168  0.050  -0.0169 0.28  
4495: 50  2 48  0   49  3 47  0             300037.7003  -0.0168  0.050  -0.0169 0.22  
4496: 50  3 48  0   49  2 47  0             300037.7003  -0.0168  0.050  -0.0169 0.22  
4497: 50  3 48  0   49  3 47  0             300037.7003  -0.0168  0.050  -0.0169 0.28  
4498: 44  8 36  0   43  8 35  0             300040.8738  -0.0123  0.050  -0.0124 0.28  
4499: 44  8 36  0   43  9 35  0             300040.8738  -0.0123  0.050  -0.0124 0.22  
4500: 44  9 36  0   43  8 35  0             300040.8738  -0.0123  0.050  -0.0124 0.22  
4501: 44  9 36  0   43  9 35  0             300040.8738  -0.0123  0.050  -0.0124 0.28  
4502: 43  9 34  0   42  9 33  0             300041.8553  -0.0255  0.050  -0.0255 0.36  
4503: 43  9 34  0   42 10 33  0             300041.8553  -0.0255  0.050  -0.0255 0.28  
4504: 43 10 34  0   42 10 33  0             300041.8553  -0.0255  0.050  -0.0255 0.36  
4505: 42 10 32  0   41 11 31  0             300043.6046  -0.0315  0.050  -0.0316 0.30  
4506: 42 11 32  0   41 10 31  0             300043.6046  -0.0315  0.050  -0.0316 0.30  
4507: 42 11 32  0   41 11 31  0             300043.6046  -0.0315  0.050  -0.0316 0.39  
4508: 41 11 30  0   40 11 29  0             300046.5502  -0.0418  0.050  -0.0418 0.36  
4509: 41 12 30  0   40 11 29  0             300046.5502  -0.0418  0.050  -0.0418 0.28  
4510: 41 12 30  0   40 12 29  0             300046.5502  -0.0418  0.050  -0.0418 0.36  
4511: 40 12 28  0   39 13 27  0             300051.3640  -0.0237  0.050  -0.0238 0.30  
4512: 40 13 28  0   39 12 27  0             300051.3640  -0.0237  0.050  -0.0238 0.30  
4513: 40 13 28  0   39 13 27  0             300051.3640  -0.0237  0.050  -0.0238 0.40  
4514: 39 13 26  0   38 14 25  0             300058.9659  -0.0244  0.050  -0.0244 0.30  
4515: 39 14 26  0   38 13 25  0             300058.9659  -0.0244  0.050  -0.0244 0.30  
4516: 39 14 26  0   38 14 25  0             300058.9659  -0.0244  0.050  -0.0244 0.40  
4517: 38 14 24  0   37 15 23  0             300070.8559  -0.0632  0.050  -0.0633 0.30  
4518: 38 15 24  0   37 14 23  0             300070.8559  -0.0632  0.050  -0.0633 0.30  
4519: 38 15 24  0   37 15 23  0             300070.8559  -0.0632  0.050  -0.0633 0.40  
4520: 37 15 22  0   36 15 21  0             300089.6528  -0.0155  0.050  -0.0155 0.29  
4521: 37 15 22  0   36 16 21  0             300089.6528  -0.0155  0.050  -0.0155 0.21  
4522: 37 16 22  0   36 15 21  0             300089.6528  -0.0155  0.050  -0.0155 0.21  
4523: 37 16 22  0   36 16 21  0             300089.6528  -0.0155  0.050  -0.0155 0.29  
4524: 54  2 52  0   54  1 53  0             300092.1473  -0.0805  0.050  -0.0805 0.24  
4525: 54  2 52  0   54  2 53  0             300092.1473  -0.0805  0.050  -0.0805 0.26  
4526: 54  3 52  0   54  1 53  0             300092.1473  -0.0805  0.050  -0.0805 0.26  
4527: 54  3 52  0   54  2 53  0             300092.1473  -0.0805  0.050  -0.0805 0.24  
4528: 36 16 20  0   35 16 19  0             300119.5092  -0.0238  0.050  -0.0238 0.29  
4529: 36 16 20  0   35 17 19  0             300119.5092  -0.0238  0.050  -0.0238 0.21  
4530: 36 17 20  0   35 16 19  0             300119.5092  -0.0238  0.050  -0.0238 0.21  
4531: 36 17 20  0   35 17 19  0             300119.5092  -0.0238  0.050  -0.0238 0.29  
4532: 35 17 18  0   34 17 17  0             300168.3287  -0.0186  0.050  -0.0186 0.29  
4533: 35 17 18  0   34 18 17  0             300168.3287  -0.0186  0.050  -0.0186 0.21  
4534: 35 18 18  0   34 17 17  0             300168.3287  -0.0186  0.050  -0.0186 0.21  
4535: 35 18 18  0   34 18 17  0             300168.3287  -0.0186  0.050  -0.0186 0.29  
4536: 34 18 16  0   33 18 15  0             300251.4441  -0.0151  0.050  -0.0152 0.30  
4537: 34 18 16  0   33 19 15  0             300251.4441  -0.0151  0.050  -0.0152 0.20  
4538: 34 19 16  0   33 18 15  0             300251.4441  -0.0151  0.050  -0.0152 0.20  
4539: 34 19 16  0   33 19 15  0             300251.4441  -0.0151  0.050  -0.0152 0.30  
4540: 33 19 14  0   32 19 13  0             300401.9113  -0.0373  0.050  -0.0308 0.31  
4541: 33 19 14  0   32 20 13  0             300401.9113  -0.0230  0.050  -0.0308 0.19  
4542: 33 20 14  0   32 19 13  0             300401.9113  -0.0386  0.050  -0.0308 0.19  
4543: 33 20 14  0   32 20 13  0             300401.9113  -0.0243  0.050  -0.0308 0.31
[truncated: 290,200 more chars]
