# Supplementary material for: Precise Semi-Experimental Equilibrium (r e SE) Structure of Pyridine from 32 Isotopologues: Accurate Assessment of the Effect of Nitrogen-Atom Substitution in Aromatic Rings
Source: J Phys Chem A. 2025 Nov 7;129(46):10737–50. doi: 10.1021/acs.jpca.5c07184 (PMC12641475; doi:10.1021/acs.jpca.5c07184)
Supplement: Supplementary file 2 [file jp5c07184_si_002.zip › Supplementary Information/LSF/pyridine-d4H2_AI.res]

 Pyridine-d4 1H2-C5D4N g.s.                           Sat Aug 02 12:33:20 2025

-------------------------------------------------------------------------------------=========
                                              obs         o-c     error     blends     Notes
                                                                         o-c      wt
    / instead of : below denotes (o-c)>3*err
-------------------------------------------------------------------------------------=========
   1: 25  0 25  0   24  0 24  0             132192.0426  -0.0153  0.050  -0.0154 0.29  
   2: 25  0 25  0   24  1 24  0             132192.0426  -0.0153  0.050  -0.0154 0.21  
   3: 25  1 25  0   24  0 24  0             132192.0426  -0.0153  0.050  -0.0154 0.21  
   4: 25  1 25  0   24  1 24  0             132192.0426  -0.0153  0.050  -0.0154 0.29  
   5: 24  1 23  0   23  1 22  0             132193.4274  -0.0410  0.050  -0.0410 0.29  
   6: 24  1 23  0   23  2 22  0             132193.4274  -0.0410  0.050  -0.0410 0.21  
   7: 24  2 23  0   23  1 22  0             132193.4274  -0.0410  0.050  -0.0410 0.21  
   8: 24  2 23  0   23  2 22  0             132193.4274  -0.0410  0.050  -0.0410 0.29  
   9: 23  2 21  0   22  2 20  0             132194.7658  -0.0745  0.050  -0.0745 0.29  
  10: 23  2 21  0   22  3 20  0             132194.7658  -0.0745  0.050  -0.0745 0.21  
  11: 23  3 21  0   22  2 20  0             132194.7658  -0.0745  0.050  -0.0745 0.21  
  12: 23  3 21  0   22  3 20  0             132194.7658  -0.0745  0.050  -0.0745 0.29  
  13: 22  3 19  0   21  3 18  0             132196.4218   0.0348  0.050   0.0348 0.29  
  14: 22  3 19  0   21  4 18  0             132196.4218   0.0348  0.050   0.0348 0.21  
  15: 22  4 19  0   21  3 18  0             132196.4218   0.0348  0.050   0.0348 0.21  
  16: 22  4 19  0   21  4 18  0             132196.4218   0.0348  0.050   0.0348 0.29  
  17: 26  0 26  0   25  0 25  0             137375.5703  -0.0145  0.050  -0.0145 0.29  
  18: 26  0 26  0   25  1 25  0             137375.5703  -0.0145  0.050  -0.0145 0.21  
  19: 26  1 26  0   25  0 25  0             137375.5703  -0.0145  0.050  -0.0145 0.21  
  20: 26  1 26  0   25  1 25  0             137375.5703  -0.0145  0.050  -0.0145 0.29  
  21: 25  1 24  0   24  1 23  0             137376.9668  -0.0177  0.050  -0.0178 0.29  
  22: 25  1 24  0   24  2 23  0             137376.9668  -0.0177  0.050  -0.0178 0.21  
  23: 25  2 24  0   24  1 23  0             137376.9668  -0.0177  0.050  -0.0178 0.21  
  24: 25  2 24  0   24  2 23  0             137376.9668  -0.0177  0.050  -0.0178 0.29  
  25: 24  2 22  0   23  2 21  0             137378.3039  -0.0216  0.050  -0.0216 0.29  
  26: 24  2 22  0   23  3 21  0             137378.3039  -0.0216  0.050  -0.0216 0.21  
  27: 24  3 22  0   23  2 21  0             137378.3039  -0.0216  0.050  -0.0216 0.21  
  28: 24  3 22  0   23  3 21  0             137378.3039  -0.0216  0.050  -0.0216 0.29  
  29: 23  3 20  0   22  3 19  0             137379.8359   0.0365  0.050   0.0366 0.29  
  30: 23  3 20  0   22  4 19  0             137379.8359   0.0365  0.050   0.0366 0.21  
  31: 23  4 20  0   22  3 19  0             137379.8359   0.0365  0.050   0.0366 0.21  
  32: 23  4 20  0   22  4 19  0             137379.8359   0.0365  0.050   0.0366 0.29  
  33: 22  4 18  0   21  4 17  0             137381.7603   0.0160  0.050   0.0160 0.29  
  34: 22  4 18  0   21  5 17  0             137381.7603   0.0160  0.050   0.0160 0.21  
  35: 22  5 18  0   21  4 17  0             137381.7603   0.0160  0.050   0.0160 0.21  
  36: 22  5 18  0   21  5 17  0             137381.7603   0.0160  0.050   0.0160 0.29  
  37: 21  5 16  0   20  5 15  0             137384.8763   0.0594  0.050   0.0595 0.29  
  38: 21  5 16  0   20  6 15  0             137384.8763   0.0594  0.050   0.0595 0.21  
  39: 21  6 16  0   20  5 15  0             137384.8763   0.0594  0.050   0.0595 0.21  
  40: 21  6 16  0   20  6 15  0             137384.8763   0.0594  0.050   0.0595 0.29  
  41: 19  7 12  0   18  7 11  0             137401.9568   0.0932  0.050   0.0932 0.30  
  42: 19  7 12  0   18  8 11  0             137401.9568   0.0932  0.050   0.0932 0.20  
  43: 19  8 12  0   18  7 11  0             137401.9568   0.0932  0.050   0.0932 0.20  
  44: 19  8 12  0   18  8 11  0             137401.9568   0.0932  0.050   0.0932 0.30  
  45: 18  8 10  0   17  8  9  0             137428.2326  -0.0247  0.050  -0.0223 0.30  
  46: 18  8 10  0   17  9  9  0             137428.2326  -0.0195  0.050  -0.0223 0.20  
  47: 18  9 10  0   17  8  9  0             137428.2326  -0.0251  0.050  -0.0223 0.20  
  48: 18  9 10  0   17  9  9  0             137428.2326  -0.0198  0.050  -0.0223 0.30  
  49: 25  2 23  0   24  2 22  0             142561.7770   0.0150  0.050   0.0150 0.29  
  50: 25  2 23  0   24  3 22  0             142561.7770   0.0150  0.050   0.0150 0.21  
  51: 25  3 23  0   24  2 22  0             142561.7770   0.0150  0.050   0.0150 0.21  
  52: 25  3 23  0   24  3 22  0             142561.7770   0.0150  0.050   0.0150 0.29  
  53: 24  3 21  0   23  3 20  0             142563.0914  -0.0791  0.050  -0.0791 0.29  
  54: 24  3 21  0   23  4 20  0             142563.0914  -0.0791  0.050  -0.0791 0.21  
  55: 24  4 21  0   23  3 20  0             142563.0914  -0.0791  0.050  -0.0791 0.21  
  56: 24  4 21  0   23  4 20  0             142563.0914  -0.0791  0.050  -0.0791 0.29  
  57: 23  4 19  0   22  4 18  0             142564.9326  -0.0378  0.050  -0.0379 0.29  
  58: 23  4 19  0   22  5 18  0             142564.9326  -0.0378  0.050  -0.0379 0.21  
  59: 23  5 19  0   22  4 18  0             142564.9326  -0.0378  0.050  -0.0379 0.21  
  60: 23  5 19  0   22  5 18  0             142564.9326  -0.0378  0.050  -0.0379 0.29  
  61: 22  5 17  0   21  5 16  0             142567.6554  -0.0556  0.050  -0.0556 0.29  
  62: 22  5 17  0   21  6 16  0             142567.6554  -0.0556  0.050  -0.0556 0.21  
  63: 22  6 17  0   21  5 16  0             142567.6554  -0.0556  0.050  -0.0556 0.21  
  64: 22  6 17  0   21  6 16  0             142567.6554  -0.0556  0.050  -0.0556 0.29  
  65: 27  1 26  0   26  1 25  0             147743.8520  -0.0105  0.050  -0.0105 0.29  
  66: 27  1 26  0   26  2 25  0             147743.8520  -0.0105  0.050  -0.0105 0.21  
  67: 27  2 26  0   26  1 25  0             147743.8520  -0.0105  0.050  -0.0105 0.21  
  68: 27  2 26  0   26  2 25  0             147743.8520  -0.0105  0.050  -0.0105 0.29  
  69: 26  2 24  0   25  2 23  0             147745.1580   0.0106  0.050   0.0106 0.29  
  70: 26  2 24  0   25  3 23  0             147745.1580   0.0106  0.050   0.0106 0.21  
  71: 26  3 24  0   25  2 23  0             147745.1580   0.0106  0.050   0.0106 0.21  
  72: 26  3 24  0   25  3 23  0             147745.1580   0.0106  0.050   0.0106 0.29  
  73: 25  4 22  0   24  4 21  0             147746.4976   0.0009  0.050   0.0009 0.29  
  74: 25  3 22  0   24  3 21  0             147746.4976   0.0009  0.050   0.0009 0.29  
  75: 25  3 22  0   24  4 21  0             147746.4976   0.0009  0.050   0.0009 0.21  
  76: 25  4 22  0   24  3 21  0             147746.4976   0.0009  0.050   0.0009 0.21  
  77: 24  4 20  0   23  4 19  0             147748.1419  -0.0285  0.050  -0.0285 0.29  
  78: 24  4 20  0   23  5 19  0             147748.1419  -0.0285  0.050  -0.0285 0.21  
  79: 24  5 20  0   23  4 19  0             147748.1419  -0.0285  0.050  -0.0285 0.21  
  80: 24  5 20  0   23  5 19  0             147748.1419  -0.0285  0.050  -0.0285 0.29  
  81: 23  5 18  0   22  5 17  0             147750.6862   0.0515  0.050   0.0516 0.29  
  82: 23  5 18  0   22  6 17  0             147750.6862   0.0515  0.050   0.0516 0.21  
  83: 23  6 18  0   22  5 17  0             147750.6862   0.0515  0.050   0.0516 0.21  
  84: 23  6 18  0   22  6 17  0             147750.6862   0.0515  0.050   0.0516 0.29  
  85: 21  7 14  0   20  7 13  0             147762.5763  -0.0030  0.050  -0.0031 0.30  
  86: 21  7 14  0   20  8 13  0             147762.5763  -0.0030  0.050  -0.0031 0.20  
  87: 21  8 14  0   20  7 13  0             147762.5763  -0.0030  0.050  -0.0031 0.20  
  88: 21  8 14  0   20  8 13  0             147762.5763  -0.0030  0.050  -0.0031 0.30  
  89: 20  9 12  0   19  9 11  0             147778.5717   0.0204  0.050   0.0205 0.30  
  90: 20  9 12  0   19  8 11  0             147778.5717   0.0204  0.050   0.0205 0.20  
  91: 20  8 12  0   19  9 11  0             147778.5717   0.0204  0.050   0.0205 0.20  
  92: 20  8 12  0   19  8 11  0             147778.5717   0.0204  0.050   0.0205 0.30  
  93: 29  0 29  0   28  0 28  0             152925.8025  -0.0480  0.050  -0.0481 0.29  
  94: 29  0 29  0   28  1 28  0             152925.8025  -0.0480  0.050  -0.0481 0.21  
  95: 29  1 29  0   28  0 28  0             152925.8025  -0.0480  0.050  -0.0481 0.21  
  96: 29  1 29  0   28  1 28  0             152925.8025  -0.0480  0.050  -0.0481 0.29  
  97: 26  3 23  0   25  3 22  0             152929.7508  -0.0236  0.050  -0.0237 0.29  
  98: 26  3 23  0   25  4 22  0             152929.7508  -0.0236  0.050  -0.0237 0.21  
  99: 26  4 23  0   25  3 22  0             152929.7508  -0.0236  0.050  -0.0237 0.21  
 100: 26  4 23  0   25  4 22  0             152929.7508  -0.0236  0.050  -0.0237 0.29  
 101: 25  4 21  0   24  4 20  0             152931.3350  -0.0018  0.050  -0.0018 0.29  
 102: 25  4 21  0   24  5 20  0             152931.3350  -0.0018  0.050  -0.0018 0.21  
 103: 25  5 21  0   24  4 20  0             152931.3350  -0.0018  0.050  -0.0018 0.21  
 104: 25  5 21  0   24  5 20  0             152931.3350  -0.0018  0.050  -0.0018 0.29  
 105: 20  9 11  0   19  9 10  0             152984.5304   0.0027  0.050   0.0033 0.30  
 106: 20  9 11  0   19 10 10  0             152984.5304   0.0039  0.050   0.0033 0.20  
 107: 20 10 11  0   19  9 10  0             152984.5304   0.0027  0.050   0.0033 0.20  
 108: 20 10 11  0   19 10 10  0             152984.5304   0.0038  0.050   0.0033 0.30  
 109: 25  5 20  0   24  5 19  0             158116.4805  -0.0124  0.050  -0.0124 0.29  
 110: 25  5 20  0   24  6 19  0             158116.4805  -0.0124  0.050  -0.0124 0.21  
 111: 25  6 20  0   24  5 19  0             158116.4805  -0.0124  0.050  -0.0124 0.21  
 112: 25  6 20  0   24  6 19  0             158116.4805  -0.0124  0.050  -0.0124 0.29  
 113: 24  6 18  0   23  6 17  0             158119.6399  -0.0756  0.050  -0.0757 0.29  
 114: 24  7 18  0   23  7 17  0             158119.6399  -0.0756  0.050  -0.0757 0.29  
 115: 24  7 18  0   23  6 17  0             158119.6399  -0.0756  0.050  -0.0757 0.21  
 116: 24  6 18  0   23  7 17  0             158119.6399  -0.0756  0.050  -0.0757 0.21  
 117: 23  7 16  0   22  7 15  0             158125.4160   0.0632  0.050   0.0632 0.29  
 118: 23  8 16  0   22  8 15  0             158125.4160   0.0632  0.050   0.0632 0.29  
 119: 23  8 16  0   22  7 15  0             158125.4160   0.0632  0.050   0.0632 0.21  
 120: 23  7 16  0   22  8 15  0             158125.4160   0.0632  0.050   0.0632 0.21  
 121: 28  3 25  0   27  3 24  0             163296.2355   0.0629  0.050   0.0630 0.29  
 122: 28  3 25  0   27  4 24  0             163296.2355   0.0629  0.050   0.0630 0.21  
 123: 28  4 25  0   27  3 24  0             163296.2355   0.0629  0.050   0.0630 0.21  
 124: 28  4 25  0   27  4 24  0             163296.2355   0.0629  0.050   0.0630 0.29  
 125: 27  4 23  0   26  4 22  0             163297.5382  -0.0074  0.050  -0.0075 0.29  
 126: 27  4 23  0   26  5 22  0             163297.5382  -0.0074  0.050  -0.0075 0.21  
 127: 27  5 23  0   26  4 22  0             163297.5382  -0.0074  0.050  -0.0075 0.21  
 128: 27  5 23  0   26  5 22  0             163297.5382  -0.0074  0.050  -0.0075 0.29  
 129: 25  6 19  0   24  6 18  0             163302.2481  -0.0195  0.050  -0.0196 0.29  
 130: 25  6 19  0   24  7 18  0             163302.2481  -0.0195  0.050  -0.0196 0.21  
 131: 25  7 19  0   24  6 18  0             163302.2481  -0.0195  0.050  -0.0196 0.21  
 132: 25  7 19  0   24  7 18  0             163302.2481  -0.0195  0.050  -0.0196 0.29  
 133: 32  1 31  0   31  1 30  0             173660.0637   0.0000  0.050   0.0000 0.29  
 134: 32  1 31  0   31  2 30  0             173660.0637   0.0000  0.050   0.0000 0.21  
 135: 32  2 31  0   31  1 30  0             173660.0637   0.0000  0.050   0.0000 0.21  
 136: 32  2 31  0   31  2 30  0             173660.0637   0.0000  0.050   0.0000 0.29  
 137: 28  5 23  0   27  5 22  0             173665.1021  -0.0181  0.050  -0.0182 0.29  
 138: 28  5 23  0   27  6 22  0             173665.1021  -0.0181  0.050  -0.0182 0.21  
 139: 28  6 23  0   27  5 22  0             173665.1021  -0.0181  0.050  -0.0182 0.21  
 140: 28  6 23  0   27  6 22  0             173665.1021  -0.0181  0.050  -0.0182 0.29  
 141: 27  6 21  0   26  6 20  0             173667.3760  -0.0500  0.050  -0.0500 0.29  
 142: 27  6 21  0   26  7 20  0             173667.3760  -0.0500  0.050  -0.0500 0.21  
 143: 27  7 21  0   26  6 20  0             173667.3760  -0.0500  0.050  -0.0500 0.21  
 144: 27  7 21  0   26  7 20  0             173667.3760  -0.0500  0.050  -0.0500 0.29  
 145: 26  7 19  0   25  7 18  0             173671.1480  -0.0232  0.050  -0.0232 0.29  
 146: 26  7 19  0   25  8 18  0             173671.1480  -0.0232  0.050  -0.0232 0.21  
 147: 26  8 19  0   25  7 18  0             173671.1480  -0.0232  0.050  -0.0232 0.21  
 148: 26  8 19  0   25  8 18  0             173671.1480  -0.0232  0.050  -0.0232 0.29  
 149: 24  9 15  0   23  9 14  0             173689.5890   0.0440  0.050   0.0441 0.30  
 150: 24  9 15  0   23 10 14  0             173689.5890   0.0440  0.050   0.0441 0.20  
 151: 24 10 15  0   23  9 14  0             173689.5890   0.0440  0.050   0.0441 0.20  
 152: 24 10 15  0   23 10 14  0             173689.5890   0.0440  0.050   0.0441 0.30  
 153: 20 14  7  0   19 14  6  0             174118.4923   0.0166  0.050               
 154: 34  0 34  0   33  0 33  0             178841.7802  -0.0129  0.050  -0.0130 0.29  
 155: 34  0 34  0   33  1 33  0             178841.7802  -0.0129  0.050  -0.0130 0.21  
 156: 34  1 34  0   33  0 33  0             178841.7802  -0.0129  0.050  -0.0130 0.21  
 157: 34  1 34  0   33  1 33  0             178841.7802  -0.0129  0.050  -0.0130 0.29  
 158: 33  1 32  0   32  1 31  0             178843.1077  -0.0102  0.050  -0.0102 0.29  
 159: 33  1 32  0   32  2 31  0             178843.1077  -0.0102  0.050  -0.0102 0.21  
 160: 33  2 32  0   32  1 31  0             178843.1077  -0.0102  0.050  -0.0102 0.21  
 161: 33  2 32  0   32  2 31  0             178843.1077  -0.0102  0.050  -0.0102 0.29  
 162: 32  2 30  0   31  2 29  0             178844.2632  -0.0005  0.050  -0.0006 0.29  
 163: 32  2 30  0   31  3 29  0             178844.2632  -0.0005  0.050  -0.0006 0.21  
 164: 32  3 30  0   31  2 29  0             178844.2632  -0.0005  0.050  -0.0006 0.21  
 165: 32  3 30  0   31  3 29  0             178844.2632  -0.0005  0.050  -0.0006 0.29  
 166: 31  3 28  0   30  3 27  0             178845.3219  -0.0141  0.050  -0.0141 0.29  
 167: 31  3 28  0   30  4 27  0             178845.3219  -0.0141  0.050  -0.0141 0.21  
 168: 31  4 28  0   30  3 27  0             178845.3219  -0.0141  0.050  -0.0141 0.21  
 169: 31  4 28  0   30  4 27  0             178845.3219  -0.0141  0.050  -0.0141 0.29  
 170: 30  5 26  0   29  4 25  0             178846.4607  -0.0208  0.050  -0.0208 0.21  
 171: 30  5 26  0   29  5 25  0             178846.4607  -0.0208  0.050  -0.0208 0.29  
 172: 30  4 26  0   29  5 25  0             178846.4607  -0.0208  0.050  -0.0208 0.21  
 173: 30  4 26  0   29  4 25  0             178846.4607  -0.0208  0.050  -0.0208 0.29  
 174: 29  6 24  0   28  6 23  0             178847.9469   0.0276  0.050   0.0276 0.29  
 175: 29  6 24  0   28  5 23  0             178847.9469   0.0276  0.050   0.0276 0.21  
 176: 29  5 24  0   28  6 23  0             178847.9469   0.0276  0.050   0.0276 0.21  
 177: 29  5 24  0   28  5 23  0             178847.9469   0.0276  0.050   0.0276 0.29  
 178: 28  7 22  0   27  7 21  0             178850.0275   0.0298  0.050   0.0298 0.37  
 179: 28  6 22  0   27  7 21  0             178850.0275   0.0298  0.050   0.0298 0.26  
 180: 28  6 22  0   27  6 21  0             178850.0275   0.0298  0.050   0.0298 0.37  
 181: 27  8 20  0   26  8 19  0             178853.3014  -0.0075  0.050  -0.0075 0.29  
 182: 27  8 20  0   26  7 19  0             178853.3014  -0.0075  0.050  -0.0075 0.21  
 183: 27  7 20  0   26  8 19  0             178853.3014  -0.0075  0.050  -0.0075 0.21  
 184: 27  7 20  0   26  7 19  0             178853.3014  -0.0075  0.050  -0.0075 0.29  
 185: 26  9 18  0   25  9 17  0             178858.9325   0.0058  0.050   0.0058 0.29  
 186: 26  9 18  0   25  8 17  0             178858.9325   0.0058  0.050   0.0058 0.21  
 187: 26  8 18  0   25  9 17  0             178858.9325   0.0058  0.050   0.0058 0.21  
 188: 26  8 18  0   25  8 17  0             178858.9325   0.0058  0.050   0.0058 0.29  
 189: 25 10 16  0   24 10 15  0             178869.0310   0.0889  0.050   0.0890 0.30  
 190: 25 10 16  0   24  9 15  0             178869.0310   0.0889  0.050   0.0890 0.20  
 191: 25  9 16  0   24 10 15  0             178869.0310   0.0889  0.050   0.0890 0.20  
 192: 25  9 16  0   24  9 15  0             178869.0310   0.0889  0.050   0.0890 0.30  
 193: 22 12 10  0   21 13  9  0             179011.9911   0.2205  0.050   0.0696 0.19  
 194: 22 13 10  0   21 13  9  0             179011.9911   0.1963  0.050   0.0696 0.31  
 195: 22 12 10  0   21 12  9  0             179011.9911  -0.0572  0.050   0.0696 0.31  
 196: 22 13 10  0   21 12  9  0             179011.9911  -0.0814  0.050   0.0696 0.19  
 197: 20 15  6  0   19 15  5  0             179016.0402  -0.0225  0.050               
 198: 21 13  8  0   20 14  7  0             179218.2306   0.0369  0.050               
 199: 21 14  8  0   20 14  7  0             179224.4373  -0.0121  0.050               
 200: 35  0 35  0   34  0 34  0             184024.8267   0.0374  0.050   0.0375 0.29  
 201: 35  0 35  0   34  1 34  0             184024.8267   0.0374  0.050   0.0375 0.21  
 202: 35  1 35  0   34  0 34  0             184024.8267   0.0374  0.050   0.0375 0.21  
 203: 35  1 35  0   34  1 34  0             184024.8267   0.0374  0.050   0.0375 0.29  
 204: 34  2 33  0   33  2 32  0             184026.1297   0.0241  0.050   0.0241 0.29  
 205: 34  2 33  0   33  1 32  0             184026.1297   0.0241  0.050   0.0241 0.21  
 206: 34  1 33  0   33  2 32  0             184026.1297   0.0241  0.050   0.0241 0.21  
 207: 34  1 33  0   33  1 32  0             184026.1297   0.0241  0.050   0.0241 0.29  
 208: 33  3 31  0   32  3 30  0             184027.2369   0.0061  0.050   0.0062 0.29  
 209: 33  3 31  0   32  2 30  0             184027.2369   0.0061  0.050   0.0062 0.21  
 210: 33  2 31  0   32  3 30  0             184027.2369   0.0061  0.050   0.0062 0.21  
 211: 33  2 31  0   32  2 30  0             184027.2369   0.0061  0.050   0.0062 0.29  
 212: 32  4 29  0   31  4 28  0             184028.2788   0.0137  0.050   0.0138 0.29  
 213: 32  4 29  0   31  3 28  0             184028.2788   0.0137  0.050   0.0138 0.21  
 214: 32  3 29  0   31  4 28  0             184028.2788   0.0137  0.050   0.0138 0.21  
 215: 32  3 29  0   31  3 28  0             184028.2788   0.0137  0.050   0.0138 0.29  
 216: 31  5 27  0   30  5 26  0             184029.3633   0.0183  0.050   0.0183 0.29  
 217: 31  5 27  0   30  4 26  0             184029.3633   0.0183  0.050   0.0183 0.21  
 218: 31  4 27  0   30  5 26  0             184029.3633   0.0183  0.050   0.0183 0.21  
 219: 31  4 27  0   30  4 26  0             184029.3633   0.0183  0.050   0.0183 0.29  
 220: 30  6 25  0   29  6 24  0             184030.6637  -0.0058  0.050  -0.0059 0.29  
 221: 30  6 25  0   29  5 24  0             184030.6637  -0.0058  0.050  -0.0059 0.21  
 222: 30  5 25  0   29  6 24  0             184030.6637  -0.0058  0.050  -0.0059 0.21  
 223: 30  5 25  0   29  5 24  0             184030.6637  -0.0058  0.050  -0.0059 0.29  
 224: 29  7 23  0   28  7 22  0             184032.5793   0.0319  0.050   0.0319 0.29  
 225: 29  7 23  0   28  6 22  0             184032.5793   0.0319  0.050   0.0319 0.21  
 226: 29  6 23  0   28  7 22  0             184032.5793   0.0319  0.050   0.0319 0.21  
 227: 29  6 23  0   28  6 22  0             184032.5793   0.0319  0.050   0.0319 0.29  
 228: 28  8 21  0   27  8 20  0             184035.4842  -0.0033  0.050  -0.0034 0.29  
 229: 28  8 21  0   27  7 20  0             184035.4842  -0.0033  0.050  -0.0034 0.21  
 230: 28  7 21  0   27  8 20  0             184035.4842  -0.0033  0.050  -0.0034 0.21  
 231: 28  7 21  0   27  7 20  0             184035.4842  -0.0033  0.050  -0.0034 0.29  
 232: 27  9 19  0   26  9 18  0             184040.3835  -0.0017  0.050  -0.0018 0.29  
 233: 27  9 19  0   26  8 18  0             184040.3835  -0.0017  0.050  -0.0018 0.21  
 234: 27  8 19  0   26  9 18  0             184040.3835  -0.0017  0.050  -0.0018 0.21  
 235: 27  8 19  0   26  8 18  0             184040.3835  -0.0017  0.050  -0.0018 0.29  
 236: 26 10 17  0   25 10 16  0             184048.8780  -0.0428  0.050  -0.0429 0.30  
 237: 26 10 17  0   25  9 16  0             184048.8780  -0.0428  0.050  -0.0429 0.20  
 238: 26  9 17  0   25 10 16  0             184048.8780  -0.0428  0.050  -0.0429 0.20  
 239: 26  9 17  0   25  9 16  0             184048.8780  -0.0428  0.050  -0.0429 0.30  
 240: 25 10 15  0   24 10 14  0             184064.5225   0.0243  0.050   0.0244 0.30  
 241: 25 10 15  0   24 11 14  0             184064.5225   0.0243  0.050   0.0244 0.20  
 242: 25 11 15  0   24 10 14  0             184064.5225   0.0243  0.050   0.0244 0.20  
 243: 25 11 15  0   24 11 14  0             184064.5225   0.0243  0.050   0.0244 0.30  
 244: 24 12 13  0   23 12 12  0             184094.6118  -0.0794  0.050  -0.0794 0.30  
 245: 24 11 13  0   23 12 12  0             184094.6118  -0.0794  0.050  -0.0794 0.20  
 246: 24 12 13  0   23 11 12  0             184094.6118  -0.0794  0.050  -0.0794 0.20  
 247: 24 11 13  0   23 11 12  0             184094.6118  -0.0794  0.050  -0.0794 0.30  
 248: 23 13 11  0   22 13 10  0             184158.5886  -0.0444  0.050  -0.0556 0.31  
 249: 23 12 11  0   22 12 10  0             184158.5886  -0.0667  0.050  -0.0556 0.31  
 250: 23 13 11  0   22 12 10  0             184158.5886  -0.0686  0.050  -0.0556 0.19  
 251: 23 12 11  0   22 13 10  0             184158.5886  -0.0425  0.050  -0.0556 0.19  
 252: 36  0 36  0   35  0 35  0             189207.7714   0.0547  0.050   0.0547 0.29  
 253: 36  0 36  0   35  1 35  0             189207.7714   0.0547  0.050   0.0547 0.21  
 254: 36  1 36  0   35  0 35  0             189207.7714   0.0547  0.050   0.0547 0.21  
 255: 36  1 36  0   35  1 35  0             189207.7714   0.0547  0.050   0.0547 0.29  
 256: 35  2 34  0   34  2 33  0             189209.0243  -0.0004  0.050  -0.0004 0.29  
 257: 35  2 34  0   34  1 33  0             189209.0243  -0.0004  0.050  -0.0004 0.21  
 258: 35  1 34  0   34  2 33  0             189209.0243  -0.0004  0.050  -0.0004 0.21  
 259: 35  1 34  0   34  1 33  0             189209.0243  -0.0004  0.050  -0.0004 0.29  
 260: 33  4 30  0   32  4 29  0             189211.2099   0.0824  0.050   0.0824 0.29  
 261: 33  4 30  0   32  3 29  0             189211.2099   0.0824  0.050   0.0824 0.21  
 262: 33  3 30  0   32  4 29  0             189211.2099   0.0824  0.050   0.0824 0.21  
 263: 33  3 30  0   32  3 29  0             189211.2099   0.0824  0.050   0.0824 0.29  
 264: 32  5 28  0   31  5 27  0             189212.1506   0.0048  0.050   0.0049 0.29  
 265: 32  5 28  0   31  4 27  0             189212.1506   0.0048  0.050   0.0049 0.21  
 266: 32  4 28  0   31  5 27  0             189212.1506   0.0048  0.050   0.0049 0.21  
 267: 32  4 28  0   31  4 27  0             189212.1506   0.0048  0.050   0.0049 0.29  
 268: 31  6 26  0   30  6 25  0             189213.3562  -0.0103  0.050  -0.0103 0.29  
 269: 31  6 26  0   30  5 25  0             189213.3562  -0.0103  0.050  -0.0103 0.21  
 270: 31  5 26  0   30  6 25  0             189213.3562  -0.0103  0.050  -0.0103 0.21  
 271: 31  5 26  0   30  5 25  0             189213.3562  -0.0103  0.050  -0.0103 0.29  
 272: 30  7 24  0   29  7 23  0             189215.0008  -0.0643  0.050  -0.0643 0.29  
 273: 30  7 24  0   29  6 23  0             189215.0008  -0.0643  0.050  -0.0643 0.21  
 274: 30  6 24  0   29  7 23  0             189215.0008  -0.0643  0.050  -0.0643 0.21  
 275: 30  6 24  0   29  6 23  0             189215.0008  -0.0643  0.050  -0.0643 0.29  
 276: 28  9 20  0   27  9 19  0             189221.9451  -0.0336  0.050  -0.0336 0.29  
 277: 28  9 20  0   27  8 19  0             189221.9451  -0.0336  0.050  -0.0336 0.21  
 278: 28  8 20  0   27  9 19  0             189221.9451  -0.0336  0.050  -0.0336 0.21  
 279: 28  8 20  0   27  8 19  0             189221.9451  -0.0336  0.050  -0.0336 0.29  
 280: 27 10 18  0   26 10 17  0             189229.2987  -0.0218  0.050  -0.0218 0.29  
 281: 27 10 18  0   26  9 17  0             189229.2987  -0.0218  0.050  -0.0218 0.20  
 282: 27  9 18  0   26 10 17  0             189229.2987  -0.0218  0.050  -0.0218 0.20  
 283: 27  9 18  0   26  9 17  0             189229.2987  -0.0218  0.050  -0.0218 0.29  
 284: 26 10 16  0   25 10 15  0             189242.3846   0.0054  0.050   0.0055 0.30  
 285: 26 10 16  0   25 11 15  0             189242.3846   0.0054  0.050   0.0055 0.20  
 286: 26 11 16  0   25 10 15  0             189242.3846   0.0054  0.050   0.0055 0.20  
 287: 26 11 16  0   25 11 15  0             189242.3846   0.0054  0.050   0.0055 0.30  
 288: 49 12 37  0   49 11 38  0             194170.3057  -0.0042  0.050  -0.0043 0.23  
 289: 49 13 37  0   49 12 38  0             194170.3057  -0.0042  0.050  -0.0043 0.23  
 290: 49 12 37  0   49 12 38  0             194170.3057  -0.0042  0.050  -0.0043 0.27  
 291: 49 13 37  0   49 11 38  0             194170.3057  -0.0042  0.050  -0.0043 0.27  
 292: 47 11 37  0   47 10 38  0             194228.5158   0.0748  0.050   0.0749 0.23  
 293: 47 10 37  0   47  9 38  0             194228.5158   0.0748  0.050   0.0749 0.23  
 294: 47 10 37  0   47 10 38  0             194228.5158   0.0748  0.050   0.0749 0.27  
 295: 47 11 37  0   47  9 38  0             194228.5158   0.0748  0.050   0.0749 0.27  
 296: 46 10 37  0   46  8 38  0             194255.5887   0.0406  0.050   0.0407 0.27  
 297: 46  9 37  0   46  9 38  0             194255.5887   0.0406  0.050   0.0407 0.27  
 298: 46 10 37  0   46  9 38  0             194255.5887   0.0406  0.050   0.0407 0.23  
 299: 46  9 37  0   46  8 38  0             194255.5887   0.0406  0.050   0.0407 0.23  
 300: 45  8 37  0   45  7 38  0             194281.4717   0.0625  0.050   0.0625 0.23  
 301: 45  9 37  0   45  8 38  0             194281.4717   0.0625  0.050   0.0625 0.23  
 302: 45  9 37  0   45  7 38  0             194281.4717   0.0625  0.050   0.0625 0.27  
 303: 45  8 37  0   45  8 38  0             194281.4717   0.0625  0.050   0.0625 0.27  
 304: 43  6 37  0   43  6 38  0             194329.5691   0.0022  0.050   0.0022 0.27  
 305: 43  7 37  0   43  6 38  0             194329.5691   0.0022  0.050   0.0022 0.23  
 306: 43  6 37  0   43  5 38  0             194329.5691   0.0022  0.050   0.0022 0.23  
 307: 43  7 37  0   43  5 38  0             194329.5691   0.0022  0.050   0.0022 0.27  
 308: 37  0 37  0   36  0 36  0             194390.5642  -0.0092  0.050  -0.0092 0.29  
 309: 37  0 37  0   36  1 36  0             194390.5642  -0.0092  0.050  -0.0092 0.21  
 310: 37  1 37  0   36  0 36  0             194390.5642  -0.0092  0.050  -0.0092 0.21  
 311: 37  1 37  0   36  1 36  0             194390.5642  -0.0092  0.050  -0.0092 0.29  
 312: 36  1 35  0   35  2 34  0             194391.8508  -0.0225  0.050  -0.0225 0.21  
 313: 36  2 35  0   35  2 34  0             194391.8508  -0.0225  0.050  -0.0225 0.29  
 314: 36  1 35  0   35  1 34  0             194391.8508  -0.0225  0.050  -0.0225 0.29  
 315: 36  2 35  0   35  1 34  0             194391.8508  -0.0225  0.050  -0.0225 0.21  
 316: 35  3 33  0   34  2 32  0             194392.9421  -0.0166  0.050  -0.0167 0.21  
 317: 35  3 33  0   34  3 32  0             194392.9421  -0.0166  0.050  -0.0167 0.29  
 318: 35  2 33  0   34  3 32  0             194392.9421  -0.0166  0.050  -0.0167 0.21  
 319: 35  2 33  0   34  2 32  0             194392.9421  -0.0166  0.050  -0.0167 0.29  
 320: 34  3 31  0   33  4 30  0             194393.9071  -0.0141  0.050  -0.0141 0.21  
 321: 34  4 31  0   33  4 30  0             194393.9071  -0.0141  0.050  -0.0141 0.29  
 322: 34  3 31  0   33  3 30  0             194393.9071  -0.0141  0.050  -0.0141 0.29  
 323: 34  4 31  0   33  3 30  0             194393.9071  -0.0141  0.050  -0.0141 0.21  
 324: 33  5 29  0   32  4 28  0             194394.8711  -0.0099  0.050  -0.0099 0.21  
 325: 33  4 29  0   32  5 28  0             194394.8711  -0.0099  0.050  -0.0099 0.21  
 326: 33  4 29  0   32  4 28  0             194394.8711  -0.0099  0.050  -0.0099 0.29  
 327: 33  5 29  0   32  5 28  0             194394.8711  -0.0099  0.050  -0.0099 0.29  
 328: 32  6 27  0   31  6 26  0             194396.0158   0.0100  0.050   0.0101 0.29  
 329: 32  5 27  0   31  6 26  0             194396.0158   0.0100  0.050   0.0101 0.21  
 330: 32  6 27  0   31  5 26  0             194396.0158   0.0100  0.050   0.0101 0.21  
 331: 32  5 27  0   31  5 26  0             194396.0158   0.0100  0.050   0.0101 0.29  
 332: 31  7 25  0   30  6 24  0             194397.5322  -0.0104  0.050  -0.0105 0.21  
 333: 31  6 25  0   30  6 24  0             194397.5322  -0.0104  0.050  -0.0105 0.29  
 334: 31  7 25  0   30  7 24  0             194397.5322  -0.0104  0.050  -0.0105 0.29  
 335: 31  6 25  0   30  7 24  0             194397.5322  -0.0104  0.050  -0.0105 0.21  
 336: 30  7 23  0   29  8 22  0             194399.8483  -0.0320  0.050  -0.0321 0.21  
 337: 30  7 23  0   29  7 22  0             194399.8483  -0.0320  0.050  -0.0321 0.29  
 338: 30  8 23  0   29  7 22  0             194399.8483  -0.0320  0.050  -0.0321 0.21  
 339: 30  8 23  0   29  8 22  0             194399.8483  -0.0320  0.050  -0.0321 0.29  
 340: 29  9 21  0   28  9 20  0             194403.6778   0.0145  0.050   0.0146 0.29  
 341: 29  8 21  0   28  9 20  0             194403.6778   0.0145  0.050   0.0146 0.21  
 342: 29  8 21  0   28  8 20  0             194403.6778   0.0145  0.050   0.0146 0.29  
 343: 29  9 21  0   28  8 20  0             194403.6778   0.0145  0.050   0.0146 0.21  
 344: 28 10 19  0   27  9 18  0             194409.9994  -0.0265  0.050  -0.0265 0.21  
 345: 28  9 19  0   27  9 18  0             194409.9994  -0.0265  0.050  -0.0265 0.29  
 346: 28 10 19  0   27 10 18  0             194409.9994  -0.0265  0.050  -0.0265 0.29  
 347: 28  9 19  0   27 10 18  0             194409.9994  -0.0265  0.050  -0.0265 0.21  
 348: 27 10 17  0   26 11 16  0             194421.0785  -0.0210  0.050  -0.0210 0.20  
 349: 27 11 17  0   26 11 16  0             194421.0785  -0.0210  0.050  -0.0210 0.30  
 350: 27 11 17  0   26 10 16  0             194421.0785  -0.0210  0.050  -0.0210 0.20  
 351: 27 10 17  0   26 10 16  0             194421.0785  -0.0210  0.050  -0.0210 0.30  
 352: 26 11 15  0   25 12 14  0             194441.1953  -0.0022  0.050  -0.0022 0.20  
 353: 26 12 15  0   25 12 14  0             194441.1953  -0.0022  0.050  -0.0022 0.30  
 354: 26 12 15  0   25 11 14  0             194441.1953  -0.0022  0.050  -0.0022 0.20  
 355: 26 11 15  0   25 11 14  0             194441.1953  -0.0022  0.050  -0.0022 0.30  
 356: 25 13 13  0   24 13 12  0             194479.9162  -0.0044  0.050  -0.0045 0.30  
 357: 25 12 13  0   24 13 12  0             194479.9162  -0.0044  0.050  -0.0045 0.20  
 358: 25 13 13  0   24 12 12  0             194479.9162  -0.0046  0.050  -0.0045 0.20  
 359: 25 12 13  0   24 12 12  0             194479.9162  -0.0046  0.050  -0.0045 0.30  
 360: 24 13 11  0   23 14 10  0             194561.5753   0.0023  0.050  -0.0306 0.19  
 361: 24 14 11  0   23 14 10  0             194561.5753  -0.0028  0.050  -0.0306 0.31  
 362: 24 13 11  0   23 13 10  0             194561.5753  -0.0583  0.050  -0.0306 0.31  
 363: 24 14 11  0   23 13 10  0             194561.5753  -0.0634  0.050  -0.0306 0.19  
 364: 22 16  7  0   21 16  6  0             194991.7918   0.0144  0.050               
 365: 55 18 38  0   55 16 39  0             199179.7152   0.0266  0.050   0.0267 0.27  
 366: 55 17 38  0   55 17 39  0             199179.7152   0.0266  0.050   0.0267 0.27  
 367: 55 18 38  0   55 17 39  0             199179.7152   0.0266  0.050   0.0267 0.23  
 368: 55 17 38  0   55 16 39  0             199179.7152   0.0266  0.050   0.0267 0.23  
 369: 53 15 38  0   53 15 39  0             199252.3743  -0.0145  0.050  -0.0146 0.27  
 370: 53 16 38  0   53 15 39  0             199252.3743  -0.0145  0.050  -0.0146 0.23  
 371: 53 15 38  0   53 14 39  0             199252.3743  -0.0145  0.050  -0.0146 0.23  
 372: 53 16 38  0   53 14 39  0             199252.3743  -0.0145  0.050  -0.0146 0.27  
 373: 50 12 38  0   50 11 39  0             199350.4849   0.0437  0.050   0.0437 0.23  
 374: 50 12 38  0   50 12 39  0             199350.4849   0.0437  0.050   0.0437 0.27  
 375: 50 13 38  0   50 12 39  0             199350.4849   0.0437  0.050   0.0437 0.23  
 376: 50 13 38  0   50 11 39  0             199350.4849   0.0437  0.050   0.0437 0.27  
 377: 49 12 38  0   49 11 39  0             199380.3653  -0.0113  0.050  -0.0114 0.23  
 378: 49 11 38  0   49 10 39  0             199380.3653  -0.0113  0.050  -0.0114 0.23  
 379: 49 12 38  0   49 10 39  0             199380.3653  -0.0113  0.050  -0.0114 0.27  
 380: 49 11 38  0   49 11 39  0             199380.3653  -0.0113  0.050  -0.0114 0.27  
 381: 48 11 38  0   48  9 39  0             199408.9861  -0.0257  0.050  -0.0257 0.27  
 382: 48 10 38  0   48  9 39  0             199408.9861  -0.0257  0.050  -0.0257 0.23  
 383: 48 11 38  0   48 10 39  0             199408.9861  -0.0257  0.050  -0.0257 0.23  
 384: 48 10 38  0   48 10 39  0             199408.9861  -0.0257  0.050  -0.0257 0.27  
 385: 47  9 38  0   47  8 39  0             199436.3874  -0.0022  0.050  -0.0023 0.23  
 386: 47 10 38  0   47  9 39  0             199436.3874  -0.0022  0.050  -0.0023 0.23  
 387: 47 10 38  0   47  8 39  0             199436.3874  -0.0022  0.050  -0.0023 0.27  
 388: 47  9 38  0   47  9 39  0             199436.3874  -0.0022  0.050  -0.0023 0.27  
 389: 45  7 38  0   45  6 39  0             199487.4576  -0.0826  0.050  -0.0826 0.23  
 390: 45  8 38  0   45  7 39  0             199487.4576  -0.0826  0.050  -0.0826 0.23  
 391: 45  7 38  0   45  7 39  0             199487.4576  -0.0826  0.050  -0.0826 0.27  
 392: 45  8 38  0   45  6 39  0             199487.4576  -0.0826  0.050  -0.0826 0.27  
 393: 38  0 38  0   37  0 37  0             199573.3914   0.0336  0.050   0.0336 0.29  
 394: 38  0 38  0   37  1 37  0             199573.3914   0.0336  0.050   0.0336 0.21  
 395: 38  1 38  0   37  0 37  0             199573.3914   0.0336  0.050   0.0336 0.21  
 396: 38  1 38  0   37  1 37  0             199573.3914   0.0336  0.050   0.0336 0.29  
 397: 37  1 36  0   36  1 35  0             199574.6683   0.0186  0.050   0.0187 0.29  
 398: 37  2 36  0   36  1 35  0             199574.6683   0.0186  0.050   0.0187 0.21  
 399: 37  2 36  0   36  2 35  0             199574.6683   0.0186  0.050   0.0187 0.29  
 400: 37  1 36  0   36  2 35  0             199574.6683   0.0186  0.050   0.0187 0.21  
 401: 36  3 34  0   35  2 33  0             199575.7228   0.0071  0.050   0.0071 0.21  
 402: 36  2 34  0   35  3 33  0             199575.7228   0.0071  0.050   0.0071 0.21  
 403: 36  3 34  0   35  3 33  0             199575.7228   0.0071  0.050   0.0071 0.29  
 404: 36  2 34  0   35  2 33  0             199575.7228   0.0071  0.050   0.0071 0.29  
 405: 35  4 32  0   34  3 31  0             199576.6725   0.0284  0.050   0.0284 0.21  
 406: 35  4 32  0   34  4 31  0             199576.6725   0.0284  0.050   0.0284 0.29  
 407: 35  3 32  0   34  4 31  0             199576.6725   0.0284  0.050   0.0284 0.21  
 408: 35  3 32  0   34  3 31  0             199576.6725   0.0284  0.050   0.0284 0.29  
 409: 34  5 30  0   33  5 29  0             199577.5715   0.0233  0.050   0.0233 0.29  
 410: 34  4 30  0   33  4 29  0             199577.5715   0.0233  0.050   0.0233 0.29  
 411: 34  4 30  0   33  5 29  0             199577.5715   0.0233  0.050   0.0233 0.21  
 412: 34  5 30  0   33  4 29  0             199577.5715   0.0233  0.050   0.0233 0.21  
 413: 33  6 28  0   32  6 27  0             199578.6025   0.0192  0.050   0.0193 0.29  
 414: 33  5 28  0   32  5 27  0             199578.6025   0.0192  0.050   0.0193 0.29  
 415: 33  6 28  0   32  5 27  0             199578.6025   0.0192  0.050   0.0193 0.21  
 416: 33  5 28  0   32  6 27  0             199578.6025   0.0192  0.050   0.0193 0.21  
 417: 32  7 26  0   31  7 25  0             199579.9609  -0.0124  0.050  -0.0125 0.29  
 418: 32  6 26  0   31  7 25  0             199579.9609  -0.0124  0.050  -0.0125 0.21  
 419: 32  6 26  0   31  6 25  0             199579.9609  -0.0124  0.050  -0.0125 0.29  
 420: 32  7 26  0   31  6 25  0             199579.9609  -0.0124  0.050  -0.0125 0.21  
 421: 31  8 24  0   30  8 23  0             199582.0565  -0.0055  0.050  -0.0056 0.29  
 422: 31  7 24  0   30  8 23  0             199582.0565  -0.0055  0.050  -0.0056 0.21  
 423: 31  7 24  0   30  7 23  0             199582.0565  -0.0055  0.050  -0.0056 0.29  
 424: 31  8 24  0   30  7 23  0             199582.0565  -0.0055  0.050  -0.0056 0.21  
 425: 30  9 22  0   29  9 21  0             199585.3940  -0.0108  0.050  -0.0109 0.29  
 426: 30  9 22  0   29  8 21  0             199585.3940  -0.0108  0.050  -0.0109 0.21  
 427: 30  8 22  0   29  8 21  0             199585.3940  -0.0108  0.050  -0.0109 0.29  
 428: 30  8 22  0   29  9 21  0             199585.3940  -0.0108  0.050  -0.0109 0.21  
 429: 29 10 20  0   28  9 19  0             199590.9438  -0.0087  0.050  -0.0088 0.21  
 430: 29  9 20  0   28  9 19  0             199590.9438  -0.0087  0.050  -0.0088 0.29  
 431: 29 10 20  0   28 10 19  0             199590.9438  -0.0087  0.050  -0.0088 0.29  
 432: 29  9 20  0   28 10 19  0             199590.9438  -0.0087  0.050  -0.0088 0.21  
 433: 28 10 18  0   27 10 17  0             199600.4139  -0.0190  0.050  -0.0190 0.30  
 434: 28 10 18  0   27 11 17  0             199600.4139  -0.0190  0.050  -0.0190 0.20  
 435: 28 11 18  0   27 10 17  0             199600.4139  -0.0190  0.050  -0.0190 0.20  
 436: 28 11 18  0   27 11 17  0             199600.4139  -0.0190  0.050  -0.0190 0.30  
 437: 27 11 16  0   26 11 15  0             199617.2274   0.0195  0.050   0.0196 0.30  
 438: 27 12 16  0   26 12 15  0             199617.2274   0.0195  0.050   0.0196 0.30  
 439: 27 12 16  0   26 11 15  0             199617.2274   0.0195  0.050   0.0196 0.20  
 440: 27 11 16  0   26 12 15  0             199617.2274   0.0195  0.050   0.0196 0.20  
 441: 26 12 14  0   25 12 13  0             199648.3400  -0.0501  0.050  -0.0502 0.43  
 442: 26 13 14  0   25 12 13  0             199648.3400  -0.0501  0.050  -0.0502 0.28  
 443: 26 12 14  0   25 13 13  0             199648.3400  -0.0501  0.050  -0.0502 0.28  
 444: 24 15 10  0   23 15  9  0             199850.3667  -0.1045  0.050  -0.0510 0.63  
 445: 24 14 10  0   23 15  9  0             199850.3667   0.0408  0.050  -0.0510 0.37  
 446: 24 14 10  0   23 14  9  0             199851.8937   0.1012  0.050   0.0477 0.63  
 447: 24 15 10  0   23 14  9  0             199851.8937  -0.0440  0.050   0.0477 0.37  
 448: 52 13 39  0   52 13 40  0             204498.7938   0.0321  0.050   0.0321 0.27  
 449: 52 14 39  0   52 12 40  0             204498.7938   0.0321  0.050   0.0321 0.27  
 450: 52 13 39  0   52 12 40  0             204498.7938   0.0321  0.050   0.0321 0.23  
 451: 52 14 39  0   52 13 40  0             204498.7938   0.0321  0.050   0.0321 0.23  
 452: 51 12 39  0   51 12 40  0             204530.2118  -0.0296  0.050  -0.0297 0.27  
 453: 51 12 39  0   51 11 40  0             204530.2118  -0.0296  0.050  -0.0297 0.23  
 454: 51 13 39  0   51 11 40  0             204530.2118  -0.0296  0.050  -0.0297 0.27  
 455: 51 13 39  0   51 12 40  0             204530.2118  -0.0296  0.050  -0.0297 0.23  
 456: 50 11 39  0   50 11 40  0             204560.4344   0.0221  0.050   0.0221 0.27  
 457: 50 12 39  0   50 11 40  0             204560.4344   0.0221  0.050   0.0221 0.23  
 458: 50 12 39  0   50 10 40  0             204560.4344   0.0221  0.050   0.0221 0.27  
 459: 50 11 39  0   50 10 40  0             204560.4344   0.0221  0.050   0.0221 0.23  
 460: 49 10 39  0   49 10 40  0             204589.3830   0.0672  0.050   0.0673 0.27  
 461: 49 10 39  0   49  9 40  0             204589.3830   0.0672  0.050   0.0673 0.23  
 462: 49 11 39  0   49 10 40  0             204589.3830   0.0672  0.050   0.0673 0.23  
 463: 49 11 39  0   49  9 40  0             204589.3830   0.0672  0.050   0.0673 0.27  
 464: 48  9 39  0   48  9 40  0             204617.0125   0.0203  0.050   0.0203 0.27  
 465: 48 10 39  0   48  8 40  0             204617.0125   0.0203  0.050   0.0203 0.27  
 466: 48  9 39  0   48  8 40  0             204617.0125   0.0203  0.050   0.0203 0.23  
 467: 48 10 39  0   48  9 40  0             204617.0125   0.0203  0.050   0.0203 0.23  
 468: 47  8 39  0   47  8 40  0             204643.4200  -0.0615  0.050  -0.0616 0.27  
 469: 47  8 39  0   47  7 40  0             204643.4200  -0.0615  0.050  -0.0616 0.23  
 470: 47  9 39  0   47  7 40  0             204643.4200  -0.0615  0.050  -0.0616 0.27  
 471: 47  9 39  0   47  8 40  0             204643.4200  -0.0615  0.050  -0.0616 0.23  
 472: 46  7 39  0   46  7 40  0             204668.8352   0.0128  0.050   0.0128 0.27  
 473: 46  8 39  0   46  6 40  0             204668.8352   0.0128  0.050   0.0128 0.27  
 474: 46  8 39  0   46  7 40  0             204668.8352   0.0128  0.050   0.0128 0.23  
 475: 46  7 39  0   46  6 40  0             204668.8352   0.0128  0.050   0.0128 0.23  
 476: 45  6 39  0   45  6 40  0             204693.0326  -0.0200  0.050  -0.0201 0.27  
 477: 45  7 39  0   45  6 40  0             204693.0326  -0.0200  0.050  -0.0201 0.23  
 478: 45  6 39  0   45  5 40  0             204693.0326  -0.0200  0.050  -0.0201 0.23  
 479: 45  7 39  0   45  5 40  0             204693.0326  -0.0200  0.050  -0.0201 0.27  
 480: 44  6 39  0   44  4 40  0             204716.2470   0.0373  0.050   0.0374 0.27  
 481: 44  6 39  0   44  5 40  0             204716.2470   0.0373  0.050   0.0374 0.23  
 482: 44  5 39  0   44  4 40  0             204716.2470   0.0373  0.050   0.0374 0.23  
 483: 44  5 39  0   44  5 40  0             204716.2470   0.0373  0.050   0.0374 0.27  
 484: 43  5 39  0   43  3 40  0             204738.3490   0.0195  0.050   0.0195 0.27  
 485: 43  5 39  0   43  4 40  0             204738.3490   0.0195  0.050   0.0195 0.23  
 486: 43  4 39  0   43  3 40  0             204738.3490   0.0195  0.050   0.0195 0.23  
 487: 43  4 39  0   43  4 40  0             204738.3490   0.0195  0.050   0.0195 0.27  
 488: 39  0 39  0   38  0 38  0             204756.0660  -0.0015  0.050  -0.0016 0.29  
 489: 39  0 39  0   38  1 38  0             204756.0660  -0.0015  0.050  -0.0016 0.21  
 490: 39  1 39  0   38  0 38  0             204756.0660  -0.0015  0.050  -0.0016 0.21  
 491: 39  1 39  0   38  1 38  0             204756.0660  -0.0015  0.050  -0.0016 0.29  
 492: 38  2 37  0   37  1 36  0             204757.3484  -0.0030  0.050  -0.0031 0.21  
 493: 38  1 37  0   37  2 36  0             204757.3484  -0.0030  0.050  -0.0031 0.21  
 494: 38  1 37  0   37  1 36  0             204757.3484  -0.0030  0.050  -0.0031 0.29  
 495: 38  2 37  0   37  2 36  0             204757.3484  -0.0030  0.050  -0.0031 0.29  
 496: 37  2 35  0   36  2 34  0             204758.3976  -0.0010  0.050  -0.0010 0.29  
 497: 37  2 35  0   36  3 34  0             204758.3976  -0.0010  0.050  -0.0010 0.21  
 498: 37  3 35  0   36  3 34  0             204758.3976  -0.0010  0.050  -0.0010 0.29  
 499: 37  3 35  0   36  2 34  0             204758.3976  -0.0010  0.050  -0.0010 0.21  
 500: 36  3 33  0   35  4 32  0             204759.2914  -0.0023  0.050  -0.0024 0.21  
 501: 36  4 33  0   35  4 32  0             204759.2914  -0.0023  0.050  -0.0024 0.29  
 502: 36  3 33  0   35  3 32  0             204759.2914  -0.0023  0.050  -0.0024 0.29  
 503: 36  4 33  0   35  3 32  0             204759.2914  -0.0023  0.050  -0.0024 0.21  
 504: 35  5 31  0   34  5 30  0             204760.1622   0.0174  0.050   0.0175 0.29  
 505: 35  4 31  0   34  5 30  0             204760.1622   0.0174  0.050   0.0175 0.21  
 506: 35  4 31  0   34  4 30  0             204760.1622   0.0174  0.050   0.0175 0.29  
 507: 35  5 31  0   34  4 30  0             204760.1622   0.0174  0.050   0.0175 0.21  
 508: 34  5 29  0   33  5 28  0             204761.1009   0.0052  0.050   0.0052 0.29  
 509: 34  6 29  0   33  5 28  0             204761.1009   0.0052  0.050   0.0052 0.21  
 510: 34  5 29  0   33  6 28  0             204761.1009   0.0052  0.050   0.0052 0.21  
 511: 34  6 29  0   33  6 28  0             204761.1009   0.0052  0.050   0.0052 0.29  
 512: 33  7 27  0   32  7 26  0             204762.3447  -0.0065  0.050  -0.0066 0.29  
 513: 33  6 27  0   32  6 26  0             204762.3447  -0.0065  0.050  -0.0066 0.29  
 514: 33  6 27  0   32  7 26  0             204762.3447  -0.0065  0.050  -0.0066 0.21  
 515: 33  7 27  0   32  6 26  0             204762.3447  -0.0065  0.050  -0.0066 0.21  
 516: 32  7 25  0   31  7 24  0             204764.1993  -0.0180  0.050  -0.0181 0.29  
 517: 32  7 25  0   31  8 24  0             204764.1993  -0.0180  0.050  -0.0181 0.21  
 518: 32  8 25  0   31  7 24  0             204764.1993  -0.0180  0.050  -0.0181 0.21  
 519: 32  8 25  0   31  8 24  0             204764.1993  -0.0180  0.050  -0.0181 0.29  
 520: 31  8 23  0   30  8 22  0             204767.1931   0.0154  0.050   0.0155 0.29  
 521: 31  9 23  0   30  9 22  0             204767.1931   0.0154  0.050   0.0155 0.29  
 522: 31  9 23  0   30  8 22  0             204767.1931   0.0154  0.050   0.0155 0.21  
 523: 31  8 23  0   30  9 22  0             204767.1931   0.0154  0.050   0.0155 0.21  
 524: 29 11 19  0   28 10 18  0             204780.1499  -0.0679  0.050  -0.0680 0.20  
 525: 29 11 19  0   28 11 18  0             204780.1499  -0.0679  0.050  -0.0680 0.30  
 526: 29 10 19  0   28 10 18  0             204780.1499  -0.0679  0.050  -0.0680 0.30  
 527: 29 10 19  0   28 11 18  0             204780.1499  -0.0679  0.050  -0.0680 0.20  
 528: 28 12 17  0   27 11 16  0             204794.3804  -0.0055  0.050  -0.0055 0.20  
 529: 28 11 17  0   27 12 16  0             204794.3804  -0.0055  0.050  -0.0055 0.20  
 530: 28 11 17  0   27 11 16  0             204794.3804  -0.0055  0.050  -0.0055 0.30  
 531: 28 12 17  0   27 12 16  0             204794.3804  -0.0055  0.050  -0.0055 0.30  
 532: 26 13 13  0   25 14 12  0             204868.9040  -0.0008  0.050  -0.0011 0.19  
 533: 26 14 13  0   25 14 12  0             204868.9040  -0.0008  0.050  -0.0011 0.31  
 534: 26 13 13  0   25 13 12  0             204868.9040  -0.0012  0.050  -0.0011 0.31  
 535: 26 14 13  0   25 13 12  0             204868.9040  -0.0012  0.050  -0.0011 0.19  
 536: 25 14 11  0   24 15 10  0             204971.9197   0.1041  0.050   0.0249 0.19  
 537: 25 15 11  0   24 15 10  0             204971.9197   0.0911  0.050   0.0249 0.31  
 538: 25 14 11  0   24 14 10  0             204971.9197  -0.0412  0.050   0.0249 0.31  
 539: 25 15 11  0   24 14 10  0             204971.9197  -0.0542  0.050   0.0249 0.19  
 540: 24 15  9  0   23 16  8  0             205210.7198   0.0067  0.050               
 541: 24 16  9  0   23 16  8  0             205213.7816  -0.0946  0.050               
 542: 24 15  9  0   23 15  8  0             205237.1046   0.0035  0.050               
 543: 24 16  9  0   23 15  8  0             205240.2786   0.0143  0.050               
 544: 23 17  7  0   22 17  6  0             205389.8752  -0.0776  0.050               
 545: 57 18 40  0   57 17 41  0             209537.5059  -0.0684  0.050  -0.0685 0.23  
 546: 57 18 40  0   57 16 41  0             209537.5059  -0.0684  0.050  -0.0685 0.27  
 547: 57 17 40  0   57 17 41  0             209537.5059  -0.0684  0.050  -0.0685 0.27  
 548: 57 17 40  0   57 16 41  0             209537.5059  -0.0684  0.050  -0.0685 0.23  
 549: 55 16 40  0   55 15 41  0             209610.5817  -0.0053  0.050  -0.0054 0.23  
 550: 55 15 40  0   55 14 41  0             209610.5817  -0.0053  0.050  -0.0054 0.23  
 551: 55 15 40  0   55 15 41  0             209610.5817  -0.0053  0.050  -0.0054 0.27  
 552: 55 16 40  0   55 14 41  0             209610.5817  -0.0053  0.050  -0.0054 0.27  
 553: 50 10 40  0   50  9 41  0             209769.3495  -0.0072  0.050  -0.0072 0.23  
 554: 50 11 40  0   50 10 41  0             209769.3495  -0.0072  0.050  -0.0072 0.23  
 555: 50 11 40  0   50  9 41  0             209769.3495  -0.0072  0.050  -0.0072 0.27  
 556: 50 10 40  0   50 10 41  0             209769.3495  -0.0072  0.050  -0.0072 0.27  
 557: 49 10 40  0   49  9 41  0             209797.3737   0.0151  0.050   0.0152 0.23  
 558: 49 10 40  0   49  8 41  0             209797.3737   0.0151  0.050   0.0152 0.27  
 559: 49  9 40  0   49  9 41  0             209797.3737   0.0151  0.050   0.0152 0.27  
 560: 49  9 40  0   49  8 41  0             209797.3737   0.0151  0.050   0.0152 0.23  
 561: 45  5 40  0   45  4 41  0             209898.0663  -0.0497  0.050  -0.0497 0.23  
 562: 45  6 40  0   45  4 41  0             209898.0663  -0.0497  0.050  -0.0497 0.27  
 563: 45  6 40  0   45  5 41  0             209898.0663  -0.0497  0.050  -0.0497 0.23  
 564: 45  5 40  0   45  5 41  0             209898.0663  -0.0497  0.050  -0.0497 0.27  
 565: 44  5 40  0   44  4 41  0             209920.6193  -0.0512  0.050  -0.0513 0.23  
 566: 44  5 40  0   44  3 41  0             209920.6193  -0.0512  0.050  -0.0513 0.27  
 567: 44  4 40  0   44  4 41  0             209920.6193  -0.0512  0.050  -0.0513 0.27  
 568: 44  4 40  0   44  3 41  0             209920.6193  -0.0512  0.050  -0.0513 0.23  
 569: 40  0 40  0   39  0 39  0             209938.7159   0.0149  0.050   0.0149 0.29  
 570: 40  0 40  0   39  1 39  0             209938.7159   0.0149  0.050   0.0149 0.21  
 571: 40  1 40  0   39  0 39  0             209938.7159   0.0149  0.050   0.0149 0.21  
 572: 40  1 40  0   39  1 39  0             209938.7159   0.0149  0.050   0.0149 0.29  
 573: 39  1 38  0   38  1 37  0             209940.0003   0.0232  0.050   0.0233 0.29  
 574: 39  1 38  0   38  2 37  0             209940.0003   0.0232  0.050   0.0233 0.21  
 575: 39  2 38  0   38  1 37  0             209940.0003   0.0232  0.050   0.0233 0.21  
 576: 39  2 38  0   38  2 37  0             209940.0003   0.0232  0.050   0.0233 0.29  
 577: 38  2 36  0   37  2 35  0             209941.0255   0.0199  0.050   0.0200 0.29  
 578: 38  2 36  0   37  3 35  0             209941.0255   0.0199  0.050   0.0200 0.21  
 579: 38  3 36  0   37  2 35  0             209941.0255   0.0199  0.050   0.0200 0.21  
 580: 38  3 36  0   37  3 35  0             209941.0255   0.0199  0.050   0.0200 0.29  
 581: 37  3 34  0   36  3 33  0             209941.8732   0.0047  0.050   0.0048 0.29  
 582: 37  3 34  0   36  4 33  0             209941.8732   0.0047  0.050   0.0048 0.21  
 583: 37  4 34  0   36  3 33  0             209941.8732   0.0047  0.050   0.0048 0.21  
 584: 37  4 34  0   36  4 33  0             209941.8732   0.0047  0.050   0.0048 0.29  
 585: 36  4 32  0   35  4 31  0             209942.6853   0.0170  0.050   0.0170 0.29  
 586: 36  4 32  0   35  5 31  0             209942.6853   0.0170  0.050   0.0170 0.21  
 587: 36  5 32  0   35  4 31  0             209942.6853   0.0170  0.050   0.0170 0.21  
 588: 36  5 32  0   35  5 31  0             209942.6853   0.0170  0.050   0.0170 0.29  
 589: 35  5 30  0   34  5 29  0             209943.5849   0.0449  0.050   0.0450 0.29  
 590: 35  5 30  0   34  6 29  0             209943.5849   0.0449  0.050   0.0450 0.21  
 591: 35  6 30  0   34  5 29  0             209943.5849   0.0449  0.050   0.0450 0.21  
 592: 35  6 30  0   34  6 29  0             209943.5849   0.0449  0.050   0.0450 0.29  
 593: 34  6 28  0   33  6 27  0             209944.7337   0.0627  0.050   0.0627 0.29  
 594: 34  6 28  0   33  7 27  0             209944.7337   0.0627  0.050   0.0627 0.21  
 595: 34  7 28  0   33  6 27  0             209944.7337   0.0627  0.050   0.0627 0.21  
 596: 34  7 28  0   33  7 27  0             209944.7337   0.0627  0.050   0.0627 0.29  
 597: 32  8 24  0   31  9 23  0             209948.9590  -0.0014  0.050  -0.0015 0.21  
 598: 32  9 24  0   31  8 23  0             209948.9590  -0.0014  0.050  -0.0015 0.21  
 599: 32  9 24  0   31  9 23  0             209948.9590  -0.0014  0.050  -0.0015 0.29  
 600: 32  8 24  0   31  8 23  0             209948.9590  -0.0014  0.050  -0.0015 0.29  
 601: 31 10 22  0   30  9 21  0             209953.2686   0.0356  0.050   0.0356 0.21  
 602: 31  9 22  0   30  9 21  0             209953.2686   0.0356  0.050   0.0356 0.29  
 603: 31  9 22  0   30 10 21  0             209953.2686   0.0356  0.050   0.0356 0.21  
 604: 31 10 22  0   30 10 21  0             209953.2686   0.0356  0.050   0.0356 0.29  
 605: 30 10 20  0   29 10 19  0             209960.3509   0.0141  0.050   0.0141 0.29  
 606: 30 11 20  0   29 11 19  0             209960.3509   0.0141  0.050   0.0141 0.29  
 607: 30 10 20  0   29 11 19  0             209960.3509   0.0141  0.050   0.0141 0.21  
 608: 30 11 20  0   29 10 19  0             209960.3509   0.0141  0.050   0.0141 0.21  
 609: 29 12 18  0   28 12 17  0             209972.3770  -0.0448  0.050  -0.0448 0.30  
 610: 29 12 18  0   28 11 17  0             209972.3770  -0.0448  0.050  -0.0448 0.20  
 611: 29 11 18  0   28 11 17  0             209972.3770  -0.0448  0.050  -0.0448 0.30  
 612: 29 11 18  0   28 12 17  0             209972.3770  -0.0448  0.050  -0.0448 0.20  
 613: 28 13 16  0   27 13 15  0             209993.6851   0.0139  0.050   0.0139 0.30  
 614: 28 12 16  0   27 12 15  0             209993.6851   0.0139  0.050   0.0139 0.30  
 615: 28 13 16  0   27 12 15  0             209993.6851   0.0139  0.050   0.0139 0.20  
 616: 28 12 16  0   27 13 15  0             209993.6851   0.0139  0.050   0.0139 0.20  
 617: 27 13 14  0   26 13 13  0             210032.9609   0.0221  0.050   0.0221 0.30  
 618: 27 14 14  0   26 14 13  0             210032.9609   0.0221  0.050   0.0221 0.30  
 619: 27 14 14  0   26 13 13  0             210032.9609   0.0221  0.050   0.0221 0.20  
 620: 27 13 14  0   26 14 13  0             210032.9609   0.0221  0.050   0.0221 0.20  
 621: 25 16 10  0   24 16  9  0             210285.8435  -0.0489  0.050               
 622: 24 17  8  0   23 17  7  0             210644.7635   0.0191  0.050               
 623: 41  0 41  0   40  0 40  0             215121.2534  -0.0026  0.050  -0.0027 0.29  
 624: 41  0 41  0   40  1 40  0             215121.2534  -0.0026  0.050  -0.0027 0.21  
 625: 41  1 41  0   40  0 40  0             215121.2534  -0.0026  0.050  -0.0027 0.21  
 626: 41  1 41  0   40  1 40  0             215121.2534  -0.0026  0.050  -0.0027 0.29  
 627: 39  3 37  0   38  3 36  0             215123.5812   0.0466  0.050   0.0466 0.29  
 628: 39  2 37  0   38  3 36  0             215123.5812   0.0466  0.050   0.0466 0.21  
 629: 39  3 37  0   38  2 36  0             215123.5812   0.0466  0.050   0.0466 0.21  
 630: 39  2 37  0   38  2 36  0             215123.5812   0.0466  0.050   0.0466 0.29  
 631: 38  3 35  0   37  3 34  0             215124.3516  -0.0142  0.050  -0.0143 0.29  
 632: 38  4 35  0   37  3 34  0             215124.3516  -0.0142  0.050  -0.0143 0.21  
 633: 38  4 35  0   37  4 34  0             215124.3516  -0.0142  0.050  -0.0143 0.29  
 634: 38  3 35  0   37  4 34  0             215124.3516  -0.0142  0.050  -0.0143 0.21  
 635: 37  5 33  0   36  4 32  0             215125.0889  -0.0274  0.050  -0.0274 0.21  
 636: 37  5 33  0   36  5 32  0             215125.0889  -0.0274  0.050  -0.0274 0.29  
 637: 37  4 33  0   36  4 32  0             215125.0889  -0.0274  0.050  -0.0274 0.29  
 638: 37  4 33  0   36  5 32  0             215125.0889  -0.0274  0.050  -0.0274 0.21  
 639: 35  7 29  0   34  6 28  0             215126.9956   0.0674  0.050   0.0675 0.21  
 640: 35  6 29  0   34  7 28  0             215126.9956   0.0674  0.050   0.0675 0.21  
 641: 35  6 29  0   34  6 28  0             215126.9956   0.0674  0.050   0.0675 0.29  
 642: 35  7 29  0   34  7 28  0             215126.9956   0.0674  0.050   0.0675 0.29  
 643: 34  7 27  0   33  8 26  0             215128.4144   0.0033  0.050   0.0034 0.21  
 644: 34  7 27  0   33  7 26  0             215128.4144   0.0033  0.050   0.0034 0.29  
 645: 34  8 27  0   33  8 26  0             215128.4144   0.0033  0.050   0.0034 0.29  
 646: 34  8 27  0   33  7 26  0             215128.4144   0.0033  0.050   0.0034 0.21  
 647: 33  9 25  0   32  9 24  0             215130.7330  -0.0038  0.050  -0.0038 0.29  
 648: 33  9 25  0   32  8 24  0             215130.7330  -0.0038  0.050  -0.0038 0.21  
 649: 33  8 25  0   32  8 24  0             215130.7330  -0.0038  0.050  -0.0038 0.29  
 650: 33  8 25  0   32  9 24  0             215130.7330  -0.0038  0.050  -0.0038 0.21  
 651: 31 11 21  0   30 11 20  0             215140.7592   0.0573  0.050   0.0574 0.29  
 652: 31 11 21  0   30 10 20  0             215140.7592   0.0573  0.050   0.0574 0.21  
 653: 31 10 21  0   30 11 20  0             215140.7592   0.0573  0.050   0.0574 0.21  
 654: 31 10 21  0   30 10 20  0             215140.7592   0.0573  0.050   0.0574 0.29  
 655: 30 12 19  0   29 12 18  0             215151.0941  -0.0008  0.050  -0.0009 0.30  
 656: 30 12 19  0   29 11 18  0             215151.0941  -0.0008  0.050  -0.0009 0.20  
 657: 30 11 19  0   29 12 18  0             215151.0941  -0.0008  0.050  -0.0009 0.20  
 658: 30 11 19  0   29 11 18  0             215151.0941  -0.0008  0.050  -0.0009 0.30  
 659: 29 13 17  0   28 13 16  0             215168.9957   0.0138  0.050   0.0139 0.30  
 660: 29 13 17  0   28 12 16  0             215168.9957   0.0138  0.050   0.0139 0.20  
 661: 29 12 17  0   28 13 16  0             215168.9957   0.0138  0.050   0.0139 0.20  
 662: 29 12 17  0   28 12 16  0             215168.9957   0.0138  0.050   0.0139 0.30  
 663: 28 14 15  0   27 13 14  0             215201.0480   0.0044  0.050   0.0045 0.20  
 664: 28 14 15  0   27 14 14  0             215201.0480   0.0044  0.050   0.0045 0.30  
 665: 28 13 15  0   27 14 14  0             215201.0480   0.0044  0.050   0.0045 0.20  
 666: 28 13 15  0   27 13 14  0             215201.0480   0.0044  0.050   0.0045 0.30  
 667: 27 15 13  0   26 15 12  0             215262.2078   0.0215  0.050   0.0210 0.31  
 668: 27 14 13  0   26 14 12  0             215262.2078   0.0205  0.050   0.0210 0.31  
 669: 27 15 13  0   26 14 12  0             215262.2078   0.0204  0.050   0.0210 0.19  
 670: 27 14 13  0   26 15 12  0             215262.2078   0.0216  0.050   0.0210 0.19  
 671: 26 15 11  0   25 16 10  0             215390.4854   0.0929  0.050  -0.0899 0.19  
 672: 26 16 11  0   25 16 10  0             215390.4854   0.0612  0.050  -0.0899 0.31  
 673: 26 15 11  0   25 15 10  0             215390.4854  -0.2409  0.050  -0.0899 0.31  
 674: 26 16 11  0   25 15 10  0             215390.4854  -0.2726  0.050  -0.0899 0.19  
 675: 25 17  9  0   24 17  8  0             215686.6139   0.0360  0.050               
 676: 24 18  7  0   23 18  6  0             215739.8015   0.0581  0.050               
 677: 42  0 42  0   41  0 41  0             220303.7311   0.0001  0.050   0.0002 0.29  
 678: 42  0 42  0   41  1 41  0             220303.7311   0.0001  0.050   0.0002 0.21  
 679: 42  1 42  0   41  0 41  0             220303.7311   0.0001  0.050   0.0002 0.21  
 680: 42  1 42  0   41  1 41  0             220303.7311   0.0001  0.050   0.0002 0.29  
 681: 41  1 40  0   40  1 39  0             220304.9592  -0.0324  0.050  -0.0324 0.29  
 682: 41  1 40  0   40  2 39  0             220304.9592  -0.0324  0.050  -0.0324 0.21  
 683: 41  2 40  0   40  1 39  0             220304.9592  -0.0324  0.050  -0.0324 0.21  
 684: 41  2 40  0   40  2 39  0             220304.9592  -0.0324  0.050  -0.0324 0.29  
 685: 40  2 38  0   39  2 37  0             220305.9731  -0.0105  0.050  -0.0105 0.29  
 686: 40  2 38  0   39  3 37  0             220305.9731  -0.0105  0.050  -0.0105 0.21  
 687: 40  3 38  0   39  2 37  0             220305.9731  -0.0105  0.050  -0.0105 0.21  
 688: 40  3 38  0   39  3 37  0             220305.9731  -0.0105  0.050  -0.0105 0.29  
 689: 39  3 36  0   38  3 35  0             220306.7881   0.0040  0.050   0.0040 0.29  
 690: 39  3 36  0   38  4 35  0             220306.7881   0.0040  0.050   0.0040 0.21  
 691: 39  4 36  0   38  3 35  0             220306.7881   0.0040  0.050   0.0040 0.21  
 692: 39  4 36  0   38  4 35  0             220306.7881   0.0040  0.050   0.0040 0.29  
 693: 38  4 34  0   37  4 33  0             220307.5118   0.0250  0.050   0.0250 0.29  
 694: 38  4 34  0   37  5 33  0             220307.5118   0.0250  0.050   0.0250 0.21  
 695: 38  5 34  0   37  4 33  0             220307.5118   0.0250  0.050   0.0250 0.21  
 696: 38  5 34  0   37  5 33  0             220307.5118   0.0250  0.050   0.0250 0.29  
 697: 37  5 32  0   36  5 31  0             220308.2529   0.0414  0.050   0.0414 0.29  
 698: 37  5 32  0   36  6 31  0             220308.2529   0.0414  0.050   0.0414 0.21  
 699: 37  6 32  0   36  5 31  0             220308.2529   0.0414  0.050   0.0414 0.21  
 700: 37  6 32  0   36  6 31  0             220308.2529   0.0414  0.050   0.0414 0.29  
 701: 36  6 30  0   35  6 29  0             220309.1465   0.0279  0.050   0.0280 0.29  
 702: 36  6 30  0   35  7 29  0             220309.1465   0.0279  0.050   0.0280 0.21  
 703: 36  7 30  0   35  6 29  0             220309.1465   0.0279  0.050   0.0280 0.21  
 704: 36  7 30  0   35  7 29  0             220309.1465   0.0279  0.050   0.0280 0.29  
 705: 35  8 28  0   34  8 27  0             220310.4618   0.0276  0.050   0.0277 0.29  
 706: 35  8 28  0   34  7 27  0             220310.4618   0.0276  0.050   0.0277 0.21  
 707: 35  7 28  0   34  8 27  0             220310.4618   0.0276  0.050   0.0277 0.21  
 708: 35  7 28  0   34  7 27  0             220310.4618   0.0276  0.050   0.0277 0.29  
 709: 34  9 26  0   33  9 25  0             220312.5181   0.0252  0.050   0.0253 0.29  
 710: 34  9 26  0   33  8 25  0             220312.5181   0.0252  0.050   0.0253 0.21  
 711: 34  8 26  0   33  9 25  0             220312.5181   0.0252  0.050   0.0253 0.21  
 712: 34  8 26  0   33  8 25  0             220312.5181   0.0252  0.050   0.0253 0.29  
 713: 33  9 24  0   32 10 23  0             220315.8462   0.0317  0.050   0.0317 0.21  
 714: 33 10 24  0   32 10 23  0             220315.8462   0.0317  0.050   0.0317 0.29  
 715: 33 10 24  0   32  9 23  0             220315.8462   0.0317  0.050   0.0317 0.21  
 716: 33  9 24  0   32  9 23  0             220315.8462   0.0317  0.050   0.0317 0.29  
 717: 32 11 22  0   31 10 21  0             220321.2500   0.0033  0.050   0.0033 0.21  
 718: 32 11 22  0   31 11 21  0             220321.2500   0.0033  0.050   0.0033 0.29  
 719: 32 10 22  0   31 11 21  0             220321.2500   0.0033  0.050   0.0033 0.21  
 720: 32 10 22  0   31 10 21  0             220321.2500   0.0033  0.050   0.0033 0.29  
 721: 30 13 18  0   29 13 17  0             220345.4727   0.0164  0.050   0.0164 0.30  
 722: 30 13 18  0   29 12 17  0             220345.4727   0.0164  0.050   0.0164 0.20  
 723: 30 12 18  0   29 13 17  0             220345.4727   0.0164  0.050   0.0164 0.20  
 724: 30 12 18  0   29 12 17  0             220345.4727   0.0164  0.050   0.0164 0.30  
 725: 29 14 16  0   28 14 15  0             220372.0285  -0.0009  0.050  -0.0009 0.30  
 726: 29 14 16  0   28 13 15  0             220372.0285  -0.0009  0.050  -0.0009 0.20  
 727: 29 13 16  0   28 14 15  0             220372.0285  -0.0009  0.050  -0.0009 0.20  
 728: 29 13 16  0   28 13 15  0             220372.0285  -0.0009  0.050  -0.0009 0.30  
 729: 28 15 14  0   27 15 13  0             220420.8262  -0.0486  0.050  -0.0487 0.31  
 730: 28 15 14  0   27 14 13  0             220420.8262  -0.0487  0.050  -0.0487 0.19  
 731: 28 14 14  0   27 15 13  0             220420.8262  -0.0486  0.050  -0.0487 0.19  
 732: 28 14 14  0   27 14 13  0             220420.8262  -0.0487  0.050  -0.0487 0.31  
 733: 27 15 12  0   26 16 11  0             220517.9459   0.0222  0.050   0.0050 0.19  
 734: 27 16 12  0   26 16 11  0             220517.9459   0.0195  0.050   0.0050 0.31  
 735: 27 15 12  0   26 15 11  0             220517.9459  -0.0094  0.050   0.0050 0.31  
 736: 27 16 12  0   26 15 11  0             220517.9459  -0.0122  0.050   0.0050 0.19  
 737: 26 17 10  0   25 17  9  0             220733.9151   0.0292  0.050               
 738: 47  0 47  0   46  0 46  0             246214.8257  -0.0081  0.050  -0.0081 0.29  
 739: 47  0 47  0   46  1 46  0             246214.8257  -0.0081  0.050  -0.0081 0.21  
 740: 47  1 47  0   46  0 46  0             246214.8257  -0.0081  0.050  -0.0081 0.21  
 741: 47  1 47  0   46  1 46  0             246214.8257  -0.0081  0.050  -0.0081 0.29  
 742: 46  1 45  0   45  1 44  0             246216.0819   0.0248  0.050   0.0249 0.29  
 743: 46  1 45  0   45  2 44  0             246216.0819   0.0248  0.050   0.0249 0.21  
 744: 46  2 45  0   45  1 44  0             246216.0819   0.0248  0.050   0.0249 0.21  
 745: 46  2 45  0   45  2 44  0             246216.0819   0.0248  0.050   0.0249 0.29  
 746: 45  2 43  0   44  2 42  0             246216.8829  -0.0786  0.050  -0.0786 0.29  
 747: 45  3 43  0   44  3 42  0             246216.8829  -0.0786  0.050  -0.0786 0.29  
 748: 45  3 43  0   44  2 42  0             246216.8829  -0.0786  0.050  -0.0786 0.21  
 749: 45  2 43  0   44  3 42  0             246216.8829  -0.0786  0.050  -0.0786 0.21  
 750: 38  9 29  0   37  9 28  0             246222.3655   0.0091  0.050   0.0092 0.29  
 751: 38  9 29  0   37 10 28  0             246222.3655   0.0091  0.050   0.0092 0.21  
 752: 38 10 29  0   37  9 28  0             246222.3655   0.0091  0.050   0.0092 0.21  
 753: 38 10 29  0   37 10 28  0             246222.3655   0.0091  0.050   0.0092 0.29  
 754: 32 15 17  0   31 16 16  0             246302.8701   0.0164  0.050   0.0164 0.20  
 755: 32 15 17  0   31 15 16  0             246302.8701   0.0164  0.050   0.0164 0.30  
 756: 32 16 17  0   31 16 16  0             246302.8701   0.0164  0.050   0.0164 0.30  
 757: 32 16 17  0   31 15 16  0             246302.8701   0.0164  0.050   0.0164 0.20  
 758: 47  2 46  0   46  1 45  0             251397.9627  -0.0398  0.050  -0.0399 0.21  
 759: 47  1 46  0   46  1 45  0             251397.9627  -0.0398  0.050  -0.0399 0.29  
 760: 47  2 46  0   46  2 45  0             251397.9627  -0.0398  0.050  -0.0399 0.29  
 761: 47  1 46  0   46  2 45  0             251397.9627  -0.0398  0.050  -0.0399 0.21  
 762: 40  9 32  0   39  9 31  0             251402.0390  -0.0318  0.050  -0.0319 0.29  
 763: 40  8 32  0   39  8 31  0             251402.0390  -0.0318  0.050  -0.0319 0.29  
 764: 40  8 32  0   39  9 31  0             251402.0390  -0.0318  0.050  -0.0319 0.21  
 765: 40  9 32  0   39  8 31  0             251402.0390  -0.0318  0.050  -0.0319 0.21  
 766: 39  9 30  0   38  9 29  0             251403.4835  -0.0827  0.050  -0.0828 0.29  
 767: 39 10 30  0   38 10 29  0             251403.4835  -0.0827  0.050  -0.0828 0.29  
 768: 39  9 30  0   38 10 29  0             251403.4835  -0.0827  0.050  -0.0828 0.21  
 769: 39 10 30  0   38  9 29  0             251403.4835  -0.0827  0.050  -0.0828 0.21  
 770: 35 13 22  0   34 13 21  0             251427.3433   0.0758  0.050   0.0759 0.30  
 771: 35 13 22  0   34 14 21  0             251427.3433   0.0758  0.050   0.0759 0.20  
 772: 35 14 22  0   34 13 21  0             251427.3433   0.0758  0.050   0.0759 0.20  
 773: 35 14 22  0   34 14 21  0             251427.3433   0.0758  0.050   0.0759 0.30  
 774: 33 16 18  0   32 15 17  0             251472.7773   0.0823  0.050   0.0824 0.20  
 775: 33 16 18  0   32 16 17  0             251472.7773   0.0823  0.050   0.0824 0.30  
 776: 33 15 18  0   32 15 17  0             251472.7773   0.0823  0.050   0.0824 0.30  
 777: 33 15 18  0   32 16 17  0             251472.7773   0.0823  0.050   0.0824 0.20  
 778: 48  1 47  0   47  2 46  0             256579.8873   0.0329  0.050   0.0330 0.21  
 779: 48  2 47  0   47  1 46  0             256579.8873   0.0329  0.050   0.0330 0.21  
 780: 48  1 47  0   47  1 46  0             256579.8873   0.0329  0.050   0.0330 0.29  
 781: 48  2 47  0   47  2 46  0             256579.8873   0.0329  0.050   0.0330 0.29  
 782: 41  8 33  0   40  8 32  0             256583.4580   0.0144  0.050   0.0144 0.29  
 783: 41  9 33  0   40  9 32  0             256583.4580   0.0144  0.050   0.0144 0.29  
 784: 41  9 33  0   40  8 32  0             256583.4580   0.0144  0.050   0.0144 0.21  
 785: 41  8 33  0   40  9 32  0             256583.4580   0.0144  0.050   0.0144 0.21  
 786: 40 10 31  0   39 10 30  0             256584.7847   0.0635  0.050   0.0635 0.29  
 787: 40  9 31  0   39  9 30  0             256584.7847   0.0635  0.050   0.0635 0.29  
 788: 40  9 31  0   39 10 30  0             256584.7847   0.0635  0.050   0.0635 0.21  
 789: 40 10 31  0   39  9 30  0             256584.7847   0.0635  0.050   0.0635 0.21  
 790: 39 11 29  0   38 10 28  0             256586.9340   0.0386  0.050   0.0386 0.21  
 791: 39 11 29  0   38 11 28  0             256586.9340   0.0386  0.050   0.0386 0.29  
 792: 39 10 29  0   38 10 28  0             256586.9340   0.0386  0.050   0.0386 0.29  
 793: 39 10 29  0   38 11 28  0             256586.9340   0.0386  0.050   0.0386 0.21  
 794: 36 14 23  0   35 14 22  0             256605.5691   0.0794  0.050   0.0795 0.30  
 795: 36 14 23  0   35 13 22  0             256605.5691   0.0794  0.050   0.0795 0.20  
 796: 36 13 23  0   35 14 22  0             256605.5691   0.0794  0.050   0.0795 0.20  
 797: 36 13 23  0   35 13 22  0             256605.5691   0.0794  0.050   0.0795 0.30  
 798: 50  1 50  0   49  0 49  0             261760.3521  -0.0566  0.050  -0.0567 0.21  
 799: 50  0 50  0   49  1 49  0             261760.3521  -0.0566  0.050  -0.0567 0.21  
 800: 50  1 50  0   49  1 49  0             261760.3521  -0.0566  0.050  -0.0567 0.29  
 801: 50  0 50  0   49  0 49  0             261760.3521  -0.0566  0.050  -0.0567 0.29  
 802: 49  2 48  0   48  2 47  0             261761.6989   0.0885  0.050   0.0885 0.29  
 803: 49  2 48  0   48  1 47  0             261761.6989   0.0885  0.050   0.0885 0.21  
 804: 49  1 48  0   48  2 47  0             261761.6989   0.0885  0.050   0.0885 0.21  
 805: 49  1 48  0   48  1 47  0             261761.6989   0.0885  0.050   0.0885 0.29  
 806: 48  2 46  0   47  3 45  0             261762.4638  -0.0003  0.050  -0.0003 0.21  
 807: 48  2 46  0   47  2 45  0             261762.4638  -0.0003  0.050  -0.0003 0.29  
 808: 48  3 46  0   47  2 45  0             261762.4638  -0.0003  0.050  -0.0003 0.21  
 809: 48  3 46  0   47  3 45  0             261762.4638  -0.0003  0.050  -0.0003 0.29  
 810: 41  9 32  0   40  9 31  0             261765.8131  -0.0007  0.050  -0.0008 0.29  
 811: 41  9 32  0   40 10 31  0             261765.8131  -0.0007  0.050  -0.0008 0.21  
 812: 41 10 32  0   40 10 31  0             261765.8131  -0.0007  0.050  -0.0008 0.29  
 813: 41 10 32  0   40  9 31  0             261765.8131  -0.0007  0.050  -0.0008 0.21  
 814: 40 10 30  0   39 10 29  0             261767.6911  -0.0017  0.050  -0.0018 0.29  
 815: 40 11 30  0   39 11 29  0             261767.6911  -0.0017  0.050  -0.0018 0.29  
 816: 40 11 30  0   39 10 29  0             261767.6911  -0.0017  0.050  -0.0018 0.21  
 817: 40 10 30  0   39 11 29  0             261767.6911  -0.0017  0.050  -0.0018 0.21  
 818: 38 13 26  0   37 12 25  0             261775.9789   0.0684  0.050   0.0684 0.21  
 819: 38 12 26  0   37 13 25  0             261775.9789   0.0684  0.050   0.0684 0.21  
 820: 38 12 26  0   37 12 25  0             261775.9789   0.0684  0.050   0.0684 0.29  
 821: 38 13 26  0   37 13 25  0             261775.9789   0.0684  0.050   0.0684 0.29  
 822: 36 14 22  0   35 14 21  0             261796.9428   0.0248  0.050   0.0249 0.30  
 823: 36 14 22  0   35 15 21  0             261796.9428   0.0248  0.050   0.0249 0.20  
 824: 36 15 22  0   35 14 21  0             261796.9428   0.0248  0.050   0.0249 0.20  
 825: 36 15 22  0   35 15 21  0             261796.9428   0.0248  0.050   0.0249 0.30  
 826: 33 17 16  0   32 17 15  0             261910.2100  -0.0585  0.050  -0.0585 0.31  
 827: 33 18 16  0   32 17 15  0             261910.2100  -0.0585  0.050  -0.0585 0.19  
 828: 33 18 16  0   32 18 15  0             261910.2100  -0.0585  0.050  -0.0585 0.31  
 829: 33 17 16  0   32 18 15  0             261910.2100  -0.0585  0.050  -0.0585 0.19  
 830: 51  0 51  0   50  0 50  0             266942.0642  -0.0102  0.050  -0.0103 0.29  
 831: 51  1 51  0   50  0 50  0             266942.0642  -0.0102  0.050  -0.0103 0.21  
 832: 51  0 51  0   50  1 50  0             266942.0642  -0.0102  0.050  -0.0103 0.21  
 833: 51  1 51  0   50  1 50  0             266942.0642  -0.0102  0.050  -0.0103 0.29  
 834: 50  2 49  0   49  1 48  0             266943.2908   0.0218  0.050   0.0219 0.21  
 835: 50  2 49  0   49  2 48  0             266943.2908   0.0218  0.050   0.0219 0.29  
 836: 50  1 49  0   49  1 48  0             266943.2908   0.0218  0.050   0.0219 0.29  
 837: 50  1 49  0   49  2 48  0             266943.2908   0.0218  0.050   0.0219 0.21  
 838: 44  8 37  0   43  7 36  0             266945.1998  -0.3035  0.050  -0.0159 0.05  
 839: 44  8 37  0   43  8 36  0             266945.1998  -0.3035  0.050  -0.0159 0.07  
 840: 44  7 37  0   43  7 36  0             266945.1998  -0.3035  0.050  -0.0159 0.07  
 841: 44  7 37  0   43  8 36  0             266945.1998  -0.3035  0.050  -0.0159 0.05  
 842: 45  7 39  0   44  7 38  0             266945.1998  -0.0878  0.050  -0.0159 0.07  
 843: 45  6 39  0   44  6 38  0             266945.1998  -0.0878  0.050  -0.0159 0.07  
 844: 45  7 39  0   44  6 38  0             266945.1998  -0.0878  0.050  -0.0159 0.05  
 845: 46  6 41  0   45  6 40  0             266945.1998   0.0497  0.050  -0.0159 0.08  
 846: 46  6 41  0   45  5 40  0             266945.1998   0.0497  0.050  -0.0159 0.06  
 847: 46  5 41  0   45  5 40  0             266945.1998   0.0497  0.050  -0.0159 0.08  
 848: 46  5 41  0   45  6 40  0             266945.1998   0.0497  0.050  -0.0159 0.06  
 849: 47  5 43  0   46  5 42  0             266945.1998   0.2299  0.050  -0.0159 0.08  
 850: 47  4 43  0   46  5 42  0             266945.1998   0.2299  0.050  -0.0159 0.06  
 851: 47  5 43  0   46  4 42  0             266945.1998   0.2299  0.050  -0.0159 0.06  
 852: 47  4 43  0   46  4 42  0             266945.1998   0.2299  0.050  -0.0159 0.08  
 853: 42 10 33  0   41  9 32  0             266946.8848   0.0465  0.050   0.0465 0.21  
 854: 42 10 33  0   41 10 32  0             266946.8848   0.0465  0.050   0.0465 0.29  
 855: 42  9 33  0   41  9 32  0             266946.8848   0.0465  0.050   0.0465 0.29  
 856: 42  9 33  0   41 10 32  0             266946.8848   0.0465  0.050   0.0465 0.21  
 857: 41 11 31  0   40 10 30  0             266948.4151  -0.0310  0.050  -0.0310 0.21  
 858: 41 11 31  0   40 11 30  0             266948.4151  -0.0310  0.050  -0.0310 0.29  
 859: 41 10 31  0   40 11 30  0             266948.4151  -0.0310  0.050  -0.0310 0.21  
 860: 41 10 31  0   40 10 30  0             266948.4151  -0.0310  0.050  -0.0310 0.29  
 861: 40 11 29  0   39 12 28  0             266951.1502  -0.0310  0.050  -0.0311 0.21  
 862: 40 11 29  0   39 11 28  0             266951.1502  -0.0310  0.050  -0.0311 0.29  
 863: 40 12 29  0   39 12 28  0             266951.1502  -0.0310  0.050  -0.0311 0.29  
 864: 40 12 29  0   39 11 28  0             266951.1502  -0.0310  0.050  -0.0311 0.21  
 865: 39 13 27  0   38 13 26  0             266955.6327  -0.0139  0.050  -0.0140 0.29  
 866: 39 12 27  0   38 12 26  0             266955.6327  -0.0139  0.050  -0.0140 0.29  
 867: 39 13 27  0   38 12 26  0             266955.6327  -0.0139  0.050  -0.0140 0.21  
 868: 39 12 27  0   38 13 26  0             266955.6327  -0.0139  0.050  -0.0140 0.21  
 869: 38 13 25  0   37 13 24  0             266962.6831  -0.0902  0.050  -0.0902 0.30  
 870: 38 14 25  0   37 13 24  0             266962.6831  -0.0902  0.050  -0.0902 0.20  
 871: 38 14 25  0   37 14 24  0             266962.6831  -0.0902  0.050  -0.0902 0.30  
 872: 38 13 25  0   37 14 24  0             266962.6831  -0.0902  0.050  -0.0902 0.20  
 873: 37 15 23  0   36 15 22  0             266974.0844   0.0269  0.050   0.0270 0.30  
 874: 37 14 23  0   36 15 22  0             266974.0844   0.0269  0.050   0.0270 0.20  
 875: 37 14 23  0   36 14 22  0             266974.0844   0.0269  0.050   0.0270 0.30  
 876: 37 15 23  0   36 14 22  0             266974.0844   0.0269  0.050   0.0270 0.20  
 877: 36 16 21  0   35 15 20  0             266992.0320   0.0188  0.050   0.0188 0.20  
 878: 36 15 21  0   35 16 20  0             266992.0320   0.0188  0.050   0.0188 0.20  
 879: 36 15 21  0   35 15 20  0             266992.0320   0.0188  0.050   0.0188 0.30  
 880: 36 16 21  0   35 16 20  0             266992.0320   0.0188  0.050   0.0188 0.30  
 881: 35 16 19  0   34 17 18  0             267021.0621  -0.0269  0.050  -0.0270 0.20  
 882: 35 17 19  0   34 17 18  0             267021.0621  -0.0269  0.050  -0.0270 0.30  
 883: 35 16 19  0   34 16 18  0             267021.0621  -0.0269  0.050  -0.0270 0.30  
 884: 35 17 19  0   34 16 18  0             267021.0621  -0.0269  0.050  -0.0270 0.20  
 885: 52  0 52  0   51  0 51  0             272123.7192   0.0786  0.050   0.0787 0.29  
 886: 52  0 52  0   51  1 51  0             272123.7192   0.0786  0.050   0.0787 0.21  
 887: 52  1 52  0   51  1 51  0             272123.7192   0.0786  0.050   0.0787 0.29  
 888: 52  1 52  0   51  0 51  0             272123.7192   0.0786  0.050   0.0787 0.21  
 889: 51  1 50  0   50  2 49  0             272124.7780  -0.0500  0.050  -0.0500 0.21  
 890: 51  2 50  0   50  2 49  0             272124.7780  -0.0500  0.050  -0.0500 0.29  
 891: 51  2 50  0   50  1 49  0             272124.7780  -0.0500  0.050  -0.0500 0.21  
 892: 51  1 50  0   50  1 49  0             272124.7780  -0.0500  0.050  -0.0500 0.29  
 893: 45  7 38  0   44  7 37  0             272126.5418  -0.2181  0.050  -0.0651 0.08  
 894: 45  7 38  0   44  8 37  0             272126.5418  -0.2181  0.050  -0.0651 0.06  
 895: 45  8 38  0   44  8 37  0             272126.5418  -0.2181  0.050  -0.0651 0.08  
 896: 45  8 38  0   44  7 37  0             272126.5418  -0.2181  0.050  -0.0651 0.06  
 897: 46  6 40  0   45  7 39  0             272126.5418  -0.0978  0.050  -0.0651 0.06  
 898: 46  7 40  0   45  7 39  0             272126.5418  -0.0978  0.050  -0.0651 0.08  
 899: 46  7 40  0   45  6 39  0             272126.5418  -0.0978  0.050  -0.0651 0.06  
 900: 47  5 42  0   46  6 41  0             272126.5418  -0.0316  0.050  -0.0651 0.06  
 901: 47  6 42  0   46  5 41  0             272126.5418  -0.0316  0.050  -0.0651 0.06  
 902: 47  5 42  0   46  5 41  0             272126.5418  -0.0316  0.050  -0.0651 0.08  
 903: 47  6 42  0   46  6 41  0             272126.5418  -0.0316  0.050  -0.0651 0.08  
 904: 48  4 44  0   47  5 43  0             272126.5418   0.0953  0.050  -0.0651 0.06  
 905: 48  4 44  0   47  4 43  0             272126.5418   0.0953  0.050  -0.0651 0.09  
 906: 48  5 44  0   47  5 43  0             272126.5418   0.0953  0.050  -0.0651 0.09  
 907: 42 10 32  0   41 10 31  0             272129.1290  -0.0170  0.050  -0.0170 0.29  
 908: 42 10 32  0   41 11 31  0             272129.1290  -0.0170  0.050  -0.0170 0.21  
 909: 42 11 32  0   41 10 31  0             272129.1290  -0.0170  0.050  -0.0170 0.21  
 910: 42 11 32  0   41 11 31  0             272129.1290  -0.0170  0.050  -0.0170 0.29  
 911: 41 11 30  0   40 12 29  0             272131.4785  -0.0380  0.050  -0.0380 0.21  
 912: 41 12 30  0   40 12 29  0             272131.4785  -0.0380  0.050  -0.0380 0.29  
 913: 41 12 30  0   40 11 29  0             272131.4785  -0.0380  0.050  -0.0380 0.21  
 914: 41 11 30  0   40 11 29  0             272131.4785  -0.0380  0.050  -0.0380 0.29  
 915: 40 12 28  0   39 12 27  0             272135.4015  -0.0320  0.050  -0.0320 0.29  
 916: 40 13 28  0   39 13 27  0             272135.4015  -0.0320  0.050  -0.0320 0.29  
 917: 40 12 28  0   39 13 27  0             272135.4015  -0.0320  0.050  -0.0320 0.21  
 918: 40 13 28  0   39 12 27  0             272135.4015  -0.0320  0.050  -0.0320 0.21  
 919: 39 14 26  0   38 13 25  0             272141.6971  -0.0083  0.050  -0.0083 0.20  
 920: 39 13 26  0   38 14 25  0             272141.6971  -0.0083  0.050  -0.0083 0.20  
 921: 39 13 26  0   38 13 25  0             272141.6971  -0.0083  0.050  -0.0083 0.30  
 922: 39 14 26  0   38 14 25  0             272141.6971  -0.0083  0.050  -0.0083 0.30  
 923: 38 14 24  0   37 15 23  0             272151.6885   0.0820  0.050   0.0820 0.20  
 924: 38 14 24  0   37 14 23  0             272151.6885   0.0820  0.050   0.0820 0.30  
 925: 38 15 24  0   37 15 23  0             272151.6885   0.0820  0.050   0.0820 0.30  
 926: 38 15 24  0   37 14 23  0             272151.6885   0.0820  0.050   0.0820 0.20  
 927: 36 17 20  0   35 17 19  0             272192.1854   0.0022  0.050   0.0023 0.30  
 928: 36 17 20  0   35 16 19  0             272192.1854   0.0022  0.050   0.0023 0.20  
 929: 36 16 20  0   35 16 19  0             272192.1854   0.0022  0.050   0.0023 0.30  
 930: 36 16 20  0   35 17 19  0             272192.1854   0.0022  0.050   0.0023 0.20  
 931: 35 17 18  0   34 17 17  0             272233.0595   0.0177  0.050   0.0177 0.30  
 932: 35 17 18  0   34 18 17  0             272233.0595   0.0177  0.050   0.0177 0.20  
 933: 35 18 18  0   34 18 17  0             272233.0595   0.0177  0.050   0.0177 0.30  
 934: 35 18 18  0   34 17 17  0             272233.0595   0.0177  0.050   0.0177 0.20  
 935: 53  0 53  0   52  1 52  0             277305.0397  -0.0654  0.050  -0.0654 0.21  
 936: 53  1 53  0   52  0 52  0             277305.0397  -0.0654  0.050  -0.0654 0.21  
 937: 53  1 53  0   52  1 52  0             277305.0397  -0.0654  0.050  -0.0654 0.29  
 938: 53  0 53  0   52  0 52  0             277305.0397  -0.0654  0.050  -0.0654 0.29  
 939: 52  2 51  0   51  1 50  0             277306.2915   0.0059  0.050   0.0059 0.21  
 940: 52  1 51  0   51  1 50  0             277306.2915   0.0059  0.050   0.0059 0.29  
 941: 52  2 51  0   51  2 50  0             277306.2915   0.0059  0.050   0.0059 0.29  
 942: 52  1 51  0   51  2 50  0             277306.2915   0.0059  0.050   0.0059 0.21  
 943: 45  9 37  0   44  8 36  0             277307.8706  -0.2476  0.050   0.0076 0.03  
 944: 45  8 37  0   44  9 36  0             277307.8706  -0.2476  0.050   0.0076 0.03  
 945: 45  9 37  0   44  9 36  0             277307.8706  -0.2476  0.050   0.0076 0.04  
 946: 45  8 37  0   44  8 36  0             277307.8706  -0.2476  0.050   0.0076 0.04  
 947: 46  8 39  0   45  7 38  0             277307.8706  -0.0511  0.050   0.0076 0.03  
 948: 46  8 39  0   45  8 38  0             277307.8706  -0.0511  0.050   0.0076 0.05  
 949: 46  7 39  0   45  7 38  0             277307.8706  -0.0511  0.050   0.0076 0.05  
 950: 46  7 39  0   45  8 38  0             277307.8706  -0.0511  0.050   0.0076 0.03  
 951: 48  6 43  0   47  5 42  0             277307.8706  -0.0263  0.050   0.0076 0.04  
 952: 48  5 43  0   47  6 42  0             277307.8706  -0.0263  0.050   0.0076 0.04  
 953: 48  6 43  0   47  6 42  0             277307.8706  -0.0263  0.050   0.0076 0.05  
 954: 48  5 43  0   47  5 42  0             277307.8706  -0.0263  0.050   0.0076 0.05  
 955: 47  7 41  0   46  6 40  0             277307.8706  -0.0229  0.050   0.0076 0.03  
 956: 47  6 41  0   46  6 40  0             277307.8706  -0.0229  0.050   0.0076 0.05  
 957: 47  6 41  0   46  7 40  0             277307.8706  -0.0229  0.050   0.0076 0.03  
 958: 47  7 41  0   46  7 40  0             277307.8706  -0.0229  0.050   0.0076 0.05  
 959: 49  4 45  0   48  5 44  0             277307.8706   0.0482  0.050   0.0076 0.04  
 960: 49  5 45  0   48  4 44  0             277307.8706   0.0482  0.050   0.0076 0.04  
 961: 49  5 45  0   48  5 44  0             277307.8706   0.0482  0.050   0.0076 0.05  
 962: 49  4 45  0   48  4 44  0             277307.8706   0.0482  0.050   0.0076 0.05  
 963: 50  4 47  0   49  4 46  0             277307.8706   0.2915  0.050   0.0076 0.05  
 964: 50  3 47  0   49  3 46  0             277307.8706   0.2915  0.050   0.0076 0.05  
 965: 50  3 47  0   49  4 46  0             277307.8706   0.2915  0.050   0.0076 0.04  
 966: 50  4 47  0   49  3 46  0             277307.8706   0.2915  0.050   0.0076 0.04  
 967: 43 11 33  0   42 11 32  0             277309.7914   0.0065  0.050   0.0065 0.29  
 968: 43 11 33  0   42 10 32  0             277309.7914   0.0065  0.050   0.0065 0.21  
 969: 43 10 33  0   42 10 32  0             277309.7914   0.0065  0.050   0.0065 0.29  
 970: 43 10 33  0   42 11 32  0             277309.7914   0.0065  0.050   0.0065 0.21  
 971: 42 11 31  0   41 12 30  0             277311.8494   0.0272  0.050   0.0273 0.21  
 972: 42 11 31  0   41 11 30  0             277311.8494   0.0272  0.050   0.0273 0.29  
 973: 42 12 31  0   41 11 30  0             277311.8494   0.0272  0.050   0.0273 0.21  
 974: 42 12 31  0   41 12 30  0             277311.8494   0.0272  0.050   0.0273 0.29  
 975: 41 12 29  0   40 13 28  0             277315.2915   0.0449  0.050   0.0450 0.21  
 976: 41 13 29  0   40 12 28  0             277315.2915   0.0449  0.050   0.0450 0.21  
 977: 41 13 29  0   40 13 28  0             277315.2915   0.0449  0.050   0.0450 0.29  
 978: 41 12 29  0   40 12 28  0             277315.2915   0.0449  0.050   0.0450 0.29  
 979: 40 14 27  0   39 13 26  0             277320.7063  -0.0592  0.050  -0.0592 0.20  
 980: 40 13 27  0   39 14 26  0             277320.7063  -0.0592  0.050  -0.0592 0.20  
 981: 40 14 27  0   39 14 26  0             277320.7063  -0.0592  0.050  -0.0592 0.29  
 982: 40 13 27  0   39 13 26  0             277320.7063  -0.0592  0.050  -0.0592 0.29  
 983: 39 15 25  0   38 15 24  0             277329.4514  -0.0219  0.050  -0.0219 0.30  
 984: 39 14 25  0   38 15 24  0             277329.4514  -0.0219  0.050  -0.0219 0.20  
 985: 39 14 25  0   38 14 24  0             277329.4514  -0.0219  0.050  -0.0219 0.30  
 986: 39 15 25  0   38 14 24  0             277329.4514  -0.0219  0.050  -0.0219 0.20  
 987: 38 16 23  0   37 16 22  0             277343.1119  -0.0183  0.050  -0.0183 0.30  
 988: 38 15 23  0   37 16 22  0             277343.1119  -0.0183  0.050  -0.0183 0.20  
 989: 38 15 23  0   37 15 22  0             277343.1119  -0.0183  0.050  -0.0183 0.30  
 990: 38 16 23  0   37 15 22  0             277343.1119  -0.0183  0.050  -0.0183 0.20  
 991: 37 16 21  0   36 16 20  0             277364.7192   0.0225  0.050   0.0225 0.30  
 992: 37 17 21  0   36 17 20  0             277364.7192   0.0225  0.050   0.0225 0.30  
 993: 37 16 21  0   36 17 20  0             277364.7192   0.0225  0.050   0.0225 0.20  
 994: 37 17 21  0   36 16 20  0             277364.7192   0.0225  0.050   0.0225 0.20  
 995: 34 20 15  0   33 19 14  0             277558.1581  -0.0273  0.050  -0.0270 0.19  
 996: 34 19 15  0   33 19 14  0             277558.1581  -0.0273  0.050  -0.0270 0.31  
 997: 34 19 15  0   33 20 14  0             277558.1581  -0.0265  0.050  -0.0270 0.19  
 998: 34 20 15  0   33 20 14  0             277558.1581  -0.0266  0.050  -0.0270 0.31  
 999: 53  1 52  0   52  1 51  0             282487.6113  -0.0284  0.050  -0.0285 0.29  
1000: 53  2 52  0   52  2 51  0             282487.6113  -0.0284  0.050  -0.0285 0.29  
1001: 53  2 52  0   52  1 51  0             282487.6113  -0.0284  0.050  -0.0285 0.21  
1002: 53  1 52  0   52  2 51  0             282487.6113  -0.0284  0.050  -0.0285 0.21  
1003: 49  6 44  0   48  5 43  0             282489.0542  -0.0645  0.050   0.0233 0.04  
1004: 49  5 44  0   48  5 43  0             282489.0542  -0.0645  0.050   0.0233 0.05  
1005: 49  5 44  0   48  6 43  0             282489.0542  -0.0645  0.050   0.0233 0.04  
1006: 49  6 44  0   48  6 43  0             282489.0542  -0.0645  0.050   0.0233 0.05  
1007: 50  5 46  0   49  4 45  0             282489.0542  -0.0414  0.050   0.0233 0.04  
1008: 50  4 46  0   49  5 45  0             282489.0542  -0.0414  0.050   0.0233 0.04  
1009: 50  4 46  0   49  4 45  0             282489.0542  -0.0414  0.050   0.0233 0.05  
1010: 50  5 46  0   49  5 45  0             282489.0542  -0.0414  0.050   0.0233 0.05  
1011: 46  9 38  0   45  8 37  0             282489.0542  -0.0104  0.050   0.0233 0.03  
1012: 46  8 38  0   45  9 37  0             282489.0542  -0.0104  0.050   0.0233 0.03  
1013: 46  9 38  0   45  9 37  0             282489.0542  -0.0104  0.050   0.0233 0.05  
1014: 48  6 42  0   47  6 41  0             282489.0542   0.0068  0.050   0.0233 0.05  
1015: 48  7 42  0   47  6 41  0             282489.0542   0.0068  0.050   0.0233 0.04  
1016: 48  6 42  0   47  7 41  0             282489.0542   0.0068  0.050   0.0233 0.04  
1017: 48  7 42  0   47  7 41  0             282489.0542   0.0068  0.050   0.0233 0.05  
1018: 47  7 40  0   46  7 39  0             282489.0542   0.0680  0.050   0.0233 0.05  
1019: 47  8 40  0   46  7 39  0             282489.0542   0.0680  0.050   0.0233 0.03  
1020: 47  8 40  0   46  8 39  0             282489.0542   0.0680  0.050   0.0233 0.05  
1021: 47  7 40  0   46  8 39  0             282489.0542   0.0680  0.050   0.0233 0.03  
1022: 51  4 48  0   50  3 47  0             282489.0542   0.1637  0.050   0.0233 0.04  
1023: 51  3 48  0   50  3 47  0             282489.0542   0.1637  0.050   0.0233 0.05  
1024: 51  3 48  0   50  4 47  0             282489.0542   0.1637  0.050   0.0233 0.04  
1025: 51  4 48  0   50  4 47  0             282489.0542   0.1637  0.050   0.0233 0.05  
1026: 44 11 34  0   43 10 33  0             282490.4283   0.0728  0.050   0.0728 0.21  
1027: 44 11 34  0   43 11 33  0             282490.4283   0.0728  0.050   0.0728 0.29  
1028: 44 10 34  0   43 11 33  0             282490.4283   0.0728  0.050   0.0728 0.21  
1029: 44 10 34  0   43 10 33  0             282490.4283   0.0728  0.050   0.0728 0.29  
1030: 43 12 32  0   42 11 31  0             282492.1061   0.0197  0.050   0.0197 0.21  
1031: 43 11 32  0   42 11 31  0             282492.1061   0.0197  0.050   0.0197 0.29  
1032: 43 12 32  0   42 12 31  0             282492.1061   0.0197  0.050   0.0197 0.29  
1033: 43 11 32  0   42 12 31  0             282492.1061   0.0197  0.050   0.0197 0.21  
1034: 42 12 30  0   41 12 29  0             282495.0968   0.0312  0.050   0.0313 0.29  
1035: 42 12 30  0   41 13 29  0             282495.0968   0.0312  0.050   0.0313 0.21  
1036: 42 13 30  0   41 12 29  0             282495.0968   0.0312  0.050   0.0313 0.21  
1037: 42 13 30  0   41 13 29  0             282495.0968   0.0312  0.050   0.0313 0.29  
1038: 41 13 28  0   40 14 27  0             282499.9378   0.0215  0.050   0.0216 0.21  
1039: 41 13 28  0   40 13 27  0             282499.9378   0.0215  0.050   0.0216 0.29  
1040: 41 14 28  0   40 13 27  0             282499.9378   0.0215  0.050   0.0216 0.21  
1041: 41 14 28  0   40 14 27  0             282499.9378   0.0215  0.050   0.0216 0.29  
1042: 40 14 26  0   39 14 25  0             282507.6383   0.0531  0.050   0.0531 0.30  
1043: 40 15 26  0   39 14 25  0             282507.6383   0.0531  0.050   0.0531 0.20  
1044: 40 15 26  0   39 15 25  0             282507.6383   0.0531  0.050   0.0531 0.30  
1045: 40 14 26  0   39 15 25  0             282507.6383   0.0531  0.050   0.0531 0.20  
1046: 39 15 24  0   38 16 23  0             282519.5309  -0.0355  0.050  -0.0356 0.20  
1047: 39 15 24  0   38 15 23  0             282519.5309  -0.0355  0.050  -0.0356 0.30  
1048: 39 16 24  0   38 16 23  0             282519.5309  -0.0355  0.050  -0.0356 0.30  
1049: 39 16 24  0   38 15 23  0             282519.5309  -0.0355  0.050  -0.0356 0.20  
1050: 38 16 22  0   37 16 21  0             282538.3374   0.0206  0.050   0.0206 0.30  
1051: 38 16 22  0   37 17 21  0             282538.3374   0.0206  0.050   0.0206 0.20  
1052: 38 17 22  0   37 16 21  0             282538.3374   0.0206  0.050   0.0206 0.20  
1053: 38 17 22  0   37 17 21  0             282538.3374   0.0206  0.050   0.0206 0.30  
1054: 37 18 20  0   36 18 19  0             282568.0438  -0.0278  0.050  -0.0279 0.30  
1055: 37 17 20  0   36 18 19  0             282568.0438  -0.0278  0.050  -0.0279 0.20  
1056: 37 18 20  0   36 17 19  0             282568.0438  -0.0278  0.050  -0.0279 0.20  
1057: 37 17 20  0   36 17 19  0             282568.0438  -0.0278  0.050  -0.0279 0.30  
1058: 36 18 18  0   35 18 17  0             282616.5763   0.0139  0.050   0.0140 0.31  
1059: 36 19 18  0   35 18 17  0             282616.5763   0.0139  0.050   0.0140 0.19  
1060: 36 18 18  0   35 19 17  0             282616.5763   0.0139  0.050   0.0140 0.19  
1061: 36 19 18  0   35 19 17  0             282616.5763   0.0139  0.050   0.0140 0.31  
1062: 35 19 16  0   34 19 15  0             282698.9594   0.0105  0.050   0.0106 0.31  
1063: 35 20 16  0   34 19 15  0             282698.9594   0.0105  0.050   0.0106 0.19  
1064: 35 19 16  0   34 20 15  0             282698.9594   0.0106  0.050   0.0106 0.19  
1065: 35 20 16  0   34 20 15  0             282698.9594   0.0106  0.050   0.0106 0.31  
1066: 34 20 14  0   33 20 13  0             282847.9190  -0.0496  0.050  -0.0413 0.32  
1067: 34 21 14  0   33 20 13  0             282847.9190  -0.0513  0.050  -0.0413 0.18  
1068: 34 20 14  0   33 21 13  0             282847.9190  -0.0311  0.050  -0.0413 0.18  
1069: 34 21 14  0   33 21 13  0             282847.9190  -0.0328  0.050  -0.0413 0.32  
1070: 55  0 55  0   54  0 54  0             287667.7491   0.0269  0.050   0.0269 0.29  
1071: 55  0 55  0   54  1 54  0             287667.7491   0.0269  0.050   0.0269 0.21  
1072: 55  1 55  0   54  0 54  0             287667.7491   0.0269  0.050   0.0269 0.21  
1073: 55  1 55  0   54  1 54  0             287667.7491   0.0269  0.050   0.0269 0.29  
1074: 54  1 53  0   53  1 52  0             287668.8190  -0.0696  0.050  -0.0697 0.29  
1075: 54  1 53  0   53  2 52  0             287668.8190  -0.0696  0.050  -0.0697 0.21  
1076: 54  2 53  0   53  1 52  0             287668.8190  -0.0696  0.050  -0.0697 0.21  
1077: 54  2 53  0   53  2 52  0             287668.8190  -0.0696  0.050  -0.0697 0.29  
1078: 51  4 47  0   50  4 46  0             287670.0915  -0.1727  0.050   0.0644 0.04  
1079: 51  4 47  0   50  5 46  0             287670.0915  -0.1727  0.050   0.0644 0.03  
1080: 51  5 47  0   50  4 46  0             287670.0915  -0.1727  0.050   0.0644 0.03  
1081: 51  5 47  0   50  5 46  0             287670.0915  -0.1727  0.050   0.0644 0.04  
1082: 50  5 45  0   49  5 44  0             287670.0915  -0.1451  0.050   0.0644 0.04  
1083: 50  5 45  0   49  6 44  0             287670.0915  -0.1451  0.050   0.0644 0.03  
1084: 50  6 45  0   49  5 44  0             287670.0915  -0.1451  0.050   0.0644 0.03  
1085: 46  9 37  0   45  9 36  0             287670.0915  -0.0569  0.050   0.0644 0.04  
1086: 46  9 37  0   45 10 36  0             287670.0915  -0.0569  0.050   0.0644 0.03  
1087: 46 10 37  0   45 10 36  0             287670.0915  -0.0569  0.050   0.0644 0.04  
1088: 52  3 49  0   51  4 48  0             287670.0915  -0.0052  0.050   0.0644 0.03  
1089: 52  4 49  0   51  3 48  0             287670.0915  -0.0052  0.050   0.0644 0.03  
1090: 49  6 43  0   48  6 42  0             287670.0915  -0.0070  0.050   0.0644 0.04  
1091: 49  6 43  0   48  7 42  0             287670.0915  -0.0070  0.050   0.0644 0.03  
1092: 49  7 43  0   48  6 42  0             287670.0915  -0.0070  0.050   0.0644 0.03  
1093: 49  7 43  0   48  7 42  0             287670.0915  -0.0070  0.050   0.0644 0.04  
1094: 48  7 41  0   47  7 40  0             287670.0915   0.1408  0.050   0.0644 0.04  
1095: 48  7 41  0   47  8 40  0             287670.0915   0.1408  0.050   0.0644 0.03  
1096: 48  8 41  0   47  7 40  0             287670.0915   0.1408  0.050   0.0644 0.03  
1097: 48  8 41  0   47  8 40  0             287670.0915   0.1408  0.050   0.0644 0.04  
1098: 47  8 39  0   46  8 38  0             287670.0915   0.1759  0.050   0.0644 0.04  
1099: 47  8 39  0   46  9 38  0             287670.0915   0.1759  0.050   0.0644 0.03  
1100: 47  9 39  0   46  8 38  0             287670.0915   0.1759  0.050   0.0644 0.03  
1101: 47  9 39  0   46  9 38  0             287670.0915   0.1759  0.050   0.0644 0.04  
1102: 53  2 51  0   52  2 50  0             287670.0915   0.4313  0.050   0.0644 0.05  
1103: 53  2 51  0   52  3 50  0             287670.0915   0.4313  0.050   0.0644 0.03  
1104: 53  3 51  0   52  2 50  0             287670.0915   0.4313  0.050   0.0644 0.03  
1105: 53  3 51  0   52  3 50  0             287670.0915   0.4313  0.050   0.0644 0.05  
1106: 44 11 33  0   43 11 32  0             287672.2941  -0.0052  0.050  -0.0053 0.29  
1107: 44 11 33  0   43 12 32  0             287672.2941  -0.0052  0.050  -0.0053 0.21  
1108: 44 12 33  0   43 11 32  0             287672.2941  -0.0052  0.050  -0.0053 0.21  
1109: 44 12 33  0   43 12 32  0             287672.2941  -0.0052  0.050  -0.0053 0.29  
1110: 43 12 31  0   42 12 30  0             287674.8553  -0.0181  0.050  -0.0181 0.29  
1111: 43 12 31  0   42 13 30  0             287674.8553  -0.0181  0.050  -0.0181 0.21  
1112: 43 13 31  0   42 12 30  0             287674.8553  -0.0181  0.050  -0.0181 0.21  
1113: 43 13 31  0   42 13 30  0             287674.8553  -0.0181  0.050  -0.0181 0.29  
1114: 42 13 29  0   41 13 28  0             287679.1952   0.0688  0.050   0.0689 0.29  
1115: 42 13 29  0   41 14 28  0             287679.1952   0.0688  0.050   0.0689 0.21  
1116: 42 14 29  0   41 13 28  0             287679.1952   0.0688  0.050   0.0689 0.21  
1117: 42 14 29  0   41 14 28  0             287679.1952   0.0688  0.050   0.0689 0.29  
1118: 41 14 27  0   40 14 26  0             287685.8225  -0.0609  0.050  -0.0609 0.30  
1119: 41 14 27  0   40 15 26  0             287685.8225  -0.0609  0.050  -0.0609 0.20  
1120: 41 15 27  0   40 14 26  0             287685.8225  -0.0609  0.050  -0.0609 0.20  
1121: 41 15 27  0   40 15 26  0             287685.8225  -0.0609  0.050  -0.0609 0.30  
1122: 40 15 25  0   39 15 24  0             287696.3592  -0.0643  0.050  -0.0643 0.30  
1123: 40 15 25  0   39 16 24  0             287696.3592  -0.0643  0.050  -0.0643 0.20  
1124: 40 16 25  0   39 15 24  0             287696.3592  -0.0643  0.050  -0.0643 0.20  
1125: 40 16 25  0   39 16 24  0             287696.3592  -0.0643  0.050  -0.0643 0.30  
1126: 39 17 23  0   38 17 22  0             287712.8901   0.0845  0.050   0.0845 0.30  
1127: 39 17 23  0   38 16 22  0             287712.8901   0.0845  0.050   0.0845 0.20  
1128: 39 16 23  0   38 17 22  0             287712.8901   0.0845  0.050   0.0845 0.20  
1129: 39 16 23  0   38 16 22  0             287712.8901   0.0845  0.050   0.0845 0.30  
1130: 38 17 21  0   37 17 20  0             287738.4623  -0.0325  0.050  -0.0326 0.30  
1131: 38 17 21  0   37 18 20  0             287738.4623  -0.0325  0.050  -0.0326 0.20  
1132: 38 18 21  0   37 17 20  0             287738.4623  -0.0325  0.050  -0.0326 0.20  
1133: 38 18 21  0   37 18 20  0             287738.4623  -0.0325  0.050  -0.0326 0.30  
1134: 37 18 19  0   36 18 18  0             287779.6102  -0.0224  0.050  -0.0224 0.30  
1135: 37 18 19  0   36 19 18  0             287779.6102  -0.0224  0.050  -0.0224 0.20  
1136: 37 19 19  0   36 18 18  0             287779.6102  -0.0224  0.050  -0.0224 0.20  
1137: 37 19 19  0   36 19 18  0             287779.6102  -0.0224  0.050  -0.0224 0.30  
1138: 36 19 17  0   35 20 16  0             287847.8184  -0.0024  0.050  -0.0025 0.19  
1139: 36 19 17  0   35 19 16  0             287847.8184  -0.0024  0.050  -0.0025 0.31  
1140: 36 20 17  0   35 20 16  0             287847.8184  -0.0024  0.050  -0.0025 0.31  
1141: 36 20 17  0   35 19 16  0             287847.8184  -0.0024  0.050  -0.0025 0.19  
1142: 56  0 56  0   55  0 55  0             292848.8388  -0.0319  0.050  -0.0319 0.29  
1143: 56  1 56  0   55  1 55  0             292848.8388  -0.0319  0.050  -0.0319 0.29  
1144: 56  1 56  0   55  0 55  0             292848.8388  -0.0319  0.050  -0.0319 0.21  
1145: 56  0 56  0   55  1 55  0             292848.8388  -0.0319  0.050  -0.0319 0.21  
1146: 52  4 48  0   51  4 47  0             292851.0308  -0.2954  0.050   0.0205 0.04  
1147: 52  4 48  0   51  5 47  0             292851.0308  -0.2954  0.050   0.0205 0.03  
1148: 52  5 48  0   51  4 47  0             292851.0308  -0.2954  0.050   0.0205 0.03  
1149: 52  5 48  0   51  5 47  0             292851.0308  -0.2954  0.050   0.0205 0.04  
1150: 51  5 46  0   50  5 45  0             292851.0308  -0.2177  0.050   0.0205 0.03  
1151: 51  6 46  0   50  5 45  0             292851.0308  -0.2177  0.050   0.0205 0.02  
1152: 51  6 46  0   50  6 45  0             292851.0308  -0.2177  0.050   0.0205 0.03  
1153: 46 10 36  0   45 10 35  0             292851.0308  -0.2373  0.050   0.0205 0.03  
1154: 46 10 36  0   45 11 35  0             292851.0308  -0.2373  0.050   0.0205 0.02  
1155: 46 11 36  0   45 10 35  0             292851.0308  -0.2373  0.050   0.0205 0.02  
1156: 46 11 36  0   45 11 35  0             292851.0308  -0.2373  0.050   0.0205 0.03  
1157: 53  3 50  0   52  3 49  0             292851.0308  -0.1651  0.050   0.0205 0.04  
1158: 53  3 50  0   52  4 49  0             292851.0308  -0.1651  0.050   0.0205 0.03  
1159: 53  4 50  0   52  3 49  0             292851.0308  -0.1651  0.050   0.0205 0.03  
1160: 53  4 50  0   52  4 49  0             292851.0308  -0.1651  0.050   0.0205 0.04  
1161: 50  6 44  0   49  6 43  0             292851.0308  -0.0144  0.050   0.0205 0.03  
1162: 50  6 44  0   49  7 43  0             292851.0308  -0.0144  0.050   0.0205 0.02  
1163: 50  7 44  0   49  6 43  0             292851.0308  -0.0144  0.050   0.0205 0.02  
1164: 50  7 44  0   49  7 43  0             292851.0308  -0.0144  0.050   0.0205 0.03  
1165: 54  2 52  0   53  2 51  0             292851.0308   0.2452  0.050   0.0205 0.04  
1166: 54  2 52  0   53  3 51  0             292851.0308   0.2452  0.050   0.0205 0.03  
1167: 54  3 52  0   53  2 51  0             292851.0308   0.2452  0.050   0.0205 0.03  
1168: 54  3 52  0   53  3 51  0             292851.0308   0.2452  0.050   0.0205 0.04  
1169: 49  7 42  0   48  7 41  0             292851.0308   0.2180  0.050   0.0205 0.03  
1170: 49  7 42  0   48  8 41  0             292851.0308   0.2180  0.050   0.0205 0.02  
1171: 49  8 42  0   48  7 41  0             292851.0308   0.2180  0.050   0.0205 0.02  
1172: 49  8 42  0   48  8 41  0             292851.0308   0.2180  0.050   0.0205 0.03  
1173: 47  9 38  0   46  9 37  0             292851.0308   0.2736  0.050   0.0205 0.03  
1174: 47  9 38  0   46 10 37  0             292851.0308   0.2736  0.050   0.0205 0.02  
1175: 47 10 38  0   46  9 37  0             292851.0308   0.2736  0.050   0.0205 0.02  
1176: 47 10 38  0   46 10 37  0             292851.0308   0.2736  0.050   0.0205 0.03  
1177: 48  8 40  0   47  8 39  0             292851.0308   0.3626  0.050   0.0205 0.03  
1178: 48  8 40  0   47  9 39  0             292851.0308   0.3626  0.050   0.0205 0.02  
1179: 48  9 40  0   47  8 39  0             292851.0308   0.3626  0.050   0.0205 0.02  
1180: 48  9 40  0   47  9 39  0             292851.0308   0.3626  0.050   0.0205 0.03  
1181: 43 13 30  0   42 13 29  0             292858.4210   0.0508  0.050   0.0509 0.29  
1182: 43 13 30  0   42 14 29  0             292858.4210   0.0508  0.050   0.0509 0.21  
1183: 43 14 30  0   42 13 29  0             292858.4210   0.0508  0.050   0.0509 0.21  
1184: 43 14 30  0   42 14 29  0             292858.4210   0.0508  0.050   0.0509 0.29  
1185: 42 14 28  0   41 14 27  0             292864.2882  -0.0324  0.050  -0.0325 0.30  
1186: 42 14 28  0   41 15 27  0             292864.2882  -0.0324  0.050  -0.0325 0.20  
1187: 42 15 28  0   41 14 27  0             292864.2882  -0.0324  0.050  -0.0325 0.20  
1188: 42 15 28  0   41 15 27  0             292864.2882  -0.0324  0.050  -0.0325 0.30  
1189: 41 15 26  0   40 15 25  0             292873.5628  -0.0471  0.050  -0.0472 0.30  
1190: 41 16 26  0   40 16 25  0             292873.5628  -0.0471  0.050  -0.0472 0.30  
1191: 41 16 26  0   40 15 25  0             292873.5628  -0.0471  0.050  -0.0472 0.20  
1192: 41 15 26  0   40 16 25  0             292873.5628  -0.0471  0.050  -0.0472 0.20  
1193: 39 18 22  0   38 18 21  0             292910.3667   0.0692  0.050   0.0693 0.30  
1194: 39 18 22  0   38 17 21  0             292910.3667   0.0692  0.050   0.0693 0.20  
1195: 39 17 22  0   38 18 21  0             292910.3667   0.0692  0.050   0.0693 0.20  
1196: 39 17 22  0   38 17 21  0             292910.3667   0.0692  0.050   0.0693 0.30  
1197: 38 19 20  0   37 19 19  0             292945.4973  -0.0113  0.050  -0.0113 0.30  
1198: 38 19 20  0   37 18 19  0             292945.4973  -0.0113  0.050  -0.0113 0.20  
1199: 38 18 20  0   37 19 19  0             292945.4973  -0.0113  0.050  -0.0113 0.20  
1200: 38 18 20  0   37 18 19  0             292945.4973  -0.0113  0.050  -0.0113 0.30  
1201: 35 21 14  0   34 21 13  0             293274.7145   0.0293  0.050   0.0477 0.32  
1202: 35 22 14  0   34 21 13  0             293274.7145   0.0253  0.050   0.0477 0.18  
1203: 35 22 14  0   34 22 13  0             293274.7145   0.0660  0.050   0.0477 0.32  
1204: 35 21 14  0   34 22 13  0             293274.7145   0.0700  0.050   0.0477 0.18  
1205: 53  4 49  0   52  4 48  0             298032.1319  -0.1478  0.050  -0.0748 0.10  
1206: 53  4 49  0   52  5 48  0             298032.1319  -0.1478  0.050  -0.0748 0.07  
1207: 53  5 49  0   52  4 48  0             298032.1319  -0.1478  0.050  -0.0748 0.07  
1208: 53  5 49  0   52  5 48  0             298032.1319  -0.1478  0.050  -0.0748 0.10  
1209: 54  3 51  0   53  3 50  0             298032.1319  -0.0545  0.050  -0.0748 0.10  
1210: 54  3 51  0   53  4 50  0             298032.1319  -0.0545  0.050  -0.0748 0.07  
1211: 54  4 51  0   53  3 50  0             298032.1319  -0.0545  0.050  -0.0748 0.07  
1212: 54  4 51  0   53  4 50  0             298032.1319  -0.0545  0.050  -0.0748 0.10  
1213: 52  5 47  0   51  5 46  0             298032.1319  -0.0207  0.050  -0.0748 0.09  
1214: 52  5 47  0   51  6 46  0             298032.1319  -0.0207  0.050  -0.0748 0.07  
1215: 52  6 47  0   51  5 46  0             298032.1319  -0.0207  0.050  -0.0748 0.07  
1216: 52  6 47  0   51  6 46  0             298032.1319  -0.0207  0.050  -0.0748 0.09  
1217: 45 12 33  0   44 12 32  0             298034.3762  -0.0230  0.050  -0.0230 0.29  
1218: 45 12 33  0   44 13 32  0             298034.3762  -0.0230  0.050  -0.0230 0.21  
1219: 45 13 33  0   44 12 32  0             298034.3762  -0.0230  0.050  -0.0230 0.21  
1220: 45 13 33  0   44 13 32  0             298034.3762  -0.0230  0.050  -0.0230 0.29  
1221: 44 13 31  0   43 13 30  0             298037.5430  -0.0830  0.050  -0.0830 0.29  
1222: 44 13 31  0   43 14 30  0             298037.5430  -0.0830  0.050  -0.0830 0.21  
1223: 44 14 31  0   43 13 30  0             298037.5430  -0.0830  0.050  -0.0830 0.21  
1224: 44 14 31  0   43 14 30  0             298037.5430  -0.0830  0.050  -0.0830 0.29  
1225: 43 14 29  0   42 14 28  0             298042.7603  -0.0974  0.050  -0.0975 0.30  
1226: 43 14 29  0   42 15 28  0             298042.7603  -0.0974  0.050  -0.0975 0.20  
1227: 43 15 29  0   42 14 28  0             298042.7603  -0.0974  0.050  -0.0975 0.20  
1228: 43 15 29  0   42 15 28  0             298042.7603  -0.0974  0.050  -0.0975 0.30  
1229: 42 15 27  0   41 15 26  0             298051.0386  -0.0141  0.050  -0.0141 0.30  
1230: 42 15 27  0   41 16 26  0             298051.0386  -0.0141  0.050  -0.0141 0.20  
1231: 42 16 27  0   41 15 26  0             298051.0386  -0.0141  0.050  -0.0141 0.20  
1232: 42 16 27  0   41 16 26  0             298051.0386  -0.0141  0.050  -0.0141 0.30  
1233: 41 16 25  0   40 16 24  0             298063.6357  -0.0613  0.050  -0.0614 0.30  
1234: 41 16 25  0   40 17 24  0             298063.6357  -0.0613  0.050  -0.0614 0.20  
1235: 41 17 25  0   40 16 24  0             298063.6357  -0.0613  0.050  -0.0614 0.20  
1236: 41 17 25  0   40 17 24  0             298063.6357  -0.0613  0.050  -0.0614 0.30  
1237: 40 17 23  0   39 17 22  0             298083.1618  -0.0244  0.050  -0.0244 0.30  
1238: 40 17 23  0   39 18 22  0             298083.1618  -0.0244  0.050  -0.0244 0.20  
1239: 40 18 23  0   39 17 22  0             298083.1618  -0.0244  0.050  -0.0244 0.20  
1240: 40 18 23  0   39 18 22  0             298083.1618  -0.0244  0.050  -0.0244 0.30  
1241: 39 18 21  0   38 18 20  0             298113.4933  -0.0612  0.050  -0.0612 0.30  
1242: 39 18 21  0   38 19 20  0             298113.4933  -0.0612  0.050  -0.0612 0.20  
1243: 39 19 21  0   38 18 20  0             298113.4933  -0.0612  0.050  -0.0612 0.20  
1244: 39 19 21  0   38 19 20  0             298113.4933  -0.0612  0.050  -0.0612 0.30  
1245: 38 19 19  0   37 19 18  0             298161.9163  -0.0434  0.050  -0.0435 0.31  
1246: 38 20 19  0   37 20 18  0             298161.9163  -0.0434  0.050  -0.0435 0.31  
1247: 38 20 19  0   37 19 18  0             298161.9163  -0.0434  0.050  -0.0435 0.19  
1248: 38 19 19  0   37 20 18  0             298161.9163  -0.0434  0.050  -0.0435 0.19  
1249: 37 20 17  0   36 21 16  0             298241.9113  -0.0409  0.050  -0.0409 0.19  
1250: 37 20 17  0   36 20 16  0             298241.9113  -0.0409  0.050  -0.0409 0.31  
1251: 37 21 17  0   36 21 16  0             298241.9113  -0.0409  0.050  -0.0409 0.31  
1252: 37 21 17  0   36 20 16  0             298241.9113  -0.0409  0.050  -0.0409 0.19  
1253: 36 22 15  0   35 21 14  0             298381.4851   0.0159  0.050   0.0181 0.18  
1254: 36 21 15  0   35 22 14  0             298381.4851   0.0203  0.050   0.0181 0.18  
1255: 36 22 15  0   35 22 14  0             298381.4851   0.0199  0.050   0.0181 0.32  
1256: 36 21 15  0   35 21 14  0             298381.4851   0.0163  0.050   0.0181 0.32  
1257: 35 23 13  0   34 22 12  0             298645.6526  -0.3499  0.050   0.0787 0.18  
1258: 35 22 13  0   34 22 12  0             298645.6526  -0.2628  0.050   0.0787 0.32  
1259: 35 23 13  0   34 23 12  0             298645.6526   0.4202  0.050   0.0787 0.32  
1260: 35 22 13  0   34 23 12  0             298645.6526   0.5073  0.050   0.0787 0.18  
1261: 50  8 42  0   49  8 41  0             303211.7909  -0.0760  0.050  -0.0075 0.10  
1262: 50  8 42  0   49  9 41  0             303211.7909  -0.0760  0.050  -0.0075 0.07  
1263: 50  9 42  0   49  8 41  0             303211.7909  -0.0760  0.050  -0.0075 0.07  
1264: 50  9 42  0   49  9 41  0             303211.7909  -0.0760  0.050  -0.0075 0.10  
1265: 48 10 38  0   47 10 37  0             303211.7909  -0.0507  0.050  -0.0075 0.09  
1266: 48 10 38  0   47 11 37  0             303211.7909  -0.0507  0.050  -0.0075 0.07  
1267: 48 11 38  0   47 10 37  0             303211.7909  -0.0507  0.050  -0.0075 0.07  
1268: 48 11 38  0   47 11 37  0             303211.7909  -0.0507  0.050  -0.0075 0.09  
1269: 49  9 40  0   48  9 39  0             303211.7909   0.1051  0.050  -0.0075 0.10  
1270: 49  9 40  0   48 10 39  0             303211.7909   0.1051  0.050  -0.0075 0.07  
1271: 49 10 40  0   48  9 39  0             303211.7909   0.1051  0.050  -0.0075 0.07  
1272: 49 10 40  0   48 10 39  0             303211.7909   0.1051  0.050  -0.0075 0.10  
1273: 45 13 32  0   44 13 31  0             303216.9393   0.0634  0.050   0.0635 0.29  
1274: 45 13 32  0   44 14 31  0             303216.9393   0.0634  0.050   0.0635 0.21  
1275: 45 14 32  0   44 13 31  0             303216.9393   0.0634  0.050   0.0635 0.21  
1276: 45 14 32  0   44 14 31  0             303216.9393   0.0634  0.050   0.0635 0.29  
1277: 44 14 30  0   43 14 29  0             303221.3680  -0.0945  0.050  -0.0946 0.29  
1278: 44 14 30  0   43 15 29  0             303221.3680  -0.0945  0.050  -0.0946 0.21  
1279: 44 15 30  0   43 14 29  0             303221.3680  -0.0945  0.050  -0.0946 0.21  
1280: 44 15 30  0   43 15 29  0             303221.3680  -0.0945  0.050  -0.0946 0.29  
1281: 43 15 28  0   42 16 27  0             303228.6430  -0.0494  0.050  -0.0495 0.20  
1282: 43 16 28  0   42 15 27  0             303228.6430  -0.0494  0.050  -0.0495 0.20  
1283: 43 16 28  0   42 16 27  0             303228.6430  -0.0494  0.050  -0.0495 0.30  
1284: 43 15 28  0   42 15 27  0             303228.6430  -0.0494  0.050  -0.0495 0.30  
1285: 42 16 26  0   41 16 25  0             303239.8773   0.0338  0.050   0.0338 0.30  
1286: 42 17 26  0   41 17 25  0             303239.8773   0.0338  0.050   0.0338 0.30  
1287: 42 17 26  0   41 16 25  0             303239.8773   0.0338  0.050   0.0338 0.20  
1288: 42 16 26  0   41 17 25  0             303239.8773   0.0338  0.050   0.0338 0.20  
1289: 41 17 24  0   40 18 23  0             303256.9259  -0.0100  0.050  -0.0101 0.20  
1290: 41 17 24  0   40 17 23  0             303256.9259  -0.0100  0.050  -0.0101 0.30  
1291: 41 18 24  0   40 18 23  0             303256.9259  -0.0100  0.050  -0.0101 0.30  
1292: 41 18 24  0   40 17 23  0             303256.9259  -0.0100  0.050  -0.0101 0.20  
1293: 40 18 22  0   39 18 21  0             303283.2881  -0.0095  0.050  -0.0095 0.30  
1294: 40 18 22  0   39 19 21  0             303283.2881  -0.0095  0.050  -0.0095 0.20  
1295: 40 19 22  0   39 18 21  0             303283.2881  -0.0095  0.050  -0.0095 0.20  
1296: 40 19 22  0   39 19 21  0             303283.2881  -0.0095  0.050  -0.0095 0.30  
1297: 39 20 20  0   38 20 19  0             303324.6371  -0.0388  0.050  -0.0388 0.30  
1298: 39 20 20  0   38 19 19  0             303324.6371  -0.0388  0.050  -0.0388 0.20  
1299: 39 19 20  0   38 20 19  0             303324.6371  -0.0388  0.050  -0.0388 0.20  
1300: 39 19 20  0   38 19 19  0             303324.6371  -0.0388  0.050  -0.0388 0.30  
1301: 36 22 14  0   35 22 13  0             303709.6539  -0.0156  0.050   0.0233 0.32  
1302: 36 23 14  0   35 22 13  0             303709.6539  -0.0247  0.050   0.0233 0.18  
1303: 36 23 14  0   35 23 13  0             303709.6539   0.0623  0.050   0.0233 0.32  
1304: 36 22 14  0   35 23 13  0             303709.6539   0.0714  0.050   0.0233 0.18  
1305: 55  4 51  0   54  4 50  0             308393.7696  -0.0834  0.050   0.0702 0.06  
1306: 55  4 51  0   54  5 50  0             308393.7696  -0.0834  0.050   0.0702 0.05  
1307: 55  5 51  0   54  4 50  0             308393.7696  -0.0834  0.050   0.0702 0.05  
1308: 55  5 51  0   54  5 50  0             308393.7696  -0.0834  0.050   0.0702 0.06  
1309: 56  3 53  0   55  3 52  0             308393.7696  -0.0631  0.050   0.0702 0.07  
1310: 56  3 53  0   55  4 52  0             308393.7696  -0.0631  0.050   0.0702 0.05  
1311: 56  4 53  0   55  4 52  0             308393.7696  -0.0631  0.050   0.0702 0.07  
1312: 47 12 35  0   46 12 34  0             308393.7696   0.0396  0.050   0.0702 0.05  
1313: 47 12 35  0   46 13 34  0             308393.7696   0.0396  0.050   0.0702 0.04  
1314: 47 13 35  0   46 13 34  0             308393.7696   0.0396  0.050   0.0702 0.05  
1315: 54  5 49  0   53  5 48  0             308393.7696   0.1407  0.050   0.0702 0.06  
1316: 54  5 49  0   53  6 48  0             308393.7696   0.1407  0.050   0.0702 0.05  
1317: 54  6 49  0   53  5 48  0             308393.7696   0.1407  0.050   0.0702 0.05  
1318: 54  6 49  0   53  6 48  0             308393.7696   0.1407  0.050   0.0702 0.06  
1319: 57  2 55  0   56  2 54  0             308393.7696   0.2696  0.050   0.0702 0.07  
1320: 57  2 55  0   56  3 54  0             308393.7696   0.2696  0.050   0.0702 0.05  
1321: 57  3 55  0   56  2 54  0             308393.7696   0.2696  0.050   0.0702 0.05  
1322: 57  3 55  0   56  3 54  0             308393.7696   0.2696  0.050   0.0702 0.07  
1323: 46 13 33  0   45 13 32  0             308396.0492  -0.0545  0.050  -0.0545 0.29  
1324: 46 13 33  0   45 14 32  0             308396.0492  -0.0545  0.050  -0.0545 0.21  
1325: 46 14 33  0   45 13 32  0             308396.0492  -0.0545  0.050  -0.0545 0.21  
1326: 46 14 33  0   45 14 32  0             308396.0492  -0.0545  0.050  -0.0545 0.29  
1327: 45 14 31  0   44 14 30  0             308400.0762  -0.0318  0.050  -0.0318 0.29  
1328: 45 14 31  0   44 15 30  0             308400.0762  -0.0318  0.050  -0.0318 0.21  
1329: 45 15 31  0   44 14 30  0             308400.0762  -0.0318  0.050  -0.0318 0.21  
1330: 45 15 31  0   44 15 30  0             308400.0762  -0.0318  0.050  -0.0318 0.29  
1331: 44 15 29  0   43 15 28  0             308406.4619  -0.0188  0.050  -0.0188 0.30  
1332: 44 15 29  0   43 16 28  0             308406.4619  -0.0188  0.050  -0.0188 0.20  
1333: 44 16 29  0   43 15 28  0             308406.4619  -0.0188  0.050  -0.0188 0.20  
1334: 44 16 29  0   43 16 28  0             308406.4619  -0.0188  0.050  -0.0188 0.30  
1335: 43 16 27  0   42 16 26  0             308416.2634  -0.0653  0.050  -0.0653 0.30  
1336: 43 16 27  0   42 17 26  0             308416.2634  -0.0653  0.050  -0.0653 0.20  
1337: 43 17 27  0   42 16 26  0             308416.2634  -0.0653  0.050  -0.0653 0.20  
1338: 43 17 27  0   42 17 26  0             308416.2634  -0.0653  0.050  -0.0653 0.30  
1339: 40 19 21  0   39 19 20  0             308490.0155  -0.0149  0.050  -0.0150 0.30  
1340: 40 19 21  0   39 20 20  0             308490.0155  -0.0149  0.050  -0.0150 0.20  
1341: 40 20 21  0   39 19 20  0             308490.0155  -0.0149  0.050  -0.0150 0.20  
1342: 40 20 21  0   39 20 20  0             308490.0155  -0.0149  0.050  -0.0150 0.30  
1343: 60  0 60  0   59  0 59  0             313572.2323  -0.1214  0.050   0.0025 0.10  
1344: 60  0 60  0   59  1 59  0             313572.2323  -0.1214  0.050   0.0025 0.07  
1345: 60  1 60  0   59  0 59  0             313572.2323  -0.1214  0.050   0.0025 0.07  
1346: 60  1 60  0   59  1 59  0             313572.2323  -0.1214  0.050   0.0025 0.10  
1347: 49 11 38  0   48 11 37  0             313572.2323  -0.0905  0.050   0.0025 0.07  
1348: 49 12 38  0   48 11 37  0             313572.2323  -0.0905  0.050   0.0025 0.05  
1349: 51  9 42  0   50  9 41  0             313572.2323   0.0247  0.050   0.0025 0.08  
1350: 51  9 42  0   50 10 41  0             313572.2323   0.0247  0.050   0.0025 0.06  
1351: 51 10 42  0   50  9 41  0             313572.2323   0.0247  0.050   0.0025 0.06  
1352: 51 10 42  0   50 10 41  0             313572.2323   0.0247  0.050   0.0025 0.08  
1353: 50 10 40  0   49 10 39  0             313572.2323   0.1922  0.050   0.0025 0.08  
1354: 50 10 40  0   49 11 39  0             313572.2323   0.1922  0.050   0.0025 0.05  
1355: 50 11 40  0   49 10 39  0             313572.2323   0.1922  0.050   0.0025 0.05  
1356: 50 11 40  0   49 11 39  0             313572.2323   0.1922  0.050   0.0025 0.08  
1357: 59  1 58  0   58  2 57  0             313573.4266  -0.0596  0.050   0.0238 0.17  
1358: 59  2 58  0   58  1 57  0             313573.4266  -0.0596  0.050   0.0238 0.17  
1359: 59  2 58  0   58  2 57  0             313573.4266  -0.0596  0.050   0.0238 0.22  
1360: 48 12 36  0   47 12 35  0             313573.4266   0.1276  0.050   0.0238 0.16  
1361: 48 12 36  0   47 13 35  0             313573.4266   0.1276  0.050   0.0238 0.12  
1362: 48 13 36  0   47 13 35  0             313573.4266   0.1276  0.050   0.0238 0.16  
1363: 57  3 54  0   56  3 53  0             313574.3443  -0.1402  0.050   0.0212 0.08  
1364: 57  3 54  0   56  4 53  0             313574.3443  -0.1402  0.050   0.0212 0.06  
1365: 57  4 54  0   56  4 53  0             313574.3443  -0.1402  0.050   0.0212 0.08  
1366: 56  4 52  0   55  4 51  0             313574.3443  -0.1245  0.050   0.0212 0.08  
1367: 56  4 52  0   55  5 51  0             313574.3443  -0.1245  0.050   0.0212 0.06  
1368: 56  5 52  0   55  4 51  0             313574.3443  -0.1245  0.050   0.0212 0.06  
1369: 56  5 52  0   55  5 51  0             313574.3443  -0.1245  0.050   0.0212 0.08  
1370: 58  2 56  0   57  2 55  0             313574.3443   0.1668  0.050   0.0212 0.08  
1371: 58  2 56  0   57  3 55  0             313574.3443   0.1668  0.050   0.0212 0.06  
1372: 58  3 56  0   57  2 55  0             313574.3443   0.1668  0.050   0.0212 0.06  
1373: 58  3 56  0   57  3 55  0             313574.3443   0.1668  0.050   0.0212 0.08  
1374: 55  5 50  0   54  5 49  0             313574.3443   0.1475  0.050   0.0212 0.07  
1375: 55  5 50  0   54  6 49  0             313574.3443   0.1475  0.050   0.0212 0.05  
1376: 55  6 50  0   54  5 49  0             313574.3443   0.1475  0.050   0.0212 0.05  
1377: 55  6 50  0   54  6 49  0             313574.3443   0.1475  0.050   0.0212 0.07  
1378: 42 18 24  0   41 19 23  0             313626.6002   0.0720  0.050   0.0721 0.20  
1379: 42 18 24  0   41 18 23  0             313626.6002   0.0720  0.050   0.0721 0.30  
1380: 42 19 24  0   41 19 23  0             313626.6002   0.0720  0.050   0.0721 0.30  
1381: 42 19 24  0   41 18 23  0             313626.6002   0.0720  0.050   0.0721 0.20  
1382: 52  9 43  0   51  9 42  0             318752.0737  -0.2345  0.050  -0.0528 0.10  
1383: 52  9 43  0   51 10 42  0             318752.0737  -0.2345  0.050  -0.0528 0.07  
1384: 52 10 43  0   51  9 42  0             318752.0737  -0.2345  0.050  -0.0528 0.07  
1385: 52 10 43  0   51 10 42  0             318752.0737  -0.2345  0.050  -0.0528 0.10  
1386: 50 11 39  0   49 11 38  0             318752.0737  -0.0020  0.050  -0.0528 0.09  
1387: 50 11 39  0   49 12 38  0             318752.0737  -0.0020  0.050  -0.0528 0.07  
1388: 50 12 39  0   49 11 38  0             318752.0737  -0.0020  0.050  -0.0528 0.07  
1389: 50 12 39  0   49 12 38  0             318752.0737  -0.0020  0.050  -0.0528 0.09  
1390: 51 10 41  0   50 10 40  0             318752.0737   0.0847  0.050  -0.0528 0.10  
1391: 51 10 41  0   50 11 40  0             318752.0737   0.0847  0.050  -0.0528 0.07  
1392: 51 11 41  0   50 10 40  0             318752.0737   0.0847  0.050  -0.0528 0.07  
1393: 51 11 41  0   50 11 40  0             318752.0737   0.0847  0.050  -0.0528 0.10  
1394: 61  0 61  0   60  0 60  0             318752.8236  -0.1134  0.050  -0.0485 0.12  
1395: 61  0 61  0   60  1 60  0             318752.8236  -0.1134  0.050  -0.0485 0.09  
1396: 61  1 61  0   60  0 60  0             318752.8236  -0.1134  0.050  -0.0485 0.09  
1397: 61  1 61  0   60  1 60  0             318752.8236  -0.1134  0.050  -0.0485 0.12  
1398: 53  8 45  0   52  8 44  0             318752.8236  -0.0364  0.050  -0.0485 0.09  
1399: 53  8 45  0   52  9 44  0             318752.8236  -0.0364  0.050  -0.0485 0.07  
1400: 53  9 45  0   52  8 44  0             318752.8236  -0.0364  0.050  -0.0485 0.07  
1401: 53  9 45  0   52  9 44  0             318752.8236  -0.0364  0.050  -0.0485 0.09  
1402: 49 12 37  0   48 12 36  0             318752.8236   0.0301  0.050  -0.0485 0.08  
1403: 49 12 37  0   48 13 36  0             318752.8236   0.0301  0.050  -0.0485 0.06  
1404: 49 13 37  0   48 12 36  0             318752.8236   0.0301  0.050  -0.0485 0.06  
1405: 49 13 37  0   48 13 36  0             318752.8236   0.0301  0.050  -0.0485 0.08  
1406: 58  3 55  0   57  3 54  0             318754.7678  -0.2521  0.050  -0.0006 0.07  
1407: 58  3 55  0   57  4 54  0             318754.7678  -0.2521  0.050  -0.0006 0.05  
1408: 58  4 55  0   57  3 54  0             318754.7678  -0.2521  0.050  -0.0006 0.05  
1409: 58  4 55  0   57  4 54  0             318754.7678  -0.2521  0.050  -0.0006 0.07  
1410: 57  4 53  0   56  4 52  0             318754.7678  -0.2004  0.050  -0.0006 0.06  
1411: 57  4 53  0   56  5 52  0             318754.7678  -0.2004  0.050  -0.0006 0.05  
1412: 57  5 53  0   56  4 52  0             318754.7678  -0.2004  0.050  -0.0006 0.05  
1413: 59  2 57  0   58  2 56  0             318754.7678   0.0295  0.050  -0.0006 0.07  
1414: 59  2 57  0   58  3 56  0             318754.7678   0.0295  0.050  -0.0006 0.05  
1415: 59  3 57  0   58  2 56  0             318754.7678   0.0295  0.050  -0.0006 0.05  
1416: 59  3 57  0   58  3 56  0             318754.7678   0.0295  0.050  -0.0006 0.07  
1417: 56  5 51  0   55  5 50  0             318754.7678   0.1189  0.050  -0.0006 0.06  
1418: 56  5 51  0   55  6 50  0             318754.7678   0.1189  0.050  -0.0006 0.05  
1419: 56  6 51  0   55  5 50  0             318754.7678   0.1189  0.050  -0.0006 0.05  
1420: 56  6 51  0   55  6 50  0             318754.7678   0.1189  0.050  -0.0006 0.06  
1421: 48 13 35  0   47 13 34  0             318754.7678   0.3256  0.050  -0.0006 0.05  
1422: 48 13 35  0   47 14 34  0             318754.7678   0.3256  0.050  -0.0006 0.04  
1423: 48 14 35  0   47 13 34  0             318754.7678   0.3256  0.050  -0.0006 0.04  
1424: 48 14 35  0   47 14 34  0             318754.7678   0.3256  0.050  -0.0006 0.05  
1425: 46 15 31  0   45 15 30  0             318762.2883  -0.0610  0.050  -0.0611 0.30  
1426: 46 15 31  0   45 16 30  0             318762.2883  -0.0610  0.050  -0.0611 0.20  
1427: 46 16 31  0   45 15 30  0             318762.2883  -0.0610  0.050  -0.0611 0.20  
1428: 46 16 31  0   45 16 30  0             318762.2883  -0.0610  0.050  -0.0611 0.30  
1429: 44 17 27  0   43 17 26  0             318781.8028   0.0326  0.050   0.0326 0.30  
1430: 44 17 27  0   43 18 26  0             318781.8028   0.0326  0.050   0.0326 0.20  
1431: 44 18 27  0   43 17 26  0             318781.8028   0.0326  0.050   0.0326 0.20  
1432: 44 18 27  0   43 18 26  0             318781.8028   0.0326  0.050   0.0326 0.30  
1433: 43 18 25  0   42 18 24  0             318799.5022  -0.0247  0.050  -0.0248 0.30  
1434: 43 18 25  0   42 19 24  0             318799.5022  -0.0247  0.050  -0.0248 0.20  
1435: 43 19 25  0   42 18 24  0             318799.5022  -0.0247  0.050  -0.0248 0.20  
1436: 43 19 25  0   42 19 24  0             318799.5022  -0.0247  0.050  -0.0248 0.30  
1437: 42 20 23  0   41 20 22  0             318826.5864   0.0841  0.050   0.0842 0.30  
1438: 42 20 23  0   41 19 22  0             318826.5864   0.0841  0.050   0.0842 0.20  
1439: 42 19 23  0   41 20 22  0             318826.5864   0.0841  0.050   0.0842 0.20  
1440: 42 19 23  0   41 19 22  0             318826.5864   0.0841  0.050   0.0842 0.30  
1441: 41 20 21  0   40 20 20  0             318868.1158   0.0301  0.050   0.0301 0.30  
1442: 41 20 21  0   40 21 20  0             318868.1158   0.0301  0.050   0.0301 0.20  
1443: 41 21 21  0   40 20 20  0             318868.1158   0.0301  0.050   0.0301 0.20  
1444: 41 21 21  0   40 21 20  0             318868.1158   0.0301  0.050   0.0301 0.30  
1445: 49 13 36  0   48 13 35  0             323933.3929  -0.1377  0.050  -0.0615 0.12  
1446: 49 13 36  0   48 14 35  0             323933.3929  -0.1377  0.050  -0.0615 0.08  
1447: 49 14 36  0   48 13 35  0             323933.3929  -0.1377  0.050  -0.0615 0.08  
1448: 49 14 36  0   48 14 35  0             323933.3929  -0.1377  0.050  -0.0615 0.12  
1449: 62  0 62  0   61  0 61  0             323933.3929  -0.0086  0.050  -0.0615 0.17  
1450: 62  0 62  0   61  1 61  0             323933.3929  -0.0086  0.050  -0.0615 0.13  
1451: 62  1 62  0   61  0 61  0             323933.3929  -0.0086  0.050  -0.0615 0.13  
1452: 62  1 62  0   61  1 61  0             323933.3929  -0.0086  0.050  -0.0615 0.17  
1453: 59  3 56  0   58  3 55  0             323935.2026  -0.2339  0.050  -0.0370 0.07  
1454: 59  3 56  0   58  4 55  0             323935.2026  -0.2339  0.050  -0.0370 0.05  
1455: 59  4 56  0   58  3 55  0             323935.2026  -0.2339  0.050  -0.0370 0.05  
1456: 59  4 56  0   58  4 55  0             323935.2026  -0.2339  0.050  -0.0370 0.07  
1457: 58  4 54  0   57  4 53  0             323935.2026  -0.1467  0.050  -0.0370 0.07  
1458: 58  4 54  0   57  5 53  0             323935.2026  -0.1467  0.050  -0.0370 0.05  
1459: 58  5 54  0   57  4 53  0             323935.2026  -0.1467  0.050  -0.0370 0.05  
1460: 58  5 54  0   57  5 53  0             323935.2026  -0.1467  0.050  -0.0370 0.07  
1461: 60  2 58  0   59  2 57  0             323935.2026   0.0223  0.050  -0.0370 0.08  
1462: 60  2 58  0   59  3 57  0             323935.2026   0.0223  0.050  -0.0370 0.06  
1463: 60  3 58  0   59  2 57  0             323935.2026   0.0223  0.050  -0.0370 0.06  
1464: 60  3 58  0   59  3 57  0             323935.2026   0.0223  0.050  -0.0370 0.08  
1465: 57  5 52  0   56  5 51  0             323935.2026   0.2196  0.050  -0.0370 0.07  
1466: 57  5 52  0   56  6 51  0             323935.2026   0.2196  0.050  -0.0370 0.05  
1467: 57  6 52  0   56  5 51  0             323935.2026   0.2196  0.050  -0.0370 0.05  
1468: 57  6 52  0   56  6 51  0             323935.2026   0.2196  0.050  -0.0370 0.07  
1469: 50 13 37  0   49 13 36  0             329112.3144  -0.2383  0.050  -0.0399 0.14  
1470: 50 13 37  0   49 14 36  0             329112.3144  -0.2383  0.050  -0.0399 0.10  
1471: 50 14 37  0   49 13 36  0             329112.3144  -0.2383  0.050  -0.0399 0.10  
1472: 50 14 37  0   49 14 36  0             329112.3144  -0.2383  0.050  -0.0399 0.14  
1473: 54  9 45  0   53  9 44  0             329112.3144   0.1387  0.050  -0.0399 0.15  
1474: 54  9 45  0   53 10 44  0             329112.3144   0.1387  0.050  -0.0399 0.11  
1475: 54 10 45  0   53  9 44  0             329112.3144   0.1387  0.050  -0.0399 0.11  
1476: 54 10 45  0   53 10 44  0             329112.3144   0.1387  0.050  -0.0399 0.15  
1477: 63  0 63  0   62  0 62  0             329113.7574   0.0121  0.050  -0.0068 0.16  
1478: 63  0 63  0   62  1 62  0             329113.7574   0.0121  0.050  -0.0068 0.12  
1479: 63  1 63  0   62  0 62  0             329113.7574   0.0121  0.050  -0.0068 0.12  
1480: 63  1 63  0   62  1 62  0             329113.7574   0.0121  0.050  -0.0068 0.16  
1481: 56  7 49  0   55  7 48  0             329113.7574  -0.0297  0.050  -0.0068 0.13  
1482: 56  7 49  0   55  8 48  0             329113.7574  -0.0297  0.050  -0.0068 0.09  
1483: 56  8 49  0   55  7 48  0             329113.7574  -0.0297  0.050  -0.0068 0.09  
1484: 56  8 49  0   55  8 48  0             329113.7574  -0.0297  0.050  -0.0068 0.13  
1485: 60  3 57  0   59  3 56  0             329115.5955  -0.1371  0.050   0.0816 0.07  
1486: 60  3 57  0   59  4 56  0             329115.5955  -0.1371  0.050   0.0816 0.05  
1487: 60  4 57  0   59  3 56  0             329115.5955  -0.1371  0.050   0.0816 0.05  
1488: 60  4 57  0   59  4 56  0             329115.5955  -0.1371  0.050   0.0816 0.07  
1489: 59  4 55  0   58  4 54  0             329115.5955  -0.0144  0.050   0.0816 0.07  
1490: 59  4 55  0   58  5 54  0             329115.5955  -0.0144  0.050   0.0816 0.05  
1491: 59  5 55  0   58  4 54  0             329115.5955  -0.0144  0.050   0.0816 0.05  
1492: 59  5 55  0   58  5 54  0             329115.5955  -0.0144  0.050   0.0816 0.07  
1493: 61  2 59  0   60  2 58  0             329115.5955   0.0939  0.050   0.0816 0.08  
1494: 61  2 59  0   60  3 58  0             329115.5955   0.0939  0.050   0.0816 0.06  
1495: 61  3 59  0   60  2 58  0             329115.5955   0.0939  0.050   0.0816 0.06  
1496: 61  3 59  0   60  3 58  0             329115.5955   0.0939  0.050   0.0816 0.08  
1497: 58  5 53  0   57  5 52  0             329115.5955   0.3984  0.050   0.0816 0.07  
1498: 58  6 53  0   57  6 52  0             329115.5955   0.3984  0.050   0.0816 0.07  
1499: 58  6 53  0   57  5 52  0             329115.5955   0.3984  0.050   0.0816 0.05  
1500: 58  5 53  0   57  6 52  0             329115.5955   0.3984  0.050   0.0816 0.05  
1501: 68  0 68  0   67  0 67  0             355013.5513  -0.0339  0.050   0.0155 0.15  
1502: 68  1 68  0   67  1 67  0             355013.5513  -0.0339  0.050   0.0155 0.15  
1503: 68  1 68  0   67  0 67  0             355013.5513  -0.0339  0.050   0.0155 0.11  
1504: 68  0 68  0   67  1 67  0             355013.5513  -0.0339  0.050   0.0155 0.11  
1505: 62  6 56  0   61  6 55  0             355013.5513   0.0732  0.050   0.0155 0.13  
1506: 62  7 56  0   61  7 55  0             355013.5513   0.0732  0.050   0.0155 0.13  
1507: 62  7 56  0   61  6 55  0             355013.5513   0.0732  0.050   0.0155 0.10  
1508: 62  6 56  0   61  7 55  0             355013.5513   0.0732  0.050   0.0155 0.10  
1509: 65  3 62  0   64  3 61  0             355015.1803  -0.1569  0.050  -0.0242 0.10  
1510: 65  3 62  0   64  4 61  0             355015.1803  -0.1569  0.050  -0.0242 0.07  
1511: 65  4 62  0   64  3 61  0             355015.1803  -0.1569  0.050  -0.0242 0.07  
1512: 65  4 62  0   64  4 61  0             355015.1803  -0.1569  0.050  -0.0242 0.10  
1513: 66  2 64  0   65  2 63  0             355015.1803  -0.0507  0.050  -0.0242 0.10  
1514: 66  2 64  0   65  3 63  0             355015.1803  -0.0507  0.050  -0.0242 0.07  
1515: 66  3 64  0   65  2 63  0             355015.1803  -0.0507  0.050  -0.0242 0.07  
1516: 66  3 64  0   65  3 63  0             355015.1803  -0.0507  0.050  -0.0242 0.10  
1517: 64  4 60  0   63  4 59  0             355015.1803   0.1403  0.050  -0.0242 0.09  
1518: 64  4 60  0   63  5 59  0             355015.1803   0.1403  0.050  -0.0242 0.07  
1519: 64  5 60  0   63  4 59  0             355015.1803   0.1403  0.050  -0.0242 0.07  
1520: 64  5 60  0   63  5 59  0             355015.1803   0.1403  0.050  -0.0242 0.09  
1521: 58 11 47  0   57 11 46  0             360186.2157  -0.1055  0.050  -0.0424 0.15  
1522: 58 11 47  0   57 12 46  0             360186.2157  -0.1055  0.050  -0.0424 0.11  
1523: 58 12 47  0   57 11 46  0             360186.2157  -0.1055  0.050  -0.0424 0.11  
1524: 58 12 47  0   57 12 46  0             360186.2157  -0.1055  0.050  -0.0424 0.15  
1525: 54 15 39  0   53 15 38  0             360186.2157   0.0259  0.050  -0.0424 0.14  
1526: 54 15 39  0   53 16 38  0             360186.2157   0.0259  0.050  -0.0424 0.10  
1527: 54 16 39  0   53 15 38  0             360186.2157   0.0259  0.050  -0.0424 0.10  
1528: 54 16 39  0   53 16 38  0             360186.2157   0.0259  0.050  -0.0424 0.14  
1529: 59 10 49  0   58 10 48  0             360187.6189   0.0726  0.050   0.0726 0.29  
1530: 59 11 49  0   58 11 48  0             360187.6189   0.0726  0.050   0.0726 0.29  
1531: 59 11 49  0   58 10 48  0             360187.6189   0.0726  0.050   0.0726 0.21  
1532: 59 10 49  0   58 11 48  0             360187.6189   0.0726  0.050   0.0726 0.21  
1533: 66  3 63  0   65  3 62  0             360194.7232  -0.1462  0.050  -0.0106 0.10  
1534: 66  4 63  0   65  4 62  0             360194.7232  -0.1462  0.050  -0.0106 0.10  
1535: 66  4 63  0   65  3 62  0             360194.7232  -0.1462  0.050  -0.0106 0.07  
1536: 66  3 63  0   65  4 62  0             360194.7232  -0.1462  0.050  -0.0106 0.07  
1537: 67  2 65  0   66  2 64  0             360194.7232  -0.0647  0.050  -0.0106 0.10  
1538: 67  3 65  0   66  3 64  0             360194.7232  -0.0647  0.050  -0.0106 0.10  
1539: 67  3 65  0   66  2 64  0             360194.7232  -0.0647  0.050  -0.0106 0.07  
1540: 67  2 65  0   66  3 64  0             360194.7232  -0.0647  0.050  -0.0106 0.07  
1541: 65  4 61  0   64  4 60  0             360194.7232   0.1855  0.050  -0.0106 0.09  
1542: 65  5 61  0   64  5 60  0             360194.7232   0.1855  0.050  -0.0106 0.09  
1543: 65  5 61  0   64  4 60  0             360194.7232   0.1855  0.050  -0.0106 0.07  
1544: 65  4 61  0   64  5 60  0             360194.7232   0.1855  0.050  -0.0106 0.07  
1545: 58 12 46  0   57 12 45  0             365364.0297   0.0641  0.050   0.0692 0.15  
1546: 58 12 46  0   57 13 45  0             365364.0297   0.0641  0.050   0.0692 0.11  
1547: 58 13 46  0   57 12 45  0             365364.0297   0.0641  0.050   0.0692 0.11  
1548: 58 13 46  0   57 13 45  0             365364.0297   0.0641  0.050   0.0692 0.15  
1549: 55 15 40  0   54 15 39  0             365364.0297   0.0745  0.050   0.0692 0.14  
1550: 55 15 40  0   54 16 39  0             365364.0297   0.0745  0.050   0.0692 0.10  
1551: 55 16 40  0   54 15 39  0             365364.0297   0.0745  0.050   0.0692 0.10  
1552: 55 16 40  0   54 16 39  0             365364.0297   0.0745  0.050   0.0692 0.14  
1553: 56 15 41  0   55 15 40  0             370541.3630  -0.2754  0.050  -0.0854 0.10  
1554: 56 16 41  0   55 16 40  0             370541.3630  -0.2754  0.050  -0.0854 0.10  
1555: 56 16 41  0   55 15 40  0             370541.3630  -0.2754  0.050  -0.0854 0.07  
1556: 56 15 41  0   55 16 40  0             370541.3630  -0.2754  0.050  -0.0854 0.07  
1557: 58 13 45  0   57 13 44  0             370541.3630  -0.1622  0.050  -0.0854 0.10  
1558: 58 14 45  0   57 14 44  0             370541.3630  -0.1622  0.050  -0.0854 0.10  
1559: 58 14 45  0   57 13 44  0             370541.3630  -0.1622  0.050  -0.0854 0.07  
1560: 58 13 45  0   57 14 44  0             370541.3630  -0.1622  0.050  -0.0854 0.07  
1561: 57 14 43  0   56 14 42  0             370541.3630   0.1792  0.050  -0.0854 0.10  
1562: 57 15 43  0   56 15 42  0             370541.3630   0.1792  0.050  -0.0854 0.10  
1563: 57 15 43  0   56 14 42  0             370541.3630   0.1792  0.050  -0.0854 0.07  
1564: 57 14 43  0   56 15 42  0             370541.3630   0.1792  0.050  -0.0854 0.07  
1565: 64  7 57  0   63  7 56  0             370549.9921   0.0605  0.050   0.0605 0.29  
1566: 64  7 57  0   63  8 56  0             370549.9921   0.0605  0.050   0.0605 0.21  
1567: 64  8 57  0   63  7 56  0             370549.9921   0.0605  0.050   0.0605 0.21  
1568: 64  8 57  0   63  8 56  0             370549.9921   0.0605  0.050   0.0605 0.29  
1569: 53 18 35  0   52 18 34  0             370551.3427  -0.0226  0.050   0.0324 0.13  
1570: 53 18 35  0   52 19 34  0             370551.3427  -0.0226  0.050   0.0324 0.09  
1571: 53 19 35  0   52 18 34  0             370551.3427  -0.0226  0.050   0.0324 0.09  
1572: 53 19 35  0   52 19 34  0             370551.3427  -0.0226  0.050   0.0324 0.13  
1573: 65  6 59  0   64  6 58  0             370551.3427   0.0762  0.050   0.0324 0.16  
1574: 65  6 59  0   64  7 58  0             370551.3427   0.0762  0.050   0.0324 0.12  
1575: 65  7 59  0   64  6 58  0             370551.3427   0.0762  0.050   0.0324 0.12  
1576: 65  7 59  0   64  7 58  0             370551.3427   0.0762  0.050   0.0324 0.16  
1577: 68  3 65  0   67  3 64  0             370553.4706  -0.0589  0.050  -0.0427 0.14  
1578: 68  3 65  0   67  4 64  0             370553.4706  -0.0589  0.050  -0.0427 0.10  
1579: 68  4 65  0   67  3 64  0             370553.4706  -0.0589  0.050  -0.0427 0.10  
1580: 68  4 65  0   67  4 64  0             370553.4706  -0.0589  0.050  -0.0427 0.14  
1581: 69  2 67  0   68  2 66  0             370553.4706  -0.0267  0.050  -0.0427 0.15  
1582: 69  2 67  0   68  3 66  0             370553.4706  -0.0267  0.050  -0.0427 0.11  
1583: 69  3 67  0   68  2 66  0             370553.4706  -0.0267  0.050  -0.0427 0.11  
1584: 69  3 67  0   68  3 66  0             370553.4706  -0.0267  0.050  -0.0427 0.15  
1585: 52 19 33  0   51 19 32  0             370559.3715   0.0773  0.050   0.0773 0.30  
1586: 52 20 33  0   51 20 32  0             370559.3715   0.0773  0.050   0.0773 0.30  
1587: 52 20 33  0   51 19 32  0             370559.3715   0.0773  0.050   0.0773 0.20  
1588: 52 19 33  0   51 20 32  0             370559.3715   0.0773  0.050   0.0773 0.20  
1589: 50 21 29  0   49 21 28  0             370588.5016   0.0305  0.050   0.0305 0.30  
1590: 50 21 29  0   49 22 28  0             370588.5016   0.0305  0.050   0.0305 0.20  
1591: 50 22 29  0   49 21 28  0             370588.5016   0.0305  0.050   0.0305 0.20  
1592: 50 22 29  0   49 22 28  0             370588.5016   0.0305  0.050   0.0305 0.30  
1593: 48 23 25  0   47 24 24  0             370650.7447   0.0610  0.050   0.0610 0.20  
1594: 48 23 25  0   47 23 24  0             370650.7447   0.0610  0.050   0.0610 0.30  
1595: 48 24 25  0   47 24 24  0             370650.7447   0.0610  0.050   0.0610 0.30  
1596: 48 24 25  0   47 23 24  0             370650.7447   0.0610  0.050   0.0610 0.20  
1597: 47 25 23  0   46 25 22  0             370705.3792  -0.0603  0.050  -0.0604 0.31  
1598: 47 25 23  0   46 24 22  0             370705.3792  -0.0603  0.050  -0.0604 0.19  
1599: 47 24 23  0   46 25 22  0             370705.3792  -0.0603  0.050  -0.0604 0.19  
1600: 47 24 23  0   46 24 22  0             370705.3792  -0.0603  0.050  -0.0604 0.31  
1601: 57 15 42  0   56 15 41  0             375719.1067  -0.1254  0.050  -0.0499 0.15  
1602: 57 15 42  0   56 16 41  0             375719.1067  -0.1254  0.050  -0.0499 0.10  
1603: 57 16 42  0   56 15 41  0             375719.1067  -0.1254  0.050  -0.0499 0.10  
1604: 57 16 42  0   56 16 41  0             375719.1067  -0.1254  0.050  -0.0499 0.15  
1605: 58 14 44  0   57 14 43  0             375719.1067   0.0246  0.050  -0.0499 0.15  
1606: 58 14 44  0   57 15 43  0             375719.1067   0.0246  0.050  -0.0499 0.10  
1607: 58 15 44  0   57 14 43  0             375719.1067   0.0246  0.050  -0.0499 0.10  
1608: 58 15 44  0   57 15 43  0             375719.1067   0.0246  0.050  -0.0499 0.15  
1609: 63  9 54  0   62  9 53  0             375725.5471  -0.0201  0.050  -0.0202 0.29  
1610: 63  9 54  0   62 10 53  0             375725.5471  -0.0201  0.050  -0.0202 0.21  
1611: 63 10 54  0   62  9 53  0             375725.5471  -0.0201  0.050  -0.0202 0.21  
1612: 63 10 54  0   62 10 53  0             375725.5471  -0.0201  0.050  -0.0202 0.29  
1613: 54 18 36  0   53 18 35  0             375727.3771  -0.0024  0.050   0.0592 0.13  
1614: 54 18 36  0   53 19 35  0             375727.3771  -0.0024  0.050   0.0592 0.09  
1615: 54 19 36  0   53 18 35  0             375727.3771  -0.0024  0.050   0.0592 0.09  
1616: 54 19 36  0   53 19 35  0             375727.3771  -0.0024  0.050   0.0592 0.13  
1617: 64  8 56  0   63  8 55  0             375727.3771   0.1109  0.050   0.0592 0.16  
1618: 64  8 56  0   63  9 55  0             375727.3771   0.1109  0.050   0.0592 0.11  
1619: 64  9 56  0   63  8 55  0             375727.3771   0.1109  0.050   0.0592 0.11  
1620: 64  9 56  0   63  9 55  0             375727.3771   0.1109  0.050   0.0592 0.16  
1621: 65  7 58  0   64  7 57  0             375728.8607   0.0051  0.050   0.0052 0.29  
1622: 65  7 58  0   64  8 57  0             375728.8607   0.0051  0.050   0.0052 0.21  
1623: 65  8 58  0   64  7 57  0             375728.8607   0.0051  0.050   0.0052 0.21  
1624: 65  8 58  0   64  8 57  0             375728.8607   0.0051  0.050   0.0052 0.29  
1625: 66  6 60  0   65  6 59  0             375730.2671   0.0099  0.050   0.0100 0.29  
1626: 66  6 60  0   65  7 59  0             375730.2671   0.0099  0.050   0.0100 0.21  
1627: 66  7 60  0   65  6 59  0             375730.2671   0.0099  0.050   0.0100 0.21  
1628: 66  7 60  0   65  7 59  0             375730.2671   0.0099  0.050   0.0100 0.29  
1629: 67  5 62  0   66  5 61  0             375731.2249  -0.1752  0.050  -0.0092 0.14  
1630: 67  6 62  0   66  6 61  0             375731.2249  -0.1752  0.050  -0.0092 0.14  
1631: 67  6 62  0   66  5 61  0             375731.2249  -0.1752  0.050  -0.0092 0.10  
1632: 67  5 62  0   66  6 61  0             375731.2249  -0.1752  0.050  -0.0092 0.10  
1633: 72  0 72  0   71  0 71  0             375731.2249   0.1375  0.050  -0.0092 0.15  
1634: 72  0 72  0   71  1 71  0             375731.2249   0.1375  0.050  -0.0092 0.11  
1635: 72  1 72  0   71  0 71  0             375731.2249   0.1375  0.050  -0.0092 0.11  
1636: 72  1 72  0   71  1 71  0             375731.2249   0.1375  0.050  -0.0092 0.15  
1637: 70  2 68  0   69  2 67  0             375732.4541  -0.1919  0.050   0.0178 0.08  
1638: 70  2 68  0   69  3 67  0             375732.4541  -0.1919  0.050   0.0178 0.06  
1639: 70  3 68  0   69  2 67  0             375732.4541  -0.1919  0.050   0.0178 0.06  
1640: 70  3 68  0   69  3 67  0             375732.4541  -0.1919  0.050   0.0178 0.08  
1641: 69  3 66  0   68  3 65  0             375732.4541  -0.1996  0.050   0.0178 0.08  
1642: 69  3 66  0   68  4 65  0             375732.4541  -0.1996  0.050   0.0178 0.06  
1643: 69  4 66  0   68  3 65  0             375732.4541  -0.1996  0.050   0.0178 0.06  
1644: 69  4 66  0   68  4 65  0             375732.4541  -0.1996  0.050   0.0178 0.08  
1645: 68  4 64  0   67  4 63  0             375732.4541   0.2348  0.050   0.0178 0.08  
1646: 68  4 64  0   67  5 63  0             375732.4541   0.2348  0.050   0.0178 0.06  
1647: 68  5 64  0   67  4 63  0             375732.4541   0.2348  0.050   0.0178 0.06  
1648: 68  5 64  0   67  5 63  0             375732.4541   0.2348  0.050   0.0178 0.08  
1649: 71  1 70  0   70  2 69  0             375732.4541   0.3125  0.050   0.0178 0.06  
1650: 71  2 70  0   70  1 69  0             375732.4541   0.3125  0.050   0.0178 0.06  
1651: 71  2 70  0   70  2 69  0             375732.4541   0.3125  0.050   0.0178 0.08  
1652: 52 20 32  0   51 20 31  0             375744.8868  -0.0124  0.050  -0.0125 0.30  
1653: 52 20 32  0   51 21 31  0             375744.8868  -0.0124  0.050  -0.0125 0.20  
1654: 52 21 32  0   51 20 31  0             375744.8868  -0.0124  0.050  -0.0125 0.20  
1655: 52 21 32  0   51 21 31  0             375744.8868  -0.0124  0.050  -0.0125 0.30  
1656: 50 22 28  0   49 22 27  0             375782.8342   0.0406  0.050   0.0407 0.30  
1657: 50 22 28  0   49 23 27  0             375782.8342   0.0406  0.050   0.0407 0.20  
1658: 50 23 28  0   49 22 27  0             375782.8342   0.0406  0.050   0.0407 0.20  
1659: 50 23 28  0   49 23 27  0             375782.8342   0.0406  0.050   0.0407 0.30  
1660: 49 23 26  0   48 23 25  0             375815.3857  -0.0422  0.050  -0.0422 0.30  
1661: 49 23 26  0   48 24 25  0             375815.3857  -0.0422  0.050  -0.0422 0.20  
1662: 49 24 26  0   48 23 25  0             375815.3857  -0.0422  0.050  -0.0422 0.20  
1663: 49 24 26  0   48 24 25  0             375815.3857  -0.0422  0.050  -0.0422 0.30  
1664: 59 14 45  0   58 14 44  0             380896.8029  -0.0661  0.050   0.0031 0.15  
1665: 59 14 45  0   58 15 44  0             380896.8029  -0.0661  0.050   0.0031 0.10  
1666: 59 15 45  0   58 14 44  0             380896.8029  -0.0661  0.050   0.0031 0.10  
1667: 59 15 45  0   58 15 44  0             380896.8029  -0.0661  0.050   0.0031 0.15  
1668: 58 15 43  0   57 15 42  0             380896.8029   0.0733  0.050   0.0031 0.15  
1669: 58 15 43  0   57 16 42  0             380896.8029   0.0733  0.050   0.0031 0.10  
1670: 58 16 43  0   57 15 42  0             380896.8029   0.0733  0.050   0.0031 0.10  
1671: 58 16 43  0   57 16 42  0             380896.8029   0.0733  0.050   0.0031 0.15  
1672: 47 26 21  0   46 26 20  0             381179.7894  -0.0708  0.050  -0.0708 0.31  
1673: 47 27 21  0   46 27 20  0             381179.7894  -0.0708  0.050  -0.0708 0.31  
1674: 47 27 21  0   46 26 20  0             381179.7894  -0.0708  0.050  -0.0708 0.19  
1675: 47 26 21  0   46 27 20  0             381179.7894  -0.0708  0.050  -0.0708 0.19  
1676: 45 28 17  0   44 29 16  0             381568.2260   0.0315  0.050   0.0263 0.18  
1677: 45 29 17  0   44 29 16  0             381568.2260   0.0305  0.050   0.0263 0.32  
1678: 45 28 17  0   44 28 16  0             381568.2260   0.0219  0.050   0.0263 0.32  
1679: 45 29 17  0   44 28 16  0             381568.2260   0.0209  0.050   0.0263 0.18  
1680: 49 25 24  0   48 26 23  0             386240.4683   0.0484  0.050   0.0484 0.19  
1681: 49 25 24  0   48 25 23  0             386240.4683   0.0484  0.050   0.0484 0.31  
1682: 49 26 24  0   48 26 23  0             386240.4683   0.0484  0.050   0.0484 0.31  
1683: 49 26 24  0   48 25 23  0             386240.4683   0.0484  0.050   0.0484 0.19  
1684: 64 11 53  0   63 11 52  0             391256.9584   0.0522  0.050   0.0523 0.29  
1685: 64 11 53  0   63 12 52  0             391256.9584   0.0522  0.050   0.0523 0.21  
1686: 64 12 53  0   63 11 52  0             391256.9584   0.0522  0.050   0.0523 0.21  
1687: 64 12 53  0   63 12 52  0             391256.9584   0.0522  0.050   0.0523 0.29  
1688: 56 19 37  0   55 19 36  0             391260.0594  -0.0244  0.050  -0.0245 0.30  
1689: 56 19 37  0   55 20 36  0             391260.0594  -0.0244  0.050  -0.0245 0.20  
1690: 56 20 37  0   55 19 36  0             391260.0594  -0.0244  0.050  -0.0245 0.20  
1691: 56 20 37  0   55 20 36  0             391260.0594  -0.0244  0.050  -0.0245 0.30  
1692: 66  9 57  0   65  9 56  0             391261.0127   0.0289  0.050   0.0289 0.29  
1693: 66  9 57  0   65 10 56  0             391261.0127   0.0289  0.050   0.0289 0.21  
1694: 66 10 57  0   65  9 56  0             391261.0127   0.0289  0.050   0.0289 0.21  
1695: 66 10 57  0   65 10 56  0             391261.0127   0.0289  0.050   0.0289 0.29  
1696: 68  7 61  0   67  7 60  0             391264.7084  -0.0782  0.050  -0.0783 0.29  
1697: 68  7 61  0   67  8 60  0             391264.7084  -0.0782  0.050  -0.0783 0.21  
1698: 68  8 61  0   67  7 60  0             391264.7084  -0.0782  0.050  -0.0783 0.21  
1699: 68  8 61  0   67  8 60  0             391264.7084  -0.0782  0.050  -0.0783 0.29  
1700: 51 24 27  0   50 24 26  0             391350.0869  -0.0044  0.050  -0.0044 0.30  
1701: 51 25 27  0   50 25 26  0             391350.0869  -0.0044  0.050  -0.0044 0.30  
1702: 51 25 27  0   50 24 26  0             391350.0869  -0.0044  0.050  -0.0044 0.20  
1703: 51 24 27  0   50 25 26  0             391350.0869  -0.0044  0.050  -0.0044 0.20  
1704: 49 26 23  0   48 26 22  0             391468.2906   0.0950  0.050   0.0950 0.31  
1705: 49 27 23  0   48 27 22  0             391468.2906   0.0950  0.050   0.0950 0.31  
1706: 49 27 23  0   48 26 22  0             391468.2906   0.0950  0.050   0.0950 0.19  
1707: 49 26 23  0   48 27 22  0             391468.2906   0.0950  0.050   0.0950 0.19  
1708: 48 27 21  0   47 27 20  0             391574.2424  -0.0778  0.050  -0.0778 0.31  
1709: 48 28 21  0   47 28 20  0             391574.2424  -0.0778  0.050  -0.0778 0.31  
1710: 48 28 21  0   47 27 20  0             391574.2424  -0.0778  0.050  -0.0778 0.19  
1711: 48 27 21  0   47 28 20  0             391574.2424  -0.0778  0.050  -0.0778 0.19  
1712: 47 28 19  0   46 28 18  0             391740.1499  -0.0379  0.050  -0.0379 0.32  
1713: 47 29 19  0   46 29 18  0             391740.1499  -0.0378  0.050  -0.0379 0.32  
1714: 47 28 19  0   46 29 18  0             391740.1499  -0.0378  0.050  -0.0379 0.18  
1715: 47 29 19  0   46 28 18  0             391740.1499  -0.0379  0.050  -0.0379 0.18  
1716: 58 18 40  0   57 18 39  0             396431.1876  -0.2058  0.050   0.0052 0.14  
1717: 58 18 40  0   57 19 39  0             396431.1876  -0.2058  0.050   0.0052 0.10  
1718: 58 19 40  0   57 18 39  0             396431.1876  -0.2058  0.050   0.0052 0.10  
1719: 58 19 40  0   57 19 39  0             396431.1876  -0.2058  0.050   0.0052 0.14  
1720: 63 13 50  0   62 13 49  0             396431.1876   0.2026  0.050   0.0052 0.15  
1721: 63 13 50  0   62 14 49  0             396431.1876   0.2026  0.050   0.0052 0.11  
1722: 63 14 50  0   62 13 49  0             396431.1876   0.2026  0.050   0.0052 0.11  
1723: 63 14 50  0   62 14 49  0             396431.1876   0.2026  0.050   0.0052 0.15  
1724: 68  8 60  0   67  9 59  0             396441.2108  -0.0302  0.050  -0.0303 0.21  
1725: 68  8 60  0   67  8 59  0             396441.2108  -0.0302  0.050  -0.0303 0.29  
1726: 68  9 60  0   67  9 59  0             396441.2108  -0.0302  0.050  -0.0303 0.29  
1727: 68  9 60  0   67  8 59  0             396441.2108  -0.0302  0.050  -0.0303 0.21  
1728: 55 21 34  0   54 21 33  0             396451.5459   0.0244  0.050   0.0244 0.30  
1729: 55 21 34  0   54 22 33  0             396451.5459   0.0244  0.050   0.0244 0.20  
1730: 55 22 34  0   54 21 33  0             396451.5459   0.0244  0.050   0.0244 0.20  
1731: 55 22 34  0   54 22 33  0             396451.5459   0.0244  0.050   0.0244 0.30  
1732: 58 20 39  0   57 20 38  0             401610.5672  -0.1177  0.050  -0.0133 0.14  
1733: 58 20 39  0   57 19 38  0             401610.5672  -0.1177  0.050  -0.0133 0.10  
1734: 58 19 39  0   57 20 38  0             401610.5672  -0.1177  0.050  -0.0133 0.10  
1735: 58 19 39  0   57 19 38  0             401610.5672  -0.1177  0.050  -0.0133 0.14  
1736: 65 12 53  0   64 12 52  0             401610.5672   0.0825  0.050  -0.0133 0.15  
1737: 65 13 53  0   64 13 52  0             401610.5672   0.0825  0.050  -0.0133 0.15  
1738: 65 13 53  0   64 12 52  0             401610.5672   0.0825  0.050  -0.0133 0.11  
1739: 65 12 53  0   64 13 52  0             401610.5672   0.0825  0.050  -0.0133 0.11  
1740: 66 11 55  0   65 11 54  0             401612.7342   0.0554  0.050   0.0555 0.29  
1741: 66 11 55  0   65 12 54  0             401612.7342   0.0554  0.050   0.0555 0.21  
1742: 66 12 55  0   65 11 54  0             401612.7342   0.0554  0.050   0.0555 0.21  
1743: 66 12 55  0   65 12 54  0             401612.7342   0.0554  0.050   0.0555 0.29  
1744: 71  6 65  0   70  6 64  0             401623.1678   0.0850  0.050   0.0851 0.29  
1745: 71  6 65  0   70  7 64  0             401623.1678   0.0850  0.050   0.0851 0.21  
1746: 71  7 65  0   70  6 64  0             401623.1678   0.0850  0.050   0.0851 0.21  
1747: 71  7 65  0   70  7 64  0             401623.1678   0.0850  0.050   0.0851 0.29  
1748: 77  0 77  0   76  0 76  0             401624.7530  -0.0479  0.050   0.0269 0.11  
1749: 77  1 77  0   76  1 76  0             401624.7530  -0.0479  0.050   0.0269 0.11  
1750: 77  1 77  0   76  0 76  0             401624.7530  -0.0479  0.050   0.0269 0.08  
1751: 77  0 77  0   76  1 76  0             401624.7530  -0.0479  0.050   0.0269 0.08  
1752: 56 21 35  0   55 21 34  0             401624.7530  -0.1556  0.050   0.0269 0.08  
1753: 56 21 35  0   55 22 34  0             401624.7530  -0.1556  0.050   0.0269 0.06  
1754: 56 22 35  0   55 21 34  0             401624.7530  -0.1556  0.050   0.0269 0.06  
1755: 56 22 35  0   55 22 34  0             401624.7530  -0.1556  0.050   0.0269 0.08  
1756: 72  5 67  0   71  5 66  0             401624.7530   0.2563  0.050   0.0269 0.10  
1757: 72  5 67  0   71  6 66  0             401624.7530   0.2563  0.050   0.0269 0.07  
1758: 72  6 67  0   71  5 66  0             401624.7530   0.2563  0.050   0.0269 0.07  
1759: 72  6 67  0   71  6 66  0             401624.7530   0.2563  0.050   0.0269 0.10  
1760: 59 19 40  0   58 19 39  0             406785.9267  -0.0364  0.050   0.0218 0.14  
1761: 59 19 40  0   58 20 39  0             406785.9267  -0.0364  0.050   0.0218 0.10  
1762: 59 20 40  0   58 19 39  0             406785.9267  -0.0364  0.050   0.0218 0.10  
1763: 59 20 40  0   58 20 39  0             406785.9267  -0.0364  0.050   0.0218 0.14  
1764: 65 13 52  0   64 13 51  0             406785.9267   0.0762  0.050   0.0218 0.15  
1765: 65 13 52  0   64 14 51  0             406785.9267   0.0762  0.050   0.0218 0.11  
1766: 65 14 52  0   64 13 51  0             406785.9267   0.0762  0.050   0.0218 0.11  
1767: 65 14 52  0   64 14 51  0             406785.9267   0.0762  0.050   0.0218 0.15  
1768: 70  8 62  0   69  8 61  0             406797.3111  -0.0485  0.050  -0.0486 0.29  
1769: 70  9 62  0   69  9 61  0             406797.3111  -0.0485  0.050  -0.0486 0.29  
1770: 70  9 62  0   69  8 61  0             406797.3111  -0.0485  0.050  -0.0486 0.21  
1771: 70  8 62  0   69  9 61  0             406797.3111  -0.0485  0.050  -0.0486 0.21  
1772: 71  7 64  0   70  7 63  0             406799.4204   0.0054  0.050   0.0054 0.29  
1773: 71  7 64  0   70  8 63  0             406799.4204   0.0054  0.050   0.0054 0.21  
1774: 71  8 64  0   70  7 63  0             406799.4204   0.0054  0.050   0.0054 0.21  
1775: 71  8 64  0   70  8 63  0             406799.4204   0.0054  0.050   0.0054 0.29  
1776: 72  6 66  0   71  6 65  0             406801.1886  -0.0198  0.050  -0.0199 0.29  
1777: 72  6 66  0   71  7 65  0             406801.1886  -0.0198  0.050  -0.0199 0.21  
1778: 72  7 66  0   71  6 65  0             406801.1886  -0.0198  0.050  -0.0199 0.21  
1779: 72  7 66  0   71  7 65  0             406801.1886  -0.0198  0.050  -0.0199 0.29  
1780: 76  2 74  0   75  2 73  0             406804.3702  -0.1620  0.050   0.0240 0.10  
1781: 76  2 74  0   75  3 73  0             406804.3702  -0.1620  0.050   0.0240 0.07  
1782: 76  3 74  0   75  2 73  0             406804.3702  -0.1620  0.050   0.0240 0.07  
1783: 76  3 74  0   75  3 73  0             406804.3702  -0.1620  0.050   0.0240 0.10  
1784: 75  3 72  0   74  3 71  0             406804.3702  -0.0236  0.050   0.0240 0.09  
1785: 75  3 72  0   74  4 71  0             406804.3702  -0.0236  0.050   0.0240 0.07  
1786: 75  4 72  0   74  3 71  0             406804.3702  -0.0236  0.050   0.0240 0.07  
1787: 75  4 72  0   74  4 71  0             406804.3702  -0.0236  0.050   0.0240 0.09  
1788: 77  1 76  0   76  1 75  0             406804.3702   0.2511  0.050   0.0240 0.10  
1789: 77  1 76  0   76  2 75  0             406804.3702   0.2511  0.050   0.0240 0.07  
1790: 77  2 76  0   76  1 75  0             406804.3702   0.2511  0.050   0.0240 0.07  
1791: 77  2 76  0   76  2 75  0             406804.3702   0.2511  0.050   0.0240 0.10  
1792: 56 22 34  0   55 23 33  0             406809.8113   0.0735  0.050   0.0736 0.20  
1793: 56 22 34  0   55 22 33  0             406809.8113   0.0735  0.050   0.0736 0.30  
1794: 56 23 34  0   55 23 33  0             406809.8113   0.0735  0.050   0.0736 0.30  
1795: 56 23 34  0   55 22 33  0             406809.8113   0.0735  0.050   0.0736 0.20  
1796: 51 27 24  0   50 27 23  0             406999.5241   0.0365  0.050   0.0365 0.31  
1797: 51 28 24  0   50 28 23  0             406999.5241   0.0365  0.050   0.0365 0.31  
1798: 51 28 24  0   50 27 23  0             406999.5241   0.0365  0.050   0.0365 0.19  
1799: 51 27 24  0   50 28 23  0             406999.5241   0.0365  0.050   0.0365 0.19  
1800: 50 28 22  0   49 28 21  0             407102.2209   0.0163  0.050   0.0163 0.31  
1801: 50 29 22  0   49 29 21  0             407102.2209   0.0163  0.050   0.0163 0.31  
1802: 50 29 22  0   49 28 21  0             407102.2209   0.0163  0.050   0.0163 0.19  
1803: 50 28 22  0   49 29 21  0             407102.2209   0.0163  0.050   0.0163 0.19  
1804: 48 30 18  0   47 31 17  0             407511.3244   0.0257  0.050   0.0233 0.18  
1805: 48 31 18  0   47 31 17  0             407511.3244   0.0253  0.050   0.0233 0.32  
1806: 48 30 18  0   47 30 17  0             407511.3244   0.0212  0.050   0.0233 0.32  
1807: 48 31 18  0   47 30 17  0             407511.3244   0.0207  0.050   0.0233 0.18  
1808: 67 12 55  0   66 12 54  0             411965.3638  -0.0365  0.050  -0.0259 0.15  
1809: 67 12 55  0   66 13 54  0             411965.3638  -0.0365  0.050  -0.0259 0.11  
1810: 67 13 55  0   66 12 54  0             411965.3638  -0.0365  0.050  -0.0259 0.11  
1811: 67 13 55  0   66 13 54  0             411965.3638  -0.0365  0.050  -0.0259 0.15  
1812: 59 20 39  0   58 20 38  0             411965.3638  -0.0143  0.050  -0.0259 0.14  
1813: 59 20 39  0   58 21 38  0             411965.3638  -0.0143  0.050  -0.0259 0.10  
1814: 59 21 39  0   58 20 38  0             411965.3638  -0.0143  0.050  -0.0259 0.10  
1815: 59 21 39  0   58 21 38  0             411965.3638  -0.0143  0.050  -0.0259 0.14  
1816: 69 10 59  0   68 10 58  0             411970.4606   0.0696  0.050   0.0697 0.29  
1817: 69 11 59  0   68 11 58  0             411970.4606   0.0696  0.050   0.0697 0.29  
1818: 69 11 59  0   68 10 58  0             411970.4606   0.0696  0.050   0.0697 0.21  
1819: 69 10 59  0   68 11 58  0             411970.4606   0.0696  0.050   0.0697 0.21  
1820: 70  9 61  0   69  9 60  0             411972.8811   0.0227  0.050   0.0227 0.29  
1821: 70 10 61  0   69 10 60  0             411972.8811   0.0227  0.050   0.0227 0.29  
1822: 70 10 61  0   69  9 60  0             411972.8811   0.0227  0.050   0.0227 0.21  
1823: 70  9 61  0   69 10 60  0             411972.8811   0.0227  0.050   0.0227 0.21  
1824: 71  8 63  0   70  9 62  0             411975.1597  -0.0350  0.050  -0.0350 0.21  
1825: 71  8 63  0   70  8 62  0             411975.1597  -0.0350  0.050  -0.0350 0.29  
1826: 71  9 63  0   70  9 62  0             411975.1597  -0.0350  0.050  -0.0350 0.29  
1827: 71  9 63  0   70  8 62  0             411975.1597  -0.0350  0.050  -0.0350 0.21  
1828: 77  2 75  0   76  3 74  0             411982.4537  -0.2074  0.050  -0.0188 0.07  
1829: 77  2 75  0   76  2 74  0             411982.4537  -0.2074  0.050  -0.0188 0.10  
1830: 77  3 75  0   76  2 74  0             411982.4537  -0.2074  0.050  -0.0188 0.07  
1831: 77  3 75  0   76  3 74  0             411982.4537  -0.2074  0.050  -0.0188 0.10  
1832: 76  3 73  0   75  3 72  0             411982.4537  -0.0448  0.050  -0.0188 0.09  
1833: 76  3 73  0   75  4 72  0             411982.4537  -0.0448  0.050  -0.0188 0.07  
1834: 76  4 73  0   75  3 72  0             411982.4537  -0.0448  0.050  -0.0188 0.07  
1835: 76  4 73  0   75  4 72  0             411982.4537  -0.0448  0.050  -0.0188 0.09  
1836: 78  1 77  0   77  1 76  0             411982.4537   0.1907  0.050  -0.0188 0.10  
1837: 78  1 77  0   77  2 76  0             411982.4537   0.1907  0.050  -0.0188 0.07  
1838: 78  2 77  0   77  1 76  0             411982.4537   0.1907  0.050  -0.0188 0.07  
1839: 78  2 77  0   77  2 76  0             411982.4537   0.1907  0.050  -0.0188 0.10  
1840: 56 23 33  0   55 23 32  0             411996.7679   0.0306  0.050   0.0307 0.30  
1841: 56 24 33  0   55 24 32  0             411996.7679   0.0306  0.050   0.0307 0.30  
1842: 56 24 33  0   55 23 32  0             411996.7679   0.0306  0.050   0.0307 0.20  
1843: 56 23 33  0   55 24 32  0             411996.7679   0.0306  0.050   0.0307 0.20  
1844: 72  8 64  0   71  8 63  0             417152.8351  -0.0424  0.050  -0.0424 0.29  
1845: 72  9 64  0   71  9 63  0             417152.8351  -0.0424  0.050  -0.0424 0.29  
1846: 72  9 64  0   71  8 63  0             417152.8351  -0.0424  0.050  -0.0424 0.21  
1847: 72  8 64  0   71  9 63  0             417152.8351  -0.0424  0.050  -0.0424 0.21  
1848: 74  6 68  0   73  7 67  0             417157.0201   0.0151  0.050   0.0151 0.21  
1849: 74  7 68  0   73  6 67  0             417157.0201   0.0151  0.050   0.0151 0.21  
1850: 74  7 68  0   73  7 67  0             417157.0201   0.0151  0.050   0.0151 0.29  
1851: 74  6 68  0   73  6 67  0             417157.0201   0.0151  0.050   0.0151 0.29  
1852: 78  2 76  0   77  2 75  0             417160.5229  -0.1137  0.050   0.0777 0.10  
1853: 78  2 76  0   77  3 75  0             417160.5229  -0.1137  0.050   0.0777 0.07  
1854: 78  3 76  0   77  2 75  0             417160.5229  -0.1137  0.050   0.0777 0.07  
1855: 78  3 76  0   77  3 75  0             417160.5229  -0.1137  0.050   0.0777 0.10  
1856: 77  3 74  0   76  3 73  0             417160.5229   0.0730  0.050   0.0777 0.09  
1857: 77  3 74  0   76  4 73  0             417160.5229   0.0730  0.050   0.0777 0.07  
1858: 77  4 74  0   76  3 73  0             417160.5229   0.0730  0.050   0.0777 0.07  
1859: 77  4 74  0   76  4 73  0             417160.5229   0.0730  0.050   0.0777 0.09  
1860: 79  1 78  0   78  1 77  0             417160.5229   0.2693  0.050   0.0777 0.10  
1861: 79  1 78  0   78  2 77  0             417160.5229   0.2693  0.050   0.0777 0.07  
1862: 79  2 78  0   78  1 77  0             417160.5229   0.2693  0.050   0.0777 0.07  
1863: 79  2 78  0   78  2 77  0             417160.5229   0.2693  0.050   0.0777 0.10  
1864: 73  8 65  0   72  8 64  0             422330.3548  -0.0514  0.050  -0.0514 0.29  
1865: 73  9 65  0   72  9 64  0             422330.3548  -0.0514  0.050  -0.0514 0.29  
1866: 73  9 65  0   72  8 64  0             422330.3548  -0.0514  0.050  -0.0514 0.21  
1867: 73  8 65  0   72  9 64  0             422330.3548  -0.0514  0.050  -0.0514 0.21  
1868: 55 26 29  0   54 26 28  0             422412.9891  -0.0341  0.050  -0.0342 0.30  
1869: 55 27 29  0   54 27 28  0             422412.9891  -0.0341  0.050  -0.0342 0.30  
1870: 55 27 29  0   54 26 28  0             422412.9891  -0.0341  0.050  -0.0342 0.20  
1871: 55 26 29  0   54 27 28  0             422412.9891  -0.0341  0.050  -0.0342 0.20  
1872: 74  8 66  0   73  8 65  0             427507.7088  -0.0698  0.050  -0.0699 0.29  
1873: 74  8 66  0   73  9 65  0             427507.7088  -0.0698  0.050  -0.0699 0.21  
1874: 74  9 66  0   73  8 65  0             427507.7088  -0.0698  0.050  -0.0699 0.21  
1875: 74  9 66  0   73  9 65  0             427507.7088  -0.0698  0.050  -0.0699 0.29  
1876: 77  5 72  0   76  5 71  0             427513.8259  -0.0353  0.050  -0.0353 0.29  
1877: 77  5 72  0   76  6 71  0             427513.8259  -0.0353  0.050  -0.0353 0.21  
1878: 77  6 72  0   76  5 71  0             427513.8259  -0.0353  0.050  -0.0353 0.21  
1879: 77  6 72  0   76  6 71  0             427513.8259  -0.0353  0.050  -0.0353 0.29  
1880: 52 30 22  0   51 30 21  0             427894.5402  -0.0982  0.050  -0.0982 0.31  
1881: 52 30 22  0   51 31 21  0             427894.5402  -0.0982  0.050  -0.0982 0.19  
1882: 52 31 22  0   51 30 21  0             427894.5402  -0.0982  0.050  -0.0982 0.19  
1883: 52 31 22  0   51 31 21  0             427894.5402  -0.0982  0.050  -0.0982 0.31  
1884: 68 15 53  0   67 15 52  0             432665.2686   0.0158  0.050   0.0158 0.29  
1885: 68 15 53  0   67 16 52  0             432665.2686   0.0158  0.050   0.0158 0.21  
1886: 68 16 53  0   67 15 52  0             432665.2686   0.0158  0.050   0.0158 0.21  
1887: 68 16 53  0   67 16 52  0             432665.2686   0.0158  0.050   0.0158 0.29  
1888: 73 10 63  0   72 10 62  0             432679.4302  -0.0107  0.050  -0.0108 0.29  
1889: 73 10 63  0   72 11 62  0             432679.4302  -0.0107  0.050  -0.0108 0.21  
1890: 73 11 63  0   72 10 62  0             432679.4302  -0.0107  0.050  -0.0108 0.21  
1891: 73 11 63  0   72 11 62  0             432679.4302  -0.0107  0.050  -0.0108 0.29  
--------------------------------------------------------------------------------

PARAMETERS IN FIT (values truncated and Nlines statistics):

        1000000         A_gs  /MHz         5335.1610(31)                       1
        2000000         B_gs  /MHz         5042.9841(28)                       2
        3000000         C_gs  /MHz         2592.09092(16)                      3
          20000        DJ_gs  /kHz            0.4659(18)                       4
         110000       DJK_gs  /kHz           -0.0837(89)                       5
         200000        DK_gs  /kHz            0.592(11)                        6
        4010000        dJ_gs  /kHz            0.19262(91)                      7
        4100000        dK_gs  /kHz            0.4146(31)                       8
          30000        HJ_gs  /Hz             0.0001437(58)                    9
         120000       HJK_gs  /Hz           [ 0.0000886]                      10
         210000       HKJ_gs  /Hz           [-0.0008967]                      11
         300000        HK_gs  /Hz           [ 0.0009957]                      12
        4020000        h1_gs  /Hz           [ 0.0000678]                      13
        4110000        h2_gs  /Hz           [ 0.0001751]                      14
        4200000        h3_gs  /Hz           [ 0.0005971]                      15
              0         E_gs  /MHz          [ 0.]                             16

 MICROWAVE AVG =        0.000050 MHz, IR AVG =        0.00000                 
 MICROWAVE RMS =        0.041269 MHz, IR RMS =        0.00000                 
 END OF ITERATION  1 OLD, NEW RMS ERROR=        0.82538         0.82538       

  distinct frequency lines in fit:   397
       distinct parameters of fit:     9

MICROWAVE       lines fitted       lines    lines      RMS      RMS ERROR    J range  Ka range    freq. range
            total   dv=0 dv.ne.0   UNFITTD  e>900
v"= 0        397    397      0        0      0       0.041267     0.82535    17  78    0  31   132192   432679
--------------------------------------------------------------------------------------------
total:       397    397      0        0      0       0.041267     0.82535

NOTE: the RMS values above are for Nlines statistics, but the 'total' values may differ slightly from
      those in the .FIT file since the o-c values for this evaluation are as rounded in the .FIT.


 PARAMETERS IN FIT WITH STANDARD ERRORS ON THOSE THAT ARE FITTED:
 (values rounded and degrees of freedom, Ndegf=Nlines-Nconst, statistics)

        1000000         A_gs  /MHz       5335.1611(25)                         1
        2000000         B_gs  /MHz       5042.9842(24)                         2
        3000000         C_gs  /MHz       2592.09092(13)                        3
          20000        DJ_gs  /kHz          0.4659(15)                         4
         110000       DJK_gs  /kHz         -0.0837(74)                         5
         200000        DK_gs  /kHz          0.5924(91)                         6
        4010000        dJ_gs  /kHz          0.19262(76)                        7
        4100000        dK_gs  /kHz          0.4147(26)                         8
          30000        HJ_gs  /Hz           0.0001437(48)                      9
         120000       HJK_gs  /Hz           [ 0.0000886]                      10
         210000       HKJ_gs  /Hz           [-0.0008967]                      11
         300000        HK_gs  /Hz           [ 0.0009957]                      12
        4020000        h1_gs  /Hz           [ 0.0000678]                      13
        4110000        h2_gs  /Hz           [ 0.0001751]                      14
        4200000        h3_gs  /Hz           [ 0.0005971]                      15
              0         E_gs  /MHz          [ 0.]                             16

 CORRELATION COEFFICIENTS, C.ij:

           A_gs     B_gs     C_gs     -DJ_gs   -DJK_gs  -DK_gs   -dJ_gs   -dK_gs  

A_gs        1.0000
B_gs       -0.9911   1.0000
C_gs       -0.2567   0.2627   1.0000
-DJ_gs      0.8419  -0.8608  -0.1782   1.0000
-DJK_gs    -0.5021   0.5209   0.2133  -0.7192   1.0000
-DK_gs     -0.1012   0.0898  -0.1471   0.0601  -0.7365   1.0000
-dJ_gs      0.8393  -0.8581  -0.1487   0.9995  -0.7177   0.0580   1.0000
-dK_gs      0.0750  -0.0650   0.1576  -0.0834   0.7520  -0.9990  -0.0813   1.0000
HJ_gs      -0.2084   0.2221   0.8616  -0.1870   0.1514  -0.0524  -0.1557   0.0603

           HJ_gs   

HJ_gs       1.0000

 Mean value of |C.ij|, i.ne.j =   0.3949
 Mean value of  C.ij,  i.ne.j =  -0.0523


 Worst correlations, with absolute value greater than 0.9950:

     4010000  -dJ_gs    <->       20000  -DJ_gs        0.999462
     4100000  -dK_gs    <->      200000  -DK_gs       -0.998967


 Worst fitted lines (obs-calc/error):

  1880:   -2.0       1225:   -1.9       1704:    1.9        541:   -1.9
  1277:   -1.9         41:    1.9        869:   -1.8        671:   -1.8
   189:    1.8        802:    1.8       1553:   -1.7       1744:    1.7
  1126:    1.7       1437:    1.7       1221:   -1.7        766:   -1.7
   389:   -1.7        260:    1.6        774:    1.6        923:    1.6
  1485:    1.6        794:    1.6        244:   -1.6         53:   -1.6
  1257:    1.6        885:    1.6        746:   -1.6       1696:   -1.6
  1708:   -1.6       1852:    1.6        544:   -1.6       1585:    1.5
   770:    1.5        113:   -1.5        292:    1.5       1205:   -1.5
     9:   -1.5       1792:    1.5       1026:    1.5       1529:    1.5
  1378:    1.4       1672:   -1.4       1305:    1.4       1872:   -1.4
  1074:   -1.4       1816:    1.4        193:    1.4       1193:    1.4
  1545:    1.4       1114:    1.4

  1880: 52 30 22  0   51 30 21  0             427894.5402  -0.0982  0.050  -0.0982 0.31
  1225: 43 14 29  0   42 14 28  0             298042.7603  -0.0974  0.050  -0.0975 0.30
  1704: 49 26 23  0   48 26 22  0             391468.2906   0.0950  0.050   0.0950 0.31
   541: 24 16  9  0   23 16  8  0             205213.7816  -0.0946  0.050
  1277: 44 14 30  0   43 14 29  0             303221.3680  -0.0945  0.050  -0.0946 0.29
    41: 19  7 12  0   18  7 11  0             137401.9568   0.0932  0.050   0.0932 0.30
   869: 38 13 25  0   37 13 24  0             266962.6831  -0.0902  0.050  -0.0902 0.30
   671: 26 15 11  0   25 16 10  0             215390.4854   0.0929  0.050  -0.0899 0.19
   189: 25 10 16  0   24 10 15  0             178869.0310   0.0889  0.050   0.0890 0.30
   802: 49  2 48  0   48  2 47  0             261761.6989   0.0885  0.050   0.0885 0.29
                                           _____________________________________
__________________________________________/ SPFIT output reformatted with PIFORM
