# Supplementary material for: Precise Semi-Experimental Equilibrium (r e SE) Structure of Pyridine from 32 Isotopologues: Accurate Assessment of the Effect of Nitrogen-Atom Substitution in Aromatic Rings
Source: J Phys Chem A. 2025 Nov 7;129(46):10737–50. doi: 10.1021/acs.jpca.5c07184 (PMC12641475; doi:10.1021/acs.jpca.5c07184)
Supplement: Supplementary file 2 [file jp5c07184_si_002.zip › Supplementary Information/LSF/pyridine-d4H3_SI.res]

 Pyridine-d4 1H3-C5D4N g.s.                           Sat Aug 02 14:13:26 2025

-------------------------------------------------------------------------------------=========
                                              obs         o-c     error     blends     Notes
                                                                         o-c      wt
    / instead of : below denotes (o-c)>3*err
-------------------------------------------------------------------------------------=========
   1: 25  0 25  0   24  0 24  0             132253.5648   0.0362  0.050   0.0362 0.32  
   2: 25  0 25  0   24  1 24  0             132253.5648   0.0362  0.050   0.0362 0.18  
   3: 25  1 25  0   24  0 24  0             132253.5648   0.0362  0.050   0.0362 0.18  
   4: 25  1 25  0   24  1 24  0             132253.5648   0.0362  0.050   0.0362 0.32  
   5: 24  1 23  0   23  2 22  0             132254.8889  -0.0149  0.050  -0.0149 0.18  
   6: 24  1 23  0   23  1 22  0             132254.8889  -0.0149  0.050  -0.0149 0.32  
   7: 24  2 23  0   23  2 22  0             132254.8889  -0.0149  0.050  -0.0149 0.32  
   8: 24  2 23  0   23  1 22  0             132254.8889  -0.0149  0.050  -0.0149 0.18  
   9: 25  2 24  0   24  2 23  0             137440.8052  -0.0276  0.050  -0.0277 0.32  
  10: 25  1 24  0   24  1 23  0             137440.8052  -0.0276  0.050  -0.0277 0.32  
  11: 25  2 24  0   24  1 23  0             137440.8052  -0.0276  0.050  -0.0277 0.18  
  12: 25  1 24  0   24  2 23  0             137440.8052  -0.0276  0.050  -0.0277 0.18  
  13: 24  3 22  0   23  2 21  0             137442.0685  -0.0641  0.050  -0.0641 0.18  
  14: 24  2 22  0   23  2 21  0             137442.0685  -0.0641  0.050  -0.0641 0.32  
  15: 24  2 22  0   23  3 21  0             137442.0685  -0.0641  0.050  -0.0641 0.18  
  16: 24  3 22  0   23  3 21  0             137442.0685  -0.0641  0.050  -0.0641 0.32  
  17: 23  4 20  0   22  4 19  0             137443.5165  -0.0340  0.050  -0.0341 0.32  
  18: 23  4 20  0   22  3 19  0             137443.5165  -0.0340  0.050  -0.0341 0.18  
  19: 23  3 20  0   22  3 19  0             137443.5165  -0.0340  0.050  -0.0341 0.32  
  20: 23  3 20  0   22  4 19  0             137443.5165  -0.0340  0.050  -0.0341 0.18  
  21: 21  5 16  0   20  5 15  0             137448.3651   0.0424  0.050   0.0424 0.33  
  22: 21  5 16  0   20  6 15  0             137448.3651   0.0424  0.050   0.0424 0.17  
  23: 21  6 16  0   20  6 15  0             137448.3651   0.0424  0.050   0.0424 0.33  
  24: 21  6 16  0   20  5 15  0             137448.3651   0.0424  0.050   0.0424 0.17  
  25: 20  6 14  0   19  7 13  0             137453.6305   0.0165  0.050   0.0166 0.17  
  26: 20  6 14  0   19  6 13  0             137453.6305   0.0165  0.050   0.0166 0.33  
  27: 20  7 14  0   19  6 13  0             137453.6305   0.0165  0.050   0.0166 0.17  
  28: 20  7 14  0   19  7 13  0             137453.6305   0.0165  0.050   0.0166 0.33  
  29: 19  8 12  0   18  8 11  0             137464.4207   0.0141  0.050   0.0141 0.33  
  30: 19  8 12  0   18  7 11  0             137464.4207   0.0141  0.050   0.0141 0.17  
  31: 19  7 12  0   18  7 11  0             137464.4207   0.0141  0.050   0.0141 0.33  
  32: 19  7 12  0   18  8 11  0             137464.4207   0.0141  0.050   0.0141 0.17  
  33: 26  1 25  0   25  1 24  0             142626.7236   0.0122  0.050   0.0123 0.32  
  34: 26  1 25  0   25  2 24  0             142626.7236   0.0122  0.050   0.0123 0.18  
  35: 26  2 25  0   25  1 24  0             142626.7236   0.0122  0.050   0.0123 0.18  
  36: 26  2 25  0   25  2 24  0             142626.7236   0.0122  0.050   0.0123 0.32  
  37: 25  2 23  0   24  2 22  0             142627.9669  -0.0160  0.050  -0.0160 0.32  
  38: 25  2 23  0   24  3 22  0             142627.9669  -0.0160  0.050  -0.0160 0.18  
  39: 25  3 23  0   24  2 22  0             142627.9669  -0.0160  0.050  -0.0160 0.18  
  40: 25  3 23  0   24  3 22  0             142627.9669  -0.0160  0.050  -0.0160 0.32  
  41: 24  3 21  0   23  3 20  0             142629.2718  -0.0660  0.050  -0.0660 0.33  
  42: 24  3 21  0   23  4 20  0             142629.2718  -0.0660  0.050  -0.0660 0.17  
  43: 24  4 21  0   23  3 20  0             142629.2718  -0.0660  0.050  -0.0660 0.17  
  44: 24  4 21  0   23  4 20  0             142629.2718  -0.0660  0.050  -0.0660 0.33  
  45: 22  5 17  0   21  5 16  0             142633.6507  -0.0060  0.050  -0.0061 0.33  
  46: 22  5 17  0   21  6 16  0             142633.6507  -0.0060  0.050  -0.0061 0.17  
  47: 22  6 17  0   21  5 16  0             142633.6507  -0.0060  0.050  -0.0061 0.17  
  48: 22  6 17  0   21  6 16  0             142633.6507  -0.0060  0.050  -0.0061 0.33  
  49: 18  9  9  0   17  9  8  0             142713.1897  -0.0229  0.050   0.0497 0.34  
  50: 18  9  9  0   17 10  8  0             142713.1897   0.1341  0.050   0.0497 0.16  
  51: 18 10  9  0   17  9  8  0             142713.1897  -0.0347  0.050   0.0497 0.16  
  52: 18 10  9  0   17 10  8  0             142713.1897   0.1223  0.050   0.0497 0.34  
  53: 28  0 28  0   27  0 27  0             147811.1482  -0.0446  0.050  -0.0446 0.32  
  54: 28  0 28  0   27  1 27  0             147811.1482  -0.0446  0.050  -0.0446 0.18  
  55: 28  1 28  0   27  0 27  0             147811.1482  -0.0446  0.050  -0.0446 0.18  
  56: 28  1 28  0   27  1 27  0             147811.1482  -0.0446  0.050  -0.0446 0.32  
  57: 26  2 24  0   25  2 23  0             147813.7690  -0.0131  0.050  -0.0131 0.32  
  58: 26  2 24  0   25  3 23  0             147813.7690  -0.0131  0.050  -0.0131 0.18  
  59: 26  3 24  0   25  2 23  0             147813.7690  -0.0131  0.050  -0.0131 0.18  
  60: 26  3 24  0   25  3 23  0             147813.7690  -0.0131  0.050  -0.0131 0.32  
  61: 20  8 12  0   19  8 11  0             147845.4172   0.0851  0.050   0.0852 0.33  
  62: 20  8 12  0   19  9 11  0             147845.4172   0.0851  0.050   0.0852 0.17  
  63: 20  9 12  0   19  8 11  0             147845.4172   0.0851  0.050   0.0852 0.17  
  64: 20  9 12  0   19  9 11  0             147845.4172   0.0851  0.050   0.0852 0.33  
  65: 16 12  4  0   15 12  3  0             151075.5230   0.0843  0.050               
  66: 26  3 23  0   25  3 22  0             153000.7464  -0.0267  0.050  -0.0267 0.32  
  67: 26  3 23  0   25  4 22  0             153000.7464  -0.0267  0.050  -0.0267 0.18  
  68: 26  4 23  0   25  3 22  0             153000.7464  -0.0267  0.050  -0.0267 0.18  
  69: 26  4 23  0   25  4 22  0             153000.7464  -0.0267  0.050  -0.0267 0.32  
  70: 25  4 21  0   24  4 20  0             153002.2503  -0.0136  0.050  -0.0137 0.33  
  71: 25  4 21  0   24  5 20  0             153002.2503  -0.0136  0.050  -0.0137 0.17  
  72: 25  5 21  0   24  4 20  0             153002.2503  -0.0136  0.050  -0.0137 0.17  
  73: 25  5 21  0   24  5 20  0             153002.2503  -0.0136  0.050  -0.0137 0.33  
  74: 24  5 19  0   23  5 18  0             153004.4151   0.0354  0.050   0.0354 0.33  
  75: 24  5 19  0   23  6 18  0             153004.4151   0.0354  0.050   0.0354 0.17  
  76: 24  6 19  0   23  5 18  0             153004.4151   0.0354  0.050   0.0354 0.17  
  77: 24  6 19  0   23  6 18  0             153004.4151   0.0354  0.050   0.0354 0.33  
  78: 22  7 15  0   21  7 14  0             153014.0917   0.0570  0.050   0.0571 0.33  
  79: 22  7 15  0   21  8 14  0             153014.0917   0.0570  0.050   0.0571 0.17  
  80: 22  8 15  0   21  7 14  0             153014.0917   0.0570  0.050   0.0571 0.17  
  81: 22  8 15  0   21  8 14  0             153014.0917   0.0570  0.050   0.0571 0.33  
  82: 30  0 30  0   29  0 29  0             158182.6894  -0.0080  0.050  -0.0080 0.32  
  83: 30  0 30  0   29  1 29  0             158182.6894  -0.0080  0.050  -0.0080 0.18  
  84: 30  1 30  0   29  0 29  0             158182.6894  -0.0080  0.050  -0.0080 0.18  
  85: 30  1 30  0   29  1 29  0             158182.6894  -0.0080  0.050  -0.0080 0.32  
  86: 29  1 28  0   28  1 27  0             158184.0285   0.0057  0.050   0.0058 0.32  
  87: 29  1 28  0   28  2 27  0             158184.0285   0.0057  0.050   0.0058 0.18  
  88: 29  2 28  0   28  1 27  0             158184.0285   0.0057  0.050   0.0058 0.18  
  89: 29  2 28  0   28  2 27  0             158184.0285   0.0057  0.050   0.0058 0.32  
  90: 28  2 26  0   27  2 25  0             158185.1302  -0.0883  0.050  -0.0883 0.32  
  91: 28  2 26  0   27  3 25  0             158185.1302  -0.0883  0.050  -0.0883 0.18  
  92: 28  3 26  0   27  2 25  0             158185.1302  -0.0883  0.050  -0.0883 0.18  
  93: 28  3 26  0   27  3 25  0             158185.1302  -0.0883  0.050  -0.0883 0.32  
  94: 27  3 24  0   26  3 23  0             158186.4180   0.0031  0.050   0.0032 0.32  
  95: 27  3 24  0   26  4 23  0             158186.4180   0.0031  0.050   0.0032 0.18  
  96: 27  4 24  0   26  3 23  0             158186.4180   0.0031  0.050   0.0032 0.18  
  97: 27  4 24  0   26  4 23  0             158186.4180   0.0031  0.050   0.0032 0.32  
  98: 26  4 22  0   25  4 21  0             158187.8617   0.0515  0.050   0.0516 0.33  
  99: 26  4 22  0   25  5 21  0             158187.8617   0.0515  0.050   0.0516 0.17  
 100: 26  5 22  0   25  4 21  0             158187.8617   0.0515  0.050   0.0516 0.17  
 101: 26  5 22  0   25  5 21  0             158187.8617   0.0515  0.050   0.0516 0.33  
 102: 24  6 18  0   23  6 17  0             158192.7882   0.0087  0.050   0.0088 0.33  
 103: 24  6 18  0   23  7 17  0             158192.7882   0.0087  0.050   0.0088 0.17  
 104: 24  7 18  0   23  6 17  0             158192.7882   0.0087  0.050   0.0088 0.17  
 105: 24  7 18  0   23  7 17  0             158192.7882   0.0087  0.050   0.0088 0.33  
 106: 23  7 16  0   22  7 15  0             158198.1177   0.0215  0.050   0.0216 0.33  
 107: 23  7 16  0   22  8 15  0             158198.1177   0.0215  0.050   0.0216 0.17  
 108: 23  8 16  0   22  7 15  0             158198.1177   0.0215  0.050   0.0216 0.17  
 109: 23  8 16  0   22  8 15  0             158198.1177   0.0215  0.050   0.0216 0.33  
 110: 22  8 14  0   21  8 13  0             158208.1978   0.0738  0.050   0.0738 0.33  
 111: 22  8 14  0   21  9 13  0             158208.1978   0.0738  0.050   0.0738 0.17  
 112: 22  9 14  0   21  8 13  0             158208.1978   0.0738  0.050   0.0738 0.17  
 113: 22  9 14  0   21  9 13  0             158208.1978   0.0738  0.050   0.0738 0.33  
 114: 21  9 12  0   20  9 11  0             158228.6558   0.0382  0.050   0.0383 0.34  
 115: 21  9 12  0   20 10 11  0             158228.6558   0.0382  0.050   0.0383 0.16  
 116: 21 10 12  0   20  9 11  0             158228.6558   0.0382  0.050   0.0383 0.16  
 117: 21 10 12  0   20 10 11  0             158228.6558   0.0382  0.050   0.0383 0.34  
 118: 15 15  0  0   14 14  1  0             159102.8376   0.0148  0.050               
 119: 31  0 31  0   30  0 30  0             163368.3051  -0.0573  0.050  -0.0573 0.32  
 120: 31  0 31  0   30  1 30  0             163368.3051  -0.0573  0.050  -0.0573 0.18  
 121: 31  1 31  0   30  0 30  0             163368.3051  -0.0573  0.050  -0.0573 0.18  
 122: 31  1 31  0   30  1 30  0             163368.3051  -0.0573  0.050  -0.0573 0.32  
 123: 30  1 29  0   29  1 28  0             163369.6787   0.0000  0.050   0.0001 0.32  
 124: 30  1 29  0   29  2 28  0             163369.6787   0.0000  0.050   0.0001 0.18  
 125: 30  2 29  0   29  1 28  0             163369.6787   0.0000  0.050   0.0001 0.18  
 126: 30  2 29  0   29  2 28  0             163369.6787   0.0000  0.050   0.0001 0.32  
 127: 29  2 27  0   28  2 26  0             163370.7718  -0.0796  0.050  -0.0797 0.32  
 128: 29  2 27  0   28  3 26  0             163370.7718  -0.0796  0.050  -0.0797 0.18  
 129: 29  3 27  0   28  2 26  0             163370.7718  -0.0796  0.050  -0.0797 0.18  
 130: 29  3 27  0   28  3 26  0             163370.7718  -0.0796  0.050  -0.0797 0.32  
 131: 25  6 19  0   24  6 18  0             163377.8304   0.0542  0.050   0.0543 0.33  
 132: 25  6 19  0   24  7 18  0             163377.8304   0.0542  0.050   0.0543 0.17  
 133: 25  7 19  0   24  6 18  0             163377.8304   0.0542  0.050   0.0543 0.17  
 134: 25  7 19  0   24  7 18  0             163377.8304   0.0542  0.050   0.0543 0.33  
 135: 19 13  7  0   18 13  6  0             163728.7165  -0.0865  0.050               
 136: 19 12  7  0   18 12  6  0             163870.1861  -0.0878  0.050               
 137: 32  0 32  0   31  0 31  0             168553.8782  -0.0886  0.050  -0.0886 0.32  
 138: 32  0 32  0   31  1 31  0             168553.8782  -0.0886  0.050  -0.0886 0.18  
 139: 32  1 32  0   31  0 31  0             168553.8782  -0.0886  0.050  -0.0886 0.18  
 140: 32  1 32  0   31  1 31  0             168553.8782  -0.0886  0.050  -0.0886 0.32  
 141: 31  1 30  0   30  1 29  0             168555.2455  -0.0285  0.050  -0.0286 0.32  
 142: 31  1 30  0   30  2 29  0             168555.2455  -0.0285  0.050  -0.0286 0.18  
 143: 31  2 30  0   30  1 29  0             168555.2455  -0.0285  0.050  -0.0286 0.18  
 144: 31  2 30  0   30  2 29  0             168555.2455  -0.0285  0.050  -0.0286 0.32  
 145: 30  2 28  0   29  2 27  0             168556.4568   0.0322  0.050   0.0322 0.32  
 146: 30  2 28  0   29  3 27  0             168556.4568   0.0322  0.050   0.0322 0.18  
 147: 30  3 28  0   29  2 27  0             168556.4568   0.0322  0.050   0.0322 0.18  
 148: 30  3 28  0   29  3 27  0             168556.4568   0.0322  0.050   0.0322 0.32  
 149: 26  6 20  0   25  6 19  0             168562.7253  -0.0671  0.050  -0.0672 0.33  
 150: 26  6 20  0   25  7 19  0             168562.7253  -0.0671  0.050  -0.0672 0.17  
 151: 26  7 20  0   25  6 19  0             168562.7253  -0.0671  0.050  -0.0672 0.17  
 152: 26  7 20  0   25  7 19  0             168562.7253  -0.0671  0.050  -0.0672 0.33  
 153: 21 11 10  0   20 11  9  0             168676.6777  -0.0087  0.050   0.0307 0.34  
 154: 21 11 10  0   20 12  9  0             168676.6777   0.0769  0.050   0.0307 0.16  
 155: 21 12 10  0   20 11  9  0             168676.6777  -0.0155  0.050   0.0307 0.16  
 156: 21 12 10  0   20 12  9  0             168676.6777   0.0701  0.050   0.0307 0.34  
 157: 20 13  8  0   19 13  7  0             168835.3281  -0.0025  0.050               
 158: 19 14  6  0   18 14  5  0             168836.9255   0.0327  0.050               
 159: 16 16  0  0   15 15  1  0             169761.3726  -0.0271  0.050               
 160: 33  0 33  0   32  0 32  0             173739.5065  -0.0019  0.050  -0.0019 0.32  
 161: 33  0 33  0   32  1 32  0             173739.5065  -0.0019  0.050  -0.0019 0.18  
 162: 33  1 33  0   32  0 32  0             173739.5065  -0.0019  0.050  -0.0019 0.18  
 163: 33  1 33  0   32  1 32  0             173739.5065  -0.0019  0.050  -0.0019 0.32  
 164: 32  1 31  0   31  1 30  0             173740.7833  -0.0236  0.050  -0.0236 0.32  
 165: 32  1 31  0   31  2 30  0             173740.7833  -0.0236  0.050  -0.0236 0.18  
 166: 32  2 31  0   31  1 30  0             173740.7833  -0.0236  0.050  -0.0236 0.18  
 167: 32  2 31  0   31  2 30  0             173740.7833  -0.0236  0.050  -0.0236 0.32  
 168: 31  2 29  0   30  2 28  0             173741.9203  -0.0156  0.050  -0.0156 0.32  
 169: 31  2 29  0   30  3 28  0             173741.9203  -0.0156  0.050  -0.0156 0.18  
 170: 31  3 29  0   30  2 28  0             173741.9203  -0.0156  0.050  -0.0156 0.18  
 171: 31  3 29  0   30  3 28  0             173741.9203  -0.0156  0.050  -0.0156 0.32  
 172: 30  3 27  0   29  3 26  0             173743.0159   0.0132  0.050   0.0132 0.32  
 173: 30  3 27  0   29  4 26  0             173743.0159   0.0132  0.050   0.0132 0.18  
 174: 30  4 27  0   29  3 26  0             173743.0159   0.0132  0.050   0.0132 0.18  
 175: 30  4 27  0   29  4 26  0             173743.0159   0.0132  0.050   0.0132 0.32  
 176: 29  4 25  0   28  4 24  0             173744.1656   0.0063  0.050   0.0064 0.33  
 177: 29  4 25  0   28  5 24  0             173744.1656   0.0063  0.050   0.0064 0.17  
 178: 29  5 25  0   28  4 24  0             173744.1656   0.0063  0.050   0.0064 0.17  
 179: 29  5 25  0   28  5 24  0             173744.1656   0.0063  0.050   0.0064 0.33  
 180: 27  6 21  0   26  6 20  0             173747.7962  -0.0139  0.050  -0.0139 0.33  
 181: 27  6 21  0   26  7 20  0             173747.7962  -0.0139  0.050  -0.0139 0.17  
 182: 27  7 21  0   26  6 20  0             173747.7962  -0.0139  0.050  -0.0139 0.17  
 183: 27  7 21  0   26  7 20  0             173747.7962  -0.0139  0.050  -0.0139 0.33  
 184: 26  7 19  0   25  7 18  0             173751.3169  -0.0204  0.050  -0.0204 0.33  
 185: 26  7 19  0   25  8 18  0             173751.3169  -0.0204  0.050  -0.0204 0.17  
 186: 26  8 19  0   25  7 18  0             173751.3169  -0.0204  0.050  -0.0204 0.17  
 187: 26  8 19  0   25  8 18  0             173751.3169  -0.0204  0.050  -0.0204 0.33  
 188: 25  8 17  0   24  8 16  0             173757.4860   0.0376  0.050   0.0377 0.33  
 189: 25  8 17  0   24  9 16  0             173757.4860   0.0376  0.050   0.0377 0.17  
 190: 25  9 17  0   24  8 16  0             173757.4860   0.0376  0.050   0.0377 0.17  
 191: 25  9 17  0   24  9 16  0             173757.4860   0.0376  0.050   0.0377 0.33  
 192: 24  9 15  0   23  9 14  0             173768.6350   0.0022  0.050   0.0022 0.33  
 193: 24  9 15  0   23 10 14  0             173768.6350   0.0022  0.050   0.0022 0.17  
 194: 24 10 15  0   23  9 14  0             173768.6350   0.0022  0.050   0.0022 0.17  
 195: 24 10 15  0   23 10 14  0             173768.6350   0.0022  0.050   0.0022 0.33  
 196: 23 10 13  0   22 10 12  0             173790.4072  -0.0213  0.050  -0.0213 0.34  
 197: 23 10 13  0   22 11 12  0             173790.4072  -0.0213  0.050  -0.0213 0.16  
 198: 23 11 13  0   22 10 12  0             173790.4072  -0.0213  0.050  -0.0213 0.16  
 199: 23 11 13  0   22 11 12  0             173790.4072  -0.0213  0.050  -0.0213 0.34  
 200: 22 12 11  0   21 12 10  0             173836.7736  -0.0087  0.050  -0.0119 0.34  
 201: 22 11 11  0   21 11 10  0             173836.7736  -0.0150  0.050  -0.0119 0.34  
 202: 22 11 11  0   21 12 10  0             173836.7736  -0.0082  0.050  -0.0119 0.16  
 203: 22 12 11  0   21 11 10  0             173836.7736  -0.0155  0.050  -0.0119 0.16  
 204: 21 12  9  0   20 13  8  0             173948.9029   0.1404  0.050  -0.0067 0.31  
 205: 21 13  9  0   20 13  8  0             173948.9029  -0.0712  0.050  -0.0067 0.69  
 206: 21 12  9  0   20 12  8  0             173950.9924  -0.0184  0.050  -0.0830 0.69  
 207: 21 13  9  0   20 12  8  0             173950.9924  -0.2300  0.050  -0.0830 0.31  
 208: 19 14  5  0   18 14  4  0             177740.1881  -0.0372  0.050               
 209: 46 12 34  0   46 11 35  0             178719.7141   0.0169  0.050   0.0169 0.19  
 210: 46 12 34  0   46 12 35  0             178719.7141   0.0169  0.050   0.0169 0.31  
 211: 46 13 34  0   46 11 35  0             178719.7141   0.0169  0.050   0.0169 0.31  
 212: 46 13 34  0   46 12 35  0             178719.7141   0.0169  0.050   0.0169 0.19  
 213: 45 11 34  0   45 10 35  0             178747.8911   0.0080  0.050   0.0081 0.19  
 214: 45 11 34  0   45 11 35  0             178747.8911   0.0080  0.050   0.0081 0.31  
 215: 45 12 34  0   45 10 35  0             178747.8911   0.0080  0.050   0.0081 0.31  
 216: 45 12 34  0   45 11 35  0             178747.8911   0.0080  0.050   0.0081 0.19  
 217: 17 16  1  0   16 15  2  0             178763.2160  -0.0404  0.050               
 218: 44 10 34  0   44  9 35  0             178774.6970   0.0176  0.050   0.0177 0.19  
 219: 44 10 34  0   44 10 35  0             178774.6970   0.0176  0.050   0.0177 0.31  
 220: 44 11 34  0   44  9 35  0             178774.6970   0.0176  0.050   0.0177 0.31  
 221: 44 11 34  0   44 10 35  0             178774.6970   0.0176  0.050   0.0177 0.19  
 222: 43  9 34  0   43  8 35  0             178800.0992  -0.0386  0.050  -0.0386 0.19  
 223: 43  9 34  0   43  9 35  0             178800.0992  -0.0386  0.050  -0.0386 0.31  
 224: 43 10 34  0   43  8 35  0             178800.0992  -0.0386  0.050  -0.0386 0.31  
 225: 43 10 34  0   43  9 35  0             178800.0992  -0.0386  0.050  -0.0386 0.19  
 226: 34  0 34  0   33  0 33  0             178924.9790  -0.0064  0.050  -0.0065 0.32  
 227: 34  0 34  0   33  1 33  0             178924.9790  -0.0064  0.050  -0.0065 0.18  
 228: 34  1 34  0   33  0 33  0             178924.9790  -0.0064  0.050  -0.0065 0.18  
 229: 34  1 34  0   33  1 33  0             178924.9790  -0.0064  0.050  -0.0065 0.32  
 230: 33  1 32  0   32  1 31  0             178926.2130  -0.0623  0.050  -0.0624 0.32  
 231: 33  1 32  0   32  2 31  0             178926.2130  -0.0623  0.050  -0.0624 0.18  
 232: 33  2 32  0   32  1 31  0             178926.2130  -0.0623  0.050  -0.0624 0.18  
 233: 33  2 32  0   32  2 31  0             178926.2130  -0.0623  0.050  -0.0624 0.32  
 234: 32  2 30  0   31  2 29  0             178927.3216  -0.0618  0.050  -0.0618 0.32  
 235: 32  2 30  0   31  3 29  0             178927.3216  -0.0618  0.050  -0.0618 0.18  
 236: 32  3 30  0   31  2 29  0             178927.3216  -0.0618  0.050  -0.0618 0.18  
 237: 32  3 30  0   31  3 29  0             178927.3216  -0.0618  0.050  -0.0618 0.32  
 238: 31  3 28  0   30  3 27  0             178928.4000  -0.0113  0.050  -0.0113 0.32  
 239: 31  3 28  0   30  4 27  0             178928.4000  -0.0113  0.050  -0.0113 0.18  
 240: 31  4 28  0   30  3 27  0             178928.4000  -0.0113  0.050  -0.0113 0.18  
 241: 31  4 28  0   30  4 27  0             178928.4000  -0.0113  0.050  -0.0113 0.32  
 242: 30  4 26  0   29  4 25  0             178929.5041   0.0041  0.050   0.0042 0.33  
 243: 30  4 26  0   29  5 25  0             178929.5041   0.0041  0.050   0.0042 0.17  
 244: 30  5 26  0   29  4 25  0             178929.5041   0.0041  0.050   0.0042 0.17  
 245: 30  5 26  0   29  5 25  0             178929.5041   0.0041  0.050   0.0042 0.33  
 246: 29  5 24  0   28  5 23  0             178930.8430  -0.0146  0.050  -0.0146 0.33  
 247: 29  5 24  0   28  6 23  0             178930.8430  -0.0146  0.050  -0.0146 0.17  
 248: 29  6 24  0   28  5 23  0             178930.8430  -0.0146  0.050  -0.0146 0.17  
 249: 29  6 24  0   28  6 23  0             178930.8430  -0.0146  0.050  -0.0146 0.33  
 250: 28  6 22  0   27  6 21  0             178932.8096  -0.0049  0.050  -0.0050 0.33  
 251: 28  6 22  0   27  7 21  0             178932.8096  -0.0049  0.050  -0.0050 0.17  
 252: 28  7 22  0   27  6 21  0             178932.8096  -0.0049  0.050  -0.0050 0.17  
 253: 28  7 22  0   27  7 21  0             178932.8096  -0.0049  0.050  -0.0050 0.33  
 254: 27  7 20  0   26  7 19  0             178935.9671   0.0368  0.050   0.0368 0.33  
 255: 27  7 20  0   26  8 19  0             178935.9671   0.0368  0.050   0.0368 0.17  
 256: 27  8 20  0   26  7 19  0             178935.9671   0.0368  0.050   0.0368 0.17  
 257: 27  8 20  0   26  8 19  0             178935.9671   0.0368  0.050   0.0368 0.33  
 258: 26  8 18  0   25  8 17  0             178941.2438   0.0270  0.050   0.0271 0.33  
 259: 26  8 18  0   25  9 17  0             178941.2438   0.0270  0.050   0.0271 0.17  
 260: 26  9 18  0   25  8 17  0             178941.2438   0.0270  0.050   0.0271 0.17  
 261: 26  9 18  0   25  9 17  0             178941.2438   0.0270  0.050   0.0271 0.33  
 262: 25  9 16  0   24  9 15  0             178950.6825   0.0413  0.050   0.0413 0.33  
 263: 25  9 16  0   24 10 15  0             178950.6825   0.0413  0.050   0.0413 0.17  
 264: 25 10 16  0   24  9 15  0             178950.6825   0.0413  0.050   0.0413 0.17  
 265: 25 10 16  0   24 10 15  0             178950.6825   0.0413  0.050   0.0413 0.33  
 266: 24 10 14  0   23 10 13  0             178968.3415  -0.0235  0.050  -0.0235 0.33  
 267: 24 10 14  0   23 11 13  0             178968.3415  -0.0235  0.050  -0.0235 0.17  
 268: 24 11 14  0   23 10 13  0             178968.3415  -0.0235  0.050  -0.0235 0.17  
 269: 24 11 14  0   23 11 13  0             178968.3415  -0.0235  0.050  -0.0235 0.33  
 270: 23 11 12  0   22 11 11  0             179004.1768  -0.0101  0.050  -0.0099 0.34  
 271: 23 11 12  0   22 12 11  0             179004.1768  -0.0096  0.050  -0.0099 0.16  
 272: 23 12 12  0   22 11 11  0             179004.1768  -0.0101  0.050  -0.0099 0.16  
 273: 23 12 12  0   22 12 11  0             179004.1768  -0.0096  0.050  -0.0099 0.34  
 274: 22 12 10  0   21 12  9  0             179084.9652  -0.0709  0.050   0.0259 0.34  
 275: 22 12 10  0   21 13  9  0             179084.9652   0.1406  0.050   0.0259 0.16  
 276: 22 13 10  0   21 12  9  0             179084.9652  -0.0888  0.050   0.0259 0.16  
 277: 22 13 10  0   21 13  9  0             179084.9652   0.1228  0.050   0.0259 0.34  
 278: 20 15  6  0   19 15  5  0             179141.0049  -0.0612  0.050               
 279: 21 13  8  0   20 14  7  0             179281.3776   0.0426  0.050               
 280: 21 14  8  0   20 14  7  0             179286.2211  -0.0393  0.050               
 281: 21 13  8  0   20 13  7  0             179323.6048   0.0229  0.050               
 282: 21 14  8  0   20 13  7  0             179328.4714  -0.0359  0.050               
 283: 20 14  6  0   19 14  5  0             181164.0008  -0.0539  0.050               
 284: 49 14 35  0   49 13 36  0             183842.3334   0.0392  0.050   0.0393 0.19  
 285: 49 14 35  0   49 14 36  0             183842.3334   0.0392  0.050   0.0393 0.31  
 286: 49 15 35  0   49 13 36  0             183842.3334   0.0392  0.050   0.0393 0.31  
 287: 49 15 35  0   49 14 36  0             183842.3334   0.0392  0.050   0.0393 0.19  
 288: 48 13 35  0   48 12 36  0             183873.3555  -0.0803  0.050  -0.0803 0.19  
 289: 48 13 35  0   48 13 36  0             183873.3555  -0.0803  0.050  -0.0803 0.31  
 290: 48 14 35  0   48 12 36  0             183873.3555  -0.0803  0.050  -0.0803 0.31  
 291: 48 14 35  0   48 13 36  0             183873.3555  -0.0803  0.050  -0.0803 0.19  
 292: 45 10 35  0   45  9 36  0             183958.3709  -0.0095  0.050  -0.0095 0.19  
 293: 45 10 35  0   45 10 36  0             183958.3709  -0.0095  0.050  -0.0095 0.31  
 294: 45 11 35  0   45  9 36  0             183958.3709  -0.0095  0.050  -0.0095 0.31  
 295: 45 11 35  0   45 10 36  0             183958.3709  -0.0095  0.050  -0.0095 0.19  
 296: 44  9 35  0   44  8 36  0             183984.0282  -0.0059  0.050  -0.0060 0.19  
 297: 44  9 35  0   44  9 36  0             183984.0282  -0.0059  0.050  -0.0060 0.31  
 298: 44 10 35  0   44  8 36  0             183984.0282  -0.0059  0.050  -0.0060 0.31  
 299: 44 10 35  0   44  9 36  0             183984.0282  -0.0059  0.050  -0.0060 0.19  
 300: 43  8 35  0   43  7 36  0             184008.4728   0.0353  0.050   0.0353 0.19  
 301: 43  8 35  0   43  8 36  0             184008.4728   0.0353  0.050   0.0353 0.31  
 302: 43  9 35  0   43  7 36  0             184008.4728   0.0353  0.050   0.0353 0.31  
 303: 43  9 35  0   43  8 36  0             184008.4728   0.0353  0.050   0.0353 0.19  
 304: 42  7 35  0   42  6 36  0             184031.6417   0.0051  0.050   0.0051 0.19  
 305: 42  7 35  0   42  7 36  0             184031.6417   0.0051  0.050   0.0051 0.31  
 306: 42  8 35  0   42  6 36  0             184031.6417   0.0051  0.050   0.0051 0.31  
 307: 42  8 35  0   42  7 36  0             184031.6417   0.0051  0.050   0.0051 0.19  
 308: 40  5 35  0   40  4 36  0             184074.6231   0.0216  0.050   0.0216 0.19  
 309: 40  5 35  0   40  5 36  0             184074.6231   0.0216  0.050   0.0216 0.31  
 310: 40  6 35  0   40  4 36  0             184074.6231   0.0216  0.050   0.0216 0.31  
 311: 40  6 35  0   40  5 36  0             184074.6231   0.0216  0.050   0.0216 0.19  
 312: 35  0 35  0   34  0 34  0             184110.3767  -0.0192  0.050  -0.0192 0.32  
 313: 35  0 35  0   34  1 34  0             184110.3767  -0.0192  0.050  -0.0192 0.18  
 314: 35  1 35  0   34  0 34  0             184110.3767  -0.0192  0.050  -0.0192 0.18  
 315: 35  1 35  0   34  1 34  0             184110.3767  -0.0192  0.050  -0.0192 0.32  
 316: 34  1 33  0   33  1 32  0             184111.6745  -0.0029  0.050  -0.0029 0.32  
 317: 34  1 33  0   33  2 32  0             184111.6745  -0.0029  0.050  -0.0029 0.18  
 318: 34  2 33  0   33  1 32  0             184111.6745  -0.0029  0.050  -0.0029 0.18  
 319: 34  2 33  0   33  2 32  0             184111.6745  -0.0029  0.050  -0.0029 0.32  
 320: 33  2 31  0   32  2 30  0             184112.7818   0.0166  0.050   0.0167 0.32  
 321: 33  2 31  0   32  3 30  0             184112.7818   0.0166  0.050   0.0167 0.18  
 322: 33  3 31  0   32  2 30  0             184112.7818   0.0166  0.050   0.0167 0.18  
 323: 33  3 31  0   32  3 30  0             184112.7818   0.0166  0.050   0.0167 0.32  
 324: 32  3 29  0   31  3 28  0             184113.7622   0.0065  0.050   0.0065 0.32  
 325: 32  3 29  0   31  4 28  0             184113.7622   0.0065  0.050   0.0065 0.18  
 326: 32  4 29  0   31  3 28  0             184113.7622   0.0065  0.050   0.0065 0.18  
 327: 32  4 29  0   31  4 28  0             184113.7622   0.0065  0.050   0.0065 0.32  
 328: 31  4 27  0   30  4 26  0             184114.7945   0.0138  0.050   0.0138 0.32  
 329: 31  4 27  0   30  5 26  0             184114.7945   0.0138  0.050   0.0138 0.18  
 330: 31  5 27  0   30  4 26  0             184114.7945   0.0138  0.050   0.0138 0.18  
 331: 31  5 27  0   30  5 26  0             184114.7945   0.0138  0.050   0.0138 0.32  
 332: 30  5 25  0   29  5 24  0             184116.0628   0.0334  0.050   0.0334 0.33  
 333: 30  5 25  0   29  6 24  0             184116.0628   0.0334  0.050   0.0334 0.17  
 334: 30  6 25  0   29  5 24  0             184116.0628   0.0334  0.050   0.0334 0.17  
 335: 30  6 25  0   29  6 24  0             184116.0628   0.0334  0.050   0.0334 0.33  
 336: 29  6 23  0   28  6 22  0             184117.8043   0.0096  0.050   0.0097 0.33  
 337: 29  6 23  0   28  7 22  0             184117.8043   0.0096  0.050   0.0097 0.17  
 338: 29  7 23  0   28  6 22  0             184117.8043   0.0096  0.050   0.0097 0.17  
 339: 29  7 23  0   28  7 22  0             184117.8043   0.0096  0.050   0.0097 0.33  
 340: 27  8 19  0   26  8 18  0             184125.2029   0.0397  0.050   0.0397 0.33  
 341: 27  8 19  0   26  9 18  0             184125.2029   0.0397  0.050   0.0397 0.17  
 342: 27  9 19  0   26  8 18  0             184125.2029   0.0397  0.050   0.0397 0.17  
 343: 27  9 19  0   26  9 18  0             184125.2029   0.0397  0.050   0.0397 0.33  
 344: 26  9 17  0   25  9 16  0             184133.2104   0.0179  0.050   0.0180 0.33  
 345: 26  9 17  0   25 10 16  0             184133.2104   0.0179  0.050   0.0180 0.17  
 346: 26 10 17  0   25  9 16  0             184133.2104   0.0179  0.050   0.0180 0.17  
 347: 26 10 17  0   25 10 16  0             184133.2104   0.0179  0.050   0.0180 0.33  
 348: 25 10 15  0   24 10 14  0             184147.8410  -0.0046  0.050  -0.0046 0.33  
 349: 25 10 15  0   24 11 14  0             184147.8410  -0.0046  0.050  -0.0046 0.17  
 350: 25 11 15  0   24 10 14  0             184147.8410  -0.0046  0.050  -0.0046 0.17  
 351: 25 11 15  0   24 11 14  0             184147.8410  -0.0046  0.050  -0.0046 0.33  
 352: 23 12 11  0   22 12 10  0             184236.3319   0.0215  0.050   0.0298 0.34  
 353: 23 12 11  0   22 13 10  0             184236.3319   0.0394  0.050   0.0298 0.16  
 354: 23 13 11  0   22 12 10  0             184236.3319   0.0201  0.050   0.0298 0.16  
 355: 23 13 11  0   22 13 10  0             184236.3319   0.0380  0.050   0.0298 0.34  
 356: 22 13  9  0   21 13  8  0             184385.2581   0.1472  0.050  -0.0017 0.70  
 357: 22 14  9  0   21 13  8  0             184385.2581  -0.3504  0.050  -0.0017 0.30  
 358: 21 15  7  0   20 15  6  0             184633.7217  -0.0175  0.050               
 359: 21 14  7  0   20 14  6  0             185084.3507   0.0261  0.050               
 360: 21 15  7  0   20 14  6  0             185166.3628   0.0023  0.050               
 361: 51 15 36  0   51 14 37  0             188992.5762   0.0282  0.050   0.0283 0.19  
 362: 51 15 36  0   51 15 37  0             188992.5762   0.0282  0.050   0.0283 0.31  
 363: 51 16 36  0   51 14 37  0             188992.5762   0.0282  0.050   0.0283 0.31  
 364: 51 16 36  0   51 15 37  0             188992.5762   0.0282  0.050   0.0283 0.19  
 365: 49 13 36  0   49 12 37  0             189056.4210   0.0131  0.050   0.0131 0.19  
 366: 49 13 36  0   49 13 37  0             189056.4210   0.0131  0.050   0.0131 0.31  
 367: 49 14 36  0   49 12 37  0             189056.4210   0.0131  0.050   0.0131 0.31  
 368: 49 14 36  0   49 13 37  0             189056.4210   0.0131  0.050   0.0131 0.19  
 369: 48 12 36  0   48 11 37  0             189086.3064   0.0951  0.050   0.0952 0.19  
 370: 48 12 36  0   48 12 37  0             189086.3064   0.0951  0.050   0.0952 0.31  
 371: 48 13 36  0   48 11 37  0             189086.3064   0.0951  0.050   0.0952 0.31  
 372: 48 13 36  0   48 12 37  0             189086.3064   0.0951  0.050   0.0952 0.19  
 373: 47 11 36  0   47 10 37  0             189114.5852  -0.0756  0.050  -0.0756 0.19  
 374: 47 11 36  0   47 11 37  0             189114.5852  -0.0756  0.050  -0.0756 0.31  
 375: 47 12 36  0   47 10 37  0             189114.5852  -0.0756  0.050  -0.0756 0.31  
 376: 47 12 36  0   47 11 37  0             189114.5852  -0.0756  0.050  -0.0756 0.19  
 377: 46 10 36  0   46  9 37  0             189141.7943  -0.0089  0.050  -0.0089 0.19  
 378: 46 10 36  0   46 10 37  0             189141.7943  -0.0089  0.050  -0.0089 0.31  
 379: 46 11 36  0   46  9 37  0             189141.7943  -0.0089  0.050  -0.0089 0.31  
 380: 46 11 36  0   46 10 37  0             189141.7943  -0.0089  0.050  -0.0089 0.19  
 381: 45  9 36  0   45  8 37  0             189167.6629  -0.0212  0.050  -0.0213 0.19  
 382: 45  9 36  0   45  9 37  0             189167.6629  -0.0212  0.050  -0.0213 0.31  
 383: 45 10 36  0   45  8 37  0             189167.6629  -0.0212  0.050  -0.0213 0.31  
 384: 45 10 36  0   45  9 37  0             189167.6629  -0.0212  0.050  -0.0213 0.19  
 385: 35  1 34  0   34  1 33  0             189297.0651   0.0539  0.050   0.0539 0.32  
 386: 35  1 34  0   34  2 33  0             189297.0651   0.0539  0.050   0.0539 0.18  
 387: 35  2 34  0   34  1 33  0             189297.0651   0.0539  0.050   0.0539 0.18  
 388: 35  2 34  0   34  2 33  0             189297.0651   0.0539  0.050   0.0539 0.32  
 389: 34  2 32  0   33  2 31  0             189298.0951   0.0162  0.050   0.0163 0.32  
 390: 34  2 32  0   33  3 31  0             189298.0951   0.0162  0.050   0.0163 0.18  
 391: 34  3 32  0   33  2 31  0             189298.0951   0.0162  0.050   0.0163 0.18  
 392: 34  3 32  0   33  3 31  0             189298.0951   0.0162  0.050   0.0163 0.32  
 393: 33  3 30  0   32  3 29  0             189299.0639   0.0302  0.050   0.0302 0.32  
 394: 33  3 30  0   32  4 29  0             189299.0639   0.0302  0.050   0.0302 0.18  
 395: 33  4 30  0   32  3 29  0             189299.0639   0.0302  0.050   0.0302 0.18  
 396: 33  4 30  0   32  4 29  0             189299.0639   0.0302  0.050   0.0302 0.32  
 397: 32  4 28  0   31  4 27  0             189300.0430   0.0444  0.050   0.0445 0.32  
 398: 32  4 28  0   31  5 27  0             189300.0430   0.0444  0.050   0.0445 0.18  
 399: 32  5 28  0   31  4 27  0             189300.0430   0.0444  0.050   0.0445 0.18  
 400: 32  5 28  0   31  5 27  0             189300.0430   0.0444  0.050   0.0445 0.32  
 401: 31  5 26  0   30  5 25  0             189301.1845   0.0375  0.050   0.0376 0.33  
 402: 31  5 26  0   30  6 25  0             189301.1845   0.0375  0.050   0.0376 0.17  
 403: 31  6 26  0   30  5 25  0             189301.1845   0.0375  0.050   0.0376 0.17  
 404: 31  6 26  0   30  6 25  0             189301.1845   0.0375  0.050   0.0376 0.33  
 405: 30  6 24  0   29  6 23  0             189302.8376   0.0969  0.050   0.0969 0.33  
 406: 30  6 24  0   29  7 23  0             189302.8376   0.0969  0.050   0.0969 0.17  
 407: 30  7 24  0   29  6 23  0             189302.8376   0.0969  0.050   0.0969 0.17  
 408: 30  7 24  0   29  7 23  0             189302.8376   0.0969  0.050   0.0969 0.33  
 409: 29  7 22  0   28  7 21  0             189305.2339   0.0355  0.050   0.0356 0.33  
 410: 29  7 22  0   28  8 21  0             189305.2339   0.0355  0.050   0.0356 0.17  
 411: 29  8 22  0   28  7 21  0             189305.2339   0.0355  0.050   0.0356 0.17  
 412: 29  8 22  0   28  8 21  0             189305.2339   0.0355  0.050   0.0356 0.33  
 413: 28  8 20  0   27  8 19  0             189309.2610   0.0283  0.050   0.0284 0.33  
 414: 28  8 20  0   27  9 19  0             189309.2610   0.0283  0.050   0.0284 0.17  
 415: 28  9 20  0   27  8 19  0             189309.2610   0.0283  0.050   0.0284 0.17  
 416: 28  9 20  0   27  9 19  0             189309.2610   0.0283  0.050   0.0284 0.33  
 417: 27  9 18  0   26  9 17  0             189316.0727  -0.0625  0.050  -0.0625 0.33  
 418: 27  9 18  0   26 10 17  0             189316.0727  -0.0625  0.050  -0.0625 0.17  
 419: 27 10 18  0   26  9 17  0             189316.0727  -0.0625  0.050  -0.0625 0.17  
 420: 27 10 18  0   26 10 17  0             189316.0727  -0.0625  0.050  -0.0625 0.33  
 421: 26 10 16  0   25 10 15  0             189328.4101  -0.0067  0.050  -0.0067 0.33  
 422: 26 10 16  0   25 11 15  0             189328.4101  -0.0067  0.050  -0.0067 0.17  
 423: 26 11 16  0   25 10 15  0             189328.4101  -0.0067  0.050  -0.0067 0.17  
 424: 26 11 16  0   25 11 15  0             189328.4101  -0.0067  0.050  -0.0067 0.33  
 425: 25 11 14  0   24 11 13  0             189351.3937   0.0097  0.050   0.0098 0.34  
 426: 25 11 14  0   24 12 13  0             189351.3937   0.0098  0.050   0.0098 0.16  
 427: 25 12 14  0   24 11 13  0             189351.3937   0.0097  0.050   0.0098 0.16  
 428: 25 12 14  0   24 12 13  0             189351.3937   0.0098  0.050   0.0098 0.34  
 429: 18 17  1  0   17 16  2  0             189378.2377  -0.0209  0.050               
 430: 24 12 12  0   23 12 11  0             189397.5878   0.0485  0.050   0.0492 0.34  
 431: 24 12 12  0   23 13 11  0             189397.5878   0.0499  0.050   0.0492 0.16  
 432: 24 13 12  0   23 12 11  0             189397.5878   0.0484  0.050   0.0492 0.16  
 433: 24 13 12  0   23 13 11  0             189397.5878   0.0498  0.050   0.0492 0.34  
 434: 23 13 10  0   22 14  9  0             189501.0741   0.0657  0.050   0.0347 0.31  
 435: 23 14 10  0   22 14  9  0             189501.0741   0.0209  0.050   0.0347 0.69  
 436: 60 23 37  0   60 22 38  0             193856.7762  -0.0147  0.050  -0.0147 0.20  
 437: 60 23 37  0   60 23 38  0             193856.7762  -0.0147  0.050  -0.0147 0.30  
 438: 60 24 37  0   60 22 38  0             193856.7762  -0.0147  0.050  -0.0147 0.30  
 439: 60 24 37  0   60 23 38  0             193856.7762  -0.0147  0.050  -0.0147 0.20  
 440: 58 21 37  0   58 20 38  0             193946.4854   0.0323  0.050   0.0323 0.19  
 441: 58 21 37  0   58 21 38  0             193946.4854   0.0323  0.050   0.0323 0.31  
 442: 58 22 37  0   58 20 38  0             193946.4854   0.0323  0.050   0.0323 0.31  
 443: 58 22 37  0   58 21 38  0             193946.4854   0.0323  0.050   0.0323 0.19  
 444: 54 17 37  0   54 16 38  0             194105.1406   0.0105  0.050   0.0106 0.19  
 445: 54 17 37  0   54 17 38  0             194105.1406   0.0105  0.050   0.0106 0.31  
 446: 54 18 37  0   54 16 38  0             194105.1406   0.0105  0.050   0.0106 0.31  
 447: 54 18 37  0   54 17 38  0             194105.1406   0.0105  0.050   0.0106 0.19  
 448: 53 16 37  0   53 15 38  0             194140.8040   0.0039  0.050   0.0039 0.19  
 449: 53 16 37  0   53 16 38  0             194140.8040   0.0039  0.050   0.0039 0.31  
 450: 53 17 37  0   53 15 38  0             194140.8040   0.0039  0.050   0.0039 0.31  
 451: 53 17 37  0   53 16 38  0             194140.8040   0.0039  0.050   0.0039 0.19  
 452: 51 14 37  0   51 13 38  0             194207.6535  -0.0335  0.050  -0.0335 0.19  
 453: 51 14 37  0   51 14 38  0             194207.6535  -0.0335  0.050  -0.0335 0.31  
 454: 51 15 37  0   51 13 38  0             194207.6535  -0.0335  0.050  -0.0335 0.31  
 455: 51 15 37  0   51 14 38  0             194207.6535  -0.0335  0.050  -0.0335 0.19  
 456: 49 12 37  0   49 11 38  0             194268.9345  -0.0162  0.050  -0.0162 0.19  
 457: 49 12 37  0   49 12 38  0             194268.9345  -0.0162  0.050  -0.0162 0.31  
 458: 49 13 37  0   49 11 38  0             194268.9345  -0.0162  0.050  -0.0162 0.31  
 459: 49 13 37  0   49 12 38  0             194268.9345  -0.0162  0.050  -0.0162 0.19  
 460: 48 11 37  0   48 10 38  0             194297.5582  -0.0296  0.050  -0.0297 0.19  
 461: 48 11 37  0   48 11 38  0             194297.5582  -0.0296  0.050  -0.0297 0.31  
 462: 48 12 37  0   48 10 38  0             194297.5582  -0.0296  0.050  -0.0297 0.31  
 463: 48 12 37  0   48 11 38  0             194297.5582  -0.0296  0.050  -0.0297 0.19  
 464: 45  8 37  0   45  7 38  0             194376.0656   0.0210  0.050   0.0211 0.19  
 465: 45  8 37  0   45  8 38  0             194376.0656   0.0210  0.050   0.0211 0.31  
 466: 45  9 37  0   45  7 38  0             194376.0656   0.0210  0.050   0.0211 0.31  
 467: 45  9 37  0   45  8 38  0             194376.0656   0.0210  0.050   0.0211 0.19  
 468: 43  6 37  0   43  5 38  0             194422.5592   0.0056  0.050   0.0057 0.19  
 469: 43  6 37  0   43  6 38  0             194422.5592   0.0056  0.050   0.0057 0.31  
 470: 43  7 37  0   43  5 38  0             194422.5592   0.0056  0.050   0.0057 0.31  
 471: 43  7 37  0   43  6 38  0             194422.5592   0.0056  0.050   0.0057 0.19  
 472: 37  0 37  0   36  0 36  0             194481.0093  -0.0003  0.050  -0.0003 0.32  
 473: 37  0 37  0   36  1 36  0             194481.0093  -0.0003  0.050  -0.0003 0.18  
 474: 37  1 37  0   36  0 36  0             194481.0093  -0.0003  0.050  -0.0003 0.18  
 475: 37  1 37  0   36  1 36  0             194481.0093  -0.0003  0.050  -0.0003 0.32  
 476: 36  1 35  0   35  1 34  0             194482.2856   0.0110  0.050   0.0110 0.32  
 477: 36  1 35  0   35  2 34  0             194482.2856   0.0110  0.050   0.0110 0.18  
 478: 36  2 35  0   35  1 34  0             194482.2856   0.0110  0.050   0.0110 0.18  
 479: 36  2 35  0   35  2 34  0             194482.2856   0.0110  0.050   0.0110 0.32  
 480: 35  2 33  0   34  2 32  0             194483.3239   0.0011  0.050   0.0012 0.32  
 481: 35  2 33  0   34  3 32  0             194483.3239   0.0011  0.050   0.0012 0.18  
 482: 35  3 33  0   34  2 32  0             194483.3239   0.0011  0.050   0.0012 0.18  
 483: 35  3 33  0   34  3 32  0             194483.3239   0.0011  0.050   0.0012 0.32  
 484: 34  3 31  0   33  3 30  0             194484.2715   0.0285  0.050   0.0285 0.32  
 485: 34  3 31  0   33  4 30  0             194484.2715   0.0285  0.050   0.0285 0.18  
 486: 34  4 31  0   33  3 30  0             194484.2715   0.0285  0.050   0.0285 0.18  
 487: 34  4 31  0   33  4 30  0             194484.2715   0.0285  0.050   0.0285 0.32  
 488: 33  4 29  0   32  4 28  0             194485.1798   0.0290  0.050   0.0290 0.32  
 489: 33  4 29  0   32  5 28  0             194485.1798   0.0290  0.050   0.0290 0.18  
 490: 33  5 29  0   32  4 28  0             194485.1798   0.0290  0.050   0.0290 0.18  
 491: 33  5 29  0   32  5 28  0             194485.1798   0.0290  0.050   0.0290 0.32  
 492: 32  5 27  0   31  5 26  0             194486.2332   0.0268  0.050   0.0269 0.33  
 493: 32  5 27  0   31  6 26  0             194486.2332   0.0268  0.050   0.0269 0.17  
 494: 32  6 27  0   31  5 26  0             194486.2332   0.0268  0.050   0.0269 0.17  
 495: 32  6 27  0   31  6 26  0             194486.2332   0.0268  0.050   0.0269 0.33  
 496: 31  6 25  0   30  6 24  0             194487.6692   0.0241  0.050   0.0241 0.33  
 497: 31  6 25  0   30  7 24  0             194487.6692   0.0241  0.050   0.0241 0.17  
 498: 31  7 25  0   30  6 24  0             194487.6692   0.0241  0.050   0.0241 0.17  
 499: 31  7 25  0   30  7 24  0             194487.6692   0.0241  0.050   0.0241 0.33  
 500: 30  7 23  0   29  7 22  0             194489.8625   0.0278  0.050   0.0278 0.33  
 501: 30  7 23  0   29  8 22  0             194489.8625   0.0278  0.050   0.0278 0.17  
 502: 30  8 23  0   29  7 22  0             194489.8625   0.0278  0.050   0.0278 0.17  
 503: 30  8 23  0   29  8 22  0             194489.8625   0.0278  0.050   0.0278 0.33  
 504: 29  8 21  0   28  8 20  0             194493.4123   0.0287  0.050   0.0287 0.33  
 505: 29  8 21  0   28  9 20  0             194493.4123   0.0287  0.050   0.0287 0.17  
 506: 29  9 21  0   28  8 20  0             194493.4123   0.0287  0.050   0.0287 0.17  
 507: 29  9 21  0   28  9 20  0             194493.4123   0.0287  0.050   0.0287 0.33  
 508: 28  9 19  0   27  9 18  0             194499.3489  -0.0123  0.050  -0.0123 0.33  
 509: 28  9 19  0   27 10 18  0             194499.3489  -0.0123  0.050  -0.0123 0.17  
 510: 28 10 19  0   27  9 18  0             194499.3489  -0.0123  0.050  -0.0123 0.17  
 511: 28 10 19  0   27 10 18  0             194499.3489  -0.0123  0.050  -0.0123 0.33  
 512: 27 10 17  0   26 10 16  0             194509.7386  -0.0338  0.050  -0.0339 0.33  
 513: 27 10 17  0   26 11 16  0             194509.7386  -0.0338  0.050  -0.0339 0.17  
 514: 27 11 17  0   26 10 16  0             194509.7386  -0.0338  0.050  -0.0339 0.17  
 515: 27 11 17  0   26 11 16  0             194509.7386  -0.0338  0.050  -0.0339 0.33  
 516: 26 11 15  0   25 11 14  0             194528.7117   0.0407  0.050   0.0408 0.33  
 517: 26 11 15  0   25 12 14  0             194528.7117   0.0407  0.050   0.0408 0.17  
 518: 26 12 15  0   25 11 14  0             194528.7117   0.0407  0.050   0.0408 0.17  
 519: 26 12 15  0   25 12 14  0             194528.7117   0.0407  0.050   0.0408 0.33  
 520: 25 12 13  0   24 12 12  0             194565.0366  -0.0301  0.050  -0.0301 0.34  
 521: 25 12 13  0   24 13 12  0             194565.0366  -0.0300  0.050  -0.0301 0.16  
 522: 25 13 13  0   24 12 12  0             194565.0366  -0.0302  0.050  -0.0301 0.16  
 523: 25 13 13  0   24 13 12  0             194565.0366  -0.0301  0.050  -0.0301 0.34  
 524: 24 13 11  0   23 13 10  0             194641.7628  -0.0070  0.050   0.0135 0.34  
 525: 24 13 11  0   23 14 10  0             194641.7628   0.0377  0.050   0.0135 0.16  
 526: 24 14 11  0   23 13 10  0             194641.7628  -0.0107  0.050   0.0135 0.16  
 527: 24 14 11  0   23 14 10  0             194641.7628   0.0340  0.050   0.0135 0.34  
 528: 23 14  9  0   22 14  8  0             194833.7534  -0.0163  0.050               
 529: 22 16  7  0   21 16  6  0             195073.8342  -0.0355  0.050               
 530: 22 15  7  0   21 15  6  0             195826.6261  -0.0525  0.050               
 531: 58 20 38  0   58 19 39  0             199170.7182  -0.0569  0.050  -0.0569 0.19  
 532: 58 20 38  0   58 20 39  0             199170.7182  -0.0569  0.050  -0.0569 0.31  
 533: 58 21 38  0   58 19 39  0             199170.7182  -0.0569  0.050  -0.0569 0.31  
 534: 58 21 38  0   58 20 39  0             199170.7182  -0.0569  0.050  -0.0569 0.19  
 535: 57 19 38  0   57 18 39  0             199211.0620  -0.0394  0.050  -0.0394 0.19  
 536: 57 19 38  0   57 19 39  0             199211.0620  -0.0394  0.050  -0.0394 0.31  
 537: 57 20 38  0   57 18 39  0             199211.0620  -0.0394  0.050  -0.0394 0.31  
 538: 57 20 38  0   57 19 39  0             199211.0620  -0.0394  0.050  -0.0394 0.19  
 539: 56 18 38  0   56 17 39  0             199249.8739   0.0405  0.050   0.0406 0.19  
 540: 56 18 38  0   56 18 39  0             199249.8739   0.0405  0.050   0.0406 0.31  
 541: 56 19 38  0   56 17 39  0             199249.8739   0.0405  0.050   0.0406 0.31  
 542: 56 19 38  0   56 18 39  0             199249.8739   0.0405  0.050   0.0406 0.19  
 543: 54 16 38  0   54 15 39  0             199322.6737  -0.0310  0.050  -0.0310 0.19  
 544: 54 16 38  0   54 16 39  0             199322.6737  -0.0310  0.050  -0.0310 0.31  
 545: 54 17 38  0   54 15 39  0             199322.6737  -0.0310  0.050  -0.0310 0.31  
 546: 54 17 38  0   54 16 39  0             199322.6737  -0.0310  0.050  -0.0310 0.19  
 547: 53 15 38  0   53 14 39  0             199356.9711   0.0339  0.050   0.0340 0.19  
 548: 53 15 38  0   53 15 39  0             199356.9711   0.0339  0.050   0.0340 0.31  
 549: 53 16 38  0   53 14 39  0             199356.9711   0.0339  0.050   0.0340 0.31  
 550: 53 16 38  0   53 15 39  0             199356.9711   0.0339  0.050   0.0340 0.19  
 551: 50 12 38  0   50 11 39  0             199451.3188  -0.0393  0.050  -0.0394 0.19  
 552: 50 12 38  0   50 12 39  0             199451.3188  -0.0393  0.050  -0.0394 0.31  
 553: 50 13 38  0   50 11 39  0             199451.3188  -0.0393  0.050  -0.0394 0.31  
 554: 50 13 38  0   50 12 39  0             199451.3188  -0.0393  0.050  -0.0394 0.19  
 555: 47  9 38  0   47  8 39  0             199534.1986  -0.0634  0.050  -0.0635 0.19  
 556: 47  9 38  0   47  9 39  0             199534.1986  -0.0634  0.050  -0.0635 0.31  
 557: 47 10 38  0   47  8 39  0             199534.1986  -0.0634  0.050  -0.0635 0.31  
 558: 47 10 38  0   47  9 39  0             199534.1986  -0.0634  0.050  -0.0635 0.19  
 559: 46  8 38  0   46  7 39  0             199559.4465  -0.0817  0.050  -0.0817 0.19  
 560: 46  8 38  0   46  8 39  0             199559.4465  -0.0817  0.050  -0.0817 0.31  
 561: 46  9 38  0   46  7 39  0             199559.4465  -0.0817  0.050  -0.0817 0.31  
 562: 46  9 38  0   46  8 39  0             199559.4465  -0.0817  0.050  -0.0817 0.19  
 563: 44  6 38  0   44  5 39  0             199606.7176  -0.0235  0.050  -0.0236 0.19  
 564: 44  6 38  0   44  6 39  0             199606.7176  -0.0235  0.050  -0.0236 0.31  
 565: 44  7 38  0   44  5 39  0             199606.7176  -0.0235  0.050  -0.0236 0.31  
 566: 44  7 38  0   44  6 39  0             199606.7176  -0.0235  0.050  -0.0236 0.19  
 567: 43  5 38  0   43  4 39  0             199628.7994   0.0368  0.050   0.0368 0.19  
 568: 43  5 38  0   43  5 39  0             199628.7994   0.0368  0.050   0.0368 0.31  
 569: 43  6 38  0   43  4 39  0             199628.7994   0.0368  0.050   0.0368 0.31  
 570: 43  6 38  0   43  5 39  0             199628.7994   0.0368  0.050   0.0368 0.19  
 571: 38  0 38  0   37  0 37  0             199666.1700  -0.0388  0.050  -0.0389 0.32  
 572: 38  0 38  0   37  1 37  0             199666.1700  -0.0388  0.050  -0.0389 0.18  
 573: 38  1 38  0   37  0 37  0             199666.1700  -0.0388  0.050  -0.0389 0.18  
 574: 38  1 38  0   37  1 37  0             199666.1700  -0.0388  0.050  -0.0389 0.32  
 575: 37  1 36  0   36  1 35  0             199667.4733   0.0074  0.050   0.0075 0.32  
 576: 37  1 36  0   36  2 35  0             199667.4733   0.0074  0.050   0.0075 0.18  
 577: 37  2 36  0   36  1 35  0             199667.4733   0.0074  0.050   0.0075 0.18  
 578: 37  2 36  0   36  2 35  0             199667.4733   0.0074  0.050   0.0075 0.32  
 579: 36  2 34  0   35  2 33  0             199668.5090   0.0141  0.050   0.0142 0.32  
 580: 36  2 34  0   35  3 33  0             199668.5090   0.0141  0.050   0.0142 0.18  
 581: 36  3 34  0   35  2 33  0             199668.5090   0.0141  0.050   0.0142 0.18  
 582: 36  3 34  0   35  3 33  0             199668.5090   0.0141  0.050   0.0142 0.32  
 583: 35  3 32  0   34  3 31  0             199669.4185   0.0371  0.050   0.0371 0.32  
 584: 35  3 32  0   34  4 31  0             199669.4185   0.0371  0.050   0.0371 0.18  
 585: 35  4 32  0   34  3 31  0             199669.4185   0.0371  0.050   0.0371 0.18  
 586: 35  4 32  0   34  4 31  0             199669.4185   0.0371  0.050   0.0371 0.32  
 587: 34  4 30  0   33  4 29  0             199670.2678   0.0329  0.050   0.0330 0.32  
 588: 34  4 30  0   33  5 29  0             199670.2678   0.0329  0.050   0.0330 0.18  
 589: 34  5 30  0   33  4 29  0             199670.2678   0.0329  0.050   0.0330 0.18  
 590: 34  5 30  0   33  5 29  0             199670.2678   0.0329  0.050   0.0330 0.32  
 591: 33  5 28  0   32  5 27  0             199671.2412   0.0375  0.050   0.0376 0.33  
 592: 33  5 28  0   32  6 27  0             199671.2412   0.0375  0.050   0.0376 0.17  
 593: 33  6 28  0   32  5 27  0             199671.2412   0.0375  0.050   0.0376 0.17  
 594: 33  6 28  0   32  6 27  0             199671.2412   0.0375  0.050   0.0376 0.33  
 595: 32  6 26  0   31  6 25  0             199672.5316   0.0303  0.050   0.0304 0.33  
 596: 32  6 26  0   31  7 25  0             199672.5316   0.0303  0.050   0.0304 0.17  
 597: 32  7 26  0   31  6 25  0             199672.5316   0.0303  0.050   0.0304 0.17  
 598: 32  7 26  0   31  7 25  0             199672.5316   0.0303  0.050   0.0304 0.33  
 599: 31  7 24  0   30  7 23  0             199674.4804   0.0272  0.050   0.0272 0.33  
 600: 31  7 24  0   30  8 23  0             199674.4804   0.0272  0.050   0.0272 0.17  
 601: 31  8 24  0   30  7 23  0             199674.4804   0.0272  0.050   0.0272 0.17  
 602: 31  8 24  0   30  8 23  0             199674.4804   0.0272  0.050   0.0272 0.33  
 603: 30  8 22  0   29  8 21  0             199677.6135   0.0292  0.050   0.0292 0.33  
 604: 30  8 22  0   29  9 21  0             199677.6135   0.0292  0.050   0.0292 0.17  
 605: 30  9 22  0   29  8 21  0             199677.6135   0.0292  0.050   0.0292 0.17  
 606: 30  9 22  0   29  9 21  0             199677.6135   0.0292  0.050   0.0292 0.33  
 607: 29  9 20  0   28  9 19  0             199682.8154   0.0242  0.050   0.0243 0.33  
 608: 29  9 20  0   28 10 19  0             199682.8154   0.0242  0.050   0.0243 0.17  
 609: 29 10 20  0   28  9 19  0             199682.8154   0.0242  0.050   0.0243 0.17  
 610: 29 10 20  0   28 10 19  0             199682.8154   0.0242  0.050   0.0243 0.33  
 611: 28 10 18  0   27 10 17  0             199691.7155   0.0155  0.050   0.0155 0.33  
 612: 28 10 18  0   27 11 17  0             199691.7155   0.0155  0.050   0.0155 0.17  
 613: 28 11 18  0   27 10 17  0             199691.7155   0.0155  0.050   0.0155 0.17  
 614: 28 11 18  0   27 11 17  0             199691.7155   0.0155  0.050   0.0155 0.33  
 615: 27 11 16  0   26 11 15  0             199707.4477  -0.0233  0.050  -0.0234 0.33  
 616: 27 11 16  0   26 12 15  0             199707.4477  -0.0233  0.050  -0.0234 0.17  
 617: 27 12 16  0   26 11 15  0             199707.4477  -0.0233  0.050  -0.0234 0.17  
 618: 27 12 16  0   26 12 15  0             199707.4477  -0.0233  0.050  -0.0234 0.33  
 619: 24 14 10  0   23 15  9  0             199926.4019   0.0775  0.050   0.0027 0.30  
 620: 24 15 10  0   23 15  9  0             199926.4019  -0.0299  0.050   0.0027 0.70  
 621: 24 14 10  0   23 14  9  0             199927.4621   0.0182  0.050  -0.0143 0.70  
 622: 24 15 10  0   23 14  9  0             199927.4621  -0.0892  0.050  -0.0143 0.30  
 623: 19 18  1  0   18 17  2  0             200011.5115  -0.0094  0.050               
 624: 23 15  8  0   22 15  7  0             200358.0923   0.0176  0.050               
 625: 23 16  8  0   22 15  7  0             200378.9632   0.0460  0.050               
 626: 59 20 39  0   59 19 40  0             204352.1306  -0.0921  0.050  -0.0921 0.19  
 627: 59 20 39  0   59 20 40  0             204352.1306  -0.0921  0.050  -0.0921 0.31  
 628: 59 21 39  0   59 19 40  0             204352.1306  -0.0921  0.050  -0.0921 0.31  
 629: 59 21 39  0   59 20 40  0             204352.1306  -0.0921  0.050  -0.0921 0.19  
 630: 58 19 39  0   58 18 40  0             204392.4698   0.0014  0.050   0.0014 0.19  
 631: 58 19 39  0   58 19 40  0             204392.4698   0.0014  0.050   0.0014 0.31  
 632: 58 20 39  0   58 18 40  0             204392.4698   0.0014  0.050   0.0014 0.31  
 633: 58 20 39  0   58 19 40  0             204392.4698   0.0014  0.050   0.0014 0.19  
 634: 57 18 39  0   57 17 40  0             204431.0862  -0.0848  0.050  -0.0848 0.19  
 635: 57 18 39  0   57 18 40  0             204431.0862  -0.0848  0.050  -0.0848 0.31  
 636: 57 19 39  0   57 17 40  0             204431.0862  -0.0848  0.050  -0.0848 0.31  
 637: 57 19 39  0   57 18 40  0             204431.0862  -0.0848  0.050  -0.0848 0.19  
 638: 56 17 39  0   56 16 40  0             204468.3429  -0.0325  0.050  -0.0325 0.19  
 639: 56 17 39  0   56 17 40  0             204468.3429  -0.0325  0.050  -0.0325 0.31  
 640: 56 18 39  0   56 16 40  0             204468.3429  -0.0325  0.050  -0.0325 0.31  
 641: 56 18 39  0   56 17 40  0             204468.3429  -0.0325  0.050  -0.0325 0.19  
 642: 55 16 39  0   55 15 40  0             204504.1244  -0.0016  0.050  -0.0017 0.19  
 643: 55 16 39  0   55 16 40  0             204504.1244  -0.0016  0.050  -0.0017 0.31  
 644: 55 17 39  0   55 15 40  0             204504.1244  -0.0016  0.050  -0.0017 0.31  
 645: 55 17 39  0   55 16 40  0             204504.1244  -0.0016  0.050  -0.0017 0.19  
 646: 53 14 39  0   53 13 40  0             204571.4325  -0.0051  0.050  -0.0051 0.19  
 647: 53 14 39  0   53 14 40  0             204571.4325  -0.0051  0.050  -0.0051 0.31  
 648: 53 15 39  0   53 13 40  0             204571.4325  -0.0051  0.050  -0.0051 0.31  
 649: 53 15 39  0   53 14 40  0             204571.4325  -0.0051  0.050  -0.0051 0.19  
 650: 52 13 39  0   52 12 40  0             204603.0458  -0.0367  0.050  -0.0368 0.19  
 651: 52 13 39  0   52 13 40  0             204603.0458  -0.0367  0.050  -0.0368 0.31  
 652: 52 14 39  0   52 12 40  0             204603.0458  -0.0367  0.050  -0.0368 0.31  
 653: 52 14 39  0   52 13 40  0             204603.0458  -0.0367  0.050  -0.0368 0.19  
 654: 51 12 39  0   51 11 40  0             204633.4250  -0.0165  0.050  -0.0165 0.19  
 655: 51 12 39  0   51 12 40  0             204633.4250  -0.0165  0.050  -0.0165 0.31  
 656: 51 13 39  0   51 11 40  0             204633.4250  -0.0165  0.050  -0.0165 0.31  
 657: 51 13 39  0   51 12 40  0             204633.4250  -0.0165  0.050  -0.0165 0.19  
 658: 50 11 39  0   50 10 40  0             204662.5580   0.0037  0.050   0.0038 0.19  
 659: 50 11 39  0   50 11 40  0             204662.5580   0.0037  0.050   0.0038 0.31  
 660: 50 12 39  0   50 10 40  0             204662.5580   0.0037  0.050   0.0038 0.31  
 661: 50 12 39  0   50 11 40  0             204662.5580   0.0037  0.050   0.0038 0.19  
 662: 48  9 39  0   48  8 40  0             204717.1834  -0.0128  0.050  -0.0129 0.19  
 663: 48  9 39  0   48  9 40  0             204717.1834  -0.0128  0.050  -0.0129 0.31  
 664: 48 10 39  0   48  8 40  0             204717.1834  -0.0128  0.050  -0.0129 0.31  
 665: 48 10 39  0   48  9 40  0             204717.1834  -0.0128  0.050  -0.0129 0.19  
 666: 47  8 39  0   47  7 40  0             204742.7795  -0.0216  0.050  -0.0217 0.19  
 667: 47  8 39  0   47  8 40  0             204742.7795  -0.0216  0.050  -0.0217 0.31  
 668: 47  9 39  0   47  7 40  0             204742.7795  -0.0216  0.050  -0.0217 0.31  
 669: 47  9 39  0   47  8 40  0             204742.7795  -0.0216  0.050  -0.0217 0.19  
 670: 43  4 39  0   43  3 40  0             204834.5789  -0.0440  0.050  -0.0441 0.19  
 671: 43  4 39  0   43  4 40  0             204834.5789  -0.0440  0.050  -0.0441 0.31  
 672: 43  5 39  0   43  3 40  0             204834.5789  -0.0440  0.050  -0.0441 0.31  
 673: 43  5 39  0   43  4 40  0             204834.5789  -0.0440  0.050  -0.0441 0.19  
 674: 39  0 39  0   38  0 38  0             204851.2999  -0.0340  0.050  -0.0340 0.32  
 675: 39  0 39  0   38  1 38  0             204851.2999  -0.0340  0.050  -0.0340 0.18  
 676: 39  1 39  0   38  0 38  0             204851.2999  -0.0340  0.050  -0.0340 0.18  
 677: 39  1 39  0   38  1 38  0             204851.2999  -0.0340  0.050  -0.0340 0.32  
 678: 38  1 37  0   37  1 36  0             204852.6014   0.0185  0.050   0.0186 0.32  
 679: 38  1 37  0   37  2 36  0             204852.6014   0.0185  0.050   0.0186 0.18  
 680: 38  2 37  0   37  1 36  0             204852.6014   0.0185  0.050   0.0186 0.18  
 681: 38  2 37  0   37  2 36  0             204852.6014   0.0185  0.050   0.0186 0.32  
 682: 37  2 35  0   36  2 34  0             204853.5845  -0.0085  0.050  -0.0086 0.32  
 683: 37  2 35  0   36  3 34  0             204853.5845  -0.0085  0.050  -0.0086 0.18  
 684: 37  3 35  0   36  2 34  0             204853.5845  -0.0085  0.050  -0.0086 0.18  
 685: 37  3 35  0   36  3 34  0             204853.5845  -0.0085  0.050  -0.0086 0.32  
 686: 36  3 33  0   35  3 32  0             204854.4339  -0.0130  0.050  -0.0130 0.32  
 687: 36  3 33  0   35  4 32  0             204854.4339  -0.0130  0.050  -0.0130 0.18  
 688: 36  4 33  0   35  3 32  0             204854.4339  -0.0130  0.050  -0.0130 0.18  
 689: 36  4 33  0   35  4 32  0             204854.4339  -0.0130  0.050  -0.0130 0.32  
 690: 35  4 31  0   34  4 30  0             204855.2563   0.0080  0.050   0.0080 0.32  
 691: 35  4 31  0   34  5 30  0             204855.2563   0.0080  0.050   0.0080 0.18  
 692: 35  5 31  0   34  4 30  0             204855.2563   0.0080  0.050   0.0080 0.18  
 693: 35  5 31  0   34  5 30  0             204855.2563   0.0080  0.050   0.0080 0.32  
 694: 34  5 29  0   33  5 28  0             204856.1412   0.0056  0.050   0.0057 0.33  
 695: 34  5 29  0   33  6 28  0             204856.1412   0.0056  0.050   0.0057 0.17  
 696: 34  6 29  0   33  5 28  0             204856.1412   0.0056  0.050   0.0057 0.17  
 697: 34  6 29  0   33  6 28  0             204856.1412   0.0056  0.050   0.0057 0.33  
 698: 33  6 27  0   32  7 26  0             204857.2907  -0.0127  0.050  -0.0128 0.26  
 699: 33  7 27  0   32  6 26  0             204857.2907  -0.0127  0.050  -0.0128 0.26  
 700: 33  7 27  0   32  7 26  0             204857.2907  -0.0127  0.050  -0.0128 0.48  
 701: 32  7 25  0   31  7 24  0             204859.0365  -0.0059  0.050  -0.0060 0.33  
 702: 32  7 25  0   31  8 24  0             204859.0365  -0.0059  0.050  -0.0060 0.17  
 703: 32  8 25  0   31  7 24  0             204859.0365  -0.0059  0.050  -0.0060 0.17  
 704: 32  8 25  0   31  8 24  0             204859.0365  -0.0059  0.050  -0.0060 0.33  
 705: 31  8 23  0   30  8 22  0             204861.7802  -0.0297  0.050  -0.0297 0.33  
 706: 31  8 23  0   30  9 22  0             204861.7802  -0.0297  0.050  -0.0297 0.17  
 707: 31  9 23  0   30  8 22  0             204861.7802  -0.0297  0.050  -0.0297 0.17  
 708: 31  9 23  0   30  9 22  0             204861.7802  -0.0297  0.050  -0.0297 0.33  
 709: 30  9 21  0   29  9 20  0             204866.3643  -0.0014  0.050  -0.0014 0.33  
 710: 30  9 21  0   29 10 20  0             204866.3643  -0.0014  0.050  -0.0014 0.17  
 711: 30 10 21  0   29  9 20  0             204866.3643  -0.0014  0.050  -0.0014 0.17  
 712: 30 10 21  0   29 10 20  0             204866.3643  -0.0014  0.050  -0.0014 0.33  
 713: 29 10 19  0   28 10 18  0             204874.0063  -0.0411  0.050  -0.0412 0.33  
 714: 29 10 19  0   28 11 18  0             204874.0063  -0.0411  0.050  -0.0412 0.17  
 715: 29 11 19  0   28 10 18  0             204874.0063  -0.0411  0.050  -0.0412 0.17  
 716: 29 11 19  0   28 11 18  0             204874.0063  -0.0411  0.050  -0.0412 0.33  
 717: 28 11 17  0   27 11 16  0             204887.3710   0.0072  0.050   0.0073 0.33  
 718: 28 11 17  0   27 12 16  0             204887.3710   0.0072  0.050   0.0073 0.17  
 719: 28 12 17  0   27 11 16  0             204887.3710   0.0072  0.050   0.0073 0.17  
 720: 28 12 17  0   27 12 16  0             204887.3710   0.0072  0.050   0.0073 0.33  
 721: 26 13 13  0   25 13 12  0             204957.4122   0.0210  0.050   0.0212 0.34  
 722: 26 13 13  0   25 14 12  0             204957.4122   0.0213  0.050   0.0212 0.16  
 723: 26 14 13  0   25 13 12  0             204957.4122   0.0210  0.050   0.0212 0.16  
 724: 26 14 13  0   25 14 12  0             204957.4122   0.0213  0.050   0.0212 0.34  
 725: 25 14 11  0   24 14 10  0             205054.0008  -0.0684  0.050  -0.0194 0.35  
 726: 25 14 11  0   24 15 10  0             205054.0008   0.0390  0.050  -0.0194 0.15  
 727: 25 15 11  0   24 14 10  0             205054.0008  -0.0778  0.050  -0.0194 0.15  
 728: 25 15 11  0   24 15 10  0             205054.0008   0.0296  0.050  -0.0194 0.35  
 729: 24 16  9  0   23 16  8  0             205281.8715   0.0406  0.050               
 730: 24 15  9  0   23 15  8  0             205300.2633   0.0077  0.050               
 731: 23 17  7  0   22 17  6  0             205489.4334   0.0901  0.050               
 732: 62 22 40  0   62 21 41  0             209447.7979  -0.0957  0.050  -0.0957 0.19  
 733: 62 22 40  0   62 22 41  0             209447.7979  -0.0957  0.050  -0.0957 0.31  
 734: 62 23 40  0   62 21 41  0             209447.7979  -0.0957  0.050  -0.0957 0.31  
 735: 62 23 40  0   62 22 41  0             209447.7979  -0.0957  0.050  -0.0957 0.19  
 736: 22 17  5  0   21 17  4  0             209487.6755   0.0695  0.050               
 737: 61 21 40  0   61 20 41  0             209491.2613   0.0229  0.050   0.0229 0.19  
 738: 61 21 40  0   61 21 41  0             209491.2613   0.0229  0.050   0.0229 0.31  
 739: 61 22 40  0   61 20 41  0             209491.2613   0.0229  0.050   0.0229 0.31  
 740: 61 22 40  0   61 21 41  0             209491.2613   0.0229  0.050   0.0229 0.19  
 741: 58 18 40  0   58 17 41  0             209611.9452  -0.0026  0.050  -0.0027 0.19  
 742: 58 18 40  0   58 18 41  0             209611.9452  -0.0026  0.050  -0.0027 0.31  
 743: 58 19 40  0   58 17 41  0             209611.9452  -0.0026  0.050  -0.0027 0.31  
 744: 58 19 40  0   58 18 41  0             209611.9452  -0.0026  0.050  -0.0027 0.19  
 745: 57 17 40  0   57 16 41  0             209649.2358   0.0154  0.050   0.0154 0.19  
 746: 57 17 40  0   57 17 41  0             209649.2358   0.0154  0.050   0.0154 0.31  
 747: 57 18 40  0   57 16 41  0             209649.2358   0.0154  0.050   0.0154 0.31  
 748: 57 18 40  0   57 17 41  0             209649.2358   0.0154  0.050   0.0154 0.19  
 749: 55 15 40  0   55 14 41  0             209719.5839   0.0135  0.050   0.0135 0.19  
 750: 55 15 40  0   55 15 41  0             209719.5839   0.0135  0.050   0.0135 0.31  
 751: 55 16 40  0   55 14 41  0             209719.5839   0.0135  0.050   0.0135 0.31  
 752: 55 16 40  0   55 15 41  0             209719.5839   0.0135  0.050   0.0135 0.19  
 753: 53 13 40  0   53 12 41  0             209784.6642   0.0692  0.050   0.0693 0.19  
 754: 53 13 40  0   53 13 41  0             209784.6642   0.0692  0.050   0.0693 0.31  
 755: 53 14 40  0   53 12 41  0             209784.6642   0.0692  0.050   0.0693 0.31  
 756: 53 14 40  0   53 13 41  0             209784.6642   0.0692  0.050   0.0693 0.19  
 757: 52 12 40  0   52 11 41  0             209815.1441  -0.0636  0.050  -0.0636 0.19  
 758: 52 12 40  0   52 12 41  0             209815.1441  -0.0636  0.050  -0.0636 0.31  
 759: 52 13 40  0   52 11 41  0             209815.1441  -0.0636  0.050  -0.0636 0.31  
 760: 52 13 40  0   52 12 41  0             209815.1441  -0.0636  0.050  -0.0636 0.19  
 761: 50 10 40  0   50  9 41  0             209872.8297   0.0072  0.050   0.0072 0.19  
 762: 50 10 40  0   50 10 41  0             209872.8297   0.0072  0.050   0.0072 0.31  
 763: 50 11 40  0   50  9 41  0             209872.8297   0.0072  0.050   0.0072 0.31  
 764: 50 11 40  0   50 10 41  0             209872.8297   0.0072  0.050   0.0072 0.19  
 765: 49  9 40  0   49  8 41  0             209899.9786   0.0812  0.050   0.0812 0.19  
 766: 49  9 40  0   49  9 41  0             209899.9786   0.0812  0.050   0.0812 0.31  
 767: 49 10 40  0   49  8 41  0             209899.9786   0.0812  0.050   0.0812 0.31  
 768: 49 10 40  0   49  9 41  0             209899.9786   0.0812  0.050   0.0812 0.19  
 769: 48  8 40  0   48  7 41  0             209925.9201   0.0555  0.050   0.0555 0.19  
 770: 48  8 40  0   48  8 41  0             209925.9201   0.0555  0.050   0.0555 0.31  
 771: 48  9 40  0   48  7 41  0             209925.9201   0.0555  0.050   0.0555 0.31  
 772: 48  9 40  0   48  8 41  0             209925.9201   0.0555  0.050   0.0555 0.19  
 773: 46  6 40  0   46  5 41  0             209974.5193  -0.0947  0.050  -0.0947 0.19  
 774: 46  6 40  0   46  6 41  0             209974.5193  -0.0947  0.050  -0.0947 0.31  
 775: 46  7 40  0   46  5 41  0             209974.5193  -0.0947  0.050  -0.0947 0.31  
 776: 46  7 40  0   46  6 41  0             209974.5193  -0.0947  0.050  -0.0947 0.19  
 777: 45  5 40  0   45  4 41  0             209997.4001  -0.0628  0.050  -0.0629 0.19  
 778: 45  5 40  0   45  5 41  0             209997.4001  -0.0628  0.050  -0.0629 0.31  
 779: 45  6 40  0   45  4 41  0             209997.4001  -0.0628  0.050  -0.0629 0.31  
 780: 45  6 40  0   45  5 41  0             209997.4001  -0.0628  0.050  -0.0629 0.19  
 781: 40  0 40  0   39  0 39  0             210036.3716  -0.0111  0.050  -0.0111 0.32  
 782: 40  0 40  0   39  1 39  0             210036.3716  -0.0111  0.050  -0.0111 0.18  
 783: 40  1 40  0   39  0 39  0             210036.3716  -0.0111  0.050  -0.0111 0.18  
 784: 40  1 40  0   39  1 39  0             210036.3716  -0.0111  0.050  -0.0111 0.32  
 785: 39  1 38  0   38  1 37  0             210037.6064  -0.0173  0.050  -0.0174 0.32  
 786: 39  1 38  0   38  2 37  0             210037.6064  -0.0173  0.050  -0.0174 0.18  
 787: 39  2 38  0   38  1 37  0             210037.6064  -0.0173  0.050  -0.0174 0.18  
 788: 39  2 38  0   38  2 37  0             210037.6064  -0.0173  0.050  -0.0174 0.32  
 789: 38  2 36  0   37  2 35  0             210038.6012  -0.0142  0.050  -0.0142 0.32  
 790: 38  2 36  0   37  3 35  0             210038.6012  -0.0142  0.050  -0.0142 0.18  
 791: 38  3 36  0   37  2 35  0             210038.6012  -0.0142  0.050  -0.0142 0.18  
 792: 38  3 36  0   37  3 35  0             210038.6012  -0.0142  0.050  -0.0142 0.32  
 793: 37  3 34  0   36  3 33  0             210039.4396   0.0022  0.050   0.0022 0.32  
 794: 37  3 34  0   36  4 33  0             210039.4396   0.0022  0.050   0.0022 0.18  
 795: 37  4 34  0   36  3 33  0             210039.4396   0.0022  0.050   0.0022 0.18  
 796: 37  4 34  0   36  4 33  0             210039.4396   0.0022  0.050   0.0022 0.32  
 797: 36  4 32  0   35  4 31  0             210040.2107   0.0220  0.050   0.0221 0.32  
 798: 36  4 32  0   35  5 31  0             210040.2107   0.0220  0.050   0.0221 0.18  
 799: 36  5 32  0   35  4 31  0             210040.2107   0.0220  0.050   0.0221 0.18  
 800: 36  5 32  0   35  5 31  0             210040.2107   0.0220  0.050   0.0221 0.32  
 801: 35  5 30  0   34  5 29  0             210041.0232   0.0244  0.050   0.0244 0.33  
 802: 35  5 30  0   34  6 29  0             210041.0232   0.0244  0.050   0.0244 0.17  
 803: 35  6 30  0   34  5 29  0             210041.0232   0.0244  0.050   0.0244 0.17  
 804: 35  6 30  0   34  6 29  0             210041.0232   0.0244  0.050   0.0244 0.33  
 805: 34  6 28  0   33  6 27  0             210042.0617   0.0150  0.050   0.0151 0.33  
 806: 34  6 28  0   33  7 27  0             210042.0617   0.0150  0.050   0.0151 0.17  
 807: 34  7 28  0   33  6 27  0             210042.0617   0.0150  0.050   0.0151 0.17  
 808: 34  7 28  0   33  7 27  0             210042.0617   0.0150  0.050   0.0151 0.33  
 809: 33  7 26  0   32  7 25  0             210043.5450  -0.0485  0.050  -0.0485 0.33  
 810: 33  7 26  0   32  8 25  0             210043.5450  -0.0485  0.050  -0.0485 0.17  
 811: 33  8 26  0   32  7 25  0             210043.5450  -0.0485  0.050  -0.0485 0.17  
 812: 33  8 26  0   32  8 25  0             210043.5450  -0.0485  0.050  -0.0485 0.33  
 813: 32  8 24  0   31  8 23  0             210046.0568   0.0160  0.050   0.0161 0.33  
 814: 32  8 24  0   31  9 23  0             210046.0568   0.0160  0.050   0.0161 0.17  
 815: 32  9 24  0   31  8 23  0             210046.0568   0.0160  0.050   0.0161 0.17  
 816: 32  9 24  0   31  9 23  0             210046.0568   0.0160  0.050   0.0161 0.33  
 817: 31  9 22  0   30  9 21  0             210050.0678   0.0281  0.050   0.0282 0.49  
 818: 31  9 22  0   30 10 21  0             210050.0678   0.0281  0.050   0.0282 0.26  
 819: 31 10 22  0   30  9 21  0             210050.0678   0.0281  0.050   0.0282 0.26  
 820: 30 10 20  0   29 10 19  0             210056.7509   0.0465  0.050   0.0465 0.33  
 821: 30 10 20  0   29 11 19  0             210056.7509   0.0465  0.050   0.0465 0.17  
 822: 30 11 20  0   29 10 19  0             210056.7509   0.0465  0.050   0.0465 0.17  
 823: 30 11 20  0   29 11 19  0             210056.7509   0.0465  0.050   0.0465 0.33  
 824: 29 11 18  0   28 11 17  0             210068.0331  -0.0246  0.050  -0.0247 0.33  
 825: 29 11 18  0   28 12 17  0             210068.0331  -0.0246  0.050  -0.0247 0.17  
 826: 29 12 18  0   28 11 17  0             210068.0331  -0.0246  0.050  -0.0247 0.17  
 827: 29 12 18  0   28 12 17  0             210068.0331  -0.0246  0.050  -0.0247 0.33  
 828: 28 12 16  0   27 12 15  0             210088.0388   0.0083  0.050   0.0083 0.33  
 829: 28 12 16  0   27 13 15  0             210088.0388   0.0083  0.050   0.0083 0.17  
 830: 28 13 16  0   27 12 15  0             210088.0388   0.0083  0.050   0.0083 0.17  
 831: 28 13 16  0   27 13 15  0             210088.0388   0.0083  0.050   0.0083 0.33  
 832: 27 13 14  0   26 13 13  0             210124.9424   0.0106  0.050   0.0107 0.34  
 833: 27 13 14  0   26 14 13  0             210124.9424   0.0107  0.050   0.0107 0.16  
 834: 27 14 14  0   26 13 13  0             210124.9424   0.0106  0.050   0.0107 0.16  
 835: 27 14 14  0   26 14 13  0             210124.9424   0.0107  0.050   0.0107 0.34  
 836: 26 14 12  0   25 14 11  0             210198.4133  -0.0030  0.050   0.0013 0.34  
 837: 26 14 12  0   25 15 11  0             210198.4133   0.0062  0.050   0.0013 0.16  
 838: 26 15 12  0   25 14 11  0             210198.4133  -0.0038  0.050   0.0013 0.16  
 839: 26 15 12  0   25 15 11  0             210198.4133   0.0055  0.050   0.0013 0.34  
 840: 25 15 10  0   24 15  9  0             210364.5059   0.0817  0.050               
 841: 20 19  2  0   19 18  1  0             210598.0143   0.0261  0.050               
 842: 20 19  1  0   19 18  2  0             210656.1094   0.0024  0.050               
 843: 24 17  8  0   23 17  7  0             210710.2142   0.0224  0.050               
 844: 20 20  1  0   19 19  0  0             212403.7187  -0.0519  0.050               
 845: 20 20  0  0   19 19  1  0             212405.0863  -0.0032  0.050               
 846: 59 18 41  0   59 18 42  0             214792.1506  -0.0344  0.050  -0.0344 0.38  
 847: 59 19 41  0   59 17 42  0             214792.1506  -0.0344  0.050  -0.0344 0.38  
 848: 59 19 41  0   59 18 42  0             214792.1506  -0.0344  0.050  -0.0344 0.24  
 849: 58 17 41  0   58 16 42  0             214829.5200  -0.0512  0.050  -0.0512 0.19  
 850: 58 17 41  0   58 17 42  0             214829.5200  -0.0512  0.050  -0.0512 0.31  
 851: 58 18 41  0   58 16 42  0             214829.5200  -0.0512  0.050  -0.0512 0.31  
 852: 58 18 41  0   58 17 42  0             214829.5200  -0.0512  0.050  -0.0512 0.19  
 853: 57 16 41  0   57 15 42  0             214865.5723  -0.0118  0.050  -0.0118 0.28  
 854: 57 16 41  0   57 16 42  0             214865.5723  -0.0118  0.050  -0.0118 0.44  
 855: 57 17 41  0   57 16 42  0             214865.5723  -0.0118  0.050  -0.0118 0.28  
 856: 53 12 41  0   53 11 42  0             214996.6516  -0.0111  0.050  -0.0112 0.19  
 857: 53 12 41  0   53 12 42  0             214996.6516  -0.0111  0.050  -0.0112 0.31  
 858: 53 13 41  0   53 11 42  0             214996.6516  -0.0111  0.050  -0.0112 0.31  
 859: 53 13 41  0   53 12 42  0             214996.6516  -0.0111  0.050  -0.0112 0.19  
 860: 52 11 41  0   52 10 42  0             215026.3353  -0.0373  0.050  -0.0373 0.19  
 861: 52 11 41  0   52 11 42  0             215026.3353  -0.0373  0.050  -0.0373 0.31  
 862: 52 12 41  0   52 10 42  0             215026.3353  -0.0373  0.050  -0.0373 0.31  
 863: 52 12 41  0   52 11 42  0             215026.3353  -0.0373  0.050  -0.0373 0.19  
 864: 50  9 41  0   50  8 42  0             215082.3165  -0.0507  0.050  -0.0507 0.19  
 865: 50  9 41  0   50  9 42  0             215082.3165  -0.0507  0.050  -0.0507 0.31  
 866: 50 10 41  0   50  8 42  0             215082.3165  -0.0507  0.050  -0.0507 0.31  
 867: 50 10 41  0   50  9 42  0             215082.3165  -0.0507  0.050  -0.0507 0.19  
 868: 45  4 41  0   45  3 42  0             215203.9443   0.0242  0.050   0.0242 0.19  
 869: 45  4 41  0   45  4 42  0             215203.9443   0.0242  0.050   0.0242 0.31  
 870: 45  5 41  0   45  3 42  0             215203.9443   0.0242  0.050   0.0242 0.31  
 871: 45  5 41  0   45  4 42  0             215203.9443   0.0242  0.050   0.0242 0.19  
 872: 41  0 41  0   40  0 40  0             215221.3307  -0.0226  0.050  -0.0227 0.32  
 873: 41  0 41  0   40  1 40  0             215221.3307  -0.0226  0.050  -0.0227 0.18  
 874: 41  1 41  0   40  0 40  0             215221.3307  -0.0226  0.050  -0.0227 0.18  
 875: 41  1 41  0   40  1 40  0             215221.3307  -0.0226  0.050  -0.0227 0.32  
 876: 40  1 39  0   39  1 38  0             215222.5650  -0.0216  0.050  -0.0216 0.32  
 877: 40  1 39  0   39  2 38  0             215222.5650  -0.0216  0.050  -0.0216 0.18  
 878: 40  2 39  0   39  1 38  0             215222.5650  -0.0216  0.050  -0.0216 0.18  
 879: 40  2 39  0   39  2 38  0             215222.5650  -0.0216  0.050  -0.0216 0.32  
 880: 39  2 37  0   38  2 36  0             215223.5405  -0.0195  0.050  -0.0196 0.32  
 881: 39  2 37  0   38  3 36  0             215223.5405  -0.0195  0.050  -0.0196 0.18  
 882: 39  3 37  0   38  2 36  0             215223.5405  -0.0195  0.050  -0.0196 0.18  
 883: 39  3 37  0   38  3 36  0             215223.5405  -0.0195  0.050  -0.0196 0.32  
 884: 38  3 35  0   37  3 34  0             215224.3177  -0.0331  0.050  -0.0332 0.32  
 885: 38  3 35  0   37  4 34  0             215224.3177  -0.0331  0.050  -0.0332 0.18  
 886: 38  4 35  0   37  3 34  0             215224.3177  -0.0331  0.050  -0.0332 0.18  
 887: 38  4 35  0   37  4 34  0             215224.3177  -0.0331  0.050  -0.0332 0.32  
 888: 37  4 33  0   36  4 32  0             215225.0554   0.0017  0.050   0.0017 0.32  
 889: 37  4 33  0   36  5 32  0             215225.0554   0.0017  0.050   0.0017 0.18  
 890: 37  5 33  0   36  4 32  0             215225.0554   0.0017  0.050   0.0017 0.18  
 891: 37  5 33  0   36  5 32  0             215225.0554   0.0017  0.050   0.0017 0.32  
 892: 36  5 31  0   35  5 30  0             215225.7808  -0.0097  0.050  -0.0097 0.32  
 893: 36  5 31  0   35  6 30  0             215225.7808  -0.0097  0.050  -0.0097 0.18  
 894: 36  6 31  0   35  5 30  0             215225.7808  -0.0097  0.050  -0.0097 0.18  
 895: 36  6 31  0   35  6 30  0             215225.7808  -0.0097  0.050  -0.0097 0.32  
 896: 35  6 29  0   34  6 28  0             215226.6935  -0.0330  0.050  -0.0331 0.33  
 897: 35  6 29  0   34  7 28  0             215226.6935  -0.0330  0.050  -0.0331 0.17  
 898: 35  7 29  0   34  6 28  0             215226.6935  -0.0330  0.050  -0.0331 0.17  
 899: 35  7 29  0   34  7 28  0             215226.6935  -0.0330  0.050  -0.0331 0.33  
 900: 34  7 27  0   33  7 26  0             215228.0789  -0.0193  0.050  -0.0193 0.33  
 901: 34  7 27  0   33  8 26  0             215228.0789  -0.0193  0.050  -0.0193 0.17  
 902: 34  8 27  0   33  7 26  0             215228.0789  -0.0193  0.050  -0.0193 0.17  
 903: 34  8 27  0   33  8 26  0             215228.0789  -0.0193  0.050  -0.0193 0.33  
 904: 33  8 25  0   32  8 24  0             215230.2416  -0.0193  0.050  -0.0194 0.33  
 905: 33  8 25  0   32  9 24  0             215230.2416  -0.0193  0.050  -0.0194 0.17  
 906: 33  9 25  0   32  8 24  0             215230.2416  -0.0193  0.050  -0.0194 0.17  
 907: 33  9 25  0   32  9 24  0             215230.2416  -0.0193  0.050  -0.0194 0.33  
 908: 32  9 23  0   31  9 22  0             215233.7779   0.0000  0.050   0.0000 0.33  
 909: 32  9 23  0   31 10 22  0             215233.7779   0.0000  0.050   0.0000 0.17  
 910: 32 10 23  0   31  9 22  0             215233.7779   0.0000  0.050   0.0000 0.17  
 911: 32 10 23  0   31 10 22  0             215233.7779   0.0000  0.050   0.0000 0.33  
 912: 31 10 21  0   30 10 20  0             215239.5440  -0.0442  0.050  -0.0442 0.33  
 913: 31 10 21  0   30 11 20  0             215239.5440  -0.0442  0.050  -0.0442 0.17  
 914: 31 11 21  0   30 10 20  0             215239.5440  -0.0442  0.050  -0.0442 0.17  
 915: 31 11 21  0   30 11 20  0             215239.5440  -0.0442  0.050  -0.0442 0.33  
 916: 30 11 19  0   29 11 18  0             215249.4022   0.0562  0.050   0.0562 0.33  
 917: 30 11 19  0   29 12 18  0             215249.4022   0.0562  0.050   0.0562 0.17  
 918: 30 12 19  0   29 11 18  0             215249.4022   0.0562  0.050   0.0562 0.17  
 919: 30 12 19  0   29 12 18  0             215249.4022   0.0562  0.050   0.0562 0.33  
 920: 29 12 17  0   28 12 16  0             215266.1252  -0.0289  0.050  -0.0289 0.33  
 921: 29 12 17  0   28 13 16  0             215266.1252  -0.0289  0.050  -0.0289 0.17  
 922: 29 13 17  0   28 12 16  0             215266.1252  -0.0289  0.050  -0.0289 0.17  
 923: 29 13 17  0   28 13 16  0             215266.1252  -0.0289  0.050  -0.0289 0.33  
 924: 27 14 13  0   26 14 12  0             215353.6817  -0.0314  0.050  -0.0311 0.34  
 925: 27 14 13  0   26 15 12  0             215353.6817  -0.0306  0.050  -0.0311 0.16  
 926: 27 15 13  0   26 14 12  0             215353.6817  -0.0314  0.050  -0.0311 0.16  
 927: 27 15 13  0   26 15 12  0             215353.6817  -0.0307  0.050  -0.0311 0.34  
 928: 26 15 11  0   25 15 10  0             215474.1289  -0.0824  0.050   0.0297 0.35  
 929: 26 15 11  0   25 16 10  0             215474.1289   0.1647  0.050   0.0297 0.15  
 930: 26 16 11  0   25 15 10  0             215474.1289  -0.1052  0.050   0.0297 0.15  
 931: 26 16 11  0   25 16 10  0             215474.1289   0.1419  0.050   0.0297 0.35  
 932: 25 17  9  0   24 17  8  0             215753.3673  -0.0637  0.050               
 933: 25 16  9  0   24 16  8  0             215788.9974   0.0702  0.050               
 934: 24 18  7  0   23 18  6  0             215863.9835   0.0108  0.050               
 935: 51  9 42  0   51  8 43  0             220264.5792  -0.0281  0.050  -0.0281 0.19  
 936: 51  9 42  0   51  9 43  0             220264.5792  -0.0281  0.050  -0.0281 0.31  
 937: 51 10 42  0   51  8 43  0             220264.5792  -0.0281  0.050  -0.0281 0.31  
 938: 51 10 42  0   51  9 43  0             220264.5792  -0.0281  0.050  -0.0281 0.19  
 939: 50  8 42  0   50  7 43  0             220291.4092   0.0424  0.050   0.0424 0.19  
 940: 50  8 42  0   50  8 43  0             220291.4092   0.0424  0.050   0.0424 0.31  
 941: 50  9 42  0   50  7 43  0             220291.4092   0.0424  0.050   0.0424 0.31  
 942: 50  9 42  0   50  8 43  0             220291.4092   0.0424  0.050   0.0424 0.19  
 943: 46  4 42  0   46  3 43  0             220388.3570  -0.0101  0.050  -0.0102 0.19  
 944: 46  4 42  0   46  4 43  0             220388.3570  -0.0101  0.050  -0.0102 0.31  
 945: 46  5 42  0   46  3 43  0             220388.3570  -0.0101  0.050  -0.0102 0.31  
 946: 46  5 42  0   46  4 43  0             220388.3570  -0.0101  0.050  -0.0102 0.19  
 947: 42  0 42  0   41  0 41  0             220406.2330  -0.0110  0.050  -0.0110 0.32  
 948: 42  0 42  0   41  1 41  0             220406.2330  -0.0110  0.050  -0.0110 0.18  
 949: 42  1 42  0   41  0 41  0             220406.2330  -0.0110  0.050  -0.0110 0.18  
 950: 42  1 42  0   41  1 41  0             220406.2330  -0.0110  0.050  -0.0110 0.32  
 951: 41  1 40  0   40  1 39  0             220407.4457  -0.0238  0.050  -0.0239 0.32  
 952: 41  1 40  0   40  2 39  0             220407.4457  -0.0238  0.050  -0.0239 0.18  
 953: 41  2 40  0   40  1 39  0             220407.4457  -0.0238  0.050  -0.0239 0.18  
 954: 41  2 40  0   40  2 39  0             220407.4457  -0.0238  0.050  -0.0239 0.32  
 955: 38  4 34  0   37  4 33  0             220409.8603   0.0191  0.050   0.0191 0.32  
 956: 38  4 34  0   37  5 33  0             220409.8603   0.0191  0.050   0.0191 0.18  
 957: 38  5 34  0   37  4 33  0             220409.8603   0.0191  0.050   0.0191 0.18  
 958: 38  5 34  0   37  5 33  0             220409.8603   0.0191  0.050   0.0191 0.32  
 959: 37  5 32  0   36  6 31  0             220410.4971  -0.0109  0.050  -0.0109 0.35  
 960: 37  6 32  0   36  6 31  0             220410.4971  -0.0109  0.050  -0.0109 0.65  
 961: 36  6 30  0   35  6 29  0             220411.3315  -0.0076  0.050  -0.0077 0.33  
 962: 36  6 30  0   35  7 29  0             220411.3315  -0.0076  0.050  -0.0077 0.17  
 963: 36  7 30  0   35  6 29  0             220411.3315  -0.0076  0.050  -0.0077 0.17  
 964: 36  7 30  0   35  7 29  0             220411.3315  -0.0076  0.050  -0.0077 0.33  
 965: 35  7 28  0   34  7 27  0             220412.4848  -0.0651  0.050  -0.0652 0.33  
 966: 35  7 28  0   34  8 27  0             220412.4848  -0.0651  0.050  -0.0652 0.17  
 967: 35  8 28  0   34  7 27  0             220412.4848  -0.0651  0.050  -0.0652 0.17  
 968: 35  8 28  0   34  8 27  0             220412.4848  -0.0651  0.050  -0.0652 0.33  
 969: 34  8 26  0   33  8 25  0             220414.4147  -0.0428  0.050  -0.0428 0.33  
 970: 34  8 26  0   33  9 25  0             220414.4147  -0.0428  0.050  -0.0428 0.17  
 971: 34  9 26  0   33  8 25  0             220414.4147  -0.0428  0.050  -0.0428 0.17  
 972: 34  9 26  0   33  9 25  0             220414.4147  -0.0428  0.050  -0.0428 0.33  
 973: 33  9 24  0   32  9 23  0             220417.5378  -0.0153  0.050  -0.0154 0.33  
 974: 33  9 24  0   32 10 23  0             220417.5378  -0.0153  0.050  -0.0154 0.17  
 975: 33 10 24  0   32  9 23  0             220417.5378  -0.0153  0.050  -0.0154 0.17  
 976: 33 10 24  0   32 10 23  0             220417.5378  -0.0153  0.050  -0.0154 0.33  
 977: 32 10 22  0   31 10 21  0             220422.6454   0.0088  0.050   0.0089 0.33  
 978: 32 10 22  0   31 11 21  0             220422.6454   0.0088  0.050   0.0089 0.17  
 979: 32 11 22  0   31 10 21  0             220422.6454   0.0088  0.050   0.0089 0.17  
 980: 32 11 22  0   31 11 21  0             220422.6454   0.0088  0.050   0.0089 0.33  
 981: 31 11 20  0   30 11 19  0             220431.1431   0.0652  0.050   0.0653 0.33  
 982: 31 11 20  0   30 12 19  0             220431.1431   0.0652  0.050   0.0653 0.17  
 983: 31 12 20  0   30 11 19  0             220431.1431   0.0652  0.050   0.0653 0.17  
 984: 31 12 20  0   30 12 19  0             220431.1431   0.0652  0.050   0.0653 0.33  
 985: 30 12 18  0   29 12 17  0             220445.3011  -0.0648  0.050  -0.0649 0.33  
 986: 30 12 18  0   29 13 17  0             220445.3011  -0.0648  0.050  -0.0649 0.17  
 987: 30 13 18  0   29 12 17  0             220445.3011  -0.0648  0.050  -0.0649 0.17  
 988: 30 13 18  0   29 13 17  0             220445.3011  -0.0648  0.050  -0.0649 0.33  
 989: 29 13 16  0   28 13 15  0             220470.3594   0.0217  0.050   0.0218 0.34  
 990: 29 13 16  0   28 14 15  0             220470.3594   0.0217  0.050   0.0218 0.16  
 991: 29 14 16  0   28 13 15  0             220470.3594   0.0217  0.050   0.0218 0.16  
 992: 29 14 16  0   28 14 15  0             220470.3594   0.0217  0.050   0.0218 0.34  
 993: 28 14 14  0   27 14 13  0             220516.2040  -0.0220  0.050  -0.0220 0.34  
 994: 28 14 14  0   27 15 13  0             220516.2040  -0.0220  0.050  -0.0220 0.16  
 995: 28 15 14  0   27 14 13  0             220516.2040  -0.0220  0.050  -0.0220 0.16  
 996: 28 15 14  0   27 15 13  0             220516.2040  -0.0220  0.050  -0.0220 0.34  
 997: 27 15 12  0   26 15 11  0             220607.3426   0.0195  0.050   0.0300 0.34  
 998: 27 15 12  0   26 16 11  0             220607.3426   0.0423  0.050   0.0300 0.16  
 999: 27 16 12  0   26 15 11  0             220607.3426   0.0176  0.050   0.0300 0.16  
1000: 27 16 12  0   26 16 11  0             220607.3426   0.0404  0.050   0.0300 0.34  
1001: 26 17 10  0   25 17  9  0             220809.8691   0.0191  0.050               
1002: 26 16 10  0   25 16  9  0             220814.3398   0.0061  0.050               
1003: 25 18  8  0   24 18  7  0             221198.1930  -0.0422  0.050               
1004: 21 20  1  0   20 19  2  0             221307.4824  -0.0021  0.050               
1005: 47  1 47  0   46  1 46  0             246329.4176  -0.0105  0.050  -0.0106 0.32  
1006: 47  0 47  0   46  0 46  0             246329.4176  -0.0105  0.050  -0.0106 0.32  
1007: 47  1 47  0   46  0 46  0             246329.4176  -0.0105  0.050  -0.0106 0.18  
1008: 47  0 47  0   46  1 46  0             246329.4176  -0.0105  0.050  -0.0106 0.18  
1009: 46  1 45  0   45  2 44  0             246330.6288   0.0123  0.050   0.0124 0.18  
1010: 46  2 45  0   45  1 44  0             246330.6288   0.0123  0.050   0.0124 0.18  
1011: 46  2 45  0   45  2 44  0             246330.6288   0.0123  0.050   0.0124 0.32  
1012: 46  1 45  0   45  1 44  0             246330.6288   0.0123  0.050   0.0124 0.32  
1013: 45  3 43  0   44  3 42  0             246331.4605  -0.0241  0.050  -0.0241 0.32  
1014: 45  2 43  0   44  2 42  0             246331.4605  -0.0241  0.050  -0.0241 0.32  
1015: 45  3 43  0   44  2 42  0             246331.4605  -0.0241  0.050  -0.0241 0.18  
1016: 45  2 43  0   44  3 42  0             246331.4605  -0.0241  0.050  -0.0241 0.18  
1017: 39  9 31  0   38  9 30  0             246334.8473   0.0889  0.050   0.0890 0.33  
1018: 39  9 31  0   38  8 30  0             246334.8473   0.0889  0.050   0.0890 0.17  
1019: 39  8 31  0   38  8 30  0             246334.8473   0.0889  0.050   0.0890 0.33  
1020: 39  8 31  0   38  9 30  0             246334.8473   0.0889  0.050   0.0890 0.17  
1021: 38  9 29  0   37  9 28  0             246336.3240  -0.0120  0.050  -0.0121 0.33  
1022: 38 10 29  0   37  9 28  0             246336.3240  -0.0120  0.050  -0.0121 0.17  
1023: 38 10 29  0   37 10 28  0             246336.3240  -0.0120  0.050  -0.0121 0.33  
1024: 38  9 29  0   37 10 28  0             246336.3240  -0.0120  0.050  -0.0121 0.17  
1025: 37 11 27  0   36 10 26  0             246339.0025   0.0316  0.050   0.0317 0.17  
1026: 37 10 27  0   36 10 26  0             246339.0025   0.0316  0.050   0.0317 0.33  
1027: 37 11 27  0   36 11 26  0             246339.0025   0.0316  0.050   0.0317 0.33  
1028: 37 10 27  0   36 11 26  0             246339.0025   0.0316  0.050   0.0317 0.17  
1029: 35 13 23  0   34 13 22  0             246350.2515  -0.0312  0.050  -0.0312 0.33  
1030: 35 12 23  0   34 12 22  0             246350.2515  -0.0312  0.050  -0.0312 0.33  
1031: 35 12 23  0   34 13 22  0             246350.2515  -0.0312  0.050  -0.0312 0.17  
1032: 35 13 23  0   34 12 22  0             246350.2515  -0.0312  0.050  -0.0312 0.17  
1033: 33 15 19  0   32 15 18  0             246380.2923   0.0055  0.050   0.0055 0.33  
1034: 33 15 19  0   32 14 18  0             246380.2923   0.0055  0.050   0.0055 0.17  
1035: 33 14 19  0   32 14 18  0             246380.2923   0.0055  0.050   0.0055 0.33  
1036: 33 14 19  0   32 15 18  0             246380.2923   0.0055  0.050   0.0055 0.17  
1037: 32 15 17  0   31 16 16  0             246411.8642   0.0705  0.050   0.0706 0.16  
1038: 32 16 17  0   31 15 16  0             246411.8642   0.0705  0.050   0.0706 0.16  
1039: 32 16 17  0   31 16 16  0             246411.8642   0.0705  0.050   0.0706 0.34  
1040: 32 15 17  0   31 15 16  0             246411.8642   0.0705  0.050   0.0706 0.34  
1041: 48  1 48  0   47  1 47  0             251513.7825  -0.0152  0.050  -0.0152 0.32  
1042: 48  1 48  0   47  0 47  0             251513.7825  -0.0152  0.050  -0.0152 0.18  
1043: 48  0 48  0   47  1 47  0             251513.7825  -0.0152  0.050  -0.0152 0.18  
1044: 48  0 48  0   47  0 47  0             251513.7825  -0.0152  0.050  -0.0152 0.32  
1045: 47  2 46  0   46  2 45  0             251514.9633  -0.0154  0.050  -0.0154 0.32  
1046: 47  2 46  0   46  1 45  0             251514.9633  -0.0154  0.050  -0.0154 0.18  
1047: 47  1 46  0   46  2 45  0             251514.9633  -0.0154  0.050  -0.0154 0.18  
1048: 47  1 46  0   46  1 45  0             251514.9633  -0.0154  0.050  -0.0154 0.32  
1049: 46  3 44  0   45  3 43  0             251515.7695  -0.0604  0.050  -0.0605 0.32  
1050: 46  3 44  0   45  2 43  0             251515.7695  -0.0604  0.050  -0.0605 0.18  
1051: 46  2 44  0   45  3 43  0             251515.7695  -0.0604  0.050  -0.0605 0.18  
1052: 46  2 44  0   45  2 43  0             251515.7695  -0.0604  0.050  -0.0605 0.32  
1053: 40  9 32  0   39  9 31  0             251518.5942  -0.0392  0.050  -0.0392 0.33  
1054: 40  9 32  0   39  8 31  0             251518.5942  -0.0392  0.050  -0.0392 0.17  
1055: 40  8 32  0   39  9 31  0             251518.5942  -0.0392  0.050  -0.0392 0.17  
1056: 40  8 32  0   39  8 31  0             251518.5942  -0.0392  0.050  -0.0392 0.33  
1057: 39 10 30  0   38 10 29  0             251519.9625  -0.0223  0.050  -0.0223 0.33  
1058: 39 10 30  0   38  9 29  0             251519.9625  -0.0223  0.050  -0.0223 0.17  
1059: 39  9 30  0   38 10 29  0             251519.9625  -0.0223  0.050  -0.0223 0.17  
1060: 39  9 30  0   38  9 29  0             251519.9625  -0.0223  0.050  -0.0223 0.33  
1061: 38 11 28  0   37 11 27  0             251522.2152  -0.0636  0.050  -0.0636 0.33  
1062: 38 11 28  0   37 10 27  0             251522.2152  -0.0636  0.050  -0.0636 0.17  
1063: 38 10 28  0   37 11 27  0             251522.2152  -0.0636  0.050  -0.0636 0.17  
1064: 38 10 28  0   37 10 27  0             251522.2152  -0.0636  0.050  -0.0636 0.33  
1065: 34 15 20  0   33 15 19  0             251558.0676  -0.0568  0.050  -0.0568 0.33  
1066: 34 15 20  0   33 14 19  0             251558.0676  -0.0568  0.050  -0.0568 0.17  
1067: 34 14 20  0   33 15 19  0             251558.0676  -0.0568  0.050  -0.0568 0.17  
1068: 34 14 20  0   33 14 19  0             251558.0676  -0.0568  0.050  -0.0568 0.33  
1069: 49  1 49  0   48  1 48  0             256698.0975   0.0237  0.050   0.0238 0.32  
1070: 49  1 49  0   48  0 48  0             256698.0975   0.0237  0.050   0.0238 0.18  
1071: 49  0 49  0   48  1 48  0             256698.0975   0.0237  0.050   0.0238 0.18  
1072: 49  0 49  0   48  0 48  0             256698.0975   0.0237  0.050   0.0238 0.32  
1073: 48  2 47  0   47  2 46  0             256699.1969  -0.0505  0.050  -0.0505 0.32  
1074: 48  2 47  0   47  1 46  0             256699.1969  -0.0505  0.050  -0.0505 0.18  
1075: 48  1 47  0   47  2 46  0             256699.1969  -0.0505  0.050  -0.0505 0.18  
1076: 48  1 47  0   47  1 46  0             256699.1969  -0.0505  0.050  -0.0505 0.32  
1077: 41  9 33  0   40  9 32  0             256702.4677   0.0332  0.050   0.0333 0.33  
1078: 41  8 33  0   40  9 32  0             256702.4677   0.0332  0.050   0.0333 0.17  
1079: 41  8 33  0   40  8 32  0             256702.4677   0.0332  0.050   0.0333 0.33  
1080: 41  9 33  0   40  8 32  0             256702.4677   0.0332  0.050   0.0333 0.17  
1081: 40 10 31  0   39 10 30  0             256703.5369  -0.0394  0.050  -0.0395 0.33  
1082: 40  9 31  0   39 10 30  0             256703.5369  -0.0394  0.050  -0.0395 0.17  
1083: 40  9 31  0   39  9 30  0             256703.5369  -0.0394  0.050  -0.0395 0.33  
1084: 40 10 31  0   39  9 30  0             256703.5369  -0.0394  0.050  -0.0395 0.17  
1085: 39 11 29  0   38 10 28  0             256705.5392  -0.0218  0.050  -0.0218 0.17  
1086: 39 10 29  0   38 10 28  0             256705.5392  -0.0218  0.050  -0.0218 0.33  
1087: 39 11 29  0   38 11 28  0             256705.5392  -0.0218  0.050  -0.0218 0.33  
1088: 39 10 29  0   38 11 28  0             256705.5392  -0.0218  0.050  -0.0218 0.17  
1089: 38 12 27  0   37 12 26  0             256708.8590  -0.0126  0.050  -0.0126 0.33  
1090: 38 12 27  0   37 11 26  0             256708.8590  -0.0126  0.050  -0.0126 0.17  
1091: 38 11 27  0   37 12 26  0             256708.8590  -0.0126  0.050  -0.0126 0.17  
1092: 38 11 27  0   37 11 26  0             256708.8590  -0.0126  0.050  -0.0126 0.33  
1093: 36 14 23  0   35 14 22  0             256722.9129   0.0247  0.050   0.0248 0.33  
1094: 36 13 23  0   35 13 22  0             256722.9129   0.0247  0.050   0.0248 0.33  
1095: 36 14 23  0   35 13 22  0             256722.9129   0.0247  0.050   0.0248 0.17  
1096: 36 13 23  0   35 14 22  0             256722.9129   0.0247  0.050   0.0248 0.17  
1097: 34 16 19  0   33 16 18  0             256759.4650   0.0145  0.050   0.0145 0.34  
1098: 34 15 19  0   33 16 18  0             256759.4650   0.0145  0.050   0.0145 0.16  
1099: 34 16 19  0   33 15 18  0             256759.4650   0.0145  0.050   0.0145 0.16  
1100: 34 15 19  0   33 15 18  0             256759.4650   0.0145  0.050   0.0145 0.34  
1101: 32 17 15  0   31 18 14  0             256864.4076  -0.0445  0.050  -0.0446 0.24  
1102: 32 18 15  0   31 17 14  0             256864.4076  -0.0446  0.050  -0.0446 0.24  
1103: 32 17 15  0   31 17 14  0             256864.4076  -0.0445  0.050  -0.0446 0.52  
1104: 50  1 50  0   49  1 49  0             261882.2184  -0.0356  0.050  -0.0356 0.32  
1105: 50  1 50  0   49  0 49  0             261882.2184  -0.0356  0.050  -0.0356 0.18  
1106: 50  0 50  0   49  1 49  0             261882.2184  -0.0356  0.050  -0.0356 0.18  
1107: 50  0 50  0   49  0 49  0             261882.2184  -0.0356  0.050  -0.0356 0.32  
1108: 49  2 48  0   48  2 47  0             261883.3609  -0.0598  0.050  -0.0598 0.32  
1109: 49  2 48  0   48  1 47  0             261883.3609  -0.0598  0.050  -0.0598 0.18  
1110: 49  1 48  0   48  2 47  0             261883.3609  -0.0598  0.050  -0.0598 0.18  
1111: 49  1 48  0   48  1 47  0             261883.3609  -0.0598  0.050  -0.0598 0.32  
1112: 48  3 46  0   47  3 45  0             261884.1837  -0.0548  0.050  -0.0548 0.32  
1113: 48  3 46  0   47  2 45  0             261884.1837  -0.0548  0.050  -0.0548 0.18  
1114: 48  2 46  0   47  3 45  0             261884.1837  -0.0548  0.050  -0.0548 0.18  
1115: 48  2 46  0   47  2 45  0             261884.1837  -0.0548  0.050  -0.0548 0.32  
1116: 42  9 34  0   41  9 33  0             261886.1178  -0.0390  0.050  -0.0390 0.33  
1117: 42  9 34  0   41  8 33  0             261886.1178  -0.0390  0.050  -0.0390 0.17  
1118: 42  8 34  0   41  9 33  0             261886.1178  -0.0390  0.050  -0.0390 0.17  
1119: 42  8 34  0   41  8 33  0             261886.1178  -0.0390  0.050  -0.0390 0.33  
1120: 41 10 32  0   40 10 31  0             261887.0984  -0.0055  0.050  -0.0056 0.33  
1121: 41 10 32  0   40  9 31  0             261887.0984  -0.0055  0.050  -0.0056 0.17  
1122: 41  9 32  0   40 10 31  0             261887.0984  -0.0055  0.050  -0.0056 0.17  
1123: 41  9 32  0   40  9 31  0             261887.0984  -0.0055  0.050  -0.0056 0.33  
1124: 40 11 30  0   39 11 29  0             261888.7325  -0.0736  0.050  -0.0736 0.33  
1125: 40 11 30  0   39 10 29  0             261888.7325  -0.0736  0.050  -0.0736 0.17  
1126: 40 10 30  0   39 11 29  0             261888.7325  -0.0736  0.050  -0.0736 0.17  
1127: 40 10 30  0   39 10 29  0             261888.7325  -0.0736  0.050  -0.0736 0.33  
1128: 39 12 28  0   38 12 27  0             261891.6751  -0.0174  0.050  -0.0174 0.33  
1129: 39 12 28  0   38 11 27  0             261891.6751  -0.0174  0.050  -0.0174 0.17  
1130: 39 11 28  0   38 12 27  0             261891.6751  -0.0174  0.050  -0.0174 0.17  
1131: 39 11 28  0   38 11 27  0             261891.6751  -0.0174  0.050  -0.0174 0.33  
1132: 38 13 26  0   37 13 25  0             261896.3738  -0.0373  0.050  -0.0373 0.33  
1133: 38 13 26  0   37 12 25  0             261896.3738  -0.0373  0.050  -0.0373 0.17  
1134: 38 12 26  0   37 13 25  0             261896.3738  -0.0373  0.050  -0.0373 0.17  
1135: 38 12 26  0   37 12 25  0             261896.3738  -0.0373  0.050  -0.0373 0.33  
1136: 37 14 24  0   36 14 23  0             261903.9454  -0.0343  0.050  -0.0343 0.33  
1137: 37 14 24  0   36 13 23  0             261903.9454  -0.0343  0.050  -0.0343 0.17  
1138: 37 13 24  0   36 14 23  0             261903.9454  -0.0343  0.050  -0.0343 0.17  
1139: 37 13 24  0   36 13 23  0             261903.9454  -0.0343  0.050  -0.0343 0.33  
1140: 33 18 16  0   32 18 15  0             262022.4867  -0.0093  0.050  -0.0093 0.34  
1141: 33 18 16  0   32 17 15  0             262022.4867  -0.0093  0.050  -0.0093 0.16  
1142: 33 17 16  0   32 18 15  0             262022.4867  -0.0093  0.050  -0.0093 0.16  
1143: 33 17 16  0   32 17 15  0             262022.4867  -0.0093  0.050  -0.0093 0.34  
1144: 25 25  1  0   24 24  0  0             265705.3007   0.0342  0.050   0.0008 0.50  
1145: 25 25  0  0   24 24  1  0             265705.3007  -0.0326  0.050   0.0008 0.50  
1146: 51  1 51  0   50  1 50  0             267066.3096  -0.0273  0.050  -0.0274 0.32  
1147: 51  1 51  0   50  0 50  0             267066.3096  -0.0273  0.050  -0.0274 0.18  
1148: 51  0 51  0   50  1 50  0             267066.3096  -0.0273  0.050  -0.0274 0.18  
1149: 51  0 51  0   50  0 50  0             267066.3096  -0.0273  0.050  -0.0274 0.32  
1150: 50  2 49  0   49  2 48  0             267067.5040   0.0075  0.050   0.0075 0.32  
1151: 50  2 49  0   49  1 48  0             267067.5040   0.0075  0.050   0.0075 0.18  
1152: 50  1 49  0   49  2 48  0             267067.5040   0.0075  0.050   0.0075 0.18  
1153: 50  1 49  0   49  1 48  0             267067.5040   0.0075  0.050   0.0075 0.32  
1154: 47  5 43  0   46  5 42  0             267069.2186   0.1368  0.050  -0.0370 0.10  
1155: 47  5 43  0   46  4 42  0             267069.2186   0.1368  0.050  -0.0370 0.06  
1156: 47  4 43  0   46  5 42  0             267069.2186   0.1368  0.050  -0.0370 0.06  
1157: 47  4 43  0   46  4 42  0             267069.2186   0.1368  0.050  -0.0370 0.10  
1158: 46  6 41  0   45  6 40  0             267069.2186   0.0044  0.050  -0.0370 0.10  
1159: 46  5 41  0   45  6 40  0             267069.2186   0.0044  0.050  -0.0370 0.05  
1160: 45  7 39  0   44  7 38  0             267069.2186  -0.0761  0.050  -0.0370 0.10  
1161: 45  7 39  0   44  6 38  0             267069.2186  -0.0761  0.050  -0.0370 0.05  
1162: 45  6 39  0   44  6 38  0             267069.2186  -0.0761  0.050  -0.0370 0.10  
1163: 44  8 37  0   43  8 36  0             267069.2186  -0.2209  0.050  -0.0370 0.09  
1164: 44  8 37  0   43  7 36  0             267069.2186  -0.2209  0.050  -0.0370 0.05  
1165: 44  7 37  0   43  8 36  0             267069.2186  -0.2209  0.050  -0.0370 0.05  
1166: 44  7 37  0   43  7 36  0             267069.2186  -0.2209  0.050  -0.0370 0.09  
1167: 41 11 31  0   40 11 30  0             267071.9969  -0.0069  0.050  -0.0070 0.33  
1168: 41 11 31  0   40 10 30  0             267071.9969  -0.0069  0.050  -0.0070 0.17  
1169: 41 10 31  0   40 11 30  0             267071.9969  -0.0069  0.050  -0.0070 0.17  
1170: 41 10 31  0   40 10 30  0             267071.9969  -0.0069  0.050  -0.0070 0.33  
1171: 40 12 29  0   39 12 28  0             267074.5012  -0.0060  0.050  -0.0060 0.49  
1172: 40 12 29  0   39 11 28  0             267074.5012  -0.0060  0.050  -0.0060 0.26  
1173: 40 11 29  0   39 12 28  0             267074.5012  -0.0060  0.050  -0.0060 0.26  
1174: 39 13 27  0   38 13 26  0             267078.6230  -0.0181  0.050  -0.0182 0.33  
1175: 39 13 27  0   38 12 26  0             267078.6230  -0.0181  0.050  -0.0182 0.17  
1176: 39 12 27  0   38 13 26  0             267078.6230  -0.0181  0.050  -0.0182 0.17  
1177: 39 12 27  0   38 12 26  0             267078.6230  -0.0181  0.050  -0.0182 0.33  
1178: 38 14 25  0   37 14 24  0             267085.2942   0.0107  0.050   0.0107 0.33  
1179: 38 14 25  0   37 13 24  0             267085.2942   0.0107  0.050   0.0107 0.17  
1180: 38 13 25  0   37 14 24  0             267085.2942   0.0107  0.050   0.0107 0.17  
1181: 38 13 25  0   37 13 24  0             267085.2942   0.0107  0.050   0.0107 0.33  
1182: 37 15 23  0   36 15 22  0             267095.8128  -0.0295  0.050  -0.0295 0.33  
1183: 37 14 23  0   36 15 22  0             267095.8128  -0.0295  0.050  -0.0295 0.17  
1184: 37 14 23  0   36 14 22  0             267095.8128  -0.0295  0.050  -0.0295 0.33  
1185: 37 15 23  0   36 14 22  0             267095.8128  -0.0295  0.050  -0.0295 0.17  
1186: 36 16 21  0   35 16 20  0             267112.7312   0.0493  0.050   0.0493 0.40  
1187: 36 16 21  0   35 15 20  0             267112.7312   0.0493  0.050   0.0493 0.20  
1188: 36 15 21  0   35 15 20  0             267112.7312   0.0493  0.050   0.0493 0.40  
1189: 35 17 19  0   34 17 18  0             267140.0499   0.0698  0.050   0.0698 0.34  
1190: 35 17 19  0   34 16 18  0             267140.0499   0.0698  0.050   0.0698 0.16  
1191: 35 16 19  0   34 17 18  0             267140.0499   0.0698  0.050   0.0698 0.16  
1192: 35 16 19  0   34 16 18  0             267140.0499   0.0698  0.050   0.0698 0.34  
1193: 33 19 15  0   32 19 14  0             267265.5272   0.0007  0.050   0.0006 0.34  
1194: 33 18 15  0   32 19 14  0             267265.5272   0.0007  0.050   0.0006 0.16  
1195: 33 19 15  0   32 18 14  0             267265.5272   0.0005  0.050   0.0006 0.16  
1196: 33 18 15  0   32 18 14  0             267265.5272   0.0005  0.050   0.0006 0.34  
1197: 52  0 52  0   51  1 51  0             272250.2460  -0.0745  0.050  -0.0745 0.18  
1198: 52  1 52  0   51  1 51  0             272250.2460  -0.0745  0.050  -0.0745 0.32  
1199: 52  1 52  0   51  0 51  0             272250.2460  -0.0745  0.050  -0.0745 0.18  
1200: 52  0 52  0   51  0 51  0             272250.2460  -0.0745  0.050  -0.0745 0.32  
1201: 51  1 50  0   50  1 49  0             272251.4182  -0.0547  0.050  -0.0548 0.32  
1202: 51  2 50  0   50  2 49  0             272251.4182  -0.0547  0.050  -0.0548 0.32  
1203: 51  2 50  0   50  1 49  0             272251.4182  -0.0547  0.050  -0.0548 0.18  
1204: 51  1 50  0   50  2 49  0             272251.4182  -0.0547  0.050  -0.0548 0.18  
1205: 48  5 44  0   47  5 43  0             272252.9959   0.0194  0.050  -0.0566 0.09  
1206: 48  5 44  0   47  4 43  0             272252.9959   0.0194  0.050  -0.0566 0.05  
1207: 48  4 44  0   47  5 43  0             272252.9959   0.0194  0.050  -0.0566 0.05  
1208: 48  4 44  0   47  4 43  0             272252.9959   0.0194  0.050  -0.0566 0.09  
1209: 47  6 42  0   46  5 41  0             272252.9959  -0.0603  0.050  -0.0566 0.04  
1210: 47  6 42  0   46  6 41  0             272252.9959  -0.0603  0.050  -0.0566 0.08  
1211: 47  5 42  0   46  6 41  0             272252.9959  -0.0603  0.050  -0.0566 0.04  
1212: 47  5 42  0   46  5 41  0             272252.9959  -0.0603  0.050  -0.0566 0.08  
1213: 46  7 40  0   45  7 39  0             272252.9959  -0.0708  0.050  -0.0566 0.08  
1214: 46  7 40  0   45  6 39  0             272252.9959  -0.0708  0.050  -0.0566 0.04  
1215: 46  6 40  0   45  7 39  0             272252.9959  -0.0708  0.050  -0.0566 0.04  
1216: 46  6 40  0   45  6 39  0             272252.9959  -0.0708  0.050  -0.0566 0.08  
1217: 45  8 38  0   44  8 37  0             272252.9959  -0.1225  0.050  -0.0566 0.08  
1218: 45  8 38  0   44  7 37  0             272252.9959  -0.1225  0.050  -0.0566 0.04  
1219: 45  7 38  0   44  8 37  0             272252.9959  -0.1225  0.050  -0.0566 0.04  
1220: 45  7 38  0   44  7 37  0             272252.9959  -0.1225  0.050  -0.0566 0.08  
1221: 42 11 32  0   41 10 31  0             272255.1346  -0.0113  0.050  -0.0113 0.17  
1222: 42 11 32  0   41 11 31  0             272255.1346  -0.0113  0.050  -0.0113 0.33  
1223: 42 10 32  0   41 11 31  0             272255.1346  -0.0113  0.050  -0.0113 0.17  
1224: 42 10 32  0   41 10 31  0             272255.1346  -0.0113  0.050  -0.0113 0.33  
1225: 41 12 30  0   40 12 29  0             272257.2267  -0.0740  0.050  -0.0741 0.33  
1226: 41 12 30  0   40 11 29  0             272257.2267  -0.0740  0.050  -0.0741 0.17  
1227: 41 11 30  0   40 12 29  0             272257.2267  -0.0740  0.050  -0.0741 0.17  
1228: 41 11 30  0   40 11 29  0             272257.2267  -0.0740  0.050  -0.0741 0.33  
1229: 40 13 28  0   39 13 27  0             272260.8950  -0.0180  0.050  -0.0181 0.33  
1230: 40 13 28  0   39 12 27  0             272260.8950  -0.0180  0.050  -0.0181 0.17  
1231: 40 12 28  0   39 13 27  0             272260.8950  -0.0180  0.050  -0.0181 0.17  
1232: 40 12 28  0   39 12 27  0             272260.8950  -0.0180  0.050  -0.0181 0.33  
1233: 39 14 26  0   38 14 25  0             272266.7056  -0.0396  0.050  -0.0397 0.33  
1234: 39 14 26  0   38 13 25  0             272266.7056  -0.0396  0.050  -0.0397 0.17  
1235: 39 13 26  0   38 14 25  0             272266.7056  -0.0396  0.050  -0.0397 0.17  
1236: 39 13 26  0   38 13 25  0             272266.7056  -0.0396  0.050  -0.0397 0.33  
1237: 38 14 24  0   37 15 23  0             272276.0055   0.0082  0.050   0.0083 0.17  
1238: 38 15 24  0   37 15 23  0             272276.0055   0.0082  0.050   0.0083 0.33  
1239: 38 15 24  0   37 14 23  0             272276.0055   0.0082  0.050   0.0083 0.17  
1240: 38 14 24  0   37 14 23  0             272276.0055   0.0082  0.050   0.0083 0.33  
1241: 37 16 22  0   36 15 21  0             272290.6526   0.0144  0.050   0.0145 0.17  
1242: 37 16 22  0   36 16 21  0             272290.6526   0.0144  0.050   0.0145 0.33  
1243: 37 15 22  0   36 16 21  0             272290.6526   0.0144  0.050   0.0145 0.17  
1244: 37 15 22  0   36 15 21  0             272290.6526   0.0144  0.050   0.0145 0.33  
1245: 36 16 20  0   35 17 19  0             272314.0304  -0.0262  0.050  -0.0262 0.17  
1246: 36 17 20  0   35 17 19  0             272314.0304  -0.0262  0.050  -0.0262 0.33  
1247: 36 17 20  0   35 16 19  0             272314.0304  -0.0262  0.050  -0.0262 0.17  
1248: 36 16 20  0   35 16 19  0             272314.0304  -0.0262  0.050  -0.0262 0.33  
1249: 35 18 18  0   34 18 17  0             272352.4476   0.0235  0.050   0.0235 0.34  
1250: 35 18 18  0   34 17 17  0             272352.4476   0.0235  0.050   0.0235 0.16  
1251: 35 17 18  0   34 18 17  0             272352.4476   0.0235  0.050   0.0235 0.16  
1252: 35 17 18  0   34 17 17  0             272352.4476   0.0235  0.050   0.0235 0.34  
1253: 26 26  1  0   25 25  0  0             276363.7743  -0.0103  0.050  -0.0286 0.50  
1254: 26 26  0  0   25 25  1  0             276363.7743  -0.0468  0.050  -0.0286 0.50  
1255: 53  1 53  0   52  1 52  0             277434.1477  -0.0549  0.050  -0.0549 0.32  
1256: 53  1 53  0   52  0 52  0             277434.1477  -0.0549  0.050  -0.0549 0.18  
1257: 53  0 53  0   52  1 52  0             277434.1477  -0.0549  0.050  -0.0549 0.18  
1258: 53  0 53  0   52  0 52  0             277434.1477  -0.0549  0.050  -0.0549 0.32  
1259: 52  2 51  0   51  2 50  0             277435.3515   0.0033  0.050   0.0033 0.32  
1260: 52  2 51  0   51  1 50  0             277435.3515   0.0033  0.050   0.0033 0.18  
1261: 52  1 51  0   51  2 50  0             277435.3515   0.0033  0.050   0.0033 0.18  
1262: 52  1 51  0   51  1 50  0             277435.3515   0.0033  0.050   0.0033 0.32  
1263: 50  4 47  0   49  4 46  0             277436.6914   0.1229  0.050  -0.0384 0.06  
1264: 50  4 47  0   49  3 46  0             277436.6914   0.1229  0.050  -0.0384 0.03  
1265: 50  3 47  0   49  4 46  0             277436.6914   0.1229  0.050  -0.0384 0.03  
1266: 50  3 47  0   49  3 46  0             277436.6914   0.1229  0.050  -0.0384 0.06  
1267: 46  8 39  0   45  8 38  0             277436.6914  -0.0110  0.050  -0.0384 0.05  
1268: 46  8 39  0   45  7 38  0             277436.6914  -0.0110  0.050  -0.0384 0.03  
1269: 46  7 39  0   45  8 38  0             277436.6914  -0.0110  0.050  -0.0384 0.03  
1270: 46  7 39  0   45  7 38  0             277436.6914  -0.0110  0.050  -0.0384 0.05  
1271: 47  7 41  0   46  7 40  0             277436.6914  -0.0495  0.050  -0.0384 0.05  
1272: 47  7 41  0   46  6 40  0             277436.6914  -0.0495  0.050  -0.0384 0.03  
1273: 47  6 41  0   46  7 40  0             277436.6914  -0.0495  0.050  -0.0384 0.03  
1274: 47  6 41  0   46  6 40  0             277436.6914  -0.0495  0.050  -0.0384 0.05  
1275: 49  5 45  0   48  5 44  0             277436.6914  -0.0792  0.050  -0.0384 0.06  
1276: 49  5 45  0   48  4 44  0             277436.6914  -0.0792  0.050  -0.0384 0.03  
1277: 49  4 45  0   48  5 44  0             277436.6914  -0.0792  0.050  -0.0384 0.03  
1278: 49  4 45  0   48  4 44  0             277436.6914  -0.0792  0.050  -0.0384 0.06  
1279: 48  6 43  0   47  6 42  0             277436.6914  -0.1074  0.050  -0.0384 0.05  
1280: 48  6 43  0   47  5 42  0             277436.6914  -0.1074  0.050  -0.0384 0.03  
1281: 48  5 43  0   47  6 42  0             277436.6914  -0.1074  0.050  -0.0384 0.03  
1282: 48  5 43  0   47  5 42  0             277436.6914  -0.1074  0.050  -0.0384 0.05  
1283: 45  9 37  0   44  9 36  0             277436.6914  -0.1233  0.050  -0.0384 0.05  
1284: 45  9 37  0   44  8 36  0             277436.6914  -0.1233  0.050  -0.0384 0.03  
1285: 45  8 37  0   44  9 36  0             277436.6914  -0.1233  0.050  -0.0384 0.03  
1286: 45  8 37  0   44  8 36  0             277436.6914  -0.1233  0.050  -0.0384 0.05  
1287: 43 11 33  0   42 11 32  0             277438.2028  -0.0217  0.050  -0.0218 0.33  
1288: 43 11 33  0   42 10 32  0             277438.2028  -0.0217  0.050  -0.0218 0.17  
1289: 43 10 33  0   42 11 32  0             277438.2028  -0.0217  0.050  -0.0218 0.17  
1290: 43 10 33  0   42 10 32  0             277438.2028  -0.0217  0.050  -0.0218 0.33  
1291: 42 12 31  0   41 12 30  0             277440.0053  -0.0553  0.050  -0.0553 0.33  
1292: 42 12 31  0   41 11 30  0             277440.0053  -0.0553  0.050  -0.0553 0.17  
1293: 42 11 31  0   41 12 30  0             277440.0053  -0.0553  0.050  -0.0553 0.17  
1294: 42 11 31  0   41 11 30  0             277440.0053  -0.0553  0.050  -0.0553 0.33  
1295: 41 13 29  0   40 13 28  0             277443.2023  -0.0015  0.050  -0.0015 0.33  
1296: 41 13 29  0   40 12 28  0             277443.2023  -0.0015  0.050  -0.0015 0.17  
1297: 41 12 29  0   40 13 28  0             277443.2023  -0.0015  0.050  -0.0015 0.17  
1298: 41 12 29  0   40 12 28  0             277443.2023  -0.0015  0.050  -0.0015 0.33  
1299: 40 14 27  0   39 14 26  0             277448.2952  -0.0265  0.050  -0.0265 0.33  
1300: 40 14 27  0   39 13 26  0             277448.2952  -0.0265  0.050  -0.0265 0.17  
1301: 40 13 27  0   39 14 26  0             277448.2952  -0.0265  0.050  -0.0265 0.17  
1302: 40 13 27  0   39 13 26  0             277448.2952  -0.0265  0.050  -0.0265 0.33  
1303: 39 15 25  0   38 15 24  0             277456.4216  -0.0234  0.050  -0.0235 0.33  
1304: 39 15 25  0   38 14 24  0             277456.4216  -0.0234  0.050  -0.0235 0.17  
1305: 39 14 25  0   38 15 24  0             277456.4216  -0.0234  0.050  -0.0235 0.17  
1306: 39 14 25  0   38 14 24  0             277456.4216  -0.0234  0.050  -0.0235 0.33  
1307: 38 16 23  0   37 16 22  0             277469.1653  -0.0650  0.050  -0.0650 0.33  
1308: 38 16 23  0   37 15 22  0             277469.1653  -0.0650  0.050  -0.0650 0.17  
1309: 38 15 23  0   37 16 22  0             277469.1653  -0.0650  0.050  -0.0650 0.17  
1310: 38 15 23  0   37 15 22  0             277469.1653  -0.0650  0.050  -0.0650 0.33  
1311: 37 17 21  0   36 17 20  0             277489.4332  -0.0266  0.050  -0.0267 0.33  
1312: 37 17 21  0   36 16 20  0             277489.4332  -0.0266  0.050  -0.0267 0.17  
1313: 37 16 21  0   36 17 20  0             277489.4332  -0.0266  0.050  -0.0267 0.17  
1314: 37 16 21  0   36 16 20  0             277489.4332  -0.0266  0.050  -0.0267 0.33  
1315: 36 18 19  0   35 18 18  0             277522.0765   0.0215  0.050   0.0216 0.34  
1316: 36 18 19  0   35 17 18  0             277522.0765   0.0215  0.050   0.0216 0.16  
1317: 36 17 19  0   35 18 18  0             277522.0765   0.0215  0.050   0.0216 0.16  
1318: 36 17 19  0   35 17 18  0             277522.0765   0.0215  0.050   0.0216 0.34  
1319: 35 19 17  0   34 19 16  0             277576.2198  -0.0634  0.050  -0.0634 0.34  
1320: 35 19 17  0   34 18 16  0             277576.2198  -0.0634  0.050  -0.0634 0.16  
1321: 35 18 17  0   34 19 16  0             277576.2198  -0.0634  0.050  -0.0634 0.16  
1322: 35 18 17  0   34 18 16  0             277576.2198  -0.0634  0.050  -0.0634 0.34  
1323: 34 20 15  0   33 20 14  0             277671.0155  -0.0502  0.050  -0.0505 0.34  
1324: 34 19 15  0   33 20 14  0             277671.0155  -0.0502  0.050  -0.0505 0.16  
1325: 34 20 15  0   33 19 14  0             277671.0155  -0.0507  0.050  -0.0505 0.16  
1326: 34 19 15  0   33 19 14  0             277671.0155  -0.0507  0.050  -0.0505 0.34  
1327: 33 20 13  0   32 21 12  0             277849.5201  -0.0034  0.050  -0.0724 0.15  
1328: 33 21 13  0   32 21 12  0             277849.5201  -0.0159  0.050  -0.0724 0.35  
1329: 33 20 13  0   32 20 12  0             277849.5201  -0.1288  0.050  -0.0724 0.35  
1330: 33 21 13  0   32 20 12  0             277849.5201  -0.1413  0.050  -0.0724 0.15  
1331: 54  1 54  0   53  1 53  0             282617.9347  -0.0468  0.050  -0.0468 0.32  
1332: 54  1 54  0   53  0 53  0             282617.9347  -0.0468  0.050  -0.0468 0.18  
1333: 54  0 54  0   53  1 53  0             282617.9347  -0.0468  0.050  -0.0468 0.18  
1334: 54  0 54  0   53  0 53  0             282617.9347  -0.0468  0.050  -0.0468 0.32  
1335: 46  9 38  0   45  9 37  0             282620.3273   0.1411  0.050  -0.0106 0.04  
1336: 46  9 38  0   45  8 37  0             282620.3273   0.1411  0.050  -0.0106 0.02  
1337: 46  8 38  0   45  9 37  0             282620.3273   0.1411  0.050  -0.0106 0.02  
1338: 46  8 38  0   45  8 37  0             282620.3273   0.1411  0.050  -0.0106 0.04  
1339: 47  8 40  0   46  8 39  0             282620.3273   0.1384  0.050  -0.0106 0.04  
1340: 47  8 40  0   46  7 39  0             282620.3273   0.1384  0.050  -0.0106 0.02  
1341: 47  7 40  0   46  8 39  0             282620.3273   0.1384  0.050  -0.0106 0.02  
1342: 47  7 40  0   46  7 39  0             282620.3273   0.1384  0.050  -0.0106 0.04  
1343: 51  4 48  0   50  4 47  0             282620.3273   0.0295  0.050  -0.0106 0.05  
1344: 51  4 48  0   50  3 47  0             282620.3273   0.0295  0.050  -0.0106 0.03  
1345: 51  3 48  0   50  4 47  0             282620.3273   0.0295  0.050  -0.0106 0.03  
1346: 51  3 48  0   50  3 47  0             282620.3273   0.0295  0.050  -0.0106 0.05  
1347: 48  7 42  0   47  7 41  0             282620.3273   0.0125  0.050  -0.0106 0.05  
1348: 48  7 42  0   47  6 41  0             282620.3273   0.0125  0.050  -0.0106 0.03  
1349: 48  6 42  0   47  7 41  0             282620.3273   0.0125  0.050  -0.0106 0.03  
1350: 48  6 42  0   47  6 41  0             282620.3273   0.0125  0.050  -0.0106 0.05  
1351: 49  6 44  0   48  6 43  0             282620.3273  -0.1123  0.050  -0.0106 0.05  
1352: 49  6 44  0   48  5 43  0             282620.3273  -0.1123  0.050  -0.0106 0.03  
1353: 49  5 44  0   48  6 43  0             282620.3273  -0.1123  0.050  -0.0106 0.03  
1354: 49  5 44  0   48  5 43  0             282620.3273  -0.1123  0.050  -0.0106 0.05  
1355: 45 10 36  0   44 10 35  0             282620.3273  -0.1374  0.050  -0.0106 0.04  
1356: 45 10 36  0   44  9 35  0             282620.3273  -0.1374  0.050  -0.0106 0.02  
1357: 45  9 36  0   44 10 35  0             282620.3273  -0.1374  0.050  -0.0106 0.02  
1358: 45  9 36  0   44  9 35  0             282620.3273  -0.1374  0.050  -0.0106 0.04  
1359: 50  5 46  0   49  5 45  0             282620.3273  -0.1349  0.050  -0.0106 0.05  
1360: 50  5 46  0   49  4 45  0             282620.3273  -0.1349  0.050  -0.0106 0.03  
1361: 50  4 46  0   49  5 45  0             282620.3273  -0.1349  0.050  -0.0106 0.03  
1362: 50  4 46  0   49  4 45  0             282620.3273  -0.1349  0.050  -0.0106 0.05  
1363: 43 12 32  0   42 12 31  0             282622.7236  -0.0520  0.050  -0.0520 0.33  
1364: 43 12 32  0   42 11 31  0             282622.7236  -0.0520  0.050  -0.0520 0.17  
1365: 43 11 32  0   42 12 31  0             282622.7236  -0.0520  0.050  -0.0520 0.17  
1366: 43 11 32  0   42 11 31  0             282622.7236  -0.0520  0.050  -0.0520 0.33  
1367: 42 13 30  0   41 12 29  0             282625.4932  -0.0009  0.050  -0.0009 0.17  
1368: 42 13 30  0   41 13 29  0             282625.4932  -0.0009  0.050  -0.0009 0.33  
1369: 42 12 30  0   41 13 29  0             282625.4932  -0.0009  0.050  -0.0009 0.17  
1370: 42 12 30  0   41 12 29  0             282625.4932  -0.0009  0.050  -0.0009 0.33  
1371: 41 14 28  0   40 14 27  0             282629.8990  -0.0781  0.050  -0.0781 0.33  
1372: 41 14 28  0   40 13 27  0             282629.8990  -0.0781  0.050  -0.0781 0.17  
1373: 41 13 28  0   40 14 27  0             282629.8990  -0.0781  0.050  -0.0781 0.17  
1374: 41 13 28  0   40 13 27  0             282629.8990  -0.0781  0.050  -0.0781 0.33  
1375: 38 17 22  0   37 17 21  0             282665.9207   0.0245  0.050   0.0245 0.33  
1376: 38 17 22  0   37 16 21  0             282665.9207   0.0245  0.050   0.0245 0.17  
1377: 38 16 22  0   37 17 21  0             282665.9207   0.0245  0.050   0.0245 0.17  
1378: 38 16 22  0   37 16 21  0             282665.9207   0.0245  0.050   0.0245 0.33  
1379: 37 18 20  0   36 18 19  0             282693.7862  -0.0371  0.050  -0.0371 0.34  
1380: 37 18 20  0   36 17 19  0             282693.7862  -0.0371  0.050  -0.0371 0.16  
1381: 37 17 20  0   36 18 19  0             282693.7862  -0.0371  0.050  -0.0371 0.16  
1382: 37 17 20  0   36 17 19  0             282693.7862  -0.0371  0.050  -0.0371 0.34  
1383: 35 20 16  0   34 20 15  0             282816.6048  -0.0765  0.050  -0.0766 0.34  
1384: 35 20 16  0   34 19 15  0             282816.6048  -0.0766  0.050  -0.0766 0.16  
1385: 35 19 16  0   34 20 15  0             282816.6048  -0.0765  0.050  -0.0766 0.16  
1386: 35 19 16  0   34 19 15  0             282816.6048  -0.0766  0.050  -0.0766 0.34  
1387: 27 27  1  0   26 26  0  0             287021.6426  -0.0483  0.050  -0.0583 0.50  
1388: 27 27  0  0   26 26  1  0             287021.6426  -0.0682  0.050  -0.0583 0.50  
1389: 55  0 55  0   54  1 54  0             287801.5818  -0.0734  0.050  -0.0734 0.18  
1390: 55  1 55  0   54  1 54  0             287801.5818  -0.0734  0.050  -0.0734 0.32  
1391: 55  1 55  0   54  0 54  0             287801.5818  -0.0734  0.050  -0.0734 0.18  
1392: 55  0 55  0   54  0 54  0             287801.5818  -0.0734  0.050  -0.0734 0.32  
1393: 44 12 33  0   43 12 32  0             287805.4312  -0.0051  0.050  -0.0051 0.33  
1394: 44 12 33  0   43 11 32  0             287805.4312  -0.0051  0.050  -0.0051 0.17  
1395: 44 11 33  0   43 12 32  0             287805.4312  -0.0051  0.050  -0.0051 0.17  
1396: 44 11 33  0   43 11 32  0             287805.4312  -0.0051  0.050  -0.0051 0.33  
1397: 43 13 31  0   42 13 30  0             287807.7098  -0.0582  0.050  -0.0582 0.33  
1398: 43 13 31  0   42 12 30  0             287807.7098  -0.0582  0.050  -0.0582 0.17  
1399: 43 12 31  0   42 13 30  0             287807.7098  -0.0582  0.050  -0.0582 0.17  
1400: 43 12 31  0   42 12 30  0             287807.7098  -0.0582  0.050  -0.0582 0.33  
1401: 42 13 29  0   41 14 28  0             287811.6799  -0.0025  0.050  -0.0026 0.17  
1402: 42 14 29  0   41 14 28  0             287811.6799  -0.0025  0.050  -0.0026 0.33  
1403: 42 14 29  0   41 13 28  0             287811.6799  -0.0025  0.050  -0.0026 0.17  
1404: 42 13 29  0   41 13 28  0             287811.6799  -0.0025  0.050  -0.0026 0.33  
1405: 41 14 27  0   40 15 26  0             287817.9210  -0.0371  0.050  -0.0372 0.17  
1406: 41 15 27  0   40 15 26  0             287817.9210  -0.0371  0.050  -0.0372 0.33  
1407: 41 15 27  0   40 14 26  0             287817.9210  -0.0371  0.050  -0.0372 0.17  
1408: 41 14 27  0   40 14 26  0             287817.9210  -0.0371  0.050  -0.0372 0.33  
1409: 40 15 25  0   39 16 24  0             287827.7562  -0.0429  0.050  -0.0430 0.17  
1410: 40 16 25  0   39 16 24  0             287827.7562  -0.0429  0.050  -0.0430 0.33  
1411: 40 16 25  0   39 15 24  0             287827.7562  -0.0429  0.050  -0.0430 0.17  
1412: 40 15 25  0   39 15 24  0             287827.7562  -0.0429  0.050  -0.0430 0.33  
1413: 39 16 23  0   38 17 22  0             287843.0712  -0.0710  0.050  -0.0711 0.17  
1414: 39 17 23  0   38 17 22  0             287843.0712  -0.0710  0.050  -0.0711 0.33  
1415: 39 17 23  0   38 16 22  0             287843.0712  -0.0710  0.050  -0.0711 0.17  
1416: 39 16 23  0   38 16 22  0             287843.0712  -0.0710  0.050  -0.0711 0.33  
1417: 38 18 21  0   37 18 20  0             287867.1866  -0.0563  0.050  -0.0564 0.34  
1418: 38 18 21  0   37 17 20  0             287867.1866  -0.0563  0.050  -0.0564 0.17  
1419: 38 17 21  0   37 18 20  0             287867.1866  -0.0563  0.050  -0.0564 0.17  
1420: 38 17 21  0   37 17 20  0             287867.1866  -0.0563  0.050  -0.0564 0.34  
1421: 36 19 17  0   35 20 16  0             287969.8292  -0.0489  0.050  -0.0490 0.16  
1422: 36 20 17  0   35 20 16  0             287969.8292  -0.0489  0.050  -0.0490 0.34  
1423: 36 20 17  0   35 19 16  0             287969.8292  -0.0489  0.050  -0.0490 0.16  
1424: 36 19 17  0   35 19 16  0             287969.8292  -0.0489  0.050  -0.0490 0.34  
1425: 56  1 56  0   55  1 55  0             292985.2218   0.0000  0.050   0.0001 0.32  
1426: 56  1 56  0   55  0 55  0             292985.2218   0.0000  0.050   0.0001 0.18  
1427: 56  0 56  0   55  1 55  0             292985.2218   0.0000  0.050   0.0001 0.18  
1428: 56  0 56  0   55  0 55  0             292985.2218   0.0000  0.050   0.0001 0.32  
1429: 49  8 42  0   48  8 41  0             292987.0181   0.1589  0.050  -0.0089 0.08  
1430: 49  8 42  0   48  7 41  0             292987.0181   0.1589  0.050  -0.0089 0.04  
1431: 49  7 42  0   48  8 41  0             292987.0181   0.1589  0.050  -0.0089 0.04  
1432: 49  7 42  0   48  7 41  0             292987.0181   0.1589  0.050  -0.0089 0.08  
1433: 46 11 36  0   45 11 35  0             292987.0181   0.0009  0.050  -0.0089 0.07  
1434: 46 11 36  0   45 10 35  0             292987.0181   0.0009  0.050  -0.0089 0.04  
1435: 46 10 36  0   45 11 35  0             292987.0181   0.0009  0.050  -0.0089 0.04  
1436: 46 10 36  0   45 10 35  0             292987.0181   0.0009  0.050  -0.0089 0.07  
1437: 54  3 52  0   53  3 51  0             292987.0181  -0.0484  0.050  -0.0089 0.09  
1438: 54  3 52  0   53  2 51  0             292987.0181  -0.0484  0.050  -0.0089 0.05  
1439: 54  2 52  0   53  3 51  0             292987.0181  -0.0484  0.050  -0.0089 0.05  
1440: 54  2 52  0   53  2 51  0             292987.0181  -0.0484  0.050  -0.0089 0.09  
1441: 50  7 44  0   49  7 43  0             292987.0181  -0.1349  0.050  -0.0089 0.08  
1442: 50  7 44  0   49  6 43  0             292987.0181  -0.1349  0.050  -0.0089 0.04  
1443: 50  6 44  0   49  7 43  0             292987.0181  -0.1349  0.050  -0.0089 0.04  
1444: 50  6 44  0   49  6 43  0             292987.0181  -0.1349  0.050  -0.0089 0.08  
1445: 44 13 32  0   43 13 31  0             292989.9536  -0.0577  0.050  -0.0578 0.33  
1446: 44 13 32  0   43 12 31  0             292989.9536  -0.0577  0.050  -0.0578 0.17  
1447: 44 12 32  0   43 13 31  0             292989.9536  -0.0577  0.050  -0.0578 0.17  
1448: 44 12 32  0   43 12 31  0             292989.9536  -0.0577  0.050  -0.0578 0.33  
1449: 43 14 30  0   42 14 29  0             292993.3470  -0.0662  0.050  -0.0662 0.33  
1450: 43 14 30  0   42 13 29  0             292993.3470  -0.0662  0.050  -0.0662 0.17  
1451: 43 13 30  0   42 14 29  0             292993.3470  -0.0662  0.050  -0.0662 0.17  
1452: 43 13 30  0   42 13 29  0             292993.3470  -0.0662  0.050  -0.0662 0.33  
1453: 42 15 28  0   41 15 27  0             292998.8386  -0.0850  0.050  -0.0851 0.33  
1454: 42 15 28  0   41 14 27  0             292998.8386  -0.0850  0.050  -0.0851 0.17  
1455: 42 14 28  0   41 15 27  0             292998.8386  -0.0850  0.050  -0.0851 0.17  
1456: 42 14 28  0   41 14 27  0             292998.8386  -0.0850  0.050  -0.0851 0.33  
1457: 41 16 26  0   40 16 25  0             293007.5589  -0.0226  0.050  -0.0227 0.33  
1458: 41 16 26  0   40 15 25  0             293007.5589  -0.0226  0.050  -0.0227 0.17  
1459: 41 15 26  0   40 16 25  0             293007.5589  -0.0226  0.050  -0.0227 0.17  
1460: 41 15 26  0   40 15 25  0             293007.5589  -0.0226  0.050  -0.0227 0.33  
1461: 40 17 24  0   39 17 23  0             293020.9667  -0.0594  0.050  -0.0595 0.33  
1462: 40 17 24  0   39 16 23  0             293020.9667  -0.0594  0.050  -0.0595 0.17  
1463: 40 16 24  0   39 17 23  0             293020.9667  -0.0594  0.050  -0.0595 0.17  
1464: 40 16 24  0   39 16 23  0             293020.9667  -0.0594  0.050  -0.0595 0.33  
1465: 39 18 22  0   38 18 21  0             293041.9461  -0.0052  0.050  -0.0052 0.33  
1466: 39 18 22  0   38 17 21  0             293041.9461  -0.0052  0.050  -0.0052 0.17  
1467: 39 17 22  0   38 18 21  0             293041.9461  -0.0052  0.050  -0.0052 0.17  
1468: 39 17 22  0   38 17 21  0             293041.9461  -0.0052  0.050  -0.0052 0.33  
1469: 28 28  1  0   27 27  0  0             297678.9987   0.0317  0.050   0.0263 0.50  
1470: 28 28  0  0   27 27  1  0             297678.9987   0.0209  0.050   0.0263 0.50  
1471: 48 10 39  0   47 10 38  0             298169.6917   0.1187  0.050  -0.0301 0.08  
1472: 48 10 39  0   47  9 38  0             298169.6917   0.1187  0.050  -0.0301 0.04  
1473: 48  9 39  0   47 10 38  0             298169.6917   0.1187  0.050  -0.0301 0.04  
1474: 48  9 39  0   47  9 38  0             298169.6917   0.1187  0.050  -0.0301 0.08  
1475: 49  9 41  0   48  9 40  0             298169.6917  -0.0224  0.050  -0.0301 0.08  
1476: 49  9 41  0   48  8 40  0             298169.6917  -0.0224  0.050  -0.0301 0.04  
1477: 49  8 41  0   48  9 40  0             298169.6917  -0.0224  0.050  -0.0301 0.04  
1478: 49  8 41  0   48  8 40  0             298169.6917  -0.0224  0.050  -0.0301 0.08  
1479: 47 11 37  0   46 11 36  0             298169.6917  -0.0907  0.050  -0.0301 0.07  
1480: 47 11 37  0   46 10 36  0             298169.6917  -0.0907  0.050  -0.0301 0.04  
1481: 47 10 37  0   46 11 36  0             298169.6917  -0.0907  0.050  -0.0301 0.04  
1482: 47 10 37  0   46 10 36  0             298169.6917  -0.0907  0.050  -0.0301 0.07  
1483: 56  2 55  0   55  2 54  0             298169.6917  -0.1056  0.050  -0.0301 0.10  
1484: 56  2 55  0   55  1 54  0             298169.6917  -0.1056  0.050  -0.0301 0.05  
1485: 56  1 55  0   55  2 54  0             298169.6917  -0.1056  0.050  -0.0301 0.05  
1486: 56  1 55  0   55  1 54  0             298169.6917  -0.1056  0.050  -0.0301 0.10  
1487: 51  7 45  0   50  7 44  0             298170.6267   0.2136  0.050  -0.0428 0.05  
1488: 51  7 45  0   50  6 44  0             298170.6267   0.2136  0.050  -0.0428 0.03  
1489: 51  6 45  0   50  7 44  0             298170.6267   0.2136  0.050  -0.0428 0.03  
1490: 51  6 45  0   50  6 44  0             298170.6267   0.2136  0.050  -0.0428 0.05  
1491: 55  3 53  0   54  3 52  0             298170.6267   0.1255  0.050  -0.0428 0.06  
1492: 55  3 53  0   54  2 52  0             298170.6267   0.1255  0.050  -0.0428 0.03  
1493: 55  2 53  0   54  3 52  0             298170.6267   0.1255  0.050  -0.0428 0.03  
1494: 55  2 53  0   54  2 52  0             298170.6267   0.1255  0.050  -0.0428 0.06  
1495: 46 12 35  0   45 12 34  0             298170.6267   0.0639  0.050  -0.0428 0.05  
1496: 46 12 35  0   45 11 34  0             298170.6267   0.0639  0.050  -0.0428 0.03  
1497: 46 11 35  0   45 12 34  0             298170.6267   0.0639  0.050  -0.0428 0.03  
1498: 52  6 47  0   51  6 46  0             298170.6267  -0.1044  0.050  -0.0428 0.06  
1499: 52  6 47  0   51  5 46  0             298170.6267  -0.1044  0.050  -0.0428 0.03  
1500: 52  5 47  0   51  6 46  0             298170.6267  -0.1044  0.050  -0.0428 0.03  
1501: 52  5 47  0   51  5 46  0             298170.6267  -0.1044  0.050  -0.0428 0.06  
1502: 54  4 51  0   53  4 50  0             298170.6267  -0.2218  0.050  -0.0428 0.06  
1503: 54  4 51  0   53  3 50  0             298170.6267  -0.2218  0.050  -0.0428 0.03  
1504: 54  3 51  0   53  4 50  0             298170.6267  -0.2218  0.050  -0.0428 0.03  
1505: 54  3 51  0   53  3 50  0             298170.6267  -0.2218  0.050  -0.0428 0.06  
1506: 53  5 49  0   52  5 48  0             298170.6267  -0.2755  0.050  -0.0428 0.06  
1507: 53  5 49  0   52  4 48  0             298170.6267  -0.2755  0.050  -0.0428 0.03  
1508: 53  4 49  0   52  5 48  0             298170.6267  -0.2755  0.050  -0.0428 0.03  
1509: 53  4 49  0   52  4 48  0             298170.6267  -0.2755  0.050  -0.0428 0.06  
1510: 45 13 33  0   44 13 32  0             298172.2354   0.0228  0.050   0.0229 0.33  
1511: 45 13 33  0   44 12 32  0             298172.2354   0.0228  0.050   0.0229 0.17  
1512: 45 12 33  0   44 13 32  0             298172.2354   0.0228  0.050   0.0229 0.17  
1513: 45 12 33  0   44 12 32  0             298172.2354   0.0228  0.050   0.0229 0.33  
1514: 44 14 31  0   43 14 30  0             298175.0803  -0.0688  0.050  -0.0689 0.33  
1515: 44 14 31  0   43 13 30  0             298175.0803  -0.0688  0.050  -0.0689 0.17  
1516: 44 13 31  0   43 14 30  0             298175.0803  -0.0688  0.050  -0.0689 0.17  
1517: 44 13 31  0   43 13 30  0             298175.0803  -0.0688  0.050  -0.0689 0.33  
1518: 43 15 29  0   42 15 28  0             298179.9481  -0.0286  0.050  -0.0287 0.33  
1519: 43 15 29  0   42 14 28  0             298179.9481  -0.0286  0.050  -0.0287 0.17  
1520: 43 14 29  0   42 15 28  0             298179.9481  -0.0286  0.050  -0.0287 0.17  
1521: 43 14 29  0   42 14 28  0             298179.9481  -0.0286  0.050  -0.0287 0.33  
1522: 42 16 27  0   41 16 26  0             298187.6008   0.0022  0.050   0.0022 0.33  
1523: 42 16 27  0   41 15 26  0             298187.6008   0.0022  0.050   0.0022 0.17  
1524: 42 15 27  0   41 16 26  0             298187.6008   0.0022  0.050   0.0022 0.17  
1525: 42 15 27  0   41 15 26  0             298187.6008   0.0022  0.050   0.0022 0.33  
1526: 41 17 25  0   40 17 24  0             298199.3741  -0.0392  0.050  -0.0392 0.33  
1527: 41 17 25  0   40 16 24  0             298199.3741  -0.0392  0.050  -0.0392 0.17  
1528: 41 16 25  0   40 17 24  0             298199.3741  -0.0392  0.050  -0.0392 0.17  
1529: 41 16 25  0   40 16 24  0             298199.3741  -0.0392  0.050  -0.0392 0.33  
1530: 40 18 23  0   39 18 22  0             298217.6265  -0.0467  0.050  -0.0467 0.33  
1531: 40 18 23  0   39 17 22  0             298217.6265  -0.0467  0.050  -0.0467 0.17  
1532: 40 17 23  0   39 18 22  0             298217.6265  -0.0467  0.050  -0.0467 0.17  
1533: 40 17 23  0   39 17 22  0             298217.6265  -0.0467  0.050  -0.0467 0.33  
1534: 39 19 21  0   38 19 20  0             298246.1551  -0.0121  0.050  -0.0122 0.34  
1535: 39 19 21  0   38 18 20  0             298246.1551  -0.0121  0.050  -0.0122 0.16  
1536: 39 18 21  0   38 19 20  0             298246.1551  -0.0121  0.050  -0.0122 0.16  
1537: 39 18 21  0   38 18 20  0             298246.1551  -0.0121  0.050  -0.0122 0.34  
1538: 38 20 19  0   37 20 18  0             298291.6358   0.0261  0.050   0.0262 0.34  
1539: 38 20 19  0   37 19 18  0             298291.6358   0.0261  0.050   0.0262 0.16  
1540: 38 19 19  0   37 20 18  0             298291.6358   0.0261  0.050   0.0262 0.16  
1541: 38 19 19  0   37 19 18  0             298291.6358   0.0261  0.050   0.0262 0.34  
1542: 56  3 54  0   55  3 53  0             303354.1004   0.2755  0.050   0.0268 0.07  
1543: 56  3 54  0   55  2 53  0             303354.1004   0.2755  0.050   0.0268 0.04  
1544: 56  2 54  0   55  3 53  0             303354.1004   0.2755  0.050   0.0268 0.04  
1545: 56  2 54  0   55  2 53  0             303354.1004   0.2755  0.050   0.0268 0.07  
1546: 53  6 48  0   52  6 47  0             303354.1004   0.1558  0.050   0.0268 0.06  
1547: 53  6 48  0   52  5 47  0             303354.1004   0.1558  0.050   0.0268 0.04  
1548: 53  5 48  0   52  6 47  0             303354.1004   0.1558  0.050   0.0268 0.04  
1549: 53  5 48  0   52  5 47  0             303354.1004   0.1558  0.050   0.0268 0.06  
1550: 55  4 52  0   54  4 51  0             303354.1004  -0.0462  0.050   0.0268 0.07  
1551: 55  4 52  0   54  3 51  0             303354.1004  -0.0462  0.050   0.0268 0.04  
1552: 55  3 52  0   54  4 51  0             303354.1004  -0.0462  0.050   0.0268 0.04  
1553: 55  3 52  0   54  3 51  0             303354.1004  -0.0462  0.050   0.0268 0.07  
1554: 54  5 50  0   53  5 49  0             303354.1004  -0.0636  0.050   0.0268 0.07  
1555: 54  5 50  0   53  4 49  0             303354.1004  -0.0636  0.050   0.0268 0.04  
1556: 54  4 50  0   53  5 49  0             303354.1004  -0.0636  0.050   0.0268 0.04  
1557: 54  4 50  0   53  4 49  0             303354.1004  -0.0636  0.050   0.0268 0.07  
1558: 46 13 34  0   45 13 33  0             303354.1004  -0.2605  0.050   0.0268 0.05  
1559: 46 13 34  0   45 12 33  0             303354.1004  -0.2605  0.050   0.0268 0.03  
1560: 46 12 34  0   45 13 33  0             303354.1004  -0.2605  0.050   0.0268 0.03  
1561: 46 12 34  0   45 12 33  0             303354.1004  -0.2605  0.050   0.0268 0.05  
1562: 45 14 32  0   44 14 31  0             303356.8724  -0.0004  0.050  -0.0004 0.33  
1563: 45 14 32  0   44 13 31  0             303356.8724  -0.0004  0.050  -0.0004 0.17  
1564: 45 13 32  0   44 14 31  0             303356.8724  -0.0004  0.050  -0.0004 0.17  
1565: 45 13 32  0   44 13 31  0             303356.8724  -0.0004  0.050  -0.0004 0.33  
1566: 44 15 30  0   43 15 29  0             303361.1859   0.0987  0.050   0.0987 0.33  
1567: 44 15 30  0   43 14 29  0             303361.1859   0.0987  0.050   0.0987 0.17  
1568: 44 14 30  0   43 15 29  0             303361.1859   0.0987  0.050   0.0987 0.17  
1569: 44 14 30  0   43 14 29  0             303361.1859   0.0987  0.050   0.0987 0.33  
1570: 43 16 28  0   42 16 27  0             303367.7083  -0.0859  0.050  -0.0859 0.33  
1571: 43 16 28  0   42 15 27  0             303367.7083  -0.0859  0.050  -0.0859 0.17  
1572: 43 15 28  0   42 16 27  0             303367.7083  -0.0859  0.050  -0.0859 0.17  
1573: 43 15 28  0   42 15 27  0             303367.7083  -0.0859  0.050  -0.0859 0.33  
1574: 40 19 22  0   39 19 21  0             303418.9703   0.0504  0.050   0.0504 0.34  
1575: 40 19 22  0   39 18 21  0             303418.9703   0.0504  0.050   0.0504 0.16  
1576: 40 18 22  0   39 19 21  0             303418.9703   0.0504  0.050   0.0504 0.16  
1577: 40 18 22  0   39 18 21  0             303418.9703   0.0504  0.050   0.0504 0.34  
1578: 38 21 18  0   37 21 17  0             303520.6328   0.0591  0.050   0.0592 0.34  
1579: 38 21 18  0   37 20 17  0             303520.6328   0.0591  0.050   0.0592 0.16  
1580: 38 20 18  0   37 21 17  0             303520.6328   0.0591  0.050   0.0592 0.16  
1581: 38 20 18  0   37 20 17  0             303520.6328   0.0591  0.050   0.0592 0.34  
1582: 49 11 39  0   48 11 38  0             308535.1889   0.1521  0.050  -0.0224 0.07  
1583: 49 11 39  0   48 10 38  0             308535.1889   0.1521  0.050  -0.0224 0.04  
1584: 49 10 39  0   48 11 38  0             308535.1889   0.1521  0.050  -0.0224 0.04  
1585: 49 10 39  0   48 10 38  0             308535.1889   0.1521  0.050  -0.0224 0.07  
1586: 50 10 41  0   49 10 40  0             308535.1889   0.0336  0.050  -0.0224 0.08  
1587: 50 10 41  0   49  9 40  0             308535.1889   0.0336  0.050  -0.0224 0.04  
1588: 50  9 41  0   49 10 40  0             308535.1889   0.0336  0.050  -0.0224 0.04  
1589: 50  9 41  0   49  9 40  0             308535.1889   0.0336  0.050  -0.0224 0.08  
1590: 59  1 59  0   58  1 58  0             308535.1889  -0.0700  0.050  -0.0224 0.10  
1591: 59  1 59  0   58  0 58  0             308535.1889  -0.0700  0.050  -0.0224 0.06  
1592: 59  0 59  0   58  1 58  0             308535.1889  -0.0700  0.050  -0.0224 0.06  
1593: 59  0 59  0   58  0 58  0             308535.1889  -0.0700  0.050  -0.0224 0.10  
1594: 48 12 37  0   47 12 36  0             308535.1889  -0.1951  0.050  -0.0224 0.07  
1595: 48 12 37  0   47 11 36  0             308535.1889  -0.1951  0.050  -0.0224 0.04  
1596: 48 11 37  0   47 12 36  0             308535.1889  -0.1951  0.050  -0.0224 0.04  
1597: 48 11 37  0   47 11 36  0             308535.1889  -0.1951  0.050  -0.0224 0.07  
1598: 57  3 55  0   56  3 54  0             308537.1549   0.1190  0.050  -0.0267 0.08  
1599: 57  3 55  0   56  2 54  0             308537.1549   0.1190  0.050  -0.0267 0.05  
1600: 57  2 55  0   56  3 54  0             308537.1549   0.1190  0.050  -0.0267 0.05  
1601: 57  2 55  0   56  2 54  0             308537.1549   0.1190  0.050  -0.0267 0.08  
1602: 54  6 49  0   53  6 48  0             308537.1549   0.1087  0.050  -0.0267 0.08  
1603: 54  6 49  0   53  5 48  0             308537.1549   0.1087  0.050  -0.0267 0.04  
1604: 54  5 49  0   53  6 48  0             308537.1549   0.1087  0.050  -0.0267 0.04  
1605: 54  5 49  0   53  5 48  0             308537.1549   0.1087  0.050  -0.0267 0.08  
1606: 55  5 51  0   54  5 50  0             308537.1549  -0.1584  0.050  -0.0267 0.08  
1607: 55  5 51  0   54  4 50  0             308537.1549  -0.1584  0.050  -0.0267 0.04  
1608: 55  4 51  0   54  5 50  0             308537.1549  -0.1584  0.050  -0.0267 0.04  
1609: 55  4 51  0   54  4 50  0             308537.1549  -0.1584  0.050  -0.0267 0.08  
1610: 56  4 53  0   55  4 52  0             308537.1549  -0.1771  0.050  -0.0267 0.08  
1611: 56  4 53  0   55  3 52  0             308537.1549  -0.1771  0.050  -0.0267 0.04  
1612: 56  3 53  0   55  4 52  0             308537.1549  -0.1771  0.050  -0.0267 0.04  
1613: 56  3 53  0   55  3 52  0             308537.1549  -0.1771  0.050  -0.0267 0.08  
1614: 45 15 31  0   44 15 30  0             308542.1843  -0.0448  0.050  -0.0449 0.33  
1615: 45 15 31  0   44 14 30  0             308542.1843  -0.0448  0.050  -0.0449 0.17  
1616: 45 14 31  0   44 15 30  0             308542.1843  -0.0448  0.050  -0.0449 0.17  
1617: 45 14 31  0   44 14 30  0             308542.1843  -0.0448  0.050  -0.0449 0.33  
1618: 44 16 29  0   43 16 28  0             308548.0735  -0.0494  0.050  -0.0494 0.33  
1619: 44 16 29  0   43 15 28  0             308548.0735  -0.0494  0.050  -0.0494 0.17  
1620: 44 15 29  0   43 16 28  0             308548.0735  -0.0494  0.050  -0.0494 0.17  
1621: 44 15 29  0   43 15 28  0             308548.0735  -0.0494  0.050  -0.0494 0.33  
1622: 43 17 27  0   42 16 26  0             308557.2290  -0.0645  0.050  -0.0646 0.17  
1623: 43 16 27  0   42 17 26  0             308557.2290  -0.0645  0.050  -0.0646 0.17  
1624: 43 16 27  0   42 16 26  0             308557.2290  -0.0645  0.050  -0.0646 0.33  
1625: 43 17 27  0   42 17 26  0             308557.2290  -0.0645  0.050  -0.0646 0.33  
1626: 42 18 25  0   41 18 24  0             308571.3573  -0.0011  0.050  -0.0012 0.33  
1627: 42 18 25  0   41 17 24  0             308571.3573  -0.0011  0.050  -0.0012 0.17  
1628: 42 17 25  0   41 18 24  0             308571.3573  -0.0011  0.050  -0.0012 0.17  
1629: 42 17 25  0   41 17 24  0             308571.3573  -0.0011  0.050  -0.0012 0.33  
1630: 55  6 50  0   54  6 49  0             313720.1605   0.1267  0.050  -0.0693 0.06  
1631: 55  6 50  0   54  5 49  0             313720.1605   0.1267  0.050  -0.0693 0.04  
1632: 55  5 50  0   54  6 49  0             313720.1605   0.1267  0.050  -0.0693 0.04  
1633: 55  5 50  0   54  5 49  0             313720.1605   0.1267  0.050  -0.0693 0.06  
1634: 58  3 56  0   57  3 55  0             313720.1605   0.0285  0.050  -0.0693 0.07  
1635: 58  3 56  0   57  2 55  0             313720.1605   0.0285  0.050  -0.0693 0.04  
1636: 58  2 56  0   57  3 55  0             313720.1605   0.0285  0.050  -0.0693 0.04  
1637: 58  2 56  0   57  2 55  0             313720.1605   0.0285  0.050  -0.0693 0.07  
1638: 47 14 34  0   46 14 33  0             313720.1605  -0.0657  0.050  -0.0693 0.05  
1639: 47 14 34  0   46 13 33  0             313720.1605  -0.0657  0.050  -0.0693 0.03  
1640: 47 13 34  0   46 14 33  0             313720.1605  -0.0657  0.050  -0.0693 0.03  
1641: 47 13 34  0   46 13 33  0             313720.1605  -0.0657  0.050  -0.0693 0.05  
1642: 56  5 52  0   55  5 51  0             313720.1605  -0.1878  0.050  -0.0693 0.07  
1643: 56  5 52  0   55  4 51  0             313720.1605  -0.1878  0.050  -0.0693 0.04  
1644: 56  4 52  0   55  5 51  0             313720.1605  -0.1878  0.050  -0.0693 0.04  
1645: 56  4 52  0   55  4 51  0             313720.1605  -0.1878  0.050  -0.0693 0.07  
1646: 57  4 54  0   56  4 53  0             313720.1605  -0.2423  0.050  -0.0693 0.07  
1647: 57  4 54  0   56  3 53  0             313720.1605  -0.2423  0.050  -0.0693 0.04  
1648: 57  3 54  0   56  4 53  0             313720.1605  -0.2423  0.050  -0.0693 0.04  
1649: 57  3 54  0   56  3 53  0             313720.1605  -0.2423  0.050  -0.0693 0.07  
1650: 30 28  2  0   29 27  3  0             315445.5257   0.0321  0.050               
1651: 30 29  2  0   29 28  1  0             317224.7634   0.0726  0.050  -0.0431 0.50  
1652: 30 29  1  0   29 28  2  0             317224.7634  -0.1588  0.050  -0.0431 0.50  
1653: 50 12 39  0   49 12 38  0             318899.9006   0.0454  0.050   0.0242 0.16  
1654: 50 12 39  0   49 11 38  0             318899.9006   0.0454  0.050   0.0242 0.09  
1655: 50 11 39  0   49 12 38  0             318899.9006   0.0454  0.050   0.0242 0.09  
1656: 50 11 39  0   49 11 38  0             318899.9006   0.0454  0.050   0.0242 0.16  
1657: 51 11 41  0   50 11 40  0             318899.9006   0.0035  0.050   0.0242 0.17  
1658: 51 11 41  0   50 10 40  0             318899.9006   0.0035  0.050   0.0242 0.09  
1659: 51 10 41  0   50 11 40  0             318899.9006   0.0035  0.050   0.0242 0.09  
1660: 51 10 41  0   50 10 40  0             318899.9006   0.0035  0.050   0.0242 0.17  
1661: 56  6 51  0   55  6 50  0             318903.1939   0.2883  0.050   0.0312 0.08  
1662: 56  6 51  0   55  5 50  0             318903.1939   0.2883  0.050   0.0312 0.04  
1663: 56  5 51  0   55  6 50  0             318903.1939   0.2883  0.050   0.0312 0.04  
1664: 56  5 51  0   55  5 50  0             318903.1939   0.2883  0.050   0.0312 0.08  
1665: 59  3 57  0   58  3 56  0             318903.1939   0.0824  0.050   0.0312 0.08  
1666: 59  3 57  0   58  2 56  0             318903.1939   0.0824  0.050   0.0312 0.05  
1667: 59  2 57  0   58  3 56  0             318903.1939   0.0824  0.050   0.0312 0.05  
1668: 59  2 57  0   58  2 56  0             318903.1939   0.0824  0.050   0.0312 0.08  
1669: 57  5 53  0   56  5 52  0             318903.1939  -0.0730  0.050   0.0312 0.08  
1670: 57  5 53  0   56  4 52  0             318903.1939  -0.0730  0.050   0.0312 0.04  
1671: 57  4 53  0   56  5 52  0             318903.1939  -0.0730  0.050   0.0312 0.04  
1672: 57  4 53  0   56  4 52  0             318903.1939  -0.0730  0.050   0.0312 0.08  
1673: 58  4 55  0   57  4 54  0             318903.1939  -0.1631  0.050   0.0312 0.08  
1674: 58  4 55  0   57  3 54  0             318903.1939  -0.1631  0.050   0.0312 0.04  
1675: 58  3 55  0   57  4 54  0             318903.1939  -0.1631  0.050   0.0312 0.04  
1676: 58  3 55  0   57  3 54  0             318903.1939  -0.1631  0.050   0.0312 0.08  
1677: 47 15 33  0   46 15 32  0             318904.5533   0.0278  0.050   0.0278 0.33  
1678: 47 15 33  0   46 14 32  0             318904.5533   0.0278  0.050   0.0278 0.17  
1679: 47 14 33  0   46 15 32  0             318904.5533   0.0278  0.050   0.0278 0.17  
1680: 47 14 33  0   46 14 32  0             318904.5533   0.0278  0.050   0.0278 0.33  
1681: 45 16 29  0   44 16 28  0             318916.1551  -0.0038  0.050  -0.0038 0.33  
1682: 45 17 29  0   44 17 28  0             318916.1551  -0.0038  0.050  -0.0038 0.33  
1683: 45 17 29  0   44 16 28  0             318916.1551  -0.0038  0.050  -0.0038 0.17  
1684: 45 16 29  0   44 17 28  0             318916.1551  -0.0038  0.050  -0.0038 0.17  
1685: 44 18 27  0   43 18 26  0             318927.0164  -0.0804  0.050  -0.0804 0.33  
1686: 44 18 27  0   43 17 26  0             318927.0164  -0.0804  0.050  -0.0804 0.17  
1687: 44 17 27  0   43 18 26  0             318927.0164  -0.0804  0.050  -0.0804 0.17  
1688: 44 17 27  0   43 17 26  0             318927.0164  -0.0804  0.050  -0.0804 0.33  
1689: 41 20 21  0   40 21 20  0             319007.9555  -0.0656  0.050  -0.0657 0.32  
1690: 41 20 21  0   40 20 20  0             319007.9555  -0.0656  0.050  -0.0657 0.68  
1691: 40 22 19  0   39 22 18  0             319069.8157   0.0505  0.050   0.0506 0.34  
1692: 40 22 19  0   39 21 18  0             319069.8157   0.0505  0.050   0.0506 0.16  
1693: 40 21 19  0   39 22 18  0             319069.8157   0.0505  0.050   0.0506 0.16  
1694: 40 21 19  0   39 21 18  0             319069.8157   0.0505  0.050   0.0506 0.34  
1695: 39 23 17  0   38 23 16  0             319171.3213   0.0249  0.050   0.0249 0.34  
1696: 39 22 17  0   38 23 16  0             319171.3213   0.0249  0.050   0.0249 0.16  
1697: 39 23 17  0   38 22 16  0             319171.3213   0.0249  0.050   0.0249 0.16  
1698: 39 22 17  0   38 22 16  0             319171.3213   0.0249  0.050   0.0249 0.34  
1699: 38 23 15  0   37 24 14  0             319348.0750   0.0483  0.050   0.0425 0.18  
1700: 38 24 15  0   37 24 14  0             319348.0750   0.0470  0.050   0.0425 0.41  
1701: 38 23 15  0   37 23 14  0             319348.0750   0.0353  0.050   0.0425 0.41  
1702: 36 25 11  0   35 26 10  0             320323.4165  -0.0211  0.050               
1703: 36 25 11  0   35 25 10  0             320503.5036   0.0750  0.050               
1704: 51 12 40  0   50 12 39  0             324082.0573   0.1099  0.050  -0.0687 0.11  
1705: 51 12 40  0   50 11 39  0             324082.0573   0.1099  0.050  -0.0687 0.06  
1706: 51 11 40  0   50 12 39  0             324082.0573   0.1099  0.050  -0.0687 0.06  
1707: 51 11 40  0   50 11 39  0             324082.0573   0.1099  0.050  -0.0687 0.11  
1708: 52 11 42  0   51 11 41  0             324082.0573  -0.1132  0.050  -0.0687 0.11  
1709: 52 11 42  0   51 10 41  0             324082.0573  -0.1132  0.050  -0.0687 0.06  
1710: 52 10 42  0   51 11 41  0             324082.0573  -0.1132  0.050  -0.0687 0.06  
1711: 52 10 42  0   51 10 41  0             324082.0573  -0.1132  0.050  -0.0687 0.11  
1712: 50 13 38  0   49 13 37  0             324082.0573  -0.2052  0.050  -0.0687 0.11  
1713: 50 13 38  0   49 12 37  0             324082.0573  -0.2052  0.050  -0.0687 0.06  
1714: 50 12 38  0   49 13 37  0             324082.0573  -0.2052  0.050  -0.0687 0.06  
1715: 50 12 38  0   49 12 37  0             324082.0573  -0.2052  0.050  -0.0687 0.11  
1716: 49 14 36  0   48 14 35  0             324083.4419   0.0644  0.050   0.0105 0.15  
1717: 49 14 36  0   48 13 35  0             324083.4419   0.0644  0.050   0.0105 0.08  
1718: 49 13 36  0   48 14 35  0             324083.4419   0.0644  0.050   0.0105 0.08  
1719: 49 13 36  0   48 13 35  0             324083.4419   0.0644  0.050   0.0105 0.15  
1720: 54  9 46  0   53  9 45  0             324083.4419  -0.0366  0.050   0.0105 0.17  
1721: 54  9 46  0   53  8 45  0             324083.4419  -0.0366  0.050   0.0105 0.09  
1722: 54  8 46  0   53  9 45  0             324083.4419  -0.0366  0.050   0.0105 0.09  
1723: 54  8 46  0   53  8 45  0             324083.4419  -0.0366  0.050   0.0105 0.17  
1724: 46 17 30  0   45 17 29  0             324095.8466   0.0208  0.050   0.0209 0.33  
1725: 46 17 30  0   45 16 29  0             324095.8466   0.0208  0.050   0.0209 0.17  
1726: 46 16 30  0   45 17 29  0             324095.8466   0.0208  0.050   0.0209 0.17  
1727: 46 16 30  0   45 16 29  0             324095.8466   0.0208  0.050   0.0209 0.33  
1728: 61  5 57  0   60  5 56  0             339633.8162   0.0775  0.050  -0.0295 0.11  
1729: 61  5 57  0   60  4 56  0             339633.8162   0.0775  0.050  -0.0295 0.06  
1730: 61  4 57  0   60  5 56  0             339633.8162   0.0775  0.050  -0.0295 0.06  
1731: 61  4 57  0   60  4 56  0             339633.8162   0.0775  0.050  -0.0295 0.11  
1732: 63  3 61  0   62  3 60  0             339633.8162  -0.0068  0.050  -0.0295 0.12  
1733: 63  2 61  0   62  3 60  0             339633.8162  -0.0068  0.050  -0.0295 0.06  
1734: 63  2 61  0   62  2 60  0             339633.8162  -0.0068  0.050  -0.0295 0.12  
1735: 62  4 59  0   61  4 58  0             339633.8162  -0.1526  0.050  -0.0295 0.11  
1736: 62  4 59  0   61  3 58  0             339633.8162  -0.1526  0.050  -0.0295 0.06  
1737: 62  3 59  0   61  4 58  0             339633.8162  -0.1526  0.050  -0.0295 0.06  
1738: 62  3 59  0   61  3 58  0             339633.8162  -0.1526  0.050  -0.0295 0.11  
1739: 49 17 33  0   48 17 32  0             339635.3988   0.0845  0.050   0.0845 0.33  
1740: 49 17 33  0   48 16 32  0             339635.3988   0.0845  0.050   0.0845 0.17  
1741: 49 16 33  0   48 17 32  0             339635.3988   0.0845  0.050   0.0845 0.17  
1742: 49 16 33  0   48 16 32  0             339635.3988   0.0845  0.050   0.0845 0.33  
1743: 48 18 31  0   47 18 30  0             339641.9582   0.0191  0.050   0.0192 0.33  
1744: 48 18 31  0   47 17 30  0             339641.9582   0.0191  0.050   0.0192 0.17  
1745: 48 17 31  0   47 18 30  0             339641.9582   0.0191  0.050   0.0192 0.17  
1746: 48 17 31  0   47 17 30  0             339641.9582   0.0191  0.050   0.0192 0.33  
1747: 47 19 29  0   46 19 28  0             339651.9891  -0.0762  0.050  -0.0762 0.33  
1748: 47 19 29  0   46 18 28  0             339651.9891  -0.0762  0.050  -0.0762 0.17  
1749: 47 18 29  0   46 19 28  0             339651.9891  -0.0762  0.050  -0.0762 0.17  
1750: 47 18 29  0   46 18 28  0             339651.9891  -0.0762  0.050  -0.0762 0.33  
1751: 42 24 19  0   41 24 18  0             339858.3431  -0.0212  0.050  -0.0213 0.34  
1752: 42 24 19  0   41 23 18  0             339858.3431  -0.0212  0.050  -0.0213 0.16  
1753: 42 23 19  0   41 24 18  0             339858.3431  -0.0212  0.050  -0.0213 0.16  
1754: 42 23 19  0   41 23 18  0             339858.3431  -0.0212  0.050  -0.0213 0.34  
1755: 41 25 17  0   40 25 16  0             339992.9249  -0.0692  0.050  -0.0694 0.35  
1756: 41 24 17  0   40 25 16  0             339992.9249  -0.0692  0.050  -0.0694 0.15  
1757: 41 24 17  0   40 24 16  0             339992.9249  -0.0694  0.050  -0.0694 0.35  
1758: 41 25 17  0   40 24 16  0             339992.9249  -0.0695  0.050  -0.0694 0.15  
1759: 40 26 15  0   39 26 14  0             340227.7116   0.0730  0.050   0.0749 0.71  
1760: 40 25 15  0   39 26 14  0             340227.7116   0.0791  0.050   0.0749 0.29  
1761: 58  8 50  0   57  8 49  0             344812.3527  -0.0576  0.050  -0.0576 0.32  
1762: 58  9 50  0   57  9 49  0             344812.3527  -0.0576  0.050  -0.0576 0.32  
1763: 58  9 50  0   57  8 49  0             344812.3527  -0.0576  0.050  -0.0576 0.18  
1764: 58  8 50  0   57  9 49  0             344812.3527  -0.0576  0.050  -0.0576 0.18  
1765: 59  8 52  0   58  8 51  0             344813.5569  -0.0059  0.050  -0.0059 0.32  
1766: 59  8 52  0   58  7 51  0             344813.5569  -0.0059  0.050  -0.0059 0.18  
1767: 59  7 52  0   58  8 51  0             344813.5569  -0.0059  0.050  -0.0059 0.18  
1768: 59  7 52  0   58  7 51  0             344813.5569  -0.0059  0.050  -0.0059 0.32  
1769: 66  1 66  0   65  1 65  0             344814.6089   0.0420  0.050   0.0248 0.17  
1770: 66  1 66  0   65  0 65  0             344814.6089   0.0420  0.050   0.0248 0.10  
1771: 66  0 66  0   65  1 65  0             344814.6089   0.0420  0.050   0.0248 0.10  
1772: 66  0 66  0   65  0 65  0             344814.6089   0.0420  0.050   0.0248 0.17  
1773: 60  7 54  0   59  7 53  0             344814.6089   0.0045  0.050   0.0248 0.15  
1774: 60  7 54  0   59  6 53  0             344814.6089   0.0045  0.050   0.0248 0.08  
1775: 60  6 54  0   59  7 53  0             344814.6089   0.0045  0.050   0.0248 0.08  
1776: 60  6 54  0   59  6 53  0             344814.6089   0.0045  0.050   0.0248 0.15  
1777: 49 18 32  0   48 18 31  0             344821.0857   0.0583  0.050   0.0584 0.33  
1778: 49 18 32  0   48 17 31  0             344821.0857   0.0583  0.050   0.0584 0.17  
1779: 49 17 32  0   48 18 31  0             344821.0857   0.0583  0.050   0.0584 0.17  
1780: 49 17 32  0   48 17 31  0             344821.0857   0.0583  0.050   0.0584 0.33  
1781: 47 20 28  0   46 20 27  0             344843.4210  -0.0152  0.050  -0.0153 0.33  
1782: 47 20 28  0   46 19 27  0             344843.4210  -0.0152  0.050  -0.0153 0.17  
1783: 47 19 28  0   46 20 27  0             344843.4210  -0.0152  0.050  -0.0153 0.17  
1784: 47 19 28  0   46 19 27  0             344843.4210  -0.0152  0.050  -0.0153 0.33  
1785: 54 14 41  0   53 14 40  0             349990.0268   0.1057  0.050   0.0078 0.16  
1786: 54 13 41  0   53 14 40  0             349990.0268   0.1057  0.050   0.0078 0.09  
1787: 54 13 41  0   53 13 40  0             349990.0268   0.1057  0.050   0.0078 0.16  
1788: 54 14 41  0   53 13 40  0             349990.0268   0.1057  0.050   0.0078 0.09  
1789: 55 13 43  0   54 12 42  0             349990.0268  -0.0877  0.050   0.0078 0.09  
1790: 55 13 43  0   54 13 42  0             349990.0268  -0.0877  0.050   0.0078 0.16  
1791: 55 12 43  0   54 13 42  0             349990.0268  -0.0877  0.050   0.0078 0.09  
1792: 55 12 43  0   54 12 42  0             349990.0268  -0.0877  0.050   0.0078 0.16  
1793: 57 11 47  0   56 10 46  0             349991.9879   0.1401  0.050   0.0383 0.09  
1794: 57 11 47  0   56 11 46  0             349991.9879   0.1401  0.050   0.0383 0.17  
1795: 57 10 47  0   56 10 46  0             349991.9879   0.1401  0.050   0.0383 0.17  
1796: 57 10 47  0   56 11 46  0             349991.9879   0.1401  0.050   0.0383 0.09  
1797: 52 16 37  0   51 16 36  0             349991.9879  -0.0749  0.050   0.0383 0.16  
1798: 52 16 37  0   51 15 36  0             349991.9879  -0.0749  0.050   0.0383 0.08  
1799: 52 15 37  0   51 16 36  0             349991.9879  -0.0749  0.050   0.0383 0.08  
1800: 52 15 37  0   51 15 36  0             349991.9879  -0.0749  0.050   0.0383 0.16  
1801: 58 10 49  0   57 10 48  0             349993.0827   0.0223  0.050   0.0223 0.32  
1802: 58 10 49  0   57  9 48  0             349993.0827   0.0223  0.050   0.0223 0.18  
1803: 58  9 49  0   57  9 48  0             349993.0827   0.0223  0.050   0.0223 0.32  
1804: 58  9 49  0   57 10 48  0             349993.0827   0.0223  0.050   0.0223 0.18  
1805: 59  9 51  0   58  9 50  0             349994.3738   0.0384  0.050   0.0385 0.32  
1806: 59  8 51  0   58  9 50  0             349994.3738   0.0384  0.050   0.0385 0.18  
1807: 59  9 51  0   58  8 50  0             349994.3738   0.0384  0.050   0.0385 0.18  
1808: 59  8 51  0   58  8 50  0             349994.3738   0.0384  0.050   0.0385 0.32  
1809: 61  7 55  0   60  7 54  0             349996.7490   0.0665  0.050  -0.0113 0.15  
1810: 61  7 55  0   60  6 54  0             349996.7490   0.0665  0.050  -0.0113 0.08  
1811: 61  6 55  0   60  7 54  0             349996.7490   0.0665  0.050  -0.0113 0.08  
1812: 61  6 55  0   60  6 54  0             349996.7490   0.0665  0.050  -0.0113 0.15  
1813: 67  0 67  0   66  1 66  0             349996.7490  -0.0777  0.050  -0.0113 0.10  
1814: 67  1 67  0   66  1 66  0             349996.7490  -0.0777  0.050  -0.0113 0.17  
1815: 67  1 67  0   66  0 66  0             349996.7490  -0.0777  0.050  -0.0113 0.10  
1816: 67  0 67  0   66  0 66  0             349996.7490  -0.0777  0.050  -0.0113 0.17  
1817: 63  5 59  0   62  5 58  0             349998.3393   0.1138  0.050  -0.0551 0.10  
1818: 63  5 59  0   62  4 58  0             349998.3393   0.1138  0.050  -0.0551 0.06  
1819: 63  4 59  0   62  5 58  0             349998.3393   0.1138  0.050  -0.0551 0.06  
1820: 63  4 59  0   62  4 58  0             349998.3393   0.1138  0.050  -0.0551 0.10  
1821: 65  3 63  0   64  3 62  0             349998.3393  -0.0888  0.050  -0.0551 0.11  
1822: 65  3 63  0   64  2 62  0             349998.3393  -0.0888  0.050  -0.0551 0.06  
1823: 65  2 63  0   64  3 62  0             349998.3393  -0.0888  0.050  -0.0551 0.06  
1824: 65  2 63  0   64  2 62  0             349998.3393  -0.0888  0.050  -0.0551 0.11  
1825: 64  4 61  0   63  4 60  0             349998.3393  -0.1852  0.050  -0.0551 0.11  
1826: 64  4 61  0   63  3 60  0             349998.3393  -0.1852  0.050  -0.0551 0.06  
1827: 64  3 61  0   63  4 60  0             349998.3393  -0.1852  0.050  -0.0551 0.06  
1828: 64  3 61  0   63  3 60  0             349998.3393  -0.1852  0.050  -0.0551 0.11  
1829: 50 18 33  0   49 18 32  0             350000.2532   0.0625  0.050   0.0626 0.33  
1830: 50 18 33  0   49 17 32  0             350000.2532   0.0625  0.050   0.0626 0.17  
1831: 50 17 33  0   49 18 32  0             350000.2532   0.0625  0.050   0.0626 0.17  
1832: 50 17 33  0   49 17 32  0             350000.2532   0.0625  0.050   0.0626 0.33  
1833: 49 19 31  0   48 19 30  0             350008.1542   0.0537  0.050   0.0537 0.33  
1834: 49 19 31  0   48 18 30  0             350008.1542   0.0537  0.050   0.0537 0.17  
1835: 49 18 31  0   48 19 30  0             350008.1542   0.0537  0.050   0.0537 0.17  
1836: 49 18 31  0   48 18 30  0             350008.1542   0.0537  0.050   0.0537 0.33  
1837: 48 20 29  0   47 20 28  0             350020.1024   0.0787  0.050   0.0788 0.33  
1838: 48 20 29  0   47 19 28  0             350020.1024   0.0787  0.050   0.0788 0.17  
1839: 48 19 29  0   47 20 28  0             350020.1024   0.0787  0.050   0.0788 0.17  
1840: 48 19 29  0   47 19 28  0             350020.1024   0.0787  0.050   0.0788 0.33  
1841: 47 20 27  0   46 21 26  0             350037.7940   0.0566  0.050   0.0566 0.17  
1842: 47 21 27  0   46 20 26  0             350037.7940   0.0566  0.050   0.0566 0.17  
1843: 47 20 27  0   46 20 26  0             350037.7940   0.0566  0.050   0.0566 0.33  
1844: 47 21 27  0   46 21 26  0             350037.7940   0.0566  0.050   0.0566 0.33  
1845: 46 22 25  0   45 22 24  0             350064.0367   0.0286  0.050   0.0286 0.34  
1846: 46 22 25  0   45 21 24  0             350064.0367   0.0286  0.050   0.0286 0.16  
1847: 46 21 25  0   45 21 24  0             350064.0367   0.0286  0.050   0.0286 0.34  
1848: 46 21 25  0   45 22 24  0             350064.0367   0.0286  0.050   0.0286 0.16  
1849: 45 23 23  0   44 23 22  0             350103.3397   0.0305  0.050   0.0306 0.34  
1850: 45 23 23  0   44 22 22  0             350103.3397   0.0305  0.050   0.0306 0.16  
1851: 45 22 23  0   44 23 22  0             350103.3397   0.0305  0.050   0.0306 0.16  
1852: 45 22 23  0   44 22 22  0             350103.3397   0.0305  0.050   0.0306 0.34  
1853: 44 24 21  0   43 23 20  0             350163.2221   0.0165  0.050   0.0165 0.16  
1854: 44 24 21  0   43 24 20  0             350163.2221   0.0165  0.050   0.0165 0.34  
1855: 44 23 21  0   43 24 20  0             350163.2221   0.0165  0.050   0.0165 0.16  
1856: 44 23 21  0   43 23 20  0             350163.2221   0.0165  0.050   0.0165 0.34  
1857: 42 25 17  0   41 26 16  0             350411.2762   0.0157  0.050   0.0154 0.15  
1858: 42 26 17  0   41 26 16  0             350411.2762   0.0156  0.050   0.0154 0.35  
1859: 42 25 17  0   41 25 16  0             350411.2762   0.0151  0.050   0.0154 0.35  
1860: 42 26 17  0   41 25 16  0             350411.2762   0.0151  0.050   0.0154 0.15  
1861: 41 26 15  0   40 27 14  0             350680.2122   0.0972  0.050   0.0881 0.29  
1862: 41 27 15  0   40 27 14  0             350680.2122   0.0844  0.050   0.0881 0.71  
1863: 41 26 15  0   40 26 14  0             350680.2130  -0.0187  0.050  -0.0225 0.71  
1864: 41 27 15  0   40 26 14  0             350680.2130  -0.0316  0.050  -0.0225 0.29  
1865: 33 33  1  0   32 32  0  0             350955.1183  -0.0458  0.050  -0.0461 0.50  
1866: 33 33  0  0   32 32  1  0             350955.1183  -0.0463  0.050  -0.0461 0.50  
1867: 39 29 11  0   38 29 10  0             352092.9531   0.0290  0.050               
1868: 39 28 11  0   38 28 10  0             352741.1328  -0.0183  0.050               
1869: 55 14 42  0   54 13 41  0             355171.1909   0.2418  0.050   0.0140 0.06  
1870: 55 14 42  0   54 14 41  0             355171.1909   0.2418  0.050   0.0140 0.11  
1871: 55 13 42  0   54 14 41  0             355171.1909   0.2418  0.050   0.0140 0.06  
1872: 55 13 42  0   54 13 41  0             355171.1909   0.2418  0.050   0.0140 0.11  
1873: 54 15 40  0   53 15 39  0             355171.1909  -0.0211  0.050   0.0140 0.11  
1874: 54 14 40  0   53 15 39  0             355171.1909  -0.0211  0.050   0.0140 0.06  
1875: 54 14 40  0   53 14 39  0             355171.1909  -0.0211  0.050   0.0140 0.11  
1876: 54 15 40  0   53 14 39  0             355171.1909  -0.0211  0.050   0.0140 0.06  
1877: 56 13 44  0   55 12 43  0             355171.1909  -0.1756  0.050   0.0140 0.06  
1878: 56 13 44  0   55 13 43  0             355171.1909  -0.1756  0.050   0.0140 0.11  
1879: 56 12 44  0   55 13 43  0             355171.1909  -0.1756  0.050   0.0140 0.06  
1880: 56 12 44  0   55 12 43  0             355171.1909  -0.1756  0.050   0.0140 0.11  
1881: 57 12 46  0   56 11 45  0             355172.3970   0.1482  0.050   0.0583 0.09  
1882: 57 12 46  0   56 12 45  0             355172.3970   0.1482  0.050   0.0583 0.17  
1883: 57 11 46  0   56 12 45  0             355172.3970   0.1482  0.050   0.0583 0.09  
1884: 57 11 46  0   56 11 45  0             355172.3970   0.1482  0.050   0.0583 0.17  
1885: 53 16 38  0   52 16 37  0             355172.3970  -0.0391  0.050   0.0583 0.16  
1886: 53 16 38  0   52 15 37  0             355172.3970  -0.0391  0.050   0.0583 0.08  
1887: 53 15 38  0   52 16 37  0             355172.3970  -0.0391  0.050   0.0583 0.08  
1888: 53 15 38  0   52 15 37  0             355172.3970  -0.0391  0.050   0.0583 0.16  
1889: 58 11 48  0   57 11 47  0             355173.4351   0.0098  0.050   0.0098 0.33  
1890: 58 11 48  0   57 10 47  0             355173.4351   0.0098  0.050   0.0098 0.17  
1891: 58 10 48  0   57 11 47  0             355173.4351   0.0098  0.050   0.0098 0.17  
1892: 58 10 48  0   57 10 47  0             355173.4351   0.0098  0.050   0.0098 0.33  
1893: 59 10 50  0   58 10 49  0             355174.8591   0.1009  0.050  -0.0091 0.17  
1894: 59 10 50  0   58  9 49  0             355174.8591   0.1009  0.050  -0.0091 0.09  
1895: 59  9 50  0   58 10 49  0             355174.8591   0.1009  0.050  -0.0091 0.09  
1896: 59  9 50  0   58  9 49  0             355174.8591   0.1009  0.050  -0.0091 0.17  
1897: 52 17 36  0   51 17 35  0             355174.8591  -0.1362  0.050  -0.0091 0.15  
1898: 52 17 36  0   51 16 35  0             355174.8591  -0.1362  0.050  -0.0091 0.08  
1899: 52 16 36  0   51 17 35  0             355174.8591  -0.1362  0.050  -0.0091 0.08  
1900: 52 16 36  0   51 16 35  0             355174.8591  -0.1362  0.050  -0.0091 0.15  
1901: 60  9 52  0   59  9 51  0             355176.2173   0.0843  0.050   0.0843 0.32  
1902: 60  9 52  0   59  8 51  0             355176.2173   0.0843  0.050   0.0843 0.18  
1903: 60  8 52  0   59  9 51  0             355176.2173   0.0843  0.050   0.0843 0.18  
1904: 60  8 52  0   59  8 51  0             355176.2173   0.0843  0.050   0.0843 0.32  
1905: 61  7 54  0   60  8 53  0             355177.4034  -0.0488  0.050  -0.0488 0.18  
1906: 61  8 54  0   60  8 53  0             355177.4034  -0.0488  0.050  -0.0488 0.32  
1907: 61  8 54  0   60  7 53  0             355177.4034  -0.0488  0.050  -0.0488 0.18  
1908: 61  7 54  0   60  7 53  0             355177.4034  -0.0488  0.050  -0.0488 0.32  
1909: 64  5 60  0   63  5 59  0             355180.4867   0.2119  0.050   0.0114 0.10  
1910: 64  5 60  0   63  4 59  0             355180.4867   0.2119  0.050   0.0114 0.06  
1911: 64  4 60  0   63  5 59  0             355180.4867   0.2119  0.050   0.0114 0.06  
1912: 64  4 60  0   63  4 59  0             355180.4867   0.2119  0.050   0.0114 0.10  
1913: 66  3 64  0   65  3 63  0             355180.4867  -0.0496  0.050   0.0114 0.11  
1914: 66  3 64  0   65  2 63  0             355180.4867  -0.0496  0.050   0.0114 0.06  
1915: 66  2 64  0   65  3 63  0             355180.4867  -0.0496  0.050   0.0114 0.06  
1916: 66  2 64  0   65  2 63  0             355180.4867  -0.0496  0.050   0.0114 0.11  
1917: 65  3 62  0   64  4 61  0             355180.4867  -0.1215  0.050   0.0114 0.06  
1918: 65  4 62  0   64  4 61  0             355180.4867  -0.1215  0.050   0.0114 0.11  
1919: 65  4 62  0   64  3 61  0             355180.4867  -0.1215  0.050   0.0114 0.06  
1920: 65  3 62  0   64  3 61  0             355180.4867  -0.1215  0.050   0.0114 0.11  
1921: 50 19 32  0   49 19 31  0             355186.3813   0.0109  0.050   0.0109 0.33  
1922: 50 19 32  0   49 18 31  0             355186.3813   0.0109  0.050   0.0109 0.17  
1923: 50 18 32  0   49 19 31  0             355186.3813   0.0109  0.050   0.0109 0.17  
1924: 50 18 32  0   49 18 31  0             355186.3813   0.0109  0.050   0.0109 0.33  
1925: 49 20 30  0   48 20 29  0             355196.8876  -0.0507  0.050  -0.0508 0.33  
1926: 49 20 30  0   48 19 29  0             355196.8876  -0.0507  0.050  -0.0508 0.17  
1927: 49 19 30  0   48 20 29  0             355196.8876  -0.0507  0.050  -0.0508 0.17  
1928: 49 19 30  0   48 19 29  0             355196.8876  -0.0507  0.050  -0.0508 0.33  
1929: 48 21 28  0   47 21 27  0             355212.7373   0.0974  0.050   0.0974 0.33  
1930: 48 21 28  0   47 20 27  0             355212.7373   0.0974  0.050   0.0974 0.17  
1931: 48 20 28  0   47 21 27  0             355212.7373   0.0974  0.050   0.0974 0.17  
1932: 48 20 28  0   47 20 27  0             355212.7373   0.0974  0.050   0.0974 0.33  
1933: 47 22 26  0   46 21 25  0             355235.8241  -0.0009  0.050  -0.0009 0.17  
1934: 47 22 26  0   46 22 25  0             355235.8241  -0.0009  0.050  -0.0009 0.33  
1935: 47 21 26  0   46 22 25  0             355235.8241  -0.0009  0.050  -0.0009 0.17  
1936: 47 21 26  0   46 21 25  0             355235.8241  -0.0009  0.050  -0.0009 0.33  
1937: 46 23 24  0   45 22 23  0             355270.2029  -0.0186  0.050  -0.0187 0.16  
1938: 46 23 24  0   45 23 23  0             355270.2029  -0.0186  0.050  -0.0187 0.34  
1939: 46 22 24  0   45 23 23  0             355270.2029  -0.0186  0.050  -0.0187 0.16  
1940: 46 22 24  0   45 22 23  0             355270.2029  -0.0186  0.050  -0.0187 0.34  
1941: 45 24 22  0   44 23 21  0             355321.9702  -0.0206  0.050  -0.0207 0.16  
1942: 45 24 22  0   44 24 21  0             355321.9702  -0.0206  0.050  -0.0207 0.34  
1943: 45 23 22  0   44 24 21  0             355321.9702  -0.0206  0.050  -0.0207 0.16  
1944: 45 23 22  0   44 23 21  0             355321.9702  -0.0206  0.050  -0.0207 0.34  
1945: 44 25 20  0   43 25 19  0             355401.8787   0.0423  0.050   0.0423 0.34  
1946: 44 25 20  0   43 24 19  0             355401.8787   0.0423  0.050   0.0423 0.16  
1947: 44 24 20  0   43 25 19  0             355401.8787   0.0423  0.050   0.0423 0.16  
1948: 44 24 20  0   43 24 19  0             355401.8787   0.0423  0.050   0.0423 0.34  
1949: 43 26 18  0   42 26 17  0             355529.5730   0.0207  0.050   0.0207 0.35  
1950: 43 25 18  0   42 26 17  0             355529.5730   0.0207  0.050   0.0207 0.15  
1951: 43 26 18  0   42 25 17  0             355529.5730   0.0206  0.050   0.0207 0.15  
1952: 43 25 18  0   42 25 17  0             355529.5730   0.0206  0.050   0.0207 0.35  
1953: 42 26 16  0   41 27 15  0             355744.9746   0.0424  0.050   0.0354 0.15  
1954: 42 27 16  0   41 27 15  0             355744.9746   0.0411  0.050   0.0354 0.35  
1955: 42 26 16  0   41 26 15  0             355744.9746   0.0296  0.050   0.0354 0.35  
1956: 42 27 16  0   41 26 15  0             355744.9746   0.0283  0.050   0.0354 0.15  
1957: 41 27 14  0   40 28 13  0             356137.5646   0.1799  0.050   0.0124 0.28  
1958: 41 28 14  0   40 28 13  0             356137.5646  -0.0527  0.050   0.0124 0.72  
1959: 41 27 14  0   40 27 13  0             356139.3262   0.0695  0.050   0.0044 0.72  
1960: 41 28 14  0   40 27 13  0             356139.3262  -0.1632  0.050   0.0044 0.28  
1961: 40 29 12  0   39 28 11  0             357052.2085  -0.0524  0.050               
1962: 39 33  7  0   38 33  6  0             358649.0724  -0.0352  0.050               
1963: 34 33  1  0   33 32  2  0             359843.1334  -0.0228  0.050  -0.0115 0.50  
1964: 34 33  2  0   33 32  1  0             359843.1334  -0.0002  0.050  -0.0115 0.50  
1965: 55 15 41  0   54 15 40  0             360351.8992   0.0351  0.050   0.0316 0.16  
1966: 55 15 41  0   54 14 40  0             360351.8992   0.0351  0.050   0.0316 0.09  
1967: 55 14 41  0   54 15 40  0             360351.8992   0.0351  0.050   0.0316 0.09  
1968: 55 14 41  0   54 14 40  0             360351.8992   0.0351  0.050   0.0316 0.16  
1969: 56 14 43  0   55 14 42  0             360351.8992   0.0280  0.050   0.0316 0.16  
1970: 56 14 43  0   55 13 42  0             360351.8992   0.0280  0.050   0.0316 0.09  
1971: 56 13 43  0   55 14 42  0             360351.8992   0.0280  0.050   0.0316 0.09  
1972: 56 13 43  0   55 13 42  0             360351.8992   0.0280  0.050   0.0316 0.16  
1973: 57 12 45  0   56 12 44  0             360352.5823   0.0791  0.050  -0.0363 0.17  
1974: 57 13 45  0   56 13 44  0             360352.5823   0.0791  0.050  -0.0363 0.17  
1975: 57 13 45  0   56 12 44  0             360352.5823   0.0791  0.050  -0.0363 0.09  
1976: 57 12 45  0   56 13 44  0             360352.5823   0.0791  0.050  -0.0363 0.09  
1977: 54 16 39  0   53 15 38  0             360352.5823  -0.1586  0.050  -0.0363 0.08  
1978: 54 15 39  0   53 16 38  0             360352.5823  -0.1586  0.050  -0.0363 0.08  
1979: 54 15 39  0   53 15 38  0             360352.5823  -0.1586  0.050  -0.0363 0.16  
1980: 54 16 39  0   53 16 38  0             360352.5823  -0.1586  0.050  -0.0363 0.16  
1981: 58 12 47  0   57 12 46  0             360353.5840   0.0252  0.050   0.0252 0.33  
1982: 58 12 47  0   57 11 46  0             360353.5840   0.0252  0.050   0.0252 0.17  
1983: 58 11 47  0   57 12 46  0             360353.5840   0.0252  0.050   0.0252 0.17  
1984: 58 11 47  0   57 11 46  0             360353.5840   0.0252  0.050   0.0252 0.33  
1985: 53 17 37  0   52 17 36  0             360354.8955   0.0518  0.050   0.0339 0.15  
1986: 53 16 37  0   52 17 36  0             360354.8955   0.0518  0.050   0.0339 0.08  
1987: 53 17 37  0   52 16 36  0             360354.8955   0.0518  0.050   0.0339 0.08  
1988: 53 16 37  0   52 16 36  0             360354.8955   0.0518  0.050   0.0339 0.15  
1989: 59 11 49  0   58 10 48  0             360354.8955   0.0180  0.050   0.0339 0.09  
1990: 59 10 49  0   58 11 48  0             360354.8955   0.0180  0.050   0.0339 0.09  
1991: 59 10 49  0   58 10 48  0             360354.8955   0.0180  0.050   0.0339 0.17  
1992: 59 11 49  0   58 11 48  0             360354.8955   0.0180  0.050   0.0339 0.17  
1993: 60 10 51  0   59  9 50  0             360356.3299   0.0018  0.050   0.0018 0.18  
1994: 60  9 51  0   59 10 50  0             360356.3299   0.0018  0.050   0.0018 0.18  
1995: 60  9 51  0   59  9 50  0             360356.3299   0.0018  0.050   0.0018 0.32  
1996: 60 10 51  0   59 10 50  0             360356.3299   0.0018  0.050   0.0018 0.32  
1997: 61  9 53  0   60  8 52  0             360357.7700  -0.0308  0.050  -0.0308 0.18  
1998: 61  8 53  0   60  9 52  0             360357.7700  -0.0308  0.050  -0.0308 0.18  
1999: 61  8 53  0   60  8 52  0             360357.7700  -0.0308  0.050  -0.0308 0.32  
2000: 61  9 53  0   60  9 52  0             360357.7700  -0.0308  0.050  -0.0308 0.32  
2001: 51 19 33  0   50 19 32  0             360364.7777   0.0244  0.050   0.0244 0.33  
2002: 51 19 33  0   50 18 32  0             360364.7777   0.0244  0.050   0.0244 0.17  
2003: 51 18 33  0   50 19 32  0             360364.7777   0.0244  0.050   0.0244 0.17  
2004: 51 18 33  0   50 18 32  0             360364.7777   0.0244  0.050   0.0244 0.33  
2005: 50 20 31  0   49 19 30  0             360374.1837   0.0706  0.050   0.0707 0.17  
2006: 50 19 31  0   49 20 30  0             360374.1837   0.0706  0.050   0.0707 0.17  
2007: 50 19 31  0   49 19 30  0             360374.1837   0.0706  0.050   0.0707 0.33  
2008: 50 20 31  0   49 20 30  0             360374.1837   0.0706  0.050   0.0707 0.33  
2009: 48 22 27  0   47 22 26  0             360408.6013   0.0313  0.050   0.0313 0.33  
2010: 48 22 27  0   47 21 26  0             360408.6013   0.0313  0.050   0.0313 0.17  
2011: 48 21 27  0   47 22 26  0             360408.6013   0.0313  0.050   0.0313 0.17  
2012: 48 21 27  0   47 21 26  0             360408.6013   0.0313  0.050   0.0313 0.33  
2013: 45 25 21  0   44 24 20  0             360552.2437  -0.0277  0.050  -0.0277 0.16  
2014: 45 24 21  0   44 25 20  0             360552.2437  -0.0277  0.050  -0.0277 0.16  
2015: 45 24 21  0   44 24 20  0             360552.2437  -0.0277  0.050  -0.0277 0.34  
2016: 45 25 21  0   44 25 20  0             360552.2437  -0.0277  0.050  -0.0277 0.34  
2017: 39 29 10  0   38 29  9  0             361058.9674   0.0522  0.050               
2018: 42 27 15  0   41 28 14  0             361142.2097   0.0943  0.050  -0.0353 0.14  
2019: 42 28 15  0   41 28 14  0             361142.2097   0.0677  0.050  -0.0353 0.36  
2020: 42 27 15  0   41 27 14  0             361142.2097  -0.1384  0.050  -0.0353 0.36  
2021: 42 28 15  0   41 27 14  0             361142.2097  -0.1649  0.050  -0.0353 0.14  
2022: 56 15 42  0   55 15 41  0             365532.7156   0.2969  0.050   0.0272 0.11  
2023: 56 15 42  0   55 14 41  0             365532.7156   0.2969  0.050   0.0272 0.06  
2024: 56 14 42  0   55 15 41  0             365532.7156   0.2969  0.050   0.0272 0.06  
2025: 56 14 42  0   55 14 41  0             365532.7156   0.2969  0.050   0.0272 0.11  
2026: 57 14 44  0   56 14 43  0             365532.7156   0.0327  0.050   0.0272 0.11  
2027: 57 14 44  0   56 13 43  0             365532.7156   0.0327  0.050   0.0272 0.06  
2028: 57 13 44  0   56 14 43  0             365532.7156   0.0327  0.050   0.0272 0.06  
2029: 57 13 44  0   56 13 43  0             365532.7156   0.0327  0.050   0.0272 0.11  
2030: 55 16 40  0   54 16 39  0             365532.7156  -0.2527  0.050   0.0272 0.11  
2031: 55 16 40  0   54 15 39  0             365532.7156  -0.2527  0.050   0.0272 0.06  
2032: 55 15 40  0   54 16 39  0             365532.7156  -0.2527  0.050   0.0272 0.06  
2033: 55 15 40  0   54 15 39  0             365532.7156  -0.2527  0.050   0.0272 0.11  
2034: 54 17 38  0   53 17 37  0             365534.7090   0.0633  0.050   0.0116 0.16  
2035: 54 17 38  0   53 16 37  0             365534.7090   0.0633  0.050   0.0116 0.08  
2036: 54 16 38  0   53 17 37  0             365534.7090   0.0633  0.050   0.0116 0.08  
2037: 54 16 38  0   53 16 37  0             365534.7090   0.0633  0.050   0.0116 0.16  
2038: 59 12 48  0   58 12 47  0             365534.7090  -0.0354  0.050   0.0116 0.17  
2039: 59 12 48  0   58 11 47  0             365534.7090  -0.0354  0.050   0.0116 0.09  
2040: 59 11 48  0   58 12 47  0             365534.7090  -0.0354  0.050   0.0116 0.09  
2041: 59 11 48  0   58 11 47  0             365534.7090  -0.0354  0.050   0.0116 0.17  
2042: 60 10 50  0   59 11 49  0             365536.2042   0.0025  0.050   0.0025 0.18  
2043: 60 11 50  0   59 11 49  0             365536.2042   0.0025  0.050   0.0025 0.32  
2044: 60 11 50  0   59 10 49  0             365536.2042   0.0025  0.050   0.0025 0.18  
2045: 60 10 50  0   59 10 49  0             365536.2042   0.0025  0.050   0.0025 0.32  
2046: 61 10 52  0   60 10 51  0             365537.8573   0.0896  0.050   0.0424 0.17  
2047: 61 10 52  0   60  9 51  0             365537.8573   0.0896  0.050   0.0424 0.09  
2048: 61  9 52  0   60 10 51  0             365537.8573   0.0896  0.050   0.0424 0.09  
2049: 61  9 52  0   60  9 51  0             365537.8573   0.0896  0.050   0.0424 0.17  
2050: 53 18 36  0   52 18 35  0             365537.8573  -0.0124  0.050   0.0424 0.15  
2051: 53 18 36  0   52 17 35  0             365537.8573  -0.0124  0.050   0.0424 0.08  
2052: 53 17 36  0   52 18 35  0             365537.8573  -0.0124  0.050   0.0424 0.08  
2053: 53 17 36  0   52 17 35  0             365537.8573  -0.0124  0.050   0.0424 0.15  
2054: 62  9 54  0   61  9 53  0             365539.3687   0.0316  0.050   0.0316 0.32  
2055: 62  9 54  0   61  8 53  0             365539.3687   0.0316  0.050   0.0316 0.18  
2056: 62  8 54  0   61  9 53  0             365539.3687   0.0316  0.050   0.0316 0.18  
2057: 62  8 54  0   61  8 53  0             365539.3687   0.0316  0.050   0.0316 0.32  
2058: 63  8 56  0   62  7 55  0             365540.8491   0.0303  0.050   0.0303 0.18  
2059: 63  7 56  0   62  8 55  0             365540.8491   0.0303  0.050   0.0303 0.18  
2060: 63  7 56  0   62  7 55  0             365540.8491   0.0303  0.050   0.0303 0.32  
2061: 63  8 56  0   62  8 55  0             365540.8491   0.0303  0.050   0.0303 0.32  
2062: 51 20 32  0   50 19 31  0             365551.4841  -0.0078  0.050  -0.0078 0.17  
2063: 51 20 32  0   50 20 31  0             365551.4841  -0.0078  0.050  -0.0078 0.33  
2064: 51 19 32  0   50 20 31  0             365551.4841  -0.0078  0.050  -0.0078 0.17  
2065: 51 19 32  0   50 19 31  0             365551.4841  -0.0078  0.050  -0.0078 0.33  
2066: 50 21 30  0   49 21 29  0             365563.9419   0.0761  0.050   0.0761 0.33  
2067: 50 21 30  0   49 20 29  0             365563.9419   0.0761  0.050   0.0761 0.17  
2068: 50 20 30  0   49 21 29  0             365563.9419   0.0761  0.050   0.0761 0.17  
2069: 50 20 30  0   49 20 29  0             365563.9419   0.0761  0.050   0.0761 0.33  
2070: 49 22 28  0   48 22 27  0             365582.1197   0.0485  0.050   0.0486 0.33  
2071: 49 21 28  0   48 22 27  0             365582.1197   0.0485  0.050   0.0486 0.17  
2072: 49 22 28  0   48 21 27  0             365582.1197   0.0485  0.050   0.0486 0.17  
2073: 49 21 28  0   48 21 27  0             365582.1197   0.0485  0.050   0.0486 0.33  
2074: 48 23 26  0   47 23 25  0             365608.6902  -0.0745  0.050  -0.0745 0.34  
2075: 48 23 26  0   47 22 25  0             365608.6902  -0.0745  0.050  -0.0745 0.16  
2076: 48 22 26  0   47 23 25  0             365608.6902  -0.0745  0.050  -0.0745 0.16  
2077: 48 22 26  0   47 22 25  0             365608.6902  -0.0745  0.050  -0.0745 0.34  
2078: 47 24 24  0   46 24 23  0             365648.1734   0.0087  0.050   0.0087 0.34  
2079: 47 24 24  0   46 23 23  0             365648.1734   0.0087  0.050   0.0087 0.16  
2080: 47 23 24  0   46 24 23  0             365648.1734   0.0087  0.050   0.0087 0.16  
2081: 47 23 24  0   46 23 23  0             365648.1734   0.0087  0.050   0.0087 0.34  
2082: 46 25 22  0   45 25 21  0             365707.2758   0.0243  0.050   0.0243 0.34  
2083: 46 25 22  0   45 24 21  0             365707.2758   0.0243  0.050   0.0243 0.16  
2084: 46 24 22  0   45 25 21  0             365707.2758   0.0243  0.050   0.0243 0.16  
2085: 46 24 22  0   45 24 21  0             365707.2758   0.0243  0.050   0.0243 0.34  
2086: 45 26 20  0   44 25 19  0             365798.2299   0.0552  0.050   0.0553 0.16  
2087: 45 26 20  0   44 26 19  0             365798.2299   0.0552  0.050   0.0553 0.34  
2088: 45 25 20  0   44 26 19  0             365798.2299   0.0552  0.050   0.0553 0.16  
2089: 45 25 20  0   44 25 19  0             365798.2299   0.0552  0.050   0.0553 0.34  
2090: 44 27 18  0   43 27 17  0             365943.5504   0.0735  0.050   0.0735 0.35  
2091: 44 26 18  0   43 27 17  0             365943.5504   0.0736  0.050   0.0735 0.15  
2092: 44 26 18  0   43 26 17  0             365943.5504   0.0734  0.050   0.0735 0.35  
2093: 44 27 18  0   43 26 17  0             365943.5504   0.0734  0.050   0.0735 0.15  
2094: 43 27 16  0   42 28 15  0             366188.8173   0.0778  0.050   0.0631 0.15  
2095: 43 28 16  0   42 28 15  0             366188.8173   0.0749  0.050   0.0631 0.35  
2096: 43 27 16  0   42 27 15  0             366188.8173   0.0512  0.050   0.0631 0.35  
2097: 43 28 16  0   42 27 15  0             366188.8173   0.0484  0.050   0.0631 0.15  
2098: 42 28 14  0   41 28 13  0             366640.5792   0.1866  0.050   0.0611 0.72  
2099: 42 29 14  0   41 28 13  0             366640.5792  -0.2675  0.050   0.0611 0.28  
2100: 41 30 12  0   40 30 11  0             367493.7250   0.0866  0.050               
2101: 35 34  1  0   34 33  2  0             370495.8194   0.0622  0.050   0.0685 0.50  
2102: 35 34  2  0   34 33  1  0             370495.8194   0.0747  0.050   0.0685 0.50  
2103: 39 30  9  0   38 30  8  0             370693.3527   0.0322  0.050               
2104: 57 15 43  0   56 14 42  0             370713.1604   0.2900  0.050   0.0385 0.06  
2105: 57 14 43  0   56 15 42  0             370713.1604   0.2900  0.050   0.0385 0.06  
2106: 57 14 43  0   56 14 42  0             370713.1604   0.2900  0.050   0.0385 0.11  
2107: 57 15 43  0   56 15 42  0             370713.1604   0.2900  0.050   0.0385 0.11  
2108: 56 16 41  0   55 15 40  0             370713.1604   0.0497  0.050   0.0385 0.06  
2109: 56 15 41  0   55 15 40  0             370713.1604   0.0497  0.050   0.0385 0.11  
2110: 56 16 41  0   55 16 40  0             370713.1604   0.0497  0.050   0.0385 0.11  
2111: 56 15 41  0   55 16 40  0             370713.1604   0.0497  0.050   0.0385 0.06  
2112: 58 14 45  0   57 14 44  0             370713.1604  -0.2197  0.050   0.0385 0.11  
2113: 58 14 45  0   57 13 44  0             370713.1604  -0.2197  0.050   0.0385 0.06  
2114: 58 13 45  0   57 14 44  0             370713.1604  -0.2197  0.050   0.0385 0.06  
2115: 58 13 45  0   57 13 44  0             370713.1604  -0.2197  0.050   0.0385 0.11  
2116: 55 17 39  0   54 16 38  0             370714.4623   0.0725  0.050   0.0586 0.08  
2117: 55 16 39  0   54 17 38  0             370714.4623   0.0725  0.050   0.0586 0.08  
2118: 55 16 39  0   54 16 38  0             370714.4623   0.0725  0.050   0.0586 0.16  
2119: 55 17 39  0   54 17 38  0             370714.4623   0.0725  0.050   0.0586 0.16  
2120: 59 13 47  0   58 12 46  0             370714.4623   0.0455  0.050   0.0586 0.09  
2121: 59 12 47  0   58 13 46  0             370714.4623   0.0455  0.050   0.0586 0.09  
2122: 59 12 47  0   58 12 46  0             370714.4623   0.0455  0.050   0.0586 0.17  
2123: 59 13 47  0   58 13 46  0             370714.4623   0.0455  0.050   0.0586 0.17  
2124: 60 12 49  0   59 12 48  0             370715.8052   0.0021  0.050   0.0021 0.33  
2125: 60 12 49  0   59 11 48  0             370715.8052   0.0021  0.050   0.0021 0.17  
2126: 60 11 49  0   59 12 48  0             370715.8052   0.0021  0.050   0.0021 0.17  
2127: 60 11 49  0   59 11 48  0             370715.8052   0.0021  0.050   0.0021 0.33  
2128: 54 18 37  0   53 18 36  0             370717.2604   0.1706  0.050   0.0084 0.15  
2129: 54 18 37  0   53 17 36  0             370717.2604   0.1706  0.050   0.0084 0.08  
2130: 54 17 37  0   53 18 36  0             370717.2604   0.1706  0.050   0.0084 0.08  
2131: 54 17 37  0   53 17 36  0             370717.2604   0.1706  0.050   0.0084 0.15  
2132: 61 11 51  0   60 10 50  0             370717.2604  -0.1351  0.050   0.0084 0.09  
2133: 61 10 51  0   60 11 50  0             370717.2604  -0.1351  0.050   0.0084 0.09  
2134: 61 10 51  0   60 10 50  0             370717.2604  -0.1351  0.050   0.0084 0.17  
2135: 61 11 51  0   60 11 50  0             370717.2604  -0.1351  0.050   0.0084 0.17  
2136: 62 10 53  0   61 10 52  0             370719.0874   0.0127  0.050   0.0127 0.32  
2137: 62 10 53  0   61  9 52  0             370719.0874   0.0127  0.050   0.0127 0.18  
2138: 62  9 53  0   61  9 52  0             370719.0874   0.0127  0.050   0.0127 0.32  
2139: 62  9 53  0   61 10 52  0             370719.0874   0.0127  0.050   0.0127 0.18  
2140: 63  8 55  0   62  9 54  0             370720.7828   0.0435  0.050   0.0436 0.18  
2141: 63  9 55  0   62  8 54  0             370720.7828   0.0435  0.050   0.0436 0.18  
2142: 63  8 55  0   62  8 54  0             370720.7828   0.0435  0.050   0.0436 0.32  
2143: 63  9 55  0   62  9 54  0             370720.7828   0.0435  0.050   0.0436 0.32  
2144: 65  7 59  0   64  6 58  0             370723.6466  -0.0348  0.050  -0.0348 0.18  
2145: 65  6 59  0   64  7 58  0             370723.6466  -0.0348  0.050  -0.0348 0.18  
2146: 65  6 59  0   64  6 58  0             370723.6466  -0.0348  0.050  -0.0348 0.32  
2147: 65  7 59  0   64  7 58  0             370723.6466  -0.0348  0.050  -0.0348 0.32  
2148: 71  1 71  0   70  0 70  0             370724.7249   0.1821  0.050   0.0567 0.09  
2149: 71  0 71  0   70  0 70  0             370724.7249   0.1821  0.050   0.0567 0.17  
2150: 71  1 71  0   70  1 70  0             370724.7249   0.1821  0.050   0.0567 0.17  
2151: 71  0 71  0   70  1 70  0             370724.7249   0.1821  0.050   0.0567 0.09  
2152: 66  6 61  0   65  5 60  0             370724.7249  -0.0854  0.050   0.0567 0.08  
2153: 66  5 61  0   65  6 60  0             370724.7249  -0.0854  0.050   0.0567 0.08  
2154: 66  5 61  0   65  5 60  0             370724.7249  -0.0854  0.050   0.0567 0.15  
2155: 66  6 61  0   65  6 60  0             370724.7249  -0.0854  0.050   0.0567 0.15  
2156: 52 20 33  0   51 20 32  0             370729.0329   0.0051  0.050   0.0051 0.33  
2157: 52 20 33  0   51 19 32  0             370729.0329   0.0051  0.050   0.0051 0.17  
2158: 52 19 33  0   51 20 32  0             370729.0329   0.0051  0.050   0.0051 0.17  
2159: 52 19 33  0   51 19 32  0             370729.0329   0.0051  0.050   0.0051 0.33  
2160: 51 21 31  0   50 20 30  0             370740.0601   0.0471  0.050   0.0471 0.17  
2161: 51 20 31  0   50 21 30  0             370740.0601   0.0471  0.050   0.0471 0.17  
2162: 51 20 31  0   50 20 30  0             370740.0601   0.0471  0.050   0.0471 0.33  
2163: 51 21 31  0   50 21 30  0             370740.0601   0.0471  0.050   0.0471 0.33  
2164: 50 22 29  0   49 21 28  0             370756.2118   0.0229  0.050   0.0229 0.17  
2165: 50 21 29  0   49 22 28  0             370756.2118   0.0229  0.050   0.0229 0.17  
2166: 50 21 29  0   49 21 28  0             370756.2118   0.0229  0.050   0.0229 0.33  
2167: 50 22 29  0   49 22 28  0             370756.2118   0.0229  0.050   0.0229 0.33  
2168: 49 22 27  0   48 23 26  0             370779.8641   0.0394  0.050   0.0394 0.17  
2169: 49 22 27  0   48 22 26  0             370779.8641   0.0394  0.050   0.0394 0.33  
2170: 49 23 27  0   48 23 26  0             370779.8641   0.0394  0.050   0.0394 0.33  
2171: 49 23 27  0   48 22 26  0             370779.8641   0.0394  0.050   0.0394 0.17  
2172: 48 24 25  0   47 24 24  0             370814.4998   0.0402  0.050   0.0402 0.34  
2173: 48 23 25  0   47 24 24  0             370814.4998   0.0402  0.050   0.0402 0.16  
2174: 48 23 25  0   47 23 24  0             370814.4998   0.0402  0.050   0.0402 0.34  
2175: 48 24 25  0   47 23 24  0             370814.4998   0.0402  0.050   0.0402 0.16  
2176: 47 25 23  0   46 25 22  0             370865.8665   0.0387  0.050   0.0387 0.34  
2177: 47 25 23  0   46 24 22  0             370865.8665   0.0387  0.050   0.0387 0.16  
2178: 47 24 23  0   46 25 22  0             370865.8665   0.0387  0.050   0.0387 0.16  
2179: 47 24 23  0   46 24 22  0             370865.8665   0.0387  0.050   0.0387 0.34  
2180: 46 25 21  0   45 26 20  0             370943.7325   0.0759  0.050   0.0760 0.16  
2181: 46 25 21  0   45 25 20  0             370943.7325   0.0759  0.050   0.0760 0.34  
2182: 46 26 21  0   45 26 20  0             370943.7325   0.0759  0.050   0.0760 0.34  
2183: 46 26 21  0   45 25 20  0             370943.7325   0.0759  0.050   0.0760 0.16  
2184: 45 27 19  0   44 27 18  0             371065.3948  -0.0178  0.050  -0.0178 0.35  
2185: 45 26 19  0   44 27 18  0             371065.3948  -0.0178  0.050  -0.0178 0.15  
2186: 45 26 19  0   44 26 18  0             371065.3948  -0.0178  0.050  -0.0178 0.35  
2187: 45 27 19  0   44 26 18  0             371065.3948  -0.0178  0.050  -0.0178 0.15  
2188: 43 28 15  0   42 29 14  0             371614.8383   0.3248  0.050   0.0707 0.14  
2189: 43 29 15  0   42 29 14  0             371614.8383   0.2709  0.050   0.0707 0.36  
2190: 43 28 15  0   42 28 14  0             371614.8383  -0.1293  0.050   0.0707 0.36  
2191: 43 29 15  0   42 28 14  0             371614.8383  -0.1833  0.050   0.0707 0.14  
2192: 57 16 42  0   56 16 41  0             375893.1874   0.0268  0.050  -0.0001 0.16  
2193: 57 16 42  0   56 15 41  0             375893.1874   0.0268  0.050  -0.0001 0.09  
2194: 57 15 42  0   56 16 41  0             375893.1874   0.0268  0.050  -0.0001 0.09  
2195: 57 15 42  0   56 15 41  0             375893.1874   0.0268  0.050  -0.0001 0.16  
2196: 58 14 44  0   57 15 43  0             375893.1874  -0.0266  0.050  -0.0001 0.09  
2197: 58 15 44  0   57 15 43  0             375893.1874  -0.0266  0.050  -0.0001 0.16  
2198: 58 15 44  0   57 14 43  0             375893.1874  -0.0266  0.050  -0.0001 0.09  
2199: 58 14 44  0   57 14 43  0             375893.1874  -0.0266  0.050  -0.0001 0.16  
2200: 59 14 46  0   58 14 45  0             375894.0482   0.0891  0.050   0.0372 0.17  
2201: 59 14 46  0   58 13 45  0             375894.0482   0.0891  0.050   0.0372 0.09  
2202: 59 13 46  0   58 14 45  0             375894.0482   0.0891  0.050   0.0372 0.09  
2203: 59 13 46  0   58 13 45  0             375894.0482   0.0891  0.050   0.0372 0.17  
2204: 56 17 40  0   55 17 39  0             375894.0482  -0.0173  0.050   0.0372 0.16  
2205: 56 17 40  0   55 16 39  0             375894.0482  -0.0173  0.050   0.0372 0.08  
2206: 56 16 40  0   55 17 39  0             375894.0482  -0.0173  0.050   0.0372 0.08  
2207: 56 16 40  0   55 16 39  0             375894.0482  -0.0173  0.050   0.0372 0.16  
2208: 60 12 48  0   59 13 47  0             375895.2175   0.0302  0.050   0.0302 0.17  
2209: 60 12 48  0   59 12 47  0             375895.2175   0.0302  0.050   0.0302 0.33  
2210: 60 13 48  0   59 12 47  0             375895.2175   0.0302  0.050   0.0302 0.17  
2211: 60 13 48  0   59 13 47  0             375895.2175   0.0302  0.050   0.0302 0.33  
2212: 55 18 38  0   54 18 37  0             375896.4546   0.1761  0.050  -0.0619 0.16  
2213: 55 17 38  0   54 18 37  0             375896.4546   0.1761  0.050  -0.0619 0.08  
2214: 55 17 38  0   54 17 37  0             375896.4546   0.1761  0.050  -0.0619 0.16  
2215: 55 18 38  0   54 17 37  0             375896.4546   0.1761  0.050  -0.0619 0.08  
2216: 61 12 50  0   60 12 49  0             375896.4546  -0.2773  0.050  -0.0619 0.17  
2217: 61 11 50  0   60 12 49  0             375896.4546  -0.2773  0.050  -0.0619 0.09  
2218: 61 11 50  0   60 11 49  0             375896.4546  -0.2773  0.050  -0.0619 0.17  
2219: 61 12 50  0   60 11 49  0             375896.4546  -0.2773  0.050  -0.0619 0.09  
2220: 62 11 52  0   61 10 51  0             375898.4799   0.0233  0.050   0.0233 0.18  
2221: 62 11 52  0   61 11 51  0             375898.4799   0.0233  0.050   0.0233 0.32  
2222: 62 10 52  0   61 11 51  0             375898.4799   0.0233  0.050   0.0233 0.18  
2223: 62 10 52  0   61 10 51  0             375898.4799   0.0233  0.050   0.0233 0.32  
2224: 63 10 54  0   62  9 53  0             375900.3087   0.0616  0.050   0.0516 0.09  
2225: 63 10 54  0   62 10 53  0             375900.3087   0.0616  0.050   0.0516 0.17  
2226: 63  9 54  0   62 10 53  0             375900.3087   0.0616  0.050   0.0516 0.09  
2227: 63  9 54  0   62  9 53  0             375900.3087   0.0616  0.050   0.0516 0.17  
2228: 54 19 36  0   53 18 35  0             375900.3087   0.0400  0.050   0.0516 0.08  
2229: 54 19 36  0   53 19 35  0             375900.3087   0.0400  0.050   0.0516 0.15  
2230: 54 18 36  0   53 19 35  0             375900.3087   0.0400  0.050   0.0516 0.08  
2231: 54 18 36  0   53 18 35  0             375900.3087   0.0400  0.050   0.0516 0.15  
2232: 64  9 56  0   63  9 55  0             375902.0743   0.0688  0.050   0.0688 0.32  
2233: 64  8 56  0   63  9 55  0             375902.0743   0.0688  0.050   0.0688 0.18  
2234: 64  8 56  0   63  8 55  0             375902.0743   0.0688  0.050   0.0688 0.32  
2235: 64  9 56  0   63  8 55  0             375902.0743   0.0688  0.050   0.0688 0.18  
2236: 65  8 58  0   64  7 57  0             375903.7121   0.0659  0.050   0.0660 0.18  
2237: 65  8 58  0   64  8 57  0             375903.7121   0.0659  0.050   0.0660 0.32  
2238: 65  7 58  0   64  8 57  0             375903.7121   0.0659  0.050   0.0660 0.18  
2239: 65  7 58  0   64  7 57  0             375903.7121   0.0659  0.050   0.0660 0.32  
2240: 66  7 60  0   65  6 59  0             375905.0997   0.0068  0.050   0.0068 0.18  
2241: 66  7 60  0   65  7 59  0             375905.0997   0.0068  0.050   0.0068 0.32  
2242: 66  6 60  0   65  7 59  0             375905.0997   0.0068  0.050   0.0068 0.18  
2243: 66  6 60  0   65  6 59  0             375905.0997   0.0068  0.050   0.0068 0.32  
2244: 72  1 72  0   71  0 71  0             375906.2475   0.1162  0.050  -0.0806 0.07  
2245: 72  1 72  0   71  1 71  0             375906.2475   0.1162  0.050  -0.0806 0.13  
2246: 72  0 72  0   71  1 71  0             375906.2475   0.1162  0.050  -0.0806 0.07  
2247: 72  0 72  0   71  0 71  0             375906.2475   0.1162  0.050  -0.0806 0.13  
2248: 67  6 62  0   66  6 61  0             375906.2475  -0.0287  0.050  -0.0806 0.11  
2249: 67  5 62  0   66  6 61  0             375906.2475  -0.0287  0.050  -0.0806 0.06  
2250: 67  5 62  0   66  5 61  0             375906.2475  -0.0287  0.050  -0.0806 0.11  
2251: 67  6 62  0   66  5 61  0             375906.2475  -0.0287  0.050  -0.0806 0.06  
2252: 53 20 34  0   52 20 33  0             375906.2475  -0.4334  0.050  -0.0806 0.09  
2253: 53 19 34  0   52 20 33  0             375906.2475  -0.4334  0.050  -0.0806 0.05  
2254: 53 19 34  0   52 19 33  0             375906.2475  -0.4334  0.050  -0.0806 0.09  
2255: 53 20 34  0   52 19 33  0             375906.2475  -0.4334  0.050  -0.0806 0.05  
2256: 52 21 32  0   51 20 31  0             375916.4383   0.0148  0.050   0.0148 0.17  
2257: 52 21 32  0   51 21 31  0             375916.4383   0.0148  0.050   0.0148 0.33  
2258: 52 20 32  0   51 21 31  0             375916.4383   0.0148  0.050   0.0148 0.17  
2259: 52 20 32  0   51 20 31  0             375916.4383   0.0148  0.050   0.0148 0.33  
2260: 51 22 30  0   50 21 29  0             375930.7211  -0.0882  0.050  -0.0882 0.17  
2261: 51 22 30  0   50 22 29  0             375930.7211  -0.0882  0.050  -0.0882 0.33  
2262: 51 21 30  0   50 22 29  0             375930.7211  -0.0882  0.050  -0.0882 0.17  
2263: 51 21 30  0   50 21 29  0             375930.7211  -0.0882  0.050  -0.0882 0.33  
2264: 50 23 28  0   49 22 27  0             375951.8565   0.0659  0.050   0.0659 0.17  
2265: 50 23 28  0   49 23 27  0             375951.8565   0.0659  0.050   0.0659 0.33  
2266: 50 22 28  0   49 23 27  0             375951.8565   0.0659  0.050   0.0659 0.17  
2267: 50 22 28  0   49 22 27  0             375951.8565   0.0659  0.050   0.0659 0.33  
2268: 49 24 26  0   48 23 25  0             375982.4081   0.0470  0.050   0.0471 0.16  
2269: 49 24 26  0   48 24 25  0             375982.4081   0.0470  0.050   0.0471 0.34  
2270: 49 23 26  0   48 24 25  0             375982.4081   0.0470  0.050   0.0471 0.16  
2271: 49 23 26  0   48 23 25  0             375982.4081   0.0470  0.050   0.0471 0.34  
2272: 48 25 24  0   47 24 23  0             376027.2774  -0.0014  0.050  -0.0015 0.16  
2273: 48 25 24  0   47 25 23  0             376027.2774  -0.0014  0.050  -0.0015 0.34  
2274: 48 24 24  0   47 25 23  0             376027.2774  -0.0014  0.050  -0.0015 0.16  
2275: 48 24 24  0   47 24 23  0             376027.2774  -0.0014  0.050  -0.0015 0.34  
2276: 47 26 22  0   46 25 21  0             376094.4970   0.0682  0.050   0.0682 0.16  
2277: 47 26 22  0   46 26 21  0             376094.4970   0.0682  0.050   0.0682 0.34  
2278: 47 25 22  0   46 26 21  0             376094.4970   0.0682  0.050   0.0682 0.16  
2279: 47 25 22  0   46 25 21  0             376094.4970   0.0682  0.050   0.0682 0.34  
2280: 46 27 20  0   45 26 19  0             376197.5855   0.0223  0.050   0.0223 0.16  
2281: 46 26 20  0   45 27 19  0             376197.5855   0.0223  0.050   0.0223 0.16  
2282: 46 26 20  0   45 26 19  0             376197.5855   0.0223  0.050   0.0223 0.34  
2283: 46 27 20  0   45 27 19  0             376197.5855   0.0223  0.050   0.0223 0.34  
2284: 45 28 18  0   44 28 17  0             376362.3325   0.0408  0.050   0.0408 0.35  
2285: 45 27 18  0   44 28 17  0             376362.3325   0.0409  0.050   0.0408 0.15  
2286: 45 28 18  0   44 27 17  0             376362.3325   0.0406  0.050   0.0408 0.15  
2287: 45 27 18  0   44 27 17  0             376362.3325   0.0406  0.050   0.0408 0.35  
2288: 44 28 16  0   43 29 15  0             376640.7627   0.0367  0.050   0.0068 0.14  
2289: 44 29 16  0   43 29 15  0             376640.7627   0.0307  0.050   0.0068 0.36  
2290: 44 28 16  0   43 28 15  0             376640.7627  -0.0172  0.050   0.0068 0.36  
2291: 44 29 16  0   43 28 15  0             376640.7627  -0.0231  0.050   0.0068 0.14  
2292: 42 31 12  0   41 31 11  0             378099.6229   0.0280  0.050               
2293: 42 30 12  0   41 30 11  0             378437.9319   0.0085  0.050               
2294: 36 34  3  0   35 33  2  0             379373.3919   0.2268  0.050   0.0838 0.50  
2295: 36 34  2  0   35 33  3  0             379373.3919  -0.0591  0.050   0.0838 0.50  
2296: 41 33  9  0   40 33  8  0             379952.0603   0.0903  0.050               
2297: 58 16 43  0   57 16 42  0             381073.4331   0.3213  0.050   0.0274 0.11  
2298: 58 16 43  0   57 15 42  0             381073.4331   0.3213  0.050   0.0274 0.06  
2299: 58 15 43  0   57 16 42  0             381073.4331   0.3213  0.050   0.0274 0.06  
2300: 58 15 43  0   57 15 42  0             381073.4331   0.3213  0.050   0.0274 0.11  
2301: 59 15 45  0   58 15 44  0             381073.4331  -0.0118  0.050   0.0274 0.11  
2302: 59 15 45  0   58 14 44  0             381073.4331  -0.0118  0.050   0.0274 0.06  
2303: 59 14 45  0   58 15 44  0             381073.4331  -0.0118  0.050   0.0274 0.06  
2304: 59 14 45  0   58 14 44  0             381073.4331  -0.0118  0.050   0.0274 0.11  
2305: 57 17 41  0   56 16 40  0             381073.4331  -0.2306  0.050   0.0274 0.06  
2306: 57 16 41  0   56 17 40  0             381073.4331  -0.2306  0.050   0.0274 0.06  
2307: 57 16 41  0   56 16 40  0             381073.4331  -0.2306  0.050   0.0274 0.11  
2308: 57 17 41  0   56 17 40  0             381073.4331  -0.2306  0.050   0.0274 0.11  
2309: 62 12 51  0   61 12 50  0             381077.5306   0.0022  0.050   0.0022 0.32  
2310: 62 12 51  0   61 11 50  0             381077.5306   0.0022  0.050   0.0022 0.18  
2311: 62 11 51  0   61 12 50  0             381077.5306   0.0022  0.050   0.0022 0.18  
2312: 62 11 51  0   61 11 50  0             381077.5306   0.0022  0.050   0.0022 0.32  
2313: 55 19 37  0   54 19 36  0             381078.8978   0.0843  0.050   0.0843 0.33  
2314: 55 19 37  0   54 18 36  0             381078.8978   0.0843  0.050   0.0843 0.17  
2315: 55 18 37  0   54 19 36  0             381078.8978   0.0843  0.050   0.0843 0.17  
2316: 55 18 37  0   54 18 36  0             381078.8978   0.0843  0.050   0.0843 0.33  
2317: 63 11 53  0   62 11 52  0             381079.3226  -0.0599  0.050  -0.0600 0.32  
2318: 63 11 53  0   62 10 52  0             381079.3226  -0.0599  0.050  -0.0600 0.18  
2319: 63 10 53  0   62 11 52  0             381079.3226  -0.0599  0.050  -0.0600 0.18  
2320: 63 10 53  0   62 10 52  0             381079.3226  -0.0599  0.050  -0.0600 0.32  
2321: 64 10 55  0   63 10 54  0             381081.3272   0.0446  0.050   0.0447 0.32  
2322: 64 10 55  0   63  9 54  0             381081.3272   0.0446  0.050   0.0447 0.18  
2323: 64  9 55  0   63 10 54  0             381081.3272   0.0446  0.050   0.0447 0.18  
2324: 64  9 55  0   63  9 54  0             381081.3272   0.0446  0.050   0.0447 0.32  
2325: 65  9 57  0   64  9 56  0             381083.2093   0.0756  0.050   0.0757 0.32  
2326: 65  9 57  0   64  8 56  0             381083.2093   0.0756  0.050   0.0757 0.18  
2327: 65  8 57  0   64  9 56  0             381083.2093   0.0756  0.050   0.0757 0.18  
2328: 65  8 57  0   64  8 56  0             381083.2093   0.0756  0.050   0.0757 0.32  
2329: 54 20 35  0   53 19 34  0             381084.6712   0.2537  0.050   0.0149 0.08  
2330: 54 19 35  0   53 20 34  0             381084.6712   0.2537  0.050   0.0149 0.08  
2331: 54 19 35  0   53 19 34  0             381084.6712   0.2537  0.050   0.0149 0.15  
2332: 54 20 35  0   53 20 34  0             381084.6712   0.2537  0.050   0.0149 0.15  
2333: 66  8 59  0   65  8 58  0             381084.6712  -0.1814  0.050   0.0149 0.18  
2334: 66  8 59  0   65  7 58  0             381084.6712  -0.1814  0.050   0.0149 0.10  
2335: 66  7 59  0   65  8 58  0             381084.6712  -0.1814  0.050   0.0149 0.10  
2336: 66  7 59  0   65  7 58  0             381084.6712  -0.1814  0.050   0.0149 0.18  
2337: 67  7 61  0   66  6 60  0             381086.4214   0.0564  0.050   0.0565 0.18  
2338: 67  6 61  0   66  7 60  0             381086.4214   0.0564  0.050   0.0565 0.18  
2339: 67  6 61  0   66  6 60  0             381086.4214   0.0564  0.050   0.0565 0.32  
2340: 67  7 61  0   66  7 60  0             381086.4214   0.0564  0.050   0.0565 0.32  
2341: 73  1 73  0   72  0 72  0             381087.6267   0.0472  0.050   0.0365 0.09  
2342: 73  0 73  0   72  1 72  0             381087.6267   0.0472  0.050   0.0365 0.09  
2343: 73  0 73  0   72  0 72  0             381087.6267   0.0472  0.050   0.0365 0.17  
2344: 73  1 73  0   72  1 72  0             381087.6267   0.0472  0.050   0.0365 0.17  
2345: 68  6 63  0   67  6 62  0             381087.6267   0.0243  0.050   0.0365 0.15  
2346: 68  6 63  0   67  5 62  0             381087.6267   0.0243  0.050   0.0365 0.08  
2347: 68  5 63  0   67  6 62  0             381087.6267   0.0243  0.050   0.0365 0.08  
2348: 68  5 63  0   67  5 62  0             381087.6267   0.0243  0.050   0.0365 0.15  
2349: 69  5 65  0   68  5 64  0             381088.7741   0.2720  0.050  -0.0159 0.08  
2350: 69  5 65  0   68  4 64  0             381088.7741   0.2720  0.050  -0.0159 0.04  
2351: 69  4 65  0   68  5 64  0             381088.7741   0.2720  0.050  -0.0159 0.04  
2352: 69  4 65  0   68  4 64  0             381088.7741   0.2720  0.050  -0.0159 0.08  
2353: 72  2 71  0   71  2 70  0             381088.7741   0.1777  0.050  -0.0159 0.08  
2354: 72  2 71  0   71  1 70  0             381088.7741   0.1777  0.050  -0.0159 0.05  
2355: 72  1 71  0   71  2 70  0             381088.7741   0.1777  0.050  -0.0159 0.05  
2356: 72  1 71  0   71  1 70  0             381088.7741   0.1777  0.050  -0.0159 0.08  
2357: 70  4 67  0   69  3 66  0             381088.7741  -0.2305  0.050  -0.0159 0.04  
2358: 70  3 67  0   69  4 66  0             381088.7741  -0.2305  0.050  -0.0159 0.04  
2359: 70  3 67  0   69  3 66  0             381088.7741  -0.2305  0.050  -0.0159 0.08  
2360: 70  4 67  0   69  4 66  0             381088.7741  -0.2305  0.050  -0.0159 0.08  
2361: 71  3 69  0   70  2 68  0             381088.7741  -0.2799  0.050  -0.0159 0.04  
2362: 71  2 69  0   70  3 68  0             381088.7741  -0.2799  0.050  -0.0159 0.04  
2363: 71  2 69  0   70  2 68  0             381088.7741  -0.2799  0.050  -0.0159 0.08  
2364: 71  3 69  0   70  3 68  0             381088.7741  -0.2799  0.050  -0.0159 0.08  
2365: 53 21 33  0   52 21 32  0             381093.0104  -0.0310  0.050  -0.0311 0.33  
2366: 53 21 33  0   52 20 32  0             381093.0104  -0.0310  0.050  -0.0311 0.17  
2367: 53 20 33  0   52 21 32  0             381093.0104  -0.0310  0.050  -0.0311 0.17  
2368: 53 20 33  0   52 20 32  0             381093.0104  -0.0310  0.050  -0.0311 0.33  
2369: 52 22 31  0   51 22 30  0             381105.8871   0.0486  0.050   0.0487 0.33  
2370: 52 22 31  0   51 21 30  0             381105.8871   0.0486  0.050   0.0487 0.17  
2371: 52 21 31  0   51 22 30  0             381105.8871   0.0486  0.050   0.0487 0.17  
2372: 52 21 31  0   51 21 30  0             381105.8871   0.0486  0.050   0.0487 0.33  
2373: 51 23 29  0   50 23 28  0             381124.4912  -0.0071  0.050  -0.0072 0.33  
2374: 51 23 29  0   50 22 28  0             381124.4912  -0.0071  0.050  -0.0072 0.17  
2375: 51 22 29  0   50 23 28  0             381124.4912  -0.0071  0.050  -0.0072 0.17  
2376: 51 22 29  0   50 22 28  0             381124.4912  -0.0071  0.050  -0.0072 0.33  
2377: 36 35  1  0   35 34  2  0             381147.5700   0.0375  0.050   0.0410 0.50  
2378: 36 35  2  0   35 34  1  0             381147.5700   0.0444  0.050   0.0410 0.50  
2379: 50 24 27  0   49 23 26  0             381151.6253   0.0515  0.050   0.0515 0.16  
2380: 50 23 27  0   49 24 26  0             381151.6253   0.0515  0.050   0.0515 0.16  
2381: 50 23 27  0   49 23 26  0             381151.6253   0.0515  0.050   0.0515 0.34  
2382: 50 24 27  0   49 24 26  0             381151.6253   0.0515  0.050   0.0515 0.34  
2383: 49 25 25  0   48 24 24  0             381191.0896   0.0413  0.050   0.0413 0.16  
2384: 49 25 25  0   48 25 24  0             381191.0896   0.0413  0.050   0.0413 0.34  
2385: 49 24 25  0   48 25 24  0             381191.0896   0.0413  0.050   0.0413 0.16  
2386: 49 24 25  0   48 24 24  0             381191.0896   0.0413  0.050   0.0413 0.34  
2387: 48 26 23  0   47 26 22  0             381249.4341   0.0491  0.050   0.0492 0.34  
2388: 48 25 23  0   47 26 22  0             381249.4341   0.0491  0.050   0.0492 0.16  
2389: 48 25 23  0   47 25 22  0             381249.4341   0.0491  0.050   0.0492 0.34  
2390: 48 26 23  0   47 25 22  0             381249.4341   0.0491  0.050   0.0492 0.16  
2391: 47 27 21  0   46 27 20  0             381337.6115   0.0454  0.050   0.0454 0.34  
2392: 47 27 21  0   46 26 20  0             381337.6115   0.0454  0.050   0.0454 0.16  
2393: 47 26 21  0   46 27 20  0             381337.6115   0.0454  0.050   0.0454 0.16  
2394: 47 26 21  0   46 26 20  0             381337.6115   0.0454  0.050   0.0454 0.34  
2395: 46 28 19  0   45 28 18  0             381475.4128   0.0433  0.050   0.0433 0.35  
2396: 46 28 19  0   45 27 18  0             381475.4128   0.0432  0.050   0.0433 0.15  
2397: 46 27 19  0   45 28 18  0             381475.4128   0.0433  0.050   0.0433 0.15  
2398: 46 27 19  0   45 27 18  0             381475.4128   0.0432  0.050   0.0433 0.35  
2399: 40 31  9  0   39 31  8  0             381665.8096  -0.0564  0.050               
2400: 45 28 17  0   44 29 16  0             381701.2314  -0.0215  0.050  -0.0248 0.15  
2401: 45 29 17  0   44 29 16  0             381701.2314  -0.0221  0.050  -0.0248 0.35  
2402: 45 28 17  0   44 28 16  0             381701.2314  -0.0274  0.050  -0.0248 0.35  
2403: 45 29 17  0   44 28 16  0             381701.2314  -0.0280  0.050  -0.0248 0.15  
2404: 44 29 15  0   43 30 14  0             382098.3465   0.0897  0.050   0.0125 0.28  
2405: 44 30 15  0   43 30 14  0             382098.3465  -0.0175  0.050   0.0125 0.72  
2406: 44 29 15  0   43 29 14  0             382099.1889   0.0629  0.050   0.0328 0.72  
2407: 44 30 15  0   43 29 14  0             382099.1889  -0.0443  0.050   0.0328 0.28  
2408: 43 31 13  0   42 31 12  0             382854.8590   0.0028  0.050               
2409: 36 36  1  0   35 35  0  0             382911.9327  -0.0127  0.050  -0.0128 0.50  
2410: 36 36  0  0   35 35  1  0             382911.9327  -0.0128  0.050  -0.0128 0.50  
2411: 59 16 44  0   58 15 43  0             386253.1471   0.1888  0.050  -0.0858 0.06  
2412: 59 15 44  0   58 16 43  0             386253.1471   0.1888  0.050  -0.0858 0.06  
2413: 59 15 44  0   58 15 43  0             386253.1471   0.1888  0.050  -0.0858 0.11  
2414: 59 16 44  0   58 16 43  0             386253.1471   0.1888  0.050  -0.0858 0.11  
2415: 58 17 42  0   57 17 41  0             386253.1471  -0.0291  0.050  -0.0858 0.11  
2416: 58 17 42  0   57 16 41  0             386253.1471  -0.0291  0.050  -0.0858 0.06  
2417: 58 16 42  0   57 17 41  0             386253.1471  -0.0291  0.050  -0.0858 0.06  
2418: 58 16 42  0   57 16 41  0             386253.1471  -0.0291  0.050  -0.0858 0.11  
2419: 60 15 46  0   59 15 45  0             386253.1471  -0.4115  0.050  -0.0858 0.11  
2420: 60 15 46  0   59 14 45  0             386253.1471  -0.4115  0.050  -0.0858 0.06  
2421: 60 14 46  0   59 15 45  0             386253.1471  -0.4115  0.050  -0.0858 0.06  
2422: 60 14 46  0   59 14 45  0             386253.1471  -0.4115  0.050  -0.0858 0.11  
2423: 57 18 40  0   56 18 39  0             386254.6699   0.1612  0.050   0.0385 0.16  
2424: 57 18 40  0   56 17 39  0             386254.6699   0.1612  0.050   0.0385 0.08  
2425: 57 17 40  0   56 18 39  0             386254.6699   0.1612  0.050   0.0385 0.08  
2426: 57 17 40  0   56 17 39  0             386254.6699   0.1612  0.050   0.0385 0.16  
2427: 61 14 48  0   60 14 47  0             386254.6699  -0.0772  0.050   0.0385 0.17  
2428: 61 14 48  0   60 13 47  0             386254.6699  -0.0772  0.050   0.0385 0.09  
2429: 61 13 48  0   60 14 47  0             386254.6699  -0.0772  0.050   0.0385 0.09  
2430: 61 13 48  0   60 13 47  0             386254.6699  -0.0772  0.050   0.0385 0.17  
2431: 62 13 50  0   61 13 49  0             386256.3761   0.0355  0.050   0.0355 0.33  
2432: 62 13 50  0   61 12 49  0             386256.3761   0.0355  0.050   0.0355 0.17  
2433: 62 12 50  0   61 13 49  0             386256.3761   0.0355  0.050   0.0355 0.17  
2434: 62 12 50  0   61 12 49  0             386256.3761   0.0355  0.050   0.0355 0.33  
2435: 56 19 38  0   55 19 37  0             386257.3260  -0.0187  0.050  -0.0187 0.33  
2436: 56 19 38  0   55 18 37  0             386257.3260  -0.0187  0.050  -0.0187 0.17  
2437: 56 18 38  0   55 19 37  0             386257.3260  -0.0187  0.050  -0.0187 0.17  
2438: 56 18 38  0   55 18 37  0             386257.3260  -0.0187  0.050  -0.0187 0.33  
2439: 63 12 52  0   62 12 51  0             386258.2772   0.0873  0.050   0.0873 0.33  
2440: 63 12 52  0   62 11 51  0             386258.2772   0.0873  0.050   0.0873 0.17  
2441: 63 11 52  0   62 12 51  0             386258.2772   0.0873  0.050   0.0873 0.17  
2442: 63 11 52  0   62 11 51  0             386258.2772   0.0873  0.050   0.0873 0.33  
2443: 64 11 54  0   63 11 53  0             386260.1844   0.0131  0.050   0.0132 0.32  
2444: 64 11 54  0   63 10 53  0             386260.1844   0.0131  0.050   0.0132 0.18  
2445: 64 10 54  0   63 11 53  0             386260.1844   0.0131  0.050   0.0132 0.18  
2446: 64 10 54  0   63 10 53  0             386260.1844   0.0131  0.050   0.0132 0.32  
2447: 65 10 56  0   64 10 55  0             386262.2126   0.0336  0.050   0.0202 0.17  
2448: 65 10 56  0   64  9 55  0             386262.2126   0.0336  0.050   0.0202 0.09  
2449: 65  9 56  0   64 10 55  0             386262.2126   0.0336  0.050   0.0202 0.09  
2450: 65  9 56  0   64  9 55  0             386262.2126   0.0336  0.050   0.0202 0.17  
2451: 55 20 36  0   54 20 35  0             386262.2126   0.0044  0.050   0.0202 0.15  
2452: 55 20 36  0   54 19 35  0             386262.2126   0.0044  0.050   0.0202 0.08  
2453: 55 19 36  0   54 20 35  0             386262.2126   0.0044  0.050   0.0202 0.08  
2454: 55 19 36  0   54 19 35  0             386262.2126   0.0044  0.050   0.0202 0.15  
2455: 66  9 58  0   65  9 57  0             386264.1054  -0.0162  0.050  -0.0163 0.32  
2456: 66  9 58  0   65  8 57  0             386264.1054  -0.0162  0.050  -0.0163 0.18  
2457: 66  8 58  0   65  9 57  0             386264.1054  -0.0162  0.050  -0.0163 0.18  
2458: 66  8 58  0   65  8 57  0             386264.1054  -0.0162  0.050  -0.0163 0.32  
2459: 67  8 60  0   66  8 59  0             386265.9383   0.0200  0.050   0.0200 0.32  
2460: 67  8 60  0   66  7 59  0             386265.9383   0.0200  0.050   0.0200 0.18  
2461: 67  7 60  0   66  8 59  0             386265.9383   0.0200  0.050   0.0200 0.18  
2462: 67  7 60  0   66  7 59  0             386265.9383   0.0200  0.050   0.0200 0.32  
2463: 68  7 62  0   67  7 61  0             386267.5573   0.0615  0.050   0.0616 0.32  
2464: 68  7 62  0   67  6 61  0             386267.5573   0.0615  0.050   0.0616 0.18  
2465: 68  6 62  0   67  7 61  0             386267.5573   0.0615  0.050   0.0616 0.18  
2466: 68  6 62  0   67  6 61  0             386267.5573   0.0615  0.050   0.0616 0.32  
2467: 69  6 64  0   68  6 63  0             386268.8360   0.0489  0.050  -0.0033 0.15  
2468: 69  6 64  0   68  5 63  0             386268.8360   0.0489  0.050  -0.0033 0.08  
2469: 69  5 64  0   68  6 63  0             386268.8360   0.0489  0.050  -0.0033 0.08  
2470: 69  5 64  0   68  5 63  0             386268.8360   0.0489  0.050  -0.0033 0.15  
2471: 74  1 74  0   73  1 73  0             386268.8360  -0.0497  0.050  -0.0033 0.17  
2472: 74  1 74  0   73  0 73  0             386268.8360  -0.0497  0.050  -0.0033 0.09  
2473: 74  0 74  0   73  1 73  0             386268.8360  -0.0497  0.050  -0.0033 0.09  
2474: 74  0 74  0   73  0 73  0             386268.8360  -0.0497  0.050  -0.0033 0.17  
2475: 53 22 32  0   52 22 31  0             386281.2069   0.0088  0.050   0.0088 0.33  
2476: 53 22 32  0   52 21 31  0             386281.2069   0.0088  0.050   0.0088 0.17  
2477: 53 21 32  0   52 22 31  0             386281.2069   0.0088  0.050   0.0088 0.17  
2478: 53 21 32  0   52 21 31  0             386281.2069   0.0088  0.050   0.0088 0.33  
2479: 52 23 30  0   51 23 29  0             386297.7851  -0.0296  0.050  -0.0296 0.33  
2480: 52 23 30  0   51 22 29  0             386297.7851  -0.0296  0.050  -0.0296 0.17  
2481: 52 22 30  0   51 23 29  0             386297.7851  -0.0296  0.050  -0.0296 0.17  
2482: 52 22 30  0   51 22 29  0             386297.7851  -0.0296  0.050  -0.0296 0.33  
2483: 50 25 26  0   49 25 25  0             386356.7251   0.0241  0.050   0.0242 0.34  
2484: 50 25 26  0   49 24 25  0             386356.7251   0.0241  0.050   0.0242 0.16  
2485: 50 24 26  0   49 25 25  0             386356.7251   0.0241  0.050   0.0242 0.16  
2486: 50 24 26  0   49 24 25  0             386356.7251   0.0241  0.050   0.0242 0.34  
2487: 37 33  5  0   36 32  4  0             386358.7053   0.0710  0.050               
2488: 49 26 24  0   48 25 23  0             386407.6894   0.0037  0.050   0.0037 0.16  
2489: 49 26 24  0   48 26 23  0             386407.6894   0.0037  0.050   0.0037 0.34  
2490: 49 25 24  0   48 26 23  0             386407.6894   0.0037  0.050   0.0037 0.16  
2491: 49 25 24  0   48 25 23  0             386407.6894   0.0037  0.050   0.0037 0.34  
2492: 48 27 22  0   47 26 21  0             386483.6243  -0.0719  0.050  -0.0720 0.16  
2493: 48 26 22  0   47 27 21  0             386483.6243  -0.0719  0.050  -0.0720 0.16  
2494: 48 26 22  0   47 26 21  0             386483.6243  -0.0719  0.050  -0.0720 0.34  
2495: 48 27 22  0   47 27 21  0             386483.6243  -0.0719  0.050  -0.0720 0.34  
2496: 47 28 20  0   46 28 19  0             386600.2724   0.0122  0.050   0.0122 0.35  
2497: 47 28 20  0   46 27 19  0             386600.2724   0.0122  0.050   0.0122 0.15  
2498: 47 27 20  0   46 28 19  0             386600.2724   0.0122  0.050   0.0122 0.15  
2499: 47 27 20  0   46 27 19  0             386600.2724   0.0122  0.050   0.0122 0.35  
2500: 45 29 16  0   44 30 15  0             387101.6790   0.0637  0.050   0.0040 0.14  
2501: 45 30 16  0   44 30 15  0             387101.6790   0.0515  0.050   0.0040 0.36  
2502: 45 29 16  0   44 29 15  0             387101.6790  -0.0434  0.050   0.0040 0.36  
2503: 45 30 16  0   44 29 15  0             387101.6790  -0.0557  0.050   0.0040 0.14  
2504: 42 33 10  0   41 33  9  0             388064.9018   0.0712  0.050               
2505: 37 34  4  0   36 33  3  0             388229.2742   0.0568  0.050               
2506: 43 32 12  0   42 32 11  0             388714.5278   0.0206  0.050               
2507: 43 31 12  0   42 31 11  0             389250.6564  -0.0249  0.050               
2508: 37 35  3  0   36 34  2  0             390025.2356   0.0855  0.050   0.0038 0.50  
2509: 37 35  2  0   36 34  3  0             390025.2356  -0.0779  0.050   0.0038 0.50  
2510: 59 17 43  0   58 17 42  0             391432.6501   0.0546  0.050   0.0046 0.16  
2511: 59 17 43  0   58 16 42  0             391432.6501   0.0546  0.050   0.0046 0.09  
2512: 59 16 43  0   58 17 42  0             391432.6501   0.0546  0.050   0.0046 0.09  
2513: 59 16 43  0   58 16 42  0             391432.6501   0.0546  0.050   0.0046 0.16  
2514: 60 16 45  0   59 16 44  0             391432.6501  -0.0446  0.050   0.0046 0.16  
2515: 60 16 45  0   59 15 44  0             391432.6501  -0.0446  0.050   0.0046 0.09  
2516: 60 15 45  0   59 16 44  0             391432.6501  -0.0446  0.050   0.0046 0.09  
2517: 60 15 45  0   59 15 44  0             391432.6501  -0.0446  0.050   0.0046 0.16  
2518: 58 18 41  0   57 18 40  0             391433.5644   0.0372  0.050   0.0251 0.16  
2519: 58 18 41  0   57 17 40  0             391433.5644   0.0372  0.050   0.0251 0.08  
2520: 58 17 41  0   57 18 40  0             391433.5644   0.0372  0.050   0.0251 0.08  
2521: 58 17 41  0   57 17 40  0             391433.5644   0.0372  0.050   0.0251 0.16  
2522: 61 15 47  0   60 15 46  0             391433.5644   0.0134  0.050   0.0251 0.17  
2523: 61 15 47  0   60 14 46  0             391433.5644   0.0134  0.050   0.0251 0.09  
2524: 61 14 47  0   60 15 46  0             391433.5644   0.0134  0.050   0.0251 0.09  
2525: 61 14 47  0   60 14 46  0             391433.5644   0.0134  0.050   0.0251 0.17  
2526: 62 14 49  0   61 14 48  0             391434.9646   0.0151  0.050   0.0151 0.33  
2527: 62 14 49  0   61 13 48  0             391434.9646   0.0151  0.050   0.0151 0.17  
2528: 62 13 49  0   61 14 48  0             391434.9646   0.0151  0.050   0.0151 0.17  
2529: 62 13 49  0   61 13 48  0             391434.9646   0.0151  0.050   0.0151 0.33  
2530: 57 19 39  0   56 19 38  0             391435.8545   0.0082  0.050   0.0082 0.33  
2531: 57 19 39  0   56 18 38  0             391435.8545   0.0082  0.050   0.0082 0.17  
2532: 57 18 39  0   56 19 38  0             391435.8545   0.0082  0.050   0.0082 0.17  
2533: 57 18 39  0   56 18 38  0             391435.8545   0.0082  0.050   0.0082 0.33  
2534: 63 13 51  0   62 13 50  0             391436.7482   0.0304  0.050   0.0305 0.33  
2535: 63 13 51  0   62 12 50  0             391436.7482   0.0304  0.050   0.0305 0.17  
2536: 63 12 51  0   62 13 50  0             391436.7482   0.0304  0.050   0.0305 0.17  
2537: 63 12 51  0   62 12 50  0             391436.7482   0.0304  0.050   0.0305 0.33  
2538: 64 12 53  0   63 12 52  0             391438.6854  -0.0287  0.050  -0.0287 0.33  
2539: 64 12 53  0   63 11 52  0             391438.6854  -0.0287  0.050  -0.0287 0.17  
2540: 64 11 53  0   63 12 52  0             391438.6854  -0.0287  0.050  -0.0287 0.17  
2541: 64 11 53  0   63 11 52  0             391438.6854  -0.0287  0.050  -0.0287 0.33  
2542: 56 20 37  0   55 20 36  0             391440.0011  -0.0269  0.050  -0.0270 0.33  
2543: 56 20 37  0   55 19 36  0             391440.0011  -0.0269  0.050  -0.0270 0.17  
2544: 56 19 37  0   55 20 36  0             391440.0011  -0.0269  0.050  -0.0270 0.17  
2545: 56 19 37  0   55 19 36  0             391440.0011  -0.0269  0.050  -0.0270 0.33  
2546: 65 11 55  0   64 11 54  0             391440.8025  -0.0177  0.050  -0.0177 0.32  
2547: 65 11 55  0   64 10 54  0             391440.8025  -0.0177  0.050  -0.0177 0.18  
2548: 65 10 55  0   64 11 54  0             391440.8025  -0.0177  0.050  -0.0177 0.18  
2549: 65 10 55  0   64 10 54  0             391440.8025  -0.0177  0.050  -0.0177 0.32  
2550: 66 10 57  0   65 10 56  0             391442.9617   0.0274  0.050   0.0274 0.32  
2551: 66 10 57  0   65  9 56  0             391442.9617   0.0274  0.050   0.0274 0.18  
2552: 66  9 57  0   65 10 56  0             391442.9617   0.0274  0.050   0.0274 0.18  
2553: 66  9 57  0   65  9 56  0             391442.9617   0.0274  0.050   0.0274 0.32  
2554: 67  9 59  0   66  9 58  0             391444.9380  -0.0295  0.050  -0.0295 0.32  
2555: 67  9 59  0   66  8 58  0             391444.9380  -0.0295  0.050  -0.0295 0.18  
2556: 67  8 59  0   66  9 58  0             391444.9380  -0.0295  0.050  -0.0295 0.18  
2557: 67  8 59  0   66  8 58  0             391444.9380  -0.0295  0.050  -0.0295 0.32  
2558: 55 21 35  0   54 21 34  0             391446.7574   0.0380  0.050  -0.0286 0.15  
2559: 55 21 35  0   54 20 34  0             391446.7574   0.0380  0.050  -0.0286 0.08  
2560: 55 20 35  0   54 21 34  0             391446.7574   0.0380  0.050  -0.0286 0.08  
2561: 55 20 35  0   54 20 34  0             391446.7574   0.0380  0.050  -0.0286 0.15  
2562: 68  8 61  0   67  8 60  0             391446.7574  -0.0836  0.050  -0.0286 0.18  
2563: 68  8 61  0   67  7 60  0             391446.7574  -0.0836  0.050  -0.0286 0.10  
2564: 68  7 61  0   67  8 60  0             391446.7574  -0.0836  0.050  -0.0286 0.10  
2565: 68  7 61  0   67  7 60  0             391446.7574  -0.0836  0.050  -0.0286 0.18  
2566: 69  7 63  0   68  7 62  0             391448.4735  -0.0096  0.050  -0.0096 0.32  
2567: 69  7 63  0   68  6 62  0             391448.4735  -0.0096  0.050  -0.0096 0.18  
2568: 69  6 63  0   68  7 62  0             391448.4735  -0.0096  0.050  -0.0096 0.18  
2569: 69  6 63  0   68  6 62  0             391448.4735  -0.0096  0.050  -0.0096 0.32  
2570: 70  6 65  0   69  6 64  0             391449.9348   0.1067  0.050  -0.0095 0.15  
2571: 70  6 65  0   69  5 64  0             391449.9348   0.1067  0.050  -0.0095 0.08  
2572: 70  5 65  0   69  6 64  0             391449.9348   0.1067  0.050  -0.0095 0.08  
2573: 70  5 65  0   69  5 64  0             391449.9348   0.1067  0.050  -0.0095 0.15  
2574: 75  1 75  0   74  1 74  0             391449.9348  -0.1131  0.050  -0.0095 0.17  
2575: 75  1 75  0   74  0 74  0             391449.9348  -0.1131  0.050  -0.0095 0.09  
2576: 75  0 75  0   74  1 74  0             391449.9348  -0.1131  0.050  -0.0095 0.09  
2577: 75  0 75  0   74  0 74  0             391449.9348  -0.1131  0.050  -0.0095 0.17  
2578: 54 22 33  0   53 22 32  0             391456.8439   0.0208  0.050   0.0208 0.33  
2579: 54 22 33  0   53 21 32  0             391456.8439   0.0208  0.050   0.0208 0.17  
2580: 54 21 33  0   53 22 32  0             391456.8439   0.0208  0.050   0.0208 0.17  
2581: 54 21 33  0   53 21 32  0             391456.8439   0.0208  0.050   0.0208 0.33  
2582: 53 23 31  0   52 23 30  0             391471.6911   0.0617  0.050   0.0617 0.33  
2583: 53 23 31  0   52 22 30  0             391471.6911   0.0617  0.050   0.0617 0.17  
2584: 53 22 31  0   52 23 30  0             391471.6911   0.0617  0.050   0.0617 0.17  
2585: 53 22 31  0   52 22 30  0             391471.6911   0.0617  0.050   0.0617 0.33  
2586: 52 24 29  0   51 24 28  0             391493.0195  -0.0123  0.050  -0.0123 0.33  
2587: 52 24 29  0   51 23 28  0             391493.0195  -0.0123  0.050  -0.0123 0.17  
2588: 52 23 29  0   51 24 28  0             391493.0195  -0.0123  0.050  -0.0123 0.17  
2589: 52 23 29  0   51 23 28  0             391493.0195  -0.0123  0.050  -0.0123 0.33  
2590: 51 25 27  0   50 24 26  0             391523.8240  -0.0688  0.050  -0.0689 0.16  
2591: 51 25 27  0   50 25 26  0             391523.8240  -0.0688  0.050  -0.0689 0.34  
2592: 51 24 27  0   50 25 26  0             391523.8240  -0.0688  0.050  -0.0689 0.16  
2593: 51 24 27  0   50 24 26  0             391523.8240  -0.0688  0.050  -0.0689 0.34  
2594: 50 26 25  0   49 26 24  0             391568.7804   0.0963  0.050   0.0964 0.34  
2595: 50 26 25  0   49 25 24  0             391568.7804   0.0963  0.050   0.0964 0.16  
2596: 50 25 25  0   49 26 24  0             391568.7804   0.0963  0.050   0.0964 0.16  
2597: 50 25 25  0   49 25 24  0             391568.7804   0.0963  0.050   0.0964 0.34  
2598: 48 28 21  0   47 27 20  0             391734.2699   0.0539  0.050   0.0539 0.16  
2599: 48 28 21  0   47 28 20  0             391734.2699   0.0539  0.050   0.0539 0.34  
2600: 48 27 21  0   47 28 20  0             391734.2699   0.0539  0.050   0.0539 0.16  
2601: 48 27 21  0   47 27 20  0             391734.2699   0.0539  0.050   0.0539 0.34  
2602: 37 36  1  0   36 35  2  0             391798.4763   0.0141  0.050   0.0161 0.50  
2603: 37 36  2  0   36 35  1  0             391798.4763   0.0179  0.050   0.0161 0.50  
2604: 47 29 19  0   46 29 18  0             391889.6144  -0.0533  0.050  -0.0533 0.35  
2605: 47 28 19  0   46 29 18  0             391889.6144  -0.0533  0.050  -0.0533 0.15  
2606: 47 29 19  0   46 28 18  0             391889.6144  -0.0533  0.050  -0.0533 0.15  
2607: 47 28 19  0   46 28 18  0             391889.6144  -0.0533  0.050  -0.0533 0.35  
2608: 46 29 17  0   45 30 16  0             392144.6549  -0.0572  0.050  -0.0640 0.15  
2609: 46 30 17  0   45 30 16  0             392144.6549  -0.0585  0.050  -0.0640 0.35  
2610: 46 29 17  0   45 29 16  0             392144.6549  -0.0694  0.050  -0.0640 0.35  
2611: 46 30 17  0   45 29 16  0             392144.6549  -0.0707  0.050  -0.0640 0.15  
2612: 45 31 15  0   44 31 14  0             392594.6668   0.0993  0.050               
2613: 44 31 13  0   43 31 12  0             393550.5262  -0.0540  0.050               
2614: 62 15 48  0   61 15 47  0             396613.4509   0.0329  0.050   0.0329 0.33  
2615: 62 15 48  0   61 14 47  0             396613.4509   0.0329  0.050   0.0329 0.17  
2616: 62 14 48  0   61 15 47  0             396613.4509   0.0329  0.050   0.0329 0.17  
2617: 62 14 48  0   61 14 47  0             396613.4509   0.0329  0.050   0.0329 0.33  
2618: 63 14 50  0   62 14 49  0             396614.9842  -0.0354  0.050  -0.0355 0.33  
2619: 63 14 50  0   62 13 49  0             396614.9842  -0.0354  0.050  -0.0355 0.17  
2620: 63 13 50  0   62 14 49  0             396614.9842  -0.0354  0.050  -0.0355 0.17  
2621: 63 13 50  0   62 13 49  0             396614.9842  -0.0354  0.050  -0.0355 0.33  
2622: 64 13 52  0   63 13 51  0             396616.9755   0.0174  0.050   0.0174 0.33  
2623: 64 13 52  0   63 12 51  0             396616.9755   0.0174  0.050   0.0174 0.17  
2624: 64 12 52  0   63 13 51  0             396616.9755   0.0174  0.050   0.0174 0.17  
2625: 64 12 52  0   63 12 51  0             396616.9755   0.0174  0.050   0.0174 0.33  
2626: 57 20 38  0   56 19 37  0             396617.8848   0.0294  0.050   0.0294 0.17  
2627: 57 20 38  0   56 20 37  0             396617.8848   0.0294  0.050   0.0294 0.33  
2628: 57 19 38  0   56 20 37  0             396617.8848   0.0294  0.050   0.0294 0.17  
2629: 57 19 38  0   56 19 37  0             396617.8848   0.0294  0.050   0.0294 0.33  
2630: 65 12 54  0   64 12 53  0             396619.1657   0.0672  0.050   0.0672 0.32  
2631: 65 12 54  0   64 11 53  0             396619.1657   0.0672  0.050   0.0672 0.18  
2632: 65 11 54  0   64 12 53  0             396619.1657   0.0672  0.050   0.0672 0.18  
2633: 65 11 54  0   64 11 53  0             396619.1657   0.0672  0.050   0.0672 0.32  
2634: 66 11 56  0   65 11 55  0             396621.2765  -0.0507  0.050  -0.0507 0.32  
2635: 66 11 56  0   65 10 55  0             396621.2765  -0.0507  0.050  -0.0507 0.18  
2636: 66 10 56  0   65 11 55  0             396621.2765  -0.0507  0.050  -0.0507 0.18  
2637: 66 10 56  0   65 10 55  0             396621.2765  -0.0507  0.050  -0.0507 0.32  
2638: 67 10 58  0   66 10 57  0             396623.6428   0.0966  0.050   0.0232 0.17  
2639: 67 10 58  0   66  9 57  0             396623.6428   0.0966  0.050   0.0232 0.09  
2640: 67  9 58  0   66 10 57  0             396623.6428   0.0966  0.050   0.0232 0.09  
2641: 67  9 58  0   66  9 57  0             396623.6428   0.0966  0.050   0.0232 0.17  
2642: 56 21 36  0   55 20 35  0             396623.6428  -0.0623  0.050   0.0232 0.08  
2643: 56 21 36  0   55 21 35  0             396623.6428  -0.0623  0.050   0.0232 0.15  
2644: 56 20 36  0   55 21 35  0             396623.6428  -0.0623  0.050   0.0232 0.08  
2645: 56 20 36  0   55 20 35  0             396623.6428  -0.0623  0.050   0.0232 0.15  
2646: 68  9 60  0   67  9 59  0             396625.6278  -0.0413  0.050  -0.0413 0.32  
2647: 68  9 60  0   67  8 59  0             396625.6278  -0.0413  0.050  -0.0413 0.18  
2648: 68  8 60  0   67  9 59  0             396625.6278  -0.0413  0.050  -0.0413 0.18  
2649: 68  8 60  0   67  8 59  0             396625.6278  -0.0413  0.050  -0.0413 0.32  
2650: 69  8 62  0   68  8 61  0             396627.5757  -0.0432  0.050  -0.0433 0.32  
2651: 69  8 62  0   68  7 61  0             396627.5757  -0.0432  0.050  -0.0433 0.18  
2652: 69  7 62  0   68  8 61  0             396627.5757  -0.0432  0.050  -0.0433 0.18  
2653: 69  7 62  0   68  7 61  0             396627.5757  -0.0432  0.050  -0.0433 0.32  
2654: 70  7 64  0   69  7 63  0             396629.3189  -0.0064  0.050  -0.0065 0.32  
2655: 70  7 64  0   69  6 63  0             396629.3189  -0.0064  0.050  -0.0065 0.18  
2656: 70  6 64  0   69  7 63  0             396629.3189  -0.0064  0.050  -0.0065 0.18  
2657: 70  6 64  0   69  6 63  0             396629.3189  -0.0064  0.050  -0.0065 0.32  
2658: 54 23 32  0   53 23 31  0             396645.8514   0.0005  0.050   0.0005 0.33  
2659: 54 23 32  0   53 22 31  0             396645.8514   0.0005  0.050   0.0005 0.17  
2660: 54 22 32  0   53 23 31  0             396645.8514   0.0005  0.050   0.0005 0.17  
2661: 54 22 32  0   53 22 31  0             396645.8514   0.0005  0.050   0.0005 0.33  
2662: 53 24 30  0   52 24 29  0             396664.9692   0.0390  0.050   0.0390 0.33  
2663: 53 24 30  0   52 23 29  0             396664.9692   0.0390  0.050   0.0390 0.17  
2664: 53 23 30  0   52 24 29  0             396664.9692   0.0390  0.050   0.0390 0.17  
2665: 53 23 30  0   52 23 29  0             396664.9692   0.0390  0.050   0.0390 0.33  
2666: 52 25 28  0   51 25 27  0             396692.3831   0.0341  0.050   0.0342 0.34  
2667: 52 25 28  0   51 24 27  0             396692.3831   0.0341  0.050   0.0342 0.16  
2668: 52 24 28  0   51 25 27  0             396692.3831   0.0341  0.050   0.0342 0.16  
2669: 52 24 28  0   51 24 27  0             396692.3831   0.0341  0.050   0.0342 0.34  
2670: 51 26 26  0   50 26 25  0             396731.8910   0.0155  0.050   0.0156 0.34  
2671: 51 26 26  0   50 25 25  0             396731.8910   0.0155  0.050   0.0156 0.16  
2672: 51 25 26  0   50 26 25  0             396731.8910   0.0155  0.050   0.0156 0.16  
2673: 51 25 26  0   50 25 25  0             396731.8910   0.0155  0.050   0.0156 0.34  
2674: 50 27 24  0   49 27 23  0             396789.5500   0.0379  0.050   0.0380 0.34  
2675: 50 27 24  0   49 26 23  0             396789.5500   0.0379  0.050   0.0380 0.16  
2676: 50 26 24  0   49 27 23  0             396789.5500   0.0379  0.050   0.0380 0.16  
2677: 50 26 24  0   49 26 23  0             396789.5500   0.0379  0.050   0.0380 0.34  
2678: 49 28 22  0   48 28 21  0             396875.1847  -0.0517  0.050  -0.0517 0.34  
2679: 49 28 22  0   48 27 21  0             396875.1847  -0.0517  0.050  -0.0517 0.16  
2680: 49 27 22  0   48 28 21  0             396875.1847  -0.0517  0.050  -0.0517 0.16  
2681: 49 27 22  0   48 27 21  0             396875.1847  -0.0517  0.050  -0.0517 0.34  
2682: 48 29 20  0   47 28 19  0             397006.5916   0.0530  0.050   0.0530 0.15  
2683: 48 29 20  0   47 29 19  0             397006.5916   0.0530  0.050   0.0530 0.35  
2684: 48 28 20  0   47 29 19  0             397006.5916   0.0530  0.050   0.0530 0.15  
2685: 48 28 20  0   47 28 19  0             397006.5916   0.0530  0.050   0.0530 0.35  
2686: 47 29 18  0   46 30 17  0             397216.2316  -0.0293  0.050  -0.0300 0.15  
2687: 47 30 18  0   46 30 17  0             397216.2316  -0.0294  0.050  -0.0300 0.35  
2688: 47 29 18  0   46 29 17  0             397216.2316  -0.0306  0.050  -0.0300 0.35  
2689: 47 30 18  0   46 29 17  0             397216.2316  -0.0307  0.050  -0.0300 0.15  
2690: 46 30 16  0   45 31 15  0             397572.3068   0.1174  0.050   0.0004 0.14  
2691: 46 31 16  0   45 31 15  0             397572.3068   0.0927  0.050   0.0004 0.36  
2692: 46 30 16  0   45 30 15  0             397572.3068  -0.0919  0.050   0.0004 0.36  
2693: 46 31 16  0   45 30 15  0             397572.3068  -0.1166  0.050   0.0004 0.14  
2694: 43 34 10  0   42 34  9  0             398038.7887   0.0382  0.050               
2695: 45 32 14  0   44 32 13  0             398229.2645  -0.0291  0.050               
2696: 38 36  3  0   37 35  2  0             400676.1987   0.0450  0.050  -0.0015 0.50  
2697: 38 36  2  0   37 35  3  0             400676.1987  -0.0481  0.050  -0.0015 0.50  
2698: 64 14 51  0   63 14 50  0             401795.0209   0.0661  0.050   0.0661 0.33  
2699: 64 14 51  0   63 13 50  0             401795.0209   0.0661  0.050   0.0661 0.17  
2700: 64 13 51  0   63 14 50  0             401795.0209   0.0661  0.050   0.0661 0.17  
2701: 64 13 51  0   63 13 50  0             401795.0209   0.0661  0.050   0.0661 0.33  
2702: 58 20 39  0   57 20 38  0             401795.6968   0.0258  0.050   0.0258 0.33  
2703: 58 20 39  0   57 19 38  0             401795.6968   0.0258  0.050   0.0258 0.17  
2704: 58 19 39  0   57 20 38  0             401795.6968   0.0258  0.050   0.0258 0.17  
2705: 58 19 39  0   57 19 38  0             401795.6968   0.0258  0.050   0.0258 0.33  
2706: 65 13 53  0   64 13 52  0             401797.0772   0.0180  0.050   0.0181 0.33  
2707: 65 13 53  0   64 12 52  0             401797.0772   0.0180  0.050   0.0181 0.17  
2708: 65 12 53  0   64 13 52  0             401797.0772   0.0180  0.050   0.0181 0.17  
2709: 65 12 53  0   64 12 52  0             401797.0772   0.0180  0.050   0.0181 0.33  
2710: 66 12 55  0   65 11 54  0             401799.2897  -0.0509  0.050  -0.0510 0.17  
2711: 66 12 55  0   65 12 54  0             401799.2897  -0.0509  0.050  -0.0510 0.33  
2712: 66 11 55  0   65 12 54  0             401799.2897  -0.0509  0.050  -0.0510 0.17  
2713: 66 11 55  0   65 11 54  0             401799.2897  -0.0509  0.050  -0.0510 0.33  
2714: 57 21 37  0   56 21 36  0             401800.7809   0.0329  0.050   0.0329 0.33  
2715: 57 21 37  0   56 20 36  0             401800.7809   0.0329  0.050   0.0329 0.17  
2716: 57 20 37  0   56 21 36  0             401800.7809   0.0329  0.050   0.0329 0.17  
2717: 57 20 37  0   56 20 36  0             401800.7809   0.0329  0.050   0.0329 0.33  
2718: 67 11 57  0   66 11 56  0             401801.6360  -0.0540  0.050  -0.0541 0.32  
2719: 67 11 57  0   66 10 56  0             401801.6360  -0.0540  0.050  -0.0541 0.18  
2720: 67 10 57  0   66 11 56  0             401801.6360  -0.0540  0.050  -0.0541 0.18  
2721: 67 10 57  0   66 10 56  0             401801.6360  -0.0540  0.050  -0.0541 0.32  
2722: 68 10 59  0   67 10 58  0             401803.9705  -0.0421  0.050  -0.0421 0.32  
2723: 68 10 59  0   67  9 58  0             401803.9705  -0.0421  0.050  -0.0421 0.18  
2724: 68  9 59  0   67 10 58  0             401803.9705  -0.0421  0.050  -0.0421 0.18  
2725: 68  9 59  0   67  9 58  0             401803.9705  -0.0421  0.050  -0.0421 0.32  
2726: 69  9 61  0   68  8 60  0             401806.2194  -0.0050  0.050  -0.0051 0.18  
2727: 69  9 61  0   68  9 60  0             401806.2194  -0.0050  0.050  -0.0051 0.32  
2728: 69  8 61  0   68  9 60  0             401806.2194  -0.0050  0.050  -0.0051 0.18  
2729: 69  8 61  0   68  8 60  0             401806.2194  -0.0050  0.050  -0.0051 0.32  
2730: 76  2 75  0   75  2 74  0             401813.1625   0.2363  0.050   0.0211 0.11  
2731: 76  2 75  0   75  1 74  0             401813.1625   0.2363  0.050   0.0211 0.06  
2732: 76  1 75  0   75  2 74  0             401813.1625   0.2363  0.050   0.0211 0.06  
2733: 76  1 75  0   75  1 74  0             401813.1625   0.2363  0.050   0.0211 0.11  
2734: 74  4 71  0   73  3 70  0             401813.1625  -0.0171  0.050   0.0211 0.06  
2735: 74  4 71  0   73  4 70  0             401813.1625  -0.0171  0.050   0.0211 0.11  
2736: 74  3 71  0   73  4 70  0             401813.1625  -0.0171  0.050   0.0211 0.06  
2737: 74  3 71  0   73  3 70  0             401813.1625  -0.0171  0.050   0.0211 0.11  
2738: 75  3 73  0   74  3 72  0             401813.1625  -0.1621  0.050   0.0211 0.11  
2739: 75  3 73  0   74  2 72  0             401813.1625  -0.1621  0.050   0.0211 0.06  
2740: 75  2 73  0   74  3 72  0             401813.1625  -0.1621  0.050   0.0211 0.06  
2741: 75  2 73  0   74  2 72  0             401813.1625  -0.1621  0.050   0.0211 0.11  
2742: 55 23 33  0   54 23 32  0             401820.4342   0.0312  0.050   0.0312 0.33  
2743: 55 23 33  0   54 22 32  0             401820.4342   0.0312  0.050   0.0312 0.17  
2744: 55 22 33  0   54 23 32  0             401820.4342   0.0312  0.050   0.0312 0.17  
2745: 55 22 33  0   54 22 32  0             401820.4342   0.0312  0.050   0.0312 0.33  
2746: 54 24 31  0   53 24 30  0             401837.4441   0.0163  0.050   0.0163 0.33  
2747: 54 24 31  0   53 23 30  0             401837.4441   0.0163  0.050   0.0163 0.17  
2748: 54 23 31  0   53 24 30  0             401837.4441   0.0163  0.050   0.0163 0.17  
2749: 54 23 31  0   53 23 30  0             401837.4441   0.0163  0.050   0.0163 0.33  
2750: 53 25 29  0   52 25 28  0             401861.9143   0.0672  0.050   0.0673 0.34  
2751: 53 25 29  0   52 24 28  0             401861.9143   0.0672  0.050   0.0673 0.16  
2752: 53 24 29  0   52 25 28  0             401861.9143   0.0672  0.050   0.0673 0.16  
2753: 53 24 29  0   52 24 28  0             401861.9143   0.0672  0.050   0.0673 0.34  
2754: 52 26 27  0   51 26 26  0             401896.8546  -0.0065  0.050  -0.0066 0.34  
2755: 52 26 27  0   51 25 26  0             401896.8546  -0.0065  0.050  -0.0066 0.16  
2756: 52 25 27  0   51 26 26  0             401896.8546  -0.0065  0.050  -0.0066 0.16  
2757: 52 25 27  0   51 25 26  0             401896.8546  -0.0065  0.050  -0.0066 0.34  
2758: 50 28 23  0   49 28 22  0             402021.8508   0.0148  0.050   0.0149 0.34  
2759: 50 28 23  0   49 27 22  0             402021.8508   0.0148  0.050   0.0149 0.16  
2760: 50 27 23  0   49 28 22  0             402021.8508   0.0148  0.050   0.0149 0.16  
2761: 50 27 23  0   49 27 22  0             402021.8508   0.0148  0.050   0.0149 0.34  
2762: 49 29 21  0   48 29 20  0             402133.8941   0.0605  0.050   0.0605 0.34  
2763: 49 29 21  0   48 28 20  0             402133.8941   0.0605  0.050   0.0605 0.16  
2764: 49 28 21  0   48 29 20  0             402133.8941   0.0605  0.050   0.0605 0.16  
2765: 49 28 21  0   48 28 20  0             402133.8941   0.0605  0.050   0.0605 0.34  
2766: 48 29 19  0   47 30 18  0             402308.6867   0.0272  0.050   0.0272 0.15  
2767: 48 30 19  0   47 30 18  0             402308.6867   0.0272  0.050   0.0272 0.35  
2768: 48 30 19  0   47 29 18  0             402308.6867   0.0271  0.050   0.0272 0.15  
2769: 48 29 19  0   47 29 18  0             402308.6867   0.0271  0.050   0.0272 0.35  
2770: 38 37  1  0   37 36  2  0             402448.5508   0.0254  0.050   0.0265 0.50  
2771: 38 37  2  0   37 36  1  0             402448.5508   0.0275  0.050   0.0265 0.50  
2772: 47 31 17  0   46 31 16  0             402595.9245   0.0566  0.050   0.0456 0.36  
2773: 47 30 17  0   46 31 16  0             402595.9245   0.0593  0.050   0.0456 0.14  
2774: 47 30 17  0   46 30 16  0             402595.9245   0.0345  0.050   0.0456 0.36  
2775: 47 31 17  0   46 30 16  0             402595.9245   0.0318  0.050   0.0456 0.14  
2776: 46 32 15  0   45 32 14  0             403104.2610  -0.0269  0.050               
2777: 46 31 15  0   45 31 14  0             403106.8929  -0.0063  0.050               
2778: 38 38  1  0   37 37  0  0             404212.3848   0.0158  0.050   0.0158 0.50  
2779: 38 38  0  0   37 37  1  0             404212.3848   0.0157  0.050   0.0158 0.50  
2780: 61 18 44  0   60 17 43  0             406970.1200   0.0378  0.050  -0.0352 0.09  
2781: 61 17 44  0   60 18 43  0             406970.1200   0.0378  0.050  -0.0352 0.09  
2782: 61 17 44  0   60 17 43  0             406970.1200   0.0378  0.050  -0.0352 0.16  
2783: 61 18 44  0   60 18 43  0             406970.1200   0.0378  0.050  -0.0352 0.16  
2784: 62 17 46  0   61 17 45  0             406970.1200  -0.1075  0.050  -0.0352 0.16  
2785: 62 17 46  0   61 16 45  0             406970.1200  -0.1075  0.050  -0.0352 0.09  
2786: 62 16 46  0   61 17 45  0             406970.1200  -0.1075  0.050  -0.0352 0.09  
2787: 62 16 46  0   61 16 45  0             406970.1200  -0.1075  0.050  -0.0352 0.16  
2788: 60 19 42  0   59 19 41  0             406971.1073   0.0691  0.050  -0.0101 0.16  
2789: 60 19 42  0   59 18 41  0             406971.1073   0.0691  0.050  -0.0101 0.08  
2790: 60 18 42  0   59 19 41  0             406971.1073   0.0691  0.050  -0.0101 0.08  
2791: 60 18 42  0   59 18 41  0             406971.1073   0.0691  0.050  -0.0101 0.16  
2792: 63 16 48  0   62 15 47  0             406971.1073  -0.0869  0.050  -0.0101 0.09  
2793: 63 15 48  0   62 16 47  0             406971.1073  -0.0869  0.050  -0.0101 0.09  
2794: 63 15 48  0   62 15 47  0             406971.1073  -0.0869  0.050  -0.0101 0.17  
2795: 63 16 48  0   62 16 47  0             406971.1073  -0.0869  0.050  -0.0101 0.17  
2796: 58 21 38  0   57 21 37  0             406977.7288  -0.0934  0.050  -0.0934 0.33  
2797: 58 21 38  0   57 20 37  0             406977.7288  -0.0934  0.050  -0.0934 0.17  
2798: 58 20 38  0   57 21 37  0             406977.7288  -0.0934  0.050  -0.0934 0.17  
2799: 58 20 38  0   57 20 37  0             406977.7288  -0.0934  0.050  -0.0934 0.33  
2800: 67 12 56  0   66 11 55  0             406979.4814   0.0431  0.050   0.0432 0.17  
2801: 67 12 56  0   66 12 55  0             406979.4814   0.0431  0.050   0.0432 0.33  
2802: 67 11 56  0   66 12 55  0             406979.4814   0.0431  0.050   0.0432 0.17  
2803: 67 11 56  0   66 11 55  0             406979.4814   0.0431  0.050   0.0432 0.33  
2804: 68 11 58  0   67 11 57  0             406981.8673  -0.0393  0.050  -0.0394 0.32  
2805: 68 11 58  0   67 10 57  0             406981.8673  -0.0393  0.050  -0.0394 0.18  
2806: 68 10 58  0   67 11 57  0             406981.8673  -0.0393  0.050  -0.0394 0.18  
2807: 68 10 58  0   67 10 57  0             406981.8673  -0.0393  0.050  -0.0394 0.32  
2808: 70  9 62  0   69  8 61  0             406986.6887   0.0572  0.050   0.0572 0.18  
2809: 70  9 62  0   69  9 61  0             406986.6887   0.0572  0.050   0.0572 0.32  
2810: 70  8 62  0   69  9 61  0             406986.6887   0.0572  0.050   0.0572 0.18  
2811: 70  8 62  0   69  8 61  0             406986.6887   0.0572  0.050   0.0572 0.32  
2812: 71  8 64  0   70  8 63  0             406988.8002   0.0679  0.050   0.0679 0.32  
2813: 71  8 64  0   70  7 63  0             406988.8002   0.0679  0.050   0.0679 0.18  
2814: 71  7 64  0   70  8 63  0             406988.8002   0.0679  0.050   0.0679 0.18  
2815: 71  7 64  0   70  7 63  0             406988.8002   0.0679  0.050   0.0679 0.32  
2816: 72  7 66  0   71  7 65  0             406990.5746   0.0083  0.050   0.0083 0.32  
2817: 72  7 66  0   71  6 65  0             406990.5746   0.0083  0.050   0.0083 0.18  
2818: 72  6 66  0   71  7 65  0             406990.5746   0.0083  0.050   0.0083 0.18  
2819: 72  6 66  0   71  6 65  0             406990.5746   0.0083  0.050   0.0083 0.32  
2820: 77  2 76  0   76  2 75  0             406993.8581   0.2192  0.050   0.0211 0.11  
2821: 77  2 76  0   76  1 75  0             406993.8581   0.2192  0.050   0.0211 0.06  
2822: 77  1 76  0   76  2 75  0             406993.8581   0.2192  0.050   0.0211 0.06  
2823: 77  1 76  0   76  1 75  0             406993.8581   0.2192  0.050   0.0211 0.11  
2824: 75  4 72  0   74  4 71  0             406993.8581   0.0040  0.050   0.0211 0.11  
2825: 75  4 72  0   74  3 71  0             406993.8581   0.0040  0.050   0.0211 0.06  
2826: 75  3 72  0   74  4 71  0             406993.8581   0.0040  0.050   0.0211 0.06  
2827: 75  3 72  0   74  3 71  0             406993.8581   0.0040  0.050   0.0211 0.11  
2828: 76  3 74  0   75  3 73  0             406993.8581  -0.1647  0.050   0.0211 0.11  
2829: 76  3 74  0   75  2 73  0             406993.8581  -0.1647  0.050   0.0211 0.06  
2830: 76  2 74  0   75  3 73  0             406993.8581  -0.1647  0.050   0.0211 0.06  
2831: 76  2 74  0   75  2 73  0             406993.8581  -0.1647  0.050   0.0211 0.11  
2832: 56 23 34  0   55 23 33  0             406995.1910  -0.0302  0.050  -0.0302 0.33  
2833: 56 23 34  0   55 22 33  0             406995.1910  -0.0302  0.050  -0.0302 0.17  
2834: 56 22 34  0   55 23 33  0             406995.1910  -0.0302  0.050  -0.0302 0.17  
2835: 56 22 34  0   55 22 33  0             406995.1910  -0.0302  0.050  -0.0302 0.33  
2836: 55 24 32  0   54 23 31  0             407010.5167   0.0983  0.050   0.0983 0.17  
2837: 55 24 32  0   54 24 31  0             407010.5167   0.0983  0.050   0.0983 0.33  
2838: 55 23 32  0   54 24 31  0             407010.5167   0.0983  0.050   0.0983 0.17  
2839: 55 23 32  0   54 23 31  0             407010.5167   0.0983  0.050   0.0983 0.33  
2840: 54 25 30  0   53 25 29  0             407032.2514   0.0450  0.050   0.0451 0.33  
2841: 54 25 30  0   53 24 29  0             407032.2514   0.0450  0.050   0.0451 0.17  
2842: 54 24 30  0   53 25 29  0             407032.2514   0.0450  0.050   0.0451 0.17  
2843: 54 24 30  0   53 24 29  0             407032.2514   0.0450  0.050   0.0451 0.33  
2844: 53 26 28  0   52 26 27  0             407063.3930   0.0700  0.050   0.0700 0.34  
2845: 53 26 28  0   52 25 27  0             407063.3930   0.0700  0.050   0.0700 0.16  
2846: 53 25 28  0   52 26 27  0             407063.3930   0.0700  0.050   0.0700 0.16  
2847: 53 25 28  0   52 25 27  0             407063.3930   0.0700  0.050   0.0700 0.34  
2848: 52 27 26  0   51 27 25  0             407107.9943   0.0146  0.050   0.0147 0.34  
2849: 52 27 26  0   51 26 25  0             407107.9943   0.0146  0.050   0.0147 0.16  
2850: 52 26 26  0   51 27 25  0             407107.9943   0.0146  0.050   0.0147 0.16  
2851: 52 26 26  0   51 26 25  0             407107.9943   0.0146  0.050   0.0147 0.34  
2852: 51 28 24  0   50 28 23  0             407172.9191   0.0278  0.050   0.0279 0.34  
2853: 51 28 24  0   50 27 23  0             407172.9191   0.0278  0.050   0.0279 0.16  
2854: 51 27 24  0   50 28 23  0             407172.9191   0.0278  0.050   0.0279 0.16  
2855: 51 27 24  0   50 27 23  0             407172.9191   0.0278  0.050   0.0279 0.34  
2856: 50 29 22  0   49 28 21  0             407269.2462   0.0054  0.050   0.0055 0.16  
2857: 50 28 22  0   49 29 21  0             407269.2462   0.0054  0.050   0.0055 0.16  
2858: 50 28 22  0   49 28 21  0             407269.2462   0.0054  0.050   0.0055 0.34  
2859: 50 29 22  0   49 29 21  0             407269.2462   0.0054  0.050   0.0055 0.34  
2860: 49 30 20  0   48 30 19  0             407416.7394   0.0528  0.050   0.0529 0.35  
2861: 49 30 20  0   48 29 19  0             407416.7394   0.0528  0.050   0.0529 0.15  
2862: 49 29 20  0   48 30 19  0             407416.7394   0.0528  0.050   0.0529 0.15  
2863: 49 29 20  0   48 29 19  0             407416.7394   0.0528  0.050   0.0529 0.35  
2864: 48 31 18  0   47 31 17  0             407652.4057   0.0842  0.050   0.0830 0.35  
2865: 48 30 18  0   47 30 17  0             407652.4057   0.0818  0.050   0.0830 0.35  
2866: 48 31 18  0   47 30 17  0             407652.4057   0.0815  0.050   0.0830 0.15  
2867: 48 30 18  0   47 31 17  0             407652.4057   0.0845  0.050   0.0830 0.15  
2868: 43 33 10  0   42 33  9  0             407724.1968  -0.0358  0.050               
2869: 39 35  4  0   38 34  5  0             407726.3228   0.0839  0.050               
2870: 47 31 16  0   46 31 15  0             408053.6438  -0.0510  0.050  -0.0647 0.72  
2871: 47 32 16  0   46 31 15  0             408053.6438  -0.1002  0.050  -0.0647 0.28  
2872: 46 33 14  0   45 33 13  0             408794.8154  -0.0431  0.050               
2873: 45 33 12  0   44 33 11  0             411199.7422  -0.0010  0.050               
2874: 39 37  3  0   38 36  2  0             411326.2819   0.1034  0.050   0.0770 0.50  
2875: 39 37  2  0   38 36  3  0             411326.2819   0.0505  0.050   0.0770 0.50  
2876: 63 17 47  0   62 16 46  0             412149.1578  -0.0525  0.050  -0.0936 0.09  
2877: 63 17 47  0   62 17 46  0             412149.1578  -0.0525  0.050  -0.0936 0.17  
2878: 63 16 47  0   62 17 46  0             412149.1578  -0.0525  0.050  -0.0936 0.09  
2879: 63 16 47  0   62 16 46  0             412149.1578  -0.0525  0.050  -0.0936 0.17  
2880: 61 19 43  0   60 19 42  0             412149.1578  -0.1355  0.050  -0.0936 0.16  
2881: 61 19 43  0   60 18 42  0             412149.1578  -0.1355  0.050  -0.0936 0.08  
2882: 61 18 43  0   60 19 42  0             412149.1578  -0.1355  0.050  -0.0936 0.08  
2883: 61 18 43  0   60 18 42  0             412149.1578  -0.1355  0.050  -0.0936 0.16  
2884: 64 16 49  0   63 15 48  0             412150.4398  -0.0031  0.050  -0.0031 0.26  
2885: 64 16 49  0   63 16 48  0             412150.4398  -0.0031  0.050  -0.0031 0.48  
2886: 64 15 49  0   63 16 48  0             412150.4398  -0.0031  0.050  -0.0031 0.26  
2887: 60 20 41  0   59 20 40  0             412151.2595   0.0568  0.050   0.0568 0.33  
2888: 60 20 41  0   59 19 40  0             412151.2595   0.0568  0.050   0.0568 0.17  
2889: 60 19 41  0   59 20 40  0             412151.2595   0.0568  0.050   0.0568 0.17  
2890: 60 19 41  0   59 19 40  0             412151.2595   0.0568  0.050   0.0568 0.33  
2891: 65 15 51  0   64 15 50  0             412152.2412   0.0098  0.050   0.0098 0.33  
2892: 65 15 51  0   64 14 50  0             412152.2412   0.0098  0.050   0.0098 0.17  
2893: 65 14 51  0   64 15 50  0             412152.2412   0.0098  0.050   0.0098 0.17  
2894: 65 14 51  0   64 14 50  0             412152.2412   0.0098  0.050   0.0098 0.33  
2895: 59 21 39  0   58 21 38  0             412154.8196  -0.0863  0.050  -0.0864 0.33  
2896: 59 21 39  0   58 20 38  0             412154.8196  -0.0863  0.050  -0.0864 0.17  
2897: 59 20 39  0   58 21 38  0             412154.8196  -0.0863  0.050  -0.0864 0.17  
2898: 59 20 39  0   58 20 38  0             412154.8196  -0.0863  0.050  -0.0864 0.33  
2899: 67 13 55  0   66 13 54  0             412156.8051  -0.0277  0.050  -0.0278 0.33  
2900: 67 12 55  0   66 13 54  0             412156.8051  -0.0277  0.050  -0.0278 0.17  
2901: 67 12 55  0   66 12 54  0             412156.8051  -0.0277  0.050  -0.0278 0.33  
2902: 67 13 55  0   66 12 54  0             412156.8051  -0.0277  0.050  -0.0278 0.17  
2903: 68 12 57  0   67 12 56  0             412159.3103  -0.0787  0.050  -0.0787 0.32  
2904: 68 12 57  0   67 11 56  0             412159.3103  -0.0787  0.050  -0.0787 0.18  
2905: 68 11 57  0   67 12 56  0             412159.3103  -0.0787  0.050  -0.0787 0.18  
2906: 68 11 57  0   67 11 56  0             412159.3103  -0.0787  0.050  -0.0787 0.32  
2907: 58 22 37  0   57 21 36  0             412160.9704  -0.0182  0.050  -0.0182 0.17  
2908: 58 22 37  0   57 22 36  0             412160.9704  -0.0182  0.050  -0.0182 0.33  
2909: 58 21 37  0   57 22 36  0             412160.9704  -0.0182  0.050  -0.0182 0.17  
2910: 58 21 37  0   57 21 36  0             412160.9704  -0.0182  0.050  -0.0182 0.33  
2911: 69 11 59  0   68 11 58  0             412161.9798   0.0050  0.050   0.0051 0.32  
2912: 69 11 59  0   68 10 58  0             412161.9798   0.0050  0.050   0.0051 0.18  
2913: 69 10 59  0   68 11 58  0             412161.9798   0.0050  0.050   0.0051 0.18  
2914: 69 10 59  0   68 10 58  0             412161.9798   0.0050  0.050   0.0051 0.32  
2915: 70 10 61  0   69  9 60  0             412164.5566   0.0555  0.050   0.0556 0.18  
2916: 70 10 61  0   69 10 60  0             412164.5566   0.0555  0.050   0.0556 0.32  
2917: 70  9 61  0   69 10 60  0             412164.5566   0.0555  0.050   0.0556 0.18  
2918: 70  9 61  0   69  9 60  0             412164.5566   0.0555  0.050   0.0556 0.32  
2919: 71  9 63  0   70  9 62  0             412166.9173   0.0291  0.050   0.0291 0.32  
2920: 71  9 63  0   70  8 62  0             412166.9173   0.0291  0.050   0.0291 0.18  
2921: 71  8 63  0   70  9 62  0             412166.9173   0.0291  0.050   0.0291 0.18  
2922: 71  8 63  0   70  8 62  0             412166.9173   0.0291  0.050   0.0291 0.32  
2923: 56 23 33  0   55 23 32  0             412183.7806  -0.0325  0.050  -0.0325 0.33  
2924: 56 24 33  0   55 24 32  0             412183.7806  -0.0325  0.050  -0.0325 0.33  
2925: 56 24 33  0   55 23 32  0             412183.7806  -0.0325  0.050  -0.0325 0.17  
2926: 56 23 33  0   55 24 32  0             412183.7806  -0.0325  0.050  -0.0325 0.17  
2927: 55 25 31  0   54 25 30  0             412203.2094  -0.0686  0.050  -0.0687 0.33  
2928: 55 25 31  0   54 24 30  0             412203.2094  -0.0686  0.050  -0.0687 0.17  
2929: 55 24 31  0   54 25 30  0             412203.2094  -0.0686  0.050  -0.0687 0.17  
2930: 55 24 31  0   54 24 30  0             412203.2094  -0.0686  0.050  -0.0687 0.33  
2931: 54 26 29  0   53 25 28  0             412231.0974   0.0932  0.050   0.0932 0.16  
2932: 54 26 29  0   53 26 28  0             412231.0974   0.0932  0.050   0.0932 0.34  
2933: 54 25 29  0   53 26 28  0             412231.0974   0.0932  0.050   0.0932 0.16  
2934: 54 25 29  0   53 25 28  0             412231.0974   0.0932  0.050   0.0932 0.34  
2935: 53 27 27  0   52 27 26  0             412270.5758   0.0141  0.050   0.0141 0.34  
2936: 53 27 27  0   52 26 26  0             412270.5758   0.0141  0.050   0.0141 0.16  
2937: 53 26 27  0   52 27 26  0             412270.5758   0.0141  0.050   0.0141 0.16  
2938: 53 26 27  0   52 26 26  0             412270.5758   0.0141  0.050   0.0141 0.34  
2939: 51 29 23  0   50 29 22  0             412411.0412  -0.0063  0.050  -0.0064 0.34  
2940: 51 29 23  0   50 28 22  0             412411.0412  -0.0063  0.050  -0.0064 0.16  
2941: 51 28 23  0   50 29 22  0             412411.0412  -0.0063  0.050  -0.0064 0.16  
2942: 51 28 23  0   50 28 22  0             412411.0412  -0.0063  0.050  -0.0064 0.34  
2943: 50 30 21  0   49 30 20  0             412536.5879  -0.0701  0.050  -0.0702 0.35  
2944: 50 30 21  0   49 29 20  0             412536.5879  -0.0701  0.050  -0.0702 0.15  
2945: 50 29 21  0   49 30 20  0             412536.5879  -0.0701  0.050  -0.0702 0.15  
2946: 50 29 21  0   49 29 20  0             412536.5879  -0.0701  0.050  -0.0702 0.35  
2947: 49 31 19  0   48 31 18  0             412732.7431   0.0242  0.050   0.0241 0.35  
2948: 49 30 19  0   48 30 18  0             412732.7431   0.0239  0.050   0.0241 0.35  
2949: 49 31 19  0   48 30 18  0             412732.7431   0.0239  0.050   0.0241 0.15  
2950: 49 30 19  0   48 31 18  0             412732.7431   0.0242  0.050   0.0241 0.15  
2951: 48 31 17  0   47 32 16  0             413055.4214   0.0644  0.050   0.0371 0.14  
2952: 48 32 17  0   47 32 16  0             413055.4214   0.0588  0.050   0.0371 0.36  
2953: 48 31 17  0   47 31 16  0             413055.4214   0.0152  0.050   0.0371 0.36  
2954: 48 32 17  0   47 31 16  0             413055.4214   0.0096  0.050   0.0371 0.14  
2955: 39 38  1  0   38 37  2  0             413097.7151   0.0134  0.050   0.0140 0.50  
2956: 39 38  2  0   38 37  1  0             413097.7151   0.0145  0.050   0.0140 0.50  
2957: 39 39  0  0   38 38  1  0             414861.2834  -0.0003  0.050  -0.0004 0.50  
2958: 39 39  1  0   38 38  0  0             414861.2834  -0.0003  0.050  -0.0004 0.50  
2959: 63 18 46  0   62 17 45  0             417327.4015   0.1107  0.050   0.0257 0.09  
2960: 63 18 46  0   62 18 45  0             417327.4015   0.1107  0.050   0.0257 0.16  
2961: 63 17 46  0   62 18 45  0             417327.4015   0.1107  0.050   0.0257 0.09  
2962: 63 17 46  0   62 17 45  0             417327.4015   0.1107  0.050   0.0257 0.16  
2963: 62 19 44  0   61 19 43  0             417327.4015  -0.0597  0.050   0.0257 0.16  
2964: 62 19 44  0   61 18 43  0             417327.4015  -0.0597  0.050   0.0257 0.09  
2965: 62 18 44  0   61 19 43  0             417327.4015  -0.0597  0.050   0.0257 0.09  
2966: 62 18 44  0   61 18 43  0             417327.4015  -0.0597  0.050   0.0257 0.16  
2967: 65 16 50  0   64 16 49  0             417329.4962  -0.0631  0.050  -0.0631 0.33  
2968: 65 16 50  0   64 15 49  0             417329.4962  -0.0631  0.050  -0.0631 0.17  
2969: 65 15 50  0   64 16 49  0             417329.4962  -0.0631  0.050  -0.0631 0.17  
2970: 65 15 50  0   64 15 49  0             417329.4962  -0.0631  0.050  -0.0631 0.33  
2971: 66 15 52  0   65 15 51  0             417331.6950   0.1328  0.050  -0.0702 0.17  
2972: 66 15 52  0   65 14 51  0             417331.6950   0.1328  0.050  -0.0702 0.09  
2973: 66 14 52  0   65 15 51  0             417331.6950   0.1328  0.050  -0.0702 0.09  
2974: 66 14 52  0   65 14 51  0             417331.6950   0.1328  0.050  -0.0702 0.17  
2975: 60 21 40  0   59 21 39  0             417331.6950  -0.2846  0.050  -0.0702 0.16  
2976: 60 21 40  0   59 20 39  0             417331.6950  -0.2846  0.050  -0.0702 0.08  
2977: 60 20 40  0   59 21 39  0             417331.6950  -0.2846  0.050  -0.0702 0.08  
2978: 60 20 40  0   59 20 39  0             417331.6950  -0.2846  0.050  -0.0702 0.16  
2979: 67 14 54  0   66 14 53  0             417333.9565   0.0364  0.050   0.0364 0.33  
2980: 67 14 54  0   66 13 53  0             417333.9565   0.0364  0.050   0.0364 0.17  
2981: 67 13 54  0   66 14 53  0             417333.9565   0.0364  0.050   0.0364 0.17  
2982: 67 13 54  0   66 13 53  0             417333.9565   0.0364  0.050   0.0364 0.33  
2983: 68 13 56  0   67 12 55  0             417336.4303  -0.0702  0.050  -0.0703 0.18  
2984: 68 13 56  0   67 13 55  0             417336.4303  -0.0702  0.050  -0.0703 0.32  
2985: 68 12 56  0   67 13 55  0             417336.4303  -0.0702  0.050  -0.0703 0.18  
2986: 68 12 56  0   67 12 55  0             417336.4303  -0.0702  0.050  -0.0703 0.32  
2987: 59 22 38  0   58 22 37  0             417337.3275   0.0688  0.050   0.0689 0.33  
2988: 59 22 38  0   58 21 37  0             417337.3275   0.0688  0.050   0.0689 0.17  
2989: 59 21 38  0   58 22 37  0             417337.3275   0.0688  0.050   0.0689 0.17  
2990: 59 21 38  0   58 21 37  0             417337.3275   0.0688  0.050   0.0689 0.33  
2991: 69 12 58  0   68 12 57  0             417339.2233   0.0326  0.050   0.0327 0.32  
2992: 69 12 58  0   68 11 57  0             417339.2233   0.0326  0.050   0.0327 0.18  
2993: 69 11 58  0   68 12 57  0             417339.2233   0.0326  0.050   0.0327 0.18  
2994: 69 11 58  0   68 11 57  0             417339.2233   0.0326  0.050   0.0327 0.32  
2995: 70 11 60  0   69 11 59  0             417341.8437  -0.0485  0.050  -0.0486 0.32  
2996: 70 11 60  0   69 10 59  0             417341.8437  -0.0485  0.050  -0.0486 0.18  
2997: 70 10 60  0   69 11 59  0             417341.8437  -0.0485  0.050  -0.0486 0.18  
2998: 70 10 60  0   69 10 59  0             417341.8437  -0.0485  0.050  -0.0486 0.32  
2999: 71 10 62  0   70  9 61  0             417344.5430   0.0242  0.050   0.0243 0.18  
3000: 71 10 62  0   70 10 61  0             417344.5430   0.0242  0.050   0.0243 0.32  
3001: 71  9 62  0   70 10 61  0             417344.5430   0.0242  0.050   0.0243 0.18  
3002: 71  9 62  0   70  9 61  0             417344.5430   0.0242  0.050   0.0243 0.32  
3003: 72  9 64  0   71  9 63  0             417346.9405  -0.0519  0.050  -0.0520 0.32  
3004: 72  9 64  0   71  8 63  0             417346.9405  -0.0519  0.050  -0.0520 0.18  
3005: 72  8 64  0   71  9 63  0             417346.9405  -0.0519  0.050  -0.0520 0.18  
3006: 72  8 64  0   71  8 63  0             417346.9405  -0.0519  0.050  -0.0520 0.32  
3007: 73  8 66  0   72  8 65  0             417349.2294  -0.0128  0.050  -0.0129 0.32  
3008: 73  8 66  0   72  7 65  0             417349.2294  -0.0128  0.050  -0.0129 0.18  
3009: 73  7 66  0   72  8 65  0             417349.2294  -0.0128  0.050  -0.0129 0.18  
3010: 73  7 66  0   72  7 65  0             417349.2294  -0.0128  0.050  -0.0129 0.32  
3011: 74  7 68  0   73  6 67  0             417351.2147   0.0121  0.050   0.0122 0.18  
3012: 74  7 68  0   73  7 67  0             417351.2147   0.0121  0.050   0.0122 0.32  
3013: 74  6 68  0   73  7 67  0             417351.2147   0.0121  0.050   0.0122 0.18  
3014: 74  6 68  0   73  6 67  0             417351.2147   0.0121  0.050   0.0122 0.32  
3015: 80  1 80  0   79  1 79  0             417353.7978   0.1667  0.050  -0.0151 0.17  
3016: 80  1 80  0   79  0 79  0             417353.7978   0.1667  0.050  -0.0151 0.09  
3017: 80  0 80  0   79  1 79  0             417353.7978   0.1667  0.050  -0.0151 0.09  
3018: 80  0 80  0   79  0 79  0             417353.7978   0.1667  0.050  -0.0151 0.17  
3019: 76  5 72  0   75  5 71  0             417353.7978  -0.2137  0.050  -0.0151 0.15  
3020: 76  5 72  0   75  4 71  0             417353.7978  -0.2137  0.050  -0.0151 0.08  
3021: 76  4 72  0   75  5 71  0             417353.7978  -0.2137  0.050  -0.0151 0.08  
3022: 76  4 72  0   75  4 71  0             417353.7978  -0.2137  0.050  -0.0151 0.15  
3023: 79  2 78  0   78  1 77  0             417354.8139   0.2063  0.050   0.0429 0.06  
3024: 79  2 78  0   78  2 77  0             417354.8139   0.2063  0.050   0.0429 0.11  
3025: 79  1 78  0   78  2 77  0             417354.8139   0.2063  0.050   0.0429 0.06  
3026: 79  1 78  0   78  1 77  0             417354.8139   0.2063  0.050   0.0429 0.11  
3027: 77  4 74  0   76  4 73  0             417354.8139   0.0675  0.050   0.0429 0.11  
3028: 77  4 74  0   76  3 73  0             417354.8139   0.0675  0.050   0.0429 0.06  
3029: 77  3 74  0   76  4 73  0             417354.8139   0.0675  0.050   0.0429 0.06  
3030: 77  3 74  0   76  3 73  0             417354.8139   0.0675  0.050   0.0429 0.11  
3031: 78  3 76  0   77  3 75  0             417354.8139  -0.1484  0.050   0.0429 0.11  
3032: 78  3 76  0   77  2 75  0             417354.8139  -0.1484  0.050   0.0429 0.06  
3033: 78  2 76  0   77  3 75  0             417354.8139  -0.1484  0.050   0.0429 0.06  
3034: 78  2 76  0   77  2 75  0             417354.8139  -0.1484  0.050   0.0429 0.11  
3035: 57 24 34  0   56 24 33  0             417357.4663  -0.0710  0.050  -0.0711 0.33  
3036: 57 24 34  0   56 23 33  0             417357.4663  -0.0710  0.050  -0.0711 0.17  
3037: 57 23 34  0   56 24 33  0             417357.4663  -0.0710  0.050  -0.0711 0.17  
3038: 57 23 34  0   56 23 33  0             417357.4663  -0.0710  0.050  -0.0711 0.33  
3039: 56 25 32  0   55 25 31  0             417374.9443   0.0050  0.050   0.0050 0.33  
3040: 56 25 32  0   55 24 31  0             417374.9443   0.0050  0.050   0.0050 0.17  
3041: 56 24 32  0   55 25 31  0             417374.9443   0.0050  0.050   0.0050 0.17  
3042: 56 24 32  0   55 24 31  0             417374.9443   0.0050  0.050   0.0050 0.33  
3043: 54 27 28  0   53 27 27  0             417434.8796   0.0238  0.050   0.0238 0.34  
3044: 54 27 28  0   53 26 27  0             417434.8796   0.0238  0.050   0.0238 0.16  
3045: 54 26 28  0   53 27 27  0             417434.8796   0.0238  0.050   0.0238 0.16  
3046: 54 26 28  0   53 26 27  0             417434.8796   0.0238  0.050   0.0238 0.34  
3047: 52 29 24  0   51 29 23  0             417557.9713   0.0087  0.050   0.0088 0.34  
3048: 52 29 24  0   51 28 23  0             417557.9713   0.0087  0.050   0.0088 0.16  
3049: 52 28 24  0   51 29 23  0             417557.9713   0.0087  0.050   0.0088 0.16  
3050: 52 28 24  0   51 28 23  0             417557.9713   0.0087  0.050   0.0088 0.34  
3051: 51 30 22  0   50 29 21  0             417665.8371  -0.0731  0.050  -0.0732 0.15  
3052: 51 30 22  0   50 30 21  0             417665.8371  -0.0731  0.050  -0.0732 0.35  
3053: 51 29 22  0   50 30 21  0             417665.8371  -0.0731  0.050  -0.0732 0.15  
3054: 51 29 22  0   50 29 21  0             417665.8371  -0.0731  0.050  -0.0732 0.35  
3055: 50 31 20  0   49 31 19  0             417830.9670  -0.0420  0.050  -0.0420 0.35  
3056: 50 30 20  0   49 31 19  0             417830.9670  -0.0420  0.050  -0.0420 0.15  
3057: 50 31 20  0   49 30 19  0             417830.9670  -0.0420  0.050  -0.0420 0.15  
3058: 50 30 20  0   49 30 19  0             417830.9670  -0.0420  0.050  -0.0420 0.35  
3059: 49 31 18  0   48 32 17  0             418095.0207  -0.0679  0.050  -0.0711 0.15  
3060: 49 32 18  0   48 32 17  0             418095.0207  -0.0685  0.050  -0.0711 0.35  
3061: 49 31 18  0   48 31 17  0             418095.0207  -0.0735  0.050  -0.0711 0.35  
3062: 49 32 18  0   48 31 17  0             418095.0207  -0.0741  0.050  -0.0711 0.15  
3063: 63 19 45  0   62 19 44  0             422505.5816   0.0479  0.050  -0.0488 0.16  
3064: 63 19 45  0   62 18 44  0             422505.5816   0.0479  0.050  -0.0488 0.09  
3065: 63 18 45  0   62 19 44  0             422505.5816   0.0479  0.050  -0.0488 0.09  
3066: 63 18 45  0   62 18 44  0             422505.5816   0.0479  0.050  -0.0488 0.16  
3067: 64 18 47  0   63 18 46  0             422505.5816  -0.1450  0.050  -0.0488 0.16  
3068: 64 18 47  0   63 17 46  0             422505.5816  -0.1450  0.050  -0.0488 0.09  
3069: 64 17 47  0   63 18 46  0             422505.5816  -0.1450  0.050  -0.0488 0.09  
3070: 64 17 47  0   63 17 46  0             422505.5816  -0.1450  0.050  -0.0488 0.16  
3071: 62 20 43  0   61 20 42  0             422506.5786   0.0677  0.050   0.0677 0.33  
3072: 62 20 43  0   61 19 42  0             422506.5786   0.0677  0.050   0.0677 0.17  
3073: 62 19 43  0   61 20 42  0             422506.5786   0.0677  0.050   0.0677 0.17  
3074: 62 19 43  0   61 19 42  0             422506.5786   0.0677  0.050   0.0677 0.33  
3075: 66 16 51  0   65 16 50  0             422508.7824   0.2426  0.050   0.0042 0.17  
3076: 66 16 51  0   65 15 50  0             422508.7824   0.2426  0.050   0.0042 0.09  
3077: 66 15 51  0   65 16 50  0             422508.7824   0.2426  0.050   0.0042 0.09  
3078: 66 15 51  0   65 15 50  0             422508.7824   0.2426  0.050   0.0042 0.17  
3079: 61 21 41  0   60 21 40  0             422508.7824  -0.2435  0.050   0.0042 0.16  
3080: 61 21 41  0   60 20 40  0             422508.7824  -0.2435  0.050   0.0042 0.08  
3081: 61 20 41  0   60 21 40  0             422508.7824  -0.2435  0.050   0.0042 0.08  
3082: 61 20 41  0   60 20 40  0             422508.7824  -0.2435  0.050   0.0042 0.16  
3083: 67 15 53  0   66 15 52  0             422510.8477   0.0970  0.050   0.0970 0.33  
3084: 67 15 53  0   66 14 52  0             422510.8477   0.0970  0.050   0.0970 0.17  
3085: 67 14 53  0   66 15 52  0             422510.8477   0.0970  0.050   0.0970 0.17  
3086: 67 14 53  0   66 14 52  0             422510.8477   0.0970  0.050   0.0970 0.33  
3087: 68 14 55  0   67 14 54  0             422513.3691   0.0831  0.050  -0.0503 0.17  
3088: 68 14 55  0   67 13 54  0             422513.3691   0.0831  0.050  -0.0503 0.09  
3089: 68 13 55  0   67 14 54  0             422513.3691   0.0831  0.050  -0.0503 0.09  
3090: 68 13 55  0   67 13 54  0             422513.3691   0.0831  0.050  -0.0503 0.17  
3091: 60 22 39  0   59 22 38  0             422513.3691  -0.1928  0.050  -0.0503 0.16  
3092: 60 22 39  0   59 21 38  0             422513.3691  -0.1928  0.050  -0.0503 0.08  
3093: 60 21 39  0   59 22 38  0             422513.3691  -0.1928  0.050  -0.0503 0.08  
3094: 60 21 39  0   59 21 38  0             422513.3691  -0.1928  0.050  -0.0503 0.16  
3095: 69 13 57  0   68 13 56  0             422515.9390  -0.0799  0.050  -0.0800 0.32  
3096: 69 13 57  0   68 12 56  0             422515.9390  -0.0799  0.050  -0.0800 0.18  
3097: 69 12 57  0   68 13 56  0             422515.9390  -0.0799  0.050  -0.0800 0.18  
3098: 69 12 57  0   68 12 56  0             422515.9390  -0.0799  0.050  -0.0800 0.32  
3099: 70 12 59  0   69 12 58  0             422518.8115  -0.0293  0.050  -0.0294 0.32  
3100: 70 12 59  0   69 11 58  0             422518.8115  -0.0293  0.050  -0.0294 0.18  
3101: 70 11 59  0   69 12 58  0             422518.8115  -0.0293  0.050  -0.0294 0.18  
3102: 70 11 59  0   69 11 58  0             422518.8115  -0.0293  0.050  -0.0294 0.32  
3103: 59 23 37  0   58 23 36  0             422520.8135   0.0466  0.050   0.0466 0.33  
3104: 59 23 37  0   58 22 36  0             422520.8135   0.0466  0.050   0.0466 0.17  
3105: 59 22 37  0   58 23 36  0             422520.8135   0.0466  0.050   0.0466 0.17  
3106: 59 22 37  0   58 22 36  0             422520.8135   0.0466  0.050   0.0466 0.33  
3107: 71 11 61  0   70 11 60  0             422521.6117  -0.0452  0.050  -0.0452 0.32  
3108: 71 11 61  0   70 10 60  0             422521.6117  -0.0452  0.050  -0.0452 0.18  
3109: 71 10 61  0   70 11 60  0             422521.6117  -0.0452  0.050  -0.0452 0.18  
3110: 71 10 61  0   70 10 60  0             422521.6117  -0.0452  0.050  -0.0452 0.32  
3111: 72 10 63  0   71 10 62  0             422524.3423  -0.0405  0.050  -0.0406 0.32  
3112: 72 10 63  0   71  9 62  0             422524.3423  -0.0405  0.050  -0.0406 0.18  
3113: 72  9 63  0   71 10 62  0             422524.3423  -0.0405  0.050  -0.0406 0.18  
3114: 72  9 63  0   71  9 62  0             422524.3423  -0.0405  0.050  -0.0406 0.32  
3115: 73  9 65  0   72  9 64  0             422526.9566   0.0141  0.050   0.0141 0.32  
3116: 73  9 65  0   72  8 64  0             422526.9566   0.0141  0.050   0.0141 0.18  
3117: 73  8 65  0   72  9 64  0             422526.9566   0.0141  0.050   0.0141 0.18  
3118: 73  8 65  0   72  8 64  0             422526.9566   0.0141  0.050   0.0141 0.32  
3119: 75  7 69  0   74  7 68  0             422531.4505   0.1614  0.050   0.0525 0.18  
3120: 75  7 69  0   74  6 68  0             422531.4505   0.1614  0.050   0.0525 0.10  
3121: 75  6 69  0   74  7 68  0             422531.4505   0.1614  0.050   0.0525 0.10  
3122: 75  6 69  0   74  6 68  0             422531.4505   0.1614  0.050   0.0525 0.18  
3123: 58 24 35  0   57 24 34  0             422531.4505  -0.0773  0.050   0.0525 0.15  
3124: 58 24 35  0   57 23 34  0             422531.4505  -0.0773  0.050   0.0525 0.08  
3125: 58 23 35  0   57 24 34  0             422531.4505  -0.0773  0.050   0.0525 0.08  
3126: 58 23 35  0   57 23 34  0             422531.4505  -0.0773  0.050   0.0525 0.15  
3127: 76  6 71  0   75  6 70  0             422532.8927  -0.0577  0.050  -0.0577 0.32  
3128: 76  6 71  0   75  5 70  0             422532.8927  -0.0577  0.050  -0.0577 0.18  
3129: 76  5 71  0   75  6 70  0             422532.8927  -0.0577  0.050  -0.0577 0.18  
3130: 76  5 71  0   75  5 70  0             422532.8927  -0.0577  0.050  -0.0577 0.32  
3131: 81  1 81  0   80  1 80  0             422534.0083   0.1198  0.050  -0.0257 0.17  
3132: 81  1 81  0   80  0 80  0             422534.0083   0.1198  0.050  -0.0257 0.09  
3133: 81  0 81  0   80  1 80  0             422534.0083   0.1198  0.050  -0.0257 0.09  
3134: 81  0 81  0   80  0 80  0             422534.0083   0.1198  0.050  -0.0257 0.17  
3135: 77  5 73  0   76  5 72  0             422534.0083  -0.1843  0.050  -0.0257 0.15  
3136: 77  5 73  0   76  4 72  0             422534.0083  -0.1843  0.050  -0.0257 0.08  
3137: 77  4 73  0   76  5 72  0             422534.0083  -0.1843  0.050  -0.0257 0.08  
3138: 77  4 73  0   76  4 72  0             422534.0083  -0.1843  0.050  -0.0257 0.15  
3139: 80  2 79  0   79  2 78  0             422535.0229   0.1635  0.050   0.0173 0.11  
3140: 80  2 79  0   79  1 78  0             422535.0229   0.1635  0.050   0.0173 0.06  
3141: 80  1 79  0   79  2 78  0             422535.0229   0.1635  0.050   0.0173 0.06  
3142: 80  1 79  0   79  1 78  0             422535.0229   0.1635  0.050   0.0173 0.11  
3143: 78  4 75  0   77  4 74  0             422535.0229   0.0627  0.050   0.0173 0.11  
3144: 78  4 75  0   77  3 74  0             422535.0229   0.0627  0.050   0.0173 0.06  
3145: 78  3 75  0   77  4 74  0             422535.0229   0.0627  0.050   0.0173 0.06  
3146: 78  3 75  0   77  3 74  0             422535.0229   0.0627  0.050   0.0173 0.11  
3147: 79  3 77  0   78  3 76  0             422535.0229  -0.1767  0.050   0.0173 0.11  
3148: 79  3 77  0   78  2 76  0             422535.0229  -0.1767  0.050   0.0173 0.06  
3149: 79  2 77  0   78  3 76  0             422535.0229  -0.1767  0.050   0.0173 0.06  
3150: 79  2 77  0   78  2 76  0             422535.0229  -0.1767  0.050   0.0173 0.11  
3151: 57 25 33  0   56 25 32  0             422546.9963  -0.0910  0.050  -0.0911 0.33  
3152: 57 25 33  0   56 24 32  0             422546.9963  -0.0910  0.050  -0.0911 0.17  
3153: 57 24 33  0   56 25 32  0             422546.9963  -0.0910  0.050  -0.0911 0.17  
3154: 57 24 33  0   56 24 32  0             422546.9963  -0.0910  0.050  -0.0911 0.33  
3155: 56 26 31  0   55 25 30  0             422569.2756   0.0492  0.050   0.0492 0.17  
3156: 56 25 31  0   55 26 30  0             422569.2756   0.0492  0.050   0.0492 0.17  
3157: 56 25 31  0   55 25 30  0             422569.2756   0.0492  0.050   0.0492 0.33  
3158: 56 26 31  0   55 26 30  0             422569.2756   0.0492  0.050   0.0492 0.33  
3159: 55 27 29  0   54 27 28  0             422600.6318   0.0651  0.050   0.0651 0.34  
3160: 55 27 29  0   54 26 28  0             422600.6318   0.0651  0.050   0.0651 0.16  
3161: 55 26 29  0   54 27 28  0             422600.6318   0.0651  0.050   0.0651 0.16  
3162: 55 26 29  0   54 26 28  0             422600.6318   0.0651  0.050   0.0651 0.34  
3163: 40 39  1  0   39 38  2  0             423745.8955  -0.0745  0.050  -0.0743 0.50  
3164: 40 39  2  0   39 38  1  0             423745.8955  -0.0739  0.050  -0.0743 0.50  
3165: 65 18 48  0   64 18 47  0             427683.9558  -0.0870  0.050  -0.0919 0.16  
3166: 65 18 48  0   64 17 47  0             427683.9558  -0.0870  0.050  -0.0919 0.09  
3167: 65 17 48  0   64 18 47  0             427683.9558  -0.0870  0.050  -0.0919 0.09  
3168: 65 17 48  0   64 17 47  0             427683.9558  -0.0870  0.050  -0.0919 0.16  
3169: 63 20 44  0   62 20 43  0             427683.9558  -0.0967  0.050  -0.0919 0.16  
3170: 63 20 44  0   62 19 43  0             427683.9558  -0.0967  0.050  -0.0919 0.09  
3171: 63 19 44  0   62 20 43  0             427683.9558  -0.0967  0.050  -0.0919 0.09  
3172: 63 19 44  0   62 19 43  0             427683.9558  -0.0967  0.050  -0.0919 0.16  
3173: 62 21 42  0   61 21 41  0             427685.9899  -0.0399  0.050  -0.0399 0.33  
3174: 62 21 42  0   61 20 41  0             427685.9899  -0.0399  0.050  -0.0399 0.17  
3175: 62 20 42  0   61 21 41  0             427685.9899  -0.0399  0.050  -0.0399 0.17  
3176: 62 20 42  0   61 20 41  0             427685.9899  -0.0399  0.050  -0.0399 0.33  
3177: 67 16 52  0   66 16 51  0             427687.3514  -0.0292  0.050  -0.0293 0.33  
3178: 67 16 52  0   66 15 51  0             427687.3514  -0.0292  0.050  -0.0293 0.17  
3179: 67 15 52  0   66 16 51  0             427687.3514  -0.0292  0.050  -0.0293 0.17  
3180: 67 15 52  0   66 15 51  0             427687.3514  -0.0292  0.050  -0.0293 0.33  
3181: 70 13 58  0   69 12 57  0             427695.3452  -0.0404  0.050  -0.0405 0.17  
3182: 70 13 58  0   69 13 57  0             427695.3452  -0.0404  0.050  -0.0405 0.33  
3183: 70 12 58  0   69 13 57  0             427695.3452  -0.0404  0.050  -0.0405 0.17  
3184: 70 12 58  0   69 12 57  0             427695.3452  -0.0404  0.050  -0.0405 0.33  
3185: 60 23 38  0   59 23 37  0             427696.1776  -0.0007  0.050  -0.0007 0.49  
3186: 60 23 38  0   59 22 37  0             427696.1776  -0.0007  0.050  -0.0007 0.25  
3187: 60 22 38  0   59 23 37  0             427696.1776  -0.0007  0.050  -0.0007 0.25  
3188: 71 12 60  0   70 12 59  0             427698.3524   0.0147  0.050   0.0147 0.48  
3189: 71 12 60  0   70 11 59  0             427698.3524   0.0147  0.050   0.0147 0.26  
3190: 71 11 60  0   70 12 59  0             427698.3524   0.0147  0.050   0.0147 0.26  
3191: 74  9 66  0   73  8 65  0             427706.7907   0.0546  0.050   0.0547 0.18  
3192: 74  8 66  0   73  9 65  0             427706.7907   0.0546  0.050   0.0547 0.18  
3193: 74  8 66  0   73  8 65  0             427706.7907   0.0546  0.050   0.0547 0.32  
3194: 74  9 66  0   73  9 65  0             427706.7907   0.0546  0.050   0.0547 0.32  
3195: 81  2 80  0   80  2 79  0             427715.0789   0.1253  0.050  -0.0038 0.11  
3196: 81  2 80  0   80  1 79  0             427715.0789   0.1253  0.050  -0.0038 0.06  
3197: 81  1 80  0   80  2 79  0             427715.0789   0.1253  0.050  -0.0038 0.06  
3198: 81  1 80  0   80  1 79  0             427715.0789   0.1253  0.050  -0.0038 0.11  
3199: 79  4 76  0   78  4 75  0             427715.0789   0.0624  0.050  -0.0038 0.11  
3200: 79  4 76  0   78  3 75  0             427715.0789   0.0624  0.050  -0.0038 0.06  
3201: 79  3 76  0   78  4 75  0             427715.0789   0.0624  0.050  -0.0038 0.06  
3202: 79  3 76  0   78  3 75  0             427715.0789   0.0624  0.050  -0.0038 0.11  
3203: 80  3 78  0   79  3 77  0             427715.0789  -0.2005  0.050  -0.0038 0.11  
3204: 80  3 78  0   79  2 77  0             427715.0789  -0.2005  0.050  -0.0038 0.06  
3205: 80  2 78  0   79  3 77  0             427715.0789  -0.2005  0.050  -0.0038 0.06  
3206: 80  2 78  0   79  2 77  0             427715.0789  -0.2005  0.050  -0.0038 0.11  
3207: 57 26 32  0   56 26 31  0             427739.4659   0.0117  0.050   0.0118 0.33  
3208: 57 26 32  0   56 25 31  0             427739.4659   0.0117  0.050   0.0118 0.17  
3209: 57 25 32  0   56 26 31  0             427739.4659   0.0117  0.050   0.0118 0.17  
3210: 57 25 32  0   56 25 31  0             427739.4659   0.0117  0.050   0.0118 0.33  
3211: 56 27 30  0   55 27 29  0             427767.5093   0.0552  0.050   0.0552 0.34  
3212: 56 27 30  0   55 26 29  0             427767.5093   0.0552  0.050   0.0552 0.16  
3213: 56 26 30  0   55 27 29  0             427767.5093   0.0552  0.050   0.0552 0.16  
3214: 56 26 30  0   55 26 29  0             427767.5093   0.0552  0.050   0.0552 0.34  
3215: 50 33 18  0   49 33 17  0             428545.0213  -0.0806  0.050  -0.0857 0.36  
3216: 50 32 18  0   49 32 17  0             428545.0213  -0.0907  0.050  -0.0857 0.36  
3217: 50 33 18  0   49 32 17  0             428545.0213  -0.0920  0.050  -0.0857 0.14  
3218: 50 32 18  0   49 33 17  0             428545.0213  -0.0794  0.050  -0.0857 0.14  
3219: 69 15 55  0   68 15 54  0             432868.7203   0.0306  0.050   0.0306 0.33  
3220: 69 15 55  0   68 14 54  0             432868.7203   0.0306  0.050   0.0306 0.17  
3221: 69 14 55  0   68 15 54  0             432868.7203   0.0306  0.050   0.0306 0.17  
3222: 69 14 55  0   68 14 54  0             432868.7203   0.0306  0.050   0.0306 0.33  
3223: 70 14 57  0   69 14 56  0             432871.5899   0.0215  0.050  -0.0184 0.17  
3224: 70 14 57  0   69 13 56  0             432871.5899   0.0215  0.050  -0.0184 0.09  
3225: 70 13 57  0   69 14 56  0             432871.5899   0.0215  0.050  -0.0184 0.09  
3226: 70 13 57  0   69 13 56  0             432871.5899   0.0215  0.050  -0.0184 0.17  
3227: 61 23 39  0   60 23 38  0             432871.5899  -0.0606  0.050  -0.0184 0.16  
3228: 61 23 39  0   60 22 38  0             432871.5899  -0.0606  0.050  -0.0184 0.08  
3229: 61 22 39  0   60 23 38  0             432871.5899  -0.0606  0.050  -0.0184 0.08  
3230: 61 22 39  0   60 22 38  0             432871.5899  -0.0606  0.050  -0.0184 0.16  
3231: 71 13 59  0   70 13 58  0             432874.5916  -0.0067  0.050  -0.0068 0.32  
3232: 71 13 59  0   70 12 58  0             432874.5916  -0.0067  0.050  -0.0068 0.18  
3233: 71 12 59  0   70 13 58  0             432874.5916  -0.0067  0.050  -0.0068 0.18  
3234: 71 12 59  0   70 12 58  0             432874.5916  -0.0067  0.050  -0.0068 0.32  
3235: 75  9 67  0   74  9 66  0             432886.3307  -0.0405  0.050  -0.0405 0.32  
3236: 75  9 67  0   74  8 66  0             432886.3307  -0.0405  0.050  -0.0405 0.18  
3237: 75  8 67  0   74  9 66  0             432886.3307  -0.0405  0.050  -0.0405 0.18  
3238: 75  8 67  0   74  8 66  0             432886.3307  -0.0405  0.050  -0.0405 0.32  
3239: 83  1 83  0   82  1 82  0             432894.0033   0.0748  0.050   0.0019 0.17  
3240: 83  1 83  0   82  0 82  0             432894.0033   0.0748  0.050   0.0019 0.09  
3241: 83  0 83  0   82  1 82  0             432894.0033   0.0748  0.050   0.0019 0.09  
3242: 83  0 83  0   82  0 82  0             432894.0033   0.0748  0.050   0.0019 0.17  
3243: 79  5 75  0   78  5 74  0             432894.0033  -0.0773  0.050   0.0019 0.15  
3244: 79  5 75  0   78  4 74  0             432894.0033  -0.0773  0.050   0.0019 0.08  
3245: 79  4 75  0   78  5 74  0             432894.0033  -0.0773  0.050   0.0019 0.08  
3246: 79  4 75  0   78  4 74  0             432894.0033  -0.0773  0.050   0.0019 0.15  
3247: 82  2 81  0   81  1 80  0             432895.0471   0.1587  0.050   0.0466 0.06  
3248: 82  1 81  0   81  2 80  0             432895.0471   0.1587  0.050   0.0466 0.06  
3249: 82  1 81  0   81  1 80  0             432895.0471   0.1587  0.050   0.0466 0.11  
3250: 82  2 81  0   81  2 80  0             432895.0471   0.1587  0.050   0.0466 0.11  
3251: 80  4 77  0   79  3 76  0             432895.0471   0.1336  0.050   0.0466 0.06  
3252: 80  3 77  0   79  4 76  0             432895.0471   0.1336  0.050   0.0466 0.06  
3253: 80  3 77  0   79  3 76  0             432895.0471   0.1336  0.050   0.0466 0.11  
3254: 80  4 77  0   79  4 76  0             432895.0471   0.1336  0.050   0.0466 0.11  
3255: 81  3 79  0   80  3 78  0             432895.0471  -0.1527  0.050   0.0466 0.11  
3256: 81  3 79  0   80  2 78  0             432895.0471  -0.1527  0.050   0.0466 0.06  
3257: 81  2 79  0   80  3 78  0             432895.0471  -0.1527  0.050   0.0466 0.06  
3258: 81  2 79  0   80  2 78  0             432895.0471  -0.1527  0.050   0.0466 0.11  
3259: 57 27 31  0   56 27 30  0             432935.3050  -0.0162  0.050  -0.0163 0.34  
3260: 57 27 31  0   56 26 30  0             432935.3050  -0.0162  0.050  -0.0163 0.16  
3261: 57 26 31  0   56 27 30  0             432935.3050  -0.0162  0.050  -0.0163 0.16  
3262: 57 26 31  0   56 26 30  0             432935.3050  -0.0162  0.050  -0.0163 0.34  
3263: 54 30 25  0   53 30 24  0             433092.0292   0.0604  0.050   0.0605 0.34  
3264: 54 30 25  0   53 29 24  0             433092.0292   0.0604  0.050   0.0605 0.16  
3265: 54 29 25  0   53 30 24  0             433092.0292   0.0604  0.050   0.0605 0.16  
3266: 54 29 25  0   53 29 24  0             433092.0292   0.0604  0.050   0.0605 0.34  
3267: 51 33 19  0   50 33 18  0             433597.6798   0.0200  0.050   0.0195 0.35  
3268: 51 32 19  0   50 32 18  0             433597.6798   0.0189  0.050   0.0195 0.35  
3269: 51 33 19  0   50 32 18  0             433597.6798   0.0188  0.050   0.0195 0.15  
3270: 51 32 19  0   50 33 18  0             433597.6798   0.0202  0.050   0.0195 0.15  
3271: 69 16 54  0   68 15 53  0             438044.5449  -0.0858  0.050  -0.0859 0.17  
3272: 69 15 54  0   68 16 53  0             438044.5449  -0.0858  0.050  -0.0859 0.17  
3273: 69 15 54  0   68 15 53  0             438044.5449  -0.0858  0.050  -0.0859 0.33  
3274: 69 16 54  0   68 16 53  0             438044.5449  -0.0858  0.050  -0.0859 0.33  
3275: 62 23 40  0   61 23 39  0             438047.3396   0.1817  0.050   0.0404 0.16  
3276: 62 23 40  0   61 22 39  0             438047.3396   0.1817  0.050   0.0404 0.08  
3277: 62 22 40  0   61 23 39  0             438047.3396   0.1817  0.050   0.0404 0.08  
3278: 62 22 40  0   61 22 39  0             438047.3396   0.1817  0.050   0.0404 0.16  
3279: 70 15 56  0   69 15 55  0             438047.3396  -0.0948  0.050   0.0404 0.17  
3280: 70 15 56  0   69 14 55  0             438047.3396  -0.0948  0.050   0.0404 0.09  
3281: 70 14 56  0   69 15 55  0             438047.3396  -0.0948  0.050   0.0404 0.09  
3282: 70 14 56  0   69 14 55  0             438047.3396  -0.0948  0.050   0.0404 0.17  
3283: 71 14 58  0   70 14 57  0             438050.5190   0.0392  0.050   0.0393 0.33  
3284: 71 14 58  0   70 13 57  0             438050.5190   0.0392  0.050   0.0393 0.17  
3285: 71 13 58  0   70 14 57  0             438050.5190   0.0392  0.050   0.0393 0.17  
3286: 71 13 58  0   70 13 57  0             438050.5190   0.0392  0.050   0.0393 0.33  
3287: 73 12 62  0   72 12 61  0             438056.7849  -0.0766  0.050  -0.0766 0.33  
3288: 73 12 62  0   72 11 61  0             438056.7849  -0.0766  0.050  -0.0766 0.17  
3289: 73 11 62  0   72 12 61  0             438056.7849  -0.0766  0.050  -0.0766 0.17  
3290: 73 11 62  0   72 11 61  0             438056.7849  -0.0766  0.050  -0.0766 0.33  
3291: 75 10 66  0   74 10 65  0             438063.0388   0.0066  0.050   0.0066 0.32  
3292: 75 10 66  0   74  9 65  0             438063.0388   0.0066  0.050   0.0066 0.18  
3293: 75  9 66  0   74 10 65  0             438063.0388   0.0066  0.050   0.0066 0.18  
3294: 75  9 66  0   74  9 65  0             438063.0388   0.0066  0.050   0.0066 0.32  
3295: 60 25 36  0   59 25 35  0             438065.7313   0.0777  0.050  -0.0241 0.16  
3296: 60 25 36  0   59 24 35  0             438065.7313   0.0777  0.050  -0.0241 0.08  
3297: 60 24 36  0   59 25 35  0             438065.7313   0.0777  0.050  -0.0241 0.08  
3298: 60 24 36  0   59 24 35  0             438065.7313   0.0777  0.050  -0.0241 0.16  
3299: 76  9 68  0   75  9 67  0             438065.7313  -0.1148  0.050  -0.0241 0.17  
3300: 76  9 68  0   75  8 67  0             438065.7313  -0.1148  0.050  -0.0241 0.09  
3301: 76  8 68  0   75  9 67  0             438065.7313  -0.1148  0.050  -0.0241 0.09  
3302: 76  8 68  0   75  8 67  0             438065.7313  -0.1148  0.050  -0.0241 0.17  
3303: 77  8 70  0   76  8 69  0             438068.3565  -0.0324  0.050  -0.0325 0.32  
3304: 77  8 70  0   76  7 69  0             438068.3565  -0.0324  0.050  -0.0325 0.18  
3305: 77  7 70  0   76  8 69  0             438068.3565  -0.0324  0.050  -0.0325 0.18  
3306: 77  7 70  0   76  7 69  0             438068.3565  -0.0324  0.050  -0.0325 0.32  
3307: 78  7 72  0   77  7 71  0             438070.6341   0.0357  0.050   0.0358 0.32  
3308: 78  7 72  0   77  6 71  0             438070.6341   0.0357  0.050   0.0358 0.18  
3309: 78  6 72  0   77  7 71  0             438070.6341   0.0357  0.050   0.0358 0.18  
3310: 78  6 72  0   77  6 71  0             438070.6341   0.0357  0.050   0.0358 0.32  
3311: 79  6 74  0   78  5 73  0             438072.4356   0.0201  0.050   0.0202 0.18  
3312: 79  5 74  0   78  6 73  0             438072.4356   0.0201  0.050   0.0202 0.18  
3313: 79  5 74  0   78  5 73  0             438072.4356   0.0201  0.050   0.0202 0.32  
3314: 79  6 74  0   78  6 73  0             438072.4356   0.0201  0.050   0.0202 0.32  
3315: 84  1 84  0   83  1 83  0             438073.7271   0.0198  0.050  -0.0168 0.17  
3316: 84  1 84  0   83  0 83  0             438073.7271   0.0198  0.050  -0.0168 0.09  
3317: 84  0 84  0   83  1 83  0             438073.7271   0.0198  0.050  -0.0168 0.09  
3318: 84  0 84  0   83  0 83  0             438073.7271   0.0198  0.050  -0.0168 0.17  
3319: 80  5 76  0   79  5 75  0             438073.7271  -0.0566  0.050  -0.0168 0.15  
3320: 80  5 76  0   79  4 75  0             438073.7271  -0.0566  0.050  -0.0168 0.09  
3321: 80  4 76  0   79  5 75  0             438073.7271  -0.0566  0.050  -0.0168 0.09  
3322: 80  4 76  0   79  4 75  0             438073.7271  -0.0566  0.050  -0.0168 0.15  
3323: 81  4 78  0   80  3 77  0             438074.7388   0.0897  0.050  -0.0178 0.06  
3324: 81  3 78  0   80  4 77  0             438074.7388   0.0897  0.050  -0.0178 0.06  
3325: 81  3 78  0   80  3 77  0             438074.7388   0.0897  0.050  -0.0178 0.11  
3326: 81  4 78  0   80  4 77  0             438074.7388   0.0897  0.050  -0.0178 0.11  
3327: 83  2 82  0   82  1 81  0             438074.7388   0.0771  0.050  -0.0178 0.06  
3328: 83  1 82  0   82  2 81  0             438074.7388   0.0771  0.050  -0.0178 0.06  
3329: 83  1 82  0   82  1 81  0             438074.7388   0.0771  0.050  -0.0178 0.11  
3330: 83  2 82  0   82  2 81  0             438074.7388   0.0771  0.050  -0.0178 0.11  
3331: 82  3 80  0   81  3 79  0             438074.7388  -0.2200  0.050  -0.0178 0.11  
3332: 82  3 80  0   81  2 79  0             438074.7388  -0.2200  0.050  -0.0178 0.06  
3333: 82  2 80  0   81  3 79  0             438074.7388  -0.2200  0.050  -0.0178 0.06  
3334: 82  2 80  0   81  2 79  0             438074.7388  -0.2200  0.050  -0.0178 0.11  
3335: 57 28 30  0   56 28 29  0             438135.5275  -0.0113  0.050  -0.0114 0.34  
3336: 57 28 30  0   56 27 29  0             438135.5275  -0.0113  0.050  -0.0114 0.16  
3337: 57 27 30  0   56 28 29  0             438135.5275  -0.0113  0.050  -0.0114 0.16  
3338: 57 27 30  0   56 27 29  0             438135.5275  -0.0113  0.050  -0.0114 0.34  
3339: 53 32 22  0   52 32 21  0             438468.0511  -0.0506  0.050  -0.0507 0.35  
3340: 53 31 22  0   52 32 21  0             438468.0511  -0.0506  0.050  -0.0507 0.15  
3341: 53 31 22  0   52 31 21  0             438468.0511  -0.0506  0.050  -0.0507 0.35  
3342: 53 32 22  0   52 31 21  0             438468.0511  -0.0506  0.050  -0.0507 0.15  
3343: 51 33 18  0   50 34 17  0             439002.9055  -0.0292  0.050  -0.0418 0.14  
3344: 51 34 18  0   50 34 17  0             439002.9055  -0.0318  0.050  -0.0418 0.36  
3345: 51 33 18  0   50 33 17  0             439002.9055  -0.0517  0.050  -0.0418 0.36  
3346: 51 34 18  0   50 33 17  0             439002.9055  -0.0543  0.050  -0.0418 0.14  
3347: 68 18 51  0   67 17 50  0             443218.4041   0.1817  0.050  -0.0540 0.09  
3348: 68 18 51  0   67 18 50  0             443218.4041   0.1817  0.050  -0.0540 0.16  
3349: 68 17 51  0   67 18 50  0             443218.4041   0.1817  0.050  -0.0540 0.09  
3350: 68 17 51  0   67 17 50  0             443218.4041   0.1817  0.050  -0.0540 0.16  
3351: 64 22 43  0   63 22 42  0             443218.4041  -0.2931  0.050  -0.0540 0.16  
3352: 64 22 43  0   63 21 42  0             443218.4041  -0.2931  0.050  -0.0540 0.08  
3353: 64 21 43  0   63 22 42  0             443218.4041  -0.2931  0.050  -0.0540 0.08  
3354: 64 21 43  0   63 21 42  0             443218.4041  -0.2931  0.050  -0.0540 0.16  
3355: 69 17 53  0   68 17 52  0             443220.3434  -0.0399  0.050  -0.0400 0.40  
3356: 69 16 53  0   68 17 52  0             443220.3434  -0.0399  0.050  -0.0400 0.21  
3357: 69 16 53  0   68 16 52  0             443220.3434  -0.0399  0.050  -0.0400 0.40  
3358: 71 15 57  0   70 15 56  0             443226.1144   0.0887  0.050   0.0887 0.33  
3359: 71 14 57  0   70 15 56  0             443226.1144   0.0887  0.050   0.0887 0.17  
3360: 71 14 57  0   70 14 56  0             443226.1144   0.0887  0.050   0.0887 0.33  
3361: 71 15 57  0   70 14 56  0             443226.1144   0.0887  0.050   0.0887 0.17  
3362: 62 24 39  0   61 23 38  0             443229.1766  -0.0077  0.050  -0.0335 0.08  
3363: 62 23 39  0   61 24 38  0             443229.1766  -0.0077  0.050  -0.0335 0.08  
3364: 62 23 39  0   61 23 38  0             443229.1766  -0.0077  0.050  -0.0335 0.16  
3365: 62 24 39  0   61 24 38  0             443229.1766  -0.0077  0.050  -0.0335 0.16  
3366: 72 14 59  0   71 13 58  0             443229.1766  -0.0579  0.050  -0.0335 0.09  
3367: 72 13 59  0   71 14 58  0             443229.1766  -0.0579  0.050  -0.0335 0.09  
3368: 72 13 59  0   71 13 58  0             443229.1766  -0.0579  0.050  -0.0335 0.17  
3369: 72 14 59  0   71 14 58  0             443229.1766  -0.0579  0.050  -0.0335 0.17  
3370: 74 12 63  0   73 12 62  0             443235.8472  -0.0372  0.050  -0.0373 0.32  
3371: 74 12 63  0   73 11 62  0             443235.8472  -0.0372  0.050  -0.0373 0.18  
3372: 74 11 63  0   73 12 62  0             443235.8472  -0.0372  0.050  -0.0373 0.18  
3373: 74 11 63  0   73 11 62  0             443235.8472  -0.0372  0.050  -0.0373 0.32  
3374: 60 26 35  0   59 26 34  0             443253.2880   0.0578  0.050  -0.0083 0.10  
3375: 60 26 35  0   59 25 34  0             443253.2880   0.0578  0.050  -0.0083 0.05  
3376: 60 25 35  0   59 26 34  0             443253.2880   0.0578  0.050  -0.0083 0.05  
3377: 60 25 35  0   59 25 34  0             443253.2880   0.0578  0.050  -0.0083 0.10  
3378: 81  5 77  0   80  4 76  0             443253.2880  -0.0356  0.050  -0.0083 0.06  
3379: 81  4 77  0   80  5 76  0             443253.2880  -0.0356  0.050  -0.0083 0.06  
3380: 81  4 77  0   80  4 76  0             443253.2880  -0.0356  0.050  -0.0083 0.11  
3381: 81  5 77  0   80  5 76  0             443253.2880  -0.0356  0.050  -0.0083 0.11  
3382: 85  1 85  0   84  1 84  0             443253.2880  -0.0345  0.050  -0.0083 0.12  
3383: 85  1 85  0   84  0 84  0             443253.2880  -0.0345  0.050  -0.0083 0.07  
3384: 85  0 85  0   84  1 84  0             443253.2880  -0.0345  0.050  -0.0083 0.07  
3385: 85  0 85  0   84  0 84  0             443253.2880  -0.0345  0.050  -0.0083 0.12  
3386: 82  4 79  0   81  4 78  0             443254.4184   0.1969  0.050   0.0689 0.11  
3387: 82  4 79  0   81  3 78  0             443254.4184   0.1969  0.050   0.0689 0.06  
3388: 82  3 79  0   81  4 78  0             443254.4184   0.1969  0.050   0.0689 0.06  
3389: 82  3 79  0   81  3 78  0             443254.4184   0.1969  0.050   0.0689 0.11  
3390: 84  2 83  0   83  2 82  0             443254.4184   0.1468  0.050   0.0689 0.11  
3391: 84  2 83  0   83  1 82  0             443254.4184   0.1468  0.050   0.0689 0.06  
3392: 84  1 83  0   83  2 82  0             443254.4184   0.1468  0.050   0.0689 0.06  
3393: 84  1 83  0   83  1 82  0             443254.4184   0.1468  0.050   0.0689 0.11  
3394: 83  3 81  0   82  2 80  0             443254.4184  -0.1360  0.050   0.0689 0.06  
3395: 83  2 81  0   82  3 80  0             443254.4184  -0.1360  0.050   0.0689 0.06  
3396: 83  2 81  0   82  2 80  0             443254.4184  -0.1360  0.050   0.0689 0.11  
3397: 83  3 81  0   82  3 80  0             443254.4184  -0.1360  0.050   0.0689 0.11  
3398: 42 40  3  0   41 39  2  0             443270.3185   0.0044  0.050  -0.0004 0.50  
3399: 42 40  2  0   41 39  3  0             443270.3185  -0.0051  0.050  -0.0004 0.50  
3400: 59 27 33  0   58 27 32  0             443273.3299  -0.0411  0.050  -0.0411 0.33  
3401: 59 27 33  0   58 26 32  0             443273.3299  -0.0411  0.050  -0.0411 0.17  
3402: 59 26 33  0   58 27 32  0             443273.3299  -0.0411  0.050  -0.0411 0.17  
3403: 59 26 33  0   58 26 32  0             443273.3299  -0.0411  0.050  -0.0411 0.33  
3404: 42 42  1  0   41 41  0  0             446802.5908   0.0222  0.050   0.0222 0.50  
3405: 42 42  0  0   41 41  1  0             446802.5908   0.0222  0.050   0.0222 0.50  
3406: 67 20 48  0   66 20 47  0             448393.2848   0.0273  0.050  -0.0290 0.16  
3407: 67 20 48  0   66 19 47  0             448393.2848   0.0273  0.050  -0.0290 0.09  
3408: 67 19 48  0   66 20 47  0             448393.2848   0.0273  0.050  -0.0290 0.09  
3409: 67 19 48  0   66 19 47  0             448393.2848   0.0273  0.050  -0.0290 0.16  
3410: 66 21 46  0   65 20 45  0             448393.2848  -0.0856  0.050  -0.0290 0.09  
3411: 66 21 46  0   65 21 45  0             448393.2848  -0.0856  0.050  -0.0290 0.16  
3412: 66 20 46  0   65 21 45  0             448393.2848  -0.0856  0.050  -0.0290 0.09  
3413: 66 20 46  0   65 20 45  0             448393.2848  -0.0856  0.050  -0.0290 0.16  
3414: 69 18 52  0   68 18 51  0             448395.9958  -0.0146  0.050  -0.0147 0.33  
3415: 69 18 52  0   68 17 51  0             448395.9958  -0.0146  0.050  -0.0147 0.17  
3416: 69 17 52  0   68 18 51  0             448395.9958  -0.0146  0.050  -0.0147 0.17  
3417: 69 17 52  0   68 17 51  0             448395.9958  -0.0146  0.050  -0.0147 0.33  
3418: 64 23 42  0   63 22 41  0             448398.3570   0.1687  0.050   0.0512 0.08  
3419: 64 23 42  0   63 23 41  0             448398.3570   0.1687  0.050   0.0512 0.16  
3420: 64 22 42  0   63 23 41  0             448398.3570   0.1687  0.050   0.0512 0.08  
3421: 64 22 42  0   63 22 41  0             448398.3570   0.1687  0.050   0.0512 0.16  
3422: 70 17 54  0   69 17 53  0             448398.3570  -0.0636  0.050   0.0512 0.16  
3423: 70 17 54  0   69 16 53  0             448398.3570  -0.0636  0.050   0.0512 0.09  
3424: 70 16 54  0   69 17 53  0             448398.3570  -0.0636  0.050   0.0512 0.09  
3425: 70 16 54  0   69 16 53  0             448398.3570  -0.0636  0.050   0.0512 0.16  
3426: 71 16 56  0   70 15 55  0             448401.3182   0.0338  0.050   0.0339 0.17  
3427: 71 16 56  0   70 16 55  0             448401.3182   0.0338  0.050   0.0339 0.33  
3428: 71 15 56  0   70 16 55  0             448401.3182   0.0338  0.050   0.0339 0.17  
3429: 71 15 56  0   70 15 55  0             448401.3182   0.0338  0.050   0.0339 0.33  
3430: 74 13 62  0   73 13 61  0             448411.2798  -0.0094  0.050  -0.0095 0.32  
3431: 74 13 62  0   73 12 61  0             448411.2798  -0.0094  0.050  -0.0095 0.18  
3432: 74 12 62  0   73 13 61  0             448411.2798  -0.0094  0.050  -0.0095 0.18  
3433: 74 12 62  0   73 12 61  0             448411.2798  -0.0094  0.050  -0.0095 0.32  
3434: 76 11 66  0   75 10 65  0             448418.1692   0.0536  0.050   0.0536 0.18  
3435: 76 11 66  0   75 11 65  0             448418.1692   0.0536  0.050   0.0536 0.32  
3436: 76 10 66  0   75 11 65  0             448418.1692   0.0536  0.050   0.0536 0.18  
3437: 76 10 66  0   75 10 65  0             448418.1692   0.0536  0.050   0.0536 0.32  
3438: 77 10 68  0   76 10 67  0             448421.3078  -0.0179  0.050  -0.0180 0.32  
3439: 77 10 68  0   76  9 67  0             448421.3078  -0.0179  0.050  -0.0180 0.18  
3440: 77  9 68  0   76 10 67  0             448421.3078  -0.0179  0.050  -0.0180 0.18  
3441: 77  9 68  0   76  9 67  0             448421.3078  -0.0179  0.050  -0.0180 0.32  
3442: 78  9 70  0   77  8 69  0             448424.3193   0.0125  0.050   0.0125 0.18  
3443: 78  9 70  0   77  9 69  0             448424.3193   0.0125  0.050   0.0125 0.32  
3444: 78  8 70  0   77  9 69  0             448424.3193   0.0125  0.050   0.0125 0.18  
3445: 78  8 70  0   77  8 69  0             448424.3193   0.0125  0.050   0.0125 0.32  
3446: 80  7 74  0   79  7 73  0             448429.3727   0.0462  0.050   0.0462 0.32  
3447: 80  7 74  0   79  6 73  0             448429.3727   0.0462  0.050   0.0462 0.18  
3448: 80  6 74  0   79  7 73  0             448429.3727   0.0462  0.050   0.0462 0.18  
3449: 80  6 74  0   79  6 73  0             448429.3727   0.0462  0.050   0.0462 0.32  
3450: 81  6 76  0   80  6 75  0             448431.3265   0.0800  0.050   0.0800 0.32  
3451: 81  5 76  0   80  6 75  0             448431.3265   0.0800  0.050   0.0800 0.18  
3452: 81  5 76  0   80  5 75  0             448431.3265   0.0800  0.050   0.0800 0.32  
3453: 81  6 76  0   80  5 75  0             448431.3265   0.0800  0.050   0.0800 0.18  
3454: 82  5 78  0   81  5 77  0             448432.7695   0.0710  0.050   0.0326 0.15  
3455: 82  5 78  0   81  4 77  0             448432.7695   0.0710  0.050   0.0326 0.08  
3456: 82  4 78  0   81  5 77  0             448432.7695   0.0710  0.050   0.0326 0.08  
3457: 82  4 78  0   81  4 77  0             448432.7695   0.0710  0.050   0.0326 0.15  
3458: 86  1 86  0   85  1 85  0             448432.7695  -0.0028  0.050   0.0326 0.17  
3459: 86  0 86  0   85  1 85  0             448432.7695  -0.0028  0.050   0.0326 0.09  
3460: 86  0 86  0   85  0 85  0             448432.7695  -0.0028  0.050   0.0326 0.17  
3461: 86  1 86  0   85  0 85  0             448432.7695  -0.0028  0.050   0.0326 0.09  
3462: 83  4 80  0   82  4 79  0             448433.8006   0.1719  0.050   0.0234 0.11  
3463: 83  4 80  0   82  3 79  0             448433.8006   0.1719  0.050   0.0234 0.06  
3464: 83  3 80  0   82  4 79  0             448433.8006   0.1719  0.050   0.0234 0.06  
3465: 83  3 80  0   82  3 79  0             448433.8006   0.1719  0.050   0.0234 0.11  
3466: 85  2 84  0   84  1 83  0             448433.8006   0.0844  0.050   0.0234 0.06  
3467: 85  2 84  0   84  2 83  0             448433.8006   0.0844  0.050   0.0234 0.11  
3468: 85  1 84  0   84  2 83  0             448433.8006   0.0844  0.050   0.0234 0.06  
3469: 85  1 84  0   84  1 83  0             448433.8006   0.0844  0.050   0.0234 0.11  
3470: 84  3 82  0   83  3 81  0             448433.8006  -0.1842  0.050   0.0234 0.11  
3471: 84  3 82  0   83  2 81  0             448433.8006  -0.1842  0.050   0.0234 0.06  
3472: 84  2 82  0   83  3 81  0             448433.8006  -0.1842  0.050   0.0234 0.06  
3473: 84  2 82  0   83  2 81  0             448433.8006  -0.1842  0.050   0.0234 0.11  
3474: 60 27 34  0   59 27 33  0             448443.2455  -0.0592  0.050  -0.0592 0.33  
3475: 60 27 34  0   59 26 33  0             448443.2455  -0.0592  0.050  -0.0592 0.17  
3476: 60 26 34  0   59 27 33  0             448443.2455  -0.0592  0.050  -0.0592 0.17  
3477: 60 26 34  0   59 26 33  0             448443.2455  -0.0592  0.050  -0.0592 0.33  
3478: 59 28 32  0   58 28 31  0             448468.6450   0.0078  0.050   0.0078 0.34  
3479: 59 28 32  0   58 27 31  0             448468.6450   0.0078  0.050   0.0078 0.16  
3480: 59 27 32  0   58 28 31  0             448468.6450   0.0078  0.050   0.0078 0.16  
3481: 59 27 32  0   58 27 31  0             448468.6450   0.0078  0.050   0.0078 0.34  
3482: 58 29 30  0   57 29 29  0             448503.9408  -0.0696  0.050  -0.0696 0.34  
3483: 58 29 30  0   57 28 29  0             448503.9408  -0.0696  0.050  -0.0696 0.16  
3484: 58 28 30  0   57 29 29  0             448503.9408  -0.0696  0.050  -0.0696 0.16  
3485: 58 28 30  0   57 28 29  0             448503.9408  -0.0696  0.050  -0.0696 0.34  
3486: 56 31 26  0   55 31 25  0             448623.6558  -0.0954  0.050  -0.0954 0.34  
3487: 56 31 26  0   55 30 25  0             448623.6558  -0.0954  0.050  -0.0954 0.16  
3488: 56 30 26  0   55 31 25  0             448623.6558  -0.0954  0.050  -0.0954 0.16  
3489: 56 30 26  0   55 30 25  0             448623.6558  -0.0954  0.050  -0.0954 0.34  
3490: 53 33 20  0   52 34 19  0             449102.3983   0.0455  0.050   0.0454 0.15  
3491: 53 34 20  0   52 34 19  0             449102.3983   0.0455  0.050   0.0454 0.35  
3492: 53 34 20  0   52 33 19  0             449102.3983   0.0452  0.050   0.0454 0.15  
3493: 53 33 20  0   52 33 19  0             449102.3983   0.0453  0.050   0.0454 0.35  
3494: 71 17 55  0   70 16 54  0             453576.2154  -0.0926  0.050  -0.0926 0.17  
3495: 71 16 55  0   70 17 54  0             453576.2154  -0.0926  0.050  -0.0926 0.17  
3496: 71 16 55  0   70 16 54  0             453576.2154  -0.0926  0.050  -0.0926 0.33  
3497: 71 17 55  0   70 17 54  0             453576.2154  -0.0926  0.050  -0.0926 0.33  
3498: 76 12 65  0   75 12 64  0             453593.3485  -0.0927  0.050  -0.0928 0.32  
3499: 76 12 65  0   75 11 64  0             453593.3485  -0.0927  0.050  -0.0928 0.18  
3500: 76 11 65  0   75 12 64  0             453593.3485  -0.0927  0.050  -0.0928 0.18  
3501: 76 11 65  0   75 11 64  0             453593.3485  -0.0927  0.050  -0.0928 0.32  
3502: 78 10 69  0   77 10 68  0             453600.2844   0.0595  0.050   0.0596 0.32  
3503: 78 10 69  0   77  9 68  0             453600.2844   0.0595  0.050   0.0596 0.18  
3504: 78  9 69  0   77 10 68  0             453600.2844   0.0595  0.050   0.0596 0.18  
3505: 78  9 69  0   77  9 68  0             453600.2844   0.0595  0.050   0.0596 0.32  
3506: 79  9 71  0   78  9 70  0             453603.2866  -0.0019  0.050  -0.0019 0.32  
3507: 79  9 71  0   78  8 70  0             453603.2866  -0.0019  0.050  -0.0019 0.18  
3508: 79  8 71  0   78  9 70  0             453603.2866  -0.0019  0.050  -0.0019 0.18  
3509: 79  8 71  0   78  8 70  0             453603.2866  -0.0019  0.050  -0.0019 0.32  
3510: 81  7 75  0   80  7 74  0             453608.4272  -0.0139  0.050  -0.0140 0.32  
3511: 81  7 75  0   80  6 74  0             453608.4272  -0.0139  0.050  -0.0140 0.18  
3512: 81  6 75  0   80  7 74  0             453608.4272  -0.0139  0.050  -0.0140 0.18  
3513: 81  6 75  0   80  6 74  0             453608.4272  -0.0139  0.050  -0.0140 0.32  
3514: 83  5 79  0   82  5 78  0             453612.0114   0.1053  0.050   0.0279 0.16  
3515: 83  5 79  0   82  4 78  0             453612.0114   0.1053  0.050   0.0279 0.08  
3516: 83  4 79  0   82  5 78  0             453612.0114   0.1053  0.050   0.0279 0.08  
3517: 83  4 79  0   82  4 78  0             453612.0114   0.1053  0.050   0.0279 0.16  
3518: 87  1 87  0   86  1 86  0             453612.0114  -0.0435  0.050   0.0279 0.17  
3519: 87  0 87  0   86  1 86  0             453612.0114  -0.0435  0.050   0.0279 0.09  
3520: 87  0 87  0   86  0 86  0             453612.0114  -0.0435  0.050   0.0279 0.17  
3521: 87  1 87  0   86  0 86  0             453612.0114  -0.0435  0.050   0.0279 0.09  
3522: 84  4 81  0   83  4 80  0             453613.0488   0.1802  0.050   0.0115 0.11  
3523: 84  4 81  0   83  3 80  0             453613.0488   0.1802  0.050   0.0115 0.06  
3524: 84  3 81  0   83  4 80  0             453613.0488   0.1802  0.050   0.0115 0.06  
3525: 84  3 81  0   83  3 80  0             453613.0488   0.1802  0.050   0.0115 0.11  
3526: 86  2 85  0   85  2 84  0             453613.0488   0.0554  0.050   0.0115 0.11  
3527: 86  2 85  0   85  1 84  0             453613.0488   0.0554  0.050   0.0115 0.06  
3528: 86  1 85  0   85  2 84  0             453613.0488   0.0554  0.050   0.0115 0.06  
3529: 86  1 85  0   85  1 84  0             453613.0488   0.0554  0.050   0.0115 0.11  
3530: 85  3 83  0   84  3 82  0             453613.0488  -0.1991  0.050   0.0115 0.11  
3531: 85  3 83  0   84  2 82  0             453613.0488  -0.1991  0.050   0.0115 0.06  
3532: 85  2 83  0   84  3 82  0             453613.0488  -0.1991  0.050   0.0115 0.06  
3533: 85  2 83  0   84  2 82  0             453613.0488  -0.1991  0.050   0.0115 0.11  
3534: 59 29 31  0   58 29 30  0             453668.1768   0.0218  0.050   0.0219 0.34  
3535: 59 29 31  0   58 28 30  0             453668.1768   0.0218  0.050   0.0219 0.16  
3536: 59 28 31  0   58 29 30  0             453668.1768   0.0218  0.050   0.0219 0.16  
3537: 59 28 31  0   58 28 30  0             453668.1768   0.0218  0.050   0.0219 0.34  
3538: 57 31 27  0   56 31 26  0             453774.3944  -0.0784  0.050  -0.0784 0.34  
3539: 57 31 27  0   56 30 26  0             453774.3944  -0.0784  0.050  -0.0784 0.16  
3540: 57 30 27  0   56 31 26  0             453774.3944  -0.0784  0.050  -0.0784 0.16  
3541: 57 30 27  0   56 30 26  0             453774.3944  -0.0784  0.050  -0.0784 0.34  
3542: 56 32 25  0   55 32 24  0             453862.9471  -0.0488  0.050  -0.0489 0.34  
3543: 56 32 25  0   55 31 24  0             453862.9471  -0.0488  0.050  -0.0489 0.16  
3544: 56 31 25  0   55 32 24  0             453862.9471  -0.0488  0.050  -0.0489 0.16  
3545: 56 31 25  0   55 31 24  0             453862.9471  -0.0488  0.050  -0.0489 0.34  
3546: 43 41  3  0   42 40  2  0             453916.3198  -0.0208  0.050  -0.0236 0.50  
3547: 43 41  2  0   42 40  3  0             453916.3198  -0.0262  0.050  -0.0236 0.50  
3548: 55 33 23  0   54 33 22  0             453991.8868   0.0015  0.050   0.0016 0.35  
3549: 55 33 23  0   54 32 22  0             453991.8868   0.0015  0.050   0.0016 0.15  
3550: 55 32 23  0   54 33 22  0             453991.8868   0.0015  0.050   0.0016 0.15  
3551: 55 32 23  0   54 32 22  0             453991.8868   0.0015  0.050   0.0016 0.35  
3552: 53 34 19  0   52 35 18  0             454487.9167  -0.0882  0.050  -0.0911 0.14  
3553: 53 35 19  0   52 35 18  0             454487.9167  -0.0888  0.050  -0.0911 0.36  
3554: 53 34 19  0   52 34 18  0             454487.9167  -0.0934  0.050  -0.0911 0.36  
3555: 53 35 19  0   52 34 18  0             454487.9167  -0.0940  0.050  -0.0911 0.14  
3556: 43 42  1  0   42 41  2  0             455685.1284   0.0112  0.050   0.0113 0.50  
3557: 43 42  2  0   42 41  1  0             455685.1284   0.0113  0.050   0.0113 0.50  
3558: 43 43  1  0   42 42  0  0             457447.6838  -0.0842  0.050  -0.0842 0.50  
3559: 43 43  0  0   42 42  1  0             457447.6838  -0.0842  0.050  -0.0842 0.50  
3560: 68 21 48  0   67 21 47  0             458746.8939   0.4008  0.050  -0.0048 0.11  
3561: 68 21 48  0   67 20 47  0             458746.8939   0.4008  0.050  -0.0048 0.06  
3562: 68 20 48  0   67 21 47  0             458746.8939   0.4008  0.050  -0.0048 0.06  
3563: 68 20 48  0   67 20 47  0             458746.8939   0.4008  0.050  -0.0048 0.11  
3564: 67 22 46  0   66 22 45  0             458746.8939  -0.1293  0.050  -0.0048 0.11  
3565: 67 22 46  0   66 21 45  0             458746.8939  -0.1293  0.050  -0.0048 0.06  
3566: 67 21 46  0   66 22 45  0             458746.8939  -0.1293  0.050  -0.0048 0.06  
3567: 67 21 46  0   66 21 45  0             458746.8939  -0.1293  0.050  -0.0048 0.11  
3568: 69 20 50  0   68 20 49  0             458746.8939  -0.2851  0.050  -0.0048 0.11  
3569: 69 20 50  0   68 19 49  0             458746.8939  -0.2851  0.050  -0.0048 0.06  
3570: 69 19 50  0   68 20 49  0             458746.8939  -0.2851  0.050  -0.0048 0.06  
3571: 69 19 50  0   68 19 49  0             458746.8939  -0.2851  0.050  -0.0048 0.11  
3572: 71 18 54  0   70 18 53  0             458751.1741   0.0193  0.050   0.0193 0.33  
3573: 71 18 54  0   70 17 53  0             458751.1741   0.0193  0.050   0.0193 0.17  
3574: 71 17 54  0   70 18 53  0             458751.1741   0.0193  0.050   0.0193 0.17  
3575: 71 17 54  0   70 17 53  0             458751.1741   0.0193  0.050   0.0193 0.33  
3576: 73 16 58  0   72 16 57  0             458757.3156  -0.0020  0.050  -0.0021 0.48  
3577: 73 16 58  0   72 15 57  0             458757.3156  -0.0020  0.050  -0.0021 0.26  
3578: 73 15 58  0   72 16 57  0             458757.3156  -0.0020  0.050  -0.0021 0.26  
3579: 78 11 68  0   77 11 67  0             458775.5781   0.0215  0.050   0.0216 0.32  
3580: 78 11 68  0   77 10 67  0             458775.5781   0.0215  0.050   0.0216 0.18  
3581: 78 10 68  0   77 11 67  0             458775.5781   0.0215  0.050   0.0216 0.18  
3582: 78 10 68  0   77 10 67  0             458775.5781   0.0215  0.050   0.0216 0.32  
3583: 79 10 70  0   78 10 69  0             458778.8772  -0.0786  0.050  -0.0786 0.48  
3584: 79 10 70  0   78  9 69  0             458778.8772  -0.0786  0.050  -0.0786 0.26  
3585: 79  9 70  0   78 10 69  0             458778.8772  -0.0786  0.050  -0.0786 0.26  
3586: 80  9 72  0   79  9 71  0             458782.0614  -0.0405  0.050  -0.0406 0.32  
3587: 80  9 72  0   79  8 71  0             458782.0614  -0.0405  0.050  -0.0406 0.18  
3588: 80  8 72  0   79  9 71  0             458782.0614  -0.0405  0.050  -0.0406 0.18  
3589: 80  8 72  0   79  8 71  0             458782.0614  -0.0405  0.050  -0.0406 0.32  
3590: 88  1 88  0   87  1 87  0             458791.0926  -0.0756  0.050  -0.0756 0.32  
3591: 88  1 88  0   87  0 87  0             458791.0926  -0.0756  0.050  -0.0756 0.18  
3592: 88  0 88  0   87  1 87  0             458791.0926  -0.0756  0.050  -0.0756 0.18  
3593: 88  0 88  0   87  0 87  0             458791.0926  -0.0756  0.050  -0.0756 0.32  
3594: 85  4 82  0   84  3 81  0             458792.0849   0.1454  0.050  -0.0439 0.06  
3595: 85  4 82  0   84  4 81  0             458792.0849   0.1454  0.050  -0.0439 0.11  
3596: 85  3 82  0   84  4 81  0             458792.0849   0.1454  0.050  -0.0439 0.06  
3597: 85  3 82  0   84  3 81  0             458792.0849   0.1454  0.050  -0.0439 0.11  
3598: 87  2 86  0   86  2 85  0             458792.0849  -0.0165  0.050  -0.0439 0.11  
3599: 87  2 86  0   86  1 85  0             458792.0849  -0.0165  0.050  -0.0439 0.06  
3600: 87  1 86  0   86  2 85  0             458792.0849  -0.0165  0.050  -0.0439 0.06  
3601: 87  1 86  0   86  1 85  0             458792.0849  -0.0165  0.050  -0.0439 0.11  
3602: 86  3 84  0   85  3 83  0             458792.0849  -0.2570  0.050  -0.0439 0.11  
3603: 86  2 84  0   85  3 83  0             458792.0849  -0.2570  0.050  -0.0439 0.06  
3604: 86  2 84  0   85  2 83  0             458792.0849  -0.2570  0.050  -0.0439 0.11  
3605: 86  3 84  0   85  2 83  0             458792.0849  -0.2570  0.050  -0.0439 0.06  
3606: 59 30 30  0   58 30 29  0             458872.9650   0.0332  0.050   0.0332 0.40  
3607: 59 30 30  0   58 29 29  0             458872.9650   0.0332  0.050   0.0332 0.19  
3608: 59 29 30  0   58 29 29  0             458872.9650   0.0332  0.050   0.0332 0.40  
3609: 56 33 24  0   55 33 23  0             459118.1157  -0.0751  0.050  -0.0752 0.35  
3610: 56 33 24  0   55 32 23  0             459118.1157  -0.0751  0.050  -0.0752 0.15  
3611: 56 32 24  0   55 33 23  0             459118.1157  -0.0751  0.050  -0.0752 0.15  
3612: 56 32 24  0   55 32 23  0             459118.1157  -0.0751  0.050  -0.0752 0.35  
3613: 76 14 63  0   75 14 62  0             463942.7047   0.0629  0.050   0.0626 0.16  
3614: 76 14 63  0   75 13 62  0             463942.7047   0.0629  0.050   0.0626 0.09  
3615: 76 13 63  0   75 14 62  0             463942.7047   0.0629  0.050   0.0626 0.09  
3616: 76 13 63  0   75 13 62  0             463942.7047   0.0629  0.050   0.0626 0.16  
3617: 64 26 39  0   63 26 38  0             463942.7047   0.0622  0.050   0.0626 0.16  
3618: 64 25 39  0   63 26 38  0             463942.7047   0.0622  0.050   0.0626 0.08  
3619: 64 25 39  0   63 25 38  0             463942.7047   0.0622  0.050   0.0626 0.16  
3620: 64 26 39  0   63 25 38  0             463942.7047   0.0622  0.050   0.0626 0.08  
3621: 78 12 67  0   77 12 66  0             463950.2852  -0.0470  0.050  -0.0471 0.32  
3622: 78 12 67  0   77 11 66  0             463950.2852  -0.0470  0.050  -0.0471 0.18  
3623: 78 11 67  0   77 12 66  0             463950.2852  -0.0470  0.050  -0.0471 0.18  
3624: 78 11 67  0   77 11 66  0             463950.2852  -0.0470  0.050  -0.0471 0.32  
3625: 81  9 73  0   80  9 72  0             463960.7550   0.0098  0.050   0.0098 0.32  
3626: 81  9 73  0   80  8 72  0             463960.7550   0.0098  0.050   0.0098 0.18  
3627: 81  8 73  0   80  9 72  0             463960.7550   0.0098  0.050   0.0098 0.18  
3628: 81  8 73  0   80  8 72  0             463960.7550   0.0098  0.050   0.0098 0.32  
3629: 57 33 25  0   56 33 24  0             464251.3590   0.0278  0.050   0.0278 0.34  
3630: 57 33 25  0   56 32 24  0             464251.3590   0.0278  0.050   0.0278 0.16  
3631: 57 32 25  0   56 33 24  0             464251.3590   0.0278  0.050   0.0278 0.16  
3632: 57 32 25  0   56 32 24  0             464251.3590   0.0278  0.050   0.0278 0.34  
3633: 44 42  3  0   43 41  2  0             464561.3816   0.0482  0.050   0.0467 0.50  
3634: 44 42  2  0   43 41  3  0             464561.3816   0.0452  0.050   0.0467 0.50  
3635: 54 35 19  0   53 36 18  0             464943.8751  -0.0634  0.050  -0.0691 0.14  
3636: 54 36 19  0   53 36 18  0             464943.8751  -0.0645  0.050  -0.0691 0.36  
3637: 54 35 19  0   53 35 18  0             464943.8751  -0.0736  0.050  -0.0691 0.36  
3638: 54 36 19  0   53 35 18  0             464943.8751  -0.0748  0.050  -0.0691 0.14  
3639: 44 43  1  0   43 42  2  0             466329.5888   0.0469  0.050   0.0469 0.50  
3640: 44 43  2  0   43 42  1  0             466329.5888   0.0469  0.050   0.0469 0.50  
3641: 44 44  1  0   43 43  0  0             468091.9075  -0.0745  0.050  -0.0745 0.50  
3642: 44 44  0  0   43 43  1  0             468091.9075  -0.0745  0.050  -0.0745 0.50  
3643: 78 12 66  0   77 12 65  0             469124.5449  -0.0391  0.050  -0.0391 0.33  
3644: 78 13 66  0   77 13 65  0             469124.5449  -0.0391  0.050  -0.0391 0.33  
3645: 78 13 66  0   77 12 65  0             469124.5449  -0.0391  0.050  -0.0391 0.17  
3646: 78 12 66  0   77 13 65  0             469124.5449  -0.0391  0.050  -0.0391 0.17  
3647: 80 11 70  0   79 11 69  0             469132.3494   0.0293  0.050   0.0293 0.32  
3648: 80 11 70  0   79 10 69  0             469132.3494   0.0293  0.050   0.0293 0.18  
3649: 80 10 70  0   79 11 69  0             469132.3494   0.0293  0.050   0.0293 0.18  
3650: 80 10 70  0   79 10 69  0             469132.3494   0.0293  0.050   0.0293 0.32  
3651: 87  4 84  0   86  4 83  0             469149.8117   0.2458  0.050   0.0162 0.11  
3652: 87  4 84  0   86  3 83  0             469149.8117   0.2458  0.050   0.0162 0.06  
3653: 87  3 84  0   86  4 83  0             469149.8117   0.2458  0.050   0.0162 0.06  
3654: 87  3 84  0   86  3 83  0             469149.8117   0.2458  0.050   0.0162 0.11  
3655: 89  2 88  0   88  2 87  0             469149.8117   0.0097  0.050   0.0162 0.11  
3656: 89  2 88  0   88  1 87  0             469149.8117   0.0097  0.050   0.0162 0.06  
3657: 89  1 88  0   88  2 87  0             469149.8117   0.0097  0.050   0.0162 0.06  
3658: 89  1 88  0   88  1 87  0             469149.8117   0.0097  0.050   0.0162 0.11  
3659: 88  3 86  0   87  3 85  0             469149.8117  -0.2027  0.050   0.0162 0.11  
3660: 88  3 86  0   87  2 85  0             469149.8117  -0.2027  0.050   0.0162 0.06  
3661: 88  2 86  0   87  3 85  0             469149.8117  -0.2027  0.050   0.0162 0.06  
3662: 88  2 86  0   87  2 85  0             469149.8117  -0.2027  0.050   0.0162 0.11  
3663: 58 33 26  0   57 33 25  0             469389.9938  -0.0279  0.050  -0.0279 0.34  
3664: 58 33 26  0   57 32 25  0             469389.9938  -0.0279  0.050  -0.0279 0.16  
3665: 58 32 26  0   57 33 25  0             469389.9938  -0.0279  0.050  -0.0279 0.16  
3666: 58 32 26  0   57 32 25  0             469389.9938  -0.0279  0.050  -0.0279 0.34  
--------------------------------------------------------------------------------

PARAMETERS IN FIT (values truncated and Nlines statistics):

        1000000         A_gs  /MHz         5332.93739(30)                      1
        2000000         B_gs  /MHz         5049.50800(32)                      2
        3000000         C_gs  /MHz         2593.29666(10)                      3
          20000        DJ_gs  /kHz            0.30650(13)                      4
         110000       DJK_gs  /kHz            0.88690(72)                      5
         200000        DK_gs  /kHz           -0.23554(58)                      6
        4010000        d1_gs  /kHz           -0.196541(44)                     7
        5000000        d2_gs  /kHz           -0.083467(23)                     8
          30000        HJ_gs  /Hz            -0.0000335(27)                    9
         120000       HJK_gs  /Hz           [ 0.0004531]                      10
         210000       HKJ_gs  /Hz           [ 0.0003446]                      11
         300000        HK_gs  /Hz           [-0.0004585]                      12
        4020000        h1_gs  /Hz           [ 0.0000418]                      13
        5010000        h2_gs  /Hz           [ 0.0000838]                      14
        6000000        h3_gs  /Hz           [ 0.0000288]                      15
              0         E_gs  /MHz          [ 0.]                             16

 MICROWAVE AVG =       -0.000873 MHz, IR AVG =        0.00000                 
 MICROWAVE RMS =        0.043077 MHz, IR RMS =        0.00000                 
 END OF ITERATION  1 OLD, NEW RMS ERROR=        0.86154         0.86154       

  distinct frequency lines in fit:   848
       distinct parameters of fit:     9

MICROWAVE       lines fitted       lines    lines      RMS      RMS ERROR    J range  Ka range    freq. range
            total   dv=0 dv.ne.0   UNFITTD  e>900
v"= 0        848    848      0        0      0       0.043074     0.86147    14  88    0  44   132254   469390
--------------------------------------------------------------------------------------------
total:       848    848      0        0      0       0.043074     0.86147

NOTE: the RMS values above are for Nlines statistics, but the 'total' values may differ slightly from
      those in the .FIT file since the o-c values for this evaluation are as rounded in the .FIT.


 PARAMETERS IN FIT WITH STANDARD ERRORS ON THOSE THAT ARE FITTED:
 (values rounded and degrees of freedom, Ndegf=Nlines-Nconst, statistics)

        1000000         A_gs  /MHz       5332.93740(26)                        1
        2000000         B_gs  /MHz       5049.50800(28)                        2
        3000000         C_gs  /MHz       2593.296665(87)                       3
          20000        DJ_gs  /kHz          0.30650(11)                        4
         110000       DJK_gs  /kHz          0.88690(62)                        5
         200000        DK_gs  /kHz         -0.23554(50)                        6
        4010000        d1_gs  /kHz         -0.196541(38)                       7
        5000000        d2_gs  /kHz         -0.083467(20)                       8
          30000        HJ_gs  /Hz          -0.0000335(24)                      9
         120000       HJK_gs  /Hz           [ 0.0004531]                      10
         210000       HKJ_gs  /Hz           [ 0.0003446]                      11
         300000        HK_gs  /Hz           [-0.0004585]                      12
        4020000        h1_gs  /Hz           [ 0.0000418]                      13
        5010000        h2_gs  /Hz           [ 0.0000838]                      14
        6000000        h3_gs  /Hz           [ 0.0000288]                      15
              0         E_gs  /MHz          [ 0.]                             16

 CORRELATION COEFFICIENTS, C.ij:

           A_gs     B_gs     C_gs     -DJ_gs   -DJK_gs  -DK_gs   d1_gs    d2_gs   

A_gs        1.0000
B_gs       -0.7135   1.0000
C_gs       -0.0692   0.2173   1.0000
-DJ_gs      0.7401  -0.8324  -0.2803   1.0000
-DJK_gs    -0.7246   0.7197   0.1075  -0.9593   1.0000
-DK_gs      0.5942  -0.6182  -0.0720   0.9022  -0.9783   1.0000
d1_gs       0.7539  -0.8804  -0.0376   0.9367  -0.8948   0.8141   1.0000
d2_gs      -0.6145   0.5323   0.0488  -0.8298   0.9409  -0.9621  -0.7186   1.0000
HJ_gs      -0.0088   0.1380   0.8283  -0.2279   0.0415  -0.0097   0.0252  -0.0529

           HJ_gs   

HJ_gs       1.0000

 Mean value of |C.ij|, i.ne.j =   0.5229
 Mean value of  C.ij,  i.ne.j =  -0.0596


 No correlations with absolute value greater than 0.9950


 Worst fitted lines (obs-calc/error):

  2612:    2.0       1566:    2.0       2836:    2.0       1929:    1.9
  3083:    1.9        405:    1.9       2594:    1.9        732:   -1.9
  3486:   -1.9        369:    1.9        773:   -1.9       2876:   -1.9
  2796:   -1.9       2931:    1.9       3498:   -1.9       3494:   -1.9
   626:   -1.8       3165:   -1.8       3552:   -1.8       3151:   -1.8
  2296:    1.8        731:    1.8       1017:    1.8       3358:    1.8
   137:   -1.8         90:   -1.8       2260:   -1.8       1861:    1.8
   136:   -1.8       2439:    1.7       2100:    1.7        135:   -1.7
  2895:   -1.7       1570:   -1.7       3271:   -1.7       2411:   -1.7
  3215:   -1.7         61:    1.7       1453:   -1.7        634:   -1.7
  1739:    1.7       2313:    1.7       1901:    1.7         65:    1.7
  3558:   -1.7       2869:    1.7       2294:    1.7       2864:    1.7
   206:   -1.7        559:   -1.6

  2612: 45 31 15  0   44 31 14  0             392594.6668   0.0993  0.050
  1566: 44 15 30  0   43 15 29  0             303361.1859   0.0987  0.050   0.0987 0.33
  2836: 55 24 32  0   54 23 31  0             407010.5167   0.0983  0.050   0.0983 0.17
  1929: 48 21 28  0   47 21 27  0             355212.7373   0.0974  0.050   0.0974 0.33
  3083: 67 15 53  0   66 15 52  0             422510.8477   0.0970  0.050   0.0970 0.33
   405: 30  6 24  0   29  6 23  0             189302.8376   0.0969  0.050   0.0969 0.33
  2594: 50 26 25  0   49 26 24  0             391568.7804   0.0963  0.050   0.0964 0.34
   732: 62 22 40  0   62 21 41  0             209447.7979  -0.0957  0.050  -0.0957 0.19
  3486: 56 31 26  0   55 31 25  0             448623.6558  -0.0954  0.050  -0.0954 0.34
   369: 48 12 36  0   48 11 37  0             189086.3064   0.0951  0.050   0.0952 0.19
                                           _____________________________________
__________________________________________/ SPFIT output reformatted with PIFORM
