# Supplementary material for: Precise Semi-Experimental Equilibrium (r e SE) Structure of Pyridine from 32 Isotopologues: Accurate Assessment of the Effect of Nitrogen-Atom Substitution in Aromatic Rings
Source: J Phys Chem A. 2025 Nov 7;129(46):10737–50. doi: 10.1021/acs.jpca.5c07184 (PMC12641475; doi:10.1021/acs.jpca.5c07184)
Supplement: Supplementary file 2 [file jp5c07184_si_002.zip › Supplementary Information/LSF/pyridine-d4H4_AI.res]

 [2,3,5,6-D]-Pyridine g.s.                            Sat Aug 02 15:10:17 2025

-------------------------------------------------------------------------------------=========
                                              obs         o-c     error     blends     Notes
                                                                         o-c      wt
    / instead of : below denotes (o-c)>3*err
-------------------------------------------------------------------------------------=========
   1: 24  3 22  0   23  2 21  0             137490.2559   0.0190  0.050   0.0191 0.50  
   2: 24  2 22  0   23  3 21  0             137490.2559   0.0190  0.050   0.0191 0.50  
   3: 23  3 20  0   22  4 19  0             137492.1811   0.0234  0.050   0.0235 0.50  
   4: 23  4 20  0   22  3 19  0             137492.1811   0.0234  0.050   0.0235 0.50  
   5: 27  1 27  0   26  0 26  0             142675.0491  -0.0068  0.050  -0.0068 0.50  
   6: 27  0 27  0   26  1 26  0             142675.0491  -0.0068  0.050  -0.0068 0.50  
   7: 23  5 19  0   22  4 18  0             142682.4965   0.0267  0.050   0.0267 0.50  
   8: 23  4 19  0   22  5 18  0             142682.4965   0.0267  0.050   0.0267 0.50  
   9: 22  5 17  0   21  6 16  0             142687.5234   0.0881  0.050   0.0882 0.50  
  10: 22  6 17  0   21  5 16  0             142687.5234   0.0881  0.050   0.0882 0.50  
  11: 21  7 15  0   20  6 14  0             142697.1017   0.0457  0.050   0.0458 0.50  
  12: 21  6 15  0   20  7 14  0             142697.1017   0.0457  0.050   0.0458 0.50  
  13: 28  1 28  0   27  0 27  0             147862.6750  -0.0246  0.050  -0.0246 0.50  
  14: 28  0 28  0   27  1 27  0             147862.6750  -0.0246  0.050  -0.0246 0.50  
  15: 26  2 24  0   25  3 23  0             147865.5045   0.0405  0.050   0.0405 0.50  
  16: 26  3 24  0   25  2 23  0             147865.5045   0.0405  0.050   0.0405 0.50  
  17: 24  5 20  0   23  4 19  0             147869.7609   0.0478  0.050   0.0478 0.50  
  18: 24  4 20  0   23  5 19  0             147869.7609   0.0478  0.050   0.0478 0.50  
  19: 23  6 18  0   22  5 17  0             147874.0666  -0.0390  0.050  -0.0391 0.50  
  20: 23  5 18  0   22  6 17  0             147874.0666  -0.0390  0.050  -0.0391 0.50  
  21: 22  7 16  0   21  6 15  0             147882.2763  -0.0696  0.050  -0.0696 0.50  
  22: 22  6 16  0   21  7 15  0             147882.2763  -0.0696  0.050  -0.0696 0.50  
  23: 21  8 14  0   20  7 13  0             147898.8633   0.0787  0.050   0.0787 0.50  
  24: 21  7 14  0   20  8 13  0             147898.8633   0.0787  0.050   0.0787 0.50  
  25: 29  1 29  0   28  0 28  0             153050.2393  -0.0493  0.050  -0.0493 0.50  
  26: 29  0 29  0   28  1 28  0             153050.2393  -0.0493  0.050  -0.0493 0.50  
  27: 25  5 21  0   24  4 20  0             153056.9956   0.0453  0.050   0.0454 0.50  
  28: 25  4 21  0   24  5 20  0             153056.9956   0.0453  0.050   0.0454 0.50  
  29: 22  7 15  0   21  8 14  0             153081.7447  -0.0286  0.050  -0.0286 0.50  
  30: 22  8 15  0   21  7 14  0             153081.7447  -0.0286  0.050  -0.0286 0.50  
  31: 21  8 13  0   20  9 12  0             153110.0035   0.0613  0.050   0.0612 0.50  
  32: 21  9 13  0   20  8 12  0             153110.0035   0.0611  0.050   0.0612 0.50  
  33: 27  3 24  0   26  4 23  0             158242.0538   0.0390  0.050   0.0391 0.50  
  34: 27  4 24  0   26  3 23  0             158242.0538   0.0390  0.050   0.0391 0.50  
  35: 26  5 22  0   25  4 21  0             158244.2455   0.0757  0.050   0.0758 0.50  
  36: 26  4 22  0   25  5 21  0             158244.2455   0.0757  0.050   0.0758 0.50  
  37: 24  7 18  0   23  6 17  0             158253.9761   0.0523  0.050   0.0524 0.50  
  38: 24  6 18  0   23  7 17  0             158253.9761   0.0523  0.050   0.0524 0.50  
  39: 20 11 10  0   19 10  9  0             158452.4033  -0.0684  0.050               
  40: 22  9 13  0   21 10 12  0             163507.9559   0.0034  0.050   0.0032 0.50  
  41: 22 10 13  0   21  9 12  0             163507.9559   0.0028  0.050   0.0032 0.50  
  42: 21 11 11  0   20 10 10  0             163593.2109  -0.0460  0.050   0.0526 0.50  
  43: 21 10 11  0   20 11 10  0             163593.2109   0.1511  0.050   0.0526 0.50  
  44: 32  1 32  0   31  0 31  0             168612.7592   0.0518  0.050   0.0518 0.50  
  45: 32  0 32  0   31  1 31  0             168612.7592   0.0518  0.050   0.0518 0.50  
  46: 30  2 28  0   29  3 27  0             168615.3137   0.0261  0.050   0.0262 0.50  
  47: 30  3 28  0   29  2 27  0             168615.3137   0.0261  0.050   0.0262 0.50  
  48: 27  5 22  0   26  6 21  0             168621.3745  -0.0209  0.050  -0.0209 0.50  
  49: 27  6 22  0   26  5 21  0             168621.3745  -0.0209  0.050  -0.0209 0.50  
  50: 26  7 20  0   25  6 19  0             168626.2926   0.0181  0.050   0.0181 0.50  
  51: 26  6 20  0   25  7 19  0             168626.2926   0.0181  0.050   0.0181 0.50  
  52: 25  7 18  0   24  8 17  0             168634.9144  -0.0702  0.050  -0.0702 0.50  
  53: 25  8 18  0   24  7 17  0             168634.9144  -0.0702  0.050  -0.0702 0.50  
  54: 24  8 16  0   23  9 15  0             168651.2201   0.0634  0.050   0.0634 0.50  
  55: 24  9 16  0   23  8 15  0             168651.2201   0.0634  0.050   0.0634 0.50  
  56: 23  9 14  0   22 10 13  0             168682.6607   0.0352  0.050   0.0352 0.50  
  57: 23 10 14  0   22  9 13  0             168682.6607   0.0351  0.050   0.0352 0.50  
  58: 33  1 33  0   32  0 32  0             173800.0324  -0.0254  0.050  -0.0254 0.50  
  59: 33  0 33  0   32  1 32  0             173800.0324  -0.0254  0.050  -0.0254 0.50  
  60: 32  2 31  0   31  1 30  0             173801.3305  -0.0459  0.050  -0.0459 0.50  
  61: 32  1 31  0   31  2 30  0             173801.3305  -0.0459  0.050  -0.0459 0.50  
  62: 31  3 29  0   30  2 28  0             173802.6066   0.0085  0.050   0.0086 0.50  
  63: 31  2 29  0   30  3 28  0             173802.6066   0.0085  0.050   0.0086 0.50  
  64: 29  5 25  0   28  4 24  0             173805.6282  -0.0110  0.050  -0.0111 0.50  
  65: 29  4 25  0   28  5 24  0             173805.6282  -0.0110  0.050  -0.0111 0.50  
  66: 28  6 23  0   27  5 22  0             173808.2471  -0.0073  0.050  -0.0073 0.50  
  67: 28  5 23  0   27  6 22  0             173808.2471  -0.0073  0.050  -0.0073 0.50  
  68: 27  7 21  0   26  6 20  0             173812.6483   0.0406  0.050   0.0406 0.50  
  69: 27  6 21  0   26  7 20  0             173812.6483   0.0406  0.050   0.0406 0.50  
  70: 26  8 19  0   25  7 18  0             173820.2790   0.0549  0.050   0.0549 0.50  
  71: 26  7 19  0   25  8 18  0             173820.2790   0.0549  0.050   0.0549 0.50  
  72: 25  8 17  0   24  9 16  0             173834.0405   0.0117  0.050   0.0117 0.50  
  73: 25  9 17  0   24  8 16  0             173834.0405   0.0117  0.050   0.0117 0.50  
  74: 32  2 30  0   31  3 29  0             178989.8394  -0.0062  0.050  -0.0062 0.50  
  75: 32  3 30  0   31  2 29  0             178989.8394  -0.0062  0.050  -0.0062 0.50  
  76: 31  3 28  0   30  4 27  0             178991.1198   0.0130  0.050   0.0130 0.50  
  77: 31  4 28  0   30  3 27  0             178991.1198   0.0130  0.050   0.0130 0.50  
  78: 29  5 24  0   28  6 23  0             178995.0618  -0.0362  0.050  -0.0362 0.50  
  79: 29  6 24  0   28  5 23  0             178995.0618  -0.0362  0.050  -0.0362 0.50  
  80: 27  8 20  0   26  7 19  0             179005.6957  -0.0109  0.050  -0.0109 0.50  
  81: 27  7 20  0   26  8 19  0             179005.6957  -0.0109  0.050  -0.0109 0.50  
  82: 26  8 18  0   25  9 17  0             179017.5833  -0.0256  0.050  -0.0256 0.50  
  83: 26  9 18  0   25  8 17  0             179017.5833  -0.0256  0.050  -0.0256 0.50  
  84: 24 11 14  0   23 10 13  0             179081.4544  -0.0062  0.050  -0.0061 0.50  
  85: 24 10 14  0   23 11 13  0             179081.4544  -0.0060  0.050  -0.0061 0.50  
  86: 23 12 12  0   22 11 11  0             179168.3698  -0.0376  0.050  -0.0069 0.50  
  87: 23 11 12  0   22 12 11  0             179168.3698   0.0238  0.050  -0.0069 0.50  
  88: 35  1 35  0   34  0 34  0             184174.5803   0.0169  0.050   0.0169 0.50  
  89: 35  0 35  0   34  1 34  0             184174.5803   0.0169  0.050   0.0169 0.50  
  90: 33  2 31  0   32  3 30  0             184177.0503   0.0217  0.050   0.0218 0.50  
  91: 33  3 31  0   32  2 30  0             184177.0503   0.0217  0.050   0.0218 0.50  
  92: 32  3 29  0   31  4 28  0             184178.2855   0.0509  0.050   0.0510 0.50  
  93: 32  4 29  0   31  3 28  0             184178.2855   0.0509  0.050   0.0510 0.50  
  94: 31  4 27  0   30  5 26  0             184179.7324  -0.0001  0.050  -0.0002 0.50  
  95: 31  5 27  0   30  4 26  0             184179.7324  -0.0001  0.050  -0.0002 0.50  
  96: 30  5 25  0   29  6 24  0             184181.8975  -0.0185  0.050  -0.0185 0.50  
  97: 30  6 25  0   29  5 24  0             184181.8975  -0.0185  0.050  -0.0185 0.50  
  98: 29  7 23  0   28  6 22  0             184185.4755   0.0479  0.050   0.0479 0.50  
  99: 29  6 23  0   28  7 22  0             184185.4755   0.0479  0.050   0.0479 0.50  
 100: 28  8 21  0   27  7 20  0             184191.3633  -0.0035  0.050  -0.0035 0.50  
 101: 28  7 21  0   27  8 20  0             184191.3633  -0.0035  0.050  -0.0035 0.50  
 102: 27  8 19  0   26  9 18  0             184201.7013  -0.0151  0.050  -0.0151 0.50  
 103: 27  9 19  0   26  8 18  0             184201.7013  -0.0151  0.050  -0.0151 0.50  
 104: 26  9 17  0   25 10 16  0             184220.2062  -0.0636  0.050  -0.0636 0.50  
 105: 26 10 17  0   25  9 16  0             184220.2062  -0.0636  0.050  -0.0636 0.50  
 106: 25 10 15  0   24 11 14  0             184254.8558   0.0112  0.050   0.0113 0.50  
 107: 25 11 15  0   24 10 14  0             184254.8558   0.0112  0.050   0.0113 0.50  
 108: 24 12 13  0   23 11 12  0             184323.1584  -0.0620  0.050  -0.0588 0.50  
 109: 24 11 13  0   23 12 12  0             184323.1584  -0.0556  0.050  -0.0588 0.50  
 110: 23 13 11  0   22 12 10  0             184472.7038  -0.0782  0.050               
 111: 36  1 36  0   35  0 35  0             189361.7105  -0.0041  0.050  -0.0041 0.50  
 112: 36  0 36  0   35  1 35  0             189361.7105  -0.0041  0.050  -0.0041 0.50  
 113: 35  1 34  0   34  2 33  0             189363.0260   0.0228  0.050   0.0228 0.50  
 114: 35  2 34  0   34  1 33  0             189363.0260   0.0228  0.050   0.0228 0.50  
 115: 34  2 32  0   33  3 31  0             189364.1186  -0.0257  0.050  -0.0258 0.50  
 116: 34  3 32  0   33  2 31  0             189364.1186  -0.0257  0.050  -0.0258 0.50  
 117: 33  3 30  0   32  4 29  0             189365.2907  -0.0079  0.050  -0.0079 0.50  
 118: 33  4 30  0   32  3 29  0             189365.2907  -0.0079  0.050  -0.0079 0.50  
 119: 32  4 28  0   31  5 27  0             189366.6912  -0.0075  0.050  -0.0075 0.50  
 120: 32  5 28  0   31  4 27  0             189366.6912  -0.0075  0.050  -0.0075 0.50  
 121: 31  5 26  0   30  6 25  0             189368.7470   0.0471  0.050   0.0472 0.50  
 122: 31  6 26  0   30  5 25  0             189368.7470   0.0471  0.050   0.0472 0.50  
 123: 30  7 24  0   29  6 23  0             189371.8566  -0.0127  0.050  -0.0127 0.50  
 124: 30  6 24  0   29  7 23  0             189371.8566  -0.0127  0.050  -0.0127 0.50  
 125: 29  8 22  0   28  7 21  0             189377.1398  -0.0152  0.050  -0.0152 0.50  
 126: 29  7 22  0   28  8 21  0             189377.1398  -0.0152  0.050  -0.0152 0.50  
 127: 28  9 20  0   27  8 19  0             189386.2089  -0.0104  0.050  -0.0104 0.50  
 128: 28  8 20  0   27  9 19  0             189386.2089  -0.0104  0.050  -0.0104 0.50  
 129: 26 10 16  0   25 11 15  0             189431.0134  -0.0117  0.050  -0.0118 0.50  
 130: 26 11 16  0   25 10 15  0             189431.0134  -0.0117  0.050  -0.0118 0.50  
 131: 25 12 14  0   24 11 13  0             189486.0385   0.0149  0.050   0.0153 0.50  
 132: 25 11 14  0   24 12 13  0             189486.0385   0.0155  0.050   0.0153 0.50  
 133: 24 12 12  0   23 13 11  0             189599.0845   0.0466  0.050  -0.0391 0.50  
 134: 24 13 12  0   23 12 11  0             189599.0845  -0.1248  0.050  -0.0391 0.50  
 135: 37  1 37  0   36  0 36  0             194548.7918  -0.0038  0.050  -0.0038 0.50  
 136: 37  0 37  0   36  1 36  0             194548.7918  -0.0038  0.050  -0.0038 0.50  
 137: 36  1 35  0   35  2 34  0             194550.0547  -0.0199  0.050  -0.0200 0.50  
 138: 36  2 35  0   35  1 34  0             194550.0547  -0.0199  0.050  -0.0200 0.50  
 139: 35  3 33  0   34  2 32  0             194551.1835  -0.0077  0.050  -0.0077 0.50  
 140: 35  2 33  0   34  3 32  0             194551.1835  -0.0077  0.050  -0.0077 0.50  
 141: 34  4 31  0   33  3 30  0             194552.2781  -0.0183  0.050  -0.0184 0.50  
 142: 34  3 31  0   33  4 30  0             194552.2781  -0.0183  0.050  -0.0184 0.50  
 143: 33  5 29  0   32  4 28  0             194553.5910  -0.0150  0.050  -0.0150 0.50  
 144: 33  4 29  0   32  5 28  0             194553.5910  -0.0150  0.050  -0.0150 0.50  
 145: 32  6 27  0   31  5 26  0             194555.3943  -0.0479  0.050  -0.0479 0.50  
 146: 32  5 27  0   31  6 26  0             194555.3943  -0.0479  0.050  -0.0479 0.50  
 147: 31  7 25  0   30  6 24  0             194558.2572  -0.0524  0.050  -0.0525 0.50  
 148: 31  6 25  0   30  7 24  0             194558.2572  -0.0524  0.050  -0.0525 0.50  
 149: 30  8 23  0   29  7 22  0             194562.9652  -0.0670  0.050  -0.0671 0.50  
 150: 30  7 23  0   29  8 22  0             194562.9652  -0.0670  0.050  -0.0671 0.50  
 151: 29  8 21  0   28  9 20  0             194571.0343   0.0149  0.050   0.0149 0.50  
 152: 29  9 21  0   28  8 20  0             194571.0343   0.0149  0.050   0.0149 0.50  
 153: 26 12 15  0   25 11 14  0             194654.3540   0.0552  0.050   0.0552 0.50  
 154: 26 11 15  0   25 12 14  0             194654.3540   0.0552  0.050   0.0552 0.50  
 155: 25 12 13  0   24 13 12  0             194742.7544   0.0077  0.050  -0.0017 0.50  
 156: 25 13 13  0   24 12 12  0             194742.7544  -0.0111  0.050  -0.0017 0.50  
 157: 38  1 38  0   37  0 37  0             199735.8185   0.0140  0.050   0.0141 0.50  
 158: 38  0 38  0   37  1 37  0             199735.8185   0.0140  0.050   0.0141 0.50  
 159: 36  2 34  0   35  3 33  0             199738.2452   0.0782  0.050   0.0783 0.50  
 160: 36  3 34  0   35  2 33  0             199738.2452   0.0782  0.050   0.0783 0.50  
 161: 35  3 32  0   34  4 31  0             199739.2389   0.0132  0.050   0.0132 0.50  
 162: 35  4 32  0   34  3 31  0             199739.2389   0.0132  0.050   0.0132 0.50  
 163: 34  4 30  0   33  5 29  0             199740.5090   0.0582  0.050   0.0582 0.50  
 164: 34  5 30  0   33  4 29  0             199740.5090   0.0582  0.050   0.0582 0.50  
 165: 33  5 28  0   32  6 27  0             199742.0970  -0.0399  0.050  -0.0399 0.50  
 166: 33  6 28  0   32  5 27  0             199742.0970  -0.0399  0.050  -0.0399 0.50  
 167: 32  6 26  0   31  7 25  0             199744.7376   0.0021  0.050   0.0021 0.50  
 168: 32  7 26  0   31  6 25  0             199744.7376   0.0021  0.050   0.0021 0.50  
 169: 31  7 24  0   30  8 23  0             199748.9611  -0.0072  0.050  -0.0073 0.50  
 170: 31  8 24  0   30  7 23  0             199748.9611  -0.0072  0.050  -0.0073 0.50  
 171: 30  8 22  0   29  9 21  0             199756.0029  -0.0391  0.050  -0.0392 0.50  
 172: 30  9 22  0   29  8 21  0             199756.0029  -0.0391  0.050  -0.0392 0.50  
 173: 29  9 20  0   28 10 19  0             199768.1546   0.0851  0.050   0.0852 0.50  
 174: 29 10 20  0   28  9 19  0             199768.1546   0.0851  0.050   0.0852 0.50  
 175: 27 11 16  0   26 12 15  0             199826.4704   0.0221  0.050   0.0221 0.50  
 176: 27 12 16  0   26 11 15  0             199826.4704   0.0221  0.050   0.0221 0.50  
 177: 26 12 14  0   25 13 13  0             199897.1753  -0.0769  0.050  -0.0779 0.50  
 178: 26 13 14  0   25 12 13  0             199897.1753  -0.0788  0.050  -0.0779 0.50  
 179: 38  1 37  0   37  2 36  0             204924.0795   0.0798  0.050   0.0798 0.50  
 180: 38  2 37  0   37  1 36  0             204924.0795   0.0798  0.050   0.0798 0.50  
 181: 37  3 35  0   36  2 34  0             204925.0610  -0.0083  0.050  -0.0084 0.50  
 182: 37  2 35  0   36  3 34  0             204925.0610  -0.0083  0.050  -0.0084 0.50  
 183: 36  4 33  0   35  3 32  0             204926.0712  -0.0125  0.050  -0.0126 0.50  
 184: 36  3 33  0   35  4 32  0             204926.0712  -0.0125  0.050  -0.0126 0.50  
 185: 35  5 31  0   34  4 30  0             204927.2239  -0.0061  0.050  -0.0062 0.50  
 186: 35  4 31  0   34  5 30  0             204927.2239  -0.0061  0.050  -0.0062 0.50  
 187: 34  6 29  0   33  5 28  0             204928.7617  -0.0167  0.050  -0.0168 0.50  
 188: 34  5 29  0   33  6 28  0             204928.7617  -0.0167  0.050  -0.0168 0.50  
 189: 33  7 27  0   32  6 26  0             204931.1451   0.0094  0.050   0.0094 0.50  
 190: 33  6 27  0   32  7 26  0             204931.1451   0.0094  0.050   0.0094 0.50  
 191: 31  9 23  0   30  8 22  0             204941.1812  -0.0488  0.050  -0.0489 0.50  
 192: 31  8 23  0   30  9 22  0             204941.1812  -0.0488  0.050  -0.0489 0.50  
 193: 30  9 21  0   29 10 20  0             204951.8003   0.0113  0.050   0.0114 0.50  
 194: 30 10 21  0   29  9 20  0             204951.8003   0.0113  0.050   0.0114 0.50  
 195: 28 11 17  0   27 12 16  0             205001.3643  -0.0468  0.050  -0.0468 0.50  
 196: 28 12 17  0   27 11 16  0             205001.3643  -0.0468  0.050  -0.0468 0.50  
 197: 27 12 15  0   26 13 14  0             205059.1324  -0.0417  0.050  -0.0418 0.50  
 198: 27 13 15  0   26 12 14  0             205059.1324  -0.0419  0.050  -0.0418 0.50  
 199: 26 13 13  0   25 14 12  0             205171.9030  -0.0333  0.050               
 200: 38  2 36  0   37  3 35  0             210111.9339   0.0373  0.050   0.0373 0.50  
 201: 38  3 36  0   37  2 35  0             210111.9339   0.0373  0.050   0.0373 0.50  
 202: 37  3 34  0   36  4 33  0             210112.8363  -0.0322  0.050  -0.0322 0.50  
 203: 37  4 34  0   36  3 33  0             210112.8363  -0.0322  0.050  -0.0322 0.50  
 204: 36  4 32  0   35  5 31  0             210113.8854  -0.0553  0.050  -0.0553 0.50  
 205: 36  5 32  0   35  4 31  0             210113.8854  -0.0553  0.050  -0.0553 0.50  
 206: 35  5 30  0   34  6 29  0             210115.3026  -0.0595  0.050  -0.0595 0.50  
 207: 35  6 30  0   34  5 29  0             210115.3026  -0.0595  0.050  -0.0595 0.50  
 208: 34  6 28  0   33  7 27  0             210117.5323   0.0311  0.050   0.0312 0.50  
 209: 34  7 28  0   33  6 27  0             210117.5323   0.0311  0.050   0.0312 0.50  
 210: 33  7 26  0   32  8 25  0             210120.8963  -0.0278  0.050  -0.0278 0.50  
 211: 33  8 26  0   32  7 25  0             210120.8963  -0.0278  0.050  -0.0278 0.50  
 212: 32  8 24  0   31  9 23  0             210126.5226  -0.0156  0.050  -0.0157 0.50  
 213: 32  9 24  0   31  8 23  0             210126.5226  -0.0156  0.050  -0.0157 0.50  
 214: 31  9 22  0   30 10 21  0             210135.8404  -0.0173  0.050  -0.0174 0.50  
 215: 31 10 22  0   30  9 21  0             210135.8404  -0.0173  0.050  -0.0174 0.50  
 216: 30 10 20  0   29 11 19  0             210151.5710   0.0388  0.050   0.0388 0.50  
 217: 30 11 20  0   29 10 19  0             210151.5710   0.0388  0.050   0.0388 0.50  
 218: 29 11 18  0   28 12 17  0             210178.4534  -0.0062  0.050  -0.0063 0.50  
 219: 29 12 18  0   28 11 17  0             210178.4534  -0.0062  0.050  -0.0063 0.50  
 220: 28 13 16  0   27 12 15  0             210226.3563   0.0196  0.050   0.0196 0.50  
 221: 28 12 16  0   27 13 15  0             210226.3563   0.0196  0.050   0.0196 0.50  
 222: 27 14 14  0   26 13 13  0             210316.1385  -0.0458  0.050  -0.0430 0.50  
 223: 27 13 14  0   26 14 13  0             210316.1385  -0.0400  0.050  -0.0430 0.50  
 224: 26 14 12  0   25 15 11  0             210499.3016  -0.0639  0.050               
 225: 41  1 41  0   40  0 40  0             215296.3410  -0.0373  0.050  -0.0374 0.50  
 226: 41  0 41  0   40  1 40  0             215296.3410  -0.0373  0.050  -0.0374 0.50  
 227: 40  2 39  0   39  1 38  0             215297.6197  -0.0015  0.050  -0.0015 0.50  
 228: 40  1 39  0   39  2 38  0             215297.6197  -0.0015  0.050  -0.0015 0.50  
 229: 39  3 37  0   38  2 36  0             215298.5840  -0.0625  0.050  -0.0626 0.50  
 230: 39  2 37  0   38  3 36  0             215298.5840  -0.0625  0.050  -0.0626 0.50  
 231: 38  4 35  0   37  3 34  0             215299.5910   0.0133  0.050   0.0133 0.50  
 232: 38  3 35  0   37  4 34  0             215299.5910   0.0133  0.050   0.0133 0.50  
 233: 37  5 33  0   36  4 32  0             215300.5947   0.0148  0.050   0.0149 0.50  
 234: 37  4 33  0   36  5 32  0             215300.5947   0.0148  0.050   0.0149 0.50  
 235: 36  6 31  0   35  5 30  0             215301.9035   0.0201  0.050   0.0202 0.50  
 236: 36  5 31  0   35  6 30  0             215301.9035   0.0201  0.050   0.0202 0.50  
 237: 34  8 27  0   33  7 26  0             215306.9437   0.0359  0.050   0.0360 0.50  
 238: 34  7 27  0   33  8 26  0             215306.9437   0.0359  0.050   0.0360 0.50  
 239: 33  9 25  0   32  8 24  0             215311.9016  -0.0292  0.050  -0.0293 0.50  
 240: 33  8 25  0   32  9 24  0             215311.9016  -0.0292  0.050  -0.0293 0.50  
 241: 32  9 23  0   31 10 22  0             215320.1861  -0.0072  0.050  -0.0073 0.50  
 242: 32 10 23  0   31  9 22  0             215320.1861  -0.0072  0.050  -0.0073 0.50  
 243: 31 10 21  0   30 11 20  0             215333.9547   0.0398  0.050   0.0399 0.50  
 244: 31 11 21  0   30 10 20  0             215333.9547   0.0398  0.050   0.0399 0.50  
 245: 30 11 19  0   29 12 18  0             215357.0442  -0.0360  0.050  -0.0361 0.50  
 246: 30 12 19  0   29 11 18  0             215357.0442  -0.0360  0.050  -0.0361 0.50  
 247: 29 12 17  0   28 13 16  0             215397.2725  -0.0259  0.050  -0.0259 0.50  
 248: 29 13 17  0   28 12 16  0             215397.2725  -0.0259  0.050  -0.0259 0.50  
 249: 28 13 15  0   27 14 14  0             215470.3167   0.0254  0.050   0.0251 0.50  
 250: 28 14 15  0   27 13 14  0             215470.3167   0.0248  0.050   0.0251 0.50  
 251: 40  2 38  0   39  3 37  0             220485.2409  -0.0764  0.050  -0.0764 0.50  
 252: 40  3 38  0   39  2 37  0             220485.2409  -0.0764  0.050  -0.0764 0.50  
 253: 39  3 36  0   38  4 35  0             220486.2013  -0.0079  0.050  -0.0079 0.50  
 254: 39  4 36  0   38  3 35  0             220486.2013  -0.0079  0.050  -0.0079 0.50  
 255: 38  4 34  0   37  5 33  0             220487.1651   0.0204  0.050   0.0205 0.50  
 256: 38  5 34  0   37  4 33  0             220487.1651   0.0204  0.050   0.0205 0.50  
 257: 37  5 32  0   36  6 31  0             220488.3878   0.0495  0.050   0.0495 0.50  
 258: 37  6 32  0   36  5 31  0             220488.3878   0.0495  0.050   0.0495 0.50  
 259: 36  6 30  0   35  7 29  0             220490.0628  -0.0341  0.050  -0.0341 0.50  
 260: 36  7 30  0   35  6 29  0             220490.0628  -0.0341  0.050  -0.0341 0.50  
 261: 35  7 28  0   34  8 27  0             220492.9366   0.0602  0.050   0.0603 0.50  
 262: 35  8 28  0   34  7 27  0             220492.9366   0.0602  0.050   0.0603 0.50  
 263: 34  8 26  0   33  9 25  0             220497.3467  -0.0327  0.050  -0.0327 0.50  
 264: 34  9 26  0   33  8 25  0             220497.3467  -0.0327  0.050  -0.0327 0.50  
 265: 33  9 24  0   32 10 23  0             220504.7272  -0.0043  0.050  -0.0043 0.50  
 266: 33 10 24  0   32  9 23  0             220504.7272  -0.0043  0.050  -0.0043 0.50  
 267: 31 11 20  0   30 12 19  0             220536.9041   0.0017  0.050   0.0017 0.50  
 268: 31 12 20  0   30 11 19  0             220536.9041   0.0017  0.050   0.0017 0.50  
 269: 30 12 18  0   29 13 17  0             220571.0845   0.0100  0.050   0.0101 0.50  
 270: 30 13 18  0   29 12 17  0             220571.0845   0.0100  0.050   0.0101 0.50  
 271: 29 14 16  0   28 13 15  0             220631.3025  -0.0551  0.050  -0.0551 0.50  
 272: 29 13 16  0   28 14 15  0             220631.3025  -0.0551  0.050  -0.0551 0.50  
 273: 28 15 14  0   27 14 13  0             220743.8858  -0.0650  0.050  -0.0568 0.50  
 274: 28 14 14  0   27 15 13  0             220743.8858  -0.0486  0.050  -0.0568 0.50  
 275: 46  1 45  0   45  2 44  0             246416.4694  -0.0392  0.050  -0.0393 0.62  
 276: 46  2 45  0   45  1 44  0             246416.4694  -0.0392  0.050  -0.0393 0.38  
 277: 44  3 41  0   43  4 40  0             246418.0773  -0.0476  0.050  -0.0476 0.63  
 278: 44  4 41  0   43  3 40  0             246418.0773  -0.0476  0.050  -0.0476 0.37  
 279: 40  8 33  0   39  7 32  0             246422.0569  -0.0889  0.050  -0.0890 0.37  
 280: 40  7 33  0   39  8 32  0             246422.0569  -0.0889  0.050  -0.0890 0.63  
 281: 39  9 31  0   38  8 30  0             246424.7222  -0.0412  0.050  -0.0413 0.63  
 282: 39  8 31  0   38  9 30  0             246424.7222  -0.0412  0.050  -0.0413 0.37  
 283: 42  8 34  0   41  9 33  0             261980.7794  -0.0555  0.050  -0.0555 0.62  
 284: 42  9 34  0   41  8 33  0             261980.7794  -0.0555  0.050  -0.0555 0.38  
 285: 50  1 49  0   49  2 48  0             267160.6344   0.0037  0.050   0.0038 0.62  
 286: 50  2 49  0   49  1 48  0             267160.6344   0.0037  0.050   0.0038 0.38  
 287: 43  9 35  0   42  8 34  0             267166.1252   0.0471  0.050   0.0472 0.62  
 288: 43  8 35  0   42  9 34  0             267166.1252   0.0471  0.050   0.0472 0.38  
 289: 42 10 33  0   41  9 32  0             267168.6867  -0.0854  0.050  -0.0854 0.37  
 290: 42  9 33  0   41 10 32  0             267168.6867  -0.0854  0.050  -0.0854 0.63  
 291: 41 10 31  0   40 11 30  0             267173.0669  -0.0600  0.050  -0.0600 0.38  
 292: 41 11 31  0   40 10 30  0             267173.0669  -0.0600  0.050  -0.0600 0.62  
 293: 46  7 40  0   45  6 39  0             272349.0433   0.0168  0.050   0.0169 0.37  
 294: 46  6 40  0   45  7 39  0             272349.0433   0.0168  0.050   0.0169 0.63  
 295: 45  7 38  0   44  8 37  0             272349.8132  -0.0269  0.050  -0.0269 0.38  
 296: 45  8 38  0   44  7 37  0             272349.8132  -0.0269  0.050  -0.0269 0.62  
 297: 44  8 36  0   43  9 35  0             272351.2625   0.0090  0.050   0.0090 0.62  
 298: 44  9 36  0   43  8 35  0             272351.2625   0.0090  0.050   0.0090 0.38  
 299: 43  9 34  0   42 10 33  0             272353.6152  -0.0263  0.050  -0.0264 0.38  
 300: 43 10 34  0   42  9 33  0             272353.6152  -0.0263  0.050  -0.0264 0.62  
 301: 42 11 32  0   41 10 31  0             272357.4383  -0.0969  0.050  -0.0969 0.37  
 302: 42 10 32  0   41 11 31  0             272357.4383  -0.0969  0.050  -0.0969 0.63  
 303: 41 11 30  0   40 12 29  0             272363.6154  -0.0924  0.050  -0.0924 0.38  
 304: 41 12 30  0   40 11 29  0             272363.6154  -0.0924  0.050  -0.0924 0.62  
 305: 40 13 28  0   39 12 27  0             272373.3329   0.0141  0.050   0.0141 0.38  
 306: 40 12 28  0   39 13 27  0             272373.3329   0.0141  0.050   0.0141 0.62  
 307: 37 16 22  0   36 15 21  0             272447.0157   0.0406  0.050   0.0406 0.62  
 308: 37 15 22  0   36 16 21  0             272447.0157   0.0406  0.050   0.0406 0.38  
 309: 53  1 53  0   52  0 52  0             277530.8892  -0.0672  0.050  -0.0673 0.62  
 310: 53  0 53  0   52  1 52  0             277530.8892  -0.0672  0.050  -0.0673 0.38  
 311: 52  1 51  0   51  2 50  0             277532.1029  -0.0010  0.050  -0.0010 0.62  
 312: 52  2 51  0   51  1 50  0             277532.1029  -0.0010  0.050  -0.0010 0.38  
 313: 44 10 35  0   43  9 34  0             277538.4363  -0.0243  0.050  -0.0243 0.38  
 314: 44  9 35  0   43 10 34  0             277538.4363  -0.0243  0.050  -0.0243 0.62  
 315: 41 13 29  0   40 12 28  0             277556.0807  -0.0068  0.050  -0.0068 0.63  
 316: 41 12 29  0   40 13 28  0             277556.0807  -0.0068  0.050  -0.0068 0.37  
 317: 54  0 54  0   53  1 53  0             282716.5141  -0.0326  0.050  -0.0327 0.62  
 318: 54  1 54  0   53  0 53  0             282716.5141  -0.0326  0.050  -0.0327 0.38  
 319: 53  2 52  0   52  1 51  0             282717.6707  -0.0161  0.050  -0.0162 0.62  
 320: 53  1 52  0   52  2 51  0             282717.6707  -0.0161  0.050  -0.0162 0.38  
 321: 46  8 38  0   45  9 37  0             282721.3947   0.0151  0.050   0.0151 0.62  
 322: 46  9 38  0   45  8 37  0             282721.3947   0.0151  0.050   0.0151 0.38  
 323: 45  9 36  0   44 10 35  0             282723.2664   0.0449  0.050   0.0450 0.38  
 324: 45 10 36  0   44  9 35  0             282723.2664   0.0449  0.050   0.0450 0.62  
 325: 44 10 34  0   43 11 33  0             282726.2504  -0.0578  0.050  -0.0578 0.62  
 326: 44 11 34  0   43 10 33  0             282726.2504  -0.0578  0.050  -0.0578 0.38  
 327: 47  8 39  0   46  9 38  0             287906.2600  -0.0607  0.050  -0.0607 0.38  
 328: 47  9 39  0   46  8 38  0             287906.2600  -0.0607  0.050  -0.0607 0.62  
 329: 46  9 37  0   45 10 36  0             287907.8724  -0.0445  0.050  -0.0445 0.62  
 330: 46 10 37  0   45  9 36  0             287907.8724  -0.0445  0.050  -0.0445 0.38  
 331: 43 12 31  0   42 13 30  0             287921.9649  -0.0596  0.050  -0.0596 0.38  
 332: 43 13 31  0   42 12 30  0             287921.9649  -0.0596  0.050  -0.0596 0.62  
 333: 56  0 56  0   55  1 55  0             293087.4251   0.0150  0.050   0.0150 0.62  
 334: 56  1 56  0   55  0 55  0             293087.4251   0.0150  0.050   0.0150 0.38  
 335: 50  6 44  0   49  7 43  0             293089.9916  -0.1719  0.050  -0.0481 0.20  
 336: 50  7 44  0   49  6 43  0             293089.9916  -0.1719  0.050  -0.0481 0.12  
 337: 51  6 46  0   50  5 45  0             293089.9916  -0.0441  0.050  -0.0481 0.21  
 338: 51  5 46  0   50  6 45  0             293089.9916  -0.0441  0.050  -0.0481 0.13  
 339: 52  4 48  0   51  5 47  0             293089.9916   0.0634  0.050  -0.0481 0.22  
 340: 52  5 48  0   51  4 47  0             293089.9916   0.0634  0.050  -0.0481 0.13  
 341: 44 12 32  0   43 13 31  0             293105.1468   0.0214  0.050   0.0215 0.63  
 342: 44 13 32  0   43 12 31  0             293105.1468   0.0214  0.050   0.0215 0.37  
 343: 39 17 22  0   38 18 21  0             293235.9180  -0.0688  0.050  -0.0689 0.38  
 344: 39 18 22  0   38 17 21  0             293235.9180  -0.0688  0.050  -0.0689 0.62  
 345: 38 18 20  0   37 19 19  0             293317.1413  -0.0388  0.050  -0.0389 0.63  
 346: 38 19 20  0   37 18 19  0             293317.1413  -0.0388  0.050  -0.0389 0.37  
 347: 57  0 57  0   56  1 56  0             298272.6001  -0.0790  0.050  -0.0791 0.38  
 348: 57  1 57  0   56  0 56  0             298272.6001  -0.0790  0.050  -0.0791 0.62  
 349: 56  1 55  0   55  2 54  0             298273.7311  -0.0666  0.050  -0.0667 0.63  
 350: 56  2 55  0   55  1 54  0             298273.7311  -0.0666  0.050  -0.0667 0.37  
 351: 51  6 45  0   50  7 44  0             298275.0814  -0.1134  0.050  -0.0081 0.09  
 352: 51  7 45  0   50  6 44  0             298275.0814  -0.1134  0.050  -0.0081 0.15  
 353: 52  5 47  0   51  6 46  0             298275.0814  -0.0681  0.050  -0.0081 0.15  
 354: 52  6 47  0   51  5 46  0             298275.0814  -0.0681  0.050  -0.0081 0.09  
 355: 53  4 49  0   52  5 48  0             298275.0814  -0.0203  0.050  -0.0081 0.10  
 356: 53  5 49  0   52  4 48  0             298275.0814  -0.0203  0.050  -0.0081 0.16  
 357: 54  3 51  0   53  4 50  0             298275.0814   0.1545  0.050  -0.0081 0.16  
 358: 54  4 51  0   53  3 50  0             298275.0814   0.1545  0.050  -0.0081 0.10  
 359: 48  9 39  0   47 10 38  0             298277.1009   0.0138  0.050   0.0138 0.63  
 360: 48 10 39  0   47  9 38  0             298277.1009   0.0138  0.050   0.0138 0.37  
 361: 47 11 37  0   46 10 36  0             298279.1668  -0.0159  0.050  -0.0159 0.63  
 362: 47 10 37  0   46 11 36  0             298279.1668  -0.0159  0.050  -0.0159 0.37  
 363: 46 11 35  0   45 12 34  0             298282.6514  -0.0419  0.050  -0.0420 0.62  
 364: 46 12 35  0   45 11 34  0             298282.6514  -0.0419  0.050  -0.0420 0.38  
 365: 41 17 25  0   40 16 24  0             298359.0854  -0.0279  0.050  -0.0280 0.62  
 366: 41 16 25  0   40 17 24  0             298359.0854  -0.0279  0.050  -0.0280 0.38  
 367: 40 17 23  0   39 18 22  0             298404.1383  -0.0335  0.050  -0.0336 0.63  
 368: 40 18 23  0   39 17 22  0             298404.1383  -0.0335  0.050  -0.0336 0.37  
 369: 48 11 38  0   47 10 37  0             303463.3305  -0.0301  0.050  -0.0301 0.38  
 370: 48 10 38  0   47 11 37  0             303463.3305  -0.0301  0.050  -0.0301 0.62  
 371: 44 15 30  0   43 14 29  0             303490.9198   0.0011  0.050   0.0011 0.38  
 372: 44 14 30  0   43 15 29  0             303490.9198   0.0011  0.050   0.0011 0.62  
 373: 56  4 53  0   55  3 52  0             308644.9371  -0.0888  0.050   0.0510 0.10  
 374: 56  3 53  0   55  4 52  0             308644.9371  -0.0888  0.050   0.0510 0.16  
 375: 53  6 47  0   52  7 46  0             308644.9371   0.0001  0.050   0.0510 0.09  
 376: 53  7 47  0   52  6 46  0             308644.9371   0.0001  0.050   0.0510 0.15  
 377: 52  8 45  0   51  7 44  0             308644.9371   0.0166  0.050   0.0510 0.09  
 378: 52  7 45  0   51  8 44  0             308644.9371   0.0166  0.050   0.0510 0.14  
 379: 57  3 55  0   56  2 54  0             308644.9371   0.2600  0.050   0.0510 0.17  
 380: 57  2 55  0   56  3 54  0             308644.9371   0.2600  0.050   0.0510 0.10  
 381: 51  8 43  0   50  9 42  0             308645.0623  -0.1133  0.050  -0.0825 0.18  
 382: 51  9 43  0   50  8 42  0             308645.0623  -0.1133  0.050  -0.0825 0.29  
 383: 55  5 51  0   54  4 50  0             308645.0623  -0.0554  0.050  -0.0825 0.33  
 384: 55  4 51  0   54  5 50  0             308645.0623  -0.0554  0.050  -0.0825 0.20  
 385: 49 12 38  0   48 11 37  0             313833.9167   0.0374  0.050   0.0375 0.62  
 386: 49 11 38  0   48 12 37  0             313833.9167   0.0374  0.050   0.0375 0.38  
 387: 61  1 61  0   60  0 60  0             319012.5565  -0.0697  0.050  -0.0698 0.62  
 388: 61  0 61  0   60  1 60  0             319012.5565  -0.0697  0.050  -0.0698 0.38  
 389: 57  4 53  0   56  5 52  0             319014.3309  -0.3477  0.050  -0.0399 0.05  
 390: 57  5 53  0   56  4 52  0             319014.3309  -0.3477  0.050  -0.0399 0.08  
 391: 58  4 55  0   57  3 54  0             319014.3309  -0.3367  0.050  -0.0399 0.05  
 392: 58  3 55  0   57  4 54  0             319014.3309  -0.3367  0.050  -0.0399 0.08  
 393: 56  6 51  0   55  5 50  0             319014.3309  -0.1680  0.050  -0.0399 0.05  
 394: 56  5 51  0   55  6 50  0             319014.3309  -0.1680  0.050  -0.0399 0.08  
 395: 52  9 43  0   51 10 42  0             319014.3309  -0.0689  0.050  -0.0399 0.07  
 396: 52 10 43  0   51  9 42  0             319014.3309  -0.0689  0.050  -0.0399 0.04  
 397: 59  3 57  0   58  2 56  0             319014.3309  -0.0430  0.050  -0.0399 0.09  
 398: 59  2 57  0   58  3 56  0             319014.3309  -0.0430  0.050  -0.0399 0.05  
 399: 55  7 49  0   54  6 48  0             319014.3309   0.0947  0.050  -0.0399 0.08  
 400: 55  6 49  0   54  7 48  0             319014.3309   0.0947  0.050  -0.0399 0.05  
 401: 54  7 47  0   53  8 46  0             319014.3309   0.3113  0.050  -0.0399 0.07  
 402: 54  8 47  0   53  7 46  0             319014.3309   0.3113  0.050  -0.0399 0.04  
 403: 53  9 45  0   52  8 44  0             319014.3309   0.3232  0.050  -0.0399 0.07  
 404: 53  8 45  0   52  9 44  0             319014.3309   0.3232  0.050  -0.0399 0.04  
 405: 48 13 35  0   47 14 34  0             319026.5446  -0.0425  0.050  -0.0425 0.62  
 406: 48 14 35  0   47 13 34  0             319026.5446  -0.0425  0.050  -0.0425 0.38  
 407: 46 16 31  0   45 15 30  0             319047.8815  -0.0251  0.050  -0.0252 0.38  
 408: 46 15 31  0   45 16 30  0             319047.8815  -0.0251  0.050  -0.0252 0.62  
 409: 56  8 48  0   55  9 47  0             334566.4300  -0.0108  0.050   0.0532 0.19  
 410: 56  9 48  0   55  8 47  0             334566.4300  -0.0108  0.050   0.0532 0.12  
 411: 55  9 46  0   54 10 45  0             334566.4300   0.0794  0.050   0.0532 0.11  
 412: 55 10 46  0   54  9 45  0             334566.4300   0.0794  0.050   0.0532 0.19  
 413: 64  0 64  0   63  1 63  0             334566.4300   0.0834  0.050   0.0532 0.24  
 414: 64  1 64  0   63  0 63  0             334566.4300   0.0834  0.050   0.0532 0.15  
 415: 61  3 58  0   60  4 57  0             334567.9964  -0.2415  0.050  -0.0354 0.08  
 416: 61  4 58  0   60  3 57  0             334567.9964  -0.2415  0.050  -0.0354 0.13  
 417: 60  4 56  0   59  5 55  0             334567.9964  -0.1350  0.050  -0.0354 0.13  
 418: 60  5 56  0   59  4 55  0             334567.9964  -0.1350  0.050  -0.0354 0.08  
 419: 62  2 60  0   61  3 59  0             334567.9964  -0.0288  0.050  -0.0354 0.14  
 420: 62  3 60  0   61  2 59  0             334567.9964  -0.0288  0.050  -0.0354 0.08  
 421: 53 11 42  0   52 12 41  0             334567.9964   0.0513  0.050  -0.0354 0.06  
 422: 53 12 42  0   52 11 41  0             334567.9964   0.0513  0.050  -0.0354 0.10  
 423: 59  5 54  0   58  6 53  0             334567.9964   0.2053  0.050  -0.0354 0.07  
 424: 59  6 54  0   58  5 53  0             334567.9964   0.2053  0.050  -0.0354 0.12  
 425: 67  1 67  0   66  0 66  0             350118.9017  -0.0435  0.050  -0.0442 0.36  
 426: 67  0 67  0   66  1 66  0             350118.9017  -0.0435  0.050  -0.0442 0.22  
 427: 55 13 43  0   54 12 42  0             350118.9017  -0.0449  0.050  -0.0442 0.26  
 428: 55 12 43  0   54 13 42  0             350118.9017  -0.0449  0.050  -0.0442 0.16  
 429: 53 15 39  0   52 14 38  0             350125.8778  -0.0282  0.050  -0.0282 0.63  
 430: 53 14 39  0   52 15 38  0             350125.8778  -0.0282  0.050  -0.0282 0.37  
 431: 52 16 37  0   51 15 36  0             350132.7093   0.0054  0.050   0.0054 0.38  
 432: 52 15 37  0   51 16 36  0             350132.7093   0.0054  0.050   0.0054 0.62  
 433: 51 17 35  0   50 16 34  0             350142.8674  -0.0074  0.050  -0.0074 0.62  
 434: 51 16 35  0   50 17 34  0             350142.8674  -0.0074  0.050  -0.0074 0.38  
 435: 50 18 33  0   49 17 32  0             350157.7348  -0.0076  0.050  -0.0077 0.38  
 436: 50 17 33  0   49 18 32  0             350157.7348  -0.0076  0.050  -0.0077 0.62  
 437: 49 19 31  0   48 18 30  0             350179.2072  -0.0153  0.050  -0.0153 0.62  
 438: 49 18 31  0   48 19 30  0             350179.2072  -0.0153  0.050  -0.0153 0.38  
 439: 48 20 29  0   47 19 28  0             350210.1324  -0.0295  0.050  -0.0296 0.37  
 440: 48 19 29  0   47 20 28  0             350210.1324  -0.0295  0.050  -0.0296 0.63  
 441: 47 21 27  0   46 20 26  0             350254.9097  -0.0064  0.050  -0.0064 0.62  
 442: 47 20 27  0   46 21 26  0             350254.9097  -0.0064  0.050  -0.0064 0.38  
 443: 46 22 25  0   45 21 24  0             350320.3958   0.0136  0.050   0.0137 0.37  
 444: 46 21 25  0   45 22 24  0             350320.3958   0.0136  0.050   0.0137 0.63  
 445: 29 20 10  0   28 17 11  0             350402.9198  -0.0690  0.050               
 446: 45 23 23  0   44 22 22  0             350417.9654   0.0245  0.050   0.0245 0.63  
 447: 45 22 23  0   44 23 22  0             350417.9654   0.0245  0.050   0.0245 0.37  
 448: 44 24 21  0   43 23 20  0             350567.3652  -0.0036  0.050  -0.0036 0.38  
 449: 44 23 21  0   43 24 20  0             350567.3652  -0.0036  0.050  -0.0036 0.62  
 450: 43 24 19  0   42 25 18  0             350805.4279  -0.0181  0.050  -0.0211 0.38  
 451: 43 25 19  0   42 24 18  0             350805.4279  -0.0229  0.050  -0.0211 0.62  
 452: 42 25 17  0   41 26 16  0             351207.2670   0.0415  0.050               
 453: 33 31  3  0   32 30  2  0             351844.0309  -0.0054  0.050  -0.0117 0.63  
 454: 33 31  2  0   32 30  3  0             351844.0309  -0.0221  0.050  -0.0117 0.37  
 455: 41 26 15  0   40 27 14  0             351931.7176   0.0188  0.050               
 456: 41 27 15  0   40 26 14  0             351976.0456   0.0242  0.050               
 457: 40 27 13  0   39 28 12  0             352716.5021  -0.0286  0.050               
 458: 34 28  7  0   33 27  6  0             352869.2401  -0.0361  0.050               
 459: 34 28  6  0   33 27  7  0             353768.4882   0.0168  0.050               
 460: 34 27  7  0   33 26  8  0             353823.9733   0.0257  0.050               
 461: 30 22  9  0   29 19 10  0             354024.2122  -0.0064  0.050               
 462: 33 32  1  0   32 31  2  0             354076.7771   0.0027  0.050   0.0030 0.38  
 463: 33 32  2  0   32 31  1  0             354076.7771   0.0031  0.050   0.0030 0.62  
 464: 80 12 68  0   80 11 69  0             354742.7839  -0.0230  0.050  -0.0230 0.62  
 465: 80 13 68  0   80 12 69  0             354742.7839  -0.0230  0.050  -0.0230 0.38  
 466: 79 11 68  0   79 10 69  0             354806.0540   0.0315  0.050   0.0316 0.37  
 467: 79 12 68  0   79 11 69  0             354806.0540   0.0315  0.050   0.0316 0.63  
 468: 78 10 68  0   78  9 69  0             354867.7581   0.0213  0.050   0.0213 0.62  
 469: 78 11 68  0   78 10 69  0             354867.7581   0.0213  0.050   0.0213 0.38  
 470: 77  9 68  0   77  8 69  0             354927.9089  -0.0682  0.050  -0.0683 0.38  
 471: 77 10 68  0   77  9 69  0             354927.9089  -0.0682  0.050  -0.0683 0.62  
 472: 58 11 48  0   57 10 47  0             355300.5862   0.1801  0.050  -0.0034 0.12  
 473: 58 10 48  0   57 11 47  0             355300.5862   0.1801  0.050  -0.0034 0.21  
 474: 57 12 46  0   56 11 45  0             355300.5862  -0.0477  0.050  -0.0034 0.20  
 475: 57 11 46  0   56 12 45  0             355300.5862  -0.0477  0.050  -0.0034 0.12  
 476: 59 10 50  0   58  9 49  0             355300.5862  -0.1401  0.050  -0.0034 0.21  
 477: 59  9 50  0   58 10 49  0             355300.5862  -0.1401  0.050  -0.0034 0.13  
 478: 68  1 68  0   67  0 67  0             355302.9398   0.0532  0.050  -0.0167 0.20  
 479: 68  0 68  0   67  1 67  0             355302.9398   0.0532  0.050  -0.0167 0.34  
 480: 62  7 56  0   61  6 55  0             355302.9398  -0.0992  0.050  -0.0167 0.17  
 481: 62  6 56  0   61  7 55  0             355302.9398  -0.0992  0.050  -0.0167 0.29  
 482: 64  5 60  0   63  4 59  0             355304.4166   0.0904  0.050  -0.0468 0.12  
 483: 64  4 60  0   63  5 59  0             355304.4166   0.0904  0.050  -0.0468 0.20  
 484: 66  3 64  0   65  2 63  0             355304.4166  -0.0594  0.050  -0.0468 0.13  
 485: 66  2 64  0   65  3 63  0             355304.4166  -0.0594  0.050  -0.0468 0.21  
 486: 65  4 62  0   64  3 61  0             355304.4166  -0.1671  0.050  -0.0468 0.21  
 487: 65  3 62  0   64  4 61  0             355304.4166  -0.1671  0.050  -0.0468 0.12  
 488: 54 15 40  0   53 14 39  0             355307.6811  -0.0519  0.050  -0.0519 0.38  
 489: 54 14 40  0   53 15 39  0             355307.6811  -0.0519  0.050  -0.0519 0.62  
 490: 53 16 38  0   52 15 37  0             355313.8068  -0.0091  0.050  -0.0092 0.63  
 491: 53 15 38  0   52 16 37  0             355313.8068  -0.0091  0.050  -0.0092 0.37  
 492: 52 17 36  0   51 16 35  0             355322.9698  -0.0177  0.050  -0.0177 0.38  
 493: 52 16 36  0   51 17 35  0             355322.9698  -0.0177  0.050  -0.0177 0.62  
 494: 51 18 34  0   50 17 33  0             355336.4687   0.0380  0.050   0.0381 0.62  
 495: 51 17 34  0   50 18 33  0             355336.4687   0.0380  0.050   0.0381 0.38  
 496: 50 19 32  0   49 18 31  0             355355.8697   0.0315  0.050   0.0315 0.38  
 497: 50 18 32  0   49 19 31  0             355355.8697   0.0315  0.050   0.0315 0.62  
 498: 49 20 30  0   48 19 29  0             355383.7337   0.0406  0.050   0.0406 0.63  
 499: 49 19 30  0   48 20 29  0             355383.7337   0.0406  0.050   0.0406 0.37  
 500: 48 21 28  0   47 20 27  0             355423.7219  -0.0168  0.050  -0.0168 0.38  
 501: 48 20 28  0   47 21 27  0             355423.7219  -0.0168  0.050  -0.0168 0.62  
 502: 47 22 26  0   46 21 25  0             355481.8222   0.0213  0.050   0.0213 0.62  
 503: 47 21 26  0   46 22 25  0             355481.8222   0.0213  0.050   0.0213 0.38  
 504: 46 23 24  0   45 22 23  0             355567.2682  -0.0278  0.050  -0.0279 0.38  
 505: 46 22 24  0   45 23 23  0             355567.2682  -0.0278  0.050  -0.0279 0.62  
 506: 34 29  6  0   33 28  5  0             355751.5186   0.0281  0.050               
 507: 34 29  5  0   33 28  6  0             355835.1443   0.0294  0.050               
 508: 44 24 20  0   43 25 19  0             355897.1471   0.0657  0.050   0.0655 0.62  
 509: 44 25 20  0   43 24 19  0             355897.1471   0.0651  0.050   0.0655 0.38  
 510: 43 26 18  0   42 25 17  0             356226.0305   0.0255  0.050               
 511: 33 33  0  0   32 32  1  0             356300.9172  -0.0125  0.050  -0.0126 0.37  
 512: 33 33  1  0   32 32  0  0             356300.9172  -0.0125  0.050  -0.0126 0.63  
 513: 42 26 16  0   41 27 15  0             356802.4372  -0.0253  0.050               
 514: 42 27 16  0   41 26 15  0             356810.2098  -0.0167  0.050               
 515: 41 27 14  0   40 28 13  0             357769.7957  -0.0257  0.050               
 516: 34 30  5  0   33 29  4  0             358134.0883   0.0036  0.050               
 517: 34 30  4  0   33 29  5  0             358139.6053  -0.0054  0.050               
 518: 41 28 14  0   40 27 13  0             358192.3956   0.0064  0.050               
 519: 28 16 13  0   27 13 14  0             358547.1357   0.0515  0.050   0.0766 0.37  
 520: 28 15 13  0   27 14 14  0             358547.1357   0.0915  0.050   0.0766 0.63  
 521: 82 13 69  0   82 12 70  0             359853.1389  -0.0006  0.050  -0.0006 0.62  
 522: 82 14 69  0   82 13 70  0             359853.1389  -0.0006  0.050  -0.0006 0.38  
 523: 78  9 69  0   78  8 70  0             360105.9995  -0.0303  0.050  -0.0304 0.63  
 524: 78 10 69  0   78  9 70  0             360105.9995  -0.0303  0.050  -0.0304 0.37  
 525: 76  7 69  0   76  6 70  0             360223.8354   0.0727  0.050   0.0727 0.62  
 526: 76  8 69  0   76  7 70  0             360223.8354   0.0727  0.050   0.0727 0.38  
 527: 34 31  4  0   33 30  3  0             360418.0364   0.1741  0.050   0.0129 0.38  
 528: 34 31  3  0   33 30  4  0             360418.0364  -0.0840  0.050   0.0129 0.62  
 529: 62  7 55  0   61  8 54  0             360485.8718   0.1434  0.050  -0.0625 0.34  
 530: 62  8 55  0   61  7 54  0             360485.8718   0.1434  0.050  -0.0625 0.20  
 531: 56 14 43  0   55 13 42  0             360485.8718  -0.3001  0.050  -0.0625 0.17  
 532: 56 13 43  0   55 14 42  0             360485.8718  -0.3001  0.050  -0.0625 0.29  
 533: 63  7 57  0   62  6 56  0             360486.6430  -0.0066  0.050  -0.0314 0.29  
 534: 63  6 57  0   62  7 56  0             360486.6430  -0.0066  0.050  -0.0314 0.17  
 535: 69  1 69  0   68  0 68  0             360486.6430  -0.0524  0.050  -0.0314 0.34  
 536: 69  0 69  0   68  1 68  0             360486.6430  -0.0524  0.050  -0.0314 0.20  
 537: 55 15 41  0   54 14 40  0             360489.5916   0.0652  0.050   0.0653 0.63  
 538: 55 14 41  0   54 15 40  0             360489.5916   0.0652  0.050   0.0653 0.37  
 539: 54 16 39  0   53 15 38  0             360494.9691   0.0196  0.050   0.0197 0.38  
 540: 54 15 39  0   53 16 38  0             360494.9691   0.0196  0.050   0.0197 0.62  
 541: 53 17 37  0   52 16 36  0             360503.1991  -0.0086  0.050  -0.0086 0.62  
 542: 53 16 37  0   52 17 36  0             360503.1991  -0.0086  0.050  -0.0086 0.38  
 543: 52 18 35  0   51 17 34  0             360515.3942   0.0308  0.050   0.0309 0.38  
 544: 52 17 35  0   51 18 34  0             360515.3942   0.0308  0.050   0.0309 0.62  
 545: 51 19 33  0   50 18 32  0             360533.0163   0.0971  0.050   0.0971 0.63  
 546: 51 18 33  0   50 19 32  0             360533.0163   0.0971  0.050   0.0971 0.37  
 547: 50 20 31  0   49 19 30  0             360558.0345  -0.0188  0.050  -0.0188 0.37  
 548: 50 19 31  0   49 20 30  0             360558.0345  -0.0188  0.050  -0.0188 0.63  
 549: 49 21 29  0   48 20 28  0             360594.0487   0.0449  0.050   0.0449 0.62  
 550: 49 20 29  0   48 21 28  0             360594.0487   0.0449  0.050   0.0449 0.38  
 551: 48 22 27  0   47 21 26  0             360645.7632   0.0326  0.050   0.0326 0.37  
 552: 48 21 27  0   47 22 26  0             360645.7632   0.0326  0.050   0.0326 0.63  
 553: 47 23 25  0   46 22 24  0             360721.0993  -0.0001  0.050  -0.0002 0.63  
 554: 47 22 25  0   46 23 24  0             360721.0993  -0.0001  0.050  -0.0002 0.37  
 555: 46 24 23  0   45 23 22  0             360833.1861   0.0633  0.050   0.0634 0.37  
 556: 46 23 23  0   45 24 22  0             360833.1861   0.0633  0.050   0.0634 0.63  
 557: 45 24 21  0   44 25 20  0             361004.5311   0.0284  0.050   0.0284 0.38  
 558: 45 25 21  0   44 24 20  0             361004.5311   0.0284  0.050   0.0284 0.62  
 559: 44 26 19  0   43 25 18  0             361277.7636   0.0024  0.050   0.0097 0.37  
 560: 44 25 19  0   43 26 18  0             361277.7636   0.0140  0.050   0.0097 0.63  
 561: 42 27 15  0   41 28 14  0             362568.4755   0.0373  0.050               
 562: 42 28 15  0   41 27 14  0             362654.0560   0.0627  0.050               
 563: 34 32  3  0   33 31  2  0             362666.5945   0.0023  0.050  -0.0027 0.38  
 564: 34 32  2  0   33 31  3  0             362666.5945  -0.0058  0.050  -0.0027 0.62  
 565: 35 29  7  0   34 28  6  0             363926.6181  -0.0959  0.050               
 566: 35 29  6  0   34 28  7  0             364460.1395   0.0047  0.050               
 567: 34 33  1  0   33 32  2  0             364898.2708   0.0319  0.050   0.0321 0.62  
 568: 34 33  2  0   33 32  1  0             364898.2708   0.0321  0.050   0.0321 0.38  
 569: 59 12 48  0   58 11 47  0             365666.5627   0.2048  0.050  -0.0251 0.21  
 570: 59 11 48  0   58 12 47  0             365666.5627   0.2048  0.050  -0.0251 0.12  
 571: 60 11 50  0   59 10 49  0             365666.5627   0.0165  0.050  -0.0251 0.13  
 572: 60 10 50  0   59 11 49  0             365666.5627   0.0165  0.050  -0.0251 0.21  
 573: 58 13 46  0   57 12 45  0             365666.5627  -0.3031  0.050  -0.0251 0.12  
 574: 58 12 46  0   57 13 45  0             365666.5627  -0.3031  0.050  -0.0251 0.20  
 575: 62  9 54  0   61  8 53  0             365668.2550   0.1506  0.050   0.0237 0.20  
 576: 62  8 54  0   61  9 53  0             365668.2550   0.1506  0.050   0.0237 0.33  
 577: 57 14 44  0   56 13 43  0             365668.2550  -0.1186  0.050   0.0237 0.29  
 578: 57 13 44  0   56 14 43  0             365668.2550  -0.1186  0.050   0.0237 0.18  
 579: 63  8 56  0   62  7 55  0             365669.1295   0.0030  0.050   0.0031 0.63  
 580: 63  7 56  0   62  8 55  0             365669.1295   0.0030  0.050   0.0031 0.37  
 581: 64  7 58  0   63  6 57  0             365670.2562   0.1283  0.050  -0.0024 0.17  
 582: 64  6 58  0   63  7 57  0             365670.2562   0.1283  0.050  -0.0024 0.29  
 583: 70  1 70  0   69  0 69  0             365670.2562  -0.1138  0.050  -0.0024 0.20  
 584: 70  0 70  0   69  1 69  0             365670.2562  -0.1138  0.050  -0.0024 0.34  
 585: 55 16 40  0   54 15 39  0             365676.1031   0.0175  0.050   0.0175 0.62  
 586: 55 15 40  0   54 16 39  0             365676.1031   0.0175  0.050   0.0175 0.38  
 587: 54 17 38  0   53 16 37  0             365683.5487   0.0426  0.050   0.0427 0.38  
 588: 54 16 38  0   53 17 37  0             365683.5487   0.0426  0.050   0.0427 0.62  
 589: 53 18 36  0   52 17 35  0             365694.5390   0.0463  0.050   0.0463 0.63  
 590: 53 17 36  0   52 18 35  0             365694.5390   0.0463  0.050   0.0463 0.37  
 591: 52 19 34  0   51 18 33  0             365710.4156   0.0294  0.050   0.0294 0.38  
 592: 52 18 34  0   51 19 33  0             365710.4156   0.0294  0.050   0.0294 0.62  
 593: 51 20 32  0   50 19 31  0             365733.1322   0.0254  0.050   0.0255 0.62  
 594: 51 19 32  0   50 20 31  0             365733.1322   0.0254  0.050   0.0255 0.38  
 595: 50 21 30  0   49 20 29  0             365765.4779   0.0051  0.050   0.0051 0.38  
 596: 50 20 30  0   49 21 29  0             365765.4779   0.0051  0.050   0.0051 0.62  
 597: 49 22 28  0   48 21 27  0             365811.7937   0.0563  0.050   0.0564 0.62  
 598: 49 21 28  0   48 22 27  0             365811.7937   0.0563  0.050   0.0564 0.38  
 599: 47 24 24  0   46 23 23  0             365976.6451   0.0632  0.050   0.0632 0.63  
 600: 47 23 24  0   46 24 23  0             365976.6451   0.0632  0.050   0.0632 0.37  
 601: 46 25 22  0   45 24 21  0             366124.1059  -0.0297  0.050  -0.0297 0.38  
 602: 46 24 22  0   45 25 21  0             366124.1059  -0.0297  0.050  -0.0297 0.62  
 603: 41 29 13  0   40 28 12  0             366182.5918  -0.0760  0.050               
 604: 45 25 20  0   44 26 19  0             366354.2011   0.0428  0.050   0.0419 0.38  
 605: 45 26 20  0   44 25 19  0             366354.2011   0.0413  0.050   0.0419 0.62  
 606: 30 19 11  0   29 18 12  0             366509.8392  -0.0437  0.050               
 607: 35 30  6  0   34 29  5  0             366611.9560  -0.0062  0.050               
 608: 44 26 18  0   43 27 17  0             366731.5666   0.0509  0.050  -0.0198 0.63  
 609: 44 27 18  0   43 26 17  0             366731.5666  -0.1382  0.050  -0.0198 0.37  
 610: 34 34  1  0   33 33  0  0             367121.9279   0.0097  0.050   0.0097 0.38  
 611: 34 34  0  0   33 33  1  0             367121.9279   0.0097  0.050   0.0097 0.62  
 612: 43 27 16  0   42 28 15  0             367394.8180  -0.0731  0.050               
 613: 42 28 14  0   41 29 13  0             368414.8384   0.0205  0.050               
 614: 29 16 13  0   28 15 14  0             368606.9884   0.0675  0.050   0.0033 0.38  
 615: 29 17 13  0   28 14 14  0             368606.9884  -0.0352  0.050   0.0033 0.62  
 616: 35 31  5  0   34 30  4  0             368964.7177   0.0097  0.050               
 617: 35 31  4  0   34 30  5  0             368967.6283  -0.0017  0.050               
 618: 42 29 14  0   41 28 13  0             369170.9102  -0.0169  0.050               
 619: 60 12 49  0   59 11 48  0             370849.2554   0.2057  0.050  -0.0092 0.13  
 620: 60 11 49  0   59 12 48  0             370849.2554   0.2057  0.050  -0.0092 0.21  
 621: 59 13 47  0   58 12 46  0             370849.2554  -0.0519  0.050  -0.0092 0.20  
 622: 59 12 47  0   58 13 46  0             370849.2554  -0.0519  0.050  -0.0092 0.12  
 623: 61 11 51  0   60 10 50  0             370849.2554  -0.1785  0.050  -0.0092 0.21  
 624: 61 10 51  0   60 11 50  0             370849.2554  -0.1785  0.050  -0.0092 0.13  
 625: 62 10 53  0   61  9 52  0             370850.3858   0.1509  0.050   0.0285 0.20  
 626: 62  9 53  0   61 10 52  0             370850.3858   0.1509  0.050   0.0285 0.33  
 627: 58 13 45  0   57 14 44  0             370850.3858  -0.1050  0.050   0.0285 0.30  
 628: 58 14 45  0   57 13 44  0             370850.3858  -0.1050  0.050   0.0285 0.18  
 629: 63  9 55  0   62  8 54  0             370851.2932   0.0227  0.050   0.0227 0.63  
 630: 63  8 55  0   62  9 54  0             370851.2932   0.0227  0.050   0.0227 0.37  
 631: 64  8 57  0   63  7 56  0             370852.4249   0.0335  0.050   0.0336 0.38  
 632: 64  7 57  0   63  8 56  0             370852.4249   0.0335  0.050   0.0336 0.62  
 633: 70  2 69  0   69  1 68  0             370855.2575   0.3222  0.050   0.0275 0.10  
 634: 70  1 69  0   69  2 68  0             370855.2575   0.3222  0.050   0.0275 0.16  
 635: 67  5 63  0   66  4 62  0             370855.2575   0.1617  0.050   0.0275 0.15  
 636: 67  4 63  0   66  5 62  0             370855.2575   0.1617  0.050   0.0275 0.09  
 637: 69  3 67  0   68  2 66  0             370855.2575  -0.1750  0.050   0.0275 0.16  
 638: 69  2 67  0   68  3 66  0             370855.2575  -0.1750  0.050   0.0275 0.10  
 639: 68  4 65  0   67  3 64  0             370855.2575  -0.2058  0.050   0.0275 0.09  
 640: 68  3 65  0   67  4 64  0             370855.2575  -0.2058  0.050   0.0275 0.15  
 641: 56 16 41  0   55 15 40  0             370857.2771   0.0689  0.050   0.0689 0.38  
 642: 56 15 41  0   55 16 40  0             370857.2771   0.0689  0.050   0.0689 0.62  
 643: 55 17 39  0   54 16 38  0             370863.8700   0.0130  0.050   0.0130 0.62  
 644: 55 16 39  0   54 17 38  0             370863.8700   0.0130  0.050   0.0130 0.38  
 645: 54 18 37  0   53 17 36  0             370873.7995   0.0216  0.050   0.0217 0.38  
 646: 54 17 37  0   53 18 36  0             370873.7995   0.0216  0.050   0.0217 0.62  
 647: 53 19 35  0   52 18 34  0             370888.2031   0.0314  0.050   0.0315 0.62  
 648: 53 18 35  0   52 19 34  0             370888.2031   0.0314  0.050   0.0315 0.38  
 649: 52 20 33  0   51 19 32  0             370908.7708   0.0308  0.050   0.0309 0.37  
 650: 52 19 33  0   51 20 32  0             370908.7708   0.0308  0.050   0.0309 0.63  
 651: 51 21 31  0   50 20 30  0             370937.9489  -0.0007  0.050  -0.0007 0.63  
 652: 51 20 31  0   50 21 30  0             370937.9489  -0.0007  0.050  -0.0007 0.37  
 653: 50 22 29  0   49 21 28  0             370979.5363   0.0643  0.050   0.0643 0.37  
 654: 50 21 29  0   49 22 28  0             370979.5363   0.0643  0.050   0.0643 0.63  
 655: 49 23 27  0   48 22 26  0             371038.9567   0.0197  0.050   0.0198 0.62  
 656: 49 22 27  0   48 23 26  0             371038.9567   0.0197  0.050   0.0198 0.38  
 657: 36 29  8  0   35 28  7  0             371087.1978  -0.0521  0.050               
 658: 48 24 25  0   47 23 24  0             371125.3498   0.0612  0.050   0.0613 0.37  
 659: 48 23 25  0   47 24 24  0             371125.3498   0.0612  0.050   0.0613 0.63  
 660: 35 32  4  0   34 31  3  0             371241.9445   0.0826  0.050   0.0337 0.63  
 661: 35 32  3  0   34 31  4  0             371241.9445  -0.0479  0.050   0.0337 0.37  
 662: 47 25 23  0   46 24 22  0             371253.3952   0.0311  0.050   0.0312 0.62  
 663: 47 24 23  0   46 25 22  0             371253.3952   0.0311  0.050   0.0312 0.38  
 664: 46 25 21  0   45 26 20  0             371449.2069   0.0401  0.050   0.0401 0.62  
 665: 46 26 21  0   45 25 20  0             371449.2069   0.0400  0.050   0.0401 0.38  
 666: 45 26 19  0   44 27 18  0             371761.8026   0.0452  0.050   0.0285 0.38  
 667: 45 27 19  0   44 26 18  0             371761.8026   0.0184  0.050   0.0285 0.62  
 668: 44 27 17  0   43 28 16  0             372293.0721  -0.0172  0.050               
 669: 44 28 17  0   43 27 16  0             372295.7761   0.0471  0.050               
 670: 43 28 15  0   42 29 14  0             373228.3138   0.0047  0.050               
 671: 35 33  2  0   34 32  3  0             373488.1840  -0.0007  0.050   0.0018 0.37  
 672: 35 33  3  0   34 32  2  0             373488.1840   0.0032  0.050   0.0018 0.63  
 673: 36 29  7  0   35 28  8  0             373782.9842   0.0515  0.050               
 674: 29 15 14  0   28 14 15  0             374258.5555  -0.0041  0.050  -0.0070 0.37  
 675: 29 16 14  0   28 13 15  0             374258.5555  -0.0087  0.050  -0.0070 0.63  
 676: 38 29 10  0   37 28  9  0             374343.0515  -0.0142  0.050               
 677: 36 30  7  0   35 29  6  0             374902.2148   0.0036  0.050               
 678: 28 13 16  0   27 10 17  0             375078.6365  -0.0721  0.050  -0.0722 0.37  
 679: 28 12 16  0   27 11 17  0             375078.6365  -0.0721  0.050  -0.0722 0.63  
 680: 35 34  1  0   34 33  2  0             375718.8123  -0.0027  0.050  -0.0027 0.38  
 681: 35 34  2  0   34 33  1  0             375718.8123  -0.0027  0.050  -0.0027 0.62  
 682: 61 12 50  0   60 11 49  0             376031.6394   0.0161  0.050   0.0072 0.32  
 683: 61 11 50  0   60 12 49  0             376031.6394   0.0161  0.050   0.0072 0.19  
 684: 60 13 48  0   59 12 47  0             376031.6394  -0.0019  0.050   0.0072 0.19  
 685: 60 12 48  0   59 13 47  0             376031.6394  -0.0019  0.050   0.0072 0.31  
 686: 62 11 52  0   61 10 51  0             376032.3724   0.1762  0.050   0.0208 0.19  
 687: 62 10 52  0   61 11 51  0             376032.3724   0.1762  0.050   0.0208 0.32  
 688: 59 14 46  0   58 13 45  0             376032.3724  -0.1446  0.050   0.0208 0.30  
 689: 59 13 46  0   58 14 45  0             376032.3724  -0.1446  0.050   0.0208 0.18  
 690: 63 10 54  0   62  9 53  0             376033.1305  -0.0167  0.050  -0.0168 0.63  
 691: 63  9 54  0   62 10 53  0             376033.1305  -0.0167  0.050  -0.0168 0.37  
 692: 64  9 56  0   63  8 55  0             376034.4753   0.1719  0.050   0.0376 0.20  
 693: 64  8 56  0   63  9 55  0             376034.4753   0.1719  0.050   0.0376 0.33  
 694: 58 15 44  0   57 14 43  0             376034.4753  -0.1151  0.050   0.0376 0.18  
 695: 58 14 44  0   57 15 43  0             376034.4753  -0.1151  0.050   0.0376 0.29  
 696: 65  8 58  0   64  7 57  0             376035.4990  -0.0220  0.050  -0.0221 0.63  
 697: 65  7 58  0   64  8 57  0             376035.4990  -0.0220  0.050  -0.0221 0.37  
 698: 66  7 60  0   65  6 59  0             376036.6365  -0.0425  0.050  -0.0425 0.38  
 699: 66  6 60  0   65  7 59  0             376036.6365  -0.0425  0.050  -0.0425 0.62  
 700: 57 16 42  0   56 15 41  0             376038.5019   0.1989  0.050  -0.0439 0.10  
 701: 57 15 42  0   56 16 41  0             376038.5019   0.1989  0.050  -0.0439 0.06  
 702: 71  2 70  0   70  1 69  0             376038.5019   0.1727  0.050  -0.0439 0.14  
 703: 71  1 70  0   70  2 69  0             376038.5019   0.1727  0.050  -0.0439 0.08  
 704: 68  5 64  0   67  4 63  0             376038.5019   0.0889  0.050  -0.0439 0.08  
 705: 68  4 64  0   67  5 63  0             376038.5019   0.0889  0.050  -0.0439 0.13  
 706: 70  3 68  0   69  2 67  0             376038.5019  -0.3092  0.050  -0.0439 0.08  
 707: 70  2 68  0   69  3 67  0             376038.5019  -0.3092  0.050  -0.0439 0.13  
 708: 69  4 66  0   68  3 65  0             376038.5019  -0.3147  0.050  -0.0439 0.13  
 709: 69  3 66  0   68  4 65  0             376038.5019  -0.3147  0.050  -0.0439 0.08  
 710: 56 17 40  0   55 16 39  0             376044.3089   0.0706  0.050   0.0706 0.38  
 711: 56 16 40  0   55 17 39  0             376044.3089   0.0706  0.050   0.0706 0.62  
 712: 55 18 38  0   54 17 37  0             376053.1928   0.0095  0.050   0.0096 0.62  
 713: 55 17 38  0   54 18 37  0             376053.1928   0.0095  0.050   0.0096 0.38  
 714: 54 19 36  0   53 18 35  0             376066.2452   0.0270  0.050   0.0270 0.37  
 715: 54 18 36  0   53 19 35  0             376066.2452   0.0270  0.050   0.0270 0.63  
 716: 53 20 34  0   52 19 33  0             376084.8676   0.0100  0.050   0.0101 0.62  
 717: 53 19 34  0   52 20 33  0             376084.8676   0.0100  0.050   0.0101 0.38  
 718: 52 21 32  0   51 20 31  0             376111.2897   0.0174  0.050   0.0175 0.38  
 719: 52 20 32  0   51 21 31  0             376111.2897   0.0174  0.050   0.0175 0.62  
 720: 51 22 30  0   50 21 29  0             376148.6743   0.0234  0.050   0.0234 0.63  
 721: 51 21 30  0   50 22 29  0             376148.6743   0.0234  0.050   0.0234 0.37  
 722: 50 23 28  0   49 22 27  0             376201.8440   0.0334  0.050   0.0335 0.38  
 723: 50 22 28  0   49 23 27  0             376201.8440   0.0334  0.050   0.0335 0.62  
 724: 31 20 11  0   30 19 12  0             376210.2073  -0.0199  0.050               
 725: 49 24 26  0   48 23 25  0             376278.2820   0.0125  0.050   0.0126 0.62  
 726: 49 23 26  0   48 24 25  0             376278.2820   0.0125  0.050   0.0126 0.38  
 727: 31 21 11  0   30 18 12  0             376321.4041  -0.0128  0.050               
 728: 48 25 24  0   47 24 23  0             376390.2557   0.0220  0.050   0.0221 0.38  
 729: 48 24 24  0   47 25 23  0             376390.2557   0.0220  0.050   0.0221 0.62  
 730: 47 26 22  0   46 25 21  0             376558.5268   0.0100  0.050   0.0100 0.63  
 731: 47 25 22  0   46 26 21  0             376558.5268   0.0100  0.050   0.0100 0.37  
 732: 46 26 20  0   45 27 19  0             376821.0009   0.0259  0.050   0.0245 0.63  
 733: 46 27 20  0   45 26 19  0             376821.0009   0.0223  0.050   0.0245 0.37  
 734: 36 28  8  0   35 27  9  0             377003.5195   0.0772  0.050               
 735: 32 25  8  0   31 22  9  0             377164.9981  -0.0650  0.050               
 736: 45 27 18  0   44 28 17  0             377253.1000   0.2890  0.050   0.0308 0.38  
 737: 45 28 18  0   44 27 17  0             377253.1000  -0.1243  0.050   0.0308 0.62  
 738: 36 31  6  0   35 30  5  0             377460.6196  -0.0020  0.050               
 739: 36 31  5  0   35 30  6  0             377486.2867   0.0187  0.050               
 740: 35 35  1  0   34 34  0  0             377942.0421   0.0128  0.050   0.0128 0.62  
 741: 35 35  0  0   34 34  1  0             377942.0421   0.0128  0.050   0.0128 0.38  
 742: 44 28 16  0   43 29 15  0             378012.6752   0.0133  0.050               
 743: 44 29 16  0   43 28 15  0             378043.6014   0.0333  0.050               
 744: 42 30 13  0   41 29 12  0             378258.6520  -0.0474  0.050               
 745: 43 29 14  0   42 30 13  0             379019.2199  -0.0352  0.050               
 746: 36 32  4  0   35 31  5  0             379794.4666   0.0473  0.050               
 747: 29 14 15  0   28 13 16  0             379803.1807  -0.0187  0.050  -0.0188 0.37  
 748: 29 15 15  0   28 12 16  0             379803.1807  -0.0188  0.050  -0.0188 0.63  
 749: 43 30 14  0   42 29 13  0             380337.3576  -0.0241  0.050               
 750: 64 10 55  0   63  9 54  0             381216.0729   0.1460  0.050   0.0446 0.20  
 751: 64  9 55  0   63 10 54  0             381216.0729   0.1460  0.050   0.0446 0.33  
 752: 59 15 45  0   58 14 44  0             381216.0729  -0.0678  0.050   0.0446 0.30  
 753: 59 14 45  0   58 15 44  0             381216.0729  -0.0678  0.050   0.0446 0.18  
 754: 65  8 57  0   64  9 56  0             381217.2157   0.0150  0.050   0.0151 0.38  
 755: 65  9 57  0   64  8 56  0             381217.2157   0.0150  0.050   0.0151 0.62  
 756: 66  8 59  0   65  7 58  0             381218.5269   0.0135  0.050   0.0136 0.37  
 757: 66  7 59  0   65  8 58  0             381218.5269   0.0135  0.050   0.0136 0.63  
 758: 58 16 43  0   57 15 42  0             381219.5396   0.1829  0.050  -0.0310 0.17  
 759: 58 15 43  0   57 16 42  0             381219.5396   0.1829  0.050  -0.0310 0.28  
 760: 67  7 61  0   66  6 60  0             381219.5396  -0.2082  0.050  -0.0310 0.34  
 761: 67  6 61  0   66  7 60  0             381219.5396  -0.2082  0.050  -0.0310 0.21  
 762: 73  1 73  0   72  0 72  0             381220.6962   0.1283  0.050   0.0181 0.33  
 763: 73  0 73  0   72  1 72  0             381220.6962   0.1283  0.050   0.0181 0.20  
 764: 68  6 63  0   67  5 62  0             381220.6962  -0.1070  0.050   0.0181 0.18  
 765: 68  5 63  0   67  6 62  0             381220.6962  -0.1070  0.050   0.0181 0.29  
 766: 57 17 41  0   56 16 40  0             381224.6387   0.0084  0.050   0.0085 0.63  
 767: 57 16 41  0   56 17 40  0             381224.6387   0.0084  0.050   0.0085 0.37  
 768: 56 17 39  0   55 18 38  0             381232.6909   0.0125  0.050   0.0125 0.62  
 769: 56 18 39  0   55 17 38  0             381232.6909   0.0125  0.050   0.0125 0.38  
 770: 55 19 37  0   54 18 36  0             381244.5059   0.0292  0.050   0.0292 0.62  
 771: 55 18 37  0   54 19 36  0             381244.5059   0.0292  0.050   0.0292 0.38  
 772: 54 20 35  0   53 19 34  0             381261.4077   0.0285  0.050   0.0285 0.38  
 773: 54 19 35  0   53 20 34  0             381261.4077   0.0285  0.050   0.0285 0.62  
 774: 53 21 33  0   52 20 32  0             381285.3255   0.0198  0.050   0.0199 0.62  
 775: 53 20 33  0   52 21 32  0             381285.3255   0.0198  0.050   0.0199 0.38  
 776: 52 22 31  0   51 21 30  0             381319.0579   0.0163  0.050   0.0164 0.38  
 777: 52 21 31  0   51 22 30  0             381319.0579   0.0163  0.050   0.0164 0.62  
 778: 51 22 29  0   50 23 28  0             381366.7780   0.0417  0.050   0.0417 0.38  
 779: 51 23 29  0   50 22 28  0             381366.7780   0.0417  0.050   0.0417 0.62  
 780: 50 24 27  0   49 23 26  0             381434.8051   0.0437  0.050   0.0437 0.37  
 781: 50 23 27  0   49 24 26  0             381434.8051   0.0437  0.050   0.0437 0.63  
 782: 49 25 25  0   48 24 24  0             381533.2871   0.0279  0.050   0.0280 0.62  
 783: 49 24 25  0   48 25 24  0             381533.2871   0.0279  0.050   0.0280 0.38  
 784: 48 26 23  0   47 25 22  0             381679.1142   0.0074  0.050   0.0075 0.38  
 785: 48 25 23  0   47 26 22  0             381679.1142   0.0074  0.050   0.0075 0.62  
 786: 47 26 21  0   46 27 20  0             381902.0097  -0.0226  0.050  -0.0230 0.38  
 787: 47 27 21  0   46 26 20  0             381902.0097  -0.0231  0.050  -0.0230 0.62  
 788: 36 33  3  0   35 32  4  0             382064.7206   0.0233  0.050   0.0480 0.62  
 789: 36 33  4  0   35 32  3  0             382064.7206   0.0891  0.050   0.0480 0.38  
 790: 46 27 19  0   45 28 18  0             382258.6705   0.0803  0.050   0.0576 0.63  
 791: 46 28 19  0   45 27 18  0             382258.6705   0.0196  0.050   0.0576 0.37  
 792: 37 30  8  0   36 29  7  0             382510.5269   0.0374  0.050               
 793: 45 28 17  0   44 29 16  0             382867.1800   0.0819  0.050               
 794: 45 29 17  0   44 28 16  0             382872.5324   0.0090  0.050               
 795: 44 29 15  0   43 30 14  0             383905.3988   0.0453  0.050               
 796: 37 30  7  0   36 29  8  0             384184.1309   0.0458  0.050               
 797: 44 30 15  0   43 29 14  0             384202.1414   0.0668  0.050               
 798: 36 34  3  0   35 33  2  0             384308.7740  -0.0176  0.050  -0.0188 0.37  
 799: 36 34  2  0   35 33  3  0             384308.7740  -0.0195  0.050  -0.0188 0.63  
 800: 30 17 14  0   29 14 15  0             384349.5806   0.0383  0.050   0.0460 0.38  
 801: 30 16 14  0   29 15 15  0             384349.5806   0.0506  0.050   0.0460 0.62  
 802: 29 13 16  0   28 12 17  0             385272.5286   0.0323  0.050   0.0323 0.37  
 803: 29 14 16  0   28 11 17  0             385272.5286   0.0323  0.050   0.0323 0.63  
 804: 33 25  9  0   32 22 10  0             385555.4044   0.0413  0.050               
 805: 37 31  7  0   36 30  6  0             385824.9031  -0.0108  0.050               
 806: 37 31  6  0   36 30  7  0             386004.7958   0.0087  0.050               
 807: 64 11 54  0   63 10 53  0             386397.4635   0.1312  0.050  -0.0015 0.19  
 808: 64 10 54  0   63 11 53  0             386397.4635   0.1312  0.050  -0.0015 0.32  
 809: 60 15 46  0   59 14 45  0             386397.4635  -0.1449  0.050  -0.0015 0.18  
 810: 60 14 46  0   59 15 45  0             386397.4635  -0.1449  0.050  -0.0015 0.30  
 811: 65 10 56  0   64  9 55  0             386398.5685  -0.0028  0.050  -0.0028 0.62  
 812: 65  9 56  0   64 10 55  0             386398.5685  -0.0028  0.050  -0.0028 0.38  
 813: 66  9 58  0   65  8 57  0             386400.1073   0.1471  0.050  -0.0381 0.20  
 814: 66  8 58  0   65  9 57  0             386400.1073   0.1471  0.050  -0.0381 0.33  
 815: 59 16 44  0   58 15 43  0             386400.1073  -0.2507  0.050  -0.0381 0.29  
 816: 59 15 44  0   58 16 43  0             386400.1073  -0.2507  0.050  -0.0381 0.17  
 817: 67  8 60  0   66  7 59  0             386401.3616  -0.0045  0.050  -0.0046 0.63  
 818: 67  7 60  0   66  8 59  0             386401.3616  -0.0045  0.050  -0.0046 0.37  
 819: 68  7 62  0   67  6 61  0             386402.6383  -0.0378  0.050  -0.0378 0.38  
 820: 68  6 62  0   67  7 61  0             386402.6383  -0.0378  0.050  -0.0378 0.62  
 821: 69  5 64  0   68  6 63  0             386403.7292  -0.0626  0.050  -0.0062 0.18  
 822: 69  6 64  0   68  5 63  0             386403.7292  -0.0626  0.050  -0.0062 0.29  
 823: 74  1 74  0   73  0 73  0             386403.7292   0.0437  0.050  -0.0062 0.20  
 824: 74  0 74  0   73  1 73  0             386403.7292   0.0437  0.050  -0.0062 0.33  
 825: 70  5 66  0   69  4 65  0             386404.9825   0.3561  0.050   0.0702 0.08  
 826: 70  4 66  0   69  5 65  0             386404.9825   0.3561  0.050   0.0702 0.13  
 827: 73  2 72  0   72  1 71  0             386404.9825   0.2879  0.050   0.0702 0.14  
 828: 73  1 72  0   72  2 71  0             386404.9825   0.2879  0.050   0.0702 0.08  
 829: 58 17 42  0   57 16 41  0             386404.9825  -0.0329  0.050   0.0702 0.06  
 830: 58 16 42  0   57 17 41  0             386404.9825  -0.0329  0.050   0.0702 0.10  
 831: 26  5 22  0   25  2 23  0             386404.9825   0.0895  0.050   0.0702 0.00  
 832: 26  4 22  0   25  3 23  0             386404.9825   0.0895  0.050   0.0702 0.00  
 833: 71  4 68  0   70  3 67  0             386404.9825  -0.1189  0.050   0.0702 0.13  
 834: 71  3 68  0   70  4 67  0             386404.9825  -0.1189  0.050   0.0702 0.08  
 835: 72  3 70  0   71  2 69  0             386404.9825  -0.1636  0.050   0.0702 0.08  
 836: 72  2 70  0   71  3 69  0             386404.9825  -0.1636  0.050   0.0702 0.13  
 837: 57 18 40  0   56 17 39  0             386412.2355  -0.0007  0.050  -0.0007 0.63  
 838: 57 17 40  0   56 18 39  0             386412.2355  -0.0007  0.050  -0.0007 0.37  
 839: 56 19 38  0   55 18 37  0             386422.8965  -0.0080  0.050  -0.0081 0.38  
 840: 56 18 38  0   55 19 37  0             386422.8965  -0.0080  0.050  -0.0081 0.62  
 841: 55 20 36  0   54 19 35  0             386438.1858  -0.0502  0.050  -0.0503 0.63  
 842: 55 19 36  0   54 20 35  0             386438.1858  -0.0502  0.050  -0.0503 0.37  
 843: 54 21 34  0   53 20 33  0             386459.9139  -0.0225  0.050  -0.0225 0.37  
 844: 54 20 34  0   53 21 33  0             386459.9139  -0.0225  0.050  -0.0225 0.63  
 845: 53 22 32  0   52 21 31  0             386490.4614   0.0094  0.050   0.0095 0.62  
 846: 53 21 32  0   52 22 31  0             386490.4614   0.0094  0.050   0.0095 0.38  
 847: 52 23 30  0   51 22 29  0             386533.3809   0.0015  0.050   0.0016 0.38  
 848: 52 22 30  0   51 23 29  0             386533.3809   0.0015  0.050   0.0016 0.62  
 849: 36 35  2  0   35 34  1  0             386538.4715  -0.0083  0.050  -0.0083 0.38  
 850: 36 35  1  0   35 34  2  0             386538.4715  -0.0083  0.050  -0.0083 0.62  
 851: 51 24 28  0   50 23 27  0             386594.1686   0.0102  0.050   0.0102 0.63  
 852: 51 23 28  0   50 24 27  0             386594.1686   0.0102  0.050   0.0102 0.37  
 853: 50 25 26  0   49 24 25  0             386681.2851  -0.0088  0.050  -0.0089 0.38  
 854: 50 24 26  0   49 25 25  0             386681.2851  -0.0088  0.050  -0.0089 0.62  
 855: 48 26 22  0   47 27 21  0             386999.8680  -0.0020  0.050  -0.0021 0.62  
 856: 48 27 22  0   47 26 21  0             386999.8680  -0.0021  0.050  -0.0021 0.38  
 857: 47 27 20  0   46 28 19  0             387298.4285   0.0057  0.050   0.0005 0.37  
 858: 47 28 20  0   46 27 19  0             387298.4285  -0.0026  0.050   0.0005 0.63  
 859: 46 28 18  0   45 29 17  0             387791.3299  -0.0488  0.050               
 860: 46 29 18  0   45 28 17  0             387792.3147   0.0528  0.050               
 861: 38 30  9  0   37 29  8  0             387901.2133  -0.0519  0.050               
 862: 37 32  6  0   36 31  5  0             388301.4553   0.0038  0.050               
 863: 37 32  5  0   36 31  6  0             388315.4735   0.0159  0.050               
 864: 45 30 16  0   44 29 15  0             388716.2260  -0.0162  0.050               
 865: 36 36  1  0   35 35  0  0             388761.2442   0.0069  0.050   0.0070 0.37  
 866: 36 36  0  0   35 35  1  0             388761.2442   0.0069  0.050   0.0070 0.63  
 867: 33 24 10  0   32 21 11  0             389210.8010   0.0544  0.050               
 868: 30 15 15  0   29 14 16  0             389942.0577  -0.0643  0.050  -0.0645 0.62  
 869: 30 16 15  0   29 13 16  0             389942.0577  -0.0648  0.050  -0.0645 0.38  
 870: 37 33  5  0   36 32  4  0             390618.9958  -0.0282  0.050               
 871: 37 33  4  0   36 32  5  0             390619.8163  -0.0081  0.050               
 872: 63 13 51  0   62 12 50  0             391577.9680   0.0143  0.050  -0.0036 0.32  
 873: 63 12 51  0   62 13 50  0             391577.9680   0.0143  0.050  -0.0036 0.19  
 874: 62 14 49  0   61 13 48  0             391577.9680  -0.0218  0.050  -0.0036 0.19  
 875: 62 13 49  0   61 14 48  0             391577.9680  -0.0218  0.050  -0.0036 0.31  
 876: 64 12 53  0   63 11 52  0             391578.7958   0.1973  0.050   0.0089 0.19  
 877: 64 11 53  0   63 12 52  0             391578.7958   0.1973  0.050   0.0089 0.32  
 878: 61 15 47  0   60 14 46  0             391578.7958  -0.1903  0.050   0.0089 0.30  
 879: 61 14 47  0   60 15 46  0             391578.7958  -0.1903  0.050   0.0089 0.18  
 880: 65 11 55  0   64 10 54  0             391579.7821   0.0814  0.050   0.0815 0.63  
 881: 65 10 55  0   64 11 54  0             391579.7821   0.0814  0.050   0.0815 0.37  
 882: 66 10 57  0   65  9 56  0             391581.1733   0.0952  0.050  -0.0079 0.20  
 883: 66  9 57  0   65 10 56  0             391581.1733   0.0952  0.050  -0.0079 0.33  
 884: 60 16 45  0   59 15 44  0             391581.1733  -0.1231  0.050  -0.0079 0.18  
 885: 60 15 45  0   59 16 44  0             391581.1733  -0.1231  0.050  -0.0079 0.29  
 886: 67  9 59  0   66  8 58  0             391582.5593  -0.0202  0.050  -0.0202 0.63  
 887: 67  8 59  0   66  9 58  0             391582.5593  -0.0202  0.050  -0.0202 0.37  
 888: 68  8 61  0   67  7 60  0             391584.0768  -0.0005  0.050  -0.0005 0.37  
 889: 68  7 61  0   67  8 60  0             391584.0768  -0.0005  0.050  -0.0005 0.63  
 890: 59 17 43  0   58 16 42  0             391585.4020   0.0236  0.050  -0.0221 0.28  
 891: 59 16 43  0   58 17 42  0             391585.4020   0.0236  0.050  -0.0221 0.17  
 892: 69  7 63  0   68  6 62  0             391585.4020  -0.0598  0.050  -0.0221 0.34  
 893: 69  6 63  0   68  7 62  0             391585.4020  -0.0598  0.050  -0.0221 0.21  
 894: 70  6 65  0   69  5 64  0             391586.6094  -0.0278  0.050  -0.0393 0.18  
 895: 70  5 65  0   69  6 64  0             391586.6094  -0.0278  0.050  -0.0393 0.29  
 896: 75  1 75  0   74  0 74  0             391586.6094  -0.0494  0.050  -0.0393 0.33  
 897: 75  0 75  0   74  1 74  0             391586.6094  -0.0494  0.050  -0.0393 0.20  
 898: 71  5 67  0   70  4 66  0             391587.8621   0.3435  0.050   0.0335 0.15  
 899: 71  4 67  0   70  5 66  0             391587.8621   0.3435  0.050   0.0335 0.09  
 900: 74  2 73  0   73  1 72  0             391587.8621   0.1999  0.050   0.0335 0.10  
 901: 74  1 73  0   73  2 72  0             391587.8621   0.1999  0.050   0.0335 0.16  
 902: 72  4 69  0   71  3 68  0             391587.8621  -0.1669  0.050   0.0335 0.09  
 903: 72  3 69  0   71  4 68  0             391587.8621  -0.1669  0.050   0.0335 0.15  
 904: 73  3 71  0   72  2 70  0             391587.8621  -0.2364  0.050   0.0335 0.16  
 905: 73  2 71  0   72  3 70  0             391587.8621  -0.2364  0.050   0.0335 0.09  
 906: 58 18 41  0   57 17 40  0             391591.8036  -0.0295  0.050  -0.0296 0.38  
 907: 58 17 41  0   57 18 40  0             391591.8036  -0.0295  0.050  -0.0296 0.62  
 908: 57 19 39  0   56 18 38  0             391601.5063   0.0411  0.050   0.0412 0.63  
 909: 57 18 39  0   56 19 38  0             391601.5063   0.0411  0.050   0.0412 0.37  
 910: 56 20 37  0   55 19 36  0             391615.3414  -0.0282  0.050  -0.0283 0.37  
 911: 56 19 37  0   55 20 36  0             391615.3414  -0.0282  0.050  -0.0283 0.63  
 912: 55 21 35  0   54 20 34  0             391634.9997  -0.0691  0.050  -0.0692 0.63  
 913: 55 20 35  0   54 21 34  0             391634.9997  -0.0691  0.050  -0.0692 0.37  
 914: 54 22 33  0   53 21 32  0             391662.7194  -0.0027  0.050  -0.0027 0.38  
 915: 54 21 33  0   53 22 32  0             391662.7194  -0.0027  0.050  -0.0027 0.62  
 916: 53 23 31  0   52 22 30  0             391701.4841   0.0187  0.050   0.0188 0.63  
 917: 53 22 31  0   52 23 30  0             391701.4841   0.0187  0.050   0.0188 0.37  
 918: 52 24 29  0   51 23 28  0             391755.9794   0.0046  0.050   0.0046 0.37  
 919: 52 23 29  0   51 24 28  0             391755.9794   0.0046  0.050   0.0046 0.63  
 920: 44 31 14  0   43 30 13  0             391770.6324   0.0015  0.050               
 921: 51 25 27  0   50 24 26  0             391833.4179  -0.0234  0.050  -0.0235 0.62  
 922: 51 24 27  0   50 25 26  0             391833.4179  -0.0234  0.050  -0.0235 0.38  
 923: 50 26 25  0   49 25 24  0             391945.3081  -0.0298  0.050  -0.0299 0.37  
 924: 50 25 25  0   49 26 24  0             391945.3081  -0.0298  0.050  -0.0299 0.63  
 925: 49 27 23  0   48 26 22  0             392110.8301   0.0087  0.050   0.0088 0.63  
 926: 49 26 23  0   48 27 22  0             392110.8301   0.0087  0.050   0.0088 0.37  
 927: 44 31 13  0   43 32 12  0             392273.0122  -0.0300  0.050               
 928: 48 28 21  0   47 27 20  0             392363.8138  -0.0101  0.050  -0.0095 0.38  
 929: 48 27 21  0   47 28 20  0             392363.8138  -0.0090  0.050  -0.0095 0.62  
 930: 32 21 12  0   31 18 13  0             392462.0058  -0.0272  0.050               
 931: 47 28 19  0   46 29 18  0             392769.5615   0.0843  0.050   0.0002 0.37  
 932: 47 29 19  0   46 28 18  0             392769.5615  -0.0502  0.050   0.0002 0.63  
 933: 37 34  4  0   36 33  3  0             392886.2429   0.0369  0.050   0.0245 0.63  
 934: 37 34  3  0   36 33  4  0             392886.2429   0.0039  0.050   0.0245 0.37  
 935: 46 29 17  0   45 30 16  0             393464.3752  -0.0318  0.050               
 936: 46 30 17  0   45 29 16  0             393475.2909  -0.0206  0.050               
 937: 38 31  8  0   37 30  7  0             393733.6484   0.0205  0.050               
 938: 38 31  7  0   37 30  8  0             394753.1673   0.0208  0.050               
 939: 38 30  8  0   37 29  9  0             394938.7950   0.0710  0.050               
 940: 45 31 15  0   44 30 14  0             395120.7558   0.0330  0.050               
 941: 37 35  3  0   36 34  2  0             395128.4228   0.0112  0.050   0.0109 0.62  
 942: 37 35  2  0   36 34  3  0             395128.4228   0.0103  0.050   0.0109 0.38  
 943: 30 15 16  0   29 12 17  0             395448.1623   0.0266  0.050   0.0267 0.37  
 944: 30 14 16  0   29 13 17  0             395448.1623   0.0266  0.050   0.0267 0.63  
 945: 38 32  7  0   37 31  6  0             396713.8093  -0.0608  0.050               
 946: 63 14 50  0   62 13 49  0             396759.7105   0.1159  0.050   0.0051 0.31  
 947: 63 13 50  0   62 14 49  0             396759.7105   0.1159  0.050   0.0051 0.19  
 948: 64 13 52  0   63 12 51  0             396759.7105  -0.1039  0.050   0.0051 0.19  
 949: 64 12 52  0   63 13 51  0             396759.7105  -0.1039  0.050   0.0051 0.32  
 950: 66 11 56  0   65 10 55  0             396762.0668   0.1345  0.050   0.0246 0.20  
 951: 66 10 56  0   65 11 55  0             396762.0668   0.1345  0.050   0.0246 0.33  
 952: 61 16 46  0   60 15 45  0             396762.0668  -0.0956  0.050   0.0246 0.30  
 953: 61 15 46  0   60 16 45  0             396762.0668  -0.0956  0.050   0.0246 0.18  
 954: 67 10 58  0   66  9 57  0             396763.4494   0.0046  0.050   0.0047 0.63  
 955: 67  9 58  0   66 10 57  0             396763.4494   0.0046  0.050   0.0047 0.37  
 956: 68  8 60  0   67  9 59  0             396765.0608   0.0042  0.050   0.0042 0.62  
 957: 68  9 60  0   67  8 59  0             396765.0608   0.0042  0.050   0.0042 0.38  
 958: 60 17 44  0   59 16 43  0             396765.6644  -0.0408  0.050  -0.0409 0.38  
 959: 60 16 44  0   59 17 43  0             396765.6644  -0.0408  0.050  -0.0409 0.62  
 960: 70  7 64  0   69  6 63  0             396768.1338   0.0310  0.050   0.0310 0.37  
 961: 70  6 64  0   69  7 63  0             396768.1338   0.0310  0.050   0.0310 0.63  
 962: 71  6 66  0   70  5 65  0             396769.4104   0.0729  0.050  -0.0060 0.29  
 963: 71  5 66  0   70  6 65  0             396769.4104   0.0729  0.050  -0.0060 0.18  
 964: 76  1 76  0   75  0 75  0             396769.4104  -0.0756  0.050  -0.0060 0.20  
 965: 76  0 76  0   75  1 75  0             396769.4104  -0.0756  0.050  -0.0060 0.33  
 966: 75  2 74  0   74  1 73  0             396770.6802   0.1965  0.050  -0.0503 0.21  
 967: 75  1 74  0   74  2 73  0             396770.6802   0.1965  0.050  -0.0503 0.13  
 968: 73  4 70  0   72  3 69  0             396770.6802  -0.1306  0.050  -0.0503 0.20  
 969: 73  3 70  0   72  4 69  0             396770.6802  -0.1306  0.050  -0.0503 0.12  
 970: 74  3 72  0   73  2 71  0             396770.6802  -0.2249  0.050  -0.0503 0.13  
 971: 74  2 72  0   73  3 71  0             396770.6802  -0.2249  0.050  -0.0503 0.21  
 972: 58 19 40  0   57 18 39  0             396780.1193  -0.0069  0.050  -0.0069 0.38  
 973: 58 18 40  0   57 19 39  0             396780.1193  -0.0069  0.050  -0.0069 0.62  
 974: 57 20 38  0   56 19 37  0             396792.7737   0.0443  0.050   0.0444 0.62  
 975: 57 19 38  0   56 20 37  0             396792.7737   0.0443  0.050   0.0444 0.38  
 976: 56 21 36  0   55 20 35  0             396810.6691   0.0474  0.050   0.0475 0.38  
 977: 56 20 36  0   55 21 35  0             396810.6691   0.0474  0.050   0.0475 0.62  
 978: 38 32  6  0   37 31  7  0             396816.3852  -0.0439  0.050               
 979: 55 22 34  0   54 21 33  0             396835.7431   0.0248  0.050   0.0248 0.63  
 980: 55 21 34  0   54 22 33  0             396835.7431   0.0248  0.050   0.0248 0.37  
 981: 54 23 32  0   53 22 31  0             396870.8091   0.0409  0.050   0.0409 0.37  
 982: 54 22 32  0   53 23 31  0             396870.8091   0.0409  0.050   0.0409 0.63  
 983: 53 24 30  0   52 23 29  0             396919.8467   0.0297  0.050   0.0298 0.62  
 984: 53 23 30  0   52 24 29  0             396919.8467   0.0297  0.050   0.0298 0.38  
 985: 52 25 28  0   51 24 27  0             396988.9784  -0.0124  0.050  -0.0125 0.38  
 986: 52 24 28  0   51 25 27  0             396988.9784  -0.0124  0.050  -0.0125 0.62  
 987: 51 26 26  0   50 25 25  0             397087.8989   0.0120  0.050   0.0120 0.62  
 988: 51 25 26  0   50 26 25  0             397087.8989   0.0120  0.050   0.0120 0.38  
 989: 50 26 24  0   49 27 23  0             397232.1935   0.0222  0.050   0.0222 0.62  
 990: 50 27 24  0   49 26 23  0             397232.1935   0.0222  0.050   0.0222 0.38  
 991: 37 36  2  0   36 35  1  0             397357.2363   0.0267  0.050   0.0268 0.62  
 992: 37 36  1  0   36 35  2  0             397357.2363   0.0267  0.050   0.0268 0.38  
 993: 49 27 22  0   48 28 21  0             397448.7882  -0.0048  0.050  -0.0050 0.38  
 994: 49 28 22  0   48 27 21  0             397448.7882  -0.0050  0.050  -0.0050 0.62  
 995: 48 28 20  0   47 29 19  0             397787.4795   0.0081  0.050   0.0009 0.62  
 996: 48 29 20  0   47 28 19  0             397787.4795  -0.0112  0.050   0.0009 0.38  
 997: 47 29 18  0   46 30 17  0             398348.9453   0.0129  0.050               
 998: 47 30 18  0   46 29 17  0             398350.7292  -0.0478  0.050               
 999: 38 33  6  0   37 32  5  0             399136.8715   0.0182  0.050               
1000: 38 33  5  0   37 32  6  0             399144.4736   0.0344  0.050               
1001: 46 30 16  0   45 31 15  0             399326.3047  -0.0231  0.050               
1002: 45 31 14  0   44 32 13  0             399884.4722  -0.0327  0.050               
1003: 31 17 15  0   30 14 16  0             400057.8598   0.0789  0.050   0.0795 0.62  
1004: 31 16 15  0   30 15 16  0             400057.8598   0.0803  0.050   0.0795 0.38  
1005: 30 13 17  0   29 12 18  0             400891.4825  -0.0065  0.050  -0.0066 0.63  
1006: 30 14 17  0   29 11 18  0             400891.4825  -0.0065  0.050  -0.0066 0.37  
1007: 38 34  5  0   37 33  4  0             401443.6179   0.2421  0.050  -0.0172 0.38  
1008: 38 34  4  0   37 33  5  0             401443.6179  -0.1729  0.050  -0.0172 0.62  
1009: 64 14 51  0   63 13 50  0             401941.3336   0.2521  0.050  -0.0251 0.12  
1010: 64 13 51  0   63 14 50  0             401941.3336   0.2521  0.050  -0.0251 0.21  
1011: 63 15 49  0   62 14 48  0             401941.3336  -0.1113  0.050  -0.0251 0.21  
1012: 63 14 49  0   62 15 48  0             401941.3336  -0.1113  0.050  -0.0251 0.12  
1013: 65 13 53  0   64 12 52  0             401941.3336  -0.2137  0.050  -0.0251 0.21  
1014: 65 12 53  0   64 13 52  0             401941.3336  -0.2137  0.050  -0.0251 0.13  
1015: 66 12 55  0   65 11 54  0             401942.7863   0.1909  0.050   0.0209 0.19  
1016: 66 11 55  0   65 12 54  0             401942.7863   0.1909  0.050   0.0209 0.32  
1017: 62 16 47  0   61 15 46  0             401942.7863  -0.1612  0.050   0.0209 0.18  
1018: 62 15 47  0   61 16 46  0             401942.7863  -0.1612  0.050   0.0209 0.30  
1019: 67 11 57  0   66 10 56  0             401943.9961  -0.0284  0.050  -0.0284 0.63  
1020: 67 10 57  0   66 11 56  0             401943.9961  -0.0284  0.050  -0.0284 0.37  
1021: 68 10 59  0   67  9 58  0             401945.7818   0.1128  0.050  -0.0352 0.20  
1022: 68  9 59  0   67 10 58  0             401945.7818   0.1128  0.050  -0.0352 0.33  
1023: 61 17 45  0   60 16 44  0             401945.7818  -0.2020  0.050  -0.0352 0.29  
1024: 61 16 45  0   60 17 44  0             401945.7818  -0.2020  0.050  -0.0352 0.18  
1025: 69  9 61  0   68  8 60  0             401947.4164   0.0272  0.050   0.0272 0.62  
1026: 69  8 61  0   68  9 60  0             401947.4164   0.0272  0.050   0.0272 0.38  
1027: 70  8 63  0   69  7 62  0             401949.0569  -0.0094  0.050  -0.0095 0.38  
1028: 70  7 63  0   69  8 62  0             401949.0569  -0.0094  0.050  -0.0095 0.62  
1029: 72  5 67  0   71  6 66  0             401952.0196   0.1292  0.050  -0.0164 0.29  
1030: 72  6 67  0   71  5 66  0             401952.0196   0.1292  0.050  -0.0164 0.18  
1031: 77  1 77  0   76  0 76  0             401952.0196  -0.1457  0.050  -0.0164 0.33  
1032: 77  0 77  0   76  1 76  0             401952.0196  -0.1457  0.050  -0.0164 0.20  
1033: 76  2 75  0   75  1 74  0             401953.3780   0.2207  0.050  -0.0083 0.13  
1034: 76  1 75  0   75  2 74  0             401953.3780   0.2207  0.050  -0.0083 0.21  
1035: 74  4 71  0   73  3 70  0             401953.3780  -0.0669  0.050  -0.0083 0.12  
1036: 74  3 71  0   73  4 70  0             401953.3780  -0.0669  0.050  -0.0083 0.20  
1037: 75  3 73  0   74  2 72  0             401953.3780  -0.1857  0.050  -0.0083 0.21  
1038: 75  2 73  0   74  3 72  0             401953.3780  -0.1857  0.050  -0.0083 0.13  
1039: 59 19 41  0   58 18 40  0             401958.8396  -0.0203  0.050  -0.0204 0.62  
1040: 59 18 41  0   58 19 40  0             401958.8396  -0.0203  0.050  -0.0204 0.38  
1041: 58 20 39  0   57 19 38  0             401970.2703  -0.0010  0.050  -0.0010 0.37  
1042: 58 19 39  0   57 20 38  0             401970.2703  -0.0010  0.050  -0.0010 0.63  
1043: 57 21 37  0   56 20 36  0             401986.5229  -0.0023  0.050  -0.0023 0.62  
1044: 57 20 37  0   56 21 36  0             401986.5229  -0.0023  0.050  -0.0023 0.38  
1045: 56 22 35  0   55 21 34  0             402009.3185  -0.0088  0.050  -0.0088 0.38  
1046: 56 21 35  0   55 22 34  0             402009.3185  -0.0088  0.050  -0.0088 0.62  
1047: 55 23 33  0   54 22 32  0             402041.1078   0.0079  0.050   0.0080 0.63  
1048: 55 22 33  0   54 23 32  0             402041.1078   0.0079  0.050   0.0080 0.37  
1049: 54 24 31  0   53 23 30  0             402085.3727   0.0094  0.050   0.0094 0.37  
1050: 54 23 31  0   53 24 30  0             402085.3727   0.0094  0.050   0.0094 0.63  
1051: 53 25 29  0   52 24 28  0             402147.3805   0.0068  0.050   0.0069 0.63  
1052: 53 24 29  0   52 25 28  0             402147.3805   0.0068  0.050   0.0069 0.37  
1053: 52 26 27  0   51 25 26  0             402235.2323   0.0055  0.050   0.0056 0.37  
1054: 52 25 27  0   51 26 26  0             402235.2323   0.0055  0.050   0.0056 0.63  
1055: 51 26 25  0   50 27 24  0             402361.8632  -0.0075  0.050  -0.0076 0.37  
1056: 51 27 25  0   50 26 24  0             402361.8632  -0.0075  0.050  -0.0076 0.63  
1057: 40 31 10  0   39 30  9  0             402429.2320   0.0565  0.050               
1058: 50 27 23  0   49 28 22  0             402549.0111   0.0020  0.050   0.0021 0.62  
1059: 50 28 23  0   49 27 22  0             402549.0111   0.0020  0.050   0.0021 0.38  
1060: 49 28 21  0   48 29 20  0             402835.3296   0.0102  0.050   0.0086 0.38  
1061: 49 29 21  0   48 28 20  0             402835.3296   0.0075  0.050   0.0086 0.62  
1062: 38 29  9  0   37 28 10  0             403165.7026  -0.0262  0.050               
1063: 45 32 14  0   44 31 13  0             403574.3983  -0.0074  0.050               
1064: 38 35  4  0   37 34  3  0             403706.6133   0.0083  0.050  -0.0020 0.37  
1065: 38 35  3  0   37 34  4  0             403706.6133  -0.0081  0.050  -0.0020 0.63  
1066: 47 31 17  0   46 30 16  0             404108.3302   0.0481  0.050               
1067: 44 32 13  0   43 31 12  0             404215.9886   0.0652  0.050               
1068: 39 32  8  0   38 31  7  0             404820.0709  -0.0353  0.050               
1069: 39 32  7  0   38 31  8  0             405431.1433   0.0217  0.050               
1070: 31 15 16  0   30 14 17  0             405604.3359  -0.0856  0.050  -0.0857 0.37  
1071: 31 16 16  0   30 13 17  0             405604.3359  -0.0856  0.050  -0.0857 0.63  
1072: 38 36  3  0   37 35  2  0             405947.0130  -0.0118  0.050  -0.0121 0.37  
1073: 38 36  2  0   37 35  3  0             405947.0130  -0.0123  0.050  -0.0121 0.63  
1074: 46 32 15  0   45 31 14  0             406188.6762  -0.0059  0.050               
1075: 65 14 52  0   64 13 51  0             407122.4964   0.0503  0.050   0.0165 0.31  
1076: 65 13 52  0   64 14 51  0             407122.4964   0.0503  0.050   0.0165 0.19  
1077: 64 15 50  0   63 14 49  0             407122.4964  -0.0177  0.050   0.0165 0.19  
1078: 64 14 50  0   63 15 49  0             407122.4964  -0.0177  0.050   0.0165 0.31  
1079: 66 13 54  0   65 12 53  0             407123.4375   0.2886  0.050   0.0470 0.19  
1080: 66 12 54  0   65 13 53  0             407123.4375   0.2886  0.050   0.0470 0.32  
1081: 63 16 48  0   62 15 47  0             407123.4375  -0.2063  0.050   0.0470 0.30  
1082: 63 15 48  0   62 16 47  0             407123.4375  -0.2063  0.050   0.0470 0.18  
1083: 67 12 56  0   66 11 55  0             407124.3777  -0.0111  0.050  -0.0111 0.62  
1084: 67 11 56  0   66 12 55  0             407124.3777  -0.0111  0.050  -0.0111 0.38  
1085: 68 11 58  0   67 10 57  0             407126.1196   0.1446  0.050   0.0363 0.20  
1086: 68 10 58  0   67 11 57  0             407126.1196   0.1446  0.050   0.0363 0.33  
1087: 62 17 46  0   61 16 45  0             407126.1196  -0.0830  0.050   0.0363 0.18  
1088: 62 16 46  0   61 17 45  0             407126.1196  -0.0830  0.050   0.0363 0.30  
1089: 69 10 60  0   68  9 59  0             407127.7897   0.0412  0.050   0.0412 0.62  
1090: 69  9 60  0   68 10 59  0             407127.7897   0.0412  0.050   0.0412 0.38  
1091: 70  9 62  0   69  8 61  0             407129.5863   0.0111  0.050   0.0111 0.37  
1092: 70  8 62  0   69  9 61  0             407129.5863   0.0111  0.050   0.0111 0.63  
1093: 61 18 44  0   60 17 43  0             407130.7008   0.0379  0.050   0.0379 0.62  
1094: 61 17 44  0   60 18 43  0             407130.7008   0.0379  0.050   0.0379 0.38  
1095: 71  8 64  0   70  7 63  0             407131.3316  -0.0085  0.050  -0.0086 0.63  
1096: 71  7 64  0   70  8 63  0             407131.3316  -0.0085  0.050  -0.0086 0.37  
1097: 72  7 66  0   71  6 65  0             407132.9531   0.0102  0.050   0.0103 0.38  
1098: 72  6 66  0   71  7 65  0             407132.9531   0.0102  0.050   0.0103 0.62  
1099: 73  6 68  0   72  5 67  0             407134.5053   0.2112  0.050  -0.0007 0.29  
1100: 73  5 68  0   72  6 67  0             407134.5053   0.2112  0.050  -0.0007 0.18  
1101: 78  1 78  0   77  0 77  0             407134.5053  -0.1891  0.050  -0.0007 0.20  
1102: 78  0 78  0   77  1 77  0             407134.5053  -0.1891  0.050  -0.0007 0.33  
1103: 77  2 76  0   76  1 75  0             407135.8945   0.2135  0.050   0.0021 0.21  
1104: 77  1 76  0   76  2 75  0             407135.8945   0.2135  0.050   0.0021 0.13  
1105: 75  4 72  0   74  3 71  0             407135.8945  -0.0348  0.050   0.0021 0.20  
1106: 75  3 72  0   74  4 71  0             407135.8945  -0.0348  0.050   0.0021 0.12  
1107: 76  3 74  0   75  2 73  0             407135.8945  -0.1781  0.050   0.0021 0.12  
1108: 76  2 74  0   75  3 73  0             407135.8945  -0.1781  0.050   0.0021 0.21  
1109: 59 20 40  0   58 19 39  0             407147.9611   0.0034  0.050   0.0034 0.63  
1110: 59 19 40  0   58 20 39  0             407147.9611   0.0034  0.050   0.0034 0.37  
1111: 58 21 38  0   57 20 37  0             407162.7204   0.0006  0.050   0.0006 0.38  
1112: 58 20 38  0   57 21 37  0             407162.7204   0.0006  0.050   0.0006 0.62  
1113: 57 22 36  0   56 21 35  0             407183.4702   0.0167  0.050   0.0168 0.63  
1114: 57 21 36  0   56 22 35  0             407183.4702   0.0167  0.050   0.0168 0.37  
1115: 56 23 34  0   55 22 33  0             407212.3267   0.0237  0.050   0.0238 0.37  
1116: 56 22 34  0   55 23 33  0             407212.3267   0.0237  0.050   0.0238 0.63  
1117: 55 24 32  0   54 23 31  0             407252.4105   0.0616  0.050   0.0616 0.62  
1118: 55 23 32  0   54 24 31  0             407252.4105   0.0616  0.050   0.0616 0.38  
1119: 54 25 30  0   53 24 29  0             407308.1579   0.0281  0.050   0.0282 0.38  
1120: 54 24 30  0   53 25 29  0             407308.1579   0.0281  0.050   0.0282 0.62  
1121: 53 26 28  0   52 25 27  0             407386.5443   0.0162  0.050   0.0162 0.62  
1122: 53 25 28  0   52 26 27  0             407386.5443   0.0162  0.050   0.0162 0.38  
1123: 52 26 26  0   51 27 25  0             407498.4096   0.0614  0.050   0.0614 0.62  
1124: 52 27 26  0   51 26 25  0             407498.4096   0.0614  0.050   0.0614 0.38  
1125: 39 33  7  0   38 32  6  0             407581.1810  -0.0042  0.050               
1126: 39 33  6  0   38 32  7  0             407639.0139  -0.0297  0.050               
1127: 51 27 24  0   50 28 23  0             407661.2822  -0.0018  0.050  -0.0019 0.37  
1128: 51 28 24  0   50 27 23  0             407661.2822  -0.0019  0.050  -0.0019 0.63  
1129: 50 28 22  0   49 29 21  0             407905.9238  -0.0033  0.050  -0.0035 0.62  
1130: 50 29 22  0   49 28 21  0             407905.9238  -0.0037  0.050  -0.0035 0.38  
1131: 38 37  2  0   37 36  1  0             408174.9875   0.0071  0.050   0.0071 0.38  
1132: 38 37  1  0   37 36  2  0             408174.9875   0.0071  0.050   0.0071 0.62  
1133: 49 30 20  0   48 29 19  0             408289.2252   0.0020  0.050   0.0183 0.62  
1134: 49 29 20  0   48 30 19  0             408289.2252   0.0453  0.050   0.0183 0.38  
1135: 33 20 13  0   32 19 14  0             408479.0310   0.0607  0.050               
1136: 43 32 12  0   42 31 11  0             408872.1811   0.0384  0.050               
1137: 48 30 18  0   47 31 17  0             408927.3298   0.0173  0.050               
1138: 35 26 10  0   34 23 11  0             409234.0809   0.0478  0.050               
1139: 35 27  9  0   34 24 10  0             409667.2743   0.0322  0.050               
1140: 46 32 14  0   45 33 13  0             409966.8254  -0.0967  0.050               
1141: 39 34  6  0   38 33  5  0             409968.3071   0.0320  0.050               
1142: 39 34  5  0   38 33  6  0             409972.3329  -0.0195  0.050               
1143: 32 17 15  0   31 16 16  0             410148.5084  -0.0124  0.050  -0.0139 0.63  
1144: 32 18 15  0   31 15 16  0             410148.5084  -0.0162  0.050  -0.0139 0.37  
1145: 47 32 16  0   46 31 15  0             410225.5798  -0.0214  0.050               
1146: 38 38  0  0   37 37  1  0             410396.8588   0.0167  0.050   0.0167 0.63  
1147: 38 38  1  0   37 37  0  0             410396.8588   0.0167  0.050   0.0167 0.37  
1148: 40 32  9  0   39 31  8  0             411842.2581   0.0019  0.050               
1149: 34 22 12  0   33 21 13  0             411891.9671   0.0023  0.050               
1150: 39 35  5  0   38 34  4  0             412266.1926   0.0959  0.050   0.0158 0.63  
1151: 39 35  4  0   38 34  5  0             412266.1926  -0.1180  0.050   0.0158 0.37  
1152: 65 15 51  0   64 14 50  0             412303.5661   0.0966  0.050  -0.0117 0.31  
1153: 65 14 51  0   64 15 50  0             412303.5661   0.0966  0.050  -0.0117 0.19  
1154: 66 14 53  0   65 13 52  0             412303.5661  -0.1183  0.050  -0.0117 0.19  
1155: 66 13 53  0   65 14 52  0             412303.5661  -0.1183  0.050  -0.0117 0.31  
1156: 64 16 49  0   63 15 48  0             412304.3750   0.1309  0.050  -0.0591 0.18  
1157: 64 15 49  0   63 16 48  0             412304.3750   0.1309  0.050  -0.0591 0.31  
1158: 67 13 55  0   66 12 54  0             412304.3750  -0.2406  0.050  -0.0591 0.32  
1159: 67 12 55  0   66 13 54  0             412304.3750  -0.2406  0.050  -0.0591 0.19  
1160: 68 12 57  0   67 11 56  0             412306.1910   0.1490  0.050   0.0002 0.19  
1161: 68 11 57  0   67 12 56  0             412306.1910   0.1490  0.050   0.0002 0.32  
1162: 63 17 47  0   62 16 46  0             412306.1910  -0.1608  0.050   0.0002 0.30  
1163: 63 16 47  0   62 17 46  0             412306.1910  -0.1608  0.050   0.0002 0.18  
1164: 69 11 59  0   68 10 58  0             412307.7731  -0.0079  0.050  -0.0079 0.62  
1165: 69 10 59  0   68 11 58  0             412307.7731  -0.0079  0.050  -0.0079 0.38  
1166: 70 10 61  0   69  9 60  0             412309.7509   0.0699  0.050   0.0699 0.37  
1167: 70  9 61  0   69 10 60  0             412309.7509   0.0699  0.050   0.0699 0.63  
1168: 71  9 63  0   70  8 62  0             412311.6189   0.0064  0.050   0.0065 0.62  
1169: 71  8 63  0   70  9 62  0             412311.6189   0.0064  0.050   0.0065 0.38  
1170: 72  8 65  0   71  7 64  0             412313.4954   0.0314  0.050   0.0314 0.38  
1171: 72  7 65  0   71  8 64  0             412313.4954   0.0314  0.050   0.0314 0.62  
1172: 73  7 67  0   72  6 66  0             412315.1242  -0.0135  0.050  -0.0136 0.62  
1173: 73  6 67  0   72  7 66  0             412315.1242  -0.0135  0.050  -0.0136 0.38  
1174: 61 19 43  0   60 18 42  0             412316.4716   0.0227  0.050  -0.0314 0.28  
1175: 61 18 43  0   60 19 42  0             412316.4716   0.0227  0.050  -0.0314 0.17  
1176: 74  6 69  0   73  5 68  0             412316.4716  -0.0750  0.050  -0.0314 0.21  
1177: 74  5 69  0   73  6 68  0             412316.4716  -0.0750  0.050  -0.0314 0.35  
1178: 78  2 77  0   77  1 76  0             412318.2520   0.1994  0.050   0.0059 0.13  
1179: 78  1 77  0   77  2 76  0             412318.2520   0.1994  0.050   0.0059 0.21  
1180: 76  4 73  0   75  3 72  0             412318.2520  -0.0098  0.050   0.0059 0.12  
1181: 76  3 73  0   75  4 72  0             412318.2520  -0.0098  0.050   0.0059 0.20  
1182: 77  3 75  0   76  2 74  0             412318.2520  -0.1775  0.050   0.0059 0.21  
1183: 77  2 75  0   76  3 74  0             412318.2520  -0.1775  0.050   0.0059 0.13  
1184: 60 20 41  0   59 19 40  0             412325.7359  -0.0193  0.050  -0.0193 0.38  
1185: 60 19 41  0   59 20 40  0             412325.7359  -0.0193  0.050  -0.0193 0.62  
1186: 59 21 39  0   58 20 38  0             412339.1911   0.0374  0.050   0.0374 0.63  
1187: 59 20 39  0   58 21 38  0             412339.1911   0.0374  0.050   0.0374 0.37  
1188: 58 22 37  0   57 21 36  0             412357.9812  -0.0334  0.050  -0.0335 0.38  
1189: 58 21 37  0   57 22 36  0             412357.9812  -0.0334  0.050  -0.0335 0.62  
1190: 57 23 35  0   56 22 34  0             412384.3043   0.0593  0.050   0.0594 0.62  
1191: 57 22 35  0   56 23 34  0             412384.3043   0.0593  0.050   0.0594 0.38  
1192: 56 24 33  0   55 23 32  0             412420.6032   0.0492  0.050   0.0493 0.38  
1193: 56 23 33  0   55 24 32  0             412420.6032   0.0492  0.050   0.0493 0.62  
1194: 54 26 29  0   53 25 28  0             412541.1681   0.0399  0.050   0.0400 0.38  
1195: 54 25 29  0   53 26 28  0             412541.1681   0.0399  0.050   0.0400 0.62  
1196: 53 26 27  0   52 27 26  0             412640.3679  -0.0119  0.050  -0.0120 0.37  
1197: 53 27 27  0   52 26 26  0             412640.3679  -0.0119  0.050  -0.0120 0.63  
1198: 52 27 25  0   51 28 24  0             412783.2066  -0.0163  0.050  -0.0163 0.63  
1199: 52 28 25  0   51 27 24  0             412783.2066  -0.0163  0.050  -0.0163 0.37  
1200: 51 29 23  0   50 28 22  0             412994.2148   0.0098  0.050   0.0098 0.63  
1201: 51 28 23  0   50 29 22  0             412994.2148   0.0098  0.050   0.0098 0.37  
1202: 50 30 21  0   49 29 20  0             413317.3707  -0.0034  0.050   0.0004 0.38  
1203: 50 29 21  0   49 30 20  0             413317.3707   0.0026  0.050   0.0004 0.62  
1204: 33 20 14  0   32 17 15  0             414441.5620   0.0036  0.050               
1205: 39 36  4  0   38 35  3  0             414525.8636   0.0257  0.050   0.0226 0.62  
1206: 39 36  3  0   38 35  4  0             414525.8636   0.0175  0.050   0.0226 0.38  
1207: 48 31 17  0   47 32 16  0             414735.7934   0.0077  0.050               
1208: 48 32 17  0   47 31 16  0             414777.0365  -0.0449  0.050               
1209: 40 32  8  0   39 31  9  0             414789.8345   0.0803  0.050               
1210: 32 16 16  0   31 15 17  0             415740.0258  -0.0485  0.050               
1211: 47 32 15  0   46 33 14  0             415865.4758   0.0750  0.050               
1212: 46 33 14  0   45 32 13  0             415871.5358  -0.0585  0.050               
1213: 40 33  7  0   39 32  8  0             416176.9959   0.0000  0.050               
1214: 31 13 18  0   30 12 19  0             416501.6125  -0.0625  0.050  -0.0626 0.38  
1215: 31 14 18  0   30 11 19  0             416501.6125  -0.0625  0.050  -0.0626 0.62  
1216: 39 37  3  0   38 36  2  0             416764.6050  -0.0094  0.050  -0.0095 0.62  
1217: 39 37  2  0   38 36  3  0             416764.6050  -0.0096  0.050  -0.0095 0.38  
1218: 47 33 15  0   46 32 14  0             417468.4490   0.0459  0.050               
1219: 66 15 52  0   65 14 51  0             417484.6987   0.3930  0.050   0.0852 0.12  
1220: 66 14 52  0   65 15 51  0             417484.6987   0.3930  0.050   0.0852 0.21  
1221: 65 16 50  0   64 15 49  0             417484.6987  -0.0428  0.050   0.0852 0.21  
1222: 65 15 50  0   64 16 49  0             417484.6987  -0.0428  0.050   0.0852 0.12  
1223: 67 14 54  0   66 13 53  0             417484.6987  -0.0938  0.050   0.0852 0.21  
1224: 67 13 54  0   66 14 53  0             417484.6987  -0.0938  0.050   0.0852 0.13  
1225: 68 13 56  0   67 12 55  0             417486.1884   0.2438  0.050   0.0119 0.19  
1226: 68 12 56  0   67 13 55  0             417486.1884   0.2438  0.050   0.0119 0.32  
1227: 64 17 48  0   63 16 47  0             417486.1884  -0.2334  0.050   0.0119 0.18  
1228: 64 16 48  0   63 17 47  0             417486.1884  -0.2334  0.050   0.0119 0.30  
1229: 69 12 58  0   68 11 57  0             417487.5205  -0.0311  0.050  -0.0312 0.62  
1230: 69 11 58  0   68 12 57  0             417487.5205  -0.0311  0.050  -0.0312 0.38  
1231: 70 11 60  0   69 10 59  0             417489.5226   0.0823  0.050  -0.0663 0.20  
1232: 70 10 60  0   69 11 59  0             417489.5226   0.0823  0.050  -0.0663 0.33  
1233: 63 18 46  0   62 17 45  0             417489.5226  -0.2314  0.050  -0.0663 0.30  
1234: 63 17 46  0   62 18 45  0             417489.5226  -0.2314  0.050  -0.0663 0.18  
1235: 71 10 62  0   70  9 61  0             417491.4326  -0.0315  0.050  -0.0316 0.62  
1236: 71  9 62  0   70 10 61  0             417491.4326  -0.0315  0.050  -0.0316 0.38  
1237: 72  9 64  0   71  8 63  0             417493.5230   0.0242  0.050   0.0242 0.38  
1238: 72  8 64  0   71  9 63  0             417493.5230   0.0242  0.050   0.0242 0.62  
1239: 62 19 44  0   61 18 43  0             417495.3458   0.0829  0.050  -0.0107 0.17  
1240: 62 18 44  0   61 19 43  0             417495.3458   0.0829  0.050  -0.0107 0.29  
1241: 73  8 66  0   72  7 65  0             417495.3458  -0.0900  0.050  -0.0107 0.34  
1242: 73  7 66  0   72  8 65  0             417495.3458  -0.0900  0.050  -0.0107 0.20  
1243: 74  7 68  0   73  6 67  0             417497.2000   0.0200  0.050   0.0200 0.38  
1244: 74  6 68  0   73  7 67  0             417497.2000   0.0200  0.050   0.0200 0.62  
1245: 75  6 70  0   74  5 69  0             417498.6108  -0.0352  0.050  -0.0352 0.62  
1246: 75  5 70  0   74  6 69  0             417498.6108  -0.0352  0.050  -0.0352 0.38  
1247: 80  1 80  0   79  0 79  0             417499.5127   0.2178  0.050  -0.0023 0.20  
1248: 80  0 80  0   79  1 79  0             417499.5127   0.2178  0.050  -0.0023 0.33  
1249: 76  5 72  0   75  4 71  0             417499.5127  -0.2438  0.050  -0.0023 0.18  
1250: 76  4 72  0   75  5 71  0             417499.5127  -0.2438  0.050  -0.0023 0.30  
1251: 79  2 78  0   78  1 77  0             417500.4773   0.2069  0.050   0.0307 0.21  
1252: 79  1 78  0   78  2 77  0             417500.4773   0.2069  0.050   0.0307 0.13  
1253: 77  4 74  0   76  3 73  0             417500.4773   0.0364  0.050   0.0307 0.20  
1254: 77  3 74  0   76  4 73  0             417500.4773   0.0364  0.050   0.0307 0.12  
1255: 78  3 76  0   77  2 75  0             417500.4773  -0.1554  0.050   0.0307 0.12  
1256: 78  2 76  0   77  3 75  0             417500.4773  -0.1554  0.050   0.0307 0.21  
1257: 61 20 42  0   60 19 41  0             417503.6265  -0.0081  0.050  -0.0081 0.63  
1258: 61 19 42  0   60 20 41  0             417503.6265  -0.0081  0.050  -0.0081 0.37  
1259: 60 21 40  0   59 20 39  0             417515.7581  -0.0239  0.050  -0.0240 0.37  
1260: 60 20 40  0   59 21 39  0             417515.7581  -0.0239  0.050  -0.0240 0.63  
1261: 59 22 38  0   58 21 37  0             417532.9727   0.0319  0.050   0.0319 0.62  
1262: 59 21 38  0   58 22 37  0             417532.9727   0.0319  0.050   0.0319 0.38  
1263: 58 23 36  0   57 22 35  0             417556.8150   0.0016  0.050   0.0016 0.38  
1264: 58 22 36  0   57 23 35  0             417556.8150   0.0016  0.050   0.0016 0.62  
1265: 57 24 34  0   56 23 33  0             417589.7923  -0.0022  0.050  -0.0022 0.62  
1266: 57 23 34  0   56 24 33  0             417589.7923  -0.0022  0.050  -0.0022 0.38  
1267: 56 25 32  0   55 24 31  0             417635.3464   0.0186  0.050   0.0186 0.37  
1268: 56 24 32  0   55 25 31  0             417635.3464   0.0186  0.050   0.0186 0.63  
1269: 55 26 30  0   54 25 29  0             417698.5442   0.0523  0.050   0.0524 0.63  
1270: 55 25 30  0   54 26 29  0             417698.5442   0.0523  0.050   0.0524 0.37  
1271: 54 26 28  0   53 27 27  0             417787.0489   0.0476  0.050   0.0476 0.63  
1272: 54 27 28  0   53 26 27  0             417787.0489   0.0476  0.050   0.0476 0.37  
1273: 53 27 26  0   52 28 25  0             417912.9989   0.0044  0.050   0.0044 0.38  
1274: 53 28 26  0   52 27 25  0             417912.9989   0.0044  0.050   0.0044 0.62  
1275: 52 29 24  0   51 28 23  0             418096.4306   0.0099  0.050   0.0100 0.38  
1276: 52 28 24  0   51 29 23  0             418096.4306   0.0099  0.050   0.0100 0.62  
1277: 51 30 22  0   50 29 21  0             418371.9951   0.0320  0.050   0.0324 0.63  
1278: 51 29 22  0   50 30 21  0             418371.9951   0.0328  0.050   0.0324 0.37  
1279: 40 34  7  0   39 33  6  0             418434.4166   0.0091  0.050               
1280: 40 34  6  0   39 33  7  0             418466.7245  -0.0087  0.050               
1281: 50 31 20  0   49 30 19  0             418804.7183  -0.0834  0.050  -0.0241 0.38  
1282: 50 30 20  0   49 31 19  0             418804.7183   0.0115  0.050  -0.0241 0.62  
1283: 39 38  2  0   38 37  1  0             418991.7986   0.0303  0.050   0.0304 0.63  
1284: 39 38  1  0   38 37  2  0             418991.7986   0.0303  0.050   0.0304 0.37  
1285: 49 31 18  0   48 32 17  0             419528.5222   0.0780  0.050               
1286: 49 32 18  0   48 31 17  0             419536.0760   0.0792  0.050               
1287: 47 33 14  0   46 34 13  0             419641.2087   0.0534  0.050               
1288: 36 27 10  0   35 24 11  0             419748.0245   0.0309  0.050               
1289: 48 32 16  0   47 33 15  0             420725.5103   0.0478  0.050               
1290: 40 35  5  0   39 34  6  0             420798.7583  -0.0130  0.050               
1291: 38 28 10  0   37 27 11  0             420933.1550   0.0120  0.050               
1292: 48 33 16  0   47 32 15  0             421099.2300   0.0492  0.050               
1293: 39 39  1  0   38 38  0  0             421213.2506   0.0628  0.050   0.0628 0.62  
1294: 39 39  0  0   38 38  1  0             421213.2506   0.0628  0.050   0.0628 0.38  
1295: 32 16 17  0   31 13 18  0             421250.1613   0.0192  0.050   0.0193 0.37  
1296: 32 15 17  0   31 14 18  0             421250.1613   0.0192  0.050   0.0193 0.63  
1297: 67 15 53  0   66 14 52  0             422665.0823   0.0640  0.050   0.0084 0.31  
1298: 67 14 53  0   66 15 52  0             422665.0823   0.0640  0.050   0.0084 0.19  
1299: 66 15 51  0   65 16 50  0             422665.0823  -0.0478  0.050   0.0084 0.31  
1300: 66 16 51  0   65 15 50  0             422665.0823  -0.0478  0.050   0.0084 0.19  
1301: 69 13 57  0   68 12 56  0             422667.1424   0.0099  0.050   0.0099 0.63  
1302: 69 12 57  0   68 13 56  0             422667.1424   0.0099  0.050   0.0099 0.37  
1303: 70 12 59  0   69 11 58  0             422669.0913   0.1757  0.050   0.0290 0.19  
1304: 70 11 59  0   69 12 58  0             422669.0913   0.1757  0.050   0.0290 0.33  
1305: 64 18 47  0   63 17 46  0             422669.0913  -0.1299  0.050   0.0290 0.18  
1306: 64 17 47  0   63 18 46  0             422669.0913  -0.1299  0.050   0.0290 0.30  
1307: 71 11 61  0   70 10 60  0             422670.9539   0.0037  0.050   0.0037 0.63  
1308: 71 10 61  0   70 11 60  0             422670.9539   0.0037  0.050   0.0037 0.37  
1309: 72 10 63  0   71  9 62  0             422673.0857  -0.0102  0.050  -0.0102 0.38  
1310: 72  9 63  0   71 10 62  0             422673.0857  -0.0102  0.050  -0.0102 0.62  
1311: 63 19 45  0   62 18 44  0             422674.1031   0.0369  0.050   0.0369 0.62  
1312: 63 18 45  0   62 19 44  0             422674.1031   0.0369  0.050   0.0369 0.38  
1313: 73  9 65  0   72  8 64  0             422675.2525   0.0204  0.050   0.0205 0.63  
1314: 73  8 65  0   72  9 64  0             422675.2525   0.0204  0.050   0.0205 0.37  
1315: 74  8 67  0   73  7 66  0             422677.2320  -0.0215  0.050  -0.0215 0.38  
1316: 74  7 67  0   73  8 66  0             422677.2320  -0.0215  0.050  -0.0215 0.62  
1317: 75  7 69  0   74  6 68  0             422679.1118   0.0443  0.050   0.0444 0.63  
1318: 75  6 69  0   74  7 68  0             422679.1118   0.0443  0.050   0.0444 0.37  
1319: 81  1 81  0   80  0 80  0             422681.5594   0.1971  0.050   0.0075 0.24  
1320: 81  0 81  0   80  1 80  0             422681.5594   0.1971  0.050   0.0075 0.14  
1321: 62 20 43  0   61 19 42  0             422681.5594  -0.0107  0.050   0.0075 0.10  
1322: 62 19 43  0   61 20 42  0             422681.5594  -0.0107  0.050   0.0075 0.17  
1323: 77  5 73  0   76  4 72  0             422681.5594  -0.1863  0.050   0.0075 0.22  
1324: 77  4 73  0   76  5 72  0             422681.5594  -0.1863  0.050   0.0075 0.13  
1325: 80  2 79  0   79  1 78  0             422682.5468   0.2144  0.050   0.0556 0.13  
1326: 80  1 79  0   79  2 78  0             422682.5468   0.2144  0.050   0.0556 0.21  
1327: 78  3 75  0   77  4 74  0             422682.5468   0.0826  0.050   0.0556 0.20  
1328: 78  4 75  0   77  3 74  0             422682.5468   0.0826  0.050   0.0556 0.12  
1329: 79  3 77  0   78  2 76  0             422682.5468  -0.1333  0.050   0.0556 0.21  
1330: 79  2 77  0   78  3 76  0             422682.5468  -0.1333  0.050   0.0556 0.13  
1331: 61 21 41  0   60 20 40  0             422692.5595  -0.0064  0.050  -0.0064 0.63  
1332: 61 20 41  0   60 21 40  0             422692.5595  -0.0064  0.050  -0.0064 0.37  
1333: 60 22 39  0   59 21 38  0             422708.1169  -0.0542  0.050  -0.0542 0.38  
1334: 60 21 39  0   59 22 38  0             422708.1169  -0.0542  0.050  -0.0542 0.62  
1335: 59 23 37  0   58 22 36  0             422729.9176   0.0051  0.050   0.0051 0.62  
1336: 59 22 37  0   58 23 36  0             422729.9176   0.0051  0.050   0.0051 0.38  
1337: 58 24 35  0   57 23 34  0             422759.9006  -0.0152  0.050  -0.0153 0.38  
1338: 58 23 35  0   57 24 34  0             422759.9006  -0.0152  0.050  -0.0153 0.62  
1339: 57 25 33  0   56 24 32  0             422801.2733   0.0684  0.050   0.0684 0.62  
1340: 57 24 33  0   56 25 32  0             422801.2733   0.0684  0.050   0.0684 0.38  
1341: 56 26 31  0   55 25 30  0             422858.2267   0.0435  0.050   0.0436 0.37  
1342: 56 25 31  0   55 26 30  0             422858.2267   0.0435  0.050   0.0436 0.63  
1343: 54 27 27  0   53 28 26  0             423049.1909   0.0137  0.050   0.0137 0.62  
1344: 54 28 27  0   53 27 26  0             423049.1909   0.0137  0.050   0.0137 0.38  
1345: 40 36  5  0   39 35  4  0             423087.3666   0.0796  0.050   0.0110 0.38  
1346: 40 36  4  0   39 35  5  0             423087.3666  -0.0301  0.050   0.0110 0.62  
1347: 53 29 25  0   52 28 24  0             423209.8115   0.0299  0.050   0.0299 0.63  
1348: 53 28 25  0   52 29 24  0             423209.8115   0.0299  0.050   0.0299 0.37  
1349: 41 33  9  0   40 32  8  0             423317.2585  -0.0968  0.050               
1350: 52 30 23  0   51 29 22  0             423447.0464   0.0649  0.050   0.0650 0.38  
1351: 52 29 23  0   51 30 22  0             423447.0464   0.0650  0.050   0.0650 0.62  
1352: 51 30 21  0   50 31 20  0             423810.8658  -0.0221  0.050  -0.0307 0.38  
1353: 51 31 21  0   50 30 20  0             423810.8658  -0.0359  0.050  -0.0307 0.62  
1354: 40 37  4  0   39 36  3  0             425343.9544   0.0472  0.050   0.0447 0.38  
1355: 40 37  3  0   39 36  4  0             425343.9544   0.0431  0.050   0.0447 0.62  
1356: 49 32 17  0   48 33 16  0             425411.7692   0.0313  0.050               
1357: 41 34  7  0   40 33  8  0             426963.4390  -0.0573  0.050               
1358: 40 38  3  0   39 37  2  0             427581.1876   0.0257  0.050   0.0257 0.38  
1359: 40 38  2  0   39 37  3  0             427581.1876   0.0256  0.050   0.0257 0.62  
1360: 67 16 52  0   66 15 51  0             427845.5185   0.1143  0.050   0.0146 0.31  
1361: 67 15 52  0   66 16 51  0             427845.5185   0.1143  0.050   0.0146 0.19  
1362: 68 15 54  0   67 14 53  0             427845.5185  -0.0841  0.050   0.0146 0.19  
1363: 68 14 54  0   67 15 53  0             427845.5185  -0.0841  0.050   0.0146 0.31  
1364: 71 12 60  0   70 11 59  0             427850.1530   0.0219  0.050   0.0219 0.62  
1365: 71 11 60  0   70 12 59  0             427850.1530   0.0219  0.050   0.0219 0.38  
1366: 73 10 64  0   72  9 63  0             427854.6247   0.0508  0.050   0.0508 0.63  
1367: 73  9 64  0   72 10 63  0             427854.6247   0.0508  0.050   0.0508 0.37  
1368: 74  9 66  0   73  8 65  0             427856.7879  -0.0222  0.050  -0.0223 0.38  
1369: 74  8 66  0   73  9 65  0             427856.7879  -0.0222  0.050  -0.0223 0.62  
1370: 76  7 70  0   75  6 69  0             427860.8200   0.0218  0.050   0.0219 0.38  
1371: 76  6 70  0   75  7 69  0             427860.8200   0.0218  0.050   0.0219 0.62  
1372: 81  2 80  0   80  1 79  0             427864.4125   0.1760  0.050   0.0346 0.21  
1373: 81  1 80  0   80  2 79  0             427864.4125   0.1760  0.050   0.0346 0.13  
1374: 79  4 76  0   78  3 75  0             427864.4125   0.0826  0.050   0.0346 0.20  
1375: 79  3 76  0   78  4 75  0             427864.4125   0.0826  0.050   0.0346 0.12  
1376: 80  3 78  0   79  2 77  0             427864.4125  -0.1573  0.050   0.0346 0.12  
1377: 80  2 78  0   79  3 77  0             427864.4125  -0.1573  0.050   0.0346 0.21  
1378: 62 21 42  0   61 20 41  0             427869.4478  -0.0230  0.050  -0.0230 0.37  
1379: 62 20 42  0   61 21 41  0             427869.4478  -0.0230  0.050  -0.0230 0.63  
1380: 61 22 40  0   60 21 39  0             427883.7006   0.0473  0.050   0.0474 0.62  
1381: 61 21 40  0   60 22 39  0             427883.7006   0.0473  0.050   0.0474 0.38  
1382: 60 22 38  0   59 23 37  0             427903.4250  -0.0351  0.050  -0.0352 0.63  
1383: 60 23 38  0   59 22 37  0             427903.4250  -0.0351  0.050  -0.0352 0.37  
1384: 59 23 36  0   58 24 35  0             427930.8607   0.0737  0.050   0.0737 0.38  
1385: 59 24 36  0   58 23 35  0             427930.8607   0.0737  0.050   0.0737 0.62  
1386: 58 25 34  0   57 24 33  0             427968.2658  -0.0358  0.050  -0.0358 0.37  
1387: 58 24 34  0   57 25 33  0             427968.2658  -0.0358  0.050  -0.0358 0.63  
1388: 57 26 32  0   56 25 31  0             428019.8190  -0.0250  0.050  -0.0251 0.62  
1389: 57 25 32  0   56 26 31  0             428019.8190  -0.0250  0.050  -0.0251 0.38  
1390: 56 26 30  0   55 27 29  0             428091.1555   0.0705  0.050   0.0705 0.62  
1391: 56 27 30  0   55 26 29  0             428091.1555   0.0705  0.050   0.0705 0.38  
1392: 55 27 28  0   54 28 27  0             428190.7427   0.0896  0.050   0.0897 0.37  
1393: 55 28 28  0   54 27 27  0             428190.7427   0.0896  0.050   0.0897 0.63  
1394: 54 29 26  0   53 28 25  0             428332.0954  -0.0645  0.050  -0.0645 0.37  
1395: 54 28 26  0   53 29 25  0             428332.0954  -0.0645  0.050  -0.0645 0.63  
1396: 42 33 10  0   41 32  9  0             428494.0807   0.0639  0.050               
1397: 53 30 24  0   52 29 23  0             428538.0367  -0.0261  0.050  -0.0261 0.63  
1398: 53 29 24  0   52 30 23  0             428538.0367  -0.0261  0.050  -0.0261 0.37  
1399: 52 30 22  0   51 31 21  0             428847.5802  -0.0617  0.050  -0.0625 0.62  
1400: 52 31 22  0   51 30 21  0             428847.5802  -0.0636  0.050  -0.0625 0.38  
1401: 41 35  7  0   40 34  6  0             429278.1582  -0.0275  0.050               
1402: 41 35  6  0   40 34  7  0             429296.1076   0.0213  0.050               
1403: 51 31 20  0   50 32 19  0             429335.4502   0.1275  0.050  -0.0001 0.37  
1404: 51 32 20  0   50 31 19  0             429335.4502  -0.0765  0.050  -0.0001 0.63  
1405: 40 39  2  0   39 38  1  0             429807.5574   0.0085  0.050   0.0086 0.38  
1406: 40 39  1  0   39 38  2  0             429807.5574   0.0085  0.050   0.0086 0.62  
1407: 50 32 18  0   49 33 17  0             430154.2223  -0.0147  0.050               
1408: 41 36  5  0   40 35  6  0             431623.5200   0.0122  0.050               
1409: 40 40  1  0   39 39  0  0             432028.5057  -0.0224  0.050  -0.0225 0.38  
1410: 40 40  0  0   39 39  1  0             432028.5057  -0.0224  0.050  -0.0225 0.62  
1411: 49 34 16  0   48 33 15  0             432092.2425  -0.0219  0.050               
1412: 68 16 53  0   67 15 52  0             433025.9784   0.4202  0.050   0.0820 0.13  
1413: 68 15 53  0   67 16 52  0             433025.9784   0.4202  0.050   0.0820 0.21  
1414: 69 15 55  0   68 14 54  0             433025.9784  -0.0763  0.050   0.0820 0.21  
1415: 69 14 55  0   68 15 54  0             433025.9784  -0.0763  0.050   0.0820 0.13  
1416: 67 17 51  0   66 16 50  0             433025.9784  -0.0987  0.050   0.0820 0.21  
1417: 67 16 51  0   66 17 50  0             433025.9784  -0.0987  0.050   0.0820 0.12  
1418: 70 14 57  0   69 13 56  0             433027.3602   0.0608  0.050   0.0608 0.37  
1419: 70 13 57  0   69 14 56  0             433027.3602   0.0608  0.050   0.0608 0.63  
1420: 71 13 59  0   70 12 58  0             433029.0992   0.0259  0.050   0.0259 0.62  
1421: 71 12 59  0   70 13 58  0             433029.0992   0.0259  0.050   0.0259 0.38  
1422: 72 12 61  0   71 11 60  0             433031.3684   0.1730  0.050  -0.0114 0.19  
1423: 72 11 61  0   71 12 60  0             433031.3684   0.1730  0.050  -0.0114 0.33  
1424: 65 19 47  0   64 18 46  0             433031.3684  -0.2114  0.050  -0.0114 0.30  
1425: 65 18 47  0   64 19 46  0             433031.3684  -0.2114  0.050  -0.0114 0.18  
1426: 73 11 63  0   72 10 62  0             433033.5236   0.0105  0.050   0.0106 0.62  
1427: 73 10 63  0   72 11 62  0             433033.5236   0.0105  0.050   0.0106 0.38  
1428: 74 10 65  0   73  9 64  0             433035.9052   0.0092  0.050   0.0092 0.38  
1429: 74  9 65  0   73 10 64  0             433035.9052   0.0092  0.050   0.0092 0.62  
1430: 64 20 45  0   63 19 44  0             433037.4966  -0.0242  0.050  -0.0243 0.38  
1431: 64 19 45  0   63 20 44  0             433037.4966  -0.0242  0.050  -0.0243 0.62  
1432: 75  9 67  0   74  8 66  0             433038.2932   0.0622  0.050   0.0623 0.62  
1433: 75  8 67  0   74  9 66  0             433038.2932   0.0622  0.050   0.0623 0.38  
1434: 76  8 69  0   75  7 68  0             433040.4558   0.0371  0.050   0.0372 0.38  
1435: 76  7 69  0   75  8 68  0             433040.4558   0.0371  0.050   0.0372 0.62  
1436: 78  6 73  0   77  5 72  0             433043.9878  -0.0172  0.050  -0.0172 0.37  
1437: 78  5 73  0   77  6 72  0             433043.9878  -0.0172  0.050  -0.0172 0.63  
1438: 83  1 83  0   82  0 82  0             433045.1783   0.1569  0.050   0.0478 0.33  
1439: 83  0 83  0   82  1 82  0             433045.1783   0.1569  0.050   0.0478 0.20  
1440: 79  5 75  0   78  4 74  0             433045.1783  -0.0714  0.050   0.0478 0.30  
1441: 79  4 75  0   78  5 74  0             433045.1783  -0.0714  0.050   0.0478 0.18  
1442: 82  2 81  0   81  1 80  0             433046.2405   0.2596  0.050   0.0619 0.10  
1443: 82  1 81  0   81  2 80  0             433046.2405   0.2596  0.050   0.0619 0.17  
1444: 80  4 77  0   79  3 76  0             433046.2405   0.2045  0.050   0.0619 0.10  
1445: 80  3 77  0   79  4 76  0             433046.2405   0.2045  0.050   0.0619 0.16  
1446: 81  3 79  0   80  2 78  0             433046.2405  -0.0593  0.050   0.0619 0.17  
1447: 81  2 79  0   80  3 78  0             433046.2405  -0.0593  0.050   0.0619 0.10  
1448: 63 21 43  0   62 20 42  0             433046.2405  -0.2260  0.050   0.0619 0.13  
1449: 63 20 43  0   62 21 42  0             433046.2405  -0.2260  0.050   0.0619 0.08  
1450: 62 22 41  0   61 21 40  0             433059.3774   0.0362  0.050   0.0363 0.37  
1451: 62 21 41  0   61 22 40  0             433059.3774   0.0362  0.050   0.0363 0.63  
1452: 60 24 37  0   59 23 36  0             433102.3696   0.0732  0.050   0.0732 0.37  
1453: 60 23 37  0   59 24 36  0             433102.3696   0.0732  0.050   0.0732 0.63  
1454: 59 25 35  0   58 24 34  0             433136.3814  -0.0570  0.050  -0.0571 0.62  
1455: 59 24 35  0   58 25 34  0             433136.3814  -0.0570  0.050  -0.0571 0.38  
1456: 58 25 33  0   57 26 32  0             433183.1457  -0.0323  0.050  -0.0323 0.63  
1457: 58 26 33  0   57 25 32  0             433183.1457  -0.0323  0.050  -0.0323 0.37  
1458: 57 26 31  0   56 27 30  0             433247.4809   0.0577  0.050   0.0578 0.38  
1459: 57 27 31  0   56 26 30  0             433247.4809   0.0577  0.050   0.0578 0.62  
1460: 56 27 29  0   55 28 28  0             433336.4970  -0.0354  0.050  -0.0355 0.62  
1461: 56 28 29  0   55 27 28  0             433336.4970  -0.0354  0.050  -0.0355 0.38  
1462: 55 29 27  0   54 28 26  0             433461.9436   0.0342  0.050   0.0342 0.62  
1463: 55 28 27  0   54 29 26  0             433461.9436   0.0342  0.050   0.0342 0.38  
1464: 54 30 25  0   53 29 24  0             433641.9257  -0.0311  0.050  -0.0311 0.38  
1465: 54 29 25  0   53 30 24  0             433641.9257  -0.0311  0.050  -0.0311 0.62  
1466: 41 37  5  0   40 36  4  0             433907.0207   0.0082  0.050  -0.0128 0.62  
1467: 41 37  4  0   40 36  5  0             433907.0207  -0.0477  0.050  -0.0128 0.38  
1468: 53 30 23  0   52 31 22  0             433908.0301   0.0786  0.050   0.0785 0.38  
1469: 53 31 23  0   52 30 22  0             433908.0301   0.0784  0.050   0.0785 0.62  
1470: 52 31 21  0   51 32 20  0             434316.8125  -0.0676  0.050               
1471: 51 33 19  0   50 32 18  0             434985.2554   0.0822  0.050               
1472: 42 34  8  0   41 33  9  0             435710.2551  -0.0329  0.050               
1473: 41 38  4  0   40 37  3  0             436160.8250   0.0145  0.050   0.0138 0.62  
1474: 41 38  3  0   40 37  4  0             436160.8250   0.0125  0.050   0.0138 0.38  
1475: 42 35  8  0   41 34  7  0             437651.7414   0.0638  0.050               
1476: 42 35  7  0   41 34  8  0             437773.0837  -0.0477  0.050               
1477: 69 16 54  0   68 15 53  0             438205.6909   0.1038  0.050   0.0210 0.31  
1478: 69 15 54  0   68 16 53  0             438205.6909   0.1038  0.050   0.0210 0.19  
1479: 68 17 52  0   67 16 51  0             438205.6909  -0.0624  0.050   0.0210 0.19  
1480: 68 16 52  0   67 17 51  0             438205.6909  -0.0624  0.050   0.0210 0.31  
1481: 72 13 60  0   71 12 59  0             438209.9601   0.1396  0.050  -0.0746 0.19  
1482: 72 12 60  0   71 13 59  0             438209.9601   0.1396  0.050  -0.0746 0.32  
1483: 66 19 48  0   65 18 47  0             438209.9601  -0.3036  0.050  -0.0746 0.18  
1484: 66 18 48  0   65 19 47  0             438209.9601  -0.3036  0.050  -0.0746 0.30  
1485: 74 11 64  0   73 10 63  0             438214.5905   0.0293  0.050   0.0293 0.37  
1486: 74 10 64  0   73 11 63  0             438214.5905   0.0293  0.050   0.0293 0.63  
1487: 75 10 66  0   74  9 65  0             438217.0409  -0.0189  0.050  -0.0190 0.63  
1488: 75  9 66  0   74 10 65  0             438217.0409  -0.0189  0.050  -0.0190 0.37  
1489: 76  9 68  0   75  8 67  0             438219.5020   0.0095  0.050   0.0096 0.38  
1490: 76  8 68  0   75  9 67  0             438219.5020   0.0095  0.050   0.0096 0.62  
1491: 77  8 70  0   76  7 69  0             438221.7784   0.0165  0.050   0.0165 0.62  
1492: 77  7 70  0   76  8 69  0             438221.7784   0.0165  0.050   0.0165 0.38  
1493: 64 20 44  0   63 21 43  0             438223.6873   0.1607  0.050   0.0219 0.28  
1494: 64 21 44  0   63 20 43  0             438223.6873   0.1607  0.050   0.0219 0.17  
1495: 78  7 72  0   77  6 71  0             438223.6873  -0.0941  0.050   0.0219 0.20  
1496: 78  6 72  0   77  7 71  0             438223.6873  -0.0941  0.050   0.0219 0.34  
1497: 79  6 74  0   78  5 73  0             438225.4622  -0.0096  0.050  -0.0096 0.62  
1498: 79  5 74  0   78  6 73  0             438225.4622  -0.0096  0.050  -0.0096 0.38  
1499: 84  1 84  0   83  0 83  0             438226.7067   0.0975  0.050   0.0251 0.20  
1500: 84  0 84  0   83  1 83  0             438226.7067   0.0975  0.050   0.0251 0.33  
1501: 80  5 76  0   79  4 75  0             438226.7067  -0.0540  0.050   0.0251 0.18  
1502: 80  4 76  0   79  5 75  0             438226.7067  -0.0540  0.050   0.0251 0.30  
1503: 81  4 78  0   80  3 77  0             438227.6999   0.1192  0.050   0.0292 0.20  
1504: 81  3 78  0   80  4 77  0             438227.6999   0.1192  0.050   0.0292 0.12  
1505: 83  2 82  0   82  1 81  0             438227.6999   0.1363  0.050   0.0292 0.21  
1506: 83  1 82  0   82  2 81  0             438227.6999   0.1363  0.050   0.0292 0.13  
1507: 82  3 80  0   81  2 79  0             438227.6999  -0.1683  0.050   0.0292 0.13  
1508: 82  2 80  0   81  3 79  0             438227.6999  -0.1683  0.050   0.0292 0.21  
1509: 63 22 42  0   62 21 41  0             438235.1265  -0.0683  0.050  -0.0683 0.63  
1510: 63 21 42  0   62 22 41  0             438235.1265  -0.0683  0.050  -0.0683 0.37  
1511: 62 23 40  0   61 22 39  0             438251.6167  -0.0105  0.050  -0.0106 0.37  
1512: 62 22 40  0   61 23 39  0             438251.6167  -0.0105  0.050  -0.0106 0.63  
1513: 60 25 36  0   59 24 35  0             438305.5321   0.0686  0.050   0.0687 0.38  
1514: 60 24 36  0   59 25 35  0             438305.5321   0.0686  0.050   0.0687 0.62  
1515: 59 26 34  0   58 25 33  0             438347.8887  -0.0488  0.050  -0.0489 0.63  
1516: 59 25 34  0   58 26 33  0             438347.8887  -0.0488  0.050  -0.0489 0.37  
1517: 41 39  3  0   40 38  2  0             438396.6649   0.0173  0.050   0.0173 0.62  
1518: 41 39  2  0   40 38  3  0             438396.6649   0.0172  0.050   0.0173 0.38  
1519: 58 26 32  0   57 27 31  0             438406.0809   0.0373  0.050   0.0373 0.62  
1520: 58 27 32  0   57 26 31  0             438406.0809   0.0373  0.050   0.0373 0.38  
1521: 57 27 30  0   56 28 29  0             438486.0997   0.0000  0.050   0.0001 0.37  
1522: 57 28 30  0   56 27 29  0             438486.0997   0.0000  0.050   0.0001 0.63  
1523: 56 29 28  0   55 28 27  0             438597.7186  -0.0197  0.050  -0.0198 0.37  
1524: 56 28 28  0   55 29 27  0             438597.7186  -0.0197  0.050  -0.0198 0.63  
1525: 55 30 26  0   54 29 25  0             438756.2205   0.0229  0.050   0.0230 0.62  
1526: 55 29 26  0   54 30 25  0             438756.2205   0.0229  0.050   0.0230 0.38  
1527: 54 30 24  0   53 31 23  0             438986.7479   0.0241  0.050   0.0242 0.63  
1528: 54 31 24  0   53 30 23  0             438986.7479   0.0241  0.050   0.0242 0.37  
1529: 52 32 20  0   51 33 19  0             439882.5869   0.1648  0.050   0.0035 0.62  
1530: 52 33 20  0   51 32 19  0             439882.5869  -0.2650  0.050   0.0035 0.38  
1531: 41 40  2  0   40 39  1  0             440622.3176   0.0199  0.050   0.0199 0.62  
1532: 41 40  1  0   40 39  2  0             440622.3176   0.0199  0.050   0.0199 0.38  
1533: 51 33 18  0   50 34 17  0             440806.4244   0.0298  0.050               
1534: 37 26 12  0   36 23 13  0             440811.2325   0.0527  0.050               
1535: 49 35 15  0   48 34 14  0             441033.5801   0.0471  0.050               
1536: 50 34 16  0   49 35 15  0             442114.7954  -0.0610  0.050               
1537: 42 37  5  0   41 36  6  0             442446.4288  -0.0697  0.050               
1538: 41 41  1  0   40 40  0  0             442842.8462   0.0086  0.050   0.0086 0.62  
1539: 41 41  0  0   40 40  1  0             442842.8462   0.0086  0.050   0.0086 0.38  
1540: 69 17 53  0   68 16 52  0             443385.3761   0.0616  0.050  -0.0247 0.31  
1541: 69 16 53  0   68 17 52  0             443385.3761   0.0616  0.050  -0.0247 0.19  
1542: 70 16 55  0   69 15 54  0             443385.3761  -0.1101  0.050  -0.0247 0.19  
1543: 70 15 55  0   69 16 54  0             443385.3761  -0.1101  0.050  -0.0247 0.31  
1544: 68 18 51  0   67 17 50  0             443386.4162   0.0913  0.050  -0.0209 0.18  
1545: 68 17 51  0   67 18 50  0             443386.4162   0.0913  0.050  -0.0209 0.31  
1546: 71 15 57  0   70 14 56  0             443386.4162  -0.1300  0.050  -0.0209 0.32  
1547: 71 14 57  0   70 15 56  0             443386.4162  -0.1300  0.050  -0.0209 0.19  
1548: 73 13 61  0   72 12 60  0             443390.4421   0.0268  0.050   0.0269 0.62  
1549: 73 12 61  0   72 13 60  0             443390.4421   0.0268  0.050   0.0269 0.38  
1550: 75 11 65  0   74 10 64  0             443395.4428  -0.0080  0.050  -0.0080 0.62  
1551: 75 10 65  0   74 11 64  0             443395.4428  -0.0080  0.050  -0.0080 0.38  
1552: 76 10 67  0   75  9 66  0             443398.0894   0.0257  0.050   0.0258 0.38  
1553: 76  9 67  0   75 10 66  0             443398.0894   0.0257  0.050   0.0258 0.62  
1554: 65 21 45  0   64 20 44  0             443400.6109  -0.0159  0.050   0.0024 0.29  
1555: 65 20 45  0   64 21 44  0             443400.6109  -0.0159  0.050   0.0024 0.17  
1556: 77  9 69  0   76  8 68  0             443400.6109   0.0183  0.050   0.0024 0.33  
1557: 77  8 69  0   76  9 68  0             443400.6109   0.0183  0.050   0.0024 0.20  
1558: 79  7 73  0   78  6 72  0             443405.0183  -0.0115  0.050  -0.0115 0.62  
1559: 79  6 73  0   78  7 72  0             443405.0183  -0.0115  0.050  -0.0115 0.38  
1560: 85  1 85  0   84  0 84  0             443408.0510   0.0179  0.050  -0.0181 0.33  
1561: 85  0 85  0   84  1 84  0             443408.0510   0.0179  0.050  -0.0181 0.20  
1562: 81  5 77  0   80  4 76  0             443408.0510  -0.0572  0.050  -0.0181 0.30  
1563: 81  4 77  0   80  5 76  0             443408.0510  -0.0572  0.050  -0.0181 0.18  
1564: 82  4 79  0   81  3 78  0             443409.0478   0.0860  0.050  -0.0247 0.12  
1565: 82  3 79  0   81  4 78  0             443409.0478   0.0860  0.050  -0.0247 0.20  
1566: 84  2 83  0   83  1 82  0             443409.0478   0.0652  0.050  -0.0247 0.13  
1567: 84  1 83  0   83  2 82  0             443409.0478   0.0652  0.050  -0.0247 0.21  
1568: 83  2 81  0   82  3 80  0             443409.0478  -0.2252  0.050  -0.0247 0.12  
1569: 83  3 81  0   82  2 80  0             443409.0478  -0.2252  0.050  -0.0247 0.21  
1570: 64 22 43  0   63 21 42  0             443411.2127   0.0336  0.050   0.0336 0.37  
1571: 64 21 43  0   63 22 42  0             443411.2127   0.0336  0.050   0.0336 0.63  
1572: 63 23 41  0   62 22 40  0             443426.1448   0.0127  0.050   0.0127 0.62  
1573: 63 22 41  0   62 23 40  0             443426.1448   0.0127  0.050   0.0127 0.38  
1574: 62 24 39  0   61 23 38  0             443446.8393  -0.0215  0.050  -0.0216 0.38  
1575: 62 23 39  0   61 24 38  0             443446.8393  -0.0215  0.050  -0.0216 0.62  
1576: 60 26 35  0   59 25 34  0             443513.8626  -0.0526  0.050  -0.0527 0.37  
1577: 60 25 35  0   59 26 34  0             443513.8626  -0.0526  0.050  -0.0527 0.63  
1578: 59 26 33  0   58 27 32  0             443566.6438   0.0394  0.050   0.0395 0.37  
1579: 59 27 33  0   58 26 32  0             443566.6438   0.0394  0.050   0.0395 0.63  
1580: 58 27 31  0   57 28 30  0             443638.8630   0.0893  0.050   0.0894 0.62  
1581: 58 28 31  0   57 27 30  0             443638.8630   0.0893  0.050   0.0894 0.38  
1582: 57 29 29  0   56 28 28  0             443738.5434  -0.0780  0.050  -0.0780 0.63  
1583: 57 28 29  0   56 29 28  0             443738.5434  -0.0780  0.050  -0.0780 0.37  
1584: 56 30 27  0   55 29 26  0             443878.8777  -0.0052  0.050  -0.0053 0.38  
1585: 56 29 27  0   55 30 26  0             443878.8777  -0.0052  0.050  -0.0053 0.62  
1586: 55 31 25  0   54 30 24  0             444080.2051   0.0208  0.050   0.0209 0.63  
1587: 55 30 25  0   54 31 24  0             444080.2051   0.0208  0.050   0.0209 0.37  
1588: 54 31 23  0   53 32 22  0             444377.7549  -0.0188  0.050  -0.0191 0.63  
1589: 54 32 23  0   53 31 22  0             444377.7549  -0.0194  0.050  -0.0191 0.37  
1590: 42 38  5  0   41 37  4  0             444725.3167   0.0003  0.050  -0.0174 0.38  
1591: 42 38  4  0   41 37  5  0             444725.3167  -0.0280  0.050  -0.0174 0.62  
1592: 53 32 21  0   52 33 20  0             444836.4304  -0.0078  0.050  -0.0495 0.37  
1593: 53 33 21  0   52 32 20  0             444836.4304  -0.0745  0.050  -0.0495 0.63  
1594: 43 35  8  0   42 34  9  0             446375.9482  -0.0359  0.050               
1595: 50 35 15  0   49 36 14  0             446695.8923  -0.0119  0.050               
1596: 42 39  3  0   41 38  4  0             446976.5406  -0.0016  0.050  -0.0013 0.62  
1597: 42 39  4  0   41 38  3  0             446976.5406  -0.0006  0.050  -0.0013 0.38  
1598: 34 16 18  0   33 15 19  0             447048.4239  -0.0442  0.050  -0.0442 0.62  
1599: 34 17 18  0   33 14 19  0             447048.4239  -0.0442  0.050  -0.0442 0.38  
1600: 51 35 17  0   50 34 16  0             447096.8488  -0.0389  0.050               
1601: 37 25 13  0   36 22 14  0             447611.9053   0.0375  0.050               
1602: 70 17 54  0   69 16 53  0             448565.1400   0.3852  0.050   0.0161 0.12  
1603: 70 16 54  0   69 17 53  0             448565.1400   0.3852  0.050   0.0161 0.21  
1604: 71 16 56  0   70 15 55  0             448565.1400  -0.1111  0.050   0.0161 0.21  
1605: 71 15 56  0   70 16 55  0             448565.1400  -0.1111  0.050   0.0161 0.13  
1606: 69 18 52  0   68 17 51  0             448565.1400  -0.2260  0.050   0.0161 0.21  
1607: 69 17 52  0   68 18 51  0             448565.1400  -0.2260  0.050   0.0161 0.12  
1608: 68 19 50  0   67 18 49  0             448567.4225  -0.0054  0.050  -0.0055 0.38  
1609: 68 18 50  0   67 19 49  0             448567.4225  -0.0054  0.050  -0.0055 0.62  
1610: 73 14 60  0   72 13 59  0             448568.4810  -0.0278  0.050  -0.0279 0.62  
1611: 73 13 60  0   72 14 59  0             448568.4810  -0.0278  0.050  -0.0279 0.38  
1612: 74 13 62  0   73 12 61  0             448571.0860   0.2311  0.050  -0.0188 0.19  
1613: 74 12 62  0   73 13 61  0             448571.0860   0.2311  0.050  -0.0188 0.32  
1614: 67 20 48  0   66 19 47  0             448571.0860  -0.2856  0.050  -0.0188 0.30  
1615: 67 19 48  0   66 20 47  0             448571.0860  -0.2856  0.050  -0.0188 0.18  
1616: 75 12 64  0   74 11 63  0             448573.4282  -0.0288  0.050  -0.0288 0.62  
1617: 75 11 64  0   74 12 63  0             448573.4282  -0.0288  0.050  -0.0288 0.38  
1618: 76 11 66  0   75 10 65  0             448576.1108  -0.0688  0.050  -0.0689 0.38  
1619: 76 10 66  0   75 11 65  0             448576.1108  -0.0688  0.050  -0.0689 0.62  
1620: 66 21 46  0   65 20 45  0             448577.6897  -0.0567  0.050  -0.0567 0.37  
1621: 66 20 46  0   65 21 45  0             448577.6897  -0.0567  0.050  -0.0567 0.63  
1622: 77 10 68  0   76  9 67  0             448578.8337  -0.0712  0.050  -0.0712 0.63  
1623: 77  9 68  0   76 10 67  0             448578.8337  -0.0712  0.050  -0.0712 0.37  
1624: 78  9 70  0   77  8 69  0             448581.5305   0.0013  0.050   0.0014 0.37  
1625: 78  8 70  0   77  9 69  0             448581.5305   0.0013  0.050   0.0014 0.63  
1626: 80  7 74  0   79  6 73  0             448586.1235   0.0100  0.050   0.0100 0.37  
1627: 80  6 74  0   79  7 73  0             448586.1235   0.0100  0.050   0.0100 0.63  
1628: 65 22 44  0   64 21 43  0             448587.2162  -0.0464  0.050  -0.0464 0.62  
1629: 65 21 44  0   64 22 43  0             448587.2162  -0.0464  0.050  -0.0464 0.38  
1630: 81  6 76  0   80  5 75  0             448587.9232   0.0092  0.050   0.0092 0.63  
1631: 81  5 76  0   80  6 75  0             448587.9232   0.0092  0.050   0.0092 0.37  
1632: 82  5 78  0   81  4 77  0             448589.3746   0.0839  0.050   0.0836 0.18  
1633: 82  4 78  0   81  5 77  0             448589.3746   0.0839  0.050   0.0836 0.30  
1634: 86  1 86  0   85  0 85  0             448589.3746   0.0832  0.050   0.0836 0.20  
1635: 86  0 86  0   85  1 85  0             448589.3746   0.0832  0.050   0.0836 0.33  
1636: 83  4 80  0   82  3 79  0             448590.2285   0.0511  0.050  -0.0801 0.20  
1637: 83  3 80  0   82  4 79  0             448590.2285   0.0511  0.050  -0.0801 0.12  
1638: 85  2 84  0   84  1 83  0             448590.2285  -0.0072  0.050  -0.0801 0.21  
1639: 85  1 84  0   84  2 83  0             448590.2285  -0.0072  0.050  -0.0801 0.13  
1640: 84  3 82  0   83  2 81  0             448590.2285  -0.2836  0.050  -0.0801 0.12  
1641: 84  2 82  0   83  3 81  0             448590.2285  -0.2836  0.050  -0.0801 0.21  
1642: 43 36  7  0   42 35  8  0             448594.9564  -0.0763  0.050               
1643: 63 24 40  0   62 23 39  0             448619.6813  -0.0814  0.050  -0.0814 0.62  
1644: 63 23 40  0   62 24 39  0             448619.6813  -0.0814  0.050  -0.0814 0.38  
1645: 62 25 38  0   61 24 37  0             448645.7167   0.0375  0.050   0.0375 0.38  
1646: 62 24 38  0   61 25 37  0             448645.7167   0.0375  0.050   0.0375 0.62  
1647: 60 26 34  0   59 27 33  0             448728.7450  -0.0753  0.050  -0.0754 0.63  
1648: 60 27 34  0   59 26 33  0             448728.7450  -0.0753  0.050  -0.0754 0.37  
1649: 58 29 30  0   57 28 29  0             448883.7533   0.0181  0.050   0.0181 0.38  
1650: 58 28 30  0   57 29 29  0             448883.7533   0.0181  0.050   0.0181 0.62  
1651: 57 30 28  0   56 29 27  0             449008.5639   0.0386  0.050   0.0386 0.62  
1652: 57 29 28  0   56 30 27  0             449008.5639   0.0386  0.050   0.0386 0.38  
1653: 56 31 26  0   55 30 25  0             449185.5582   0.0774  0.050   0.0774 0.38  
1654: 56 30 26  0   55 31 25  0             449185.5582   0.0774  0.050   0.0774 0.62  
1655: 42 40  3  0   41 39  2  0             449210.9969  -0.0543  0.050  -0.0543 0.37  
1656: 42 40  2  0   41 39  3  0             449210.9969  -0.0543  0.050  -0.0543 0.63  
1657: 55 31 24  0   54 32 23  0             449442.9048  -0.0471  0.050  -0.0472 0.38  
1658: 55 32 24  0   54 31 23  0             449442.9048  -0.0472  0.050  -0.0472 0.62  
1659: 54 33 22  0   53 32 21  0             449831.3087   0.0788  0.050   0.0849 0.38  
1660: 54 32 22  0   53 33 21  0             449831.3087   0.0886  0.050   0.0849 0.62  
1661: 43 37  7  0   42 36  6  0             450947.6887  -0.0036  0.050               
1662: 43 37  6  0   42 36  7  0             450952.9840  -0.0670  0.050               
1663: 42 41  2  0   41 40  1  0             451435.9839  -0.0061  0.050  -0.0061 0.37  
1664: 42 41  1  0   41 40  2  0             451435.9839  -0.0061  0.050  -0.0061 0.63  
1665: 52 35 18  0   51 34 17  0             451539.8430   0.0046  0.050               
1666: 44 35 10  0   43 34  9  0             452585.5300  -0.0742  0.050               
1667: 43 38  6  0   42 37  5  0             453267.5489   0.1253  0.050   0.0060 0.63  
1668: 43 38  5  0   42 37  6  0             453267.5489  -0.1931  0.050   0.0060 0.37  
1669: 42 42  1  0   41 41  0  0             453656.1165   0.0259  0.050   0.0259 0.38  
1670: 42 42  0  0   41 41  1  0             453656.1165   0.0259  0.050   0.0259 0.62  
1671: 71 17 55  0   70 16 54  0             453744.1150   0.0461  0.050  -0.0680 0.31  
1672: 71 16 55  0   70 17 54  0             453744.1150   0.0461  0.050  -0.0680 0.19  
1673: 70 18 53  0   69 17 52  0             453744.1150  -0.1834  0.050  -0.0680 0.19  
1674: 70 17 53  0   69 18 52  0             453744.1150  -0.1834  0.050  -0.0680 0.31  
1675: 74 14 61  0   73 13 60  0             453748.6500   0.0407  0.050   0.0408 0.38  
1676: 74 13 61  0   73 14 60  0             453748.6500   0.0407  0.050   0.0408 0.62  
1677: 75 13 63  0   74 12 62  0             453751.1182  -0.0184  0.050  -0.0185 0.62  
1678: 75 12 63  0   74 13 62  0             453751.1182  -0.0184  0.050  -0.0185 0.38  
1679: 76 12 65  0   75 11 64  0             453753.8713  -0.0211  0.050  -0.0212 0.38  
1680: 76 11 65  0   75 12 64  0             453753.8713  -0.0211  0.050  -0.0212 0.62  
1681: 67 21 47  0   66 20 46  0             453754.8087  -0.0575  0.050  -0.0575 0.63  
1682: 67 20 47  0   66 21 46  0             453754.8087  -0.0575  0.050  -0.0575 0.37  
1683: 77 11 67  0   76 10 66  0             453756.7526   0.0070  0.050   0.0070 0.62  
1684: 77 10 67  0   76 11 66  0             453756.7526   0.0070  0.050   0.0070 0.38  
1685: 78 10 69  0   77  9 68  0             453759.5703  -0.0113  0.050  -0.0114 0.38  
1686: 78  9 69  0   77 10 68  0             453759.5703  -0.0113  0.050  -0.0114 0.62  
1687: 79  9 71  0   78  8 70  0             453762.2757  -0.0243  0.050  -0.0244 0.62  
1688: 79  8 71  0   78  9 70  0             453762.2757  -0.0243  0.050  -0.0244 0.38  
1689: 66 22 45  0   65 21 44  0             453763.4119  -0.0060  0.050  -0.0060 0.37  
1690: 66 21 45  0   65 22 44  0             453763.4119  -0.0060  0.050  -0.0060 0.63  
1691: 80  8 73  0   79  7 72  0             453764.8156   0.0053  0.050   0.0053 0.38  
1692: 80  7 73  0   79  8 72  0             453764.8156   0.0053  0.050   0.0053 0.62  
1693: 82  6 77  0   81  5 76  0             453768.8263  -0.0590  0.050  -0.0591 0.37  
1694: 82  5 77  0   81  6 76  0             453768.8263  -0.0590  0.050  -0.0591 0.63  
1695: 83  5 79  0   82  4 78  0             453770.3850   0.0794  0.050   0.0397 0.30  
1696: 83  4 79  0   82  5 78  0             453770.3850   0.0794  0.050   0.0397 0.18  
1697: 87  1 87  0   86  0 86  0             453770.3850   0.0031  0.050   0.0397 0.33  
1698: 87  0 87  0   86  1 86  0             453770.3850   0.0031  0.050   0.0397 0.20  
1699: 84  4 81  0   83  3 80  0             453771.4245   0.1989  0.050   0.0468 0.12  
1700: 84  3 81  0   83  4 80  0             453771.4245   0.1989  0.050   0.0468 0.20  
1701: 86  2 85  0   85  1 84  0             453771.4245   0.1030  0.050   0.0468 0.13  
1702: 86  1 85  0   85  2 84  0             453771.4245   0.1030  0.050   0.0468 0.21  
1703: 85  3 83  0   84  2 82  0             453771.4245  -0.1593  0.050   0.0468 0.21  
1704: 85  2 83  0   84  3 82  0             453771.4245  -0.1593  0.050   0.0468 0.13  
1705: 65 23 43  0   64 22 42  0             453775.7688   0.0188  0.050   0.0189 0.63  
1706: 65 22 43  0   64 23 42  0             453775.7688   0.0188  0.050   0.0189 0.37  
1707: 64 24 41  0   63 23 40  0             453792.9459  -0.0460  0.050  -0.0461 0.38  
1708: 64 23 41  0   63 24 40  0             453792.9459  -0.0460  0.050  -0.0461 0.62  
1709: 62 26 37  0   61 25 36  0             453848.9020   0.0528  0.050   0.0529 0.37  
1710: 62 25 37  0   61 26 36  0             453848.9020   0.0528  0.050   0.0529 0.63  
1711: 61 26 35  0   60 27 34  0             453892.4506  -0.0021  0.050  -0.0021 0.38  
1712: 61 27 35  0   60 26 34  0             453892.4506  -0.0021  0.050  -0.0021 0.62  
1713: 60 27 33  0   59 28 32  0             453951.6060  -0.0143  0.050  -0.0144 0.63  
1714: 60 28 33  0   59 27 32  0             453951.6060  -0.0143  0.050  -0.0144 0.37  
1715: 59 29 31  0   58 28 30  0             454032.4427   0.0304  0.050   0.0305 0.63  
1716: 59 28 31  0   58 29 30  0             454032.4427   0.0304  0.050   0.0305 0.37  
1717: 37 24 14  0   36 21 15  0             454044.5536  -0.0354  0.050               
1718: 58 30 29  0   57 29 28  0             454143.8762  -0.0695  0.050  -0.0695 0.38  
1719: 58 29 29  0   57 30 28  0             454143.8762  -0.0695  0.050  -0.0695 0.62  
1720: 57 31 27  0   56 30 26  0             454300.4171  -0.0039  0.050  -0.0040 0.62  
1721: 57 30 27  0   56 31 26  0             454300.4171  -0.0039  0.050  -0.0040 0.38  
1722: 56 32 25  0   55 31 24  0             454525.0225   0.0956  0.050   0.0956 0.37  
1723: 56 31 25  0   55 32 24  0             454525.0225   0.0956  0.050   0.0956 0.63  
1724: 43 39  4  0   42 38  5  0             455542.1431  -0.0985  0.050  -0.0896 0.38  
1725: 43 39  5  0   42 38  4  0             455542.1431  -0.0841  0.050  -0.0896 0.62  
1726: 53 35 19  0   52 34 18  0             456224.8989  -0.0642  0.050               
1727: 44 36  8  0   43 35  9  0             457114.5511  -0.0682  0.050               
1728: 43 40  4  0   42 39  3  0             457791.1318   0.0413  0.050   0.0412 0.62  
1729: 43 40  3  0   42 39  4  0             457791.1318   0.0409  0.050   0.0412 0.38  
1730: 71 18 54  0   70 17 53  0             458923.1723   0.0568  0.050  -0.0115 0.31  
1731: 71 17 54  0   70 18 53  0             458923.1723   0.0568  0.050  -0.0115 0.19  
1732: 72 17 56  0   71 16 55  0             458923.1723  -0.0794  0.050  -0.0115 0.19  
1733: 72 16 56  0   71 17 55  0             458923.1723  -0.0794  0.050  -0.0115 0.31  
1734: 70 18 52  0   69 19 51  0             458924.2764   0.0205  0.050  -0.0329 0.31  
1735: 70 19 52  0   69 18 51  0             458924.2764   0.0205  0.050  -0.0329 0.19  
1736: 73 16 58  0   72 15 57  0             458924.2764  -0.0850  0.050  -0.0329 0.32  
1737: 73 15 58  0   72 16 57  0             458924.2764  -0.0850  0.050  -0.0329 0.19  
1738: 74 15 60  0   73 14 59  0             458926.1640  -0.0330  0.050  -0.0331 0.38  
1739: 74 14 60  0   73 15 59  0             458926.1640  -0.0330  0.050  -0.0331 0.62  
1740: 69 20 50  0   68 19 49  0             458927.0712   0.0220  0.050   0.0220 0.62  
1741: 69 19 50  0   68 20 49  0             458927.0712   0.0220  0.050   0.0220 0.38  
1742: 75 14 62  0   74 13 61  0             458928.5734   0.0200  0.050   0.0201 0.63  
1743: 75 13 62  0   74 14 61  0             458928.5734   0.0200  0.050   0.0201 0.37  
1744: 76 13 64  0   75 12 63  0             458931.3032   0.0451  0.050   0.0451 0.38  
1745: 76 12 64  0   75 13 63  0             458931.3032   0.0451  0.050   0.0451 0.62  
1746: 68 21 48  0   67 20 47  0             458931.9990   0.0298  0.050   0.0298 0.38  
1747: 68 20 48  0   67 21 47  0             458931.9990   0.0298  0.050   0.0298 0.62  
1748: 77 12 66  0   76 11 65  0             458934.1356  -0.0289  0.050  -0.0289 0.62  
1749: 77 11 66  0   76 12 65  0             458934.1356  -0.0289  0.050  -0.0289 0.38  
1750: 78 11 68  0   77 10 67  0             458937.1927   0.0465  0.050   0.0466 0.38  
1751: 78 10 68  0   77 11 67  0             458937.1927   0.0465  0.050   0.0466 0.62  
1752: 79 10 70  0   78  9 69  0             458940.0275  -0.0644  0.050  -0.0644 0.62  
1753: 79  9 70  0   78 10 69  0             458940.0275  -0.0644  0.050  -0.0644 0.38  
1754: 80  9 72  0   79  8 71  0             458942.8274  -0.0760  0.050  -0.0761 0.38  
1755: 80  8 72  0   79  9 71  0             458942.8274  -0.0760  0.050  -0.0761 0.62  
1756: 81  8 74  0   80  7 73  0             458945.4784  -0.0141  0.050  -0.0141 0.62  
1757: 81  7 74  0   80  8 73  0             458945.4784  -0.0141  0.050  -0.0141 0.38  
1758: 82  7 76  0   81  6 75  0             458947.8007   0.0220  0.050   0.0221 0.37  
1759: 82  6 76  0   81  7 75  0             458947.8007   0.0220  0.050   0.0221 0.63  
1760: 83  6 78  0   82  5 77  0             458949.6555  -0.0323  0.050  -0.0323 0.63  
1761: 83  5 78  0   82  6 77  0             458949.6555  -0.0323  0.050  -0.0323 0.37  
1762: 84  4 80  0   83  5 79  0             458951.3106   0.1593  0.050   0.0806 0.30  
1763: 84  5 80  0   83  4 79  0             458951.3106   0.1593  0.050   0.0806 0.18  
1764: 88  1 88  0   87  0 87  0             458951.3106   0.0078  0.050   0.0806 0.20  
1765: 88  0 88  0   87  1 87  0             458951.3106   0.0078  0.050   0.0806 0.33  
1766: 85  4 82  0   84  3 81  0             458952.3180   0.2137  0.050   0.0413 0.20  
1767: 85  3 82  0   84  4 81  0             458952.3180   0.2137  0.050   0.0413 0.12  
1768: 87  2 86  0   86  1 85  0             458952.3180   0.0806  0.050   0.0413 0.21  
1769: 87  1 86  0   86  2 85  0             458952.3180   0.0806  0.050   0.0413 0.13  
1770: 86  3 84  0   85  2 83  0             458952.3180  -0.1678  0.050   0.0413 0.12  
1771: 86  2 84  0   85  3 83  0             458952.3180  -0.1678  0.050   0.0413 0.21  
1772: 62 26 36  0   61 27 35  0             459057.2541  -0.0456  0.050  -0.0456 0.63  
1773: 62 27 36  0   61 26 35  0             459057.2541  -0.0456  0.050  -0.0456 0.37  
1774: 61 27 34  0   60 28 33  0             459111.1336   0.0605  0.050   0.0606 0.38  
1775: 61 28 34  0   60 27 33  0             459111.1336   0.0605  0.050   0.0606 0.62  
1776: 60 29 32  0   59 28 31  0             459184.1209   0.0140  0.050   0.0141 0.37  
1777: 60 28 32  0   59 29 31  0             459184.1209   0.0140  0.050   0.0141 0.63  
1778: 59 30 30  0   58 29 29  0             459284.1269  -0.0732  0.050  -0.0732 0.63  
1779: 59 29 30  0   58 30 29  0             459284.1269  -0.0732  0.050  -0.0732 0.37  
1780: 44 37  8  0   43 36  7  0             459383.4550   0.0022  0.050               
1781: 58 31 28  0   57 30 27  0             459423.2229  -0.0726  0.050  -0.0726 0.38  
1782: 58 30 28  0   57 31 27  0             459423.2229  -0.0726  0.050  -0.0726 0.62  
1783: 57 32 26  0   56 31 25  0             459620.3735  -0.0315  0.050  -0.0316 0.62  
1784: 57 31 26  0   56 32 25  0             459620.3735  -0.0315  0.050  -0.0316 0.38  
1785: 56 32 24  0   55 33 23  0             459907.4132   0.0789  0.050               
1786: 43 41  3  0   42 40  2  0             460024.3976   0.0459  0.050   0.0459 0.62  
1787: 43 41  2  0   42 40  3  0             460024.3976   0.0459  0.050   0.0459 0.38  
1788: 55 33 22  0   54 34 21  0             460340.9616   0.0235  0.050   0.0100 0.37  
1789: 55 34 22  0   54 33 21  0             460340.9616   0.0019  0.050   0.0100 0.63  
1790: 54 34 20  0   53 35 19  0             461032.3577   0.0362  0.050               
1791: 54 35 20  0   53 34 19  0             461034.1928   0.0717  0.050               
1792: 36 19 17  0   35 18 18  0             461735.6036  -0.0545  0.050  -0.0547 0.63  
1793: 36 20 17  0   35 17 18  0             461735.6036  -0.0549  0.050  -0.0547 0.37  
1794: 44 38  7  0   43 37  6  0             461776.2991   0.0609  0.050               
1795: 43 42  2  0   42 41  1  0             462248.5764  -0.0248  0.050  -0.0248 0.62  
1796: 43 42  1  0   42 41  2  0             462248.5764  -0.0248  0.050  -0.0248 0.38  
1797: 52 36 16  0   51 37 15  0             463219.9113  -0.0853  0.050               
1798: 44 39  6  0   43 38  5  0             464087.1881   0.0903  0.050  -0.0132 0.38  
1799: 44 39  5  0   43 38  6  0             464087.1881  -0.0755  0.050  -0.0132 0.62  
1800: 73 17 57  0   72 16 56  0             464102.3183   0.0197  0.050   0.0198 0.62  
1801: 73 16 57  0   72 17 56  0             464102.3183   0.0197  0.050   0.0198 0.38  
1802: 74 16 59  0   73 15 58  0             464103.7747   0.0757  0.050   0.0758 0.38  
1803: 74 15 59  0   73 16 58  0             464103.7747   0.0757  0.050   0.0758 0.62  
1804: 70 20 51  0   69 19 50  0             464104.7656  -0.0188  0.050  -0.0189 0.38  
1805: 70 19 51  0   69 20 50  0             464104.7656  -0.0188  0.050  -0.0189 0.62  
1806: 75 15 61  0   74 14 60  0             464105.7834   0.0060  0.050   0.0061 0.62  
1807: 75 14 61  0   74 15 60  0             464105.7834   0.0060  0.050   0.0061 0.38  
1808: 77 13 65  0   76 12 64  0             464111.2479   0.0312  0.050   0.0312 0.62  
1809: 77 12 65  0   76 13 64  0             464111.2479   0.0312  0.050   0.0312 0.38  
1810: 79 11 69  0   78 10 68  0             464117.3653  -0.0139  0.050  -0.0139 0.63  
1811: 79 10 69  0   78 11 68  0             464117.3653  -0.0139  0.050  -0.0139 0.37  
1812: 80 10 71  0   79  9 70  0             464120.4162  -0.0170  0.050  -0.0171 0.37  
1813: 80  9 71  0   79 10 70  0             464120.4162  -0.0170  0.050  -0.0171 0.63  
1814: 81  9 73  0   80  8 72  0             464123.3061  -0.0310  0.050  -0.0310 0.63  
1815: 81  8 73  0   80  9 72  0             464123.3061  -0.0310  0.050  -0.0310 0.37  
1816: 67 23 45  0   66 22 44  0             464125.9687   0.0393  0.050  -0.0007 0.29  
1817: 67 22 45  0   66 23 44  0             464125.9687   0.0393  0.050  -0.0007 0.17  
1818: 82  8 75  0   81  7 74  0             464125.9687  -0.0357  0.050  -0.0007 0.20  
1819: 82  7 75  0   81  8 74  0             464125.9687  -0.0357  0.050  -0.0007 0.33  
1820: 86  4 83  0   85  3 82  0             464133.0728   0.2611  0.050   0.0683 0.12  
1821: 86  3 83  0   85  4 82  0             464133.0728   0.2611  0.050   0.0683 0.20  
1822: 88  2 87  0   87  1 86  0             464133.0728   0.0909  0.050   0.0683 0.13  
1823: 88  1 87  0   87  2 86  0             464133.0728   0.0909  0.050   0.0683 0.21  
1824: 87  3 85  0   86  2 84  0             464133.0728  -0.1436  0.050   0.0683 0.21  
1825: 87  2 85  0   86  3 84  0             464133.0728  -0.1436  0.050   0.0683 0.13  
1826: 66 24 43  0   65 23 42  0             464140.2574   0.0338  0.050   0.0339 0.37  
1827: 66 23 43  0   65 24 42  0             464140.2574   0.0338  0.050   0.0339 0.63  
1828: 65 25 41  0   64 24 40  0             464159.9816   0.0051  0.050   0.0051 0.62  
1829: 65 24 41  0   64 25 40  0             464159.9816   0.0051  0.050   0.0051 0.38  
1830: 64 26 39  0   63 25 38  0             464186.8536  -0.0120  0.050  -0.0120 0.38  
1831: 64 25 39  0   63 26 38  0             464186.8536  -0.0120  0.050  -0.0120 0.62  
1832: 63 26 37  0   62 27 36  0             464223.2095   0.0194  0.050   0.0195 0.38  
1833: 63 27 37  0   62 26 36  0             464223.2095   0.0194  0.050   0.0195 0.62  
1834: 62 28 35  0   61 27 34  0             464272.1169  -0.0452  0.050  -0.0452 0.37  
1835: 62 27 35  0   61 28 34  0             464272.1169  -0.0452  0.050  -0.0452 0.63  
1836: 61 29 33  0   60 28 32  0             464338.3168  -0.0518  0.050  -0.0518 0.62  
1837: 61 28 33  0   60 29 32  0             464338.3168  -0.0518  0.050  -0.0518 0.38  
1838: 60 30 31  0   59 29 30  0             464428.5798   0.0551  0.050   0.0552 0.37  
1839: 60 29 31  0   59 30 30  0             464428.5798   0.0551  0.050   0.0552 0.63  
1840: 43 43  1  0   42 42  0  0             464468.2829   0.0214  0.050   0.0214 0.63  
1841: 43 43  0  0   42 42  1  0             464468.2829   0.0214  0.050   0.0214 0.37  
1842: 59 31 29  0   58 30 28  0             464552.7278  -0.0251  0.050  -0.0251 0.63  
1843: 59 30 29  0   58 31 28  0             464552.7278  -0.0251  0.050  -0.0251 0.37  
1844: 58 32 27  0   57 31 26  0             464726.8969   0.0320  0.050   0.0320 0.38  
1845: 58 31 27  0   57 32 26  0             464726.8969   0.0320  0.050   0.0320 0.62  
1846: 57 33 25  0   56 32 24  0             464976.6032  -0.0744  0.050  -0.0745 0.62  
1847: 57 32 25  0   56 33 24  0             464976.6032  -0.0744  0.050  -0.0745 0.38  
1848: 56 33 23  0   55 34 22  0             465346.7929  -0.0745  0.050  -0.0757 0.62  
1849: 56 34 23  0   55 33 22  0             465346.7929  -0.0776  0.050  -0.0757 0.38  
1850: 55 34 21  0   54 35 20  0             465921.2700   0.1129  0.050  -0.0733 0.37  
1851: 55 35 21  0   54 34 20  0             465921.2700  -0.1848  0.050  -0.0733 0.63  
1852: 45 36  9  0   44 35 10  0             466107.9626   0.0819  0.050               
1853: 44 40  5  0   43 39  4  0             466357.7363  -0.0270  0.050  -0.0316 0.38  
1854: 44 40  4  0   43 39  5  0             466357.7363  -0.0342  0.050  -0.0316 0.62  
1855: 54 35 19  0   53 36 18  0             466868.8506   0.0473  0.050               
1856: 45 37  9  0   44 36  8  0             467656.6947  -0.0662  0.050               
1857: 45 35 10  0   44 34 11  0             467919.4934  -0.0811  0.050               
1858: 44 41  4  0   43 40  3  0             468604.5300   0.0838  0.050   0.0837 0.38  
1859: 44 41  3  0   43 40  4  0             468604.5300   0.0836  0.050   0.0837 0.62  
1860: 73 18 56  0   72 17 55  0             469280.4078   0.0287  0.050   0.0287 0.63  
1861: 73 17 56  0   72 18 55  0             469280.4078   0.0287  0.050   0.0287 0.37  
1862: 76 15 62  0   75 14 61  0             469285.1438  -0.0569  0.050  -0.0570 0.37  
1863: 76 14 62  0   75 15 61  0             469285.1438  -0.0569  0.050  -0.0570 0.63  
1864: 70 21 50  0   69 20 49  0             469285.9996  -0.0650  0.050  -0.0650 0.38  
1865: 70 20 50  0   69 21 49  0             469285.9996  -0.0650  0.050  -0.0650 0.62  
1866: 77 14 64  0   76 13 63  0             469287.9365  -0.0248  0.050  -0.0249 0.62  
1867: 77 13 64  0   76 14 63  0             469287.9365  -0.0248  0.050  -0.0249 0.38  
1868: 78 13 66  0   77 12 65  0             469291.0250   0.0151  0.050   0.0152 0.38  
1869: 78 12 66  0   77 13 65  0             469291.0250   0.0151  0.050   0.0152 0.62  
1870: 79 12 68  0   78 11 67  0             469294.1569  -0.0529  0.050  -0.0529 0.62  
1871: 79 11 68  0   78 12 67  0             469294.1569  -0.0529  0.050  -0.0529 0.38  
1872: 81 10 72  0   80  9 71  0             469300.6253   0.0215  0.050   0.0215 0.62  
1873: 81  9 72  0   80 10 71  0             469300.6253   0.0215  0.050   0.0215 0.38  
1874: 83  8 76  0   82  7 75  0             469306.3257  -0.0182  0.050  -0.0182 0.63  
1875: 83  7 76  0   82  8 75  0             469306.3257  -0.0182  0.050  -0.0182 0.37  
1876: 84  7 78  0   83  6 77  0             469308.7377  -0.0230  0.050  -0.0230 0.38  
1877: 84  6 78  0   83  7 77  0             469308.7377  -0.0230  0.050  -0.0230 0.62  
1878: 85  6 80  0   84  5 79  0             469310.7291  -0.0482  0.050  -0.0483 0.63  
1879: 85  5 80  0   84  6 79  0             469310.7291  -0.0482  0.050  -0.0483 0.37  
1880: 65 26 40  0   64 25 39  0             469356.7320  -0.0323  0.050  -0.0324 0.62  
1881: 65 25 40  0   64 26 39  0             469356.7320  -0.0323  0.050  -0.0324 0.38  
1882: 64 26 38  0   63 27 37  0             469389.9938   0.0161  0.050   0.0162 0.62  
1883: 64 27 38  0   63 26 37  0             469389.9938   0.0161  0.050   0.0162 0.38  
1884: 63 27 36  0   62 28 35  0             469434.6608   0.0040  0.050   0.0041 0.38  
1885: 63 28 36  0   62 27 35  0             469434.6608   0.0040  0.050   0.0041 0.62  
1886: 61 30 32  0   60 29 31  0             469576.2886  -0.0064  0.050  -0.0064 0.63  
1887: 61 29 32  0   60 30 31  0             469576.2886  -0.0064  0.050  -0.0064 0.37  
1888: 59 31 28  0   58 32 27  0             469842.2679  -0.0778  0.050  -0.0779 0.38  
1889: 59 32 28  0   58 31 27  0             469842.2679  -0.0778  0.050  -0.0779 0.62  
1890: 45 38  8  0   44 37  7  0             470230.1780   0.0058  0.050               
1891: 45 38  7  0   44 37  8  0             470252.1139  -0.0232  0.050               
1892: 57 33 24  0   56 34 23  0             470380.4587  -0.0413  0.050  -0.0416 0.38  
1893: 57 34 24  0   56 33 23  0             470380.4587  -0.0417  0.050  -0.0416 0.62  
1894: 44 42  3  0   43 41  2  0             470836.5128  -0.0146  0.050  -0.0147 0.38  
1895: 44 42  2  0   43 41  3  0             470836.5128  -0.0146  0.050  -0.0147 0.62  
1896: 56 34 22  0   55 35 21  0             470863.9732   0.0155  0.050  -0.0019 0.62  
1897: 56 35 22  0   55 34 21  0             470863.9732  -0.0309  0.050  -0.0019 0.38  
1898: 55 35 20  0   54 36 19  0             471638.5147  -0.0683  0.050               
1899: 55 36 20  0   54 35 19  0             471642.1451  -0.0190  0.050               
1900: 45 39  6  0   44 38  7  0             472603.2219  -0.0132  0.050               
1901: 54 36 18  0   53 37 17  0             472925.9233  -0.0142  0.050               
1902: 44 43  2  0   43 42  1  0             473060.0549  -0.0513  0.050  -0.0514 0.38  
1903: 44 43  1  0   43 42  2  0             473060.0549  -0.0513  0.050  -0.0514 0.62  
1904: 72 19 53  0   71 20 52  0             474459.9100  -0.0879  0.050  -0.0719 0.31  
1905: 72 20 53  0   71 19 52  0             474459.9100  -0.0879  0.050  -0.0719 0.19  
1906: 75 17 59  0   74 16 58  0             474459.9100  -0.0561  0.050  -0.0719 0.31  
1907: 75 16 59  0   74 17 58  0             474459.9100  -0.0561  0.050  -0.0719 0.19  
1908: 71 21 51  0   70 20 50  0             474463.0241  -0.0063  0.050  -0.0063 0.62  
1909: 71 20 51  0   70 21 50  0             474463.0241  -0.0063  0.050  -0.0063 0.38  
1910: 77 15 63  0   76 14 62  0             474464.3860  -0.0781  0.050  -0.0782 0.62  
1911: 77 14 63  0   76 15 62  0             474464.3860  -0.0781  0.050  -0.0782 0.38  
1912: 80 12 69  0   79 11 68  0             474473.9081  -0.0703  0.050  -0.0704 0.38  
1913: 80 11 69  0   79 12 68  0             474473.9081  -0.0703  0.050  -0.0704 0.62  
1914: 83  9 75  0   82  8 74  0             474483.7023   0.0151  0.050   0.0151 0.62  
1915: 83  8 75  0   82  9 74  0             474483.7023   0.0151  0.050   0.0151 0.38  
1916: 84  8 77  0   83  7 76  0             474486.4682  -0.0409  0.050  -0.0410 0.38  
1917: 84  7 77  0   83  8 76  0             474486.4682  -0.0409  0.050  -0.0410 0.62  
1918: 86  6 81  0   85  5 80  0             474491.0333  -0.0273  0.050  -0.0273 0.37  
1919: 86  5 81  0   85  6 80  0             474491.0333  -0.0273  0.050  -0.0273 0.63  
1920: 88  4 85  0   87  3 84  0             474493.9347   0.2303  0.050  -0.0027 0.12  
1921: 88  3 85  0   87  4 84  0             474493.9347   0.2303  0.050  -0.0027 0.20  
1922: 90  2 89  0   89  1 88  0             474493.9347  -0.0133  0.050  -0.0027 0.13  
1923: 90  1 89  0   89  2 88  0             474493.9347  -0.0133  0.050  -0.0027 0.21  
1924: 89  3 87  0   88  2 86  0             474493.9347  -0.2205  0.050  -0.0027 0.21  
1925: 89  2 87  0   88  3 86  0             474493.9347  -0.2205  0.050  -0.0027 0.12  
1926: 66 26 41  0   65 25 40  0             474527.0728  -0.0706  0.050  -0.0707 0.37  
1927: 66 25 41  0   65 26 40  0             474527.0728  -0.0706  0.050  -0.0707 0.63  
1928: 64 27 37  0   63 28 36  0             474598.3989   0.0378  0.050   0.0379 0.62  
1929: 64 28 37  0   63 27 36  0             474598.3989   0.0378  0.050   0.0379 0.38  
1930: 45 40  6  0   44 39  5  0             474905.0566   0.0444  0.050   0.0122 0.63  
1931: 45 40  5  0   44 39  6  0             474905.0566  -0.0415  0.050   0.0122 0.37  
1932: 44 44  1  0   43 43  0  0             475279.3024  -0.0221  0.050  -0.0221 0.38  
1933: 44 44  0  0   43 43  1  0             475279.3024  -0.0221  0.050  -0.0221 0.62  
1934: 46 37  9  0   45 36 10  0             476639.7888  -0.0543  0.050               
1935: 45 41  5  0   44 40  4  0             477171.8446  -0.0906  0.050  -0.0920 0.63  
1936: 45 41  4  0   44 40  5  0             477171.8446  -0.0942  0.050  -0.0920 0.37  
1937: 45 42  4  0   44 41  3  0             479416.5789  -0.0159  0.050  -0.0160 0.62  
1938: 45 42  3  0   44 41  4  0             479416.5789  -0.0160  0.050  -0.0160 0.38  
1939: 76 17 60  0   75 16 59  0             479638.5301  -0.0486  0.050  -0.0486 0.37  
1940: 76 16 60  0   75 17 59  0             479638.5301  -0.0486  0.050  -0.0486 0.63  
1941: 77 16 62  0   76 15 61  0             479640.8564   0.0596  0.050   0.0596 0.63  
1942: 77 15 62  0   76 16 61  0             479640.8564   0.0596  0.050   0.0596 0.37  
1943: 79 13 66  0   78 14 65  0             479646.6914  -0.0200  0.050  -0.0200 0.37  
1944: 79 14 66  0   78 13 65  0             479646.6914  -0.0200  0.050  -0.0200 0.63  
1945: 70 23 48  0   69 22 47  0             479651.6880  -0.0466  0.050  -0.0466 0.37  
1946: 70 22 48  0   69 23 47  0             479651.6880  -0.0466  0.050  -0.0466 0.63  
1947: 69 24 46  0   68 23 45  0             479662.3283  -0.0453  0.050  -0.0454 0.62  
1948: 69 23 46  0   68 24 45  0             479662.3283  -0.0453  0.050  -0.0454 0.38  
1949: 84  9 76  0   83  8 75  0             479663.5969  -0.0027  0.050  -0.0027 0.37  
1950: 84  8 76  0   83  9 75  0             479663.5969  -0.0027  0.050  -0.0027 0.63  
1951: 87  6 82  0   86  5 81  0             479671.2205   0.0535  0.050   0.0535 0.62  
1952: 87  5 82  0   86  6 81  0             479671.2205   0.0535  0.050   0.0535 0.38  
1953: 89  4 86  0   88  3 85  0             479674.1893   0.3036  0.050   0.0505 0.20  
1954: 89  3 86  0   88  4 85  0             479674.1893   0.3036  0.050   0.0505 0.12  
1955: 91  2 90  0   90  1 89  0             479674.1893   0.0234  0.050   0.0505 0.21  
1956: 91  1 90  0   90  2 89  0             479674.1893   0.0234  0.050   0.0505 0.13  
1957: 90  3 88  0   89  2 87  0             479674.1893  -0.1701  0.050   0.0505 0.13  
1958: 90  2 88  0   89  3 87  0             479674.1893  -0.1701  0.050   0.0505 0.21  
1959: 67 26 42  0   66 25 41  0             479697.9066  -0.0249  0.050  -0.0249 0.63  
1960: 67 25 42  0   66 26 41  0             479697.9066  -0.0249  0.050  -0.0249 0.37  
1961: 66 26 40  0   65 27 39  0             479725.8003   0.0401  0.050   0.0401 0.62  
1962: 66 27 40  0   65 26 39  0             479725.8003   0.0401  0.050   0.0401 0.38  
1963: 65 27 38  0   64 28 37  0             479763.0744  -0.0336  0.050  -0.0336 0.37  
1964: 65 28 38  0   64 27 37  0             479763.0744  -0.0336  0.050  -0.0336 0.63  
1965: 63 30 34  0   62 29 33  0             479880.2209   0.0146  0.050   0.0146 0.62  
1966: 63 29 34  0   62 30 33  0             479880.2209   0.0146  0.050   0.0146 0.38  
1967: 58 34 24  0   57 35 23  0             480863.0780  -0.0474  0.050  -0.0478 0.62  
1968: 58 35 24  0   57 34 23  0             480863.0780  -0.0484  0.050  -0.0478 0.38  
1969: 46 39  7  0   45 38  8  0             481081.2650  -0.0788  0.050               
1970: 45 44  2  0   44 43  1  0             483870.4055  -0.0748  0.050  -0.0749 0.62  
1971: 45 44  1  0   44 43  2  0             483870.4055  -0.0748  0.050  -0.0749 0.38  
1972: 74 20 55  0   73 19 54  0             484814.8584   0.0482  0.050   0.0483 0.38  
1973: 74 19 55  0   73 20 54  0             484814.8584   0.0482  0.050   0.0483 0.62  
1974: 79 15 65  0   78 14 64  0             484822.4264  -0.0730  0.050  -0.0731 0.62  
1975: 79 14 65  0   78 15 64  0             484822.4264  -0.0730  0.050  -0.0731 0.38  
1976: 70 23 47  0   69 24 46  0             484836.5877  -0.0475  0.050  -0.0262 0.30  
1977: 70 24 47  0   69 23 46  0             484836.5877  -0.0475  0.050  -0.0262 0.18  
1978: 83 11 73  0   82 10 72  0             484836.5877  -0.0062  0.050  -0.0262 0.32  
1979: 83 10 73  0   82 11 72  0             484836.5877  -0.0062  0.050  -0.0262 0.19  
1980: 85  9 77  0   84  8 76  0             484843.3051  -0.0289  0.050  -0.0289 0.63  
1981: 85  8 77  0   84  9 76  0             484843.3051  -0.0289  0.050  -0.0289 0.37  
1982: 68 25 43  0   67 26 42  0             484869.0958   0.0297  0.050   0.0297 0.62  
1983: 68 26 43  0   67 25 42  0             484869.0958   0.0297  0.050   0.0297 0.38  
1984: 67 26 41  0   66 27 40  0             484894.6270   0.0737  0.050   0.0737 0.38  
1985: 67 27 41  0   66 26 40  0             484894.6270   0.0737  0.050   0.0737 0.62  
1986: 65 28 37  0   64 29 36  0             484974.4450  -0.0121  0.050  -0.0121 0.38  
1987: 65 29 37  0   64 28 36  0             484974.4450  -0.0121  0.050  -0.0121 0.62  
1988: 45 45  0  0   44 44  1  0             486089.2549   0.0005  0.050   0.0006 0.38  
1989: 45 45  1  0   44 44  0  0             486089.2549   0.0005  0.050   0.0006 0.62  
1990: 47 38 10  0   46 37  9  0             486540.7891  -0.0367  0.050               
1991: 46 42  5  0   45 41  4  0             487984.7687   0.0210  0.050   0.0199 0.37  
1992: 46 42  4  0   45 41  5  0             487984.7687   0.0192  0.050   0.0199 0.63  
1993: 77 18 60  0   76 17 59  0             489993.3076   0.0307  0.050   0.0308 0.63  
1994: 77 17 60  0   76 18 59  0             489993.3076   0.0307  0.050   0.0308 0.37  
1995: 73 22 52  0   72 21 51  0             489996.7503   0.0121  0.050   0.0121 0.62  
1996: 73 21 52  0   72 22 51  0             489996.7503   0.0121  0.050   0.0121 0.38  
1997: 79 16 64  0   78 15 63  0             489998.0085  -0.0576  0.050  -0.0576 0.63  
1998: 79 15 64  0   78 16 63  0             489998.0085  -0.0576  0.050  -0.0576 0.37  
1999: 82 12 70  0   81 13 69  0             490008.4628  -0.0180  0.050  -0.0181 0.62  
2000: 82 13 70  0   81 12 69  0             490008.4628  -0.0180  0.050  -0.0181 0.38  
2001: 85 10 76  0   84  9 75  0             490019.5272  -0.0080  0.050  -0.0081 0.62  
2002: 85  9 76  0   84 10 75  0             490019.5272  -0.0080  0.050  -0.0081 0.38  
2003: 46 43  3  0   45 42  4  0             490227.5342   0.0128  0.050   0.0128 0.62  
2004: 46 43  4  0   45 42  3  0             490227.5342   0.0128  0.050   0.0128 0.38  
2005: 62 32 30  0   61 33 29  0             490504.7590  -0.0527  0.050  -0.0528 0.62  
2006: 62 33 30  0   61 32 29  0             490504.7590  -0.0527  0.050  -0.0528 0.38  
2007: 39 23 17  0   38 20 18  0             491856.4638  -0.0618  0.050  -0.0596 0.62  
2008: 39 22 17  0   38 21 18  0             491856.4638  -0.0559  0.050  -0.0596 0.38  
2009: 46 44  3  0   45 43  2  0             492457.4184   0.0030  0.050   0.0031 0.37  
2010: 46 44  2  0   45 43  3  0             492457.4184   0.0030  0.050   0.0031 0.63  
2011: 46 45  2  0   45 44  1  0             494679.6835  -0.0149  0.050  -0.0149 0.38  
2012: 46 45  1  0   45 44  2  0             494679.6835  -0.0149  0.050  -0.0149 0.62  
2013: 47 42  6  0   46 41  5  0             496535.8541   0.0342  0.050   0.0257 0.62  
2014: 47 42  5  0   46 41  6  0             496535.8541   0.0114  0.050   0.0257 0.38  
2015: 46 46  1  0   45 45  0  0             496898.0461   0.0208  0.050   0.0209 0.37  
2016: 46 46  0  0   45 45  1  0             496898.0461   0.0208  0.050   0.0209 0.63  
--------------------------------------------------------------------------------

PARAMETERS IN FIT (values truncated and Nlines statistics):

        1000000         A_gs  /MHz         5417.68090(21)                      1
        2000000         B_gs  /MHz         4979.13454(18)                      2
        3000000         C_gs  /MHz         2594.19944(12)                      3
          20000        DJ_gs  /kHz            0.437850(50)                     4
         110000       DJK_gs  /kHz           -0.04786(21)                      5
         200000        DK_gs  /kHz            0.69030(15)                      6
        4010000        dJ_gs  /kHz            0.178858(21)                     7
        4100000        dK_gs  /kHz            0.406734(53)                     8
          30000        HJ_gs  /Hz             0.0001162(22)                    9
         120000       HJK_gs  /Hz           [-0.000089]                       10
         210000       HKJ_gs  /Hz           [-0.0004545]                      11
         300000        HK_gs  /Hz           [ 0.0008122]                      12
        4020000        hJ_gs  /Hz           [ 0.0000672]                      13
        4110000       hJK_gs  /Hz           [ 0.0001004]                      14
        4200000        hK_gs  /Hz           [ 0.000716]                       15
              0         E_gs  /MHz          [ 0.]                             16

 MICROWAVE AVG =       -0.000081 MHz, IR AVG =        0.00000                 
 MICROWAVE RMS =        0.039550 MHz, IR RMS =        0.00000                 
 END OF ITERATION  1 OLD, NEW RMS ERROR=        0.79100         0.79100       

  distinct frequency lines in fit:   947
       distinct parameters of fit:     9

MICROWAVE       lines fitted       lines    lines      RMS      RMS ERROR    J range  Ka range    freq. range
            total   dv=0 dv.ne.0   UNFITTD  e>900
v"= 0        947    947      0        0      0       0.039542     0.79083    19  89    0  46   137490   496898
--------------------------------------------------------------------------------------------
total:       947    947      0        0      0       0.039542     0.79083

NOTE: the RMS values above are for Nlines statistics, but the 'total' values may differ slightly from
      those in the .FIT file since the o-c values for this evaluation are as rounded in the .FIT.


 PARAMETERS IN FIT WITH STANDARD ERRORS ON THOSE THAT ARE FITTED:
 (values rounded and degrees of freedom, Ndegf=Nlines-Nconst, statistics)

        1000000         A_gs  /MHz       5417.68090(17)                        1
        2000000         B_gs  /MHz       4979.13455(14)                        2
        3000000         C_gs  /MHz       2594.199447(93)                       3
          20000        DJ_gs  /kHz          0.437850(40)                       4
         110000       DJK_gs  /kHz         -0.04786(17)                        5
         200000        DK_gs  /kHz          0.69030(12)                        6
        4010000        dJ_gs  /kHz          0.178859(17)                       7
        4100000        dK_gs  /kHz          0.406734(42)                       8
          30000        HJ_gs  /Hz           0.0001163(18)                      9
         120000       HJK_gs  /Hz           [-0.000089]                       10
         210000       HKJ_gs  /Hz           [-0.0004545]                      11
         300000        HK_gs  /Hz           [ 0.0008122]                      12
        4020000        hJ_gs  /Hz           [ 0.0000672]                      13
        4110000       hJK_gs  /Hz           [ 0.0001004]                      14
        4200000        hK_gs  /Hz           [ 0.000716]                       15
              0         E_gs  /MHz          [ 0.]                             16

 CORRELATION COEFFICIENTS, C.ij:

           A_gs     B_gs     C_gs     -DJ_gs   -DJK_gs  -DK_gs   -dJ_gs   -dK_gs  

A_gs        1.0000
B_gs       -0.3654   1.0000
C_gs       -0.0585   0.3074   1.0000
-DJ_gs      0.4971  -0.8739  -0.5448   1.0000
-DJK_gs    -0.7573   0.7678   0.1704  -0.8403   1.0000
-DK_gs      0.5249  -0.6748  -0.0720   0.6855  -0.9072   1.0000
-dJ_gs      0.5962  -0.8414   0.0111   0.7959  -0.8992   0.7744   1.0000
-dK_gs     -0.6984   0.2238   0.1168  -0.2964   0.6214  -0.6383  -0.3220   1.0000
HJ_gs       0.0104   0.2549   0.8400  -0.5173   0.1244  -0.0492   0.0912   0.0760

           HJ_gs   

HJ_gs       1.0000

 Mean value of |C.ij|, i.ne.j =   0.4679
 Mean value of  C.ij,  i.ne.j =  -0.0519


 No correlations with absolute value greater than 0.9950


 Worst fitted lines (obs-calc/error):

   545:    1.9        301:   -1.9       1349:   -1.9       1140:   -1.9
   565:   -1.9       1722:    1.9        303:   -1.8       1935:   -1.8
  1392:    1.8       1724:   -1.8       1580:    1.8        279:   -1.8
     9:    1.8       1070:   -1.7        289:   -1.7       1797:   -1.7
  1219:    1.7        173:    1.7       1659:    1.7       1858:    1.7
  1632:    1.7        381:   -1.6       1471:    1.6       1412:    1.6
  1852:    1.6        793:    1.6        880:    1.6       1643:   -1.6
  1857:   -1.6       1762:    1.6       1209:    1.6       1636:   -1.6
   179:    1.6       1003:    1.6       1286:    1.6        347:   -1.6
  1785:    1.6       1969:   -1.6         23:    1.6       1468:    1.6
   159:    1.6        110:   -1.6       1910:   -1.6       1285:    1.6
  1582:   -1.6        177:   -1.6       1888:   -1.6       1653:    1.5
   734:    1.5        519:    1.5

   545: 51 19 33  0   50 18 32  0             360533.0163   0.0971  0.050   0.0971 0.63
   301: 42 11 32  0   41 10 31  0             272357.4383  -0.0969  0.050  -0.0969 0.37
  1349: 41 33  9  0   40 32  8  0             423317.2585  -0.0968  0.050
  1140: 46 32 14  0   45 33 13  0             409966.8254  -0.0967  0.050
   565: 35 29  7  0   34 28  6  0             363926.6181  -0.0959  0.050
  1722: 56 32 25  0   55 31 24  0             454525.0225   0.0956  0.050   0.0956 0.37
   303: 41 11 30  0   40 12 29  0             272363.6154  -0.0924  0.050  -0.0924 0.38
  1935: 45 41  5  0   44 40  4  0             477171.8446  -0.0906  0.050  -0.0920 0.63
  1392: 55 27 28  0   54 28 27  0             428190.7427   0.0896  0.050   0.0897 0.37
  1724: 43 39  4  0   42 38  5  0             455542.1431  -0.0985  0.050  -0.0896 0.38
                                           _____________________________________
__________________________________________/ SPFIT output reformatted with PIFORM
