# Supplementary material for: Precise Semi-Experimental Equilibrium (r e SE) Structure of Pyridine from 32 Isotopologues: Accurate Assessment of the Effect of Nitrogen-Atom Substitution in Aromatic Rings
Source: J Phys Chem A. 2025 Nov 7;129(46):10737–50. doi: 10.1021/acs.jpca.5c07184 (PMC12641475; doi:10.1021/acs.jpca.5c07184)
Supplement: Supplementary file 2 [file jp5c07184_si_002.zip › Supplementary Information/LSF/pyridine-D4_AI.res]

  [4-^2H]-Pyridine    gs                              Sun Apr 06 07:13:15 2025

-------------------------------------------------------------------------------------=========
                                              obs         o-c     error     blends     Notes
                                                                         o-c      wt
    / instead of : below denotes (o-c)>3*err
-------------------------------------------------------------------------------------=========
   1:  1  0  1  0    0  0  0  0               8275.8940  -0.0001  0.080              Heineking,
   2:  2  2  1  0    2  0  2  0               9648.6230  -0.0027  0.080              heineking
   3:  3  3  1  0    3  1  2  0              11015.3890   0.0044  0.080              heineking
   4:  4  4  1  0    4  2  2  0              13214.6820   0.0118  0.080              heineking
   5:  2  1  2  0    1  1  1  0              13987.5350   0.0010  0.080              heineking
   6:  3  2  2  0    3  0  3  0              14436.2600  -0.0046  0.080              heineking
   7:  2  0  2  0    1  0  1  0              14507.3310  -0.0060  0.080              heineking
   8:  4  3  2  0    4  1  3  0              14744.7900  -0.0007  0.080              heineking
   9:  5  4  2  0    5  2  3  0              15413.0160   0.0019  0.080              heineking
  10:  5  5  1  0    5  3  2  0              16376.2700   0.0080  0.080              heineking
  11:  6  5  2  0    6  3  3  0              16658.6680   0.0067  0.080              heineking
  12: 61  0 61  0   60  0 60  0             351170.7328  -0.0291  0.050  -0.0291 0.63  
  13: 61  1 61  0   60  1 60  0             351170.7328  -0.0291  0.050  -0.0291 0.37  
  14: 60  1 59  0   59  1 58  0             351172.5661   0.0097  0.050   0.0098 0.37  
  15: 60  2 59  0   59  2 58  0             351172.5661   0.0097  0.050   0.0098 0.63  
  16: 59  2 57  0   58  2 56  0             351173.7359  -0.0424  0.050  -0.0424 0.63  
  17: 59  3 57  0   58  3 56  0             351173.7359  -0.0424  0.050  -0.0424 0.37  
  18: 54  7 47  0   53  7 46  0             351175.1605  -0.6163  0.050   0.0100 0.07  
  19: 54  8 47  0   53  8 46  0             351175.1605  -0.6163  0.050   0.0100 0.12  
  20: 55  6 49  0   54  6 48  0             351175.1605  -0.2204  0.050   0.0100 0.12  
  21: 55  7 49  0   54  7 48  0             351175.1605  -0.2204  0.050   0.0100 0.07  
  22: 56  5 51  0   55  5 50  0             351175.1605  -0.0173  0.050   0.0100 0.07  
  23: 56  6 51  0   55  6 50  0             351175.1605  -0.0173  0.050   0.0100 0.12  
  24: 57  4 53  0   56  4 52  0             351175.1605   0.2061  0.050   0.0100 0.13  
  25: 57  5 53  0   56  5 52  0             351175.1605   0.2061  0.050   0.0100 0.08  
  26: 58  3 55  0   57  3 54  0             351175.1605   0.6241  0.050   0.0100 0.08  
  27: 58  4 55  0   57  4 54  0             351175.1605   0.6241  0.050   0.0100 0.13  
  28: 53  8 45  0   52  8 44  0             351176.6633   0.0309  0.050   0.0309 0.62  
  29: 53  9 45  0   52  9 44  0             351176.6633   0.0309  0.050   0.0309 0.38  
  30: 52  9 43  0   51  9 42  0             351178.2818  -0.0067  0.050  -0.0068 0.38  
  31: 52 10 43  0   51 10 42  0             351178.2818  -0.0067  0.050  -0.0068 0.62  
  32: 51 10 41  0   50 10 40  0             351181.1701  -0.0208  0.050  -0.0208 0.62  
  33: 51 11 41  0   50 11 40  0             351181.1701  -0.0208  0.050  -0.0208 0.38  
  34: 50 11 39  0   49 11 38  0             351185.9257  -0.0078  0.050  -0.0078 0.37  
  35: 50 12 39  0   49 12 38  0             351185.9257  -0.0078  0.050  -0.0078 0.63  
  36: 49 12 37  0   48 12 36  0             351193.3110  -0.0144  0.050  -0.0145 0.63  
  37: 49 13 37  0   48 13 36  0             351193.3110  -0.0144  0.050  -0.0145 0.37  
  38: 48 13 35  0   47 13 34  0             351204.4930   0.0013  0.050   0.0013 0.37  
  39: 48 14 35  0   47 14 34  0             351204.4930   0.0013  0.050   0.0013 0.63  
  40: 47 14 33  0   46 14 32  0             351221.0017  -0.0306  0.050  -0.0306 0.63  
  41: 47 15 33  0   46 15 32  0             351221.0017  -0.0306  0.050  -0.0306 0.37  
  42: 46 15 31  0   45 15 30  0             351245.2733  -0.0041  0.050  -0.0041 0.38  
  43: 46 16 31  0   45 16 30  0             351245.2733  -0.0041  0.050  -0.0041 0.62  
  44: 45 16 29  0   44 16 28  0             351280.7331   0.0223  0.050   0.0224 0.63  
  45: 45 17 29  0   44 17 28  0             351280.7331   0.0223  0.050   0.0224 0.37  
  46: 44 17 27  0   43 17 26  0             351332.6815  -0.0181  0.050  -0.0181 0.38  
  47: 44 18 27  0   43 18 26  0             351332.6815  -0.0181  0.050  -0.0181 0.62  
  48: 43 18 25  0   42 18 24  0             351409.8140   0.0051  0.050   0.0052 0.62  
  49: 43 19 25  0   42 19 24  0             351409.8140   0.0051  0.050   0.0052 0.38  
  50: 27 21  7  0   26 19  8  0             351433.0731  -0.1100  0.050   0.0088 0.30  
  51: 37 31  7  0   36 31  6  0             351433.0731   0.0594  0.050   0.0088 0.70  
  52: 42 19 23  0   41 19 22  0             351526.3170   0.0140  0.050   0.0140 0.37  
  53: 42 20 23  0   41 20 22  0             351526.3170   0.0140  0.050   0.0140 0.63  
  54: 41 20 21  0   40 20 20  0             351707.2666   0.0024  0.050   0.0025 0.62  
  55: 41 21 21  0   40 21 20  0             351707.2666   0.0026  0.050   0.0025 0.38  
  56: 40 21 19  0   39 21 18  0             352000.1072  -0.0242  0.050  -0.0119 0.38  
  57: 40 22 19  0   39 22 18  0             352000.1072  -0.0044  0.050  -0.0119 0.62  
  58: 35 24 11  0   34 24 10  0             352413.1850  -0.0225  0.050               
  59: 39 23 17  0   38 23 16  0             352503.6925  -0.0209  0.050               
  60: 39 22 17  0   38 22 16  0             352505.5184   0.0087  0.050               
  61: 38 37  1  0   37 37  0  0             353180.3329  -0.0019  0.050  -0.0020 0.50  
  62: 38 37  2  0   37 37  1  0             353180.3329  -0.0019  0.050  -0.0020 0.50  
  63: 29 21  8  0   28 19  9  0             353401.8600   0.0236  0.050               
  64: 38 24 15  0   37 24 14  0             353422.4349   0.0098  0.050               
  65: 38 23 15  0   37 23 14  0             353521.7656   0.0557  0.050               
  66: 37 30  8  0   36 30  7  0             353735.3304   0.0454  0.050               
  67: 37 30  7  0   36 30  6  0             353779.5709  -0.0414  0.050               
  68: 25 14 12  0   24 12 13  0             354021.7808  -0.0369  0.050               
  69: 36 27  9  0   35 27  8  0             354126.9878  -0.0184  0.050               
  70: 38 36  2  0   37 36  1  0             354330.3917   0.0234  0.050   0.0234 0.50  
  71: 38 36  3  0   37 36  2  0             354330.3917   0.0234  0.050   0.0234 0.50  
  72: 35 25 10  0   34 25  9  0             354359.4403   0.0080  0.050               
  73: 27 22  5  0   26 20  6  0             354441.1325  -0.0247  0.050               
  74: 37 25 13  0   36 25 12  0             354477.1990   0.0137  0.050               
  75: 27 19  9  0   26 17 10  0             354554.7799  -0.0918  0.050               
  76: 36 24 12  0   35 24 11  0             355041.4828   0.0538  0.050               
  77: 38 35  3  0   37 35  2  0             355610.8545  -0.0591  0.050  -0.0590 0.50  
  78: 38 35  4  0   37 35  3  0             355610.8545  -0.0589  0.050  -0.0590 0.50  
  79: 73 11 62  0   73 11 63  0             356164.8713   0.0566  0.050   0.0566 0.38  
  80: 73 12 62  0   73 10 63  0             356164.8713   0.0566  0.050   0.0566 0.62  
  81: 37 29  9  0   36 29  8  0             356462.2887  -0.0620  0.050               
  82: 69  8 62  0   69  6 63  0             356512.1967  -0.0421  0.050               
  83: 65  3 62  0   65  3 63  0             356819.5369  -0.0054  0.050  -0.0055 0.38  
  84: 65  4 62  0   65  2 63  0             356819.5369  -0.0054  0.050  -0.0055 0.62  
  85: 37 29  8  0   36 29  7  0             356873.4953  -0.0351  0.050               
  86: 62  0 62  0   61  0 61  0             356877.6131  -0.0097  0.050  -0.0098 0.62  
  87: 62  1 62  0   61  1 61  0             356877.6131  -0.0097  0.050  -0.0098 0.38  
  88: 61  1 60  0   60  1 59  0             356879.4155   0.0077  0.050   0.0078 0.38  
  89: 61  2 60  0   60  2 59  0             356879.4155   0.0077  0.050   0.0078 0.62  
  90: 56  6 50  0   55  6 49  0             356881.8459  -0.0795  0.050   0.0335 0.20  
  91: 56  7 50  0   55  7 49  0             356881.8459  -0.0795  0.050   0.0335 0.12  
  92: 57  5 52  0   56  5 51  0             356881.8459   0.0150  0.050   0.0335 0.13  
  93: 57  6 52  0   56  6 51  0             356881.8459   0.0150  0.050   0.0335 0.21  
  94: 58  4 54  0   57  4 53  0             356881.8459   0.1589  0.050   0.0335 0.21  
  95: 58  5 54  0   57  5 53  0             356881.8459   0.1589  0.050   0.0335 0.13  
  96: 53  9 44  0   52  9 43  0             356884.2421   0.0224  0.050   0.0225 0.37  
  97: 53 10 44  0   52 10 43  0             356884.2421   0.0224  0.050   0.0225 0.63  
  98: 52 10 42  0   51 10 41  0             356886.7454  -0.0071  0.050  -0.0072 0.63  
  99: 52 11 42  0   51 11 41  0             356886.7454  -0.0071  0.050  -0.0072 0.37  
 100: 51 11 40  0   50 11 39  0             356890.9621  -0.0192  0.050  -0.0193 0.38  
 101: 51 12 40  0   50 12 39  0             356890.9621  -0.0192  0.050  -0.0193 0.62  
 102: 50 12 38  0   49 12 37  0             356897.6373  -0.0107  0.050  -0.0107 0.62  
 103: 50 13 38  0   49 13 37  0             356897.6373  -0.0107  0.050  -0.0107 0.38  
 104: 49 13 36  0   48 13 35  0             356907.7697  -0.0046  0.050  -0.0047 0.37  
 105: 49 14 36  0   48 14 35  0             356907.7697  -0.0046  0.050  -0.0047 0.63  
 106: 48 14 34  0   47 14 33  0             356922.7777  -0.0202  0.050  -0.0203 0.62  
 107: 48 15 34  0   47 15 33  0             356922.7777  -0.0202  0.050  -0.0203 0.38  
 108: 47 15 32  0   46 15 31  0             356944.7779  -0.0100  0.050  -0.0100 0.38  
 109: 47 16 32  0   46 16 31  0             356944.7779  -0.0100  0.050  -0.0100 0.62  
 110: 46 16 30  0   45 16 29  0             356976.7807  -0.0164  0.050  -0.0164 0.62  
 111: 46 17 30  0   45 17 29  0             356976.7807  -0.0164  0.050  -0.0164 0.38  
 112: 45 17 28  0   44 17 27  0             357023.4447  -0.0146  0.050  -0.0146 0.38  
 113: 45 18 28  0   44 18 27  0             357023.4447  -0.0146  0.050  -0.0146 0.62  
 114: 38 34  4  0   37 34  3  0             357050.1931  -0.0324  0.050  -0.0301 0.50  
 115: 38 34  5  0   37 34  4  0             357050.1931  -0.0277  0.050  -0.0301 0.50  
 116: 44 18 26  0   43 18 25  0             357092.0216  -0.0174  0.050  -0.0174 0.62  
 117: 44 19 26  0   43 19 25  0             357092.0216  -0.0174  0.050  -0.0174 0.38  
 118: 37 24 13  0   36 24 12  0             357120.3560  -0.0773  0.050               
 119: 43 19 24  0   42 19 23  0             357194.3574  -0.0232  0.050  -0.0232 0.37  
 120: 43 20 24  0   42 20 23  0             357194.3574  -0.0232  0.050  -0.0232 0.63  
 121: 42 20 22  0   41 20 21  0             357350.7538  -0.0039  0.050  -0.0039 0.63  
 122: 42 21 22  0   41 21 21  0             357350.7538  -0.0039  0.050  -0.0039 0.37  
 123: 29 22  7  0   28 20  8  0             357379.7469  -0.0613  0.050               
 124: 41 21 20  0   40 21 19  0             357598.1566  -0.0002  0.050   0.0016 0.38  
 125: 41 22 20  0   40 22 19  0             357598.1566   0.0027  0.050   0.0016 0.62  
 126: 40 22 18  0   39 22 17  0             358010.4142  -0.0944  0.050   0.0214 0.63  
 127: 40 23 18  0   39 23 17  0             358010.4142   0.2144  0.050   0.0214 0.37  
 128: 26 16 11  0   25 14 12  0             358157.4274  -0.0573  0.050               
 129: 38 33  5  0   37 33  4  0             358687.7795  -0.0589  0.050  -0.0067 0.50  
 130: 38 33  6  0   37 33  5  0             358687.7795   0.0456  0.050  -0.0067 0.50  
 131: 39 24 16  0   38 24 15  0             358746.3880  -0.0014  0.050               
 132: 39 23 16  0   38 23 15  0             358767.2823  -0.0072  0.050               
 133: 37 26 12  0   36 26 11  0             359284.6486   0.0306  0.050               
 134: 37 28 10  0   36 28  9  0             359294.0517  -0.0230  0.050               
 135: 38 25 14  0   37 25 13  0             359961.2925  -0.0213  0.050               
 136: 25 12 13  0   24 10 14  0             360385.6310   0.0102  0.050  -0.0070 0.63  
 137: 25 13 13  0   24 11 14  0             360385.6310  -0.0356  0.050  -0.0070 0.37  
 138: 38 32  7  0   37 32  6  0             360581.0796   0.0351  0.050               
 139: 38 32  6  0   37 32  5  0             360582.8134  -0.0230  0.050               
 140: 27 17 10  0   26 15 11  0             360789.9978   0.0135  0.050               
 141: 37 27 11  0   36 27 10  0             360854.7249  -0.0223  0.050               
 142: 37 28  9  0   36 28  8  0             361958.2607   0.0002  0.050               
 143: 39 38  1  0   38 38  0  0             362435.6584   0.0639  0.050   0.0640 0.50  
 144: 39 38  2  0   38 38  1  0             362435.6584   0.0639  0.050   0.0640 0.50  
 145: 63  0 63  0   62  0 62  0             362584.3185  -0.0100  0.050  -0.0100 0.62  
 146: 63  1 63  0   62  1 62  0             362584.3185  -0.0100  0.050  -0.0100 0.38  
 147: 62  1 61  0   61  1 60  0             362586.1154   0.0115  0.050   0.0116 0.37  
 148: 62  2 61  0   61  2 60  0             362586.1154   0.0115  0.050   0.0116 0.63  
 149: 56  7 49  0   55  7 48  0             362588.3140  -0.1138  0.050   0.0576 0.07  
 150: 56  8 49  0   55  8 48  0             362588.3140  -0.1138  0.050   0.0576 0.12  
 151: 57  6 51  0   56  6 50  0             362588.3140  -0.0063  0.050   0.0576 0.12  
 152: 57  7 51  0   56  7 50  0             362588.3140  -0.0063  0.050   0.0576 0.07  
 153: 58  5 53  0   57  5 52  0             362588.3140  -0.0175  0.050   0.0576 0.07  
 154: 58  6 53  0   57  6 52  0             362588.3140  -0.0175  0.050   0.0576 0.12  
 155: 59  4 55  0   58  4 54  0             362588.3140   0.0481  0.050   0.0576 0.13  
 156: 59  5 55  0   58  5 54  0             362588.3140   0.0481  0.050   0.0576 0.08  
 157: 60  3 57  0   59  3 56  0             362588.3140   0.3530  0.050   0.0576 0.08  
 158: 60  4 57  0   59  4 56  0             362588.3140   0.3530  0.050   0.0576 0.13  
 159: 54  9 45  0   53  9 44  0             362590.1255   0.0994  0.050   0.0994 0.37  
 160: 54 10 45  0   53 10 44  0             362590.1255   0.0994  0.050   0.0994 0.63  
 161: 53 10 43  0   52 10 42  0             362592.2231   0.0129  0.050   0.0130 0.62  
 162: 53 11 43  0   52 11 42  0             362592.2231   0.0129  0.050   0.0130 0.38  
 163: 52 11 41  0   51 11 40  0             362595.9797   0.0213  0.050   0.0214 0.37  
 164: 52 12 41  0   51 12 40  0             362595.9797   0.0213  0.050   0.0214 0.63  
 165: 51 12 39  0   50 12 38  0             362601.9494  -0.0039  0.050  -0.0040 0.63  
 166: 51 13 39  0   50 13 38  0             362601.9494  -0.0039  0.050  -0.0040 0.37  
 167: 50 13 37  0   49 13 36  0             362611.1146  -0.0123  0.050  -0.0123 0.38  
 168: 50 14 37  0   49 14 36  0             362611.1146  -0.0123  0.050  -0.0123 0.62  
 169: 49 14 35  0   48 14 34  0             362624.7817   0.0059  0.050   0.0060 0.63  
 170: 49 15 35  0   48 15 34  0             362624.7817   0.0059  0.050   0.0060 0.37  
 171: 48 15 33  0   47 15 32  0             362644.7529   0.0069  0.050   0.0070 0.38  
 172: 48 16 33  0   47 16 32  0             362644.7529   0.0069  0.050   0.0070 0.62  
 173: 47 17 31  0   46 17 30  0             362673.7397   0.0120  0.050               
 174: 46 17 29  0   45 17 28  0             362715.7451  -0.0019  0.050  -0.0020 0.38  
 175: 46 18 29  0   45 18 28  0             362715.7451  -0.0019  0.050  -0.0020 0.62  
 176: 45 18 27  0   44 18 26  0             362777.0372   0.0232  0.050   0.0232 0.62  
 177: 45 19 27  0   44 19 26  0             362777.0372   0.0232  0.050   0.0232 0.38  
 178: 38 31  8  0   37 31  7  0             362814.2871  -0.0314  0.050               
 179: 38 31  7  0   37 31  6  0             362837.7070  -0.0764  0.050               
 180: 36 26 10  0   35 26  9  0             362840.1335   0.0074  0.050               
 181: 43 20 23  0   42 20 22  0             363003.6614  -0.0079  0.050  -0.0080 0.62  
 182: 43 21 23  0   42 21 22  0             363003.6614  -0.0079  0.050  -0.0080 0.38  
 183: 42 21 21  0   41 21 20  0             363214.9768  -0.0022  0.050  -0.0020 0.38  
 184: 42 22 21  0   41 22 20  0             363214.9768  -0.0018  0.050  -0.0020 0.62  
 185: 41 22 19  0   40 22 18  0             363557.3925  -0.0022  0.050   0.0166 0.62  
 186: 41 23 19  0   40 23 18  0             363557.3925   0.0478  0.050   0.0166 0.38  
 187: 39 37  2  0   38 37  1  0             363580.4699  -0.0593  0.050  -0.0594 0.50  
 188: 39 37  3  0   38 37  2  0             363580.4699  -0.0593  0.050  -0.0594 0.50  
 189: 40 24 17  0   39 24 16  0             364148.6190  -0.0137  0.050               
 190: 40 23 17  0   39 23 16  0             364152.6537  -0.0159  0.050               
 191: 36 25 11  0   35 25 10  0             364501.3574   0.0267  0.050               
 192: 30 22  8  0   29 20  9  0             364516.3646  -0.0030  0.050               
 193: 39 36  3  0   38 36  2  0             364851.3136  -0.0170  0.050  -0.0170 0.50  
 194: 39 36  4  0   38 36  3  0             364851.3136  -0.0169  0.050  -0.0170 0.50  
 195: 26 14 12  0   25 12 13  0             364912.9842   0.0008  0.050               
 196: 26 15 12  0   25 13 13  0             364915.5011   0.0771  0.050               
 197: 39 25 15  0   38 25 14  0             365211.4233   0.0262  0.050               
 198: 28 22  7  0   27 20  8  0             365339.2625  -0.0015  0.050               
 199: 39 24 15  0   38 24 14  0             365406.7665   0.0111  0.050               
 200: 28 20  9  0   27 18 10  0             365413.3054  -0.0157  0.050               
 201: 38 30  9  0   37 30  8  0             365473.6245  -0.0199  0.050               
 202: 38 30  8  0   37 30  7  0             365706.5186   0.0140  0.050               
 203: 29 20  9  0   28 18 10  0             365832.0057  -0.0405  0.050               
 204: 38 26 13  0   37 26 12  0             366060.6874   0.0114  0.050               
 205: 39 35  4  0   38 35  3  0             366274.2347   0.0041  0.050   0.0052 0.50  
 206: 39 35  5  0   38 35  4  0             366274.2347   0.0062  0.050   0.0052 0.50  
 207: 25 11 14  0   24  9 15  0             366588.3744  -0.0141  0.050  -0.0153 0.38  
 208: 25 12 14  0   24 10 15  0             366588.3744  -0.0159  0.050  -0.0153 0.62  
 209: 83 19 64  0   83 19 65  0             366722.5814   0.0362  0.050   0.0363 0.38  
 210: 83 20 64  0   83 18 65  0             366722.5814   0.0362  0.050   0.0363 0.62  
 211: 80 16 64  0   80 16 65  0             367059.6263  -0.0963  0.050  -0.0963 0.63  
 212: 80 17 64  0   80 15 65  0             367059.6263  -0.0963  0.050  -0.0963 0.37  
 213: 79 15 64  0   79 15 65  0             367166.1061   0.0418  0.050   0.0418 0.38  
 214: 79 16 64  0   79 14 65  0             367166.1061   0.0418  0.050   0.0418 0.62  
 215: 75 11 64  0   75 11 65  0             367562.8088  -0.0529  0.050  -0.0529 0.38  
 216: 75 12 64  0   75 10 65  0             367562.8088  -0.0529  0.050  -0.0529 0.62  
 217: 74 10 64  0   74 10 65  0             367655.2659   0.0427  0.050   0.0428 0.63  
 218: 74 11 64  0   74  9 65  0             367655.2659   0.0427  0.050   0.0428 0.37  
 219: 73  9 64  0   73  9 65  0             367744.9569  -0.0109  0.050  -0.0109 0.38  
 220: 73 10 64  0   73  8 65  0             367744.9569  -0.0109  0.050  -0.0109 0.62  
 221: 72  8 64  0   72  8 65  0             367832.1961   0.0432  0.050   0.0432 0.62  
 222: 72  9 64  0   72  7 65  0             367832.1961   0.0432  0.050   0.0432 0.38  
 223: 39 34  5  0   38 34  4  0             367885.4182  -0.0276  0.050  -0.0028 0.50  
 224: 39 34  6  0   38 34  5  0             367885.4182   0.0221  0.050  -0.0028 0.50  
 225: 71  7 64  0   71  7 65  0             367916.8535   0.0183  0.050   0.0184 0.38  
 226: 71  8 64  0   71  6 65  0             367916.8535   0.0183  0.050   0.0184 0.62  
 227: 69  5 64  0   69  5 65  0             368078.8667  -0.0453  0.050  -0.0454 0.38  
 228: 69  6 64  0   69  4 65  0             368078.8667  -0.0453  0.050  -0.0454 0.62  
 229: 68  4 64  0   68  4 65  0             368156.3374  -0.0778  0.050  -0.0778 0.63  
 230: 68  5 64  0   68  3 65  0             368156.3374  -0.0778  0.050  -0.0778 0.37  
 231: 67  3 64  0   67  3 65  0             368231.6555   0.0233  0.050   0.0233 0.38  
 232: 67  4 64  0   67  2 65  0             368231.6555   0.0233  0.050   0.0233 0.62  
 233: 64  0 64  0   63  0 63  0             368290.8871   0.0106  0.050   0.0106 0.63  
 234: 64  1 64  0   63  1 63  0             368290.8871   0.0106  0.050   0.0106 0.37  
 235: 63  1 62  0   62  1 61  0             368292.6224  -0.0199  0.050  -0.0200 0.37  
 236: 63  2 62  0   62  2 61  0             368292.6224  -0.0199  0.050  -0.0200 0.63  
 237: 56  8 48  0   55  8 47  0             368294.6282  -0.1882  0.050   0.0115 0.10  
 238: 56  9 48  0   55  9 47  0             368294.6282  -0.1882  0.050   0.0115 0.06  
 239: 57  7 50  0   56  7 49  0             368294.6282   0.0960  0.050   0.0115 0.06  
 240: 57  8 50  0   56  8 49  0             368294.6282   0.0960  0.050   0.0115 0.10  
 241: 58  6 52  0   57  6 51  0             368294.6282   0.0658  0.050   0.0115 0.10  
 242: 58  7 52  0   57  7 51  0             368294.6282   0.0658  0.050   0.0115 0.06  
 243: 59  5 54  0   58  5 53  0             368294.6282  -0.0488  0.050   0.0115 0.06  
 244: 59  6 54  0   58  6 53  0             368294.6282  -0.0488  0.050   0.0115 0.11  
 245: 60  4 56  0   59  4 55  0             368294.6282  -0.0599  0.050   0.0115 0.11  
 246: 60  5 56  0   59  5 55  0             368294.6282  -0.0599  0.050   0.0115 0.06  
 247: 61  3 58  0   60  3 57  0             368294.6282   0.1894  0.050   0.0115 0.07  
 248: 61  4 58  0   60  4 57  0             368294.6282   0.1894  0.050   0.0115 0.11  
 249: 54 10 44  0   53 10 43  0             368297.5722   0.0160  0.050   0.0161 0.62  
 250: 54 11 44  0   53 11 43  0             368297.5722   0.0160  0.050   0.0161 0.38  
 251: 53 12 42  0   52 12 41  0             368300.8523  -0.0009  0.050               
 252: 52 12 40  0   51 12 39  0             368306.2208  -0.0035  0.050  -0.0036 0.63  
 253: 52 13 40  0   51 13 39  0             368306.2208  -0.0035  0.050  -0.0036 0.37  
 254: 51 13 38  0   50 13 37  0             368314.5373   0.0160  0.050   0.0160 0.38  
 255: 51 14 38  0   50 14 37  0             368314.5373   0.0160  0.050   0.0160 0.62  
 256: 50 14 36  0   49 14 35  0             368326.9090  -0.0097  0.050  -0.0098 0.62  
 257: 50 15 36  0   49 15 35  0             368326.9090  -0.0097  0.050  -0.0098 0.38  
 258: 49 15 34  0   48 15 33  0             368345.0695  -0.0017  0.050  -0.0017 0.38  
 259: 49 16 34  0   48 16 33  0             368345.0695  -0.0017  0.050  -0.0017 0.62  
 260: 48 16 32  0   47 16 31  0             368371.3409  -0.0205  0.050  -0.0205 0.62  
 261: 48 17 32  0   47 17 31  0             368371.3409  -0.0205  0.050  -0.0205 0.38  
 262: 47 17 30  0   46 17 29  0             368409.3179   0.0096  0.050   0.0096 0.38  
 263: 47 18 30  0   46 18 29  0             368409.3179   0.0096  0.050   0.0096 0.62  
 264: 38 29 10  0   37 29  9  0             368410.7600   0.0263  0.050               
 265: 46 18 28  0   45 18 27  0             368464.2683   0.0099  0.050   0.0100 0.62  
 266: 46 19 28  0   45 19 27  0             368464.2683   0.0099  0.050   0.0100 0.38  
 267: 45 19 26  0   44 19 25  0             368544.5775  -0.0308  0.050  -0.0308 0.37  
 268: 45 20 26  0   44 20 25  0             368544.5775  -0.0308  0.050  -0.0308 0.63  
 269: 37 25 12  0   36 25 11  0             368601.7487   0.0031  0.050               
 270: 44 20 24  0   43 20 23  0             368664.0878   0.0022  0.050   0.0022 0.63  
 271: 44 21 24  0   43 21 23  0             368664.0878   0.0022  0.050   0.0022 0.37  
 272: 27 16 11  0   26 14 12  0             368739.6826   0.0255  0.050               
 273: 27 17 11  0   26 15 12  0             368817.2497   0.0158  0.050               
 274: 43 21 22  0   42 21 21  0             368846.2936   0.0016  0.050   0.0017 0.38  
 275: 43 22 22  0   42 22 21  0             368846.2936   0.0017  0.050   0.0017 0.62  
 276: 42 22 20  0   41 22 19  0             369134.5941  -0.0179  0.050  -0.0150 0.63  
 277: 42 23 20  0   41 23 19  0             369134.5941  -0.0102  0.050  -0.0150 0.37  
 278: 41 24 18  0   40 24 17  0             369616.3727  -0.0125  0.050               
 279: 41 23 18  0   40 23 17  0             369617.1000  -0.0104  0.050               
 280: 39 33  6  0   38 33  5  0             369737.4338  -0.4522  0.050  -0.0068 0.50  
 281: 39 33  7  0   38 33  6  0             369737.4338   0.4386  0.050  -0.0068 0.50  
 282: 38 27 12  0   37 27 11  0             370068.9515  -0.0022  0.050               
 283: 38 29  9  0   37 29  8  0             370082.1840  -0.0293  0.050               
 284: 38 25 13  0   37 25 12  0             370279.0790   0.0264  0.050               
 285: 40 25 16  0   39 25 15  0             370478.1600   0.0188  0.050               
 286: 40 24 16  0   39 24 15  0             370521.5865   0.0164  0.050               
 287: 38 28 11  0   37 28 10  0             370587.3991  -0.0137  0.050               
 288: 37 27 10  0   36 27  9  0             370588.2976   0.0191  0.050               
 289: 28 18 10  0   27 16 11  0             370595.3104  -0.0044  0.050               
 290: 39 26 14  0   38 26 13  0             371761.6032   0.0120  0.050               
 291: 39 32  8  0   38 32  7  0             371906.0891   0.0374  0.050               
 292: 39 32  7  0   38 32  6  0             371918.2642  -0.0549  0.050               
 293: 25 10 15  0   24  8 16  0             372680.9024  -0.0198  0.050  -0.0199 0.63  
 294: 25 11 15  0   24  9 16  0             372680.9024  -0.0199  0.050  -0.0199 0.37  
 295: 39 25 14  0   38 25 13  0             373145.8561   0.0288  0.050               
 296: 76 11 65  0   76 11 66  0             373261.2999   0.0182  0.050   0.0183 0.38  
 297: 76 12 65  0   76 10 66  0             373261.2999   0.0182  0.050   0.0183 0.62  
 298: 30 21  9  0   29 19 10  0             373420.1376   0.0008  0.050               
 299: 74  9 65  0   74  9 66  0             373445.0150  -0.0277  0.050  -0.0277 0.38  
 300: 74 10 65  0   74  8 66  0             373445.0150  -0.0277  0.050  -0.0277 0.62  
 301: 73  8 65  0   73  8 66  0             373533.0323  -0.0707  0.050  -0.0707 0.62  
 302: 73  9 65  0   73  7 66  0             373533.0323  -0.0707  0.050  -0.0707 0.38  
 303: 72  7 65  0   72  7 66  0             373618.6531  -0.0366  0.050  -0.0367 0.38  
 304: 72  8 65  0   72  6 66  0             373618.6531  -0.0366  0.050  -0.0367 0.62  
 305: 71  6 65  0   71  6 66  0             373701.8393  -0.0172  0.050  -0.0172 0.63  
 306: 71  7 65  0   71  5 66  0             373701.8393  -0.0172  0.050  -0.0172 0.37  
 307: 65  0 65  0   64  0 64  0             373997.2667   0.0024  0.050   0.0025 0.62  
 308: 65  1 65  0   64  1 64  0             373997.2667   0.0024  0.050   0.0025 0.38  
 309: 64  1 63  0   63  1 62  0             373998.9626  -0.0580  0.050  -0.0581 0.38  
 310: 64  2 63  0   63  2 62  0             373998.9626  -0.0580  0.050  -0.0581 0.62  
 311: 56  9 47  0   55  9 46  0             374000.7495  -0.4942  0.050   0.0451 0.04  
 312: 56 10 47  0   55 10 46  0             374000.7495  -0.4942  0.050   0.0451 0.07  
 313: 57  8 49  0   56  8 48  0             374000.7495   0.1571  0.050   0.0451 0.07  
 314: 57  9 49  0   56  9 48  0             374000.7495   0.1571  0.050   0.0451 0.04  
 315: 58  7 51  0   57  7 50  0             374000.7495   0.2645  0.050   0.0451 0.05  
 316: 58  8 51  0   57  8 50  0             374000.7495   0.2645  0.050   0.0451 0.08  
 317: 59  6 53  0   58  6 52  0             374000.7495   0.1004  0.050   0.0451 0.08  
 318: 59  7 53  0   58  7 52  0             374000.7495   0.1004  0.050   0.0451 0.05  
 319: 60  5 55  0   59  5 54  0             374000.7495  -0.1153  0.050   0.0451 0.05  
 320: 60  6 55  0   59  6 54  0             374000.7495  -0.1153  0.050   0.0451 0.08  
 321: 61  4 57  0   60  4 56  0             374000.7495  -0.2019  0.050   0.0451 0.08  
 322: 61  5 57  0   60  5 56  0             374000.7495  -0.2019  0.050   0.0451 0.05  
 323: 62  3 59  0   61  3 58  0             374000.7495  -0.0074  0.050   0.0451 0.05  
 324: 62  4 59  0   61  4 58  0             374000.7495  -0.0074  0.050   0.0451 0.08  
 325: 63  2 61  0   62  2 60  0             374000.7495   0.5982  0.050   0.0451 0.08  
 326: 63  3 61  0   62  3 60  0             374000.7495   0.5982  0.050   0.0451 0.05  
 327: 55 10 45  0   54 10 44  0             374002.8580   0.0742  0.050   0.0743 0.62  
 328: 55 11 45  0   54 11 44  0             374002.8580   0.0742  0.050   0.0743 0.38  
 329: 54 11 43  0   53 11 42  0             374005.6628   0.0063  0.050   0.0064 0.37  
 330: 54 12 43  0   53 12 42  0             374005.6628   0.0063  0.050   0.0064 0.63  
 331: 53 12 41  0   52 12 40  0             374010.4548   0.0093  0.050   0.0093 0.62  
 332: 53 13 41  0   52 13 40  0             374010.4548   0.0093  0.050   0.0093 0.38  
 333: 52 13 39  0   51 13 38  0             374017.9654   0.0323  0.050   0.0323 0.38  
 334: 52 14 39  0   51 14 38  0             374017.9654   0.0323  0.050   0.0323 0.62  
 335: 51 14 37  0   50 14 36  0             374029.1895   0.0027  0.050   0.0027 0.62  
 336: 51 15 37  0   50 15 36  0             374029.1895   0.0027  0.050   0.0027 0.38  
 337: 50 15 35  0   49 15 34  0             374045.6854  -0.0102  0.050  -0.0102 0.38  
 338: 50 16 35  0   49 16 34  0             374045.6854  -0.0102  0.050  -0.0102 0.62  
 339: 49 16 33  0   48 16 32  0             374069.6034   0.0230  0.050   0.0231 0.63  
 340: 49 17 33  0   48 17 32  0             374069.6034   0.0230  0.050   0.0231 0.37  
 341: 40 37  3  0   39 37  2  0             374092.0056   0.0077  0.050   0.0078 0.50  
 342: 40 37  4  0   39 37  3  0             374092.0056   0.0077  0.050   0.0078 0.50  
 343: 48 17 31  0   47 17 30  0             374103.9501   0.0162  0.050   0.0163 0.38  
 344: 48 18 31  0   47 18 30  0             374103.9501   0.0162  0.050   0.0163 0.62  
 345: 47 18 29  0   46 18 28  0             374153.4166   0.0271  0.050   0.0271 0.62  
 346: 47 19 29  0   46 19 28  0             374153.4166   0.0271  0.050   0.0271 0.38  
 347: 46 19 27  0   45 19 26  0             374225.1136   0.0089  0.050   0.0089 0.37  
 348: 46 20 27  0   45 20 26  0             374225.1136   0.0089  0.050   0.0089 0.63  
 349: 45 20 25  0   44 20 24  0             374330.5469  -0.0034  0.050  -0.0035 0.63  
 350: 45 21 25  0   44 21 24  0             374330.5469  -0.0034  0.050  -0.0035 0.37  
 351: 39 31  9  0   38 31  8  0             374487.5428  -0.0296  0.050               
 352: 44 21 23  0   43 21 22  0             374488.9582  -0.0057  0.050  -0.0058 0.38  
 353: 44 22 23  0   43 22 22  0             374488.9582  -0.0057  0.050  -0.0058 0.62  
 354: 39 31  8  0   38 31  7  0             374617.1363   0.0733  0.050               
 355: 43 22 21  0   42 22 20  0             374734.5793   0.0151  0.050   0.0155 0.62  
 356: 43 23 21  0   42 23 20  0             374734.5793   0.0162  0.050   0.0155 0.38  
 357: 42 23 19  0   41 23 18  0             375133.3517  -0.0679  0.050   0.0086 0.37  
 358: 42 24 19  0   41 24 18  0             375133.3517   0.0543  0.050   0.0086 0.63  
 359: 29 22  8  0   28 20  9  0             375221.3126   0.0027  0.050               
 360: 40 36  4  0   39 36  3  0             375499.5861  -0.0155  0.050  -0.0151 0.50  
 361: 40 36  5  0   39 36  4  0             375499.5861  -0.0145  0.050  -0.0151 0.50  
 362: 37 26 11  0   36 26 10  0             375548.4982   0.0071  0.050               
 363: 41 25 17  0   40 25 16  0             375825.1064   0.0148  0.050               
 364: 41 24 17  0   40 24 16  0             375833.8301  -0.0641  0.050               
 365: 40 26 15  0   39 26 14  0             377033.5640   0.0017  0.050               
 366: 40 35  5  0   39 35  4  0             377086.4432  -0.0304  0.050  -0.0187 0.50  
 367: 40 35  6  0   39 35  5  0             377086.4432  -0.0068  0.050  -0.0187 0.50  
 368: 31 23  8  0   30 21  9  0             377355.8047   0.0655  0.050               
 369: 40 25 15  0   39 25 14  0             377405.4406   0.0073  0.050               
 370: 39 30 10  0   38 30  9  0             377448.0889  -0.0110  0.050               
 371: 39 27 13  0   38 27 12  0             377479.8351   0.0152  0.050               
 372: 26 12 14  0   25 10 15  0             377666.9313   0.0225  0.050   0.0204 0.63  
 373: 26 13 14  0   25 11 15  0             377666.9313   0.0167  0.050   0.0204 0.37  
 374: 87 21 66  0   87 21 67  0             377866.3047  -0.0332  0.050  -0.0332 0.37  
 375: 87 22 66  0   87 20 67  0             377866.3047  -0.0332  0.050  -0.0332 0.63  
 376: 38 28 10  0   37 28  9  0             377962.9842   0.0097  0.050               
 377: 84 18 66  0   84 18 67  0             378225.1194   0.0684  0.050   0.0685 0.62  
 378: 84 19 66  0   84 17 67  0             378225.1194   0.0684  0.050   0.0685 0.38  
 379: 39 30  9  0   38 30  8  0             378462.3970   0.0097  0.050               
 380: 81 15 66  0   81 15 67  0             378556.6440   0.0200  0.050   0.0200 0.38  
 381: 81 16 66  0   81 14 67  0             378556.6440   0.0200  0.050   0.0200 0.62  
 382: 80 14 66  0   80 14 67  0             378661.4749   0.0747  0.050   0.0748 0.63  
 383: 80 15 66  0   80 13 67  0             378661.4749   0.0747  0.050   0.0748 0.37  
 384: 25  9 16  0   24  7 17  0             378695.3115   0.0031  0.050   0.0032 0.38  
 385: 25 10 16  0   24  8 17  0             378695.3115   0.0031  0.050   0.0032 0.62  
 386: 79 13 66  0   79 13 67  0             378763.4766   0.0764  0.050   0.0764 0.37  
 387: 79 14 66  0   79 12 67  0             378763.4766   0.0764  0.050   0.0764 0.63  
 388: 78 12 66  0   78 12 67  0             378862.6917   0.0104  0.050   0.0104 0.62  
 389: 78 13 66  0   78 11 67  0             378862.6917   0.0104  0.050   0.0104 0.38  
 390: 40 34  6  0   39 34  5  0             378900.1529  -0.2090  0.050   0.0105 0.50  
 391: 40 34  7  0   39 34  6  0             378900.1529   0.2301  0.050   0.0105 0.50  
 392: 77 11 66  0   77 11 67  0             378959.2772  -0.0227  0.050  -0.0228 0.37  
 393: 77 12 66  0   77 10 67  0             378959.2772  -0.0227  0.050  -0.0228 0.63  
 394: 75  9 66  0   75  9 67  0             379144.7306  -0.0405  0.050  -0.0405 0.38  
 395: 75 10 66  0   75  8 67  0             379144.7306  -0.0405  0.050  -0.0405 0.62  
 396: 28 17 11  0   27 15 12  0             379225.1886   0.0188  0.050               
 397: 74  8 66  0   74  8 67  0             379233.7198  -0.0120  0.050  -0.0121 0.63  
 398: 74  9 66  0   74  7 67  0             379233.7198  -0.0120  0.050  -0.0121 0.37  
 399: 28 18 11  0   27 16 12  0             379390.6589   0.0068  0.050               
 400: 72  6 66  0   72  6 67  0             379404.3844   0.0160  0.050   0.0161 0.62  
 401: 72  7 66  0   72  5 67  0             379404.3844   0.0160  0.050   0.0161 0.38  
 402: 71  5 66  0   71  5 67  0             379486.1281  -0.0191  0.050  -0.0192 0.37  
 403: 71  6 66  0   71  4 67  0             379486.1281  -0.0191  0.050  -0.0192 0.63  
 404: 70  4 66  0   70  4 67  0             379565.7144   0.0803  0.050   0.0803 0.63  
 405: 70  5 66  0   70  3 67  0             379565.7144   0.0803  0.050   0.0803 0.37  
 406: 29 23  7  0   28 21  8  0             379626.5351   0.0347  0.050               
 407: 69  3 66  0   69  3 67  0             379642.8798   0.0014  0.050   0.0015 0.37  
 408: 69  4 66  0   69  2 67  0             379642.8798   0.0014  0.050   0.0015 0.63  
 409: 66  0 66  0   65  0 65  0             379703.5003   0.0109  0.050   0.0109 0.62  
 410: 66  1 66  0   65  1 65  0             379703.5003   0.0109  0.050   0.0109 0.38  
 411: 55 11 44  0   54 11 43  0             379710.3759   0.0173  0.050   0.0173 0.38  
 412: 55 12 44  0   54 12 43  0             379710.3759   0.0173  0.050   0.0173 0.62  
 413: 54 12 42  0   53 12 41  0             379714.6366   0.0333  0.050   0.0333 0.63  
 414: 54 13 42  0   53 13 41  0             379714.6366   0.0333  0.050   0.0333 0.37  
 415: 53 13 40  0   52 13 39  0             379721.3726   0.0320  0.050   0.0320 0.37  
 416: 53 14 40  0   52 14 39  0             379721.3726   0.0320  0.050   0.0320 0.63  
 417: 52 14 38  0   51 14 37  0             379731.5742   0.0294  0.050   0.0294 0.62  
 418: 52 15 38  0   51 15 37  0             379731.5742   0.0294  0.050   0.0294 0.38  
 419: 51 15 36  0   50 15 35  0             379746.5557  -0.0054  0.050  -0.0054 0.37  
 420: 51 16 36  0   50 16 35  0             379746.5557  -0.0054  0.050  -0.0054 0.63  
 421: 50 16 34  0   49 16 33  0             379768.3125   0.0271  0.050   0.0271 0.63  
 422: 50 17 34  0   49 17 33  0             379768.3125   0.0271  0.050   0.0271 0.37  
 423: 49 17 32  0   48 17 31  0             379799.4649   0.0144  0.050   0.0144 0.37  
 424: 49 18 32  0   48 18 31  0             379799.4649   0.0144  0.050   0.0144 0.63  
 425: 48 18 30  0   47 18 29  0             379844.1122   0.0159  0.050   0.0159 0.62  
 426: 48 19 30  0   47 19 29  0             379844.1122   0.0159  0.050   0.0159 0.38  
 427: 47 19 28  0   46 19 27  0             379908.3672  -0.0013  0.050  -0.0013 0.37  
 428: 47 20 28  0   46 20 27  0             379908.3672  -0.0013  0.050  -0.0013 0.63  
 429: 46 20 26  0   45 20 25  0             380001.8985  -0.0399  0.050  -0.0399 0.63  
 430: 46 21 26  0   45 21 25  0             380001.8985  -0.0399  0.050  -0.0399 0.37  
 431: 39 29 11  0   38 29 10  0             380070.4429  -0.0290  0.050               
 432: 45 21 24  0   44 21 23  0             380140.6787   0.0126  0.050   0.0126 0.38  
 433: 45 22 24  0   44 22 23  0             380140.6787   0.0126  0.050   0.0126 0.62  
 434: 44 22 22  0   43 22 21  0             380351.9706   0.0120  0.050   0.0121 0.62  
 435: 44 23 22  0   43 23 21  0             380351.9706   0.0122  0.050   0.0121 0.38  
 436: 39 28 12  0   38 28 11  0             380540.0292   0.0066  0.050               
 437: 43 23 20  0   42 23 19  0             380686.6410   0.0107  0.050   0.0229 0.38  
 438: 43 24 20  0   42 24 19  0             380686.6410   0.0302  0.050   0.0229 0.62  
 439: 41 40  1  0   40 40  0  0             380944.2932   0.0309  0.050   0.0310 0.50  
 440: 41 40  2  0   40 40  1  0             380944.2932   0.0309  0.050   0.0310 0.50  
 441: 40 33  8  0   39 33  7  0             381010.0068   0.0918  0.050               
 442: 40 33  7  0   39 33  6  0             381016.2574   0.0014  0.050               
 443: 42 25 18  0   41 25 17  0             381248.1193  -0.0180  0.050               
 444: 31 22  9  0   30 20 10  0             381371.4587  -0.0132  0.050               
 445: 38 26 12  0   37 26 11  0             381863.2547   0.0483  0.050               
 446: 41 39  2  0   40 39  1  0             382079.8072   0.0185  0.050   0.0185 0.50  
 447: 41 39  3  0   40 39  2  0             382079.8072   0.0185  0.050   0.0185 0.50  
 448: 27 14 13  0   26 12 14  0             382337.2130   0.4073  0.050   0.0711 0.18  
 449: 27 15 13  0   26 13 14  0             382337.2130   0.0386  0.050   0.0711 0.11  
 450: 41 25 16  0   40 25 15  0             382337.2130  -0.0108  0.050   0.0711 0.71  
 451: 29 20 10  0   28 18 11  0             382447.0546   0.0183  0.050               
 452: 41 38  3  0   40 38  2  0             383332.8542   0.0437  0.050   0.0438 0.50  
 453: 41 38  4  0   40 38  3  0             383332.8542   0.0437  0.050   0.0438 0.50  
 454: 40 32  9  0   39 32  8  0             383511.4208   0.0291  0.050               
 455: 40 27 14  0   39 27 13  0             383518.8978   0.0214  0.050               
 456: 40 32  8  0   39 32  7  0             383582.2395  -0.0154  0.050               
 457: 39 26 13  0   38 26 12  0             383804.3115   0.0188  0.050               
 458: 26 11 15  0   25  9 16  0             383817.4310  -0.0472  0.050  -0.0474 0.38  
 459: 26 12 15  0   25 10 16  0             383817.4310  -0.0475  0.050  -0.0474 0.62  
 460: 84 17 67  0   84 17 68  0             384031.6541  -0.0053  0.050  -0.0053 0.37  
 461: 84 18 67  0   84 16 68  0             384031.6541  -0.0053  0.050  -0.0053 0.63  
 462: 82 15 67  0   82 15 68  0             384251.0894  -0.0216  0.050  -0.0217 0.37  
 463: 82 16 67  0   82 14 68  0             384251.0894  -0.0216  0.050  -0.0217 0.63  
 464: 79 12 67  0   79 12 68  0             384559.5192   0.0554  0.050   0.0554 0.62  
 465: 79 13 67  0   79 11 68  0             384559.5192   0.0554  0.050   0.0554 0.38  
 466: 25  8 17  0   24  6 18  0             384652.6683   0.0382  0.050   0.0383 0.63  
 467: 25  9 17  0   24  7 18  0             384652.6683   0.0382  0.050   0.0383 0.37  
 468: 78 11 67  0   78 11 68  0             384656.9433   0.0259  0.050   0.0260 0.38  
 469: 78 12 67  0   78 10 68  0             384656.9433   0.0259  0.050   0.0260 0.62  
 470: 41 37  4  0   40 37  3  0             384726.1183  -0.0009  0.050  -0.0008 0.50  
 471: 41 37  5  0   40 37  4  0             384726.1183  -0.0005  0.050  -0.0008 0.50  
 472: 77 10 67  0   77 10 68  0             384751.7636  -0.0322  0.050  -0.0323 0.62  
 473: 77 11 67  0   77  9 68  0             384751.7636  -0.0322  0.050  -0.0323 0.38  
 474: 76  9 67  0   76  9 68  0             384844.1513  -0.0008  0.050  -0.0008 0.37  
 475: 76 10 67  0   76  8 68  0             384844.1513  -0.0008  0.050  -0.0008 0.63  
 476: 75  8 67  0   75  8 68  0             384934.0606   0.0224  0.050   0.0225 0.62  
 477: 75  9 67  0   75  7 68  0             384934.0606   0.0224  0.050   0.0225 0.38  
 478: 74  7 67  0   74  7 68  0             385021.4784  -0.0268  0.050  -0.0268 0.38  
 479: 74  8 67  0   74  6 68  0             385021.4784  -0.0268  0.050  -0.0268 0.62  
 480: 73  6 67  0   73  6 68  0             385106.5986  -0.0051  0.050  -0.0051 0.62  
 481: 73  7 67  0   73  5 68  0             385106.5986  -0.0051  0.050  -0.0051 0.38  
 482: 24  5 19  0   23  3 20  0             385165.1844  -0.0711  0.050  -0.0712 0.38  
 483: 24  6 19  0   23  4 20  0             385165.1844  -0.0711  0.050  -0.0712 0.62  
 484: 39 29 10  0   38 29  9  0             385315.9133   0.0388  0.050               
 485: 70  3 67  0   70  3 68  0             385348.2324   0.0530  0.050   0.0530 0.37  
 486: 70  4 67  0   70  2 68  0             385348.2324   0.0530  0.050   0.0530 0.63  
 487: 67  0 67  0   66  0 66  0             385409.5545   0.0051  0.050   0.0052 0.63  
 488: 67  1 67  0   66  1 66  0             385409.5545   0.0051  0.050   0.0052 0.37  
 489: 58  9 49  0   57  9 48  0             385411.8918  -0.0114  0.050   0.0518 0.12  
 490: 58 10 49  0   57 10 48  0             385411.8918  -0.0114  0.050   0.0518 0.20  
 491: 59  8 51  0   58  8 50  0             385411.8918   0.1981  0.050   0.0518 0.21  
 492: 59  9 51  0   58  9 50  0             385411.8918   0.1981  0.050   0.0518 0.13  
 493: 60  7 53  0   59  7 52  0             385411.8918  -0.0311  0.050   0.0518 0.13  
 494: 60  8 53  0   59  8 52  0             385411.8918  -0.0311  0.050   0.0518 0.21  
 495: 57 10 47  0   56 10 46  0             385412.8724   0.0133  0.050  -0.0066 0.14  
 496: 57 11 47  0   56 11 46  0             385412.8724   0.0133  0.050  -0.0066 0.09  
 497: 62  5 57  0   61  5 56  0             385412.8724   0.1158  0.050  -0.0066 0.09  
 498: 62  6 57  0   61  6 56  0             385412.8724   0.1158  0.050  -0.0066 0.16  
 499: 63  4 59  0   62  4 58  0             385412.8724  -0.1184  0.050  -0.0066 0.16  
 500: 63  5 59  0   62  5 58  0             385412.8724  -0.1184  0.050  -0.0066 0.10  
 501: 64  3 61  0   63  3 60  0             385412.8724  -0.0317  0.050  -0.0066 0.10  
 502: 64  4 61  0   63  4 60  0             385412.8724  -0.0317  0.050  -0.0066 0.16  
 503: 56 11 45  0   55 11 44  0             385414.9832   0.0316  0.050   0.0316 0.37  
 504: 56 12 45  0   55 12 44  0             385414.9832   0.0316  0.050   0.0316 0.63  
 505: 55 12 43  0   54 12 42  0             385418.6828  -0.0024  0.050  -0.0025 0.63  
 506: 55 13 43  0   54 13 42  0             385418.6828  -0.0024  0.050  -0.0025 0.37  
 507: 54 13 41  0   53 13 40  0             385424.7282   0.0034  0.050   0.0034 0.38  
 508: 54 14 41  0   53 14 40  0             385424.7282   0.0034  0.050   0.0034 0.62  
 509: 53 14 39  0   52 14 38  0             385433.9663   0.0040  0.050   0.0040 0.62  
 510: 53 15 39  0   52 15 38  0             385433.9663   0.0040  0.050   0.0040 0.38  
 511: 52 15 37  0   51 15 36  0             385447.6237   0.0062  0.050   0.0062 0.37  
 512: 52 16 37  0   51 16 36  0             385447.6237   0.0062  0.050   0.0062 0.63  
 513: 38 27 11  0   37 27 10  0             385454.3728  -0.0076  0.050               
 514: 51 16 35  0   50 16 34  0             385467.3897  -0.0028  0.050  -0.0028 0.62  
 515: 51 17 35  0   50 17 34  0             385467.3897  -0.0028  0.050  -0.0028 0.38  
 516: 50 17 33  0   49 17 32  0             385495.7048  -0.0090  0.050  -0.0091 0.37  
 517: 50 18 33  0   49 18 32  0             385495.7048  -0.0090  0.050  -0.0091 0.63  
 518: 49 18 31  0   48 18 30  0             385536.1289   0.0049  0.050   0.0049 0.62  
 519: 49 19 31  0   48 19 30  0             385536.1289   0.0049  0.050   0.0049 0.38  
 520: 48 19 29  0   47 19 28  0             385593.9321  -0.0031  0.050  -0.0032 0.38  
 521: 48 20 29  0   47 20 28  0             385593.9321  -0.0031  0.050  -0.0032 0.62  
 522: 47 20 27  0   46 20 26  0             385677.3517  -0.0168  0.050  -0.0169 0.62  
 523: 47 21 27  0   46 21 26  0             385677.3517  -0.0168  0.050  -0.0169 0.38  
 524: 46 21 25  0   45 21 24  0             385799.6246  -0.0088  0.050  -0.0088 0.37  
 525: 46 22 25  0   45 22 24  0             385799.6246  -0.0088  0.050  -0.0088 0.63  
 526: 40 26 14  0   39 26 13  0             385867.3799   0.0193  0.050               
 527: 45 22 23  0   44 22 22  0             385982.9789   0.0014  0.050   0.0014 0.63  
 528: 45 23 23  0   44 23 22  0             385982.9789   0.0014  0.050   0.0014 0.37  
 529: 44 23 21  0   43 23 20  0             386267.2630   0.0147  0.050   0.0165 0.38  
 530: 44 24 21  0   43 24 20  0             386267.2630   0.0176  0.050   0.0165 0.62  
 531: 41 36  6  0   40 36  5  0             386290.4428  -0.0045  0.050               
 532: 40 31 10  0   39 31  9  0             386441.0786  -0.0071  0.050               
 533: 28 16 12  0   27 14 13  0             386485.0852   0.0142  0.050               
 534: 28 17 12  0   27 15 13  0             386499.4224  -0.0409  0.050               
 535: 43 24 19  0   42 24 18  0             386730.2474  -0.1324  0.050  -0.0235 0.62  
 536: 43 25 19  0   42 25 18  0             386730.2474   0.1578  0.050  -0.0235 0.38  
 537: 40 31  9  0   39 31  8  0             387040.1804  -0.0115  0.050               
 538: 29 24  6  0   28 22  7  0             387364.6560  -0.0434  0.050               
 539: 42 25 17  0   41 25 16  0             387555.1670   0.0337  0.050               
 540: 30 22  9  0   29 20 10  0             388054.4324   0.0236  0.050               
 541: 41 35  6  0   40 35  5  0             388069.0678  -0.1189  0.050  -0.0115 0.50  
 542: 41 35  7  0   40 35  6  0             388069.0678   0.0958  0.050  -0.0115 0.50  
 543: 30 23  8  0   29 21  9  0             388453.1199   0.0069  0.050               
 544: 28 25  3  0   27 23  4  0             388519.7385   0.0742  0.050               
 545: 40 28 13  0   39 28 12  0             388676.8807   0.0103  0.050               
 546: 27 13 14  0   26 11 15  0             388705.4740   0.0332  0.050   0.0221 0.37  
 547: 27 14 14  0   26 12 15  0             388705.4740   0.0154  0.050   0.0221 0.63  
 548: 30 20 10  0   29 18 11  0             388753.2821  -0.0176  0.050               
 549: 41 27 15  0   40 27 14  0             388877.6892   0.0073  0.050               
 550: 41 26 15  0   40 26 14  0             389561.8757   0.0399  0.050               
 551: 26 10 16  0   25  8 17  0             389876.5677  -0.0026  0.050  -0.0027 0.62  
 552: 26 11 16  0   25  9 17  0             389876.5677  -0.0026  0.050  -0.0027 0.38  
 553: 29 19 11  0   28 17 12  0             389879.3998  -0.0229  0.050  -0.0230 0.50  
 554: 29 19 11  0   28 17 12  0             389879.3998  -0.0229  0.050  -0.0230 0.50  
 555: 30 24  6  0   29 22  7  0             389901.6442  -0.0751  0.050               
 556: 41 34  8  0   40 34  7  0             390124.9992   0.0739  0.050               
 557: 41 34  7  0   40 34  6  0             390128.1105  -0.0585  0.050               
 558: 81 13 68  0   81 13 69  0             390154.9677   0.0643  0.050   0.0643 0.38  
 559: 81 14 68  0   81 12 69  0             390154.9677   0.0643  0.050   0.0643 0.62  
 560: 32 23  9  0   31 21 10  0             390248.2117   0.0084  0.050               
 561: 80 12 68  0   80 12 69  0             390255.8395   0.0225  0.050   0.0225 0.62  
 562: 80 13 68  0   80 11 69  0             390255.8395   0.0225  0.050   0.0225 0.38  
 563: 77  9 68  0   77  9 69  0             390543.2020   0.0169  0.050   0.0170 0.37  
 564: 77 10 68  0   77  8 69  0             390543.2020   0.0169  0.050   0.0170 0.63  
 565: 25  7 18  0   24  5 19  0             390567.2185  -0.0780  0.050  -0.0780 0.37  
 566: 25  8 18  0   24  6 19  0             390567.2185  -0.0780  0.050  -0.0780 0.63  
 567: 75  7 68  0   75  7 69  0             390722.5255   0.0623  0.050   0.0624 0.37  
 568: 75  8 68  0   75  6 69  0             390722.5255   0.0623  0.050   0.0624 0.63  
 569: 74  6 68  0   74  6 69  0             390808.6358   0.0750  0.050   0.0751 0.63  
 570: 74  7 68  0   74  5 69  0             390808.6358   0.0750  0.050   0.0751 0.37  
 571: 73  5 68  0   73  5 69  0             390892.3909   0.0290  0.050   0.0290 0.38  
 572: 73  6 68  0   73  4 69  0             390892.3909   0.0290  0.050   0.0290 0.62  
 573: 72  4 68  0   72  4 69  0             390974.0001   0.0863  0.050   0.0864 0.62  
 574: 72  5 68  0   72  3 69  0             390974.0001   0.0863  0.050   0.0864 0.38  
 575: 71  3 68  0   71  3 69  0             391053.2269  -0.0358  0.050  -0.0359 0.38  
 576: 71  4 68  0   71  2 69  0             391053.2269  -0.0358  0.050  -0.0359 0.62  
 577: 68  0 68  0   67  0 67  0             391115.3996  -0.0422  0.050  -0.0422 0.62  
 578: 68  1 68  0   67  1 67  0             391115.3996  -0.0422  0.050  -0.0422 0.38  
 579: 59  9 50  0   58  9 49  0             391117.1499   0.1373  0.050  -0.0019 0.09  
 580: 59 10 50  0   58 10 49  0             391117.1499   0.1373  0.050  -0.0019 0.15  
 581: 60  8 52  0   59  8 51  0             391117.1499   0.1380  0.050  -0.0019 0.15  
 582: 60  9 52  0   59  9 51  0             391117.1499   0.1380  0.050  -0.0019 0.09  
 583: 61  7 54  0   60  7 53  0             391117.1499  -0.2521  0.050  -0.0019 0.09  
 584: 61  8 54  0   60  8 53  0             391117.1499  -0.2521  0.050  -0.0019 0.15  
 585: 67  1 66  0   66  1 65  0             391117.1499  -0.0204  0.050  -0.0019 0.11  
 586: 67  2 66  0   66  2 65  0             391117.1499  -0.0204  0.050  -0.0019 0.17  
 587: 63  5 58  0   62  5 57  0             391118.6137   0.1583  0.050   0.0712 0.09  
 588: 63  6 58  0   62  6 57  0             391118.6137   0.1583  0.050   0.0712 0.15  
 589: 64  4 60  0   63  4 59  0             391118.6137  -0.1481  0.050   0.0712 0.15  
 590: 64  5 60  0   63  5 59  0             391118.6137  -0.1481  0.050   0.0712 0.09  
 591: 65  3 62  0   64  3 61  0             391118.6137  -0.1146  0.050   0.0712 0.09  
 592: 65  4 62  0   64  4 61  0             391118.6137  -0.1146  0.050   0.0712 0.16  
 593: 66  2 64  0   65  2 63  0             391118.6137   0.3800  0.050   0.0712 0.16  
 594: 66  3 64  0   65  3 63  0             391118.6137   0.3800  0.050   0.0712 0.10  
 595: 56 12 44  0   55 12 43  0             391122.6656  -0.0147  0.050  -0.0147 0.62  
 596: 56 13 44  0   55 13 43  0             391122.6656  -0.0147  0.050  -0.0147 0.38  
 597: 55 13 42  0   54 13 41  0             391128.0429  -0.0260  0.050  -0.0260 0.37  
 598: 55 14 42  0   54 14 41  0             391128.0429  -0.0260  0.050  -0.0260 0.63  
 599: 70  2 68  0   70  2 69  0             391130.4943   0.0393  0.050   0.0394 0.63  
 600: 70  3 68  0   70  1 69  0             391130.4943   0.0393  0.050   0.0394 0.37  
 601: 54 14 40  0   53 14 39  0             391136.4073  -0.0052  0.050  -0.0053 0.62  
 602: 54 15 40  0   53 15 39  0             391136.4073  -0.0052  0.050  -0.0053 0.38  
 603: 53 15 38  0   52 15 37  0             391148.8261   0.0046  0.050   0.0046 0.38  
 604: 53 16 38  0   52 16 37  0             391148.8261   0.0046  0.050   0.0046 0.62  
 605: 52 16 36  0   51 16 35  0             391166.8260  -0.0040  0.050  -0.0040 0.62  
 606: 52 17 36  0   51 17 35  0             391166.8260  -0.0040  0.050  -0.0040 0.38  
 607: 51 17 34  0   50 17 33  0             391192.5968  -0.0057  0.050  -0.0057 0.38  
 608: 51 18 34  0   50 18 33  0             391192.5968  -0.0057  0.050  -0.0057 0.62  
 609: 50 18 32  0   49 18 31  0             391229.2659   0.0043  0.050   0.0044 0.62  
 610: 50 19 32  0   49 19 31  0             391229.2659   0.0043  0.050   0.0044 0.38  
 611: 49 19 30  0   48 19 29  0             391281.4547   0.0267  0.050   0.0267 0.37  
 612: 49 20 30  0   48 20 29  0             391281.4547   0.0267  0.050   0.0267 0.63  
 613: 42 40  2  0   41 40  1  0             391328.8335   0.0423  0.050   0.0424 0.50  
 614: 42 40  3  0   41 40  2  0             391328.8335   0.0423  0.050   0.0424 0.50  
 615: 48 20 28  0   47 20 27  0             391356.1496   0.0077  0.050   0.0077 0.62  
 616: 48 21 28  0   47 21 27  0             391356.1496   0.0077  0.050   0.0077 0.38  
 617: 47 21 26  0   46 21 25  0             391464.5352   0.0280  0.050   0.0280 0.38  
 618: 47 22 26  0   46 22 25  0             391464.5352   0.0280  0.050   0.0280 0.62  
 619: 46 22 24  0   45 22 23  0             391624.8023   0.0045  0.050   0.0045 0.62  
 620: 46 23 24  0   45 23 23  0             391624.8023   0.0045  0.050   0.0045 0.38  
 621: 45 23 22  0   44 23 21  0             391868.7785   0.0052  0.050   0.0055 0.37  
 622: 45 24 22  0   44 24 21  0             391868.7785   0.0056  0.050   0.0055 0.63  
 623: 32 24  8  0   31 22  9  0             391895.5929   0.0040  0.050               
 624: 44 24 20  0   43 24 19  0             392255.8788  -0.0162  0.050   0.0018 0.63  
 625: 44 25 20  0   43 25 19  0             392255.8788   0.0318  0.050   0.0018 0.37  
 626: 41 33  9  0   40 33  8  0             392548.6312   0.0485  0.050               
 627: 42 39  3  0   41 39  2  0             392573.6852   0.0112  0.050   0.0113 0.50  
 628: 42 39  4  0   41 39  3  0             392573.6852   0.0112  0.050   0.0113 0.50  
 629: 41 33  8  0   40 33  7  0             392586.7569  -0.0549  0.050               
 630: 40 30 10  0   39 30  9  0             392883.2950   0.0285  0.050               
 631: 43 26 18  0   42 26 17  0             392908.4354  -0.0119  0.050               
 632: 43 25 18  0   42 25 17  0             392912.0907  -0.0148  0.050               
 633: 30 21 10  0   29 19 11  0             392976.1420   0.0289  0.050               
 634: 28 15 13  0   27 13 14  0             393231.5844   0.0650  0.050               
 635: 28 16 13  0   27 14 14  0             393232.5265   0.0377  0.050               
 636: 42 38  4  0   41 38  3  0             393953.5652  -0.0238  0.050  -0.0238 0.50  
 637: 42 38  5  0   41 38  4  0             393953.5652  -0.0236  0.050  -0.0238 0.50  
 638: 42 27 16  0   41 27 15  0             394061.2273  -0.0040  0.050               
 639: 30 24  7  0   29 22  8  0             394216.9412  -0.0713  0.050               
 640: 42 26 16  0   41 26 15  0             394232.3329  -0.0158  0.050               
 641: 39 28 11  0   38 28 10  0             394262.1598  -0.0199  0.050               
 642: 39 27 12  0   38 27 11  0             394430.9439   0.0005  0.050               
 643: 41 28 14  0   40 28 13  0             395186.8106  -0.0476  0.050               
 644: 41 32 10  0   40 32  9  0             395415.0789  -0.0217  0.050               
 645: 42 37  5  0   41 37  4  0             395496.9653  -0.0367  0.050  -0.0341 0.50  
 646: 42 37  6  0   41 37  5  0             395496.9653  -0.0315  0.050  -0.0341 0.50  
 647: 41 32  9  0   40 32  8  0             395761.1169  -0.0122  0.050               
 648: 82 13 69  0   82 13 70  0             395849.9468  -0.0207  0.050  -0.0207 0.37  
 649: 82 14 69  0   82 12 70  0             395849.9468  -0.0207  0.050  -0.0207 0.63  
 650: 80 11 69  0   80 11 70  0             396050.9790   0.0292  0.050   0.0293 0.37  
 651: 80 12 69  0   80 10 70  0             396050.9790   0.0292  0.050   0.0293 0.63  
 652: 79 10 69  0   79 10 70  0             396147.6335  -0.0088  0.050  -0.0089 0.63  
 653: 79 11 69  0   79  9 70  0             396147.6335  -0.0088  0.050  -0.0089 0.37  
 654: 78  9 69  0   78  9 70  0             396241.8344  -0.0345  0.050  -0.0346 0.38  
 655: 78 10 69  0   78  8 70  0             396241.8344  -0.0345  0.050  -0.0346 0.62  
 656: 77  8 69  0   77  8 70  0             396333.6505  -0.0280  0.050  -0.0281 0.63  
 657: 77  9 69  0   77  7 70  0             396333.6505  -0.0280  0.050  -0.0281 0.37  
 658: 76  7 69  0   76  7 70  0             396423.1323   0.0132  0.050   0.0132 0.38  
 659: 76  8 69  0   76  6 70  0             396423.1323   0.0132  0.050   0.0132 0.62  
 660: 74  5 69  0   74  5 70  0             396595.1489   0.0674  0.050   0.0675 0.38  
 661: 74  6 69  0   74  4 70  0             396595.1489   0.0674  0.050   0.0675 0.62  
 662: 69  0 69  0   68  0 68  0             396821.1082  -0.0561  0.050  -0.0561 0.62  
 663: 69  1 69  0   68  1 68  0             396821.1082  -0.0561  0.050  -0.0561 0.38  
 664: 59 10 49  0   58 10 48  0             396822.1702  -0.2204  0.050  -0.0056 0.20  
 665: 59 11 49  0   58 11 48  0             396822.1702  -0.2204  0.050  -0.0056 0.12  
 666: 60  9 51  0   59  9 50  0             396822.1702   0.2006  0.050  -0.0056 0.12  
 667: 60 10 51  0   59 10 50  0             396822.1702   0.2006  0.050  -0.0056 0.21  
 668: 61  8 53  0   60  8 52  0             396822.1702  -0.0004  0.050  -0.0056 0.21  
 669: 61  9 53  0   60  9 52  0             396822.1702  -0.0004  0.050  -0.0056 0.13  
 670: 58 11 47  0   57 11 46  0             396824.1376   0.3575  0.050   0.0423 0.07  
 671: 58 12 47  0   57 12 46  0             396824.1376   0.3575  0.050   0.0423 0.11  
 672: 64  5 59  0   63  5 58  0             396824.1376   0.1517  0.050   0.0423 0.07  
 673: 64  6 59  0   63  6 58  0             396824.1376   0.1517  0.050   0.0423 0.12  
 674: 65  4 61  0   64  4 60  0             396824.1376  -0.2261  0.050   0.0423 0.13  
 675: 65  5 61  0   64  5 60  0             396824.1376  -0.2261  0.050   0.0423 0.08  
 676: 66  3 63  0   65  3 62  0             396824.1376  -0.2453  0.050   0.0423 0.08  
 677: 66  4 63  0   65  4 62  0             396824.1376  -0.2453  0.050   0.0423 0.13  
 678: 67  2 65  0   66  2 64  0             396824.1376   0.2128  0.050   0.0423 0.13  
 679: 67  3 65  0   66  3 64  0             396824.1376   0.2128  0.050   0.0423 0.08  
 680: 57 12 45  0   56 12 44  0             396826.5699  -0.0086  0.050  -0.0086 0.63  
 681: 57 13 45  0   56 13 44  0             396826.5699  -0.0086  0.050  -0.0086 0.37  
 682: 56 13 43  0   55 13 42  0             396831.3596   0.0019  0.050   0.0019 0.38  
 683: 56 14 43  0   55 14 42  0             396831.3596   0.0019  0.050   0.0019 0.62  
 684: 55 14 41  0   54 14 40  0             396838.8624  -0.0097  0.050  -0.0097 0.62  
 685: 55 15 41  0   54 15 40  0             396838.8624  -0.0097  0.050  -0.0097 0.38  
 686: 54 15 39  0   53 15 38  0             396850.1295  -0.0061  0.050  -0.0062 0.38  
 687: 54 16 39  0   53 16 38  0             396850.1295  -0.0061  0.050  -0.0062 0.62  
 688: 53 16 37  0   52 16 36  0             396866.5210  -0.0156  0.050  -0.0156 0.62  
 689: 53 17 37  0   52 17 36  0             396866.5210  -0.0156  0.050  -0.0156 0.38  
 690: 52 17 35  0   51 17 34  0             396889.9916  -0.0222  0.050  -0.0223 0.38  
 691: 52 18 35  0   51 18 34  0             396889.9916  -0.0222  0.050  -0.0223 0.62  
 692: 31 21 10  0   30 19 11  0             396917.4568  -0.0139  0.050               
 693: 51 18 33  0   50 18 32  0             396923.3354   0.0018  0.050   0.0019 0.63  
 694: 51 19 33  0   50 19 32  0             396923.3354   0.0018  0.050   0.0019 0.37  
 695: 50 19 31  0   49 19 30  0             396970.5209  -0.0173  0.050  -0.0173 0.38  
 696: 50 20 31  0   49 20 30  0             396970.5209  -0.0173  0.050  -0.0173 0.62  
 697: 49 20 29  0   48 20 28  0             397037.6881  -0.0101  0.050  -0.0102 0.63  
 698: 49 21 29  0   48 21 28  0             397037.6881  -0.0101  0.050  -0.0102 0.37  
 699: 48 21 27  0   47 21 26  0             397134.2337   0.0078  0.050   0.0079 0.37  
 700: 48 22 27  0   47 22 26  0             397134.2337   0.0078  0.050   0.0079 0.63  
 701: 29 17 12  0   28 15 13  0             397144.2206  -0.0410  0.050               
 702: 29 18 12  0   28 16 13  0             397176.9598  -0.0399  0.050               
 703: 42 36  6  0   41 36  5  0             397243.3395  -0.1484  0.050  -0.0964 0.50  
 704: 42 36  7  0   41 36  6  0             397243.3395  -0.0442  0.050  -0.0964 0.50  
 705: 47 22 25  0   46 22 24  0             397275.2854  -0.0051  0.050  -0.0052 0.62  
 706: 47 23 25  0   46 23 24  0             397275.2854  -0.0051  0.050  -0.0052 0.38  
 707: 46 23 23  0   45 23 22  0             397486.5691   0.0066  0.050   0.0067 0.38  
 708: 46 24 23  0   45 24 22  0             397486.5691   0.0067  0.050   0.0067 0.62  
 709: 40 27 13  0   39 27 12  0             397521.9967   0.0105  0.050               
 710: 45 24 21  0   44 24 20  0             397814.3750  -0.0048  0.050  -0.0020 0.62  
 711: 45 25 21  0   44 25 20  0             397814.3750   0.0027  0.050  -0.0020 0.38  
 712: 44 26 19  0   43 26 18  0             398350.1007   0.0111  0.050               
 713: 41 31 11  0   40 31 10  0             398485.7965   0.0547  0.050               
 714: 41 27 14  0   40 27 13  0             398980.0405   0.0216  0.050               
 715: 42 35  7  0   41 35  6  0             399251.5810  -0.0247  0.050               
 716: 43 27 17  0   42 27 16  0             399286.0683   0.0105  0.050               
 717: 43 26 17  0   42 26 16  0             399324.4360   0.0257  0.050               
 718: 41 29 13  0   40 29 12  0             399600.7730  -0.0193  0.050               
 719: 30 19 11  0   29 17 12  0             399630.8632  -0.0198  0.050               
 720: 28 14 14  0   27 12 15  0             399700.6159   0.0978  0.050   0.0783 0.62  
 721: 28 15 14  0   27 13 15  0             399700.6159   0.0458  0.050   0.0783 0.38  
 722: 30 20 11  0   29 18 12  0             400293.4882   0.0159  0.050               
 723: 41 30 12  0   40 30 11  0             400532.5045  -0.0227  0.050               
 724: 33 24  9  0   32 22 10  0             400550.7031  -0.0133  0.050               
 725: 43 41  2  0   42 41  1  0             400577.3278   0.0109  0.050   0.0110 0.50  
 726: 43 41  3  0   42 41  2  0             400577.3278   0.0109  0.050   0.0110 0.50  
 727: 42 28 15  0   41 28 14  0             400723.6573   0.0077  0.050               
 728: 41 31 10  0   40 31  9  0             400757.0536  -0.0035  0.050               
 729: 27 11 16  0   26  9 17  0             401030.5796   0.0000  0.050  -0.0001 0.37  
 730: 27 12 16  0   26 10 17  0             401030.5796   0.0000  0.050  -0.0001 0.63  
 731: 87 17 70  0   87 17 71  0             401107.5899   0.0348  0.050   0.0348 0.38  
 732: 87 18 70  0   87 16 71  0             401107.5899   0.0348  0.050   0.0348 0.62  
 733: 86 16 70  0   86 16 71  0             401220.8675   0.0003  0.050   0.0003 0.62  
 734: 86 17 70  0   86 15 71  0             401220.8675   0.0003  0.050   0.0003 0.38  
 735: 85 15 70  0   85 15 71  0             401331.4456   0.0053  0.050   0.0054 0.37  
 736: 85 16 70  0   85 14 71  0             401331.4456   0.0053  0.050   0.0054 0.63  
 737: 84 14 70  0   84 14 71  0             401439.2577  -0.0679  0.050  -0.0680 0.62  
 738: 84 15 70  0   84 13 71  0             401439.2577  -0.0679  0.050  -0.0680 0.38  
 739: 83 13 70  0   83 13 71  0             401544.5167  -0.0582  0.050  -0.0583 0.37  
 740: 83 14 70  0   83 12 71  0             401544.5167  -0.0582  0.050  -0.0583 0.63  
 741: 42 34  9  0   41 34  8  0             401600.2944   0.0193  0.050               
 742: 42 34  8  0   41 34  7  0             401620.5642  -0.0704  0.050               
 743: 82 12 70  0   82 12 71  0             401647.2675   0.0294  0.050   0.0294 0.62  
 744: 82 13 70  0   82 11 71  0             401647.2675   0.0294  0.050   0.0294 0.38  
 745: 81 11 70  0   81 11 71  0             401747.3084  -0.0564  0.050  -0.0564 0.37  
 746: 81 12 70  0   81 10 71  0             401747.3084  -0.0564  0.050  -0.0564 0.63  
 747: 43 40  3  0   42 40  2  0             401814.4949  -0.0076  0.050  -0.0076 0.50  
 748: 43 40  4  0   42 40  3  0             401814.4949  -0.0076  0.050  -0.0076 0.50  
 749: 80 10 70  0   80 10 71  0             401844.9626  -0.0411  0.050  -0.0412 0.62  
 750: 80 11 70  0   80  9 71  0             401844.9626  -0.0411  0.050  -0.0412 0.38  
 751: 42 27 15  0   41 27 14  0             401937.8227   0.0080  0.050               
 752: 78  8 70  0   78  8 71  0             402032.9730  -0.0370  0.050  -0.0370 0.63  
 753: 78  9 70  0   78  7 71  0             402032.9730  -0.0370  0.050  -0.0370 0.37  
 754: 77  7 70  0   77  7 71  0             402123.3742  -0.0972  0.050  -0.0972 0.38  
 755: 77  8 70  0   77  6 71  0             402123.3742  -0.0972  0.050  -0.0972 0.62  
 756: 31 24  8  0   30 22  9  0             402166.8668   0.0142  0.050               
 757: 40 29 11  0   39 29 10  0             402171.8519  -0.0207  0.050               
 758: 76  6 70  0   76  6 71  0             402211.5519  -0.0810  0.050  -0.0810 0.63  
 759: 76  7 70  0   76  5 71  0             402211.5519  -0.0810  0.050  -0.0810 0.37  
 760: 75  5 70  0   75  5 71  0             402297.4901  -0.0496  0.050  -0.0496 0.37  
 761: 75  6 70  0   75  4 71  0             402297.4901  -0.0496  0.050  -0.0496 0.63  
 762: 25  5 20  0   24  3 21  0             402306.4411  -0.0371  0.050  -0.0371 0.38  
 763: 25  6 20  0   24  4 21  0             402306.4411  -0.0371  0.050  -0.0371 0.62  
 764: 74  4 70  0   74  4 71  0             402381.2463   0.0097  0.050   0.0097 0.62  
 765: 74  5 70  0   74  3 71  0             402381.2463   0.0097  0.050   0.0097 0.38  
 766: 30 25  6  0   29 23  7  0             402402.2044  -0.0679  0.050               
 767: 60 10 50  0   59 10 49  0             402526.8415  -0.0983  0.050  -0.0481 0.15  
 768: 60 11 50  0   59 11 49  0             402526.8415  -0.0983  0.050  -0.0481 0.09  
 769: 61  9 52  0   60  9 51  0             402526.8415   0.0711  0.050  -0.0481 0.09  
 770: 61 10 52  0   60 10 51  0             402526.8415   0.0711  0.050  -0.0481 0.15  
 771: 62  8 54  0   61  8 53  0             402526.8415  -0.3252  0.050  -0.0481 0.15  
 772: 62  9 54  0   61  9 53  0             402526.8415  -0.3252  0.050  -0.0481 0.09  
 773: 70  0 70  0   69  0 69  0             402526.8415   0.1273  0.050  -0.0481 0.18  
 774: 70  1 70  0   69  1 69  0             402526.8415   0.1273  0.050  -0.0481 0.11  
 775: 65  5 60  0   64  5 59  0             402529.6725   0.3269  0.050   0.0596 0.09  
 776: 65  6 60  0   64  6 59  0             402529.6725   0.3269  0.050   0.0596 0.15  
 777: 66  4 62  0   65  4 61  0             402529.6725  -0.1214  0.050   0.0596 0.15  
 778: 66  5 62  0   65  5 61  0             402529.6725  -0.1214  0.050   0.0596 0.09  
 779: 67  3 64  0   66  3 63  0             402529.6725  -0.1927  0.050   0.0596 0.09  
 780: 67  4 64  0   66  4 63  0             402529.6725  -0.1927  0.050   0.0596 0.16  
 781: 68  2 66  0   67  2 65  0             402529.6725   0.2291  0.050   0.0596 0.16  
 782: 68  3 66  0   67  3 65  0             402529.6725   0.2291  0.050   0.0596 0.10  
 783: 57 13 44  0   56 13 43  0             402534.5964   0.0189  0.050   0.0189 0.38  
 784: 57 14 44  0   56 14 43  0             402534.5964   0.0189  0.050   0.0189 0.62  
 785: 56 14 42  0   55 14 41  0             402541.3279   0.0078  0.050   0.0078 0.63  
 786: 56 15 42  0   55 15 41  0             402541.3279   0.0078  0.050   0.0078 0.37  
 787: 55 15 40  0   54 15 39  0             402551.5395   0.0123  0.050   0.0124 0.37  
 788: 55 16 40  0   54 16 39  0             402551.5395   0.0123  0.050   0.0124 0.63  
 789: 54 16 38  0   53 16 37  0             402566.4366  -0.0228  0.050  -0.0228 0.63  
 790: 54 17 38  0   53 17 37  0             402566.4366  -0.0228  0.050  -0.0228 0.37  
 791: 53 17 36  0   52 17 35  0             402587.8618   0.0011  0.050   0.0012 0.38  
 792: 53 18 36  0   52 18 35  0             402587.8618   0.0011  0.050   0.0012 0.62  
 793: 52 18 34  0   51 18 33  0             402618.2004   0.0076  0.050   0.0076 0.62  
 794: 52 19 34  0   51 19 33  0             402618.2004   0.0076  0.050   0.0076 0.38  
 795: 51 19 32  0   50 19 31  0             402660.9936  -0.0178  0.050  -0.0179 0.38  
 796: 51 20 32  0   50 20 31  0             402660.9936  -0.0178  0.050  -0.0179 0.62  
 797: 50 20 30  0   49 20 29  0             402721.5985   0.0143  0.050   0.0143 0.62  
 798: 50 21 30  0   49 21 29  0             402721.5985   0.0143  0.050   0.0143 0.38  
 799: 49 21 28  0   48 21 27  0             402807.9244  -0.0259  0.050  -0.0259 0.38  
 800: 49 22 28  0   48 22 27  0             402807.9244  -0.0259  0.050  -0.0259 0.62  
 801: 48 22 26  0   47 22 25  0             402932.8153  -0.0070  0.050  -0.0071 0.63  
 802: 48 23 26  0   47 23 25  0             402932.8153  -0.0070  0.050  -0.0071 0.37  
 803: 47 23 24  0   46 23 23  0             403117.1726  -0.0332  0.050  -0.0333 0.38  
 804: 47 24 24  0   46 24 23  0             403117.1726  -0.0332  0.050  -0.0333 0.62  
 805: 43 39  4  0   42 39  3  0             403181.8509   0.0124  0.050   0.0125 0.50  
 806: 43 39  5  0   42 39  4  0             403181.8509   0.0125  0.050   0.0125 0.50  
 807: 46 24 22  0   45 24 21  0             403397.8419   0.0007  0.050   0.0012 0.62  
 808: 46 25 22  0   45 25 21  0             403397.8419   0.0019  0.050   0.0012 0.38  
 809: 29 26  3  0   28 24  4  0             403490.1958  -0.0755  0.050               
 810: 31 22 10  0   30 20 11  0             403655.5588  -0.0011  0.050               
 811: 29 16 13  0   28 14 14  0             404064.8145   0.0106  0.050               
 812: 29 17 13  0   28 15 14  0             404067.2128  -0.0274  0.050               
 813: 42 33 10  0   41 33  9  0             404387.0611   0.0051  0.050               
 814: 32 22 10  0   31 20 11  0             404514.0051  -0.0184  0.050               
 815: 42 33  9  0   41 33  8  0             404583.1182  -0.0083  0.050               
 816: 44 27 18  0   43 27 17  0             404600.5896   0.0276  0.050               
 817: 44 26 18  0   43 26 17  0             404608.4473   0.0088  0.050               
 818: 43 38  5  0   42 38  4  0             404705.7403  -0.0179  0.050  -0.0167 0.50  
 819: 43 38  6  0   42 38  5  0             404705.7403  -0.0155  0.050  -0.0167 0.50  
 820: 28 13 15  0   27 11 16  0             405990.1198   0.0404  0.050   0.0390 0.38  
 821: 28 14 15  0   27 12 16  0             405990.1198   0.0381  0.050   0.0390 0.62  
 822: 43 27 16  0   42 27 15  0             406233.8038  -0.0118  0.050               
 823: 43 37  6  0   42 37  5  0             406422.5051  -0.0372  0.050  -0.0122 0.50  
 824: 43 37  7  0   42 37  6  0             406422.5051   0.0129  0.050  -0.0122 0.50  
 825: 42 29 14  0   41 29 13  0             406710.3306   0.0082  0.050               
 826: 87 16 71  0   87 16 72  0             406912.4394  -0.0118  0.050  -0.0118 0.62  
 827: 87 17 71  0   87 15 72  0             406912.4394  -0.0118  0.050  -0.0118 0.38  
 828: 86 15 71  0   86 15 72  0             407023.8215  -0.0262  0.050  -0.0263 0.38  
 829: 86 16 71  0   86 14 72  0             407023.8215  -0.0262  0.050  -0.0263 0.62  
 830: 27 10 17  0   26  8 18  0             407062.4637  -0.0144  0.050  -0.0145 0.62  
 831: 27 11 17  0   26  9 18  0             407062.4637  -0.0144  0.050  -0.0145 0.38  
 832: 84 13 71  0   84 13 72  0             407238.7158  -0.0106  0.050  -0.0106 0.38  
 833: 84 14 71  0   84 12 72  0             407238.7158  -0.0106  0.050  -0.0106 0.62  
 834: 83 12 71  0   83 12 72  0             407342.2428  -0.0640  0.050  -0.0640 0.63  
 835: 83 13 71  0   83 11 72  0             407342.2428  -0.0640  0.050  -0.0640 0.37  
 836: 82 11 71  0   82 11 72  0             407443.3942   0.0154  0.050   0.0154 0.38  
 837: 82 12 71  0   82 10 72  0             407443.3942   0.0154  0.050   0.0154 0.62  
 838: 81 10 71  0   81 10 72  0             407541.9999   0.0101  0.050   0.0101 0.62  
 839: 81 11 71  0   81  9 72  0             407541.9999   0.0101  0.050   0.0101 0.38  
 840: 30 18 12  0   29 16 13  0             407698.7854   0.0385  0.050               
 841: 26  7 19  0   25  5 20  0             407717.4111   0.0611  0.050   0.0612 0.37  
 842: 26  8 19  0   25  6 20  0             407717.4111   0.0611  0.050   0.0612 0.63  
 843: 79  8 71  0   79  8 72  0             407732.0676   0.0535  0.050   0.0536 0.62  
 844: 79  9 71  0   79  7 72  0             407732.0676   0.0535  0.050   0.0536 0.38  
 845: 30 19 12  0   29 17 13  0             407770.3062   0.0651  0.050               
 846: 78  7 71  0   78  7 72  0             407823.4851  -0.0334  0.050  -0.0334 0.38  
 847: 78  8 71  0   78  6 72  0             407823.4851  -0.0334  0.050  -0.0334 0.62  
 848: 33 25  8  0   32 23  9  0             407870.5765  -0.0109  0.050               
 849: 77  6 71  0   77  6 72  0             407912.7834   0.0392  0.050   0.0393 0.62  
 850: 77  7 71  0   77  5 72  0             407912.7834   0.0392  0.050   0.0393 0.38  
 851: 75  4 71  0   75  4 72  0             408084.4875  -0.0462  0.050  -0.0462 0.63  
 852: 75  5 71  0   75  3 72  0             408084.4875  -0.0462  0.050  -0.0462 0.37  
 853: 74  3 71  0   74  3 72  0             408167.1608  -0.0225  0.050  -0.0225 0.38  
 854: 74  4 71  0   74  2 72  0             408167.1608  -0.0225  0.050  -0.0225 0.62  
 855: 60 11 49  0   59 11 48  0             408232.0119  -0.0755  0.050  -0.0475 0.11  
 856: 60 12 49  0   59 12 48  0             408232.0119  -0.0755  0.050  -0.0475 0.19  
 857: 63  8 55  0   62  8 54  0             408232.0119   0.0149  0.050  -0.0475 0.20  
 858: 63  9 55  0   62  9 54  0             408232.0119   0.0149  0.050  -0.0475 0.12  
 859: 71  0 71  0   70  0 70  0             408232.0119  -0.0774  0.050  -0.0475 0.24  
 860: 71  1 71  0   70  1 70  0             408232.0119  -0.0774  0.050  -0.0475 0.14  
 861: 59 12 47  0   58 12 46  0             408233.8799  -0.1679  0.050   0.0263 0.19  
 862: 59 13 47  0   58 13 46  0             408233.8799  -0.1679  0.050   0.0263 0.11  
 863: 65  6 59  0   64  6 58  0             408233.8799   0.1325  0.050   0.0263 0.21  
 864: 65  7 59  0   64  7 58  0             408233.8799   0.1325  0.050   0.0263 0.12  
 865: 70  1 69  0   69  1 68  0             408233.8799   0.0895  0.050   0.0263 0.14  
 866: 70  2 69  0   69  2 68  0             408233.8799   0.0895  0.050   0.0263 0.23  
 867: 58 13 45  0   57 13 44  0             408237.7050  -0.0110  0.050  -0.0111 0.38  
 868: 58 14 45  0   57 14 44  0             408237.7050  -0.0110  0.050  -0.0111 0.62  
 869: 57 14 43  0   56 14 42  0             408243.7380   0.0000  0.050   0.0001 0.63  
 870: 57 15 43  0   56 15 42  0             408243.7380   0.0000  0.050   0.0001 0.37  
 871: 56 15 41  0   55 15 40  0             408252.9619  -0.0051  0.050  -0.0051 0.37  
 872: 56 16 41  0   55 16 40  0             408252.9619  -0.0051  0.050  -0.0051 0.63  
 873: 55 16 39  0   54 16 38  0             408266.5536   0.0013  0.050   0.0013 0.62  
 874: 55 17 39  0   54 17 38  0             408266.5536   0.0013  0.050   0.0013 0.38  
 875: 54 17 37  0   53 17 36  0             408286.0597  -0.0082  0.050  -0.0082 0.37  
 876: 54 18 37  0   53 18 36  0             408286.0597  -0.0082  0.050  -0.0082 0.63  
 877: 53 18 35  0   52 18 34  0             408313.7218   0.0069  0.050   0.0069 0.63  
 878: 53 19 35  0   52 19 34  0             408313.7218   0.0069  0.050   0.0069 0.37  
 879: 52 19 33  0   51 19 32  0             408352.6328  -0.0031  0.050  -0.0032 0.38  
 880: 52 20 33  0   51 20 32  0             408352.6328  -0.0031  0.050  -0.0032 0.62  
 881: 43 36  7  0   42 36  6  0             408384.2953  -0.4440  0.050  -0.0314 0.50  
 882: 43 36  8  0   42 36  7  0             408384.2953   0.3812  0.050  -0.0314 0.50  
 883: 51 20 31  0   50 20 30  0             408407.4434   0.0142  0.050   0.0143 0.62  
 884: 51 21 31  0   50 21 30  0             408407.4434   0.0142  0.050   0.0143 0.38  
 885: 50 21 29  0   49 21 28  0             408485.0208   0.0115  0.050   0.0115 0.37  
 886: 50 22 29  0   49 22 28  0             408485.0208   0.0115  0.050   0.0115 0.63  
 887: 49 22 27  0   48 22 26  0             408596.1017  -0.0203  0.050  -0.0204 0.62  
 888: 49 23 27  0   48 23 26  0             408596.1017  -0.0203  0.050  -0.0204 0.38  
 889: 44 43  1  0   43 43  0  0             408702.2498  -0.0077  0.050  -0.0077 0.50  
 890: 44 43  2  0   43 43  1  0             408702.2498  -0.0077  0.050  -0.0077 0.50  
 891: 48 23 25  0   47 23 24  0             408758.1505   0.0056  0.050   0.0057 0.37  
 892: 48 24 25  0   47 24 24  0             408758.1505   0.0056  0.050   0.0057 0.63  
 893: 42 32 10  0   41 32  9  0             408926.7965  -0.0162  0.050               
 894: 47 24 23  0   46 24 22  0             409000.6280  -0.0125  0.050  -0.0125 0.62  
 895: 47 25 23  0   46 25 22  0             409000.6280  -0.0124  0.050  -0.0125 0.38  
 896: 31 25  7  0   30 23  8  0             409031.4272   0.0742  0.050               
 897: 46 25 21  0   45 25 20  0             409377.4233  -0.0219  0.050  -0.0102 0.37  
 898: 46 26 21  0   45 26 20  0             409377.4233  -0.0031  0.050  -0.0102 0.63  
 899: 31 20 11  0   30 18 12  0             409411.9814  -0.0043  0.050               
 900: 41 30 11  0   40 30 10  0             409522.1484  -0.0004  0.050               
 901: 44 42  2  0   43 42  1  0             409825.3250  -0.0001  0.050  -0.0002 0.50  
 902: 44 42  3  0   43 42  2  0             409825.3250  -0.0001  0.050  -0.0002 0.50  
 903: 45 27 19  0   44 27 18  0             409995.8962  -0.0421  0.050               
 904: 45 26 19  0   44 26 18  0             409997.4363  -0.0052  0.050               
 905: 42 31 12  0   41 31 11  0             410100.3891  -0.0129  0.050               
 906: 42 30 13  0   41 30 12  0             410214.6756  -0.0057  0.050               
 907: 29 15 14  0   28 13 15  0             410648.4144   0.1127  0.050   0.0227 0.38  
 908: 29 16 14  0   28 14 15  0             410648.4144  -0.0314  0.050   0.0227 0.62  
 909: 31 21 11  0   30 19 12  0             410655.0218  -0.0553  0.050               
 910: 43 35  9  0   42 35  8  0             410666.3161   0.0578  0.050               
 911: 43 35  8  0   42 35  7  0             410676.9375  -0.0369  0.050               
 912: 30 26  5  0   29 24  6  0             410678.0878  -0.0783  0.050               
 913: 44 41  3  0   43 41  2  0             411055.2161  -0.0015  0.050  -0.0015 0.50  
 914: 44 41  4  0   43 41  3  0             411055.2161  -0.0015  0.050  -0.0015 0.50  
 915: 44 28 17  0   43 28 16  0             411076.2743  -0.0099  0.050               
 916: 41 28 13  0   40 28 12  0             411098.1578   0.0073  0.050               
 917: 44 27 17  0   43 27 16  0             411152.9902   0.0008  0.050               
 918: 33 23 10  0   32 21 11  0             411807.6310  -0.0028  0.050               
 919: 28 12 16  0   27 10 17  0             412155.3128  -0.0024  0.050  -0.0024 0.62  
 920: 28 13 16  0   27 11 17  0             412155.3128  -0.0024  0.050  -0.0024 0.38  
 921: 44 40  4  0   43 40  3  0             412410.7019  -0.0110  0.050  -0.0111 0.50  
 922: 44 40  5  0   43 40  4  0             412410.7019  -0.0110  0.050  -0.0111 0.50  
 923: 32 24  9  0   31 22 10  0             412475.0887   0.0164  0.050               
 924: 42 28 14  0   41 28 13  0             412498.6821   0.0232  0.050               
 925: 43 29 15  0   42 29 14  0             412540.4404  -0.0111  0.050               
 926: 88 16 72  0   88 16 73  0             412603.4677  -0.0217  0.050  -0.0217 0.62  
 927: 88 17 72  0   88 15 73  0             412603.4677  -0.0217  0.050  -0.0217 0.38  
 928: 34 25  9  0   33 23 10  0             412605.5789   0.0516  0.050               
 929: 86 14 72  0   86 14 73  0             412825.4620   0.0924  0.050   0.0925 0.62  
 930: 86 15 72  0   86 13 73  0             412825.4620   0.0924  0.050   0.0925 0.38  
 931: 85 13 72  0   85 13 73  0             412932.4744   0.0517  0.050   0.0518 0.38  
 932: 85 14 72  0   85 12 73  0             412932.4744   0.0517  0.050   0.0518 0.62  
 933: 27  9 18  0   26  7 19  0             413036.9046  -0.0393  0.050  -0.0404 0.27  
 934: 27 10 18  0   26  8 19  0             413036.9046  -0.0393  0.050  -0.0404 0.45  
 935: 84 12 72  0   84 12 73  0             413036.9046  -0.0431  0.050  -0.0404 0.18  
 936: 84 13 72  0   84 11 73  0             413036.9046  -0.0431  0.050  -0.0404 0.11  
 937: 83 11 72  0   83 11 73  0             413138.9737  -0.0177  0.050  -0.0177 0.37  
 938: 83 12 72  0   83 10 73  0             413138.9737  -0.0177  0.050  -0.0177 0.63  
 939: 43 34 10  0   42 34  9  0             413367.1791   0.0178  0.050               
 940: 80  8 72  0   80  8 73  0             413430.6748  -0.0141  0.050  -0.0141 0.62  
 941: 80  9 72  0   80  7 73  0             413430.6748  -0.0141  0.050  -0.0141 0.38  
 942: 43 34  9  0   42 34  8  0             413476.4074  -0.0143  0.050               
 943: 79  7 72  0   79  7 73  0             413523.2737   0.0150  0.050   0.0150 0.38  
 944: 79  8 72  0   79  6 73  0             413523.2737   0.0150  0.050   0.0150 0.62  
 945: 78  6 72  0   78  6 73  0             413613.5163  -0.0534  0.050  -0.0534 0.62  
 946: 78  7 72  0   78  5 73  0             413613.5163  -0.0534  0.050  -0.0534 0.38  
 947: 77  5 72  0   77  5 73  0             413701.7259   0.0614  0.050   0.0614 0.38  
 948: 77  6 72  0   77  4 73  0             413701.7259   0.0614  0.050   0.0614 0.62  
 949: 44 39  5  0   43 39  4  0             413916.4246   0.0005  0.050   0.0011 0.50  
 950: 44 39  6  0   43 39  5  0             413916.4246   0.0016  0.050   0.0011 0.50  
 951: 61 11 50  0   60 11 49  0             413935.8172  -0.2134  0.050  -0.0158 0.12  
 952: 61 12 50  0   60 12 49  0             413935.8172  -0.2134  0.050  -0.0158 0.21  
 953: 62 10 52  0   61 10 51  0             413935.8172   0.2357  0.050  -0.0158 0.21  
 954: 62 11 52  0   61 11 51  0             413935.8172   0.2357  0.050  -0.0158 0.12  
 955: 63  9 54  0   62  9 53  0             413935.8172  -0.0712  0.050  -0.0158 0.13  
 956: 63 10 54  0   62 10 53  0             413935.8172  -0.0712  0.050  -0.0158 0.21  
 957: 60 12 48  0   59 12 47  0             413937.5358  -0.0668  0.050   0.0360 0.19  
 958: 60 13 48  0   59 13 47  0             413937.5358  -0.0668  0.050   0.0360 0.11  
 959: 65  7 58  0   64  7 57  0             413937.5358  -0.1150  0.050   0.0360 0.12  
 960: 65  8 58  0   64  8 57  0             413937.5358  -0.1150  0.050   0.0360 0.20  
 961: 72  0 72  0   71  0 71  0             413937.5358   0.2488  0.050   0.0360 0.23  
 962: 72  1 72  0   71  1 71  0             413937.5358   0.2488  0.050   0.0360 0.14  
 963: 68  4 64  0   67  4 63  0             413940.1350   0.0056  0.050   0.0073 0.20  
 964: 68  5 64  0   67  5 63  0             413940.1350   0.0056  0.050   0.0073 0.12  
 965: 69  3 66  0   68  3 65  0             413940.1350  -0.1687  0.050   0.0073 0.12  
 966: 69  4 66  0   68  4 65  0             413940.1350  -0.1687  0.050   0.0073 0.21  
 967: 70  2 68  0   69  2 67  0             413940.1350   0.1812  0.050   0.0073 0.21  
 968: 70  3 68  0   69  3 67  0             413940.1350   0.1812  0.050   0.0073 0.13  
 969: 58 14 44  0   57 14 43  0             413946.0971  -0.0118  0.050  -0.0119 0.63  
 970: 58 15 44  0   57 15 43  0             413946.0971  -0.0118  0.050  -0.0119 0.37  
 971: 57 15 42  0   56 15 41  0             413954.4081  -0.0218  0.050  -0.0219 0.37  
 972: 57 16 42  0   56 16 41  0             413954.4081  -0.0218  0.050  -0.0219 0.63  
 973: 56 16 40  0   55 16 39  0             413966.7787   0.0034  0.050   0.0035 0.63  
 974: 56 17 40  0   55 17 39  0             413966.7787   0.0034  0.050   0.0035 0.37  
 975: 55 17 38  0   54 17 37  0             413984.5894   0.0178  0.050   0.0179 0.38  
 976: 55 18 38  0   54 18 37  0             413984.5894   0.0178  0.050   0.0179 0.62  
 977: 54 18 36  0   53 18 35  0             414009.7784  -0.0158  0.050  -0.0158 0.62  
 978: 54 19 36  0   53 19 35  0             414009.7784  -0.0158  0.050  -0.0158 0.38  
 979: 53 19 34  0   52 19 33  0             414045.2248  -0.0097  0.050  -0.0098 0.38  
 980: 53 20 34  0   52 20 33  0             414045.2248  -0.0097  0.050  -0.0098 0.62  
 981: 52 20 32  0   51 20 31  0             414094.9198  -0.0080  0.050  -0.0080 0.62  
 982: 52 21 32  0   51 21 31  0             414094.9198  -0.0080  0.050  -0.0080 0.38  
 983: 51 21 30  0   50 21 29  0             414164.8567  -0.0038  0.050  -0.0039 0.37  
 984: 51 22 30  0   50 22 29  0             414164.8567  -0.0038  0.050  -0.0039 0.63  
 985: 50 22 28  0   49 22 27  0             414264.1720  -0.0150  0.050  -0.0151 0.62  
 986: 50 23 28  0   49 23 27  0             414264.1720  -0.0150  0.050  -0.0151 0.38  
 987: 49 23 26  0   48 23 25  0             414407.4130  -0.0118  0.050  -0.0119 0.38  
 988: 49 24 26  0   48 24 25  0             414407.4130  -0.0118  0.050  -0.0119 0.62  
 989: 32 23 10  0   31 21 11  0             414580.5819  -0.0512  0.050               
 990: 43 28 15  0   42 28 14  0             414612.1250   0.0219  0.050               
 991: 48 24 24  0   47 24 23  0             414618.6749   0.0052  0.050   0.0053 0.62  
 992: 48 25 24  0   47 25 23  0             414618.6749   0.0052  0.050   0.0053 0.38  
 993: 30 17 13  0   29 15 14  0             414829.7154   0.0070  0.050               
 994: 47 25 22  0   46 25 21  0             414940.3671  -0.0016  0.050   0.0002 0.37  
 995: 47 26 22  0   46 26 21  0             414940.3671   0.0013  0.050   0.0002 0.63  
 996: 46 26 20  0   45 26 19  0             415453.8271  -0.0964  0.050   0.0046 0.62  
 997: 46 27 20  0   45 27 19  0             415453.8271   0.1727  0.050   0.0046 0.38  
 998: 44 38  6  0   43 38  5  0             415605.7405   0.0015  0.050   0.0135 0.50  
 999: 44 38  7  0   43 38  6  0             415605.7405   0.0255  0.050   0.0135 0.50  
1000: 45 28 18  0   44 28 17  0             416327.8886   0.0112  0.050               
1001: 45 27 18  0   44 27 17  0             416344.3910   0.0100  0.050               
1002: 41 29 12  0   40 29 11  0             416396.4487   0.0329  0.050               
1003: 43 33 11  0   42 33 10  0             416488.1167  -0.0046  0.050               
1004: 42 31 11  0   41 31 10  0             416698.7918  -0.0009  0.050               
1005: 29 14 15  0   28 12 16  0             417020.6609  -0.0676  0.050  -0.0703 0.63  
1006: 29 15 15  0   28 13 16  0             417020.6609  -0.0745  0.050  -0.0703 0.37  
1007: 43 33 10  0   42 33  9  0             417337.5590  -0.0312  0.050               
1008: 31 26  6  0   30 24  7  0             417472.1589   0.0542  0.050               
1009: 44 37  7  0   43 37  6  0             417525.9666  -0.1900  0.050   0.0155 0.50  
1010: 44 37  8  0   43 37  7  0             417525.9666   0.2210  0.050   0.0155 0.50  
1011: 44 29 16  0   43 29 15  0             417785.1862   0.0228  0.050               
1012: 29 28  1  0   28 26  2  0             417952.6227   0.0205  0.050   0.0135 0.50  
1013: 29 28  2  0   28 26  3  0             417952.6227   0.0063  0.050   0.0135 0.50  
1014: 45 44  1  0   44 44  0  0             417953.4729  -0.0183  0.050  -0.0184 0.50  
1015: 45 44  2  0   44 44  1  0             417953.4729  -0.0183  0.050  -0.0184 0.50  
1016: 43 30 14  0   42 30 13  0             418030.3797   0.0037  0.050               
1017: 31 19 12  0   30 17 13  0             418125.1991  -0.0276  0.050               
1018: 28 11 17  0   27  9 18  0             418231.1002   0.0633  0.050   0.0633 0.38  
1019: 28 12 17  0   27 10 18  0             418231.1002   0.0633  0.050   0.0633 0.62  
1020: 31 20 12  0   30 18 13  0             418275.4031   0.0706  0.050               
1021: 44 28 16  0   43 28 15  0             418381.2629   0.0372  0.050               
1022: 30 27  4  0   29 25  5  0             418451.0235  -0.0324  0.050               
1023: 32 21 11  0   31 19 12  0             418774.5381   0.0374  0.050               
1024: 34 24 10  0   33 22 11  0             419258.4924  -0.0252  0.050               
1025: 43 32 12  0   42 32 11  0             419439.4667   0.0100  0.050               
1026: 62 11 51  0   61 11 50  0             419639.8166  -0.0097  0.050  -0.0819 0.12  
1027: 62 12 51  0   61 12 50  0             419639.8166  -0.0097  0.050  -0.0819 0.21  
1028: 63 10 53  0   62 10 52  0             419639.8166   0.1513  0.050  -0.0819 0.21  
1029: 63 11 53  0   62 11 52  0             419639.8166   0.1513  0.050  -0.0819 0.12  
1030: 64  9 55  0   63  9 54  0             419639.8166  -0.3819  0.050  -0.0819 0.13  
1031: 64 10 55  0   63 10 54  0             419639.8166  -0.3819  0.050  -0.0819 0.21  
1032: 61 12 49  0   60 12 48  0             419641.1045   0.0766  0.050   0.0155 0.30  
1033: 61 13 49  0   60 13 48  0             419641.1045   0.0766  0.050   0.0155 0.18  
1034: 65  8 57  0   64  8 56  0             419641.1045  -0.0425  0.050   0.0155 0.32  
1035: 65  9 57  0   64  9 56  0             419641.1045  -0.0425  0.050   0.0155 0.19  
1036: 66  7 59  0   65  7 58  0             419642.2735  -0.0082  0.050  -0.0206 0.17  
1037: 66  8 59  0   65  8 58  0             419642.2735  -0.0082  0.050  -0.0206 0.29  
1038: 73  0 73  0   72  0 72  0             419642.2735  -0.0312  0.050  -0.0206 0.34  
1039: 73  1 73  0   72  1 72  0             419642.2735  -0.0312  0.050  -0.0206 0.20  
1040: 69  4 65  0   68  4 64  0             419645.0588   0.0292  0.050  -0.0156 0.20  
1041: 69  5 65  0   68  5 64  0             419645.0588   0.0292  0.050  -0.0156 0.12  
1042: 70  3 67  0   69  3 66  0             419645.0588  -0.1960  0.050  -0.0156 0.13  
1043: 70  4 67  0   69  4 66  0             419645.0588  -0.1960  0.050  -0.0156 0.21  
1044: 71  2 69  0   70  2 68  0             419645.0588   0.1181  0.050  -0.0156 0.21  
1045: 71  3 69  0   70  3 68  0             419645.0588   0.1181  0.050  -0.0156 0.13  
1046: 59 14 45  0   58 14 44  0             419648.4036  -0.0148  0.050  -0.0148 0.62  
1047: 59 15 45  0   58 15 44  0             419648.4036  -0.0148  0.050  -0.0148 0.38  
1048: 58 15 43  0   57 15 42  0             419655.8951   0.0018  0.050   0.0018 0.37  
1049: 58 16 43  0   57 16 42  0             419655.8951   0.0018  0.050   0.0018 0.63  
1050: 57 16 41  0   56 16 40  0             419667.0971   0.0038  0.050   0.0038 0.63  
1051: 57 17 41  0   56 17 40  0             419667.0971   0.0038  0.050   0.0038 0.37  
1052: 56 17 39  0   55 17 38  0             419683.3325   0.0167  0.050   0.0167 0.38  
1053: 56 18 39  0   55 18 38  0             419683.3325   0.0167  0.050   0.0167 0.62  
1054: 55 18 37  0   54 18 36  0             419706.3366  -0.0039  0.050  -0.0040 0.62  
1055: 55 19 37  0   54 19 36  0             419706.3366  -0.0039  0.050  -0.0040 0.38  
1056: 54 19 35  0   53 19 34  0             419738.6650   0.0072  0.050   0.0072 0.37  
1057: 54 20 35  0   53 20 34  0             419738.6650   0.0072  0.050   0.0072 0.63  
1058: 44 36  9  0   43 36  8  0             419745.6934   0.0570  0.050               
1059: 44 36  8  0   43 36  7  0             419751.1621  -0.0542  0.050               
1060: 53 20 33  0   52 20 32  0             419783.8298   0.0027  0.050   0.0028 0.62  
1061: 53 21 33  0   52 21 32  0             419783.8298   0.0027  0.050   0.0028 0.38  
1062: 52 21 31  0   51 21 30  0             419847.0774   0.0153  0.050   0.0153 0.38  
1063: 52 22 31  0   51 22 30  0             419847.0774   0.0153  0.050   0.0153 0.62  
1064: 51 22 29  0   50 22 28  0             419936.2042  -0.0134  0.050  -0.0134 0.63  
1065: 51 23 29  0   50 23 28  0             419936.2042  -0.0134  0.050  -0.0134 0.37  
1066: 50 23 27  0   49 23 26  0             420063.5373   0.0071  0.050   0.0071 0.37  
1067: 50 24 27  0   49 24 26  0             420063.5373   0.0071  0.050   0.0071 0.63  
1068: 49 24 25  0   48 24 24  0             420248.8482  -0.0151  0.050  -0.0151 0.62  
1069: 49 25 25  0   48 25 24  0             420248.8482  -0.0151  0.050  -0.0151 0.38  
1070: 45 42  3  0   44 42  2  0             420295.7913   0.0441  0.050   0.0441 0.50  
1071: 45 42  4  0   44 42  3  0             420295.7913   0.0441  0.050   0.0441 0.50  
1072: 43 31 13  0   42 31 12  0             420501.2480   0.0180  0.050               
1073: 48 25 23  0   47 25 22  0             420526.2063  -0.0042  0.050  -0.0039 0.37  
1074: 48 26 23  0   47 26 22  0             420526.2063  -0.0037  0.050  -0.0039 0.63  
1075: 47 26 21  0   46 26 20  0             420958.0647  -0.0263  0.050  -0.0092 0.62  
1076: 47 27 21  0   46 27 20  0             420958.0647   0.0192  0.050  -0.0092 0.38  
1077: 32 22 11  0   31 20 12  0             421002.9499  -0.0017  0.050               
1078: 30 16 14  0   29 14 15  0             421544.5455   0.0499  0.050               
1079: 45 41  4  0   44 41  3  0             421640.1038   0.0297  0.050   0.0297 0.50  
1080: 45 41  5  0   44 41  4  0             421640.1038   0.0297  0.050   0.0297 0.50  
1081: 46 28 19  0   45 28 18  0             421670.5152  -0.0464  0.050               
1082: 46 27 19  0   45 27 18  0             421673.8440  -0.0026  0.050               
1083: 32 26  6  0   31 24  7  0             422330.7341  -0.0001  0.050               
1084: 44 35 10  0   43 35  9  0             422360.8429   0.0026  0.050               
1085: 44 35  9  0   43 35  8  0             422420.7491  -0.0806  0.050               
1086: 45 29 17  0   44 29 16  0             422908.0212  -0.0351  0.050               
1087: 45 28 17  0   44 28 16  0             423057.1828  -0.0067  0.050               
1088: 45 40  5  0   44 40  4  0             423128.7472   0.0147  0.050   0.0150 0.50  
1089: 45 40  6  0   44 40  5  0             423128.7472   0.0152  0.050   0.0150 0.50  
1090: 32 26  7  0   31 24  8  0             423997.5020  -0.0242  0.050               
1091: 43 32 11  0   42 32 10  0             424010.1435   0.0111  0.050               
1092: 42 29 13  0   41 29 12  0             424118.6959   0.0060  0.050               
1093: 44 30 15  0   43 30 14  0             424285.4257  -0.0031  0.050               
1094: 45 39  6  0   44 39  5  0             424792.5699   0.0151  0.050   0.0209 0.50  
1095: 45 39  7  0   44 39  6  0             424792.5699   0.0266  0.050   0.0209 0.50  
1096: 63 11 52  0   62 11 51  0             425343.5111   0.0416  0.050  -0.0168 0.19  
1097: 63 12 52  0   62 12 51  0             425343.5111   0.0416  0.050  -0.0168 0.31  
1098: 64 10 54  0   63 10 53  0             425343.5111  -0.0746  0.050  -0.0168 0.31  
1099: 64 11 54  0   63 11 53  0             425343.5111  -0.0746  0.050  -0.0168 0.19  
1100: 62 12 50  0   61 12 49  0             425344.3511   0.0344  0.050   0.0235 0.31  
1101: 62 13 50  0   61 13 49  0             425344.3511   0.0344  0.050   0.0235 0.18  
1102: 65  9 56  0   64  9 55  0             425344.3511   0.0129  0.050   0.0235 0.19  
1103: 65 10 56  0   64 10 55  0             425344.3511   0.0129  0.050   0.0235 0.32  
1104: 61 13 48  0   60 13 47  0             425346.7621   0.2247  0.050  -0.0650 0.11  
1105: 61 14 48  0   60 14 47  0             425346.7621   0.2247  0.050  -0.0650 0.19  
1106: 67  7 60  0   66  7 59  0             425346.7621   0.0275  0.050  -0.0650 0.12  
1107: 67  8 60  0   66  8 59  0             425346.7621   0.0275  0.050  -0.0650 0.20  
1108: 74  0 74  0   73  0 73  0             425346.7621  -0.3781  0.050  -0.0650 0.23  
1109: 74  1 74  0   73  1 73  0             425346.7621  -0.3781  0.050  -0.0650 0.14  
1110: 69  5 64  0   68  5 63  0             425348.9148  -0.1101  0.050  -0.0002 0.18  
1111: 69  6 64  0   68  6 63  0             425348.9148  -0.1101  0.050  -0.0002 0.30  
1112: 73  1 72  0   72  1 71  0             425348.9148   0.1007  0.050  -0.0002 0.20  
1113: 73  2 72  0   72  2 71  0             425348.9148   0.1007  0.050  -0.0002 0.33  
1114: 70  4 66  0   69  4 65  0             425349.8395   0.0915  0.050   0.0005 0.20  
1115: 70  5 66  0   69  5 65  0             425349.8395   0.0915  0.050   0.0005 0.12  
1116: 71  3 68  0   70  3 67  0             425349.8395  -0.1844  0.050   0.0005 0.12  
1117: 71  4 68  0   70  4 67  0             425349.8395  -0.1844  0.050   0.0005 0.21  
1118: 72  2 70  0   71  2 69  0             425349.8395   0.0942  0.050   0.0005 0.21  
1119: 72  3 70  0   71  3 69  0             425349.8395   0.0942  0.050   0.0005 0.13  
1120: 59 15 44  0   58 15 43  0             425357.3577   0.0207  0.050   0.0208 0.38  
1121: 59 16 44  0   58 16 43  0             425357.3577   0.0207  0.050   0.0208 0.62  
1122: 58 16 42  0   57 16 41  0             425367.4636  -0.0119  0.050  -0.0120 0.62  
1123: 58 17 42  0   57 17 41  0             425367.4636  -0.0119  0.050  -0.0120 0.38  
1124: 57 17 40  0   56 17 39  0             425382.2442  -0.0079  0.050  -0.0080 0.38  
1125: 57 18 40  0   56 18 39  0             425382.2442  -0.0079  0.050  -0.0080 0.62  
1126: 56 18 38  0   55 18 37  0             425403.2764  -0.0001  0.050  -0.0001 0.62  
1127: 56 19 38  0   55 19 37  0             425403.2764  -0.0001  0.050  -0.0001 0.38  
1128: 44 34 11  0   43 34 10  0             425428.4147  -0.0164  0.050               
1129: 55 19 36  0   54 19 35  0             425432.7818   0.0027  0.050   0.0028 0.37  
1130: 55 20 36  0   54 20 35  0             425432.7818   0.0027  0.050   0.0028 0.63  
1131: 54 20 34  0   53 20 33  0             425473.9138  -0.0010  0.050  -0.0010 0.62  
1132: 54 21 34  0   53 21 33  0             425473.9138  -0.0010  0.050  -0.0010 0.38  
1133: 31 19 13  0   30 17 14  0             425531.2304   0.0072  0.050  -0.0173 0.09  
1134: 53 21 32  0   52 21 31  0             425531.2304  -0.0195  0.050  -0.0173 0.34  
1135: 53 22 32  0   52 22 31  0             425531.2304  -0.0195  0.050  -0.0173 0.57  
1136: 42 30 12  0   41 30 11  0             425608.3804  -0.0001  0.050               
1137: 52 22 30  0   51 22 29  0             425611.5832   0.0142  0.050   0.0143 0.62  
1138: 52 23 30  0   51 23 29  0             425611.5832   0.0142  0.050   0.0143 0.38  
1139: 51 23 28  0   50 23 27  0             425725.2559  -0.0127  0.050  -0.0127 0.38  
1140: 51 24 28  0   50 24 27  0             425725.2559  -0.0127  0.050  -0.0127 0.62  
1141: 33 24 10  0   32 22 11  0             425849.4675   0.0704  0.050               
1142: 50 24 26  0   49 24 25  0             425888.8921   0.0009  0.050   0.0009 0.63  
1143: 50 25 26  0   49 25 25  0             425888.8921   0.0009  0.050   0.0009 0.37  
1144: 44 34 10  0   43 34  9  0             425928.3664  -0.0036  0.050               
1145: 49 25 24  0   48 25 23  0             426130.0653   0.0364  0.050   0.0365 0.37  
1146: 49 26 24  0   48 26 23  0             426130.0653   0.0365  0.050   0.0365 0.63  
1147: 43 29 14  0   42 29 13  0             426311.0949   0.0993  0.050               
1148: 35 26  9  0   34 24 10  0             426495.5054  -0.0462  0.050               
1149: 48 26 22  0   47 26 21  0             426497.7026   0.0240  0.050   0.0267 0.63  
1150: 48 27 22  0   47 27 21  0             426497.7026   0.0313  0.050   0.0267 0.37  
1151: 45 38  7  0   44 38  6  0             426674.6105  -0.1177  0.050  -0.0162 0.50  
1152: 45 38  8  0   44 38  7  0             426674.6105   0.0853  0.050  -0.0162 0.50  
1153: 47 28 20  0   46 28 19  0             427086.6308   0.0238  0.050               
1154: 44 29 15  0   43 29 14  0             427666.3612   0.0109  0.050               
1155: 30 15 15  0   29 13 16  0             428010.2507  -0.0246  0.050  -0.0372 0.38  
1156: 30 16 15  0   29 14 16  0             428010.2507  -0.0448  0.050  -0.0372 0.62  
1157: 46 29 18  0   45 29 17  0             428093.7233   0.0191  0.050               
1158: 46 28 18  0   45 28 17  0             428127.3925   0.0209  0.050               
1159: 46 44  2  0   45 44  1  0             428319.6663   0.0279  0.050   0.0279 0.50  
1160: 46 44  3  0   45 44  2  0             428319.6663   0.0279  0.050   0.0279 0.50  
1161: 32 20 12  0   31 18 13  0             428389.2599   0.0292  0.050               
1162: 44 33 12  0   43 33 11  0             428601.7295   0.0524  0.050               
1163: 45 37  9  0   44 37  8  0             428837.2887   0.0639  0.050               
1164: 45 37  8  0   44 37  7  0             428840.1409   0.0392  0.050               
1165: 44 31 14  0   43 31 13  0             429091.5955  -0.0641  0.050               
1166: 46 43  3  0   45 43  2  0             429536.0467   0.0219  0.050   0.0220 0.50  
1167: 46 43  4  0   45 43  3  0             429536.0467   0.0219  0.050   0.0220 0.50  
1168: 45 30 16  0   44 30 15  0             429671.5934  -0.0215  0.050               
1169: 28  9 19  0   27  7 20  0             430199.7588  -0.0022  0.050  -0.0022 0.38  
1170: 28 10 19  0   27  8 20  0             430199.7588  -0.0022  0.050  -0.0022 0.62  
1171: 44 32 13  0   43 32 12  0             430465.0731   0.0236  0.050               
1172: 45 29 16  0   44 29 15  0             430731.0652   0.0573  0.050               
1173: 46 42  4  0   45 42  3  0             430869.7951  -0.0009  0.050  -0.0010 0.50  
1174: 46 42  5  0   45 42  4  0             430869.7951  -0.0009  0.050  -0.0010 0.50  
1175: 63 12 51  0   62 12 50  0             431047.2656  -0.1972  0.050   0.0139 0.21  
1176: 63 13 51  0   62 13 50  0             431047.2656  -0.1972  0.050   0.0139 0.12  
1177: 64 11 53  0   63 11 52  0             431047.2656   0.3107  0.050   0.0139 0.12  
1178: 64 12 53  0   63 12 52  0             431047.2656   0.3107  0.050   0.0139 0.21  
1179: 65 10 55  0   64 10 54  0             431047.2656  -0.0731  0.050   0.0139 0.21  
1180: 65 11 55  0   64 11 54  0             431047.2656  -0.0731  0.050   0.0139 0.13  
1181: 62 13 49  0   61 13 48  0             431049.4378   0.1892  0.050   0.0102 0.18  
1182: 62 14 49  0   61 14 48  0             431049.4378   0.1892  0.050   0.0102 0.30  
1183: 67  8 59  0   66  8 58  0             431049.4378  -0.1589  0.050   0.0102 0.32  
1184: 67  9 59  0   66  9 58  0             431049.4378  -0.1589  0.050   0.0102 0.19  
1185: 68  7 61  0   67  7 60  0             431050.9866  -0.0200  0.050  -0.0201 0.37  
1186: 68  8 61  0   67  8 60  0             431050.9866  -0.0200  0.050  -0.0201 0.63  
1187: 75  0 75  0   74  0 74  0             431051.8047   0.0136  0.050   0.0136 0.62  
1188: 75  1 75  0   74  1 74  0             431051.8047   0.0136  0.050   0.0136 0.38  
1189: 70  5 65  0   69  5 64  0             431053.4476  -0.0445  0.050  -0.0256 0.18  
1190: 70  6 65  0   69  6 64  0             431053.4476  -0.0445  0.050  -0.0256 0.30  
1191: 74  1 73  0   73  1 72  0             431053.4476  -0.0081  0.050  -0.0256 0.20  
1192: 74  2 73  0   73  2 72  0             431053.4476  -0.0081  0.050  -0.0256 0.33  
1193: 71  4 67  0   70  4 66  0             431054.4246   0.1423  0.050   0.0054 0.20  
1194: 71  5 67  0   70  5 66  0             431054.4246   0.1423  0.050   0.0054 0.12  
1195: 72  3 69  0   71  3 68  0             431054.4246  -0.1839  0.050   0.0054 0.12  
1196: 72  4 69  0   71  4 68  0             431054.4246  -0.1839  0.050   0.0054 0.21  
1197: 73  2 71  0   72  2 70  0             431054.4246   0.0593  0.050   0.0054 0.21  
1198: 73  3 71  0   72  3 70  0             431054.4246   0.0593  0.050   0.0054 0.13  
1199: 60 15 45  0   59 15 44  0             431058.7446   0.0017  0.050   0.0018 0.37  
1200: 60 16 45  0   59 16 44  0             431058.7446   0.0017  0.050   0.0018 0.63  
1201: 59 16 43  0   58 16 42  0             431067.8999   0.0051  0.050   0.0052 0.62  
1202: 59 17 43  0   58 17 42  0             431067.8999   0.0051  0.050   0.0052 0.38  
1203: 58 17 41  0   57 17 40  0             431081.3342  -0.0042  0.050  -0.0042 0.37  
1204: 58 18 41  0   57 18 40  0             431081.3342  -0.0042  0.050  -0.0042 0.63  
1205: 57 18 39  0   56 18 38  0             431100.5125  -0.0224  0.050  -0.0224 0.62  
1206: 57 19 39  0   56 19 38  0             431100.5125  -0.0224  0.050  -0.0224 0.38  
1207: 56 19 37  0   55 19 36  0             431127.4915   0.0014  0.050   0.0014 0.37  
1208: 56 20 37  0   55 20 36  0             431127.4915   0.0014  0.050   0.0014 0.63  
1209: 55 20 35  0   54 20 34  0             431165.0122  -0.0007  0.050  -0.0007 0.62  
1210: 55 21 35  0   54 21 34  0             431165.0122  -0.0007  0.050  -0.0007 0.38  
1211: 54 21 33  0   53 21 32  0             431217.1070  -0.0160  0.050  -0.0160 0.37  
1212: 54 22 33  0   53 22 32  0             431217.1070  -0.0160  0.050  -0.0160 0.63  
1213: 53 22 31  0   52 22 30  0             431289.7072  -0.0091  0.050  -0.0092 0.62  
1214: 53 23 31  0   52 23 30  0             431289.7072  -0.0091  0.050  -0.0092 0.38  
1215: 45 36 10  0   44 36  9  0             431370.4126   0.0357  0.050               
1216: 52 23 29  0   51 23 28  0             431391.6756  -0.0164  0.050  -0.0164 0.37  
1217: 52 24 29  0   51 24 28  0             431391.6756  -0.0164  0.050  -0.0164 0.63  
1218: 51 24 27  0   50 24 26  0             431536.9295  -0.0229  0.050  -0.0230 0.62  
1219: 51 25 27  0   50 25 26  0             431536.9295  -0.0229  0.050  -0.0230 0.38  
1220: 44 33 11  0   43 33 10  0             431617.5060  -0.0315  0.050               
1221: 50 25 25  0   49 25 24  0             431748.1294  -0.0316  0.050  -0.0316 0.38  
1222: 50 26 25  0   49 26 24  0             431748.1294  -0.0316  0.050  -0.0316 0.62  
1223: 49 26 23  0   48 26 22  0             432064.3584   0.0000  0.050   0.0004 0.62  
1224: 49 27 23  0   48 27 22  0             432064.3584   0.0010  0.050   0.0004 0.38  
1225: 46 41  5  0   45 41  4  0             432342.4238  -0.0226  0.050  -0.0225 0.50  
1226: 46 41  6  0   45 41  5  0             432342.4238  -0.0223  0.050  -0.0225 0.50  
1227: 31 17 14  0   30 15 15  0             432384.2495   0.0240  0.050               
1228: 31 18 14  0   30 16 15  0             432385.1989   0.0034  0.050               
1229: 48 27 21  0   47 27 20  0             432558.0689  -0.0851  0.050  -0.0181 0.38  
1230: 48 28 21  0   47 28 20  0             432558.0689   0.0222  0.050  -0.0181 0.62  
1231: 47 29 19  0   46 29 18  0             433377.1178  -0.0334  0.050               
1232: 47 28 19  0   46 28 18  0             433384.1775   0.0308  0.050               
1233: 43 31 12  0   42 31 11  0             433773.4000   0.0668  0.050               
1234: 46 40  6  0   45 40  5  0             433982.5454   0.0087  0.050   0.0114 0.50  
1235: 46 40  7  0   45 40  6  0             433982.5454   0.0141  0.050   0.0114 0.50  
1236: 45 35 10  0   44 35  9  0             434648.2400  -0.0082  0.050               
1237: 46 30 17  0   45 30 16  0             434779.2868   0.0089  0.050               
1238: 46 29 17  0   45 29 16  0             435061.0700  -0.0009  0.050               
1239: 46 39  7  0   45 39  6  0             435829.5108  -0.0164  0.050   0.0334 0.50  
1240: 46 39  8  0   45 39  7  0             435829.5108   0.0831  0.050   0.0334 0.50  
1241: 45 31 15  0   44 31 14  0             435905.7349  -0.0100  0.050               
1242: 32 20 13  0   31 18 14  0             436147.6655  -0.0814  0.050               
1243: 43 30 13  0   42 30 12  0             436214.4995  -0.0106  0.050               
1244: 64 12 52  0   63 12 51  0             436750.4537  -0.0067  0.050   0.0847 0.31  
1245: 64 13 52  0   63 13 51  0             436750.4537  -0.0067  0.050   0.0847 0.19  
1246: 65 11 54  0   64 11 53  0             436750.4537   0.1752  0.050   0.0847 0.19  
1247: 65 12 54  0   64 12 53  0             436750.4537   0.1752  0.050   0.0847 0.31  
1248: 63 13 50  0   62 13 49  0             436752.0117   0.1804  0.050   0.0471 0.18  
1249: 63 14 50  0   62 14 49  0             436752.0117   0.1804  0.050   0.0471 0.31  
1250: 67  9 58  0   66  9 57  0             436752.0117  -0.0807  0.050   0.0471 0.19  
1251: 67 10 58  0   66 10 57  0             436752.0117  -0.0807  0.050   0.0471 0.32  
1252: 68  8 60  0   67  8 59  0             436753.5791   0.0276  0.050   0.0277 0.62  
1253: 68  9 60  0   67  9 59  0             436753.5791   0.0276  0.050   0.0277 0.38  
1254: 62 14 48  0   61 14 47  0             436754.9800   0.1316  0.050   0.0034 0.30  
1255: 62 15 48  0   61 15 47  0             436754.9800   0.1316  0.050   0.0034 0.18  
1256: 69  7 62  0   68  7 61  0             436754.9800  -0.1151  0.050   0.0034 0.20  
1257: 69  8 62  0   68  8 61  0             436754.9800  -0.1151  0.050   0.0034 0.32  
1258: 70  6 64  0   69  6 63  0             436756.3648  -0.1869  0.050  -0.0295 0.29  
1259: 70  7 64  0   69  7 63  0             436756.3648  -0.1869  0.050  -0.0295 0.18  
1260: 76  0 76  0   75  0 75  0             436756.3648   0.1101  0.050  -0.0295 0.33  
1261: 76  1 76  0   75  1 75  0             436756.3648   0.1101  0.050  -0.0295 0.20  
1262: 71  5 66  0   70  5 65  0             436757.8101   0.0368  0.050  -0.0344 0.18  
1263: 71  6 66  0   70  6 65  0             436757.8101   0.0368  0.050  -0.0344 0.30  
1264: 75  1 74  0   74  1 73  0             436757.8101  -0.1002  0.050  -0.0344 0.19  
1265: 75  2 74  0   74  2 73  0             436757.8101  -0.1002  0.050  -0.0344 0.33  
1266: 72  4 68  0   71  4 67  0             436758.8152   0.1854  0.050   0.0029 0.20  
1267: 72  5 68  0   71  5 67  0             436758.8152   0.1854  0.050   0.0029 0.12  
1268: 73  3 70  0   72  3 69  0             436758.8152  -0.1909  0.050   0.0029 0.12  
1269: 73  4 70  0   72  4 69  0             436758.8152  -0.1909  0.050   0.0029 0.21  
1270: 74  2 72  0   73  2 71  0             436758.8152   0.0171  0.050   0.0029 0.21  
1271: 74  3 72  0   73  3 71  0             436758.8152   0.0171  0.050   0.0029 0.13  
1272: 61 15 46  0   60 15 45  0             436760.1047   0.0099  0.050   0.0099 0.37  
1273: 61 16 46  0   60 16 45  0             436760.1047   0.0099  0.050   0.0099 0.63  
1274: 60 16 44  0   59 16 43  0             436768.2837  -0.0428  0.050  -0.0428 0.63  
1275: 60 17 44  0   59 17 43  0             436768.2837  -0.0428  0.050  -0.0428 0.37  
1276: 59 17 42  0   58 17 41  0             436780.5102  -0.0272  0.050  -0.0272 0.38  
1277: 59 18 42  0   58 18 41  0             436780.5102  -0.0272  0.050  -0.0272 0.62  
1278: 58 18 40  0   57 18 39  0             436798.0404  -0.0173  0.050  -0.0173 0.63  
1279: 58 19 40  0   57 19 39  0             436798.0404  -0.0173  0.050  -0.0173 0.37  
1280: 57 19 38  0   56 19 37  0             436822.7645   0.0663  0.050   0.0663 0.38  
1281: 57 20 38  0   56 20 37  0             436822.7645   0.0663  0.050   0.0663 0.62  
1282: 56 20 36  0   55 20 35  0             436856.9645  -0.0056  0.050  -0.0057 0.63  
1283: 56 21 36  0   55 21 35  0             436856.9645  -0.0056  0.050  -0.0057 0.37  
1284: 55 21 34  0   54 21 33  0             436904.4206  -0.0090  0.050  -0.0091 0.38  
1285: 55 22 34  0   54 22 33  0             436904.4206  -0.0090  0.050  -0.0091 0.62  
1286: 36 26 10  0   35 24 11  0             436922.5651   0.0949  0.050               
1287: 54 22 32  0   53 22 31  0             436970.1979  -0.0312  0.050  -0.0312 0.63  
1288: 54 23 32  0   53 23 31  0             436970.1979  -0.0312  0.050  -0.0312 0.37  
1289: 53 23 30  0   52 23 29  0             437062.0432   0.0055  0.050   0.0056 0.38  
1290: 53 24 30  0   52 24 29  0             437062.0432   0.0055  0.050   0.0056 0.62  
1291: 52 24 28  0   51 24 27  0             437191.5875  -0.0486  0.050  -0.0486 0.63  
1292: 52 25 28  0   51 25 27  0             437191.5875  -0.0486  0.050  -0.0486 0.37  
1293: 51 25 26  0   50 25 25  0             437377.8044  -0.0321  0.050  -0.0321 0.38  
1294: 51 26 26  0   50 26 25  0             437377.8044  -0.0321  0.050  -0.0321 0.62  
1295: 34 25 10  0   33 23 11  0             437550.4815  -0.0070  0.050               
1296: 47 45  2  0   46 45  1  0             437565.7980  -0.0742  0.050  -0.0743 0.50  
1297: 47 45  3  0   46 45  2  0             437565.7980  -0.0742  0.050  -0.0743 0.50  
1298: 45 34 12  0   44 34 11  0             437638.2586   0.0198  0.050               
1299: 50 26 24  0   49 26 23  0             437652.2157   0.0251  0.050   0.0252 0.62  
1300: 50 27 24  0   49 27 23  0             437652.2157   0.0253  0.050   0.0252 0.38  
1301: 49 27 22  0   48 27 21  0             438071.1993  -0.0275  0.050  -0.0164 0.38  
1302: 49 28 22  0   48 28 21  0             438071.1993  -0.0096  0.050  -0.0164 0.62  
1303: 48 29 20  0   47 29 19  0             438745.5330  -0.0739  0.050               
1304: 48 28 20  0   47 28 19  0             438746.9549  -0.0068  0.050               
1305: 47 44  3  0   46 44  2  0             438775.9749  -0.0139  0.050  -0.0140 0.50  
1306: 47 44  4  0   46 44  3  0             438775.9749  -0.0139  0.050  -0.0140 0.50  
1307: 31 16 15  0   30 14 16  0             438955.4226   0.0706  0.050   0.0496 0.63  
1308: 31 17 15  0   30 15 16  0             438955.4226   0.0145  0.050   0.0496 0.37  
1309: 33 22 12  0   32 20 13  0             439028.9686   0.0313  0.050               
1310: 45 34 11  0   44 34 10  0             439551.6435  -0.0062  0.050               
1311: 45 32 14  0   44 32 13  0             439850.0589  -0.0006  0.050               
1312: 47 30 18  0   46 30 17  0             439900.7670  -0.0529  0.050               
1313: 47 29 18  0   46 29 17  0             439967.6561  -0.0515  0.050               
1314: 47 43  4  0   46 43  3  0             440099.7446  -0.0208  0.050  -0.0208 0.50  
1315: 47 43  5  0   46 43  4  0             440099.7446  -0.0208  0.050  -0.0208 0.50  
1316: 45 33 13  0   44 33 12  0             440131.4125   0.0115  0.050               
1317: 44 30 14  0   43 30 13  0             440135.7001  -0.0056  0.050               
1318: 46 37 10  0   45 37  9  0             440396.2113   0.0527  0.050               
1319: 46 37  9  0   45 37  8  0             440413.4930  -0.0617  0.050               
1320: 45 30 15  0   44 30 14  0             441146.4642   0.0185  0.050               
1321: 44 32 12  0   43 32 11  0             441189.9453   0.0168  0.050               
1322: 46 31 16  0   45 31 15  0             441541.5045  -0.0034  0.050               
1323: 47 42  5  0   46 42  4  0             441557.3974   0.0428  0.050   0.0429 0.50  
1324: 47 42  6  0   46 42  5  0             441557.3974   0.0429  0.050   0.0429 0.50  
1325: 34 24 11  0   33 22 12  0             441908.6555   0.0842  0.050               
1326: 65 12 53  0   64 12 52  0             442453.3552   0.0512  0.050  -0.0147 0.31  
1327: 65 13 53  0   64 13 52  0             442453.3552   0.0512  0.050  -0.0147 0.19  
1328: 66 11 55  0   65 11 54  0             442453.3552  -0.0801  0.050  -0.0147 0.19  
1329: 66 12 55  0   65 12 54  0             442453.3552  -0.0801  0.050  -0.0147 0.31  
1330: 64 13 51  0   63 13 50  0             442454.2929   0.0147  0.050  -0.0105 0.18  
1331: 64 14 51  0   63 14 50  0             442454.2929   0.0147  0.050  -0.0105 0.31  
1332: 67 10 57  0   66 10 56  0             442454.2929  -0.0349  0.050  -0.0105 0.32  
1333: 67 11 57  0   66 11 56  0             442454.2929  -0.0349  0.050  -0.0105 0.19  
1334: 68  9 59  0   67  9 58  0             442455.7063   0.0055  0.050   0.0055 0.38  
1335: 68 10 59  0   67 10 58  0             442455.7063   0.0055  0.050   0.0055 0.62  
1336: 70  7 63  0   69  7 62  0             442458.9658  -0.0314  0.050  -0.0314 0.38  
1337: 70  8 63  0   69  8 62  0             442458.9658  -0.0314  0.050  -0.0314 0.62  
1338: 71  6 65  0   70  6 64  0             442460.4954  -0.0644  0.050  -0.0478 0.29  
1339: 71  7 65  0   70  7 64  0             442460.4954  -0.0644  0.050  -0.0478 0.18  
1340: 77  0 77  0   76  0 76  0             442460.4954  -0.0331  0.050  -0.0478 0.33  
1341: 77  1 77  0   76  1 76  0             442460.4954  -0.0331  0.050  -0.0478 0.20  
1342: 73  4 69  0   72  4 68  0             442463.0268   0.2384  0.050   0.0105 0.20  
1343: 73  5 69  0   72  5 68  0             442463.0268   0.2384  0.050   0.0105 0.12  
1344: 74  3 71  0   73  3 70  0             442463.0268  -0.1875  0.050   0.0105 0.13  
1345: 74  4 71  0   73  4 70  0             442463.0268  -0.1875  0.050   0.0105 0.21  
1346: 75  2 73  0   74  2 72  0             442463.0268  -0.0145  0.050   0.0105 0.21  
1347: 75  3 73  0   74  3 72  0             442463.0268  -0.0145  0.050   0.0105 0.13  
1348: 61 16 45  0   60 16 44  0             442468.7048  -0.0444  0.050  -0.0444 0.62  
1349: 61 17 45  0   60 17 44  0             442468.7048  -0.0444  0.050  -0.0444 0.38  
1350: 60 17 43  0   59 17 42  0             442479.8175   0.0013  0.050   0.0013 0.37  
1351: 60 18 43  0   59 18 42  0             442479.8175   0.0013  0.050   0.0013 0.63  
1352: 59 18 41  0   58 18 40  0             442495.8054   0.0112  0.050   0.0112 0.62  
1353: 59 19 41  0   58 19 40  0             442495.8054   0.0112  0.050   0.0112 0.38  
1354: 58 19 39  0   57 19 38  0             442518.2803  -0.0430  0.050  -0.0430 0.38  
1355: 58 20 39  0   57 20 38  0             442518.2803  -0.0430  0.050  -0.0430 0.62  
1356: 57 20 37  0   56 20 36  0             442549.6344  -0.0237  0.050  -0.0237 0.62  
1357: 57 21 37  0   56 21 36  0             442549.6344  -0.0237  0.050  -0.0237 0.38  
1358: 56 21 35  0   55 21 34  0             442592.9709   0.0126  0.050   0.0126 0.38  
1359: 56 22 35  0   55 22 34  0             442592.9709   0.0126  0.050   0.0126 0.62  
1360: 55 22 33  0   54 22 32  0             442652.7605   0.0096  0.050   0.0097 0.62  
1361: 55 23 33  0   54 23 32  0             442652.7605   0.0096  0.050   0.0097 0.38  
1362: 54 23 31  0   53 23 30  0             442735.6658  -0.0200  0.050  -0.0201 0.38  
1363: 54 24 31  0   53 24 30  0             442735.6658  -0.0200  0.050  -0.0201 0.62  
1364: 53 24 29  0   52 24 28  0             442851.7845  -0.0379  0.050  -0.0380 0.63  
1365: 53 25 29  0   52 25 28  0             442851.7845  -0.0379  0.050  -0.0380 0.37  
1366: 52 25 27  0   51 25 26  0             443016.8968  -0.0268  0.050  -0.0268 0.38  
1367: 52 26 27  0   51 26 26  0             443016.8968  -0.0268  0.050  -0.0268 0.62  
1368: 47 41  6  0   46 41  5  0             443175.2503  -0.0386  0.050  -0.0374 0.50  
1369: 47 41  7  0   46 41  6  0             443175.2503  -0.0361  0.050  -0.0374 0.50  
1370: 51 26 25  0   50 26 24  0             443256.8104   0.0043  0.050   0.0044 0.62  
1371: 51 27 25  0   50 27 24  0             443256.8104   0.0043  0.050   0.0044 0.38  
1372: 46 36 11  0   45 36 10  0             443296.2380   0.0238  0.050               
1373: 35 24 11  0   34 22 12  0             443305.6037  -0.0073  0.050               
1374: 46 30 16  0   45 30 15  0             443357.9007   0.0284  0.050               
1375: 46 36 10  0   45 36  9  0             443459.6163  -0.0508  0.050               
1376: 50 27 23  0   49 27 22  0             443616.2296  -0.0393  0.050  -0.0376 0.38  
1377: 50 28 23  0   49 28 22  0             443616.2296  -0.0364  0.050  -0.0376 0.62  
1378: 49 28 21  0   48 28 20  0             444179.5236  -0.1752  0.050  -0.0827 0.63  
1379: 49 29 21  0   48 29 20  0             444179.5236   0.0716  0.050  -0.0827 0.37  
1380: 47 40  7  0   46 40  6  0             444989.7400  -0.0361  0.050  -0.0119 0.50  
1381: 47 40  8  0   46 40  7  0             444989.7400   0.0124  0.050  -0.0119 0.50  
1382: 48 30 19  0   47 30 18  0             445119.1168   0.0319  0.050               
1383: 48 29 19  0   47 29 18  0             445133.6410   0.0331  0.050               
1384: 31 15 16  0   30 13 17  0             445331.4330   0.0481  0.050   0.0465 0.38  
1385: 31 16 16  0   30 14 17  0             445331.4330   0.0454  0.050   0.0465 0.62  
1386: 46 35 12  0   45 35 11  0             446594.2251  -0.0113  0.050               
1387: 48 46  2  0   47 46  1  0             446811.4183  -0.0282  0.050  -0.0282 0.50  
1388: 48 46  3  0   47 46  2  0             446811.4183  -0.0282  0.050  -0.0282 0.50  
1389: 44 31 13  0   43 31 12  0             447146.6933   0.0022  0.050               
1390: 47 30 17  0   46 30 16  0             447200.0590  -0.0332  0.050               
1391: 46 32 15  0   45 32 14  0             447342.5684   0.0326  0.050               
1392: 46 35 11  0   45 35 10  0             447770.6505  -0.0249  0.050               
1393: 48 45  3  0   47 45  2  0             448015.6187   0.0365  0.050   0.0365 0.50  
1394: 48 45  4  0   47 45  3  0             448015.6187   0.0365  0.050   0.0365 0.50  
1395: 37 27 10  0   36 25 11  0             448129.1887  -0.0708  0.050               
1396: 65 13 52  0   64 13 51  0             448156.3994  -0.1830  0.050   0.0690 0.12  
1397: 65 14 52  0   64 14 51  0             448156.3994  -0.1830  0.050   0.0690 0.21  
1398: 66 12 54  0   65 12 53  0             448156.3994   0.4113  0.050   0.0690 0.21  
1399: 66 13 54  0   65 13 53  0             448156.3994   0.4113  0.050   0.0690 0.12  
1400: 67 11 56  0   66 11 55  0             448156.3994  -0.0222  0.050   0.0690 0.13  
1401: 67 12 56  0   66 12 55  0             448156.3994  -0.0222  0.050   0.0690 0.21  
1402: 64 14 50  0   63 14 49  0             448158.9022   0.2923  0.050   0.0286 0.31  
1403: 64 15 50  0   63 15 49  0             448158.9022   0.2923  0.050   0.0286 0.18  
1404: 69  9 60  0   68  9 59  0             448158.9022  -0.2235  0.050   0.0286 0.19  
1405: 69 10 60  0   68 10 59  0             448158.9022  -0.2235  0.050   0.0286 0.32  
1406: 70  8 62  0   69  8 61  0             448160.8881  -0.0180  0.050  -0.0181 0.62  
1407: 70  9 62  0   69  9 61  0             448160.8881  -0.0180  0.050  -0.0181 0.38  
1408: 63 15 48  0   62 15 47  0             448162.6287   0.0489  0.050  -0.0191 0.18  
1409: 63 16 48  0   62 16 47  0             448162.6287   0.0489  0.050  -0.0191 0.30  
1410: 71  7 64  0   70  7 63  0             448162.6287  -0.0818  0.050  -0.0191 0.19  
1411: 71  8 64  0   70  8 63  0             448162.6287  -0.0818  0.050  -0.0191 0.33  
1412: 72  6 66  0   71  6 65  0             448164.4961   0.1185  0.050  -0.0046 0.29  
1413: 72  7 66  0   71  7 65  0             448164.4961   0.1185  0.050  -0.0046 0.18  
1414: 78  0 78  0   77  0 77  0             448164.4961  -0.1142  0.050  -0.0046 0.33  
1415: 78  1 78  0   77  1 77  0             448164.4961  -0.1142  0.050  -0.0046 0.20  
1416: 74  4 70  0   73  4 69  0             448167.0592   0.3041  0.050   0.0311 0.20  
1417: 74  5 70  0   73  5 69  0             448167.0592   0.3041  0.050   0.0311 0.12  
1418: 75  3 72  0   74  3 71  0             448167.0592  -0.1713  0.050   0.0311 0.12  
1419: 75  4 72  0   74  4 71  0             448167.0592  -0.1713  0.050   0.0311 0.21  
1420: 76  2 74  0   75  2 73  0             448167.0592  -0.0333  0.050   0.0311 0.21  
1421: 76  3 74  0   75  3 73  0             448167.0592  -0.0333  0.050   0.0311 0.13  
1422: 62 16 46  0   61 16 45  0             448169.1988   0.0552  0.050   0.0553 0.62  
1423: 62 17 46  0   61 17 45  0             448169.1988   0.0552  0.050   0.0553 0.38  
1424: 61 17 44  0   60 17 43  0             448179.1315  -0.0143  0.050  -0.0143 0.38  
1425: 61 18 44  0   60 18 43  0             448179.1315  -0.0143  0.050  -0.0143 0.62  
1426: 60 18 42  0   59 18 41  0             448193.6858  -0.0140  0.050  -0.0140 0.62  
1427: 60 19 42  0   59 19 41  0             448193.6858  -0.0140  0.050  -0.0140 0.38  
1428: 34 22 12  0   33 20 13  0             448200.8293  -0.0378  0.050               
1429: 59 19 40  0   58 19 39  0             448214.3135   0.0171  0.050   0.0172 0.38  
1430: 59 20 40  0   58 20 39  0             448214.3135   0.0171  0.050   0.0172 0.62  
1431: 58 20 38  0   57 20 37  0             448242.9096  -0.0567  0.050  -0.0567 0.63  
1432: 58 21 38  0   57 21 37  0             448242.9096  -0.0567  0.050  -0.0567 0.37  
1433: 45 33 12  0   44 33 11  0             448253.7180   0.0344  0.050               
1434: 57 21 36  0   56 21 35  0             448282.4918  -0.0382  0.050  -0.0382 0.38  
1435: 57 22 36  0   56 22 35  0             448282.4918  -0.0382  0.050  -0.0382 0.62  
1436: 56 22 34  0   55 22 33  0             448337.0018   0.0174  0.050   0.0175 0.62  
1437: 56 23 34  0   55 23 33  0             448337.0018   0.0174  0.050   0.0175 0.38  
1438: 55 23 32  0   54 23 31  0             448412.1181  -0.0110  0.050  -0.0111 0.38  
1439: 55 24 32  0   54 24 31  0             448412.1181  -0.0110  0.050  -0.0111 0.62  
1440: 54 24 30  0   53 24 29  0             448516.6252   0.0121  0.050   0.0122 0.62  
1441: 54 25 30  0   53 25 29  0             448516.6252   0.0121  0.050   0.0122 0.38  
1442: 53 25 28  0   52 25 27  0             448663.7389  -0.0185  0.050  -0.0186 0.38  
1443: 53 26 28  0   52 26 27  0             448663.7389  -0.0185  0.050  -0.0186 0.62  
1444: 52 26 26  0   51 26 25  0             448874.9131  -0.0060  0.050  -0.0060 0.62  
1445: 52 27 26  0   51 27 25  0             448874.9131  -0.0060  0.050  -0.0060 0.38  
1446: 51 27 24  0   50 27 23  0             449186.1395   0.0023  0.050   0.0027 0.38  
1447: 51 28 24  0   50 28 23  0             449186.1395   0.0028  0.050   0.0027 0.62  
1448: 48 44  4  0   47 44  3  0             449329.8794   0.0012  0.050   0.0012 0.50  
1449: 48 44  5  0   47 44  4  0             449329.8794   0.0012  0.050   0.0012 0.50  
1450: 47 38 10  0   46 38  9  0             449437.5126  -0.0157  0.050               
1451: 47 38  9  0   46 38  8  0             449446.7290  -0.0078  0.050               
1452: 46 34 13  0   45 34 12  0             449541.7032   0.0146  0.050               
1453: 50 28 22  0   49 28 21  0             449662.5889  -0.0360  0.050  -0.0201 0.63  
1454: 50 29 22  0   49 29 21  0             449662.5889   0.0065  0.050  -0.0201 0.37  
1455: 46 33 14  0   45 33 13  0             450279.1641  -0.0105  0.050               
1456: 49 30 20  0   48 30 19  0             450433.5162   0.0016  0.050               
1457: 49 29 20  0   48 29 19  0             450436.4213  -0.0207  0.050               
1458: 48 43  5  0   47 43  4  0             450773.2801   0.0125  0.050   0.0126 0.50  
1459: 48 43  6  0   47 43  5  0             450773.2801   0.0126  0.050   0.0126 0.50  
1460: 48 31 18  0   47 31 17  0             451750.7484   0.0423  0.050               
1461: 48 30 18  0   47 30 17  0             451880.1108  -0.0164  0.050               
1462: 47 37 11  0   46 37 10  0             452245.3470   0.0495  0.050               
1463: 48 42  6  0   47 42  5  0             452370.4847   0.0211  0.050   0.0217 0.50  
1464: 48 42  7  0   47 42  6  0             452370.4847   0.0223  0.050   0.0217 0.50  
1465: 35 25 11  0   34 23 12  0             452635.9022  -0.0614  0.050               
1466: 47 32 16  0   46 32 15  0             453356.0308  -0.0245  0.050               
1467: 45 31 14  0   44 31 13  0             453564.5762   0.0158  0.050               
1468: 66 13 53  0   65 13 52  0             453858.6356  -0.1020  0.050   0.0133 0.19  
1469: 66 14 53  0   65 14 52  0             453858.6356  -0.1020  0.050   0.0133 0.31  
1470: 67 12 55  0   66 12 54  0             453858.6356   0.1277  0.050   0.0133 0.31  
1471: 67 13 55  0   66 13 54  0             453858.6356   0.1277  0.050   0.0133 0.19  
1472: 65 14 51  0   64 14 50  0             453860.4847   0.1798  0.050   0.0280 0.31  
1473: 65 15 51  0   64 15 50  0             453860.4847   0.1798  0.050   0.0280 0.18  
1474: 69 10 59  0   68 10 58  0             453860.4847  -0.1191  0.050   0.0280 0.32  
1475: 69 11 59  0   68 11 58  0             453860.4847  -0.1191  0.050   0.0280 0.19  
1476: 70  9 61  0   69  9 60  0             453862.4051   0.0409  0.050   0.0409 0.37  
1477: 70 10 61  0   69 10 60  0             453862.4051   0.0409  0.050   0.0409 0.63  
1478: 72  7 65  0   71  7 64  0             453866.2159  -0.0162  0.050  -0.0162 0.38  
1479: 72  8 65  0   71  8 64  0             453866.2159  -0.0162  0.050  -0.0162 0.62  
1480: 73  6 67  0   72  6 66  0             453868.2625   0.2601  0.050  -0.0017 0.29  
1481: 73  7 67  0   72  7 66  0             453868.2625   0.2601  0.050  -0.0017 0.18  
1482: 79  0 79  0   78  0 78  0             453868.2625  -0.2351  0.050  -0.0017 0.33  
1483: 79  1 79  0   78  1 78  0             453868.2625  -0.2351  0.050  -0.0017 0.20  
1484: 63 16 47  0   62 16 46  0             453869.5203   0.0283  0.050   0.0375 0.30  
1485: 63 17 47  0   62 17 46  0             453869.5203   0.0283  0.050   0.0375 0.18  
1486: 74  5 69  0   73  5 68  0             453869.5203   0.0456  0.050   0.0375 0.20  
1487: 74  6 69  0   73  6 68  0             453869.5203   0.0456  0.050   0.0375 0.33  
1488: 75  4 71  0   74  4 70  0             453870.9048   0.3770  0.050   0.0589 0.20  
1489: 75  5 71  0   74  5 70  0             453870.9048   0.3770  0.050   0.0589 0.12  
1490: 76  3 73  0   75  3 72  0             453870.9048  -0.1477  0.050   0.0589 0.12  
1491: 76  4 73  0   75  4 72  0             453870.9048  -0.1477  0.050   0.0589 0.21  
1492: 77  2 75  0   76  2 74  0             453870.9048  -0.0445  0.050   0.0589 0.21  
1493: 77  3 75  0   76  3 74  0             453870.9048  -0.0445  0.050   0.0589 0.13  
1494: 33 20 14  0   32 18 15  0             453876.2312  -0.0303  0.050               
1495: 62 17 45  0   61 17 44  0             453878.5088   0.0084  0.050   0.0084 0.37  
1496: 62 18 45  0   61 18 44  0             453878.5088   0.0084  0.050   0.0084 0.63  
1497: 61 18 43  0   60 18 42  0             453891.7240  -0.0115  0.050  -0.0115 0.62  
1498: 61 19 43  0   60 19 42  0             453891.7240  -0.0115  0.050  -0.0115 0.38  
1499: 60 19 41  0   59 19 40  0             453910.5134  -0.0430  0.050  -0.0431 0.38  
1500: 60 20 41  0   59 20 40  0             453910.5134  -0.0430  0.050  -0.0431 0.62  
1501: 59 20 39  0   58 20 38  0             453936.7902  -0.0097  0.050  -0.0097 0.62  
1502: 59 21 39  0   58 21 38  0             453936.7902  -0.0097  0.050  -0.0097 0.38  
1503: 58 21 37  0   57 21 36  0             453972.9847  -0.0081  0.050  -0.0081 0.38  
1504: 58 22 37  0   57 22 36  0             453972.9847  -0.0081  0.050  -0.0081 0.62  
1505: 57 22 35  0   56 22 34  0             454022.6690  -0.0113  0.050  -0.0114 0.63  
1506: 57 23 35  0   56 23 34  0             454022.6690  -0.0113  0.050  -0.0114 0.37  
1507: 56 23 33  0   55 23 32  0             454090.9959   0.0475  0.050   0.0475 0.38  
1508: 56 24 33  0   55 24 32  0             454090.9959   0.0475  0.050   0.0475 0.62  
1509: 48 41  7  0   47 41  6  0             454154.7714  -0.0413  0.050  -0.0296 0.50  
1510: 48 41  8  0   47 41  7  0             454154.7714  -0.0178  0.050  -0.0296 0.50  
1511: 55 24 31  0   54 24 30  0             454185.2777  -0.0022  0.050  -0.0022 0.62  
1512: 55 25 31  0   54 25 30  0             454185.2777  -0.0022  0.050  -0.0022 0.38  
1513: 54 25 29  0   53 25 28  0             454317.0115  -0.0097  0.050  -0.0097 0.37  
1514: 54 26 29  0   53 26 28  0             454317.0115  -0.0097  0.050  -0.0097 0.63  
1515: 53 26 27  0   52 26 26  0             454503.9983  -0.0146  0.050  -0.0146 0.62  
1516: 53 27 27  0   52 27 26  0             454503.9983  -0.0146  0.050  -0.0146 0.38  
1517: 52 27 25  0   51 27 24  0             454775.6068  -0.0188  0.050  -0.0188 0.37  
1518: 52 28 25  0   51 28 24  0             454775.6068  -0.0187  0.050  -0.0188 0.63  
1519: 49 48  1  0   48 48  0  0             454950.6654   0.0008  0.050   0.0008 0.50  
1520: 49 48  2  0   48 48  1  0             454950.6654   0.0008  0.050   0.0008 0.50  
1521: 46 31 15  0   45 31 14  0             454997.1251   0.0162  0.050               
1522: 51 28 23  0   50 28 22  0             455183.2359  -0.0035  0.050  -0.0009 0.62  
1523: 51 29 23  0   50 29 22  0             455183.2359   0.0034  0.050  -0.0009 0.38  
1524: 46 34 12  0   45 34 11  0             455333.7585   0.0526  0.050               
1525: 47 36 12  0   46 36 11  0             455505.7161  -0.0603  0.050               
1526: 49 47  2  0   48 47  1  0             456056.2986  -0.0306  0.050  -0.0306 0.50  
1527: 49 47  3  0   48 47  2  0             456056.2986  -0.0306  0.050  -0.0306 0.50  
1528: 48 40  8  0   47 40  7  0             456173.2091  -0.1944  0.050  -0.0075 0.50  
1529: 48 40  9  0   47 40  8  0             456173.2091   0.1795  0.050  -0.0075 0.50  
1530: 47 36 11  0   46 36 10  0             456210.8370  -0.0277  0.050               
1531: 47 31 16  0   46 31 15  0             456347.0244   0.0397  0.050               
1532: 45 32 13  0   44 32 12  0             456830.0157   0.0083  0.050               
1533: 49 31 19  0   48 31 18  0             456899.7381   0.0019  0.050               
1534: 49 30 19  0   48 30 18  0             456929.1331  -0.0089  0.050               
1535: 49 46  3  0   48 46  2  0             457254.7878   0.0365  0.050   0.0366 0.50  
1536: 49 46  4  0   48 46  3  0             457254.7878   0.0365  0.050   0.0366 0.50  
1537: 37 26 11  0   36 24 12  0             457429.5521   0.0198  0.050               
--------------------------------------------------------------------------------

PARAMETERS IN FIT (values truncated and Nlines statistics):

        1000000            A  /MHz         6038.99781(30)                      1
        2000000            B  /MHz         5420.07400(21)                      2
        3000000            C  /MHz         2855.82272(32)                      3
          20000           DJ  /kHz            0.649594(87)                     4
         110000          DJK  /kHz           -0.488321(99)                     5
         200000           DK  /kHz            1.21352(24)                      6
        4010000           dJ  /kHz            0.272832(14)                     7
        4100000           dK  /kHz            0.479701(37)                     8
          30000           HJ  /Hz             0.0002874(79)                    9
         120000          HJK  /Hz           [-0.0000347]                      10
         210000          HKJ  /Hz            -0.002072(44)                    11
         300000           HK  /Hz             0.002633(86)                    12
        4020000           hJ  /Hz           [ 0.0001329]                      13
        4110000          hJK  /Hz           [ 0.000252]                       14
        4200000           hK  /Hz           [ 0.000885]                       15
              0         E_gs  /MHz          [ 0.]                             16

 MICROWAVE AVG =        0.000056 MHz, IR AVG =        0.00000                 
 MICROWAVE RMS =        0.032067 MHz, IR RMS =        0.00000                 
 END OF ITERATION  1 OLD, NEW RMS ERROR=        0.64127         0.64127       

  distinct frequency lines in fit:   830
       distinct parameters of fit:    11

MICROWAVE       lines fitted       lines    lines      RMS      RMS ERROR    J range  Ka range    freq. range
            total   dv=0 dv.ne.0   UNFITTD  e>900
v"= 0        830    830      0        0      0       0.032053     0.64099     0  88    0  48     8276   457430
--------------------------------------------------------------------------------------------
total:       830    830      0        0      0       0.032053     0.64099

NOTE: the RMS values above are for Nlines statistics, but the 'total' values may differ slightly from
      those in the .FIT file since the o-c values for this evaluation are as rounded in the .FIT.


 PARAMETERS IN FIT WITH STANDARD ERRORS ON THOSE THAT ARE FITTED:
 (values rounded and degrees of freedom, Ndegf=Nlines-Nconst, statistics)

        1000000            A  /MHz       6038.99782(19)                        1
        2000000            B  /MHz       5420.07400(14)                        2
        3000000            C  /MHz       2855.82272(21)                        3
          20000           DJ  /kHz          0.649594(56)                       4
         110000          DJK  /kHz         -0.488321(64)                       5
         200000           DK  /kHz          1.21353(15)                        6
        4010000           dJ  /kHz          0.2728327(88)                      7
        4100000           dK  /kHz          0.479701(24)                       8
          30000           HJ  /Hz           0.0002874(51)                      9
         120000          HJK  /Hz           [-0.0000347]                      10
         210000          HKJ  /Hz          -0.002072(28)                      11
         300000           HK  /Hz           0.002633(56)                      12
        4020000           hJ  /Hz           [ 0.0001329]                      13
        4110000          hJK  /Hz           [ 0.000252]                       14
        4200000           hK  /Hz           [ 0.000885]                       15
              0         E_gs  /MHz          [ 0.]                             16

 CORRELATION COEFFICIENTS, C.ij:

           A        B        C        -DJ      -DJK     -DK      -dJ      -dK     

A           1.0000
B           0.6614   1.0000
C           0.6639   0.8542   1.0000
-DJ        -0.5893  -0.9310  -0.9541   1.0000
-DJK       -0.4227   0.1355   0.0197  -0.2161   1.0000
-DK        -0.6747  -0.2597  -0.1924   0.1901   0.0242   1.0000
-dJ         0.1027  -0.2319   0.2578  -0.0325  -0.3808   0.1569   1.0000
-dK        -0.7232  -0.6536  -0.5158   0.4975   0.3263   0.4536   0.2803   1.0000
HJ          0.5283   0.7646   0.9341  -0.9300   0.1198  -0.0870   0.3585  -0.2904
HKJ         0.5815   0.3938   0.2602  -0.2076  -0.6428  -0.1953  -0.2417  -0.7310
HK          0.1774  -0.0102  -0.0513  -0.0088   0.4060  -0.7496  -0.1110   0.0607

           HJ       HKJ      HK      

HJ          1.0000
HKJ         0.0465   1.0000
HK         -0.0156  -0.4418   1.0000

 Mean value of |C.ij|, i.ne.j =   0.3772
 Mean value of  C.ij,  i.ne.j =  -0.0407


 No correlations with absolute value greater than 0.9950


 Worst fitted lines (obs-calc/error):

   159:    2.0       1147:    2.0        754:   -1.9        703:   -1.9
   211:   -1.9       1286:    1.9        929:    1.8         75:   -1.8
   441:    1.8        573:    1.7       1244:    1.7       1325:    1.7
  1378:   -1.7       1026:   -1.6       1242:   -1.6        758:   -1.6
  1085:   -1.6        404:    1.6        720:    1.6        912:   -1.6
   565:   -1.6        229:   -1.6        118:   -1.5        196:    1.5
   386:    1.5        179:   -1.5        809:   -1.5        555:   -1.5
   569:    1.5        382:    1.5        327:    1.5       1296:   -1.5
   896:    1.5        544:    1.5       1303:   -1.5        556:    1.5
   354:    1.5        639:   -1.4        587:    1.4        482:   -1.4
   448:    1.4       1395:   -1.4        301:   -1.4       1020:    1.4
   742:   -1.4       1141:    1.4       1005:   -1.4       1396:    1.4
   377:    1.4        737:   -1.4

   159: 54  9 45  0   53  9 44  0             362590.1255   0.0994  0.050   0.0994 0.37
  1147: 43 29 14  0   42 29 13  0             426311.0949   0.0993  0.050
   754: 77  7 70  0   77  7 71  0             402123.3742  -0.0972  0.050  -0.0972 0.38
   703: 42 36  6  0   41 36  5  0             397243.3395  -0.1484  0.050  -0.0964 0.50
   211: 80 16 64  0   80 16 65  0             367059.6263  -0.0963  0.050  -0.0963 0.63
  1286: 36 26 10  0   35 24 11  0             436922.5651   0.0949  0.050
   929: 86 14 72  0   86 14 73  0             412825.4620   0.0924  0.050   0.0925 0.62
    75: 27 19  9  0   26 17 10  0             354554.7799  -0.0918  0.050
   441: 40 33  8  0   39 33  7  0             381010.0068   0.0918  0.050
   573: 72  4 68  0   72  4 69  0             390974.0001   0.0863  0.050   0.0864 0.62
                                           _____________________________________
__________________________________________/ SPFIT output reformatted with PIFORM
